# Supplementary material for: Accurate structure prediction of biomolecular interactions with AlphaFold 3
Source: Nature. 2024 May 8;630(8016):493–500. doi: 10.1038/s41586-024-07487-w (PMC11168924; doi:10.1038/s41586-024-07487-w)
Supplement: Supplementary file 3 — AF3 predictions for the Posebusters benchmark and outputs of the Posebusters checks for those predictions. [file 41586_2024_7487_MOESM3_ESM.zip]

Archive with 1,712 entries (1,712 files):
- 5S8I_2LY.csv
- 5S8I_2LY_intermol_checks.csv
- 5S8I_2LY_pred_context_pose.pdb
- 5S8I_2LY_pred_lig_pose.sdf
- 5SAK_ZRY.csv
- 5SAK_ZRY_intermol_checks.csv
- 5SAK_ZRY_pred_context_pose.pdb
- 5SAK_ZRY_pred_lig_pose.sdf
- 5SB2_1K2.csv
- 5SB2_1K2_intermol_checks.csv
- 5SB2_1K2_pred_context_pose.pdb
- 5SB2_1K2_pred_lig_pose.sdf
- 5SD5_HWI.csv
- 5SD5_HWI_intermol_checks.csv
- 5SD5_HWI_pred_context_pose.pdb
- 5SD5_HWI_pred_lig_pose.sdf
- 5SIS_JSM.csv
- 5SIS_JSM_intermol_checks.csv
- 5SIS_JSM_pred_context_pose.pdb
- 5SIS_JSM_pred_lig_pose.sdf
- 6M2B_EZO.csv
- 6M2B_EZO_intermol_checks.csv
- 6M2B_EZO_pred_context_pose.pdb
- 6M2B_EZO_pred_lig_pose.sdf
- 6M73_FNR.csv
- 6M73_FNR_intermol_checks.csv
- 6M73_FNR_pred_context_pose.pdb
- 6M73_FNR_pred_lig_pose.sdf
- 6T88_MWQ.csv
- 6T88_MWQ_intermol_checks.csv
- 6T88_MWQ_pred_context_pose.pdb
- 6T88_MWQ_pred_lig_pose.sdf
- 6TW5_9M2.csv
- 6TW5_9M2_intermol_checks.csv
- 6TW5_9M2_pred_context_pose.pdb
- 6TW5_9M2_pred_lig_pose.sdf
- 6TW7_NZB.csv
- 6TW7_NZB_intermol_checks.csv
- 6TW7_NZB_pred_context_pose.pdb
- 6TW7_NZB_pred_lig_pose.sdf
- 6VS3_R6V.csv
- 6VS3_R6V_intermol_checks.csv
- 6VS3_R6V_pred_context_pose.pdb
- 6VS3_R6V_pred_lig_pose.sdf
- 6VTA_AKN.csv
- 6VTA_AKN_intermol_checks.csv
- 6VTA_AKN_pred_context_pose.pdb
- 6VTA_AKN_pred_lig_pose.sdf
- 6W59_SZD.csv
- 6W59_SZD_intermol_checks.csv
- 6W59_SZD_pred_context_pose.pdb
- 6W59_SZD_pred_lig_pose.sdf
- 6WTN_RXT.csv
- 6WTN_RXT_intermol_checks.csv
- 6WTN_RXT_pred_context_pose.pdb
- 6WTN_RXT_pred_lig_pose.sdf
- 6X8D_ARA.csv
- 6X8D_ARA_intermol_checks.csv
- 6X8D_ARA_pred_context_pose.pdb
- 6X8D_ARA_pred_lig_pose.sdf
- 6XAF_GDP.csv
- 6XAF_GDP_intermol_checks.csv
- 6XAF_GDP_pred_context_pose.pdb
- 6XAF_GDP_pred_lig_pose.sdf
- 6XBO_5MC.csv
- 6XBO_5MC_intermol_checks.csv
- 6XBO_5MC_pred_context_pose.pdb
- 6XBO_5MC_pred_lig_pose.sdf
- 6XCT_478.csv
- 6XCT_478_intermol_checks.csv
- 6XCT_478_pred_context_pose.pdb
- 6XCT_478_pred_lig_pose.sdf
- 6XG5_TOP.csv
- 6XG5_TOP_intermol_checks.csv
- 6XG5_TOP_pred_context_pose.pdb
- 6XG5_TOP_pred_lig_pose.sdf
- 6XHT_V2V.csv
- 6XHT_V2V_intermol_checks.csv
- 6XHT_V2V_pred_context_pose.pdb
- 6XHT_V2V_pred_lig_pose.sdf
- 6XM9_V55.csv
- 6XM9_V55_intermol_checks.csv
- 6XM9_V55_pred_context_pose.pdb
- 6XM9_V55_pred_lig_pose.sdf
- 6XUM_30L.csv
- 6XUM_30L_intermol_checks.csv
- 6XUM_30L_pred_context_pose.pdb
- 6XUM_30L_pred_lig_pose.sdf
- 6Y7L_QMG.csv
- 6Y7L_QMG_intermol_checks.csv
- 6Y7L_QMG_pred_context_pose.pdb
- 6Y7L_QMG_pred_lig_pose.sdf
- 6YDY_K73.csv
- 6YDY_K73_intermol_checks.csv
- 6YDY_K73_pred_context_pose.pdb
- 6YDY_K73_pred_lig_pose.sdf
- 6YJA_2BA.csv
- 6YJA_2BA_intermol_checks.csv
- 6YJA_2BA_pred_context_pose.pdb
- 6YJA_2BA_pred_lig_pose.sdf
- 6YMS_OZH.csv
- 6YMS_OZH_intermol_checks.csv
- 6YMS_OZH_pred_context_pose.pdb
- 6YMS_OZH_pred_lig_pose.sdf
- 6YQV_8K2.csv
- 6YQV_8K2_intermol_checks.csv
- 6YQV_8K2_pred_context_pose.pdb
- 6YQV_8K2_pred_lig_pose.sdf
- 6YQW_82I.csv
- 6YQW_82I_intermol_checks.csv
- 6YQW_82I_pred_context_pose.pdb
- 6YQW_82I_pred_lig_pose.sdf
- 6YR2_T1C.csv
- 6YR2_T1C_intermol_checks.csv
- 6YR2_T1C_pred_context_pose.pdb
- 6YR2_T1C_pred_lig_pose.sdf
- 6YRV_PJ8.csv
- 6YRV_PJ8_intermol_checks.csv
- 6YRV_PJ8_pred_context_pose.pdb
- 6YRV_PJ8_pred_lig_pose.sdf
- 6YSP_PAL.csv
- 6YSP_PAL_intermol_checks.csv
- 6YSP_PAL_pred_context_pose.pdb
- 6YSP_PAL_pred_lig_pose.sdf
- 6YT6_PKE.csv
- 6YT6_PKE_intermol_checks.csv
- 6YT6_PKE_pred_context_pose.pdb
- 6YT6_PKE_pred_lig_pose.sdf
- 6YYO_Q1K.csv
- 6YYO_Q1K_intermol_checks.csv
- 6YYO_Q1K_pred_context_pose.pdb
- 6YYO_Q1K_pred_lig_pose.sdf
- 6Z0R_Q4H.csv
- 6Z0R_Q4H_intermol_checks.csv
- 6Z0R_Q4H_pred_context_pose.pdb
- 6Z0R_Q4H_pred_lig_pose.sdf
- 6Z14_Q4Z.csv
- 6Z14_Q4Z_intermol_checks.csv
- 6Z14_Q4Z_pred_context_pose.pdb
- 6Z14_Q4Z_pred_lig_pose.sdf
- 6Z1C_7EY.csv
- 6Z1C_7EY_intermol_checks.csv
- 6Z1C_7EY_pred_context_pose.pdb
- 6Z1C_7EY_pred_lig_pose.sdf
- 6Z2C_Q5E.csv
- 6Z2C_Q5E_intermol_checks.csv
- 6Z2C_Q5E_pred_context_pose.pdb
- 6Z2C_Q5E_pred_lig_pose.sdf
- 6Z4N_Q7B.csv
- 6Z4N_Q7B_intermol_checks.csv
- 6Z4N_Q7B_pred_context_pose.pdb
- 6Z4N_Q7B_pred_lig_pose.sdf
- 6Z5Z_BDF.csv
- 6Z5Z_BDF_intermol_checks.csv
- 6Z5Z_BDF_pred_context_pose.pdb
- 6Z5Z_BDF_pred_lig_pose.sdf
- 6ZAE_ACV.csv
- 6ZAE_ACV_intermol_checks.csv
- 6ZAE_ACV_pred_context_pose.pdb
- 6ZAE_ACV_pred_lig_pose.sdf
- 6ZC3_JOR.csv
- 6ZC3_JOR_intermol_checks.csv
- 6ZC3_JOR_pred_context_pose.pdb
- 6ZC3_JOR_pred_lig_pose.sdf
- 6ZCY_QF8.csv
- 6ZCY_QF8_intermol_checks.csv
- 6ZCY_QF8_pred_context_pose.pdb
- 6ZCY_QF8_pred_lig_pose.sdf
- 6ZK5_IMH.csv
- 6ZK5_IMH_intermol_checks.csv
- 6ZK5_IMH_pred_context_pose.pdb
- 6ZK5_IMH_pred_lig_pose.sdf
- 6ZPB_3D1.csv
- 6ZPB_3D1_intermol_checks.csv
- 6ZPB_3D1_pred_context_pose.pdb
- 6ZPB_3D1_pred_lig_pose.sdf
- 6ZR8_QOZ.csv
- 6ZR8_QOZ_intermol_checks.csv
- 6ZR8_QOZ_pred_context_pose.pdb
- 6ZR8_QOZ_pred_lig_pose.sdf
- 6ZT2_QPK.csv
- 6ZT2_QPK_intermol_checks.csv
- 6ZT2_QPK_pred_context_pose.pdb
- 6ZT2_QPK_pred_lig_pose.sdf
- 6ZX3_QRZ.csv
- 6ZX3_QRZ_intermol_checks.csv
- 6ZX3_QRZ_pred_context_pose.pdb
- 6ZX3_QRZ_pred_lig_pose.sdf
- 6ZXQ_IMO.csv
- 6ZXQ_IMO_intermol_checks.csv
- 6ZXQ_IMO_pred_context_pose.pdb
- 6ZXQ_IMO_pred_lig_pose.sdf
- 7A1P_QW2.csv
- 7A1P_QW2_intermol_checks.csv
- 7A1P_QW2_pred_context_pose.pdb
- 7A1P_QW2_pred_lig_pose.sdf
- 7A9E_R4W.csv
- 7A9E_R4W_intermol_checks.csv
- 7A9E_R4W_pred_context_pose.pdb
- 7A9E_R4W_pred_lig_pose.sdf
- 7A9H_TPP.csv
- 7A9H_TPP_intermol_checks.csv
- 7A9H_TPP_pred_context_pose.pdb
- 7A9H_TPP_pred_lig_pose.sdf
- 7AA0_R6B.csv
- 7AA0_R6B_intermol_checks.csv
- 7AA0_R6B_pred_context_pose.pdb
- 7AA0_R6B_pred_lig_pose.sdf
- 7AFX_R9K.csv
- 7AFX_R9K_intermol_checks.csv
- 7AFX_R9K_pred_context_pose.pdb
- 7AFX_R9K_pred_lig_pose.sdf
- 7AKL_RK5.csv
- 7AKL_RK5_intermol_checks.csv
- 7AKL_RK5_pred_context_pose.pdb
- 7AKL_RK5_pred_lig_pose.sdf
- 7AMC_73B.csv
- 7AMC_73B_intermol_checks.csv
- 7AMC_73B_pred_context_pose.pdb
- 7AMC_73B_pred_lig_pose.sdf
- 7AN5_RDH.csv
- 7AN5_RDH_intermol_checks.csv
- 7AN5_RDH_pred_context_pose.pdb
- 7AN5_RDH_pred_lig_pose.sdf
- 7AS1_21G.csv
- 7AS1_21G_intermol_checks.csv
- 7AS1_21G_pred_context_pose.pdb
- 7AS1_21G_pred_lig_pose.sdf
- 7AVI_S2Q.csv
- 7AVI_S2Q_intermol_checks.csv
- 7AVI_S2Q_pred_context_pose.pdb
- 7AVI_S2Q_pred_lig_pose.sdf
- 7B0E_C2E.csv
- 7B0E_C2E_intermol_checks.csv
- 7B0E_C2E_pred_context_pose.pdb
- 7B0E_C2E_pred_lig_pose.sdf
- 7B2C_TP7.csv
- 7B2C_TP7_intermol_checks.csv
- 7B2C_TP7_pred_context_pose.pdb
- 7B2C_TP7_pred_lig_pose.sdf
- 7B94_ANP.csv
- 7B94_ANP_intermol_checks.csv
- 7B94_ANP_pred_context_pose.pdb
- 7B94_ANP_pred_lig_pose.sdf
- 7BA0_T5H.csv
- 7BA0_T5H_intermol_checks.csv
- 7BA0_T5H_pred_context_pose.pdb
- 7BA0_T5H_pred_lig_pose.sdf
- 7BCP_GCO.csv
- 7BCP_GCO_intermol_checks.csv
- 7BCP_GCO_pred_context_pose.pdb
- 7BCP_GCO_pred_lig_pose.sdf
- 7BHX_TO5.csv
- 7BHX_TO5_intermol_checks.csv
- 7BHX_TO5_pred_context_pose.pdb
- 7BHX_TO5_pred_lig_pose.sdf
- 7BJ6_TVK.csv
- 7BJ6_TVK_intermol_checks.csv
- 7BJ6_TVK_pred_context_pose.pdb
- 7BJ6_TVK_pred_lig_pose.sdf
- 7BJJ_TVW.csv
- 7BJJ_TVW_intermol_checks.csv
- 7BJJ_TVW_pred_context_pose.pdb
- 7BJJ_TVW_pred_lig_pose.sdf
- 7BKA_4JC.csv
- 7BKA_4JC_intermol_checks.csv
- 7BKA_4JC_pred_context_pose.pdb
- 7BKA_4JC_pred_lig_pose.sdf
- 7BLA_WCS.csv
- 7BLA_WCS_intermol_checks.csv
- 7BLA_WCS_pred_context_pose.pdb
- 7BLA_WCS_pred_lig_pose.sdf
- 7BLG_GAL.csv
- 7BLG_GAL_intermol_checks.csv
- 7BLG_GAL_pred_context_pose.pdb
- 7BLG_GAL_pred_lig_pose.sdf
- 7BMI_U4B.csv
- 7BMI_U4B_intermol_checks.csv
- 7BMI_U4B_pred_context_pose.pdb
- 7BMI_U4B_pred_lig_pose.sdf
- 7BNH_BEZ.csv
- 7BNH_BEZ_intermol_checks.csv
- 7BNH_BEZ_pred_context_pose.pdb
- 7BNH_BEZ_pred_lig_pose.sdf
- 7BTT_F8R.csv
- 7BTT_F8R_intermol_checks.csv
- 7BTT_F8R_pred_context_pose.pdb
- 7BTT_F8R_pred_lig_pose.sdf
- 7C0U_FGO.csv
- 7C0U_FGO_intermol_checks.csv
- 7C0U_FGO_pred_context_pose.pdb
- 7C0U_FGO_pred_lig_pose.sdf
- 7C3U_AZG.csv
- 7C3U_AZG_intermol_checks.csv
- 7C3U_AZG_pred_context_pose.pdb
- 7C3U_AZG_pred_lig_pose.sdf
- 7C6P_SQH.csv
- 7C6P_SQH_intermol_checks.csv
- 7C6P_SQH_pred_context_pose.pdb
- 7C6P_SQH_pred_lig_pose.sdf
[truncated: 1,412 more entries]
