# Supplementary material for: Accurate structure prediction of biomolecular interactions with AlphaFold 3
Source: Nature. 2024 May 8;630(8016):493–500. doi: 10.1038/s41586-024-07487-w (PMC11168924; doi:10.1038/s41586-024-07487-w)
Supplement: Supplementary file 3 — AF3 predictions for the Posebusters benchmark and outputs of the Posebusters checks for those predictions. [file 41586_2024_7487_MOESM3_ESM.zip › 5S8I_2LY_pred_context_pose.pdb]

TITLE     5S8I                                                                  
REVDAT   1   01-OCT-21         0                                                
REMARK   6                                                                      
REMARK   6 PDB GENERATED WITH DEEPMIND STRUCTURE CLASS VERSION 1.0.2.           
SEQRES   1 J  128  SER MET SER TYR ASP ILE GLN ALA TRP LYS LYS GLN CYS          
SEQRES   2 J  128  GLU GLU LEU LEU ASN LEU ILE PHE GLN CYS GLU ASP SER          
SEQRES   3 J  128  GLU PRO PHE ARG GLN PRO VAL ASP LEU LEU GLU TYR PRO          
SEQRES   4 J  128  ASP TYR ARG ASP ILE ILE ASP THR PRO MET ASP PHE ALA          
SEQRES   5 J  128  THR VAL ARG GLU THR LEU GLU ALA GLY ASN TYR GLU SER          
SEQRES   6 J  128  PRO MET GLU LEU CYS LYS ASP VAL ARG LEU ILE PHE SER          
SEQRES   7 J  128  ASN SER LYS ALA TYR THR PRO SER LYS ARG SER ARG ILE          
SEQRES   8 J  128  TYR SER MET SER LEU ARG LEU SER ALA PHE PHE GLU GLU          
SEQRES   9 J  128  HIS ILE SER SER VAL LEU SER ASP TYR LYS SER ALA LEU          
SEQRES  10 J  128  ARG PHE HIS LYS ARG ASN THR ILE THR LYS ARG                  
MODEL        1                                                                  
ATOM      1  N   SER J   1       0.258  15.253  -9.216  0.25 74.12           N  
ATOM      2  CA  SER J   1      -0.357  15.475 -10.542  0.24 82.29           C  
ATOM      3  C   SER J   1      -1.766  16.040 -10.377  0.24 84.50           C  
ATOM      4  O   SER J   1      -2.390  15.857  -9.324  0.24 81.59           O  
ATOM      5  CB  SER J   1      -0.405  14.168 -11.336  0.22 76.27           C  
ATOM      6  OG  SER J   1      -1.076  13.172 -10.603  0.19 73.52           O  
ATOM      7  N   MET J   2      -2.277  16.707 -11.400  0.44 77.43           N  
ATOM      8  CA  MET J   2      -3.545  17.430 -11.324  0.43 84.98           C  
ATOM      9  C   MET J   2      -4.757  16.505 -11.152  0.44 88.19           C  
ATOM     10  O   MET J   2      -5.667  16.800 -10.368  0.44 83.49           O  
ATOM     11  CB  MET J   2      -3.699  18.290 -12.583  0.44 78.47           C  
ATOM     12  CG  MET J   2      -4.816  19.319 -12.503  0.38 72.30           C  
ATOM     13  SD  MET J   2      -4.892  20.371 -13.976  0.36 69.84           S  
ATOM     14  CE  MET J   2      -3.301  21.183 -13.922  0.38 60.42           C  
ATOM     15  N   SER J   3      -4.769  15.385 -11.876  0.85 87.59           N  
ATOM     16  CA  SER J   3      -5.863  14.409 -11.802  0.85 92.40           C  
ATOM     17  C   SER J   3      -5.486  13.242 -10.892  0.85 95.13           C  
ATOM     18  O   SER J   3      -4.332  12.797 -10.891  0.85 93.07           O  
ATOM     19  CB  SER J   3      -6.201  13.892 -13.207  0.85 85.48           C  
ATOM     20  OG  SER J   3      -6.538  14.959 -14.070  0.78 80.81           O  
ATOM     21  N   TYR J   4      -6.474  12.738 -10.140  0.99 96.08           N  
ATOM     22  CA  TYR J   4      -6.277  11.622  -9.210  0.99 97.31           C  
ATOM     23  C   TYR J   4      -5.123  11.873  -8.236  0.99 97.77           C  
ATOM     24  O   TYR J   4      -4.205  11.062  -8.097  0.99 97.27           O  
ATOM     25  CB  TYR J   4      -6.108  10.294  -9.966  0.99 96.35           C  
ATOM     26  CG  TYR J   4      -7.381   9.833 -10.651  0.98 96.35           C  
ATOM     27  CD1 TYR J   4      -8.398   9.215  -9.914  0.97 94.40           C  
ATOM     28  CD2 TYR J   4      -7.570  10.020 -12.024  0.97 94.71           C  
ATOM     29  CE1 TYR J   4      -9.571   8.782 -10.528  0.97 93.89           C  
ATOM     30  CE2 TYR J   4      -8.742   9.593 -12.648  0.97 93.69           C  
ATOM     31  CZ  TYR J   4      -9.734   8.972 -11.895  0.97 94.32           C  
ATOM     32  OH  TYR J   4     -10.898   8.536 -12.511  0.96 91.31           O  
ATOM     33  N   ASP J   5      -5.194  13.024  -7.592  1.00 97.97           N  
ATOM     34  CA  ASP J   5      -4.205  13.398  -6.587  1.00 98.26           C  
ATOM     35  C   ASP J   5      -4.431  12.591  -5.308  1.00 98.51           C  
ATOM     36  O   ASP J   5      -5.414  12.803  -4.590  1.00 98.43           O  
ATOM     37  CB  ASP J   5      -4.288  14.904  -6.315  1.00 97.93           C  
ATOM     38  CG  ASP J   5      -3.274  15.389  -5.290  1.00 97.48           C  
ATOM     39  OD1 ASP J   5      -2.444  14.577  -4.821  1.00 96.79           O  
ATOM     40  OD2 ASP J   5      -3.319  16.589  -4.950  1.00 95.83           O  
ATOM     41  N   ILE J   6      -3.517  11.677  -5.025  1.00 98.29           N  
ATOM     42  CA  ILE J   6      -3.619  10.820  -3.841  1.00 98.36           C  
ATOM     43  C   ILE J   6      -3.358  11.566  -2.535  1.00 98.59           C  
ATOM     44  O   ILE J   6      -3.537  10.994  -1.462  1.00 98.41           O  
ATOM     45  CB  ILE J   6      -2.696   9.581  -3.936  1.00 97.57           C  
ATOM     46  CG1 ILE J   6      -1.215   9.996  -4.046  0.99 90.92           C  
ATOM     47  CG2 ILE J   6      -3.119   8.685  -5.100  0.99 91.17           C  
ATOM     48  CD1 ILE J   6      -0.235   8.840  -3.835  0.99 86.66           C  
ATOM     49  N   GLN J   7      -2.939  12.828  -2.619  1.00 98.57           N  
ATOM     50  CA  GLN J   7      -2.722  13.665  -1.439  1.00 98.67           C  
ATOM     51  C   GLN J   7      -3.868  14.645  -1.189  1.00 98.81           C  
ATOM     52  O   GLN J   7      -3.903  15.293  -0.143  1.00 98.78           O  
ATOM     53  CB  GLN J   7      -1.400  14.434  -1.569  1.00 98.42           C  
ATOM     54  CG  GLN J   7      -0.162  13.540  -1.699  0.99 96.94           C  
ATOM     55  CD  GLN J   7       0.048  12.614  -0.509  0.98 94.12           C  
ATOM     56  OE1 GLN J   7      -0.293  12.936   0.627  0.98 88.07           O  
ATOM     57  NE2 GLN J   7       0.627  11.451  -0.757  0.97 84.47           N  
ATOM     58  N   ALA J   8      -4.816  14.746  -2.135  1.00 98.74           N  
ATOM     59  CA  ALA J   8      -5.891  15.736  -2.042  1.00 98.80           C  
ATOM     60  C   ALA J   8      -6.754  15.560  -0.786  1.00 98.89           C  
ATOM     61  O   ALA J   8      -7.276  16.541  -0.257  1.00 98.88           O  
ATOM     62  CB  ALA J   8      -6.759  15.675  -3.300  1.00 98.69           C  
ATOM     63  N   TRP J   9      -6.886  14.325  -0.312  1.00 98.95           N  
ATOM     64  CA  TRP J   9      -7.713  14.032   0.860  1.00 98.97           C  
ATOM     65  C   TRP J   9      -7.274  14.790   2.112  1.00 98.97           C  
ATOM     66  O   TRP J   9      -8.104  15.081   2.967  1.00 98.97           O  
ATOM     67  CB  TRP J   9      -7.725  12.524   1.154  1.00 98.97           C  
ATOM     68  CG  TRP J   9      -6.412  11.959   1.632  1.00 98.98           C  
ATOM     69  CD1 TRP J   9      -5.422  11.436   0.855  1.00 98.94           C  
ATOM     70  CD2 TRP J   9      -5.957  11.848   2.996  1.00 98.99           C  
ATOM     71  NE1 TRP J   9      -4.382  11.002   1.649  1.00 98.97           N  
ATOM     72  CE2 TRP J   9      -4.683  11.238   2.965  1.00 98.98           C  
ATOM     73  CE3 TRP J   9      -6.502  12.197   4.242  1.00 98.97           C  
ATOM     74  CZ2 TRP J   9      -3.945  10.968   4.135  1.00 98.97           C  
ATOM     75  CZ3 TRP J   9      -5.773  11.927   5.407  1.00 98.97           C  
ATOM     76  CH2 TRP J   9      -4.509  11.319   5.347  1.00 98.97           C  
ATOM     77  N   LYS J  10      -5.994  15.127   2.229  1.00 98.98           N  
ATOM     78  CA  LYS J  10      -5.491  15.835   3.410  1.00 98.99           C  
ATOM     79  C   LYS J  10      -6.141  17.207   3.545  1.00 98.99           C  
ATOM     80  O   LYS J  10      -6.705  17.528   4.588  1.00 98.99           O  
ATOM     81  CB  LYS J  10      -3.965  15.952   3.366  1.00 98.97           C  
ATOM     82  CG  LYS J  10      -3.274  14.596   3.462  1.00 98.76           C  
ATOM     83  CD  LYS J  10      -1.760  14.737   3.417  1.00 98.42           C  
ATOM     84  CE  LYS J  10      -1.101  13.368   3.502  0.99 97.10           C  
ATOM     85  NZ  LYS J  10       0.374  13.460   3.378  0.99 94.28           N  
ATOM     86  N   LYS J  11      -6.100  17.991   2.473  1.00 98.97           N  
ATOM     87  CA  LYS J  11      -6.733  19.308   2.472  1.00 98.97           C  
ATOM     88  C   LYS J  11      -8.254  19.197   2.585  1.00 98.98           C  
ATOM     89  O   LYS J  11      -8.884  19.983   3.289  1.00 98.95           O  
ATOM     90  CB  LYS J  11      -6.328  20.085   1.220  1.00 98.91           C  
ATOM     91  CG  LYS J  11      -6.862  21.508   1.215  0.93 95.14           C  
ATOM     92  CD  LYS J  11      -6.354  22.301   0.023  0.88 92.22           C  
ATOM     93  CE  LYS J  11      -6.929  23.706   0.050  0.82 85.10           C  
ATOM     94  NZ  LYS J  11      -6.484  24.518  -1.102  0.80 76.10           N  
ATOM     95  N   GLN J  12      -8.836  18.211   1.912  1.00 98.98           N  
ATOM     96  CA  GLN J  12     -10.283  17.986   1.990  1.00 98.98           C  
ATOM     97  C   GLN J  12     -10.724  17.676   3.424  1.00 98.99           C  
ATOM     98  O   GLN J  12     -11.728  18.207   3.899  1.00 98.98           O  
ATOM     99  CB  GLN J  12     -10.688  16.849   1.045  1.00 98.95           C  
ATOM    100  CG  GLN J  12     -10.494  17.191  -0.430  1.00 98.60           C  
ATOM    101  CD  GLN J  12     -10.586  15.977  -1.350  1.00 97.52           C  
ATOM    102  OE1 GLN J  12     -10.495  14.832  -0.919  1.00 94.26           O  
ATOM    103  NE2 GLN J  12     -10.751  16.211  -2.638  1.00 92.20           N  
ATOM    104  N   CYS J  13      -9.968  16.839   4.121  1.00 99.00           N  
ATOM    105  CA  CYS J  13     -10.266  16.523   5.517  1.00 99.00           C  
ATOM    106  C   CYS J  13     -10.027  17.724   6.430  1.00 99.00           C  
ATOM    107  O   CYS J  13     -10.803  17.945   7.358  1.00 99.00           O  
ATOM    108  CB  CYS J  13      -9.446  15.318   5.976  1.00 99.00           C  
ATOM    109  SG  CYS J  13     -10.064  13.767   5.268  1.00 98.98           S  
ATOM    110  N   GLU J  14      -8.986  18.500   6.165  1.00 99.00           N  
ATOM    111  CA  GLU J  14      -8.742  19.729   6.918  1.00 98.99           C  
ATOM    112  C   GLU J  14      -9.929  20.693   6.783  1.00 99.00           C  
ATOM    113  O   GLU J  14     -10.418  21.236   7.777  1.00 98.99           O  
ATOM    114  CB  GLU J  14      -7.449  20.384   6.426  1.00 98.97           C  
ATOM    115  CG  GLU J  14      -7.020  21.604   7.232  0.99 93.25           C  
ATOM    116  CD  GLU J  14      -5.742  22.228   6.684  0.98 91.41           C  
ATOM    117  OE1 GLU J  14      -4.957  21.531   6.012  0.97 87.55           O  
ATOM    118  OE2 GLU J  14      -5.519  23.423   6.927  0.96 90.59           O  
ATOM    119  N   GLU J  15     -10.417  20.867   5.556  1.00 98.99           N  
ATOM    120  CA  GLU J  15     -11.577  21.724   5.288  1.00 98.99           C  
ATOM    121  C   GLU J  15     -12.841  21.192   5.964  1.00 98.99           C  
ATOM    122  O   GLU J  15     -13.614  21.960   6.539  1.00 98.98           O  
ATOM    123  CB  GLU J  15     -11.779  21.866   3.775  1.00 98.97           C  
ATOM    124  CG  GLU J  15     -10.689  22.721   3.126  0.99 96.90           C  
ATOM    125  CD  GLU J  15     -10.697  22.700   1.598  0.98 95.85           C  
ATOM    126  OE1 GLU J  15     -11.337  21.831   0.986  0.98 92.77           O  
ATOM    127  OE2 GLU J  15     -10.036  23.566   1.000  0.98 94.25           O  
ATOM    128  N   LEU J  16     -13.038  19.882   5.925  1.00 99.00           N  
ATOM    129  CA  LEU J  16     -14.178  19.263   6.598  1.00 99.00           C  
ATOM    130  C   LEU J  16     -14.098  19.445   8.115  1.00 99.00           C  
ATOM    131  O   LEU J  16     -15.098  19.769   8.756  1.00 99.00           O  
ATOM    132  CB  LEU J  16     -14.266  17.776   6.218  1.00 99.00           C  
ATOM    133  CG  LEU J  16     -15.394  16.981   6.883  1.00 98.98           C  
ATOM    134  CD1 LEU J  16     -16.759  17.635   6.675  1.00 98.97           C  
ATOM    135  CD2 LEU J  16     -15.413  15.560   6.331  1.00 98.97           C  
ATOM    136  N   LEU J  17     -12.923  19.263   8.691  1.00 99.00           N  
ATOM    137  CA  LEU J  17     -12.741  19.501  10.123  1.00 99.00           C  
ATOM    138  C   LEU J  17     -13.028  20.960  10.479  1.00 99.00           C  
ATOM    139  O   LEU J  17     -13.679  21.230  11.489  1.00 98.99           O  
ATOM    140  CB  LEU J  17     -11.327  19.101  10.566  1.00 98.99           C  
ATOM    141  CG  LEU J  17     -11.064  17.587  10.598  1.00 98.95           C  
ATOM    142  CD1 LEU J  17      -9.591  17.319  10.861  1.00 98.95           C  
ATOM    143  CD2 LEU J  17     -11.907  16.892  11.666  1.00 98.94           C  
ATOM    144  N   ASN J  18     -12.595  21.893   9.642  1.00 99.00           N  
ATOM    145  CA  ASN J  18     -12.904  23.304   9.867  1.00 98.99           C  
ATOM    146  C   ASN J  18     -14.412  23.563   9.862  1.00 98.99           C  
ATOM    147  O   ASN J  18     -14.914  24.299  10.713  1.00 98.97           O  
ATOM    148  CB  ASN J  18     -12.191  24.177   8.828  1.00 98.97           C  
ATOM    149  CG  ASN J  18     -10.694  24.259   9.060  1.00 95.83           C  
ATOM    150  OD1 ASN J  18     -10.201  24.033  10.159  1.00 90.53           O  
ATOM    151  ND2 ASN J  18      -9.949  24.606   8.026  1.00 89.99           N  
ATOM    152  N   LEU J  19     -15.138  22.942   8.941  1.00 98.99           N  
ATOM    153  CA  LEU J  19     -16.602  23.034   8.928  1.00 98.98           C  
ATOM    154  C   LEU J  19     -17.207  22.448  10.202  1.00 98.99           C  
ATOM    155  O   LEU J  19     -18.107  23.042  10.799  1.00 98.95           O  
ATOM    156  CB  LEU J  19     -17.186  22.307   7.707  1.00 98.92           C  
ATOM    157  CG  LEU J  19     -17.087  23.029   6.364  1.00 94.68           C  
ATOM    158  CD1 LEU J  19     -17.617  22.116   5.262  1.00 94.11           C  
ATOM    159  CD2 LEU J  19     -17.885  24.333   6.373  1.00 94.92           C  
ATOM    160  N   ILE J  20     -16.702  21.297  10.627  1.00 98.99           N  
ATOM    161  CA  ILE J  20     -17.178  20.649  11.848  1.00 99.00           C  
ATOM    162  C   ILE J  20     -16.970  21.554  13.067  1.00 98.99           C  
ATOM    163  O   ILE J  20     -17.878  21.715  13.882  1.00 98.98           O  
ATOM    164  CB  ILE J  20     -16.499  19.269  12.019  1.00 98.99           C  
ATOM    165  CG1 ILE J  20     -17.117  18.276  11.020  1.00 98.97           C  
ATOM    166  CG2 ILE J  20     -16.635  18.747  13.455  1.00 98.97           C  
ATOM    167  CD1 ILE J  20     -16.333  16.977  10.870  1.00 98.91           C  
ATOM    168  N   PHE J  21     -15.804  22.170  13.171  1.00 98.99           N  
ATOM    169  CA  PHE J  21     -15.528  23.095  14.277  1.00 98.98           C  
ATOM    170  C   PHE J  21     -16.464  24.308  14.283  1.00 98.96           C  
ATOM    171  O   PHE J  21     -16.712  24.884  15.341  1.00 98.79           O  
ATOM    172  CB  PHE J  21     -14.063  23.545  14.249  1.00 98.95           C  
ATOM    173  CG  PHE J  21     -13.138  22.655  15.039  1.00 98.79           C  
ATOM    174  CD1 PHE J  21     -12.924  22.892  16.401  1.00 98.21           C  
ATOM    175  CD2 PHE J  21     -12.494  21.578  14.436  1.00 98.33           C  
ATOM    176  CE1 PHE J  21     -12.074  22.069  17.139  1.00 98.06           C  
ATOM    177  CE2 PHE J  21     -11.646  20.751  15.167  1.00 98.10           C  
ATOM    178  CZ  PHE J  21     -11.434  21.000  16.521  1.00 98.09           C  
ATOM    179  N   GLN J  22     -16.989  24.690  13.122  1.00 98.95           N  
ATOM    180  CA  GLN J  22     -17.957  25.785  13.017  1.00 98.91           C  
ATOM    181  C   GLN J  22     -19.385  25.365  13.384  1.00 98.88           C  
ATOM    182  O   GLN J  22     -20.230  26.223  13.634  1.00 98.55           O  
ATOM    183  CB  GLN J  22     -17.942  26.363  11.599  1.00 98.80           C  
ATOM    184  CG  GLN J  22     -16.648  27.085  11.238  0.99 96.21           C  
ATOM    185  CD  GLN J  22     -16.594  27.451   9.761  0.98 92.88           C  
ATOM    186  OE1 GLN J  22     -17.538  27.993   9.200  0.98 87.76           O  
ATOM    187  NE2 GLN J  22     -15.485  27.146   9.110  0.97 84.18           N  
ATOM    188  N   CYS J  23     -19.662  24.064  13.411  1.00 98.86           N  
ATOM    189  CA  CYS J  23     -20.985  23.563  13.782  1.00 98.79           C  
ATOM    190  C   CYS J  23     -21.183  23.620  15.295  1.00 98.89           C  
ATOM    191  O   CYS J  23     -20.363  23.095  16.050  1.00 98.80           O  
ATOM    192  CB  CYS J  23     -21.167  22.119  13.302  1.00 97.97           C  
ATOM    193  SG  CYS J  23     -21.162  21.941  11.500  1.00 89.51           S  
ATOM    194  N   GLU J  24     -22.295  24.203  15.734  1.00 98.92           N  
ATOM    195  CA  GLU J  24     -22.624  24.222  17.165  1.00 98.92           C  
ATOM    196  C   GLU J  24     -22.691  22.812  17.748  1.00 98.95           C  
ATOM    197  O   GLU J  24     -22.287  22.583  18.885  1.00 98.87           O  
ATOM    198  CB  GLU J  24     -23.956  24.929  17.398  1.00 98.70           C  
ATOM    199  CG  GLU J  24     -23.919  26.416  17.102  0.95 90.17           C  
ATOM    200  CD  GLU J  24     -25.195  27.103  17.550  0.91 85.32           C  
ATOM    201  OE1 GLU J  24     -26.129  27.213  16.732  0.90 80.08           O  
ATOM    202  OE2 GLU J  24     -25.262  27.508  18.721  0.90 82.30           O  
ATOM    203  N   ASP J  25     -23.162  21.858  16.957  1.00 98.98           N  
ATOM    204  CA  ASP J  25     -23.263  20.462  17.386  1.00 98.99           C  
ATOM    205  C   ASP J  25     -21.909  19.832  17.732  1.00 98.99           C  
ATOM    206  O   ASP J  25     -21.871  18.817  18.419  1.00 98.98           O  
ATOM    207  CB  ASP J  25     -23.954  19.617  16.306  1.00 98.97           C  
ATOM    208  CG  ASP J  25     -25.464  19.822  16.232  1.00 98.93           C  
ATOM    209  OD1 ASP J  25     -26.068  20.299  17.217  1.00 98.70           O  
ATOM    210  OD2 ASP J  25     -26.060  19.460  15.200  1.00 98.62           O  
ATOM    211  N   SER J  26     -20.815  20.407  17.267  1.00 99.00           N  
ATOM    212  CA  SER J  26     -19.486  19.872  17.570  1.00 99.00           C  
ATOM    213  C   SER J  26     -18.958  20.298  18.936  1.00 99.00           C  
ATOM    214  O   SER J  26     -17.951  19.759  19.386  1.00 98.99           O  
ATOM    215  CB  SER J  26     -18.473  20.248  16.483  1.00 98.99           C  
ATOM    216  OG  SER J  26     -18.079  21.604  16.562  1.00 98.98           O  
ATOM    217  N   GLU J  27     -19.623  21.243  19.595  1.00 98.98           N  
ATOM    218  CA  GLU J  27     -19.085  21.851  20.814  1.00 98.97           C  
ATOM    219  C   GLU J  27     -18.625  20.829  21.873  1.00 98.98           C  
ATOM    220  O   GLU J  27     -17.511  20.963  22.381  1.00 98.92           O  
ATOM    221  CB  GLU J  27     -20.081  22.871  21.388  1.00 98.87           C  
ATOM    222  CG  GLU J  27     -19.491  23.768  22.480  0.99 93.97           C  
ATOM    223  CD  GLU J  27     -19.464  23.113  23.857  0.98 89.15           C  
ATOM    224  OE1 GLU J  27     -20.313  22.234  24.128  0.97 83.73           O  
ATOM    225  OE2 GLU J  27     -18.591  23.485  24.662  0.97 86.51           O  
ATOM    226  N   PRO J  28     -19.419  19.793  22.190  1.00 98.93           N  
ATOM    227  CA  PRO J  28     -18.990  18.827  23.209  1.00 98.89           C  
ATOM    228  C   PRO J  28     -17.821  17.942  22.781  1.00 98.93           C  
ATOM    229  O   PRO J  28     -17.238  17.258  23.623  1.00 98.86           O  
ATOM    230  CB  PRO J  28     -20.235  17.955  23.456  1.00 98.64           C  
ATOM    231  CG  PRO J  28     -21.385  18.732  22.867  1.00 97.98           C  
ATOM    232  CD  PRO J  28     -20.776  19.487  21.722  1.00 98.80           C  
ATOM    233  N   PHE J  29     -17.499  17.942  21.499  1.00 98.99           N  
ATOM    234  CA  PHE J  29     -16.556  16.994  20.903  1.00 98.99           C  
ATOM    235  C   PHE J  29     -15.263  17.640  20.408  1.00 99.00           C  
ATOM    236  O   PHE J  29     -14.404  16.953  19.851  1.00 98.99           O  
ATOM    237  CB  PHE J  29     -17.245  16.257  19.746  1.00 98.99           C  
ATOM    238  CG  PHE J  29     -18.618  15.729  20.084  1.00 98.99           C  
ATOM    239  CD1 PHE J  29     -18.762  14.631  20.927  1.00 98.97           C  
ATOM    240  CD2 PHE J  29     -19.763  16.347  19.585  1.00 98.97           C  
ATOM    241  CE1 PHE J  29     -20.026  14.153  21.262  1.00 98.95           C  
ATOM    242  CE2 PHE J  29     -21.030  15.877  19.917  1.00 98.94           C  
ATOM    243  CZ  PHE J  29     -21.159  14.778  20.757  1.00 98.94           C  
ATOM    244  N   ARG J  30     -15.126  18.954  20.595  1.00 98.99           N  
ATOM    245  CA  ARG J  30     -13.978  19.699  20.062  1.00 98.99           C  
ATOM    246  C   ARG J  30     -12.678  19.437  20.805  1.00 98.99           C  
ATOM    247  O   ARG J  30     -11.611  19.523  20.200  1.00 98.97           O  
ATOM    248  CB  ARG J  30     -14.266  21.199  20.085  1.00 98.98           C  
ATOM    249  CG  ARG J  30     -15.307  21.623  19.071  1.00 98.84           C  
ATOM    250  CD  ARG J  30     -15.681  23.080  19.272  1.00 98.70           C  
ATOM    251  NE  ARG J  30     -16.867  23.421  18.496  1.00 98.69           N  
ATOM    252  CZ  ARG J  30     -17.623  24.494  18.683  1.00 98.75           C  
ATOM    253  NH1 ARG J  30     -17.309  25.388  19.603  1.00 98.04           N  
ATOM    254  NH2 ARG J  30     -18.699  24.670  17.945  1.00 98.03           N  
ATOM    255  N   GLN J  31     -12.770  19.155  22.086  1.00 98.98           N  
ATOM    256  CA  GLN J  31     -11.616  18.957  22.959  1.00 98.97           C  
ATOM    257  C   GLN J  31     -11.760  17.632  23.698  1.00 98.97           C  
ATOM    258  O   GLN J  31     -12.870  17.111  23.803  1.00 98.93           O  
ATOM    259  CB  GLN J  31     -11.512  20.111  23.966  1.00 98.87           C  
ATOM    260  CG  GLN J  31     -11.271  21.478  23.330  0.99 94.67           C  
ATOM    261  CD  GLN J  31      -9.924  21.582  22.622  0.99 87.96           C  
ATOM    262  OE1 GLN J  31      -8.961  20.902  22.974  0.98 80.17           O  
ATOM    263  NE2 GLN J  31      -9.841  22.442  21.625  0.98 79.39           N  
ATOM    264  N   PRO J  32     -10.655  17.084  24.226  1.00 98.96           N  
ATOM    265  CA  PRO J  32     -10.764  15.886  25.054  1.00 98.96           C  
ATOM    266  C   PRO J  32     -11.735  16.097  26.211  1.00 98.95           C  
ATOM    267  O   PRO J  32     -11.784  17.182  26.797  1.00 98.89           O  
ATOM    268  CB  PRO J  32      -9.340  15.653  25.573  1.00 98.91           C  
ATOM    269  CG  PRO J  32      -8.452  16.336  24.570  1.00 98.56           C  
ATOM    270  CD  PRO J  32      -9.254  17.520  24.091  1.00 98.93           C  
ATOM    271  N   VAL J  33     -12.495  15.061  26.538  1.00 98.90           N  
ATOM    272  CA  VAL J  33     -13.340  15.094  27.727  1.00 98.89           C  
ATOM    273  C   VAL J  33     -12.453  15.349  28.942  1.00 98.88           C  
ATOM    274  O   VAL J  33     -11.423  14.691  29.117  1.00 98.78           O  
ATOM    275  CB  VAL J  33     -14.135  13.782  27.885  1.00 98.80           C  
ATOM    276  CG1 VAL J  33     -14.857  13.723  29.232  1.00 98.50           C  
ATOM    277  CG2 VAL J  33     -15.152  13.648  26.751  1.00 98.55           C  
ATOM    278  N   ASP J  34     -12.851  16.315  29.763  1.00 98.85           N  
ATOM    279  CA  ASP J  34     -12.105  16.651  30.973  1.00 98.81           C  
ATOM    280  C   ASP J  34     -12.317  15.550  32.011  1.00 98.81           C  
ATOM    281  O   ASP J  34     -13.383  15.449  32.625  1.00 98.67           O  
ATOM    282  CB  ASP J  34     -12.555  18.016  31.498  1.00 98.68           C  
ATOM    283  CG  ASP J  34     -11.702  18.519  32.653  1.00 98.28           C  
ATOM    284  OD1 ASP J  34     -11.126  17.688  33.389  1.00 97.52           O  
ATOM    285  OD2 ASP J  34     -11.611  19.750  32.820  1.00 96.81           O  
ATOM    286  N   LEU J  35     -11.301  14.717  32.195  1.00 98.61           N  
ATOM    287  CA  LEU J  35     -11.396  13.556  33.079  1.00 98.56           C  
ATOM    288  C   LEU J  35     -11.389  13.934  34.562  1.00 98.58           C  
ATOM    289  O   LEU J  35     -11.711  13.101  35.412  1.00 98.32           O  
ATOM    290  CB  LEU J  35     -10.272  12.557  32.765  1.00 98.31           C  
ATOM    291  CG  LEU J  35     -10.234  12.059  31.310  1.00 97.82           C  
ATOM    292  CD1 LEU J  35      -9.073  11.085  31.126  1.00 97.21           C  
ATOM    293  CD2 LEU J  35     -11.541  11.385  30.899  1.00 96.97           C  
ATOM    294  N   LEU J  36     -11.040  15.172  34.864  1.00 98.64           N  
ATOM    295  CA  LEU J  36     -11.170  15.687  36.222  1.00 98.64           C  
ATOM    296  C   LEU J  36     -12.633  16.025  36.520  1.00 98.63           C  
ATOM    297  O   LEU J  36     -13.130  15.733  37.608  1.00 98.41           O  
ATOM    298  CB  LEU J  36     -10.265  16.914  36.401  1.00 98.54           C  
ATOM    299  CG  LEU J  36     -10.127  17.461  37.823  0.99 96.57           C  
ATOM    300  CD1 LEU J  36      -9.527  16.414  38.756  0.98 95.05           C  
ATOM    301  CD2 LEU J  36      -9.245  18.707  37.812  0.98 94.73           C  
ATOM    302  N   GLU J  37     -13.319  16.610  35.542  1.00 98.61           N  
ATOM    303  CA  GLU J  37     -14.740  16.940  35.669  1.00 98.51           C  
ATOM    304  C   GLU J  37     -15.640  15.709  35.524  1.00 98.55           C  
ATOM    305  O   GLU J  37     -16.703  15.637  36.143  1.00 98.21           O  
ATOM    306  CB  GLU J  37     -15.139  17.997  34.631  1.00 98.08           C  
ATOM    307  CG  GLU J  37     -14.449  19.342  34.812  0.97 91.86           C  
ATOM    308  CD  GLU J  37     -14.789  20.013  36.136  0.96 88.56           C  
ATOM    309  OE1 GLU J  37     -13.892  20.663  36.711  0.96 83.89           O  
ATOM    310  OE2 GLU J  37     -15.939  19.892  36.598  0.96 85.23           O  
ATOM    311  N   TYR J  38     -15.214  14.750  34.709  1.00 98.49           N  
ATOM    312  CA  TYR J  38     -15.963  13.515  34.453  1.00 98.40           C  
ATOM    313  C   TYR J  38     -15.093  12.308  34.804  1.00 98.51           C  
ATOM    314  O   TYR J  38     -14.606  11.597  33.918  1.00 98.34           O  
ATOM    315  CB  TYR J  38     -16.439  13.482  32.991  1.00 98.05           C  
ATOM    316  CG  TYR J  38     -17.337  14.647  32.657  1.00 97.60           C  
ATOM    317  CD1 TYR J  38     -18.696  14.613  32.973  1.00 95.26           C  
ATOM    318  CD2 TYR J  38     -16.816  15.803  32.074  1.00 95.25           C  
ATOM    319  CE1 TYR J  38     -19.521  15.705  32.711  1.00 93.73           C  
ATOM    320  CE2 TYR J  38     -17.632  16.901  31.809  1.00 94.11           C  
ATOM    321  CZ  TYR J  38     -18.979  16.845  32.131  1.00 94.37           C  
ATOM    322  OH  TYR J  38     -19.787  17.933  31.880  1.00 91.86           O  
ATOM    323  N   PRO J  39     -14.883  12.073  36.109  1.00 98.22           N  
ATOM    324  CA  PRO J  39     -13.932  11.049  36.552  1.00 98.19           C  
ATOM    325  C   PRO J  39     -14.348   9.617  36.217  1.00 98.42           C  
ATOM    326  O   PRO J  39     -13.501   8.722  36.257  1.00 98.00           O  
ATOM    327  CB  PRO J  39     -13.840  11.265  38.070  1.00 97.45           C  
ATOM    328  CG  PRO J  39     -15.128  11.944  38.435  1.00 95.89           C  
ATOM    329  CD  PRO J  39     -15.462  12.802  37.240  1.00 97.85           C  
ATOM    330  N   ASP J  40     -15.617   9.398  35.881  1.00 98.59           N  
ATOM    331  CA  ASP J  40     -16.096   8.068  35.495  1.00 98.62           C  
ATOM    332  C   ASP J  40     -15.992   7.802  33.989  1.00 98.78           C  
ATOM    333  O   ASP J  40     -16.341   6.709  33.538  1.00 98.62           O  
ATOM    334  CB  ASP J  40     -17.545   7.861  35.962  1.00 98.16           C  
ATOM    335  CG  ASP J  40     -18.556   8.677  35.168  1.00 96.62           C  
ATOM    336  OD1 ASP J  40     -18.188   9.741  34.623  1.00 94.65           O  
ATOM    337  OD2 ASP J  40     -19.727   8.254  35.096  1.00 94.05           O  
ATOM    338  N   TYR J  41     -15.520   8.776  33.209  1.00 98.86           N  
ATOM    339  CA  TYR J  41     -15.518   8.635  31.751  1.00 98.90           C  
ATOM    340  C   TYR J  41     -14.732   7.403  31.298  1.00 98.90           C  
ATOM    341  O   TYR J  41     -15.191   6.647  30.437  1.00 98.90           O  
ATOM    342  CB  TYR J  41     -14.961   9.900  31.086  1.00 98.91           C  
ATOM    343  CG  TYR J  41     -15.165   9.923  29.584  1.00 98.94           C  
ATOM    344  CD1 TYR J  41     -16.421  10.200  29.045  1.00 98.92           C  
ATOM    345  CD2 TYR J  41     -14.112   9.659  28.710  1.00 98.92           C  
ATOM    346  CE1 TYR J  41     -16.625  10.213  27.670  1.00 98.90           C  
ATOM    347  CE2 TYR J  41     -14.306   9.671  27.330  1.00 98.90           C  
ATOM    348  CZ  TYR J  41     -15.566   9.948  26.815  1.00 98.93           C  
ATOM    349  OH  TYR J  41     -15.767   9.957  25.455  1.00 98.89           O  
ATOM    350  N   ARG J  42     -13.572   7.189  31.893  1.00 98.77           N  
ATOM    351  CA  ARG J  42     -12.730   6.048  31.526  1.00 98.76           C  
ATOM    352  C   ARG J  42     -13.227   4.708  32.071  1.00 98.78           C  
ATOM    353  O   ARG J  42     -12.725   3.670  31.653  1.00 98.61           O  
ATOM    354  CB  ARG J  42     -11.280   6.301  31.951  1.00 98.56           C  
ATOM    355  CG  ARG J  42     -10.577   7.424  31.165  1.00 97.43           C  
ATOM    356  CD  ARG J  42     -10.531   7.165  29.645  1.00 95.12           C  
ATOM    357  NE  ARG J  42     -10.054   5.820  29.305  1.00 95.76           N  
ATOM    358  CZ  ARG J  42      -8.771   5.433  29.260  1.00 96.15           C  
ATOM    359  NH1 ARG J  42      -7.802   6.288  29.530  1.00 92.25           N  
ATOM    360  NH2 ARG J  42      -8.465   4.184  28.959  1.00 93.45           N  
ATOM    361  N   ASP J  43     -14.212   4.724  32.952  1.00 98.86           N  
ATOM    362  CA  ASP J  43     -14.877   3.480  33.353  1.00 98.86           C  
ATOM    363  C   ASP J  43     -15.746   2.936  32.215  1.00 98.89           C  
ATOM    364  O   ASP J  43     -16.020   1.736  32.152  1.00 98.80           O  
ATOM    365  CB  ASP J  43     -15.748   3.697  34.599  1.00 98.77           C  
ATOM    366  CG  ASP J  43     -14.957   4.126  35.829  1.00 98.12           C  
ATOM    367  OD1 ASP J  43     -13.734   3.867  35.887  1.00 96.89           O  
ATOM    368  OD2 ASP J  43     -15.573   4.713  36.744  1.00 96.32           O  
ATOM    369  N   ILE J  44     -16.179   3.829  31.324  1.00 98.93           N  
ATOM    370  CA  ILE J  44     -17.064   3.492  30.209  1.00 98.94           C  
ATOM    371  C   ILE J  44     -16.317   3.461  28.874  1.00 98.95           C  
ATOM    372  O   ILE J  44     -16.577   2.600  28.030  1.00 98.91           O  
ATOM    373  CB  ILE J  44     -18.235   4.510  30.124  1.00 98.88           C  
ATOM    374  CG1 ILE J  44     -18.985   4.637  31.469  1.00 98.51           C  
ATOM    375  CG2 ILE J  44     -19.200   4.148  28.990  1.00 98.63           C  
ATOM    376  CD1 ILE J  44     -19.595   3.351  31.980  1.00 95.60           C  
ATOM    377  N   ILE J  45     -15.400   4.397  28.672  1.00 98.97           N  
ATOM    378  CA  ILE J  45     -14.742   4.635  27.391  1.00 98.98           C  
ATOM    379  C   ILE J  45     -13.278   4.202  27.445  1.00 98.97           C  
ATOM    380  O   ILE J  45     -12.469   4.783  28.172  1.00 98.93           O  
ATOM    381  CB  ILE J  45     -14.853   6.125  26.996  1.00 98.98           C  
ATOM    382  CG1 ILE J  45     -16.328   6.564  26.892  1.00 98.95           C  
ATOM    383  CG2 ILE J  45     -14.092   6.409  25.695  1.00 98.96           C  
ATOM    384  CD1 ILE J  45     -17.182   5.730  25.937  1.00 98.85           C  
ATOM    385  N   ASP J  46     -12.943   3.207  26.633  1.00 98.93           N  
ATOM    386  CA  ASP J  46     -11.574   2.683  26.584  1.00 98.90           C  
ATOM    387  C   ASP J  46     -10.608   3.625  25.870  1.00 98.91           C  
ATOM    388  O   ASP J  46      -9.459   3.780  26.291  1.00 98.75           O  
ATOM    389  CB  ASP J  46     -11.557   1.316  25.883  1.00 98.74           C  
ATOM    390  CG  ASP J  46     -12.242   0.220  26.683  1.00 95.04           C  
ATOM    391  OD1 ASP J  46     -12.275   0.317  27.928  0.99 93.24           O  
ATOM    392  OD2 ASP J  46     -12.733  -0.740  26.054  0.99 92.60           O  
ATOM    393  N   THR J  47     -11.075   4.235  24.774  1.00 98.96           N  
ATOM    394  CA  THR J  47     -10.222   5.053  23.910  1.00 98.97           C  
ATOM    395  C   THR J  47     -10.896   6.392  23.622  1.00 98.98           C  
ATOM    396  O   THR J  47     -11.663   6.505  22.662  1.00 98.97           O  
ATOM    397  CB  THR J  47      -9.910   4.322  22.592  1.00 98.95           C  
ATOM    398  OG1 THR J  47      -9.425   3.015  22.872  1.00 98.54           O  
ATOM    399  CG2 THR J  47      -8.857   5.067  21.783  1.00 98.56           C  
ATOM    400  N   PRO J  48     -10.637   7.411  24.450  1.00 98.97           N  
ATOM    401  CA  PRO J  48     -11.164   8.744  24.170  1.00 98.98           C  
ATOM    402  C   PRO J  48     -10.674   9.289  22.832  1.00 98.99           C  
ATOM    403  O   PRO J  48      -9.563   8.979  22.393  1.00 98.99           O  
ATOM    404  CB  PRO J  48     -10.652   9.605  25.337  1.00 98.95           C  
ATOM    405  CG  PRO J  48     -10.424   8.611  26.448  1.00 98.76           C  
ATOM    406  CD  PRO J  48      -9.934   7.371  25.732  1.00 98.94           C  
ATOM    407  N   MET J  49     -11.513  10.093  22.192  1.00 98.99           N  
ATOM    408  CA  MET J  49     -11.140  10.775  20.960  1.00 98.99           C  
ATOM    409  C   MET J  49     -11.957  12.053  20.825  1.00 98.99           C  
ATOM    410  O   MET J  49     -13.099  12.122  21.288  1.00 98.99           O  
ATOM    411  CB  MET J  49     -11.350   9.850  19.750  1.00 99.00           C  
ATOM    412  CG  MET J  49     -10.805  10.404  18.429  1.00 98.99           C  
ATOM    413  SD  MET J  49      -9.067  10.920  18.465  1.00 98.99           S  
ATOM    414  CE  MET J  49      -8.252   9.385  18.912  1.00 98.93           C  
ATOM    415  N   ASP J  50     -11.371  13.060  20.199  1.00 99.00           N  
ATOM    416  CA  ASP J  50     -11.994  14.366  20.022  1.00 99.00           C  
ATOM    417  C   ASP J  50     -11.462  15.026  18.752  1.00 99.00           C  
ATOM    418  O   ASP J  50     -10.440  14.602  18.195  1.00 99.00           O  
ATOM    419  CB  ASP J  50     -11.707  15.245  21.246  1.00 99.00           C  
ATOM    420  CG  ASP J  50     -10.243  15.633  21.298  1.00 99.00           C  
ATOM    421  OD1 ASP J  50      -9.423  14.807  21.760  1.00 98.98           O  
ATOM    422  OD2 ASP J  50      -9.900  16.737  20.824  1.00 98.98           O  
ATOM    423  N   PHE J  51     -12.143  16.071  18.295  1.00 99.00           N  
ATOM    424  CA  PHE J  51     -11.775  16.689  17.019  1.00 99.00           C  
ATOM    425  C   PHE J  51     -10.455  17.457  17.056  1.00 99.00           C  
ATOM    426  O   PHE J  51      -9.773  17.524  16.032  1.00 99.00           O  
ATOM    427  CB  PHE J  51     -12.910  17.586  16.507  1.00 99.00           C  
ATOM    428  CG  PHE J  51     -14.080  16.807  15.969  1.00 99.00           C  
ATOM    429  CD1 PHE J  51     -13.951  16.081  14.785  1.00 99.00           C  
ATOM    430  CD2 PHE J  51     -15.293  16.786  16.647  1.00 99.00           C  
ATOM    431  CE1 PHE J  51     -15.019  15.338  14.288  1.00 98.99           C  
ATOM    432  CE2 PHE J  51     -16.366  16.049  16.157  1.00 98.99           C  
ATOM    433  CZ  PHE J  51     -16.226  15.324  14.979  1.00 98.99           C  
ATOM    434  N   ALA J  52     -10.077  18.031  18.181  1.00 99.00           N  
ATOM    435  CA  ALA J  52      -8.772  18.693  18.267  1.00 99.00           C  
ATOM    436  C   ALA J  52      -7.646  17.676  18.082  1.00 99.00           C  
ATOM    437  O   ALA J  52      -6.680  17.939  17.367  1.00 98.99           O  
ATOM    438  CB  ALA J  52      -8.628  19.440  19.594  1.00 98.99           C  
ATOM    439  N   THR J  53      -7.794  16.504  18.682  1.00 99.00           N  
ATOM    440  CA  THR J  53      -6.826  15.416  18.525  1.00 99.00           C  
ATOM    441  C   THR J  53      -6.781  14.924  17.078  1.00 99.00           C  
ATOM    442  O   THR J  53      -5.698  14.722  16.527  1.00 99.00           O  
ATOM    443  CB  THR J  53      -7.153  14.261  19.486  1.00 99.00           C  
ATOM    444  OG1 THR J  53      -7.109  14.741  20.824  1.00 98.94           O  
ATOM    445  CG2 THR J  53      -6.152  13.118  19.357  1.00 98.95           C  
ATOM    446  N   VAL J  54      -7.947  14.759  16.449  1.00 99.00           N  
ATOM    447  CA  VAL J  54      -7.996  14.366  15.034  1.00 99.00           C  
ATOM    448  C   VAL J  54      -7.295  15.409  14.163  1.00 99.00           C  
ATOM    449  O   VAL J  54      -6.482  15.064  13.302  1.00 99.00           O  
ATOM    450  CB  VAL J  54      -9.450  14.144  14.557  1.00 99.00           C  
ATOM    451  CG1 VAL J  54      -9.518  13.909  13.044  1.00 98.99           C  
ATOM    452  CG2 VAL J  54     -10.068  12.943  15.271  1.00 98.99           C  
ATOM    453  N   ARG J  55      -7.590  16.685  14.399  1.00 99.00           N  
ATOM    454  CA  ARG J  55      -6.974  17.764  13.628  1.00 99.00           C  
ATOM    455  C   ARG J  55      -5.460  17.781  13.801  1.00 99.00           C  
ATOM    456  O   ARG J  55      -4.725  17.901  12.821  1.00 98.99           O  
ATOM    457  CB  ARG J  55      -7.597  19.109  14.021  1.00 98.97           C  
ATOM    458  CG  ARG J  55      -7.091  20.269  13.159  1.00 97.37           C  
ATOM    459  CD  ARG J  55      -7.929  21.531  13.360  1.00 95.68           C  
ATOM    460  NE  ARG J  55      -7.917  21.969  14.755  1.00 94.49           N  
ATOM    461  CZ  ARG J  55      -8.653  22.971  15.243  1.00 93.76           C  
ATOM    462  NH1 ARG J  55      -9.466  23.655  14.457  1.00 88.63           N  
ATOM    463  NH2 ARG J  55      -8.567  23.292  16.524  0.99 87.37           N  
ATOM    464  N   GLU J  56      -4.987  17.635  15.024  1.00 99.00           N  
ATOM    465  CA  GLU J  56      -3.546  17.606  15.279  1.00 99.00           C  
ATOM    466  C   GLU J  56      -2.878  16.402  14.603  1.00 99.00           C  
ATOM    467  O   GLU J  56      -1.800  16.526  14.022  1.00 98.99           O  
ATOM    468  CB  GLU J  56      -3.274  17.589  16.786  1.00 98.98           C  
ATOM    469  CG  GLU J  56      -1.788  17.529  17.149  0.99 90.63           C  
ATOM    470  CD  GLU J  56      -0.973  18.670  16.539  0.98 88.28           C  
ATOM    471  OE1 GLU J  56      -1.476  19.812  16.479  0.97 84.47           O  
ATOM    472  OE2 GLU J  56       0.174  18.415  16.115  0.97 88.62           O  
ATOM    473  N   THR J  57      -3.520  15.245  14.652  1.00 99.00           N  
ATOM    474  CA  THR J  57      -2.990  14.035  14.012  1.00 99.00           C  
ATOM    475  C   THR J  57      -2.888  14.218  12.497  1.00 99.00           C  
ATOM    476  O   THR J  57      -1.892  13.828  11.884  1.00 99.00           O  
ATOM    477  CB  THR J  57      -3.861  12.817  14.354  1.00 99.00           C  
ATOM    478  OG1 THR J  57      -3.966  12.689  15.767  1.00 98.95           O  
ATOM    479  CG2 THR J  57      -3.259  11.525  13.812  1.00 98.97           C  
ATOM    480  N   LEU J  58      -3.911  14.839  11.903  1.00 99.00           N  
ATOM    481  CA  LEU J  58      -3.901  15.142  10.473  1.00 99.00           C  
ATOM    482  C   LEU J  58      -2.768  16.108  10.116  1.00 99.00           C  
ATOM    483  O   LEU J  58      -1.993  15.842   9.196  1.00 98.99           O  
ATOM    484  CB  LEU J  58      -5.259  15.722  10.053  1.00 99.00           C  
ATOM    485  CG  LEU J  58      -5.377  16.122   8.578  1.00 98.99           C  
ATOM    486  CD1 LEU J  58      -5.225  14.916   7.658  1.00 98.99           C  
ATOM    487  CD2 LEU J  58      -6.722  16.792   8.328  1.00 98.99           C  
ATOM    488  N   GLU J  59      -2.660  17.206  10.849  1.00 98.99           N  
ATOM    489  CA  GLU J  59      -1.645  18.227  10.571  1.00 98.98           C  
ATOM    490  C   GLU J  59      -0.224  17.703  10.783  1.00 98.98           C  
ATOM    491  O   GLU J  59       0.703  18.109  10.082  1.00 98.94           O  
ATOM    492  CB  GLU J  59      -1.888  19.472  11.433  1.00 98.89           C  
ATOM    493  CG  GLU J  59      -3.179  20.222  11.085  0.98 92.23           C  
ATOM    494  CD  GLU J  59      -3.287  20.613   9.616  0.96 88.14           C  
ATOM    495  OE1 GLU J  59      -2.270  21.033   9.025  0.95 83.27           O  
ATOM    496  OE2 GLU J  59      -4.391  20.492   9.054  0.95 87.22           O  
ATOM    497  N   ALA J  60      -0.056  16.781  11.710  1.00 98.99           N  
ATOM    498  CA  ALA J  60       1.235  16.144  11.958  1.00 98.99           C  
ATOM    499  C   ALA J  60       1.598  15.088  10.905  1.00 98.99           C  
ATOM    500  O   ALA J  60       2.711  14.558  10.915  1.00 98.97           O  
ATOM    501  CB  ALA J  60       1.240  15.534  13.359  1.00 98.98           C  
ATOM    502  N   GLY J  61       0.668  14.780   9.994  1.00 98.97           N  
ATOM    503  CA  GLY J  61       0.892  13.768   8.967  1.00 98.97           C  
ATOM    504  C   GLY J  61       0.824  12.339   9.481  1.00 98.98           C  
ATOM    505  O   GLY J  61       1.391  11.434   8.861  1.00 98.92           O  
ATOM    506  N   ASN J  62       0.127  12.125  10.590  1.00 98.99           N  
ATOM    507  CA  ASN J  62       0.081  10.815  11.244  1.00 98.99           C  
ATOM    508  C   ASN J  62      -1.116   9.944  10.841  1.00 98.99           C  
ATOM    509  O   ASN J  62      -1.288   8.860  11.394  1.00 98.97           O  
ATOM    510  CB  ASN J  62       0.183  10.991  12.762  1.00 98.98           C  
ATOM    511  CG  ASN J  62       1.572  11.425  13.196  1.00 98.84           C  
ATOM    512  OD1 ASN J  62       2.573  11.064  12.587  1.00 96.15           O  
ATOM    513  ND2 ASN J  62       1.657  12.205  14.259  1.00 95.87           N  
ATOM    514  N   TYR J  63      -1.912  10.398   9.880  1.00 98.99           N  
ATOM    515  CA  TYR J  63      -2.864   9.533   9.190  1.00 98.99           C  
ATOM    516  C   TYR J  63      -2.284   9.137   7.838  1.00 98.98           C  
ATOM    517  O   TYR J  63      -1.903   9.996   7.041  1.00 98.96           O  
ATOM    518  CB  TYR J  63      -4.219  10.223   8.993  1.00 99.00           C  
ATOM    519  CG  TYR J  63      -5.014  10.454  10.257  1.00 99.00           C  
ATOM    520  CD1 TYR J  63      -5.357   9.388  11.091  1.00 99.00           C  
ATOM    521  CD2 TYR J  63      -5.445  11.740  10.596  1.00 99.00           C  
ATOM    522  CE1 TYR J  63      -6.097   9.600  12.250  1.00 99.00           C  
ATOM    523  CE2 TYR J  63      -6.188  11.962  11.754  1.00 99.00           C  
ATOM    524  CZ  TYR J  63      -6.508  10.891  12.578  1.00 99.00           C  
ATOM    525  OH  TYR J  63      -7.232  11.115  13.724  1.00 99.00           O  
ATOM    526  N   GLU J  64      -2.245   7.846   7.563  1.00 98.97           N  
ATOM    527  CA  GLU J  64      -1.747   7.332   6.281  1.00 98.94           C  
ATOM    528  C   GLU J  64      -2.796   7.420   5.174  1.00 98.95           C  
ATOM    529  O   GLU J  64      -2.465   7.395   3.988  1.00 98.85           O  
ATOM    530  CB  GLU J  64      -1.290   5.879   6.439  1.00 98.80           C  
ATOM    531  CG  GLU J  64      -0.099   5.720   7.377  0.96 95.57           C  
ATOM    532  CD  GLU J  64       0.420   4.289   7.430  0.94 89.94           C  
ATOM    533  OE1 GLU J  64      -0.309   3.355   7.047  0.92 84.48           O  
ATOM    534  OE2 GLU J  64       1.569   4.095   7.864  0.92 86.79           O  
ATOM    535  N   SER J  65      -4.063   7.517   5.564  1.00 98.97           N  
ATOM    536  CA  SER J  65      -5.170   7.552   4.614  1.00 98.98           C  
ATOM    537  C   SER J  65      -6.393   8.221   5.234  1.00 98.99           C  
ATOM    538  O   SER J  65      -6.495   8.294   6.463  1.00 98.98           O  
ATOM    539  CB  SER J  65      -5.533   6.128   4.190  1.00 98.95           C  
ATOM    540  OG  SER J  65      -6.111   5.414   5.263  1.00 98.82           O  
ATOM    541  N   PRO J  66      -7.346   8.676   4.408  1.00 98.99           N  
ATOM    542  CA  PRO J  66      -8.582   9.227   4.969  1.00 98.99           C  
ATOM    543  C   PRO J  66      -9.416   8.179   5.707  1.00 99.00           C  
ATOM    544  O   PRO J  66     -10.245   8.549   6.537  1.00 98.99           O  
ATOM    545  CB  PRO J  66      -9.333   9.782   3.747  1.00 98.97           C  
ATOM    546  CG  PRO J  66      -8.800   8.985   2.586  1.00 98.84           C  
ATOM    547  CD  PRO J  66      -7.354   8.723   2.935  1.00 98.98           C  
ATOM    548  N   MET J  67      -9.208   6.898   5.426  1.00 98.99           N  
ATOM    549  CA  MET J  67      -9.897   5.837   6.160  1.00 98.99           C  
ATOM    550  C   MET J  67      -9.484   5.814   7.631  1.00 99.00           C  
ATOM    551  O   MET J  67     -10.318   5.566   8.503  1.00 98.99           O  
ATOM    552  CB  MET J  67      -9.636   4.463   5.530  1.00 98.97           C  
ATOM    553  CG  MET J  67     -10.336   4.260   4.179  1.00 98.23           C  
ATOM    554  SD  MET J  67      -9.489   5.027   2.779  1.00 96.91           S  
ATOM    555  CE  MET J  67      -8.133   3.870   2.545  1.00 93.23           C  
ATOM    556  N   GLU J  68      -8.215   6.082   7.919  1.00 99.00           N  
ATOM    557  CA  GLU J  68      -7.739   6.130   9.304  1.00 99.00           C  
ATOM    558  C   GLU J  68      -8.341   7.319  10.053  1.00 99.00           C  
ATOM    559  O   GLU J  68      -8.804   7.171  11.184  1.00 99.00           O  
ATOM    560  CB  GLU J  68      -6.212   6.183   9.350  1.00 98.99           C  
ATOM    561  CG  GLU J  68      -5.559   4.876   8.895  1.00 97.22           C  
ATOM    562  CD  GLU J  68      -4.043   4.882   9.043  1.00 96.41           C  
ATOM    563  OE1 GLU J  68      -3.459   5.935   9.360  1.00 94.14           O  
ATOM    564  OE2 GLU J  68      -3.429   3.823   8.838  1.00 95.47           O  
ATOM    565  N   LEU J  69      -8.370   8.475   9.407  1.00 99.00           N  
ATOM    566  CA  LEU J  69      -9.025   9.644   9.980  1.00 99.00           C  
ATOM    567  C   LEU J  69     -10.505   9.354  10.237  1.00 99.00           C  
ATOM    568  O   LEU J  69     -11.043   9.677  11.298  1.00 99.00           O  
ATOM    569  CB  LEU J  69      -8.840  10.851   9.056  1.00 99.00           C  
ATOM    570  CG  LEU J  69      -9.504  12.158   9.521  1.00 98.97           C  
ATOM    571  CD1 LEU J  69      -8.698  13.354   9.035  1.00 98.88           C  
ATOM    572  CD2 LEU J  69     -10.941  12.288   9.012  1.00 98.88           C  
ATOM    573  N   CYS J  70     -11.163   8.738   9.264  1.00 99.00           N  
ATOM    574  CA  CYS J  70     -12.579   8.402   9.384  1.00 99.00           C  
ATOM    575  C   CYS J  70     -12.840   7.471  10.573  1.00 99.00           C  
ATOM    576  O   CYS J  70     -13.834   7.641  11.285  1.00 98.99           O  
ATOM    577  CB  CYS J  70     -13.052   7.782   8.069  1.00 98.93           C  
ATOM    578  SG  CYS J  70     -14.828   7.496   8.021  1.00 95.21           S  
ATOM    579  N   LYS J  71     -11.954   6.509  10.813  1.00 99.00           N  
ATOM    580  CA  LYS J  71     -12.078   5.626  11.975  1.00 99.00           C  
ATOM    581  C   LYS J  71     -12.035   6.409  13.288  1.00 99.00           C  
ATOM    582  O   LYS J  71     -12.847   6.150  14.173  1.00 98.99           O  
ATOM    583  CB  LYS J  71     -10.995   4.542  11.974  1.00 98.98           C  
ATOM    584  CG  LYS J  71     -11.223   3.472  10.916  0.98 94.29           C  
ATOM    585  CD  LYS J  71     -10.184   2.353  10.980  0.95 91.77           C  
ATOM    586  CE  LYS J  71     -10.497   1.385  12.113  0.91 85.01           C  
ATOM    587  NZ  LYS J  71      -9.759   0.097  11.971  0.90 75.73           N  
ATOM    588  N   ASP J  72     -11.128   7.360  13.402  1.00 99.00           N  
ATOM    589  CA  ASP J  72     -11.034   8.172  14.614  1.00 99.00           C  
ATOM    590  C   ASP J  72     -12.273   9.052  14.806  1.00 99.00           C  
ATOM    591  O   ASP J  72     -12.790   9.159  15.918  1.00 99.00           O  
ATOM    592  CB  ASP J  72      -9.767   9.035  14.592  1.00 99.00           C  
ATOM    593  CG  ASP J  72      -8.538   8.330  15.151  1.00 98.99           C  
ATOM    594  OD1 ASP J  72      -8.653   7.172  15.619  1.00 98.96           O  
ATOM    595  OD2 ASP J  72      -7.460   8.958  15.150  1.00 98.96           O  
ATOM    596  N   VAL J  73     -12.774   9.661  13.741  1.00 99.00           N  
ATOM    597  CA  VAL J  73     -13.989  10.476  13.857  1.00 99.00           C  
ATOM    598  C   VAL J  73     -15.188   9.610  14.255  1.00 99.00           C  
ATOM    599  O   VAL J  73     -15.986   9.992  15.112  1.00 99.00           O  
ATOM    600  CB  VAL J  73     -14.271  11.265  12.565  1.00 99.00           C  
ATOM    601  CG1 VAL J  73     -15.615  11.993  12.661  1.00 98.99           C  
ATOM    602  CG2 VAL J  73     -13.158  12.284  12.313  1.00 99.00           C  
ATOM    603  N   ARG J  74     -15.309   8.424  13.670  1.00 99.00           N  
ATOM    604  CA  ARG J  74     -16.384   7.511  14.062  1.00 99.00           C  
ATOM    605  C   ARG J  74     -16.251   7.058  15.514  1.00 99.00           C  
ATOM    606  O   ARG J  74     -17.263   6.814  16.176  1.00 98.99           O  
ATOM    607  CB  ARG J  74     -16.426   6.311  13.115  1.00 99.00           C  
ATOM    608  CG  ARG J  74     -16.988   6.688  11.747  1.00 98.93           C  
ATOM    609  CD  ARG J  74     -16.834   5.548  10.751  1.00 98.91           C  
ATOM    610  NE  ARG J  74     -17.444   5.887   9.470  1.00 98.85           N  
ATOM    611  CZ  ARG J  74     -17.232   5.255   8.323  1.00 98.86           C  
ATOM    612  NH1 ARG J  74     -16.425   4.218   8.257  1.00 98.41           N  
ATOM    613  NH2 ARG J  74     -17.838   5.673   7.231  1.00 98.39           N  
ATOM    614  N   LEU J  75     -15.029   6.983  16.014  1.00 99.00           N  
ATOM    615  CA  LEU J  75     -14.782   6.687  17.424  1.00 99.00           C  
ATOM    616  C   LEU J  75     -15.334   7.788  18.332  1.00 99.00           C  
ATOM    617  O   LEU J  75     -15.902   7.491  19.383  1.00 99.00           O  
ATOM    618  CB  LEU J  75     -13.277   6.467  17.645  1.00 99.00           C  
ATOM    619  CG  LEU J  75     -12.831   6.142  19.072  1.00 98.93           C  
ATOM    620  CD1 LEU J  75     -13.488   4.868  19.593  1.00 98.93           C  
ATOM    621  CD2 LEU J  75     -11.312   5.997  19.108  1.00 98.94           C  
ATOM    622  N   ILE J  76     -15.219   9.042  17.923  1.00 99.00           N  
ATOM    623  CA  ILE J  76     -15.827  10.150  18.677  1.00 99.00           C  
ATOM    624  C   ILE J  76     -17.324   9.890  18.873  1.00 99.00           C  
ATOM    625  O   ILE J  76     -17.853  10.023  19.982  1.00 99.00           O  
ATOM    626  CB  ILE J  76     -15.605  11.507  17.970  1.00 99.00           C  
ATOM    627  CG1 ILE J  76     -14.105  11.831  17.896  1.00 98.99           C  
ATOM    628  CG2 ILE J  76     -16.371  12.632  18.679  1.00 99.00           C  
ATOM    629  CD1 ILE J  76     -13.764  13.050  17.031  1.00 98.99           C  
ATOM    630  N   PHE J  77     -18.002   9.495  17.812  1.00 99.00           N  
ATOM    631  CA  PHE J  77     -19.449   9.283  17.863  1.00 99.00           C  
ATOM    632  C   PHE J  77     -19.840   7.995  18.587  1.00 99.00           C  
ATOM    633  O   PHE J  77     -20.833   7.982  19.320  1.00 98.99           O  
ATOM    634  CB  PHE J  77     -20.033   9.327  16.447  1.00 99.00           C  
ATOM    635  CG  PHE J  77     -19.813  10.651  15.754  1.00 98.99           C  
ATOM    636  CD1 PHE J  77     -20.212  11.840  16.364  1.00 98.98           C  
ATOM    637  CD2 PHE J  77     -19.201  10.709  14.504  1.00 98.98           C  
ATOM    638  CE1 PHE J  77     -20.002  13.067  15.739  1.00 98.97           C  
ATOM    639  CE2 PHE J  77     -18.988  11.932  13.872  1.00 98.97           C  
ATOM    640  CZ  PHE J  77     -19.388  13.109  14.491  1.00 98.97           C  
ATOM    641  N   SER J  78     -19.074   6.933  18.416  1.00 99.00           N  
ATOM    642  CA  SER J  78     -19.360   5.701  19.152  1.00 99.00           C  
ATOM    643  C   SER J  78     -19.125   5.881  20.652  1.00 99.00           C  
ATOM    644  O   SER J  78     -19.905   5.378  21.464  1.00 98.99           O  
ATOM    645  CB  SER J  78     -18.569   4.515  18.588  1.00 98.98           C  
ATOM    646  OG  SER J  78     -17.174   4.677  18.727  1.00 97.63           O  
ATOM    647  N   ASN J  79     -18.100   6.634  21.028  1.00 99.00           N  
ATOM    648  CA  ASN J  79     -17.867   6.987  22.426  1.00 99.00           C  
ATOM    649  C   ASN J  79     -19.039   7.791  22.987  1.00 98.99           C  
ATOM    650  O   ASN J  79     -19.516   7.516  24.087  1.00 98.99           O  
ATOM    651  CB  ASN J  79     -16.565   7.791  22.564  1.00 99.00           C  
ATOM    652  CG  ASN J  79     -15.309   6.951  22.420  1.00 99.00           C  
ATOM    653  OD1 ASN J  79     -15.346   5.724  22.415  1.00 98.93           O  
ATOM    654  ND2 ASN J  79     -14.169   7.615  22.333  1.00 98.94           N  
ATOM    655  N   SER J  80     -19.519   8.760  22.219  1.00 98.99           N  
ATOM    656  CA  SER J  80     -20.664   9.570  22.643  1.00 98.99           C  
ATOM    657  C   SER J  80     -21.903   8.707  22.874  1.00 98.98           C  
ATOM    658  O   SER J  80     -22.603   8.859  23.878  1.00 98.90           O  
ATOM    659  CB  SER J  80     -20.961  10.646  21.599  1.00 98.97           C  
ATOM    660  OG  SER J  80     -22.057  11.437  22.006  1.00 98.65           O  
ATOM    661  N   LYS J  81     -22.163   7.788  21.962  1.00 98.98           N  
ATOM    662  CA  LYS J  81     -23.294   6.865  22.082  1.00 98.96           C  
ATOM    663  C   LYS J  81     -23.172   5.986  23.331  1.00 98.96           C  
ATOM    664  O   LYS J  81     -24.171   5.711  23.994  1.00 98.87           O  
ATOM    665  CB  LYS J  81     -23.363   6.002  20.810  1.00 98.86           C  
ATOM    666  CG  LYS J  81     -24.557   5.056  20.739  0.98 94.20           C  
ATOM    667  CD  LYS J  81     -25.834   5.800  20.370  0.96 91.37           C  
ATOM    668  CE  LYS J  81     -26.965   4.820  20.086  0.94 86.16           C  
ATOM    669  NZ  LYS J  81     -27.323   4.798  18.634  0.94 78.90           N  
ATOM    670  N   ALA J  82     -21.964   5.544  23.637  1.00 98.98           N  
ATOM    671  CA  ALA J  82     -21.721   4.686  24.795  1.00 98.98           C  
ATOM    672  C   ALA J  82     -21.853   5.447  26.114  1.00 98.97           C  
ATOM    673  O   ALA J  82     -22.437   4.936  27.070  1.00 98.91           O  
ATOM    674  CB  ALA J  82     -20.339   4.041  24.676  1.00 98.97           C  
ATOM    675  N   TYR J  83     -21.326   6.656  26.172  1.00 98.95           N  
ATOM    676  CA  TYR J  83     -21.334   7.435  27.406  1.00 98.92           C  
ATOM    677  C   TYR J  83     -22.657   8.165  27.635  1.00 98.89           C  
ATOM    678  O   TYR J  83     -23.089   8.330  28.777  1.00 98.80           O  
ATOM    679  CB  TYR J  83     -20.162   8.423  27.405  1.00 98.88           C  
ATOM    680  CG  TYR J  83     -19.928   9.057  28.756  1.00 98.83           C  
ATOM    681  CD1 TYR J  83     -19.421   8.302  29.813  1.00 98.69           C  
ATOM    682  CD2 TYR J  83     -20.229  10.400  28.979  1.00 98.69           C  
ATOM    683  CE1 TYR J  83     -19.219   8.866  31.067  1.00 98.52           C  
ATOM    684  CE2 TYR J  83     -20.028  10.979  30.234  1.00 98.50           C  
ATOM    685  CZ  TYR J  83     -19.525  10.206  31.270  1.00 98.47           C  
ATOM    686  OH  TYR J  83     -19.326  10.766  32.508  1.00 98.01           O  
ATOM    687  N   THR J  84     -23.305   8.591  26.557  1.00 98.87           N  
ATOM    688  CA  THR J  84     -24.583   9.305  26.618  1.00 98.82           C  
ATOM    689  C   THR J  84     -25.611   8.596  25.730  1.00 98.88           C  
ATOM    690  O   THR J  84     -25.948   9.080  24.647  1.00 98.80           O  
ATOM    691  CB  THR J  84     -24.401  10.777  26.209  1.00 98.52           C  
ATOM    692  OG1 THR J  84     -23.354  11.361  26.981  1.00 96.98           O  
ATOM    693  CG2 THR J  84     -25.670  11.581  26.458  1.00 96.67           C  
ATOM    694  N   PRO J  85     -26.114   7.429  26.175  1.00 98.89           N  
ATOM    695  CA  PRO J  85     -26.991   6.612  25.332  1.00 98.89           C  
ATOM    696  C   PRO J  85     -28.452   7.059  25.301  1.00 98.92           C  
ATOM    697  O   PRO J  85     -29.217   6.578  24.462  1.00 98.78           O  
ATOM    698  CB  PRO J  85     -26.868   5.213  25.945  1.00 98.71           C  
ATOM    699  CG  PRO J  85     -26.605   5.478  27.399  1.00 98.22           C  
ATOM    700  CD  PRO J  85     -25.753   6.730  27.416  1.00 98.79           C  
ATOM    701  N   SER J  86     -28.855   7.952  26.204  1.00 98.94           N  
ATOM    702  CA  SER J  86     -30.254   8.368  26.293  1.00 98.94           C  
ATOM    703  C   SER J  86     -30.648   9.273  25.131  1.00 98.96           C  
ATOM    704  O   SER J  86     -30.062  10.337  24.937  1.00 98.90           O  
ATOM    705  CB  SER J  86     -30.534   9.088  27.608  1.00 98.87           C  
ATOM    706  OG  SER J  86     -31.868   9.570  27.624  1.00 97.90           O  
ATOM    707  N   LYS J  87     -31.692   8.877  24.408  1.00 98.89           N  
ATOM    708  CA  LYS J  87     -32.220   9.682  23.301  1.00 98.88           C  
ATOM    709  C   LYS J  87     -32.824  11.009  23.758  1.00 98.88           C  
ATOM    710  O   LYS J  87     -33.072  11.885  22.932  1.00 98.55           O  
ATOM    711  CB  LYS J  87     -33.247   8.875  22.499  1.00 98.70           C  
ATOM    712  CG  LYS J  87     -32.639   7.658  21.814  0.98 97.30           C  
ATOM    713  CD  LYS J  87     -33.650   6.937  20.931  0.96 94.58           C  
ATOM    714  CE  LYS J  87     -33.014   5.724  20.273  0.95 90.67           C  
ATOM    715  NZ  LYS J  87     -33.965   5.001  19.393  0.94 83.56           N  
ATOM    716  N   ARG J  88     -33.054  11.158  25.055  1.00 98.89           N  
ATOM    717  CA  ARG J  88     -33.543  12.419  25.622  1.00 98.89           C  
ATOM    718  C   ARG J  88     -32.430  13.452  25.799  1.00 98.87           C  
ATOM    719  O   ARG J  88     -32.707  14.633  25.976  1.00 98.57           O  
ATOM    720  CB  ARG J  88     -34.208  12.168  26.977  1.00 98.80           C  
ATOM    721  CG  ARG J  88     -35.452  11.289  26.901  0.93 96.93           C  
ATOM    722  CD  ARG J  88     -36.061  11.092  28.293  0.91 94.97           C  
ATOM    723  NE  ARG J  88     -35.154  10.370  29.180  0.88 90.74           N  
ATOM    724  CZ  ARG J  88     -35.370  10.132  30.473  0.88 85.78           C  
ATOM    725  NH1 ARG J  88     -36.467  10.562  31.061  0.89 80.54           N  
ATOM    726  NH2 ARG J  88     -34.476   9.460  31.186  0.89 79.83           N  
ATOM    727  N   SER J  89     -31.181  13.017  25.765  1.00 98.92           N  
ATOM    728  CA  SER J  89     -30.046  13.916  25.969  1.00 98.91           C  
ATOM    729  C   SER J  89     -29.823  14.814  24.757  1.00 98.95           C  
ATOM    730  O   SER J  89     -29.839  14.351  23.617  1.00 98.92           O  
ATOM    731  CB  SER J  89     -28.775  13.114  26.248  1.00 98.71           C  
ATOM    732  OG  SER J  89     -27.652  13.970  26.276  1.00 96.65           O  
ATOM    733  N   ARG J  90     -29.574  16.088  25.014  1.00 98.90           N  
ATOM    734  CA  ARG J  90     -29.229  16.996  23.921  1.00 98.87           C  
ATOM    735  C   ARG J  90     -27.897  16.610  23.280  1.00 98.93           C  
ATOM    736  O   ARG J  90     -27.747  16.748  22.068  1.00 98.85           O  
ATOM    737  CB  ARG J  90     -29.236  18.452  24.393  1.00 98.51           C  
ATOM    738  CG  ARG J  90     -28.216  18.803  25.455  0.98 92.24           C  
ATOM    739  CD  ARG J  90     -28.523  20.170  26.059  0.97 90.21           C  
ATOM    740  NE  ARG J  90     -29.812  20.159  26.759  0.96 85.30           N  
ATOM    741  CZ  ARG J  90     -30.460  21.243  27.200  0.96 80.68           C  
ATOM    742  NH1 ARG J  90     -29.954  22.451  27.023  0.96 73.38           N  
ATOM    743  NH2 ARG J  90     -31.618  21.118  27.819  0.96 75.20           N  
ATOM    744  N   ILE J  91     -26.957  16.086  24.056  1.00 98.87           N  
ATOM    745  CA  ILE J  91     -25.673  15.628  23.511  1.00 98.87           C  
ATOM    746  C   ILE J  91     -25.876  14.441  22.569  1.00 98.95           C  
ATOM    747  O   ILE J  91     -25.216  14.351  21.532  1.00 98.92           O  
ATOM    748  CB  ILE J  91     -24.665  15.301  24.634  1.00 98.43           C  
ATOM    749  CG1 ILE J  91     -24.245  16.611  25.321  1.00 93.51           C  
ATOM    750  CG2 ILE J  91     -23.434  14.561  24.085  1.00 94.92           C  
ATOM    751  CD1 ILE J  91     -23.249  16.437  26.447  1.00 86.80           C  
ATOM    752  N   TYR J  92     -26.812  13.555  22.905  1.00 98.98           N  
ATOM    753  CA  TYR J  92     -27.161  12.459  22.001  1.00 98.98           C  
ATOM    754  C   TYR J  92     -27.615  12.999  20.643  1.00 98.99           C  
ATOM    755  O   TYR J  92     -27.138  12.554  19.597  1.00 98.97           O  
ATOM    756  CB  TYR J  92     -28.252  11.587  22.635  1.00 98.97           C  
ATOM    757  CG  TYR J  92     -28.686  10.406  21.790  1.00 98.94           C  
ATOM    758  CD1 TYR J  92     -29.573  10.578  20.719  1.00 98.70           C  
ATOM    759  CD2 TYR J  92     -28.204   9.127  22.058  1.00 98.70           C  
ATOM    760  CE1 TYR J  92     -29.966   9.500  19.933  1.00 98.57           C  
ATOM    761  CE2 TYR J  92     -28.595   8.038  21.279  1.00 98.58           C  
ATOM    762  CZ  TYR J  92     -29.475   8.232  20.216  1.00 98.70           C  
ATOM    763  OH  TYR J  92     -29.858   7.164  19.441  1.00 98.30           O  
ATOM    764  N   SER J  93     -28.525  13.972  20.665  1.00 98.99           N  
ATOM    765  CA  SER J  93     -29.037  14.564  19.428  1.00 98.98           C  
ATOM    766  C   SER J  93     -27.948  15.302  18.652  1.00 98.99           C  
ATOM    767  O   SER J  93     -27.886  15.200  17.426  1.00 98.97           O  
ATOM    768  CB  SER J  93     -30.200  15.504  19.734  1.00 98.95           C  
ATOM    769  OG  SER J  93     -31.276  14.792  20.319  1.00 96.34           O  
ATOM    770  N   MET J  94     -27.090  16.025  19.351  1.00 98.99           N  
ATOM    771  CA  MET J  94     -25.961  16.719  18.725  1.00 98.99           C  
ATOM    772  C   MET J  94     -25.032  15.727  18.024  1.00 99.00           C  
ATOM    773  O   MET J  94     -24.651  15.932  16.869  1.00 98.99           O  
ATOM    774  CB  MET J  94     -25.182  17.519  19.772  1.00 98.98           C  
ATOM    775  CG  MET J  94     -25.971  18.694  20.333  1.00 98.80           C  
ATOM    776  SD  MET J  94     -25.230  19.400  21.813  1.00 98.52           S  
ATOM    777  CE  MET J  94     -23.979  20.440  21.066  1.00 96.83           C  
ATOM    778  N   SER J  95     -24.692  14.648  18.715  1.00 98.99           N  
ATOM    779  CA  SER J  95     -23.836  13.606  18.162  1.00 98.99           C  
ATOM    780  C   SER J  95     -24.452  12.984  16.911  1.00 98.99           C  
ATOM    781  O   SER J  95     -23.770  12.786  15.902  1.00 98.98           O  
ATOM    782  CB  SER J  95     -23.584  12.530  19.220  1.00 98.96           C  
ATOM    783  OG  SER J  95     -22.784  11.478  18.711  1.00 97.78           O  
ATOM    784  N   LEU J  96     -25.745  12.698  16.963  1.00 98.99           N  
ATOM    785  CA  LEU J  96     -26.444  12.083  15.836  1.00 98.98           C  
ATOM    786  C   LEU J  96     -26.433  12.992  14.601  1.00 98.99           C  
ATOM    787  O   LEU J  96     -26.119  12.545  13.495  1.00 98.97           O  
ATOM    788  CB  LEU J  96     -27.877  11.744  16.257  1.00 98.90           C  
ATOM    789  CG  LEU J  96     -28.632  10.747  15.375  1.00 92.74           C  
ATOM    790  CD1 LEU J  96     -27.975   9.368  15.426  1.00 91.67           C  
ATOM    791  CD2 LEU J  96     -30.078  10.640  15.841  1.00 93.22           C  
ATOM    792  N   ARG J  97     -26.758  14.268  14.791  1.00 98.99           N  
ATOM    793  CA  ARG J  97     -26.759  15.231  13.682  1.00 98.99           C  
ATOM    794  C   ARG J  97     -25.357  15.434  13.114  1.00 98.99           C  
ATOM    795  O   ARG J  97     -25.178  15.456  11.895  1.00 98.98           O  
ATOM    796  CB  ARG J  97     -27.324  16.582  14.135  1.00 98.96           C  
ATOM    797  CG  ARG J  97     -28.832  16.566  14.379  1.00 98.34           C  
ATOM    798  CD  ARG J  97     -29.363  17.984  14.599  1.00 98.07           C  
ATOM    799  NE  ARG J  97     -28.731  18.657  15.740  1.00 97.73           N  
ATOM    800  CZ  ARG J  97     -29.228  18.726  16.973  1.00 97.93           C  
ATOM    801  NH1 ARG J  97     -30.386  18.161  17.276  1.00 95.45           N  
ATOM    802  NH2 ARG J  97     -28.565  19.363  17.913  1.00 96.08           N  
ATOM    803  N   LEU J  98     -24.371  15.575  13.983  1.00 98.99           N  
ATOM    804  CA  LEU J  98     -23.003  15.806  13.531  1.00 99.00           C  
ATOM    805  C   LEU J  98     -22.438  14.577  12.819  1.00 99.00           C  
ATOM    806  O   LEU J  98     -21.724  14.709  11.826  1.00 98.99           O  
ATOM    807  CB  LEU J  98     -22.120  16.210  14.711  1.00 98.99           C  
ATOM    808  CG  LEU J  98     -20.732  16.716  14.313  1.00 98.98           C  
ATOM    809  CD1 LEU J  98     -20.822  18.030  13.539  1.00 98.97           C  
ATOM    810  CD2 LEU J  98     -19.871  16.896  15.552  1.00 98.96           C  
ATOM    811  N   SER J  99     -22.766  13.389  13.309  1.00 99.00           N  
ATOM    812  CA  SER J  99     -22.360  12.151  12.649  1.00 99.00           C  
ATOM    813  C   SER J  99     -22.932  12.080  11.236  1.00 99.00           C  
ATOM    814  O   SER J  99     -22.211  11.764  10.288  1.00 98.99           O  
ATOM    815  CB  SER J  99     -22.805  10.938  13.465  1.00 98.98           C  
ATOM    816  OG  SER J  99     -22.442   9.730  12.812  1.00 97.43           O  
ATOM    817  N   ALA J 100     -24.219  12.395  11.080  1.00 99.00           N  
ATOM    818  CA  ALA J 100     -24.842  12.404   9.758  1.00 99.00           C  
ATOM    819  C   ALA J 100     -24.172  13.422   8.832  1.00 99.00           C  
ATOM    820  O   ALA J 100     -23.915  13.134   7.662  1.00 98.99           O  
ATOM    821  CB  ALA J 100     -26.340  12.685   9.893  1.00 98.99           C  
ATOM    822  N   PHE J 101     -23.869  14.601   9.359  1.00 98.99           N  
ATOM    823  CA  PHE J 101     -23.150  15.633   8.609  1.00 98.99           C  
ATOM    824  C   PHE J 101     -21.775  15.127   8.160  1.00 98.99           C  
ATOM    825  O   PHE J 101     -21.392  15.286   6.996  1.00 98.98           O  
ATOM    826  CB  PHE J 101     -23.018  16.889   9.479  1.00 98.98           C  
ATOM    827  CG  PHE J 101     -22.246  18.008   8.827  1.00 98.93           C  
ATOM    828  CD1 PHE J 101     -20.867  18.099   8.977  1.00 98.76           C  
ATOM    829  CD2 PHE J 101     -22.907  18.970   8.066  1.00 98.72           C  
ATOM    830  CE1 PHE J 101     -20.151  19.128   8.374  1.00 98.56           C  
ATOM    831  CE2 PHE J 101     -22.200  20.005   7.461  1.00 98.53           C  
ATOM    832  CZ  PHE J 101     -20.821  20.085   7.614  1.00 98.51           C  
ATOM    833  N   PHE J 102     -21.043  14.514   9.072  1.00 99.00           N  
ATOM    834  CA  PHE J 102     -19.727  13.973   8.752  1.00 99.00           C  
ATOM    835  C   PHE J 102     -19.805  12.889   7.674  1.00 99.00           C  
ATOM    836  O   PHE J 102     -19.068  12.944   6.689  1.00 98.99           O  
ATOM    837  CB  PHE J 102     -19.056  13.421  10.013  1.00 99.00           C  
ATOM    838  CG  PHE J 102     -17.766  12.696   9.719  1.00 99.00           C  
ATOM    839  CD1 PHE J 102     -16.629  13.405   9.344  1.00 99.00           C  
ATOM    840  CD2 PHE J 102     -17.702  11.308   9.776  1.00 99.00           C  
ATOM    841  CE1 PHE J 102     -15.445  12.742   9.038  1.00 98.99           C  
ATOM    842  CE2 PHE J 102     -16.519  10.634   9.470  1.00 98.99           C  
ATOM    843  CZ  PHE J 102     -15.391  11.355   9.101  1.00 98.99           C  
ATOM    844  N   GLU J 103     -20.691  11.916   7.858  1.00 99.00           N  
ATOM    845  CA  GLU J 103     -20.802  10.801   6.909  1.00 98.99           C  
ATOM    846  C   GLU J 103     -21.155  11.291   5.502  1.00 98.99           C  
ATOM    847  O   GLU J 103     -20.620  10.783   4.513  1.00 98.98           O  
ATOM    848  CB  GLU J 103     -21.835   9.774   7.391  1.00 98.99           C  
ATOM    849  CG  GLU J 103     -21.440   9.013   8.664  1.00 98.87           C  
ATOM    850  CD  GLU J 103     -20.188   8.137   8.537  1.00 98.86           C  
ATOM    851  OE1 GLU J 103     -19.842   7.656   7.472  1.00 98.39           O  
ATOM    852  OE2 GLU J 103     -19.531   7.908   9.537  1.00 98.46           O  
ATOM    853  N   GLU J 104     -22.024  12.294   5.413  1.00 98.99           N  
ATOM    854  CA  GLU J 104     -22.386  12.872   4.119  1.00 98.98           C  
ATOM    855  C   GLU J 104     -21.168  13.480   3.415  1.00 98.98           C  
ATOM    856  O   GLU J 104     -20.980  13.285   2.213  1.00 98.94           O  
ATOM    857  CB  GLU J 104     -23.481  13.928   4.316  1.00 98.92           C  
ATOM    858  CG  GLU J 104     -23.883  14.672   3.042  0.97 93.28           C  
ATOM    859  CD  GLU J 104     -24.501  13.773   1.981  0.95 89.13           C  
ATOM    860  OE1 GLU J 104     -25.083  12.721   2.331  0.94 84.21           O  
ATOM    861  OE2 GLU J 104     -24.411  14.125   0.789  0.93 86.62           O  
ATOM    862  N   HIS J 105     -20.338  14.191   4.161  1.00 98.98           N  
ATOM    863  CA  HIS J 105     -19.206  14.909   3.568  1.00 98.98           C  
ATOM    864  C   HIS J 105     -17.970  14.040   3.348  1.00 98.98           C  
ATOM    865  O   HIS J 105     -17.202  14.291   2.417  1.00 98.94           O  
ATOM    866  CB  HIS J 105     -18.858  16.130   4.420  1.00 98.94           C  
ATOM    867  CG  HIS J 105     -19.858  17.234   4.288  1.00 98.65           C  
ATOM    868  ND1 HIS J 105     -21.053  17.271   4.973  1.00 90.24           N  
ATOM    869  CD2 HIS J 105     -19.835  18.345   3.504  1.00 90.40           C  
ATOM    870  CE1 HIS J 105     -21.726  18.358   4.619  1.00 91.14           C  
ATOM    871  NE2 HIS J 105     -21.010  19.032   3.731  1.00 93.45           N  
ATOM    872  N   ILE J 106     -17.764  13.034   4.177  1.00 98.99           N  
ATOM    873  CA  ILE J 106     -16.574  12.182   4.042  1.00 98.99           C  
ATOM    874  C   ILE J 106     -16.711  11.191   2.887  1.00 98.99           C  
ATOM    875  O   ILE J 106     -15.710  10.697   2.368  1.00 98.98           O  
ATOM    876  CB  ILE J 106     -16.248  11.456   5.371  1.00 98.99           C  
ATOM    877  CG1 ILE J 106     -14.783  10.964   5.428  1.00 98.93           C  
ATOM    878  CG2 ILE J 106     -17.189  10.260   5.599  1.00 98.89           C  
ATOM    879  CD1 ILE J 106     -13.744  12.072   5.453  1.00 98.92           C  
ATOM    880  N   SER J 107     -17.945  10.904   2.471  1.00 98.99           N  
ATOM    881  CA  SER J 107     -18.209   9.869   1.476  1.00 98.98           C  
ATOM    882  C   SER J 107     -17.423  10.088   0.177  1.00 98.98           C  
ATOM    883  O   SER J 107     -16.754   9.167  -0.308  1.00 98.93           O  
ATOM    884  CB  SER J 107     -19.711   9.805   1.190  1.00 98.92           C  
ATOM    885  OG  SER J 107     -20.003   8.770   0.275  1.00 93.56           O  
ATOM    886  N   SER J 108     -17.483  11.292  -0.378  1.00 98.94           N  
ATOM    887  CA  SER J 108     -16.774  11.592  -1.626  1.00 98.89           C  
ATOM    888  C   SER J 108     -15.259  11.603  -1.429  1.00 98.89           C  
ATOM    889  O   SER J 108     -14.519  11.184  -2.318  1.00 98.77           O  
ATOM    890  CB  SER J 108     -17.249  12.920  -2.221  1.00 98.66           C  
ATOM    891  OG  SER J 108     -16.949  14.005  -1.369  1.00 93.66           O  
ATOM    892  N   VAL J 109     -14.794  12.043  -0.263  1.00 98.94           N  
ATOM    893  CA  VAL J 109     -13.358  12.024   0.037  1.00 98.95           C  
ATOM    894  C   VAL J 109     -12.831  10.589  -0.012  1.00 98.94           C  
ATOM    895  O   VAL J 109     -11.800  10.313  -0.634  1.00 98.93           O  
ATOM    896  CB  VAL J 109     -13.058  12.655   1.414  1.00 98.96           C  
ATOM    897  CG1 VAL J 109     -11.567  12.602   1.729  1.00 98.91           C  
ATOM    898  CG2 VAL J 109     -13.547  14.102   1.470  1.00 98.93           C  
ATOM    899  N   LEU J 110     -13.550   9.674   0.622  1.00 98.95           N  
ATOM    900  CA  LEU J 110     -13.157   8.267   0.647  1.00 98.95           C  
ATOM    901  C   LEU J 110     -13.227   7.634  -0.745  1.00 98.90           C  
ATOM    902  O   LEU J 110     -12.311   6.909  -1.142  1.00 98.84           O  
ATOM    903  CB  LEU J 110     -14.045   7.483   1.625  1.00 98.96           C  
ATOM    904  CG  LEU J 110     -13.955   7.904   3.101  1.00 98.94           C  
ATOM    905  CD1 LEU J 110     -14.982   7.125   3.920  1.00 98.89           C  
ATOM    906  CD2 LEU J 110     -12.565   7.673   3.672  1.00 98.87           C  
ATOM    907  N   SER J 111     -14.300   7.898  -1.489  1.00 98.91           N  
ATOM    908  CA  SER J 111     -14.465   7.301  -2.814  1.00 98.86           C  
ATOM    909  C   SER J 111     -13.443   7.849  -3.812  1.00 98.83           C  
ATOM    910  O   SER J 111     -12.892   7.083  -4.607  1.00 98.70           O  
ATOM    911  CB  SER J 111     -15.897   7.485  -3.328  1.00 98.66           C  
ATOM    912  OG  SER J 111     -16.215   8.839  -3.572  1.00 91.38           O  
ATOM    913  N   ASP J 112     -13.162   9.145  -3.756  1.00 98.81           N  
ATOM    914  CA  ASP J 112     -12.176   9.763  -4.643  1.00 98.74           C  
ATOM    915  C   ASP J 112     -10.773   9.229  -4.359  1.00 98.73           C  
ATOM    916  O   ASP J 112     -10.030   8.902  -5.285  1.00 98.66           O  
ATOM    917  CB  ASP J 112     -12.211  11.290  -4.508  1.00 98.62           C  
ATOM    918  CG  ASP J 112     -13.463  11.926  -5.107  1.00 98.06           C  
ATOM    919  OD1 ASP J 112     -14.248  11.214  -5.776  1.00 97.33           O  
ATOM    920  OD2 ASP J 112     -13.643  13.147  -4.913  1.00 96.93           O  
ATOM    921  N   TYR J 113     -10.431   9.096  -3.087  1.00 98.84           N  
ATOM    922  CA  TYR J 113      -9.139   8.531  -2.706  1.00 98.87           C  
ATOM    923  C   TYR J 113      -8.987   7.094  -3.212  1.00 98.83           C  
ATOM    924  O   TYR J 113      -7.964   6.730  -3.798  1.00 98.81           O  
ATOM    925  CB  TYR J 113      -8.978   8.585  -1.187  1.00 98.90           C  
ATOM    926  CG  TYR J 113      -7.697   7.956  -0.692  1.00 98.93           C  
ATOM    927  CD1 TYR J 113      -6.483   8.631  -0.804  1.00 98.91           C  
ATOM    928  CD2 TYR J 113      -7.703   6.677  -0.128  1.00 98.91           C  
ATOM    929  CE1 TYR J 113      -5.299   8.052  -0.356  1.00 98.88           C  
ATOM    930  CE2 TYR J 113      -6.526   6.089   0.320  1.00 98.89           C  
ATOM    931  CZ  TYR J 113      -5.326   6.780   0.206  1.00 98.91           C  
ATOM    932  OH  TYR J 113      -4.162   6.202   0.654  1.00 98.85           O  
ATOM    933  N   LYS J 114     -10.015   6.274  -3.005  1.00 98.80           N  
ATOM    934  CA  LYS J 114      -9.974   4.885  -3.477  1.00 98.76           C  
ATOM    935  C   LYS J 114      -9.871   4.812  -4.999  1.00 98.66           C  
ATOM    936  O   LYS J 114      -9.159   3.959  -5.535  1.00 98.48           O  
ATOM    937  CB  LYS J 114     -11.195   4.119  -2.970  1.00 98.72           C  
ATOM    938  CG  LYS J 114     -11.115   3.825  -1.476  0.98 96.80           C  
ATOM    939  CD  LYS J 114     -12.398   3.189  -0.949  0.97 95.96           C  
ATOM    940  CE  LYS J 114     -12.280   2.927   0.547  0.96 91.82           C  
ATOM    941  NZ  LYS J 114     -13.515   2.325   1.119  0.96 85.90           N  
ATOM    942  N   SER J 115     -10.554   5.713  -5.706  1.00 98.68           N  
ATOM    943  CA  SER J 115     -10.456   5.792  -7.164  1.00 98.61           C  
ATOM    944  C   SER J 115      -9.052   6.196  -7.611  1.00 98.56           C  
ATOM    945  O   SER J 115      -8.519   5.622  -8.566  1.00 98.44           O  
ATOM    946  CB  SER J 115     -11.499   6.769  -7.712  1.00 98.53           C  
ATOM    947  OG  SER J 115     -12.802   6.285  -7.439  1.00 97.39           O  
ATOM    948  N   ALA J 116      -8.440   7.139  -6.911  1.00 98.64           N  
ATOM    949  CA  ALA J 116      -7.066   7.550  -7.192  1.00 98.62           C  
ATOM    950  C   ALA J 116      -6.090   6.385  -7.008  1.00 98.57           C  
ATOM    951  O   ALA J 116      -5.238   6.145  -7.862  1.00 98.47           O  
ATOM    952  CB  ALA J 116      -6.684   8.740  -6.307  1.00 98.59           C  
ATOM    953  N   LEU J 117      -6.238   5.629  -5.919  1.00 98.61           N  
ATOM    954  CA  LEU J 117      -5.399   4.451  -5.691  1.00 98.57           C  
ATOM    955  C   LEU J 117      -5.536   3.433  -6.820  1.00 98.48           C  
ATOM    956  O   LEU J 117      -4.532   2.919  -7.321  1.00 98.28           O  
ATOM    957  CB  LEU J 117      -5.750   3.779  -4.359  1.00 98.54           C  
ATOM    958  CG  LEU J 117      -5.350   4.513  -3.078  1.00 98.30           C  
ATOM    959  CD1 LEU J 117      -5.762   3.660  -1.883  1.00 98.01           C  
ATOM    960  CD2 LEU J 117      -3.856   4.794  -3.025  1.00 97.90           C  
ATOM    961  N   ARG J 118      -6.777   3.143  -7.229  1.00 98.53           N  
ATOM    962  CA  ARG J 118      -7.021   2.195  -8.321  1.00 98.48           C  
ATOM    963  C   ARG J 118      -6.394   2.667  -9.627  1.00 98.42           C  
ATOM    964  O   ARG J 118      -5.796   1.872 -10.345  1.00 98.17           O  
ATOM    965  CB  ARG J 118      -8.524   1.972  -8.524  1.00 98.34           C  
ATOM    966  CG  ARG J 118      -9.167   1.131  -7.435  0.98 96.14           C  
ATOM    967  CD  ARG J 118     -10.603   0.751  -7.795  0.97 94.99           C  
ATOM    968  NE  ARG J 118     -11.484   1.912  -7.967  0.96 90.72           N  
ATOM    969  CZ  ARG J 118     -12.264   2.441  -7.025  0.96 87.41           C  
ATOM    970  NH1 ARG J 118     -12.288   1.952  -5.805  0.96 81.29           N  
ATOM    971  NH2 ARG J 118     -13.030   3.479  -7.306  0.96 82.79           N  
ATOM    972  N   PHE J 119      -6.527   3.956  -9.925  1.00 98.47           N  
ATOM    973  CA  PHE J 119      -5.956   4.539 -11.137  1.00 98.40           C  
ATOM    974  C   PHE J 119      -4.434   4.393 -11.168  1.00 98.41           C  
ATOM    975  O   PHE J 119      -3.873   3.891 -12.145  1.00 98.17           O  
ATOM    976  CB  PHE J 119      -6.364   6.014 -11.231  1.00 98.18           C  
ATOM    977  CG  PHE J 119      -5.759   6.736 -12.409  1.00 97.90           C  
ATOM    978  CD1 PHE J 119      -6.325   6.621 -13.678  1.00 96.96           C  
ATOM    979  CD2 PHE J 119      -4.621   7.526 -12.250  1.00 96.99           C  
ATOM    980  CE1 PHE J 119      -5.762   7.282 -14.769  1.00 96.19           C  
ATOM    981  CE2 PHE J 119      -4.055   8.187 -13.337  1.00 96.41           C  
ATOM    982  CZ  PHE J 119      -4.629   8.067 -14.598  1.00 96.36           C  
ATOM    983  N   HIS J 120      -3.772   4.789 -10.101  1.00 98.38           N  
ATOM    984  CA  HIS J 120      -2.313   4.718 -10.041  1.00 98.34           C  
ATOM    985  C   HIS J 120      -1.812   3.276 -10.040  1.00 98.26           C  
ATOM    986  O   HIS J 120      -0.823   2.962 -10.702  1.00 97.74           O  
ATOM    987  CB  HIS J 120      -1.795   5.496  -8.831  1.00 98.13           C  
ATOM    988  CG  HIS J 120      -1.909   6.981  -9.006  1.00 98.13           C  
ATOM    989  ND1 HIS J 120      -1.142   7.701  -9.894  1.00 94.21           N  
ATOM    990  CD2 HIS J 120      -2.740   7.873  -8.400  1.00 94.82           C  
ATOM    991  CE1 HIS J 120      -1.492   8.978  -9.829  1.00 94.96           C  
ATOM    992  NE2 HIS J 120      -2.458   9.109  -8.932  1.00 96.01           N  
ATOM    993  N   LYS J 121      -2.510   2.387  -9.334  1.00 98.18           N  
ATOM    994  CA  LYS J 121      -2.159   0.963  -9.339  1.00 98.16           C  
ATOM    995  C   LYS J 121      -2.278   0.372 -10.738  1.00 98.06           C  
ATOM    996  O   LYS J 121      -1.372  -0.323 -11.195  1.00 97.55           O  
ATOM    997  CB  LYS J 121      -3.036   0.196  -8.348  1.00 97.89           C  
ATOM    998  CG  LYS J 121      -2.642  -1.271  -8.217  0.94 93.97           C  
ATOM    999  CD  LYS J 121      -3.448  -1.977  -7.129  0.92 91.75           C  
ATOM   1000  CE  LYS J 121      -3.021  -3.434  -7.002  0.91 87.52           C  
ATOM   1001  NZ  LYS J 121      -3.747  -4.146  -5.919  0.90 80.96           N  
ATOM   1002  N   ARG J 122      -3.375   0.662 -11.438  1.00 98.23           N  
ATOM   1003  CA  ARG J 122      -3.573   0.179 -12.805  1.00 98.24           C  
ATOM   1004  C   ARG J 122      -2.470   0.673 -13.737  1.00 98.18           C  
ATOM   1005  O   ARG J 122      -1.891  -0.118 -14.476  1.00 97.59           O  
ATOM   1006  CB  ARG J 122      -4.949   0.599 -13.346  0.99 97.91           C  
ATOM   1007  CG  ARG J 122      -5.209   0.053 -14.741  0.96 94.54           C  
ATOM   1008  CD  ARG J 122      -6.257   0.840 -15.518  0.95 93.44           C  
ATOM   1009  NE  ARG J 122      -7.629   0.547 -15.096  0.94 88.91           N  
ATOM   1010  CZ  ARG J 122      -8.718   0.902 -15.769  0.94 85.82           C  
ATOM   1011  NH1 ARG J 122      -8.632   1.579 -16.891  0.94 78.52           N  
ATOM   1012  NH2 ARG J 122      -9.917   0.571 -15.318  0.94 79.50           N  
ATOM   1013  N   ASN J 123      -2.162   1.963 -13.694  0.99 97.70           N  
ATOM   1014  CA  ASN J 123      -1.153   2.539 -14.585  0.99 97.71           C  
ATOM   1015  C   ASN J 123       0.253   2.007 -14.320  0.99 97.60           C  
ATOM   1016  O   ASN J 123       1.060   1.915 -15.242  0.99 96.74           O  
ATOM   1017  CB  ASN J 123      -1.179   4.070 -14.480  0.99 97.14           C  
ATOM   1018  CG  ASN J 123      -2.373   4.684 -15.182  0.98 95.84           C  
ATOM   1019  OD1 ASN J 123      -3.132   4.023 -15.874  0.98 91.95           O  
ATOM   1020  ND2 ASN J 123      -2.535   5.985 -15.025  0.98 91.00           N  
ATOM   1021  N   THR J 124       0.545   1.643 -13.078  0.77 95.57           N  
ATOM   1022  CA  THR J 124       1.825   1.001 -12.760  0.77 95.99           C  
ATOM   1023  C   THR J 124       1.898  -0.406 -13.350  0.77 95.16           C  
ATOM   1024  O   THR J 124       2.942  -0.809 -13.860  0.77 91.27           O  
ATOM   1025  CB  THR J 124       2.044   0.944 -11.242  0.80 94.36           C  
ATOM   1026  OG1 THR J 124       2.012   2.263 -10.708  0.76 86.53           O  
ATOM   1027  CG2 THR J 124       3.388   0.330 -10.879  0.74 85.35           C  
ATOM   1028  N   ILE J 125       0.798  -1.151 -13.301  0.63 95.94           N  
ATOM   1029  CA  ILE J 125       0.738  -2.517 -13.833  0.64 95.94           C  
ATOM   1030  C   ILE J 125       0.825  -2.531 -15.362  0.63 94.99           C  
ATOM   1031  O   ILE J 125       1.587  -3.310 -15.925  0.63 90.79           O  
ATOM   1032  CB  ILE J 125      -0.539  -3.244 -13.349  0.68 94.76           C  
ATOM   1033  CG1 ILE J 125      -0.460  -3.474 -11.825  0.61 90.65           C  
ATOM   1034  CG2 ILE J 125      -0.729  -4.577 -14.076  0.60 89.68           C  
ATOM   1035  CD1 ILE J 125      -1.796  -3.873 -11.197  0.58 84.61           C  
ATOM   1036  N   THR J 126       0.056  -1.658 -16.030  0.48 94.10           N  
ATOM   1037  CA  THR J 126      -0.018  -1.668 -17.501  0.48 93.88           C  
ATOM   1038  C   THR J 126       1.252  -1.160 -18.180  0.49 92.38           C  
ATOM   1039  O   THR J 126       1.433  -1.414 -19.374  0.48 88.67           O  
ATOM   1040  CB  THR J 126      -1.213  -0.851 -18.008  0.50 91.79           C  
ATOM   1041  OG1 THR J 126      -1.150   0.477 -17.508  0.48 84.08           O  
ATOM   1042  CG2 THR J 126      -2.529  -1.479 -17.582  0.46 81.55           C  
ATOM   1043  N   LYS J 127       2.099  -0.449 -17.448  0.31 93.73           N  
ATOM   1044  CA  LYS J 127       3.375   0.027 -17.987  0.31 93.78           C  
ATOM   1045  C   LYS J 127       4.533  -0.952 -17.761  0.31 94.16           C  
ATOM   1046  O   LYS J 127       5.676  -0.618 -18.093  0.31 91.88           O  
ATOM   1047  CB  LYS J 127       3.713   1.407 -17.416  0.33 90.04           C  
ATOM   1048  CG  LYS J 127       2.827   2.495 -18.002  0.24 84.42           C  
ATOM   1049  CD  LYS J 127       3.264   3.869 -17.511  0.22 79.81           C  
ATOM   1050  CE  LYS J 127       2.409   4.952 -18.155  0.21 74.34           C  
ATOM   1051  NZ  LYS J 127       2.881   6.312 -17.796  0.21 68.39           N  
ATOM   1052  N   ARG J 128       4.241  -2.116 -17.204  0.37 94.81           N  
ATOM   1053  CA  ARG J 128       5.223  -3.187 -17.040  0.35 95.71           C  
ATOM   1054  C   ARG J 128       5.164  -4.202 -18.172  0.35 93.75           C  
ATOM   1055  O   ARG J 128       4.102  -4.320 -18.820  0.35 91.99           O  
ATOM   1056  CB  ARG J 128       5.020  -3.898 -15.697  0.33 93.79           C  
ATOM   1057  CG  ARG J 128       5.566  -3.096 -14.526  0.21 90.11           C  
ATOM   1058  CD  ARG J 128       5.441  -3.910 -13.245  0.17 86.41           C  
ATOM   1059  NE  ARG J 128       6.182  -3.295 -12.160  0.16 80.83           N  
ATOM   1060  CZ  ARG J 128       6.411  -3.860 -10.980  0.17 81.51           C  
ATOM   1061  NH1 ARG J 128       5.940  -5.047 -10.681  0.14 75.45           N  
ATOM   1062  NH2 ARG J 128       7.127  -3.224 -10.081  0.15 75.12           N  
ATOM   1063  OXT ARG J 128       6.168  -4.895 -18.394  0.08 81.80           O  
TER    1064      ARG J 128                                                      
ENDMDL                                                                          
END                                                                             
