# Supplementary material for: Accurate structure prediction of biomolecular interactions with AlphaFold 3
Source: Nature. 2024 May 8;630(8016):493–500. doi: 10.1038/s41586-024-07487-w (PMC11168924; doi:10.1038/s41586-024-07487-w)
Supplement: Supplementary file 3 — AF3 predictions for the Posebusters benchmark and outputs of the Posebusters checks for those predictions. [file 41586_2024_7487_MOESM3_ESM.zip › 5S8I_2LY_pred_lig_pose.sdf]

5S8I_2LY_A_1501
     RDKit          3D

 13 14  0  0  0  0  0  0  0  0999 V2000
  -17.8894   14.1733   24.3470 C   0  0  0  0  0  0  0  0  0  0  0  0
  -18.5590   14.8321   25.4493 N   0  0  0  0  0  0  0  0  0  0  0  0
  -19.3212   14.1276   26.3040 C   0  0  0  0  0  0  0  0  0  0  0  0
  -19.9612   14.8639   27.3871 C   0  0  0  0  0  0  0  0  0  0  0  0
  -19.8594   16.2410   27.6739 C   0  0  0  0  0  0  0  0  0  0  0  0
  -20.5894   16.6820   28.7863 C   0  0  0  0  0  0  0  0  0  0  0  0
  -21.3077   15.6487   29.4243 C   0  0  0  0  0  0  0  0  0  0  0  0
  -21.0198   14.1513   28.5645 S   0  0  0  0  0  0  0  0  0  0  0  0
  -20.5812   17.9994   29.2132 O   0  0  0  0  0  0  0  0  0  0  0  0
  -20.0447   18.9568   28.2649 C   0  0  0  0  0  0  0  0  0  0  0  0
  -18.7891   18.3777   27.6287 C   0  0  0  0  0  0  0  0  0  0  0  0
  -19.1016   17.1336   26.9164 O   0  0  0  0  0  0  0  0  0  0  0  0
  -19.4929   12.9235   26.1976 O   0  0  0  0  0  0  0  0  0  0  0  0
  1  2  1  0
  2  3  1  0
  3  4  1  0
  4  5  2  0
  5  6  1  0
  6  7  2  0
  7  8  1  0
  4  8  1  0
  6  9  1  0
  9 10  1  0
 10 11  1  0
  5 12  1  0
 11 12  1  0
  3 13  2  0
M  END
