# Supplementary material for: Accurate structure prediction of biomolecular interactions with AlphaFold 3
Source: Nature. 2024 May 8;630(8016):493–500. doi: 10.1038/s41586-024-07487-w (PMC11168924; doi:10.1038/s41586-024-07487-w)
Supplement: Supplementary file 3 — AF3 predictions for the Posebusters benchmark and outputs of the Posebusters checks for those predictions. [file 41586_2024_7487_MOESM3_ESM.zip › 5SAK_ZRY_intermol_checks.csv]

file	molecule	mol_pred_loaded	mol_true_loaded	mol_cond_loaded	sanitization	all_atoms_connected	molecular_formula	molecular_bonds	double_bond_stereochemistry	tetrahedral_chirality	bond_lengths	bond_angles	internal_steric_clash	aromatic_ring_flatness	double_bond_flatness	internal_energy	protein-ligand_maximum_distance	minimum_distance_to_protein	minimum_distance_to_organic_cofactors	minimum_distance_to_inorganic_cofactors	minimum_distance_to_waters	volume_overlap_with_protein	volume_overlap_with_organic_cofactors	volume_overlap_with_inorganic_cofactors	volume_overlap_with_waters	rmsd_≤_2å	passes_valence_checks	passes_kekulization	inchi_crystal_valid	inchi_docked_valid	inchi_crystal	inchi_docked	inchi_overall	inchi_version	stereochemistry_preserved	hydrogens	net_charge	protons	stereo_sp3	stereo_sp3_inverted	stereo_type	number_bonds	shortest_bond_relative_length	longest_bond_relative_length	number_short_outlier_bonds	number_long_outlier_bonds	number_angles	most_extreme_relative_angle	number_outlier_angles
96841979_ranking_true_chiral_filter_true_clash_filter_true_iptm_ranking_pocket_align_KABSCH_true/5SAK_ZRY_pred_lig_pose.sdf	5SAK_ZRY_A_404	True	True	True	True	True	True	True	True	True	True	True	True	True	True	True	True	True	True	True	True	True	True	True	True	True	True	True	True	True	InChI=1S/C14H12N4/c15-13-11-8-4-5-9-12(11)14(16-13)18-17-10-6-2-1-3-7-10/h1-9,17H,(H2,15,16,18)	InChI=1S/C14H12N4/c15-13-11-8-4-5-9-12(11)14(16-13)18-17-10-6-2-1-3-7-10/h1-9,17H,(H2,15,16,18)	True	True	True	True	True	True	True	True	True	20	0.9536220014678755	1.0482730634371797	0	0	27	1.0213621619102873	0
[truncated: 76 more columns]
