# Supplementary material for: Accurate structure prediction of biomolecular interactions with AlphaFold 3
Source: Nature. 2024 May 8;630(8016):493–500. doi: 10.1038/s41586-024-07487-w (PMC11168924; doi:10.1038/s41586-024-07487-w)
Supplement: Supplementary file 3 — AF3 predictions for the Posebusters benchmark and outputs of the Posebusters checks for those predictions. [file 41586_2024_7487_MOESM3_ESM.zip › 5SAK_ZRY_pred_context_pose.pdb]

TITLE     5SAK                                                                  
REVDAT   1   01-OCT-21         0                                                
REMARK   6                                                                      
REMARK   6 PDB GENERATED WITH DEEPMIND STRUCTURE CLASS VERSION 1.0.2.           
SEQRES   1 J  419  MET SER SER PRO LEU LYS ASN ALA LEU VAL THR ALA MET          
SEQRES   2 J  419  LEU ALA GLY GLY ALA LEU SER SER PRO THR LYS GLN HIS          
SEQRES   3 J  419  VAL GLY ILE PRO VAL ASN ALA SER PRO GLU VAL GLY PRO          
SEQRES   4 J  419  GLY LYS TYR SER PHE LYS GLN VAL ARG ASN PRO ASN TYR          
SEQRES   5 J  419  LYS PHE ASN GLY PRO LEU SER VAL LYS LYS THR TYR LEU          
SEQRES   6 J  419  LYS TYR GLY VAL PRO ILE PRO ALA TRP LEU GLU ASP ALA          
SEQRES   7 J  419  VAL GLN ASN SER THR SER GLY LEU ALA GLU ARG SER THR          
SEQRES   8 J  419  GLY SER ALA THR THR THR PRO ILE ASP SER LEU ASP ASP          
SEQRES   9 J  419  ALA TYR ILE THR PRO VAL GLN ILE GLY THR PRO ALA GLN          
SEQRES  10 J  419  THR LEU ASN LEU ASP PHE ASP THR GLY SER SER ASP LEU          
SEQRES  11 J  419  TRP VAL PHE SER SER GLU THR THR ALA SER GLU VAL ASP          
SEQRES  12 J  419  GLY GLN THR ILE TYR THR PRO SER LYS SER THR THR ALA          
SEQRES  13 J  419  LYS LEU LEU SER GLY ALA THR TRP SER ILE SER TYR GLY          
SEQRES  14 J  419  ASP GLY SER SER SER SER GLY ASP VAL TYR THR ASP THR          
SEQRES  15 J  419  VAL SER VAL GLY GLY LEU THR VAL THR GLY GLN ALA VAL          
SEQRES  16 J  419  GLU SER ALA LYS LYS VAL SER SER SER PHE THR GLU ASP          
SEQRES  17 J  419  SER THR ILE ASP GLY LEU LEU GLY LEU ALA PHE SER THR          
SEQRES  18 J  419  LEU ASN THR VAL SER PRO THR GLN GLN LYS THR PHE PHE          
SEQRES  19 J  419  ASP ASN ALA LYS ALA SER LEU ASP SER PRO VAL PHE THR          
SEQRES  20 J  419  ALA ASP LEU GLY TYR HIS ALA PRO GLY THR TYR ASN PHE          
SEQRES  21 J  419  GLY PHE ILE ASP THR THR ALA TYR THR GLY SER ILE THR          
SEQRES  22 J  419  TYR THR ALA VAL SER THR LYS GLN GLY PHE TRP GLU TRP          
SEQRES  23 J  419  THR SER THR GLY TYR ALA VAL GLY SER GLY THR PHE LYS          
SEQRES  24 J  419  SER THR SER ILE ASP GLY ILE ALA ASP THR GLY THR THR          
SEQRES  25 J  419  LEU LEU TYR LEU PRO ALA THR VAL VAL SER ALA TYR TRP          
SEQRES  26 J  419  ALA GLN VAL SER GLY ALA LYS SER SER SER SER VAL GLY          
SEQRES  27 J  419  GLY TYR VAL PHE PRO CYS SER ALA THR LEU PRO SER PHE          
SEQRES  28 J  419  THR PHE GLY VAL GLY SER ALA ARG ILE VAL ILE PRO GLY          
SEQRES  29 J  419  ASP TYR ILE ASP PHE GLY PRO ILE SER THR GLY SER SER          
SEQRES  30 J  419  SER CYS PHE GLY GLY ILE GLN SER SER ALA GLY ILE GLY          
SEQRES  31 J  419  ILE ASN ILE PHE GLY ASP VAL ALA LEU LYS ALA ALA PHE          
SEQRES  32 J  419  VAL VAL PHE ASN GLY ALA THR THR PRO THR LEU GLY PHE          
SEQRES  33 J  419  ALA SER LYS                                                  
MODEL        1                                                                  
ATOM      1  N   MET J   1      74.037 -48.495 136.668  0.00 17.40           N  
ATOM      2  CA  MET J   1      73.820 -49.962 136.678  0.00 21.28           C  
ATOM      3  C   MET J   1      74.591 -50.561 135.514  0.00 26.41           C  
ATOM      4  O   MET J   1      74.354 -50.183 134.371  0.00 23.67           O  
ATOM      5  CB  MET J   1      72.324 -50.293 136.595  0.00 20.40           C  
ATOM      6  CG  MET J   1      71.597 -50.020 137.913  0.00 16.95           C  
ATOM      7  SD  MET J   1      69.820 -50.284 137.812  0.00 18.54           S  
ATOM      8  CE  MET J   1      69.328 -50.004 139.531  0.00 14.13           C  
ATOM      9  N   SER J   2      75.550 -51.440 135.822  0.00 19.06           N  
ATOM     10  CA  SER J   2      76.772 -51.684 135.025  0.00 24.39           C  
ATOM     11  C   SER J   2      76.689 -52.870 134.057  0.00 28.56           C  
ATOM     12  O   SER J   2      77.699 -53.531 133.815  0.00 25.10           O  
ATOM     13  CB  SER J   2      77.941 -51.917 136.007  0.00 22.57           C  
ATOM     14  OG  SER J   2      77.718 -51.336 137.274  0.00 18.47           O  
ATOM     15  N   SER J   3      75.529 -53.245 133.579  0.00 21.47           N  
ATOM     16  CA  SER J   3      75.308 -54.588 133.016  0.00 27.54           C  
ATOM     17  C   SER J   3      76.235 -54.952 131.857  0.00 33.88           C  
ATOM     18  O   SER J   3      76.568 -54.104 131.034  0.00 29.47           O  
ATOM     19  CB  SER J   3      73.835 -54.797 132.653  0.00 25.00           C  
ATOM     20  OG  SER J   3      73.109 -55.026 133.849  0.00 20.50           O  
ATOM     21  N   PRO J   4      76.687 -56.202 131.852  0.00 26.85           N  
ATOM     22  CA  PRO J   4      78.009 -56.556 131.321  0.00 38.27           C  
ATOM     23  C   PRO J   4      78.008 -56.879 129.819  0.00 53.41           C  
ATOM     24  O   PRO J   4      77.063 -57.428 129.258  0.00 41.54           O  
ATOM     25  CB  PRO J   4      78.460 -57.759 132.180  0.00 30.54           C  
ATOM     26  CG  PRO J   4      77.145 -58.433 132.544  0.00 27.52           C  
ATOM     27  CD  PRO J   4      76.168 -57.263 132.691  0.00 50.45           C  
ATOM     28  N   LEU J   5      79.170 -56.631 129.236  0.00 15.92           N  
ATOM     29  CA  LEU J   5      79.581 -56.762 127.836  0.00 16.66           C  
ATOM     30  C   LEU J   5      79.785 -58.228 127.366  0.00 19.68           C  
ATOM     31  O   LEU J   5      80.886 -58.587 126.959  0.00 19.51           O  
ATOM     32  CB  LEU J   5      80.921 -55.988 127.724  0.00 16.68           C  
ATOM     33  CG  LEU J   5      80.816 -54.470 127.554  0.00 15.36           C  
ATOM     34  CD1 LEU J   5      82.055 -53.780 128.128  0.00 14.88           C  
ATOM     35  CD2 LEU J   5      80.719 -54.127 126.059  0.00 15.46           C  
ATOM     36  N   LYS J   6      78.796 -59.127 127.444  0.00 17.63           N  
ATOM     37  CA  LYS J   6      79.038 -60.539 127.093  0.00 19.27           C  
ATOM     38  C   LYS J   6      79.522 -60.697 125.640  0.00 21.74           C  
ATOM     39  O   LYS J   6      78.775 -60.551 124.679  0.00 21.65           O  
ATOM     40  CB  LYS J   6      77.818 -61.427 127.399  0.00 19.44           C  
ATOM     41  CG  LYS J   6      77.757 -61.797 128.889  0.00 17.65           C  
ATOM     42  CD  LYS J   6      76.687 -62.864 129.160  0.00 16.28           C  
ATOM     43  CE  LYS J   6      76.709 -63.288 130.635  0.00 14.25           C  
ATOM     44  NZ  LYS J   6      75.716 -64.365 130.907  0.00 11.81           N  
ATOM     45  N   ASN J   7      80.798 -61.117 125.562  0.00 23.73           N  
ATOM     46  CA  ASN J   7      81.642 -61.265 124.374  0.00 26.77           C  
ATOM     47  C   ASN J   7      81.378 -62.547 123.535  0.00 31.11           C  
ATOM     48  O   ASN J   7      82.331 -63.245 123.182  0.00 30.25           O  
ATOM     49  CB  ASN J   7      83.116 -61.275 124.883  0.00 26.09           C  
ATOM     50  CG  ASN J   7      83.791 -59.921 124.959  0.00 23.29           C  
ATOM     51  OD1 ASN J   7      83.343 -58.951 124.373  0.00 23.48           O  
ATOM     52  ND2 ASN J   7      84.911 -59.863 125.653  0.00 23.41           N  
ATOM     53  N   ALA J   8      80.152 -62.950 123.237  0.00 21.51           N  
ATOM     54  CA  ALA J   8      79.916 -64.271 122.636  0.00 23.64           C  
ATOM     55  C   ALA J   8      80.641 -64.438 121.286  0.00 29.22           C  
ATOM     56  O   ALA J   8      80.236 -63.903 120.253  0.00 28.89           O  
ATOM     57  CB  ALA J   8      78.412 -64.543 122.557  0.00 23.17           C  
ATOM     58  N   LEU J   9      81.718 -65.239 121.368  0.00 18.47           N  
ATOM     59  CA  LEU J   9      82.678 -65.530 120.302  0.00 20.26           C  
ATOM     60  C   LEU J   9      82.114 -66.610 119.346  0.00 23.96           C  
ATOM     61  O   LEU J   9      82.468 -67.794 119.461  0.00 23.24           O  
ATOM     62  CB  LEU J   9      83.974 -66.000 121.017  0.00 20.15           C  
ATOM     63  CG  LEU J   9      85.259 -65.923 120.187  0.00 18.26           C  
ATOM     64  CD1 LEU J   9      85.859 -64.520 120.273  0.00 17.70           C  
ATOM     65  CD2 LEU J   9      86.289 -66.913 120.698  0.00 18.52           C  
ATOM     66  N   VAL J  10      81.193 -66.287 118.436  0.00 16.13           N  
ATOM     67  CA  VAL J  10      80.585 -67.318 117.564  0.00 15.70           C  
ATOM     68  C   VAL J  10      81.626 -67.863 116.583  0.00 17.45           C  
ATOM     69  O   VAL J  10      82.153 -67.152 115.730  0.00 17.85           O  
ATOM     70  CB  VAL J  10      79.315 -66.828 116.843  0.00 16.06           C  
ATOM     71  CG1 VAL J  10      78.682 -67.957 116.004  0.00 15.49           C  
ATOM     72  CG2 VAL J  10      78.268 -66.351 117.855  0.00 17.48           C  
ATOM     73  N   THR J  11      81.936 -69.152 116.774  0.00 17.65           N  
ATOM     74  CA  THR J  11      83.033 -69.870 116.105  0.00 17.71           C  
ATOM     75  C   THR J  11      82.676 -70.184 114.648  0.00 20.97           C  
ATOM     76  O   THR J  11      81.609 -70.725 114.348  0.00 22.66           O  
ATOM     77  CB  THR J  11      83.334 -71.164 116.883  0.00 18.93           C  
ATOM     78  OG1 THR J  11      83.334 -70.925 118.274  0.00 19.61           O  
ATOM     79  CG2 THR J  11      84.706 -71.737 116.546  0.00 22.58           C  
ATOM     80  N   ALA J  12      83.579 -69.896 113.727  0.00 14.56           N  
ATOM     81  CA  ALA J  12      83.395 -69.975 112.274  0.00 14.77           C  
ATOM     82  C   ALA J  12      83.597 -71.401 111.708  0.00 17.23           C  
ATOM     83  O   ALA J  12      84.627 -71.680 111.101  0.00 19.36           O  
ATOM     84  CB  ALA J  12      84.368 -68.968 111.652  0.00 15.25           C  
ATOM     85  N   MET J  13      82.671 -72.351 111.891  0.00 15.64           N  
ATOM     86  CA  MET J  13      82.844 -73.707 111.324  0.00 15.78           C  
ATOM     87  C   MET J  13      82.888 -73.690 109.785  0.00 18.12           C  
ATOM     88  O   MET J  13      81.987 -73.215 109.108  0.00 18.47           O  
ATOM     89  CB  MET J  13      81.765 -74.685 111.824  0.00 16.18           C  
ATOM     90  CG  MET J  13      82.126 -75.288 113.185  0.00 15.13           C  
ATOM     91  SD  MET J  13      81.082 -76.706 113.614  0.00 15.11           S  
ATOM     92  CE  MET J  13      81.795 -77.170 115.222  0.00 14.06           C  
ATOM     93  N   LEU J  14      83.958 -74.269 109.248  0.00 16.19           N  
ATOM     94  CA  LEU J  14      84.462 -74.204 107.865  0.00 16.76           C  
ATOM     95  C   LEU J  14      83.915 -75.293 106.904  0.00 19.18           C  
ATOM     96  O   LEU J  14      84.599 -75.646 105.941  0.00 19.28           O  
ATOM     97  CB  LEU J  14      86.011 -74.292 107.942  0.00 17.11           C  
ATOM     98  CG  LEU J  14      86.759 -72.969 108.102  0.00 15.97           C  
ATOM     99  CD1 LEU J  14      88.166 -73.241 108.639  0.00 15.47           C  
ATOM    100  CD2 LEU J  14      86.905 -72.262 106.745  0.00 15.72           C  
ATOM    101  N   ALA J  15      82.766 -75.914 107.128  0.00 17.42           N  
ATOM    102  CA  ALA J  15      82.422 -77.179 106.456  0.00 19.06           C  
ATOM    103  C   ALA J  15      82.415 -77.081 104.916  0.00 23.10           C  
ATOM    104  O   ALA J  15      81.635 -76.347 104.313  0.00 23.42           O  
ATOM    105  CB  ALA J  15      81.102 -77.708 107.026  0.00 19.02           C  
ATOM    106  N   GLY J  16      83.284 -77.899 104.275  0.00 21.94           N  
ATOM    107  CA  GLY J  16      83.740 -77.732 102.894  0.00 26.34           C  
ATOM    108  C   GLY J  16      83.019 -78.511 101.784  0.00 31.76           C  
ATOM    109  O   GLY J  16      83.628 -78.763 100.748  0.00 29.34           O  
ATOM    110  N   GLY J  17      81.814 -78.988 101.934  0.00 26.80           N  
ATOM    111  CA  GLY J  17      81.217 -80.012 101.063  0.00 35.16           C  
ATOM    112  C   GLY J  17      81.108 -79.617  99.582  0.00 43.14           C  
ATOM    113  O   GLY J  17      80.308 -78.765  99.210  0.00 38.66           O  
ATOM    114  N   ALA J  18      81.875 -80.299  98.734  0.00 18.09           N  
ATOM    115  CA  ALA J  18      82.086 -80.012  97.309  0.00 20.18           C  
ATOM    116  C   ALA J  18      81.007 -80.600  96.369  0.00 24.51           C  
ATOM    117  O   ALA J  18      81.337 -81.235  95.360  0.00 25.09           O  
ATOM    118  CB  ALA J  18      83.491 -80.528  96.951  0.00 20.42           C  
ATOM    119  N   LEU J  19      79.731 -80.496  96.687  0.00 16.28           N  
ATOM    120  CA  LEU J  19      78.692 -81.174  95.900  0.00 17.94           C  
ATOM    121  C   LEU J  19      78.679 -80.682  94.446  0.00 20.82           C  
ATOM    122  O   LEU J  19      78.310 -79.552  94.128  0.00 20.45           O  
ATOM    123  CB  LEU J  19      77.318 -81.037  96.591  0.00 17.71           C  
ATOM    124  CG  LEU J  19      77.121 -82.063  97.725  0.00 15.98           C  
ATOM    125  CD1 LEU J  19      75.964 -81.652  98.625  0.00 15.14           C  
ATOM    126  CD2 LEU J  19      76.799 -83.464  97.165  0.00 15.22           C  
ATOM    127  N   SER J  20      79.054 -81.624  93.555  0.00 18.74           N  
ATOM    128  CA  SER J  20      79.226 -81.494  92.104  0.00 22.95           C  
ATOM    129  C   SER J  20      77.879 -81.423  91.357  0.00 25.98           C  
ATOM    130  O   SER J  20      77.563 -82.306  90.548  0.00 25.43           O  
ATOM    131  CB  SER J  20      80.050 -82.705  91.629  0.00 22.54           C  
ATOM    132  OG  SER J  20      79.432 -83.913  92.087  0.00 20.50           O  
ATOM    133  N   SER J  21      77.040 -80.442  91.607  0.00 22.02           N  
ATOM    134  CA  SER J  21      75.729 -80.358  90.954  0.00 25.29           C  
ATOM    135  C   SER J  21      75.870 -80.301  89.434  0.00 28.59           C  
ATOM    136  O   SER J  21      76.708 -79.547  88.927  0.00 26.78           O  
ATOM    137  CB  SER J  21      74.936 -79.157  91.470  0.00 24.16           C  
ATOM    138  OG  SER J  21      74.496 -79.426  92.795  0.00 21.30           O  
ATOM    139  N   PRO J  22      75.098 -81.124  88.707  0.00 23.36           N  
ATOM    140  CA  PRO J  22      75.316 -81.334  87.273  0.00 28.11           C  
ATOM    141  C   PRO J  22      74.966 -80.070  86.481  0.00 34.64           C  
ATOM    142  O   PRO J  22      73.914 -79.455  86.670  0.00 30.38           O  
ATOM    143  CB  PRO J  22      74.432 -82.538  86.892  0.00 24.31           C  
ATOM    144  CG  PRO J  22      73.318 -82.502  87.931  0.00 21.58           C  
ATOM    145  CD  PRO J  22      74.006 -81.953  89.183  0.00 29.62           C  
ATOM    146  N   THR J  23      75.841 -79.727  85.543  0.00 25.35           N  
ATOM    147  CA  THR J  23      75.665 -78.635  84.578  0.00 27.75           C  
ATOM    148  C   THR J  23      74.525 -78.986  83.612  0.00 29.69           C  
ATOM    149  O   THR J  23      74.741 -79.619  82.576  0.00 28.16           O  
ATOM    150  CB  THR J  23      76.966 -78.398  83.783  0.00 26.46           C  
ATOM    151  OG1 THR J  23      77.598 -79.639  83.485  0.00 23.41           O  
ATOM    152  CG2 THR J  23      77.972 -77.568  84.580  0.00 24.97           C  
ATOM    153  N   LYS J  24      73.282 -78.608  83.955  0.00 21.38           N  
ATOM    154  CA  LYS J  24      72.180 -78.708  82.998  0.00 24.11           C  
ATOM    155  C   LYS J  24      72.529 -77.851  81.782  0.00 26.85           C  
ATOM    156  O   LYS J  24      72.616 -76.628  81.882  0.00 25.10           O  
ATOM    157  CB  LYS J  24      70.843 -78.263  83.621  0.00 22.61           C  
ATOM    158  CG  LYS J  24      70.184 -79.369  84.455  0.00 18.97           C  
ATOM    159  CD  LYS J  24      68.788 -78.945  84.929  0.00 17.20           C  
ATOM    160  CE  LYS J  24      68.112 -80.094  85.694  0.00 14.45           C  
ATOM    161  NZ  LYS J  24      66.746 -79.727  86.152  0.00 11.52           N  
ATOM    162  N   GLN J  25      72.756 -78.530  80.640  0.00 23.38           N  
ATOM    163  CA  GLN J  25      72.866 -77.870  79.341  0.00 27.00           C  
ATOM    164  C   GLN J  25      71.545 -77.143  79.066  0.00 29.18           C  
ATOM    165  O   GLN J  25      70.545 -77.765  78.701  0.00 26.70           O  
ATOM    166  CB  GLN J  25      73.157 -78.904  78.236  0.00 25.71           C  
ATOM    167  CG  GLN J  25      74.628 -79.342  78.175  0.00 21.25           C  
ATOM    168  CD  GLN J  25      74.882 -80.369  77.052  0.00 19.92           C  
ATOM    169  OE1 GLN J  25      73.998 -81.064  76.594  0.00 17.66           O  
ATOM    170  NE2 GLN J  25      76.110 -80.489  76.590  0.00 17.42           N  
ATOM    171  N   HIS J  26      71.505 -75.838  79.279  0.00 24.62           N  
ATOM    172  CA  HIS J  26      70.399 -75.034  78.772  0.00 24.09           C  
ATOM    173  C   HIS J  26      70.465 -75.085  77.252  0.00 25.56           C  
ATOM    174  O   HIS J  26      71.355 -74.504  76.627  0.00 23.81           O  
ATOM    175  CB  HIS J  26      70.439 -73.601  79.338  0.00 23.08           C  
ATOM    176  CG  HIS J  26      69.623 -73.477  80.604  0.00 20.33           C  
ATOM    177  ND1 HIS J  26      68.250 -73.380  80.664  0.00 19.54           N  
ATOM    178  CD2 HIS J  26      70.080 -73.447  81.894  0.00 19.66           C  
ATOM    179  CE1 HIS J  26      67.886 -73.296  81.959  0.00 16.65           C  
ATOM    180  NE2 HIS J  26      68.972 -73.337  82.737  0.00 16.14           N  
ATOM    181  N   VAL J  27      69.530 -75.853  76.659  0.00 24.61           N  
ATOM    182  CA  VAL J  27      69.331 -75.894  75.207  0.00 27.72           C  
ATOM    183  C   VAL J  27      68.967 -74.475  74.776  0.00 29.71           C  
ATOM    184  O   VAL J  27      67.889 -73.980  75.100  0.00 26.90           O  
ATOM    185  CB  VAL J  27      68.234 -76.905  74.824  0.00 25.64           C  
ATOM    186  CG1 VAL J  27      68.074 -77.017  73.304  0.00 20.69           C  
ATOM    187  CG2 VAL J  27      68.567 -78.303  75.373  0.00 24.37           C  
ATOM    188  N   GLY J  28      69.902 -73.814  74.127  0.00 24.66           N  
ATOM    189  CA  GLY J  28      69.703 -72.465  73.622  0.00 29.86           C  
ATOM    190  C   GLY J  28      68.640 -72.503  72.537  0.00 37.37           C  
ATOM    191  O   GLY J  28      68.911 -72.962  71.429  0.00 33.78           O  
ATOM    192  N   ILE J  29      67.423 -72.079  72.852  0.00 25.15           N  
ATOM    193  CA  ILE J  29      66.376 -71.914  71.845  0.00 25.75           C  
ATOM    194  C   ILE J  29      66.923 -70.894  70.836  0.00 30.24           C  
ATOM    195  O   ILE J  29      67.315 -69.805  71.259  0.00 26.97           O  
ATOM    196  CB  ILE J  29      65.050 -71.442  72.487  0.00 24.44           C  
ATOM    197  CG1 ILE J  29      64.576 -72.477  73.540  0.00 20.17           C  
ATOM    198  CG2 ILE J  29      63.983 -71.230  71.396  0.00 20.19           C  
ATOM    199  CD1 ILE J  29      63.316 -72.065  74.304  0.00 17.69           C  
ATOM    200  N   PRO J  30      67.018 -71.235  69.542  0.00 28.54           N  
ATOM    201  CA  PRO J  30      67.556 -70.313  68.553  0.00 33.46           C  
ATOM    202  C   PRO J  30      66.625 -69.109  68.493  0.00 39.79           C  
ATOM    203  O   PRO J  30      65.464 -69.222  68.088  0.00 34.53           O  
ATOM    204  CB  PRO J  30      67.632 -71.097  67.233  0.00 28.81           C  
ATOM    205  CG  PRO J  30      66.580 -72.195  67.405  0.00 25.99           C  
ATOM    206  CD  PRO J  30      66.571 -72.469  68.909  0.00 35.96           C  
ATOM    207  N   VAL J  31      67.115 -67.961  68.942  0.00 23.54           N  
ATOM    208  CA  VAL J  31      66.377 -66.701  68.822  0.00 24.68           C  
ATOM    209  C   VAL J  31      66.311 -66.403  67.334  0.00 26.37           C  
ATOM    210  O   VAL J  31      67.338 -66.177  66.691  0.00 23.51           O  
ATOM    211  CB  VAL J  31      67.041 -65.551  69.612  0.00 22.58           C  
ATOM    212  CG1 VAL J  31      66.085 -64.360  69.705  0.00 18.15           C  
ATOM    213  CG2 VAL J  31      67.406 -65.982  71.039  0.00 21.45           C  
ATOM    214  N   ASN J  32      65.121 -66.515  66.768  0.00 20.53           N  
ATOM    215  CA  ASN J  32      64.906 -66.365  65.340  0.00 21.68           C  
ATOM    216  C   ASN J  32      65.369 -64.966  64.925  0.00 22.76           C  
ATOM    217  O   ASN J  32      65.001 -63.973  65.562  0.00 19.46           O  
ATOM    218  CB  ASN J  32      63.421 -66.641  65.021  0.00 20.82           C  
ATOM    219  CG  ASN J  32      63.210 -67.346  63.684  0.00 15.97           C  
ATOM    220  OD1 ASN J  32      64.131 -67.609  62.930  0.00 14.54           O  
ATOM    221  ND2 ASN J  32      61.980 -67.697  63.372  0.00 14.57           N  
ATOM    222  N   ALA J  33      66.214 -64.897  63.927  0.00 25.44           N  
ATOM    223  CA  ALA J  33      66.804 -63.651  63.463  0.00 26.84           C  
ATOM    224  C   ALA J  33      65.670 -62.725  63.011  0.00 30.38           C  
ATOM    225  O   ALA J  33      64.973 -63.014  62.035  0.00 28.65           O  
ATOM    226  CB  ALA J  33      67.806 -63.958  62.338  0.00 24.41           C  
ATOM    227  N   SER J  34      65.453 -61.639  63.733  0.00 22.56           N  
ATOM    228  CA  SER J  34      64.526 -60.597  63.297  0.00 26.43           C  
ATOM    229  C   SER J  34      64.966 -60.147  61.908  0.00 28.28           C  
ATOM    230  O   SER J  34      66.164 -59.932  61.703  0.00 24.84           O  
ATOM    231  CB  SER J  34      64.540 -59.413  64.267  0.00 24.14           C  
ATOM    232  OG  SER J  34      64.113 -59.834  65.550  0.00 19.24           O  
ATOM    233  N   PRO J  35      64.052 -60.050  60.932  0.00 27.78           N  
ATOM    234  CA  PRO J  35      64.441 -59.717  59.565  0.00 34.37           C  
ATOM    235  C   PRO J  35      65.146 -58.367  59.578  0.00 40.25           C  
ATOM    236  O   PRO J  35      64.665 -57.414  60.199  0.00 33.93           O  
ATOM    237  CB  PRO J  35      63.135 -59.704  58.750  0.00 28.36           C  
ATOM    238  CG  PRO J  35      62.052 -59.455  59.802  0.00 24.73           C  
ATOM    239  CD  PRO J  35      62.614 -60.126  61.058  0.00 33.28           C  
ATOM    240  N   GLU J  36      66.308 -58.299  58.919  0.00 28.01           N  
ATOM    241  CA  GLU J  36      66.992 -57.038  58.659  0.00 31.91           C  
ATOM    242  C   GLU J  36      66.027 -56.143  57.870  0.00 34.72           C  
ATOM    243  O   GLU J  36      65.880 -56.258  56.649  0.00 31.77           O  
ATOM    244  CB  GLU J  36      68.289 -57.246  57.855  0.00 29.54           C  
ATOM    245  CG  GLU J  36      69.466 -57.782  58.684  0.00 24.42           C  
ATOM    246  CD  GLU J  36      70.772 -57.827  57.869  0.00 22.26           C  
ATOM    247  OE1 GLU J  36      71.852 -57.722  58.503  0.00 19.34           O  
ATOM    248  OE2 GLU J  36      70.712 -57.942  56.623  0.00 21.83           O  
ATOM    249  N   VAL J  37      65.349 -55.251  58.582  0.00 29.70           N  
ATOM    250  CA  VAL J  37      64.708 -54.098  57.942  0.00 32.14           C  
ATOM    251  C   VAL J  37      65.843 -53.268  57.371  0.00 34.17           C  
ATOM    252  O   VAL J  37      66.488 -52.486  58.073  0.00 30.86           O  
ATOM    253  CB  VAL J  37      63.792 -53.289  58.895  0.00 29.52           C  
ATOM    254  CG1 VAL J  37      62.351 -53.784  58.766  0.00 23.68           C  
ATOM    255  CG2 VAL J  37      64.204 -53.365  60.374  0.00 28.84           C  
ATOM    256  N   GLY J  38      66.147 -53.516  56.109  0.00 34.54           N  
ATOM    257  CA  GLY J  38      67.173 -52.781  55.394  0.00 38.66           C  
ATOM    258  C   GLY J  38      66.911 -51.283  55.550  0.00 43.70           C  
ATOM    259  O   GLY J  38      65.746 -50.869  55.583  0.00 37.67           O  
ATOM    260  N   PRO J  39      67.951 -50.465  55.674  0.00 31.45           N  
ATOM    261  CA  PRO J  39      67.791 -49.037  55.904  0.00 36.92           C  
ATOM    262  C   PRO J  39      67.115 -48.434  54.675  0.00 42.67           C  
ATOM    263  O   PRO J  39      67.767 -48.079  53.691  0.00 35.46           O  
ATOM    264  CB  PRO J  39      69.205 -48.497  56.177  0.00 30.59           C  
ATOM    265  CG  PRO J  39      70.113 -49.492  55.444  0.00 26.99           C  
ATOM    266  CD  PRO J  39      69.361 -50.810  55.562  0.00 36.35           C  
ATOM    267  N   GLY J  40      65.784 -48.364  54.701  0.00 32.09           N  
ATOM    268  CA  GLY J  40      65.018 -47.658  53.695  0.00 39.99           C  
ATOM    269  C   GLY J  40      65.544 -46.233  53.675  0.00 44.54           C  
ATOM    270  O   GLY J  40      65.405 -45.511  54.662  0.00 38.93           O  
ATOM    271  N   LYS J  41      66.208 -45.854  52.589  0.00 27.90           N  
ATOM    272  CA  LYS J  41      66.648 -44.477  52.383  0.00 30.61           C  
ATOM    273  C   LYS J  41      65.398 -43.621  52.200  0.00 33.53           C  
ATOM    274  O   LYS J  41      65.029 -43.286  51.074  0.00 29.45           O  
ATOM    275  CB  LYS J  41      67.591 -44.361  51.169  0.00 30.42           C  
ATOM    276  CG  LYS J  41      69.019 -44.860  51.436  0.00 22.78           C  
ATOM    277  CD  LYS J  41      69.893 -44.631  50.187  0.00 20.55           C  
ATOM    278  CE  LYS J  41      71.335 -45.080  50.441  0.00 15.22           C  
ATOM    279  NZ  LYS J  41      72.201 -44.906  49.246  0.00 12.54           N  
ATOM    280  N   TYR J  42      64.738 -43.268  53.301  0.00 23.00           N  
ATOM    281  CA  TYR J  42      63.743 -42.210  53.303  0.00 21.58           C  
ATOM    282  C   TYR J  42      64.483 -40.910  53.013  0.00 23.17           C  
ATOM    283  O   TYR J  42      64.972 -40.218  53.903  0.00 20.02           O  
ATOM    284  CB  TYR J  42      62.976 -42.179  54.636  0.00 23.80           C  
ATOM    285  CG  TYR J  42      62.033 -43.362  54.803  0.00 18.66           C  
ATOM    286  CD1 TYR J  42      60.747 -43.338  54.217  0.00 17.48           C  
ATOM    287  CD2 TYR J  42      62.438 -44.498  55.541  0.00 17.58           C  
ATOM    288  CE1 TYR J  42      59.884 -44.431  54.362  0.00 14.50           C  
ATOM    289  CE2 TYR J  42      61.578 -45.594  55.686  0.00 14.20           C  
ATOM    290  CZ  TYR J  42      60.300 -45.557  55.098  0.00 15.50           C  
ATOM    291  OH  TYR J  42      59.451 -46.634  55.244  0.00 16.88           O  
ATOM    292  N   SER J  43      64.623 -40.617  51.727  0.00 35.72           N  
ATOM    293  CA  SER J  43      65.069 -39.313  51.262  0.00 32.45           C  
ATOM    294  C   SER J  43      63.938 -38.329  51.536  0.00 40.50           C  
ATOM    295  O   SER J  43      63.138 -38.019  50.651  0.00 34.98           O  
ATOM    296  CB  SER J  43      65.446 -39.365  49.774  0.00 33.54           C  
ATOM    297  OG  SER J  43      65.843 -38.089  49.315  0.00 25.81           O  
ATOM    298  N   PHE J  44      63.837 -37.876  52.789  0.00 22.71           N  
ATOM    299  CA  PHE J  44      63.037 -36.696  53.067  0.00 19.31           C  
ATOM    300  C   PHE J  44      63.665 -35.575  52.261  0.00 20.97           C  
ATOM    301  O   PHE J  44      64.767 -35.115  52.571  0.00 18.38           O  
ATOM    302  CB  PHE J  44      63.007 -36.391  54.571  0.00 21.68           C  
ATOM    303  CG  PHE J  44      62.134 -37.350  55.355  0.00 17.43           C  
ATOM    304  CD1 PHE J  44      60.741 -37.145  55.420  0.00 16.77           C  
ATOM    305  CD2 PHE J  44      62.701 -38.457  56.019  0.00 16.46           C  
ATOM    306  CE1 PHE J  44      59.927 -38.037  56.134  0.00 14.01           C  
ATOM    307  CE2 PHE J  44      61.890 -39.352  56.730  0.00 13.04           C  
ATOM    308  CZ  PHE J  44      60.499 -39.139  56.793  0.00 14.36           C  
ATOM    309  N   LYS J  45      62.992 -35.165  51.187  0.00 31.53           N  
ATOM    310  CA  LYS J  45      63.347 -33.923  50.509  0.00 29.74           C  
ATOM    311  C   LYS J  45      63.289 -32.843  51.573  0.00 31.59           C  
ATOM    312  O   LYS J  45      62.213 -32.526  52.081  0.00 27.06           O  
ATOM    313  CB  LYS J  45      62.388 -33.597  49.353  0.00 29.94           C  
ATOM    314  CG  LYS J  45      62.786 -34.283  48.040  0.00 23.96           C  
ATOM    315  CD  LYS J  45      61.869 -33.807  46.902  0.00 22.63           C  
ATOM    316  CE  LYS J  45      62.294 -34.411  45.563  0.00 16.54           C  
ATOM    317  NZ  LYS J  45      61.427 -33.956  44.443  0.00 12.76           N  
ATOM    318  N   GLN J  46      64.449 -32.342  51.958  0.00 24.61           N  
ATOM    319  CA  GLN J  46      64.565 -31.249  52.899  0.00 19.76           C  
ATOM    320  C   GLN J  46      63.960 -30.031  52.203  0.00 26.98           C  
ATOM    321  O   GLN J  46      64.627 -29.364  51.418  0.00 23.02           O  
ATOM    322  CB  GLN J  46      66.043 -31.077  53.297  0.00 22.96           C  
ATOM    323  CG  GLN J  46      66.224 -30.200  54.546  0.00 16.00           C  
ATOM    324  CD  GLN J  46      67.695 -30.127  54.984  0.00 14.40           C  
ATOM    325  OE1 GLN J  46      68.616 -30.441  54.252  0.00 12.59           O  
ATOM    326  NE2 GLN J  46      67.951 -29.706  56.203  0.00 13.64           N  
ATOM    327  N   VAL J  47      62.663 -29.814  52.435  0.00 28.62           N  
ATOM    328  CA  VAL J  47      61.978 -28.630  51.923  0.00 28.56           C  
ATOM    329  C   VAL J  47      62.654 -27.453  52.604  0.00 30.59           C  
ATOM    330  O   VAL J  47      62.507 -27.256  53.809  0.00 26.62           O  
ATOM    331  CB  VAL J  47      60.458 -28.668  52.187  0.00 28.09           C  
ATOM    332  CG1 VAL J  47      59.772 -27.460  51.546  0.00 22.19           C  
ATOM    333  CG2 VAL J  47      59.828 -29.940  51.595  0.00 25.63           C  
ATOM    334  N   ARG J  48      63.500 -26.730  51.862  0.00 33.97           N  
ATOM    335  CA  ARG J  48      64.072 -25.487  52.362  0.00 20.04           C  
ATOM    336  C   ARG J  48      62.905 -24.545  52.598  0.00 28.09           C  
ATOM    337  O   ARG J  48      62.278 -24.137  51.628  0.00 23.35           O  
ATOM    338  CB  ARG J  48      65.070 -24.878  51.362  0.00 25.15           C  
ATOM    339  CG  ARG J  48      66.451 -25.532  51.409  0.00 18.94           C  
ATOM    340  CD  ARG J  48      67.403 -24.790  50.472  0.00 17.09           C  
ATOM    341  NE  ARG J  48      68.772 -25.310  50.559  0.00 14.92           N  
ATOM    342  CZ  ARG J  48      69.830 -24.839  49.906  0.00 11.49           C  
ATOM    343  NH1 ARG J  48      69.725 -23.840  49.078  0.00 11.35           N  
ATOM    344  NH2 ARG J  48      71.012 -25.376  50.081  0.00 11.72           N  
ATOM    345  N   ASN J  49      62.634 -24.232  53.872  0.00 35.61           N  
ATOM    346  CA  ASN J  49      61.765 -23.109  54.181  0.00 33.04           C  
ATOM    347  C   ASN J  49      62.546 -21.832  53.805  0.00 35.98           C  
ATOM    348  O   ASN J  49      63.540 -21.538  54.468  0.00 33.75           O  
ATOM    349  CB  ASN J  49      61.344 -23.149  55.663  0.00 31.96           C  
ATOM    350  CG  ASN J  49      60.376 -22.026  56.012  0.00 27.01           C  
ATOM    351  OD1 ASN J  49      60.152 -21.116  55.229  0.00 25.49           O  
ATOM    352  ND2 ASN J  49      59.780 -22.062  57.179  0.00 27.45           N  
ATOM    353  N   PRO J  50      62.176 -21.124  52.733  0.00 40.51           N  
ATOM    354  CA  PRO J  50      62.943 -19.961  52.270  0.00 39.45           C  
ATOM    355  C   PRO J  50      62.932 -18.824  53.299  0.00 41.58           C  
ATOM    356  O   PRO J  50      63.849 -18.008  53.320  0.00 35.70           O  
ATOM    357  CB  PRO J  50      62.288 -19.553  50.943  0.00 34.68           C  
ATOM    358  CG  PRO J  50      60.847 -20.044  51.087  0.00 35.21           C  
ATOM    359  CD  PRO J  50      60.997 -21.317  51.909  0.00 45.06           C  
ATOM    360  N   ASN J  51      61.944 -18.825  54.206  0.00 42.20           N  
ATOM    361  CA  ASN J  51      61.800 -17.832  55.272  0.00 42.61           C  
ATOM    362  C   ASN J  51      62.522 -18.228  56.573  0.00 43.46           C  
ATOM    363  O   ASN J  51      62.442 -17.506  57.569  0.00 40.89           O  
ATOM    364  CB  ASN J  51      60.297 -17.579  55.489  0.00 39.47           C  
ATOM    365  CG  ASN J  51      59.634 -16.953  54.270  0.00 36.11           C  
ATOM    366  OD1 ASN J  51      60.285 -16.386  53.408  0.00 33.37           O  
ATOM    367  ND2 ASN J  51      58.328 -17.047  54.172  0.00 35.40           N  
ATOM    368  N   TYR J  52      63.246 -19.376  56.610  0.01 44.38           N  
ATOM    369  CA  TYR J  52      63.984 -19.778  57.805  0.00 44.72           C  
ATOM    370  C   TYR J  52      65.169 -18.832  58.033  0.00 45.97           C  
ATOM    371  O   TYR J  52      66.237 -18.973  57.427  0.00 45.42           O  
ATOM    372  CB  TYR J  52      64.418 -21.250  57.721  0.00 44.59           C  
ATOM    373  CG  TYR J  52      65.001 -21.754  59.029  0.00 42.21           C  
ATOM    374  CD1 TYR J  52      66.388 -21.719  59.263  0.00 40.58           C  
ATOM    375  CD2 TYR J  52      64.141 -22.231  60.043  0.00 39.89           C  
ATOM    376  CE1 TYR J  52      66.917 -22.161  60.486  0.00 36.41           C  
ATOM    377  CE2 TYR J  52      64.655 -22.672  61.265  0.00 35.75           C  
ATOM    378  CZ  TYR J  52      66.046 -22.639  61.480  0.00 36.06           C  
ATOM    379  OH  TYR J  52      66.555 -23.078  62.686  0.00 35.53           O  
ATOM    380  N   LYS J  53      64.996 -17.877  58.948  0.01 48.61           N  
ATOM    381  CA  LYS J  53      66.108 -17.045  59.423  0.01 51.84           C  
ATOM    382  C   LYS J  53      66.897 -17.811  60.479  0.01 53.12           C  
ATOM    383  O   LYS J  53      66.332 -18.326  61.443  0.01 51.07           O  
ATOM    384  CB  LYS J  53      65.610 -15.690  59.939  0.01 48.29           C  
ATOM    385  CG  LYS J  53      65.213 -14.762  58.772  0.01 43.39           C  
ATOM    386  CD  LYS J  53      64.839 -13.362  59.288  0.01 39.39           C  
ATOM    387  CE  LYS J  53      64.480 -12.450  58.116  0.01 33.08           C  
ATOM    388  NZ  LYS J  53      64.063 -11.098  58.566  0.01 28.20           N  
ATOM    389  N   PHE J  54      68.227 -17.881  60.315  0.01 66.98           N  
ATOM    390  CA  PHE J  54      69.132 -18.448  61.308  0.00 69.54           C  
ATOM    391  C   PHE J  54      68.992 -17.710  62.648  0.00 68.56           C  
ATOM    392  O   PHE J  54      69.152 -16.490  62.711  0.00 64.40           O  
ATOM    393  CB  PHE J  54      70.573 -18.374  60.780  0.00 68.94           C  
ATOM    394  CG  PHE J  54      71.611 -18.844  61.780  0.00 71.22           C  
ATOM    395  CD1 PHE J  54      72.367 -17.911  62.512  0.00 65.74           C  
ATOM    396  CD2 PHE J  54      71.804 -20.224  62.003  0.00 64.43           C  
ATOM    397  CE1 PHE J  54      73.318 -18.345  63.447  0.00 60.30           C  
ATOM    398  CE2 PHE J  54      72.749 -20.665  62.933  0.00 60.43           C  
ATOM    399  CZ  PHE J  54      73.515 -19.721  63.654  0.00 68.40           C  
ATOM    400  N   ASN J  55      68.729 -18.491  63.713  0.01 64.93           N  
ATOM    401  CA  ASN J  55      68.690 -17.987  65.086  0.00 67.71           C  
ATOM    402  C   ASN J  55      69.913 -18.515  65.847  0.00 68.88           C  
ATOM    403  O   ASN J  55      69.987 -19.701  66.174  0.00 68.83           O  
ATOM    404  CB  ASN J  55      67.335 -18.361  65.717  0.00 64.81           C  
ATOM    405  CG  ASN J  55      67.179 -17.837  67.134  0.00 61.76           C  
ATOM    406  OD1 ASN J  55      68.116 -17.815  67.919  0.00 55.69           O  
ATOM    407  ND2 ASN J  55      65.996 -17.411  67.501  0.01 57.72           N  
ATOM    408  N   GLY J  56      70.897 -17.662  66.107  0.01 77.00           N  
ATOM    409  CA  GLY J  56      72.164 -17.996  66.773  0.01 76.65           C  
ATOM    410  C   GLY J  56      71.966 -18.614  68.159  0.01 76.73           C  
ATOM    411  O   GLY J  56      72.387 -19.763  68.348  0.01 75.88           O  
ATOM    412  N   PRO J  57      71.283 -17.944  69.105  0.01 74.44           N  
ATOM    413  CA  PRO J  57      71.027 -18.489  70.441  0.00 77.06           C  
ATOM    414  C   PRO J  57      70.301 -19.837  70.414  0.00 77.95           C  
ATOM    415  O   PRO J  57      70.704 -20.772  71.114  0.00 76.44           O  
ATOM    416  CB  PRO J  57      70.203 -17.416  71.164  0.00 75.20           C  
ATOM    417  CG  PRO J  57      70.647 -16.116  70.495  0.01 76.09           C  
ATOM    418  CD  PRO J  57      70.874 -16.542  69.049  0.01 80.08           C  
ATOM    419  N   LEU J  58      69.288 -20.011  69.557  0.00 65.90           N  
ATOM    420  CA  LEU J  58      68.561 -21.275  69.413  0.00 66.76           C  
ATOM    421  C   LEU J  58      69.462 -22.395  68.865  0.00 67.45           C  
ATOM    422  O   LEU J  58      69.352 -23.546  69.287  0.00 68.72           O  
ATOM    423  CB  LEU J  58      67.329 -21.048  68.518  0.00 64.34           C  
ATOM    424  CG  LEU J  58      66.394 -22.271  68.412  0.00 59.79           C  
ATOM    425  CD1 LEU J  58      65.794 -22.656  69.763  0.00 57.69           C  
ATOM    426  CD2 LEU J  58      65.257 -21.964  67.445  0.00 55.62           C  
ATOM    427  N   SER J  59      70.375 -22.087  67.946  0.01 69.56           N  
ATOM    428  CA  SER J  59      71.361 -23.046  67.423  0.01 68.01           C  
ATOM    429  C   SER J  59      72.351 -23.502  68.501  0.01 64.31           C  
ATOM    430  O   SER J  59      72.668 -24.693  68.584  0.01 65.26           O  
ATOM    431  CB  SER J  59      72.107 -22.425  66.240  0.00 68.30           C  
ATOM    432  OG  SER J  59      72.862 -23.431  65.577  0.00 63.45           O  
ATOM    433  N   VAL J  60      72.794 -22.592  69.382  0.01 78.42           N  
ATOM    434  CA  VAL J  60      73.636 -22.910  70.543  0.01 76.85           C  
ATOM    435  C   VAL J  60      72.860 -23.775  71.539  0.01 75.97           C  
ATOM    436  O   VAL J  60      73.351 -24.833  71.921  0.01 76.12           O  
ATOM    437  CB  VAL J  60      74.200 -21.630  71.199  0.01 77.83           C  
ATOM    438  CG1 VAL J  60      75.047 -21.960  72.432  0.01 74.15           C  
ATOM    439  CG2 VAL J  60      75.096 -20.861  70.223  0.01 77.15           C  
ATOM    440  N   LYS J  61      71.597 -23.422  71.889  0.00 69.30           N  
ATOM    441  CA  LYS J  61      70.735 -24.233  72.769  0.00 68.98           C  
ATOM    442  C   LYS J  61      70.555 -25.659  72.242  0.00 68.60           C  
ATOM    443  O   LYS J  61      70.730 -26.615  72.996  0.00 70.86           O  
ATOM    444  CB  LYS J  61      69.381 -23.528  72.965  0.00 68.75           C  
ATOM    445  CG  LYS J  61      68.439 -24.319  73.892  0.00 69.62           C  
ATOM    446  CD  LYS J  61      67.168 -23.532  74.236  0.00 69.91           C  
ATOM    447  CE  LYS J  61      66.270 -24.341  75.167  0.00 62.70           C  
ATOM    448  NZ  LYS J  61      65.148 -23.541  75.724  0.00 57.38           N  
ATOM    449  N   LYS J  62      70.282 -25.838  70.944  0.01 66.72           N  
ATOM    450  CA  LYS J  62      70.186 -27.164  70.310  0.00 64.11           C  
ATOM    451  C   LYS J  62      71.475 -27.974  70.462  0.01 62.32           C  
ATOM    452  O   LYS J  62      71.410 -29.187  70.640  0.01 63.57           O  
ATOM    453  CB  LYS J  62      69.833 -27.017  68.824  0.00 62.48           C  
ATOM    454  CG  LYS J  62      68.346 -26.684  68.615  0.00 57.15           C  
ATOM    455  CD  LYS J  62      68.044 -26.465  67.123  0.00 55.22           C  
ATOM    456  CE  LYS J  62      66.565 -26.127  66.949  0.00 46.21           C  
ATOM    457  NZ  LYS J  62      66.190 -25.897  65.528  0.00 41.14           N  
ATOM    458  N   THR J  63      72.644 -27.329  70.430  0.01 74.09           N  
ATOM    459  CA  THR J  63      73.941 -27.987  70.643  0.00 71.01           C  
ATOM    460  C   THR J  63      74.090 -28.454  72.092  0.00 68.50           C  
ATOM    461  O   THR J  63      74.437 -29.609  72.309  0.00 67.28           O  
ATOM    462  CB  THR J  63      75.104 -27.074  70.222  0.00 71.63           C  
ATOM    463  OG1 THR J  63      74.922 -26.670  68.879  0.00 69.24           O  
ATOM    464  CG2 THR J  63      76.450 -27.783  70.301  0.00 71.85           C  
ATOM    465  N   TYR J  64      73.747 -27.605  73.085  0.00 75.61           N  
ATOM    466  CA  TYR J  64      73.764 -27.982  74.506  0.00 70.07           C  
ATOM    467  C   TYR J  64      72.837 -29.177  74.781  0.00 69.20           C  
ATOM    468  O   TYR J  64      73.273 -30.155  75.385  0.00 67.12           O  
ATOM    469  CB  TYR J  64      73.370 -26.775  75.377  0.00 75.81           C  
ATOM    470  CG  TYR J  64      74.518 -25.849  75.730  0.00 76.91           C  
ATOM    471  CD1 TYR J  64      74.897 -25.687  77.077  0.00 65.75           C  
ATOM    472  CD2 TYR J  64      75.217 -25.136  74.727  0.00 65.89           C  
ATOM    473  CE1 TYR J  64      75.951 -24.831  77.422  0.00 65.44           C  
ATOM    474  CE2 TYR J  64      76.273 -24.284  75.059  0.00 66.79           C  
ATOM    475  CZ  TYR J  64      76.637 -24.130  76.412  0.00 80.27           C  
ATOM    476  OH  TYR J  64      77.669 -23.280  76.751  0.00 79.24           O  
ATOM    477  N   LEU J  65      71.596 -29.152  74.257  0.00 65.44           N  
ATOM    478  CA  LEU J  65      70.623 -30.244  74.379  0.00 62.83           C  
ATOM    479  C   LEU J  65      71.142 -31.545  73.751  0.00 62.09           C  
ATOM    480  O   LEU J  65      71.024 -32.606  74.355  0.00 62.26           O  
ATOM    481  CB  LEU J  65      69.293 -29.825  73.714  0.00 62.39           C  
ATOM    482  CG  LEU J  65      68.509 -28.731  74.467  0.00 61.73           C  
ATOM    483  CD1 LEU J  65      67.343 -28.253  73.600  0.00 58.60           C  
ATOM    484  CD2 LEU J  65      67.948 -29.241  75.795  0.00 59.44           C  
ATOM    485  N   LYS J  66      71.764 -31.478  72.579  0.01 73.34           N  
ATOM    486  CA  LYS J  66      72.328 -32.644  71.883  0.01 71.84           C  
ATOM    487  C   LYS J  66      73.412 -33.357  72.705  0.01 68.07           C  
ATOM    488  O   LYS J  66      73.546 -34.578  72.600  0.01 67.24           O  
ATOM    489  CB  LYS J  66      72.881 -32.178  70.532  0.01 71.55           C  
ATOM    490  CG  LYS J  66      73.456 -33.345  69.707  0.01 68.04           C  
ATOM    491  CD  LYS J  66      74.007 -32.848  68.367  0.01 68.69           C  
ATOM    492  CE  LYS J  66      74.628 -34.033  67.626  0.01 59.41           C  
ATOM    493  NZ  LYS J  66      75.264 -33.616  66.353  0.01 49.47           N  
ATOM    494  N   TYR J  67      74.191 -32.613  73.495  0.00 75.95           N  
ATOM    495  CA  TYR J  67      75.269 -33.146  74.342  0.00 75.33           C  
ATOM    496  C   TYR J  67      74.843 -33.347  75.807  0.00 73.04           C  
ATOM    497  O   TYR J  67      75.694 -33.654  76.639  0.00 71.76           O  
ATOM    498  CB  TYR J  67      76.522 -32.266  74.182  0.00 78.81           C  
ATOM    499  CG  TYR J  67      77.194 -32.429  72.824  0.00 78.90           C  
ATOM    500  CD1 TYR J  67      77.946 -33.586  72.543  0.00 71.23           C  
ATOM    501  CD2 TYR J  67      77.063 -31.437  71.828  0.00 69.63           C  
ATOM    502  CE1 TYR J  67      78.554 -33.758  71.290  0.00 64.98           C  
ATOM    503  CE2 TYR J  67      77.666 -31.591  70.573  0.00 63.85           C  
ATOM    504  CZ  TYR J  67      78.412 -32.758  70.306  0.00 72.36           C  
ATOM    505  OH  TYR J  67      79.008 -32.920  69.070  0.00 71.12           O  
ATOM    506  N   GLY J  68      73.539 -33.192  76.139  0.01 77.38           N  
ATOM    507  CA  GLY J  68      73.019 -33.389  77.501  0.00 76.71           C  
ATOM    508  C   GLY J  68      73.533 -32.368  78.522  0.00 78.00           C  
ATOM    509  O   GLY J  68      73.481 -32.623  79.727  0.00 72.89           O  
ATOM    510  N   VAL J  69      74.046 -31.232  78.077  0.00 73.10           N  
ATOM    511  CA  VAL J  69      74.563 -30.166  78.952  0.00 77.63           C  
ATOM    512  C   VAL J  69      73.396 -29.292  79.427  0.00 78.63           C  
ATOM    513  O   VAL J  69      72.608 -28.847  78.588  0.00 76.72           O  
ATOM    514  CB  VAL J  69      75.640 -29.320  78.237  0.00 76.69           C  
ATOM    515  CG1 VAL J  69      76.230 -28.243  79.161  0.00 71.01           C  
ATOM    516  CG2 VAL J  69      76.804 -30.198  77.758  0.00 76.93           C  
ATOM    517  N   PRO J  70      73.273 -29.018  80.747  0.00 71.23           N  
ATOM    518  CA  PRO J  70      72.260 -28.091  81.254  0.00 69.97           C  
ATOM    519  C   PRO J  70      72.352 -26.730  80.562  0.00 69.51           C  
ATOM    520  O   PRO J  70      73.450 -26.211  80.353  0.00 67.70           O  
ATOM    521  CB  PRO J  70      72.521 -27.962  82.764  0.00 70.55           C  
ATOM    522  CG  PRO J  70      73.239 -29.267  83.113  0.00 71.74           C  
ATOM    523  CD  PRO J  70      74.054 -29.559  81.851  0.00 78.40           C  
ATOM    524  N   ILE J  71      71.191 -26.159  80.225  0.00 70.93           N  
ATOM    525  CA  ILE J  71      71.140 -24.856  79.557  0.00 73.37           C  
ATOM    526  C   ILE J  71      71.442 -23.760  80.592  0.00 74.93           C  
ATOM    527  O   ILE J  71      70.692 -23.638  81.558  0.00 75.21           O  
ATOM    528  CB  ILE J  71      69.774 -24.627  78.860  0.00 71.08           C  
ATOM    529  CG1 ILE J  71      69.347 -25.806  77.946  0.00 70.09           C  
ATOM    530  CG2 ILE J  71      69.803 -23.315  78.053  0.00 68.14           C  
ATOM    531  CD1 ILE J  71      70.380 -26.197  76.866  0.00 67.08           C  
ATOM    532  N   PRO J  72      72.510 -22.964  80.434  0.00 80.57           N  
ATOM    533  CA  PRO J  72      72.777 -21.839  81.331  0.00 76.55           C  
ATOM    534  C   PRO J  72      71.685 -20.773  81.218  0.00 75.10           C  
ATOM    535  O   PRO J  72      71.200 -20.512  80.115  0.00 71.01           O  
ATOM    536  CB  PRO J  72      74.143 -21.275  80.901  0.00 78.11           C  
ATOM    537  CG  PRO J  72      74.782 -22.399  80.086  0.00 80.01           C  
ATOM    538  CD  PRO J  72      73.582 -23.095  79.457  0.00 86.44           C  
ATOM    539  N   ALA J  73      71.360 -20.083  82.322  0.00 77.19           N  
ATOM    540  CA  ALA J  73      70.334 -19.034  82.356  0.00 74.80           C  
ATOM    541  C   ALA J  73      70.554 -17.956  81.277  0.00 75.33           C  
ATOM    542  O   ALA J  73      69.633 -17.638  80.534  0.00 74.75           O  
ATOM    543  CB  ALA J  73      70.306 -18.426  83.767  0.00 74.98           C  
ATOM    544  N   TRP J  74      71.802 -17.501  81.112  0.00 82.98           N  
ATOM    545  CA  TRP J  74      72.140 -16.510  80.078  0.00 81.73           C  
ATOM    546  C   TRP J  74      71.801 -16.977  78.647  0.00 82.88           C  
ATOM    547  O   TRP J  74      71.515 -16.151  77.777  0.00 78.91           O  
ATOM    548  CB  TRP J  74      73.632 -16.166  80.173  0.00 81.20           C  
ATOM    549  CG  TRP J  74      74.599 -17.272  79.790  0.00 84.22           C  
ATOM    550  CD1 TRP J  74      75.255 -18.081  80.659  0.00 75.26           C  
ATOM    551  CD2 TRP J  74      74.994 -17.707  78.438  0.00 83.27           C  
ATOM    552  NE1 TRP J  74      76.026 -19.012  79.935  0.00 74.60           N  
ATOM    553  CE2 TRP J  74      75.878 -18.805  78.576  0.00 81.84           C  
ATOM    554  CE3 TRP J  74      74.680 -17.272  77.129  0.00 83.41           C  
ATOM    555  CZ2 TRP J  74      76.421 -19.490  77.448  0.00 84.00           C  
ATOM    556  CZ3 TRP J  74      75.221 -17.947  76.008  0.00 79.95           C  
ATOM    557  CH2 TRP J  74      76.078 -19.038  76.165  0.00 81.77           C  
ATOM    558  N   LEU J  75      71.860 -18.288  78.380  0.00 77.93           N  
ATOM    559  CA  LEU J  75      71.526 -18.853  77.073  0.00 79.39           C  
ATOM    560  C   LEU J  75      70.011 -18.984  76.917  0.00 82.03           C  
ATOM    561  O   LEU J  75      69.504 -18.743  75.825  0.00 83.04           O  
ATOM    562  CB  LEU J  75      72.251 -20.197  76.886  0.00 77.97           C  
ATOM    563  CG  LEU J  75      71.991 -20.881  75.529  0.00 77.00           C  
ATOM    564  CD1 LEU J  75      72.400 -20.004  74.335  0.00 71.35           C  
ATOM    565  CD2 LEU J  75      72.788 -22.179  75.455  0.00 74.04           C  
ATOM    566  N   GLU J  76      69.287 -19.336  77.998  0.00 74.18           N  
ATOM    567  CA  GLU J  76      67.823 -19.363  78.009  0.00 71.92           C  
ATOM    568  C   GLU J  76      67.264 -17.947  77.757  0.00 72.13           C  
ATOM    569  O   GLU J  76      66.441 -17.774  76.854  0.00 72.94           O  
ATOM    570  CB  GLU J  76      67.336 -19.976  79.332  0.00 67.79           C  
ATOM    571  CG  GLU J  76      65.979 -20.718  79.247  0.00 63.60           C  
ATOM    572  CD  GLU J  76      66.009 -21.932  78.284  0.00 59.92           C  
ATOM    573  OE1 GLU J  76      66.284 -23.037  78.596  0.00 51.08           O  
ATOM    574  OE2 GLU J  76      65.738 -21.794  77.124  0.00 56.21           O  
ATOM    575  N   ASP J  77      67.804 -16.938  78.446  0.00 77.90           N  
ATOM    576  CA  ASP J  77      67.450 -15.528  78.248  0.00 75.38           C  
ATOM    577  C   ASP J  77      67.763 -15.063  76.818  0.00 74.38           C  
ATOM    578  O   ASP J  77      66.943 -14.424  76.159  0.00 75.72           O  
ATOM    579  CB  ASP J  77      68.224 -14.644  79.246  0.00 73.94           C  
ATOM    580  CG  ASP J  77      67.869 -14.871  80.721  0.00 68.20           C  
ATOM    581  OD1 ASP J  77      66.770 -15.395  80.998  0.00 62.23           O  
ATOM    582  OD2 ASP J  77      68.722 -14.502  81.566  0.00 61.99           O  
ATOM    583  N   ALA J  78      68.948 -15.426  76.289  0.00 78.79           N  
ATOM    584  CA  ALA J  78      69.319 -15.091  74.912  0.00 78.77           C  
ATOM    585  C   ALA J  78      68.383 -15.738  73.882  0.00 79.87           C  
ATOM    586  O   ALA J  78      68.047 -15.109  72.877  0.00 79.10           O  
ATOM    587  CB  ALA J  78      70.780 -15.487  74.667  0.00 77.17           C  
ATOM    588  N   VAL J  79      67.941 -16.989  74.116  0.00 73.98           N  
ATOM    589  CA  VAL J  79      66.953 -17.664  73.264  0.00 72.00           C  
ATOM    590  C   VAL J  79      65.619 -16.933  73.334  0.00 69.75           C  
ATOM    591  O   VAL J  79      65.104 -16.575  72.278  0.00 68.65           O  
ATOM    592  CB  VAL J  79      66.807 -19.161  73.600  0.00 70.88           C  
ATOM    593  CG1 VAL J  79      65.619 -19.815  72.889  0.00 65.72           C  
ATOM    594  CG2 VAL J  79      68.058 -19.928  73.158  0.00 66.42           C  
ATOM    595  N   GLN J  80      65.090 -16.645  74.537  0.00 68.97           N  
ATOM    596  CA  GLN J  80      63.839 -15.896  74.708  0.00 67.25           C  
ATOM    597  C   GLN J  80      63.894 -14.523  74.033  0.00 66.22           C  
ATOM    598  O   GLN J  80      63.011 -14.204  73.243  0.00 64.60           O  
ATOM    599  CB  GLN J  80      63.503 -15.729  76.196  0.00 62.43           C  
ATOM    600  CG  GLN J  80      62.886 -16.997  76.798  0.00 55.27           C  
ATOM    601  CD  GLN J  80      62.368 -16.787  78.225  0.00 51.17           C  
ATOM    602  OE1 GLN J  80      62.539 -15.753  78.827  0.00 44.90           O  
ATOM    603  NE2 GLN J  80      61.709 -17.761  78.788  0.00 44.29           N  
ATOM    604  N   ASN J  81      64.967 -13.760  74.241  0.00 72.95           N  
ATOM    605  CA  ASN J  81      65.143 -12.456  73.598  0.00 70.53           C  
ATOM    606  C   ASN J  81      65.224 -12.556  72.071  0.00 68.29           C  
ATOM    607  O   ASN J  81      64.728 -11.684  71.358  0.00 66.78           O  
ATOM    608  CB  ASN J  81      66.397 -11.783  74.174  0.00 68.29           C  
ATOM    609  CG  ASN J  81      66.210 -11.316  75.613  0.00 63.87           C  
ATOM    610  OD1 ASN J  81      65.118 -11.028  76.059  0.00 57.70           O  
ATOM    611  ND2 ASN J  81      67.281 -11.203  76.361  0.00 58.03           N  
ATOM    612  N   SER J  82      65.827 -13.636  71.544  0.01 71.66           N  
ATOM    613  CA  SER J  82      65.930 -13.849  70.094  0.00 70.24           C  
ATOM    614  C   SER J  82      64.625 -14.309  69.444  0.00 67.45           C  
ATOM    615  O   SER J  82      64.438 -14.080  68.249  0.00 64.41           O  
ATOM    616  CB  SER J  82      67.053 -14.834  69.777  0.00 68.12           C  
ATOM    617  OG  SER J  82      66.707 -16.171  70.099  0.00 64.83           O  
ATOM    618  N   THR J  83      63.739 -14.978  70.202  0.05 60.82           N  
ATOM    619  CA  THR J  83      62.443 -15.476  69.720  0.05 58.63           C  
ATOM    620  C   THR J  83      61.318 -14.479  69.964  0.05 56.77           C  
ATOM    621  O   THR J  83      60.424 -14.393  69.133  0.05 53.89           O  
ATOM    622  CB  THR J  83      62.076 -16.841  70.321  0.04 54.61           C  
ATOM    623  OG1 THR J  83      62.175 -16.829  71.732  0.05 49.72           O  
ATOM    624  CG2 THR J  83      62.990 -17.952  69.814  0.04 49.59           C  
ATOM    625  N   SER J  84      61.372 -13.679  71.033  0.05 53.34           N  
ATOM    626  CA  SER J  84      60.379 -12.634  71.332  0.04 52.16           C  
ATOM    627  C   SER J  84      60.381 -11.505  70.297  0.04 52.95           C  
ATOM    628  O   SER J  84      59.335 -10.924  70.012  0.04 49.47           O  
ATOM    629  CB  SER J  84      60.628 -12.039  72.724  0.04 46.00           C  
ATOM    630  OG  SER J  84      61.911 -11.456  72.799  0.04 41.31           O  
ATOM    631  N   GLY J  85      61.525 -11.221  69.687  0.11 56.80           N  
ATOM    632  CA  GLY J  85      61.616 -10.266  68.572  0.10 56.60           C  
ATOM    633  C   GLY J  85      61.110 -10.818  67.232  0.10 58.07           C  
ATOM    634  O   GLY J  85      60.775 -10.042  66.338  0.10 55.32           O  
ATOM    635  N   LEU J  86      61.044 -12.144  67.087  0.14 63.76           N  
ATOM    636  CA  LEU J  86      60.323 -12.789  66.000  0.13 63.35           C  
ATOM    637  C   LEU J  86      58.852 -12.879  66.413  0.13 62.76           C  
ATOM    638  O   LEU J  86      58.353 -13.964  66.698  0.13 60.16           O  
ATOM    639  CB  LEU J  86      60.944 -14.168  65.684  0.12 60.32           C  
ATOM    640  CG  LEU J  86      62.339 -14.122  65.051  0.11 55.93           C  
ATOM    641  CD1 LEU J  86      62.972 -15.512  65.088  0.11 55.21           C  
ATOM    642  CD2 LEU J  86      62.280 -13.669  63.592  0.10 53.12           C  
ATOM    643  N   ALA J  87      58.177 -11.732  66.464  0.27 67.35           N  
ATOM    644  CA  ALA J  87      56.727 -11.711  66.529  0.25 68.10           C  
ATOM    645  C   ALA J  87      56.212 -12.642  65.422  0.26 69.90           C  
ATOM    646  O   ALA J  87      56.613 -12.485  64.264  0.25 66.45           O  
ATOM    647  CB  ALA J  87      56.228 -10.273  66.353  0.23 61.71           C  
ATOM    648  N   GLU J  88      55.399 -13.645  65.793  0.36 72.49           N  
ATOM    649  CA  GLU J  88      54.716 -14.482  64.813  0.34 74.21           C  
ATOM    650  C   GLU J  88      53.855 -13.533  63.977  0.35 75.16           C  
ATOM    651  O   GLU J  88      52.808 -13.064  64.417  0.34 70.89           O  
ATOM    652  CB  GLU J  88      53.876 -15.576  65.490  0.39 67.74           C  
ATOM    653  CG  GLU J  88      54.728 -16.744  66.009  0.31 58.76           C  
ATOM    654  CD  GLU J  88      53.906 -17.900  66.577  0.31 53.68           C  
ATOM    655  OE1 GLU J  88      54.495 -19.012  66.687  0.29 46.31           O  
ATOM    656  OE2 GLU J  88      52.720 -17.704  66.918  0.30 48.05           O  
ATOM    657  N   ARG J  89      54.360 -13.192  62.810  0.72 73.40           N  
ATOM    658  CA  ARG J  89      53.620 -12.394  61.856  0.71 75.40           C  
ATOM    659  C   ARG J  89      52.485 -13.269  61.367  0.72 80.01           C  
ATOM    660  O   ARG J  89      52.717 -14.411  60.967  0.71 78.68           O  
ATOM    661  CB  ARG J  89      54.527 -11.936  60.714  0.74 68.02           C  
ATOM    662  CG  ARG J  89      55.509 -10.848  61.158  0.68 59.72           C  
ATOM    663  CD  ARG J  89      56.285 -10.383  59.930  0.68 54.52           C  
ATOM    664  NE  ARG J  89      57.202  -9.285  60.255  0.67 50.99           N  
ATOM    665  CZ  ARG J  89      57.873  -8.579  59.358  0.67 44.72           C  
ATOM    666  NH1 ARG J  89      57.793  -8.860  58.080  0.69 41.60           N  
ATOM    667  NH2 ARG J  89      58.620  -7.577  59.733  0.67 38.60           N  
ATOM    668  N   SER J  90      51.293 -12.729  61.437  1.00 90.17           N  
ATOM    669  CA  SER J  90      50.076 -13.425  61.081  1.00 94.73           C  
ATOM    670  C   SER J  90      49.311 -12.639  60.028  1.00 97.47           C  
ATOM    671  O   SER J  90      49.556 -11.446  59.794  1.00 97.01           O  
ATOM    672  CB  SER J  90      49.245 -13.726  62.337  0.99 88.45           C  
ATOM    673  OG  SER J  90      49.105 -12.591  63.156  0.98 77.85           O  
ATOM    674  N   THR J  91      48.422 -13.349  59.380  1.00 98.57           N  
ATOM    675  CA  THR J  91      47.458 -12.787  58.441  1.00 98.64           C  
ATOM    676  C   THR J  91      46.077 -13.325  58.785  1.00 98.70           C  
ATOM    677  O   THR J  91      45.952 -14.337  59.482  1.00 98.60           O  
ATOM    678  CB  THR J  91      47.822 -13.103  56.983  1.00 98.47           C  
ATOM    679  OG1 THR J  91      47.907 -14.500  56.778  1.00 97.73           O  
ATOM    680  CG2 THR J  91      49.167 -12.510  56.566  1.00 97.52           C  
ATOM    681  N   GLY J  92      45.040 -12.660  58.302  1.00 98.71           N  
ATOM    682  CA  GLY J  92      43.661 -13.139  58.353  1.00 98.76           C  
ATOM    683  C   GLY J  92      42.993 -12.982  56.998  1.00 98.84           C  
ATOM    684  O   GLY J  92      43.328 -12.063  56.253  1.00 98.85           O  
ATOM    685  N   SER J  93      42.065 -13.882  56.692  1.00 98.79           N  
ATOM    686  CA  SER J  93      41.244 -13.809  55.484  1.00 98.82           C  
ATOM    687  C   SER J  93      39.853 -14.350  55.787  1.00 98.82           C  
ATOM    688  O   SER J  93      39.727 -15.498  56.213  1.00 98.78           O  
ATOM    689  CB  SER J  93      41.893 -14.603  54.353  1.00 98.81           C  
ATOM    690  OG  SER J  93      41.152 -14.462  53.160  1.00 98.74           O  
ATOM    691  N   ALA J  94      38.826 -13.532  55.587  1.00 98.92           N  
ATOM    692  CA  ALA J  94      37.437 -13.892  55.832  1.00 98.94           C  
ATOM    693  C   ALA J  94      36.552 -13.497  54.648  1.00 98.96           C  
ATOM    694  O   ALA J  94      36.726 -12.430  54.061  1.00 98.95           O  
ATOM    695  CB  ALA J  94      36.976 -13.241  57.141  1.00 98.92           C  
ATOM    696  N   THR J  95      35.591 -14.359  54.318  1.00 98.98           N  
ATOM    697  CA  THR J  95      34.551 -14.045  53.334  1.00 98.99           C  
ATOM    698  C   THR J  95      33.536 -13.096  53.957  1.00 98.99           C  
ATOM    699  O   THR J  95      33.078 -13.348  55.068  1.00 98.97           O  
ATOM    700  CB  THR J  95      33.853 -15.326  52.851  1.00 98.97           C  
ATOM    701  OG1 THR J  95      34.812 -16.218  52.324  1.00 98.47           O  
ATOM    702  CG2 THR J  95      32.832 -15.075  51.749  1.00 98.27           C  
ATOM    703  N   THR J  96      33.175 -12.048  53.229  1.00 98.99           N  
ATOM    704  CA  THR J  96      32.057 -11.163  53.563  1.00 99.00           C  
ATOM    705  C   THR J  96      30.915 -11.402  52.581  1.00 99.00           C  
ATOM    706  O   THR J  96      31.156 -11.646  51.398  1.00 98.99           O  
ATOM    707  CB  THR J  96      32.512  -9.698  53.638  1.00 98.99           C  
ATOM    708  OG1 THR J  96      31.518  -8.936  54.239  1.00 98.92           O  
ATOM    709  CG2 THR J  96      32.871  -9.074  52.287  1.00 98.94           C  
ATOM    710  N   THR J  97      29.675 -11.398  53.074  1.00 98.99           N  
ATOM    711  CA  THR J  97      28.493 -11.789  52.291  1.00 98.99           C  
ATOM    712  C   THR J  97      27.427 -10.701  52.392  1.00 98.99           C  
ATOM    713  O   THR J  97      27.174 -10.249  53.505  1.00 98.98           O  
ATOM    714  CB  THR J  97      27.940 -13.137  52.790  1.00 98.97           C  
ATOM    715  OG1 THR J  97      28.963 -14.109  52.788  1.00 98.09           O  
ATOM    716  CG2 THR J  97      26.828 -13.692  51.899  1.00 98.14           C  
ATOM    717  N   PRO J  98      26.800 -10.278  51.273  1.00 98.99           N  
ATOM    718  CA  PRO J  98      25.658  -9.366  51.322  1.00 98.99           C  
ATOM    719  C   PRO J  98      24.535  -9.930  52.203  1.00 98.99           C  
ATOM    720  O   PRO J  98      24.260 -11.129  52.138  1.00 98.97           O  
ATOM    721  CB  PRO J  98      25.187  -9.201  49.874  1.00 98.98           C  
ATOM    722  CG  PRO J  98      26.407  -9.572  49.037  1.00 98.55           C  
ATOM    723  CD  PRO J  98      27.107 -10.627  49.888  1.00 98.96           C  
ATOM    724  N   ILE J  99      23.882  -9.063  52.993  1.00 98.98           N  
ATOM    725  CA  ILE J  99      22.762  -9.476  53.854  1.00 98.98           C  
ATOM    726  C   ILE J  99      21.490  -9.765  53.050  1.00 98.96           C  
ATOM    727  O   ILE J  99      20.633 -10.527  53.493  1.00 98.87           O  
ATOM    728  CB  ILE J  99      22.482  -8.447  54.970  1.00 98.96           C  
ATOM    729  CG1 ILE J  99      22.054  -7.060  54.427  1.00 98.88           C  
ATOM    730  CG2 ILE J  99      23.706  -8.352  55.897  1.00 98.85           C  
ATOM    731  CD1 ILE J  99      21.506  -6.126  55.511  1.00 98.79           C  
ATOM    732  N   ASP J 100      21.395  -9.171  51.843  1.00 98.91           N  
ATOM    733  CA  ASP J 100      20.247  -9.291  50.970  1.00 98.92           C  
ATOM    734  C   ASP J 100      20.602  -9.211  49.473  1.00 98.94           C  
ATOM    735  O   ASP J 100      21.764  -9.273  49.055  1.00 98.89           O  
ATOM    736  CB  ASP J 100      19.186  -8.264  51.402  1.00 98.86           C  
ATOM    737  CG  ASP J 100      19.552  -6.806  51.120  1.00 98.81           C  
ATOM    738  OD1 ASP J 100      20.370  -6.563  50.201  1.00 98.57           O  
ATOM    739  OD2 ASP J 100      18.919  -5.945  51.748  1.00 98.33           O  
ATOM    740  N   SER J 101      19.576  -9.123  48.632  1.00 98.85           N  
ATOM    741  CA  SER J 101      19.718  -9.076  47.171  1.00 98.80           C  
ATOM    742  C   SER J 101      20.092  -7.699  46.613  1.00 98.86           C  
ATOM    743  O   SER J 101      20.298  -7.600  45.401  1.00 98.74           O  
ATOM    744  CB  SER J 101      18.435  -9.577  46.510  1.00 98.54           C  
ATOM    745  OG  SER J 101      17.325  -8.730  46.782  1.00 97.05           O  
ATOM    746  N   LEU J 102      20.128  -6.649  47.444  1.00 98.88           N  
ATOM    747  CA  LEU J 102      20.445  -5.269  47.061  1.00 98.89           C  
ATOM    748  C   LEU J 102      21.860  -4.852  47.480  1.00 98.94           C  
ATOM    749  O   LEU J 102      22.321  -3.801  47.051  1.00 98.88           O  
ATOM    750  CB  LEU J 102      19.378  -4.321  47.637  1.00 98.75           C  
ATOM    751  CG  LEU J 102      17.954  -4.540  47.085  1.00 97.97           C  
ATOM    752  CD1 LEU J 102      16.984  -3.567  47.763  1.00 95.93           C  
ATOM    753  CD2 LEU J 102      17.878  -4.289  45.573  1.00 95.12           C  
ATOM    754  N   ASP J 103      22.574  -5.682  48.239  1.00 98.96           N  
ATOM    755  CA  ASP J 103      23.843  -5.341  48.885  1.00 98.98           C  
ATOM    756  C   ASP J 103      23.677  -4.176  49.893  1.00 98.97           C  
ATOM    757  O   ASP J 103      24.520  -3.273  49.938  1.00 98.95           O  
ATOM    758  CB  ASP J 103      24.984  -5.068  47.871  1.00 98.97           C  
ATOM    759  CG  ASP J 103      25.256  -6.094  46.764  1.00 98.96           C  
ATOM    760  OD1 ASP J 103      25.008  -7.307  46.931  1.00 98.87           O  
ATOM    761  OD2 ASP J 103      25.808  -5.672  45.716  1.00 98.86           O  
ATOM    762  N   ASP J 104      22.603  -4.162  50.687  1.00 98.94           N  
ATOM    763  CA  ASP J 104      22.335  -3.096  51.672  1.00 98.91           C  
ATOM    764  C   ASP J 104      23.424  -3.015  52.758  1.00 98.92           C  
ATOM    765  O   ASP J 104      23.776  -1.928  53.201  1.00 98.83           O  
ATOM    766  CB  ASP J 104      20.945  -3.280  52.310  1.00 98.79           C  
ATOM    767  CG  ASP J 104      19.791  -2.733  51.455  1.00 98.39           C  
ATOM    768  OD1 ASP J 104      20.008  -1.735  50.724  1.00 97.44           O  
ATOM    769  OD2 ASP J 104      18.665  -3.253  51.566  1.00 97.17           O  
ATOM    770  N   ALA J 105      23.999  -4.154  53.153  1.00 98.97           N  
ATOM    771  CA  ALA J 105      25.176  -4.286  54.006  1.00 98.98           C  
ATOM    772  C   ALA J 105      25.896  -5.619  53.736  1.00 98.99           C  
ATOM    773  O   ALA J 105      25.410  -6.474  52.990  1.00 98.98           O  
ATOM    774  CB  ALA J 105      24.740  -4.158  55.474  1.00 98.94           C  
ATOM    775  N   TYR J 106      27.052  -5.804  54.375  1.00 98.99           N  
ATOM    776  CA  TYR J 106      27.845  -7.031  54.282  1.00 98.99           C  
ATOM    777  C   TYR J 106      28.187  -7.556  55.676  1.00 98.98           C  
ATOM    778  O   TYR J 106      28.689  -6.825  56.527  1.00 98.93           O  
ATOM    779  CB  TYR J 106      29.135  -6.783  53.493  1.00 98.99           C  
ATOM    780  CG  TYR J 106      28.939  -6.356  52.055  1.00 98.99           C  
ATOM    781  CD1 TYR J 106      29.066  -7.291  51.009  1.00 98.96           C  
ATOM    782  CD2 TYR J 106      28.632  -5.011  51.757  1.00 98.96           C  
ATOM    783  CE1 TYR J 106      28.886  -6.896  49.674  1.00 98.93           C  
ATOM    784  CE2 TYR J 106      28.443  -4.605  50.429  1.00 98.93           C  
ATOM    785  CZ  TYR J 106      28.571  -5.549  49.392  1.00 98.95           C  
ATOM    786  OH  TYR J 106      28.384  -5.157  48.090  1.00 98.83           O  
ATOM    787  N   ILE J 107      28.004  -8.865  55.889  1.00 99.00           N  
ATOM    788  CA  ILE J 107      28.325  -9.533  57.152  1.00 99.00           C  
ATOM    789  C   ILE J 107      29.528 -10.464  57.010  1.00 99.00           C  
ATOM    790  O   ILE J 107      29.671 -11.211  56.038  1.00 98.99           O  
ATOM    791  CB  ILE J 107      27.105 -10.265  57.756  1.00 98.99           C  
ATOM    792  CG1 ILE J 107      26.443 -11.226  56.748  1.00 98.83           C  
ATOM    793  CG2 ILE J 107      26.123  -9.219  58.302  1.00 98.89           C  
ATOM    794  CD1 ILE J 107      25.401 -12.154  57.383  1.00 98.49           C  
ATOM    795  N   THR J 108      30.381 -10.461  58.038  1.00 98.99           N  
ATOM    796  CA  THR J 108      31.598 -11.279  58.103  1.00 98.99           C  
ATOM    797  C   THR J 108      31.622 -12.091  59.402  1.00 99.00           C  
ATOM    798  O   THR J 108      31.451 -11.520  60.477  1.00 98.99           O  
ATOM    799  CB  THR J 108      32.847 -10.399  57.993  1.00 98.99           C  
ATOM    800  OG1 THR J 108      32.760  -9.551  56.873  1.00 98.95           O  
ATOM    801  CG2 THR J 108      34.114 -11.230  57.815  1.00 98.97           C  
ATOM    802  N   PRO J 109      31.874 -13.415  59.361  1.00 98.99           N  
ATOM    803  CA  PRO J 109      31.916 -14.232  60.566  1.00 98.99           C  
ATOM    804  C   PRO J 109      33.132 -13.885  61.438  1.00 98.99           C  
ATOM    805  O   PRO J 109      34.283 -13.898  60.981  1.00 98.97           O  
ATOM    806  CB  PRO J 109      31.932 -15.689  60.088  1.00 98.97           C  
ATOM    807  CG  PRO J 109      32.586 -15.594  58.709  1.00 98.88           C  
ATOM    808  CD  PRO J 109      32.092 -14.246  58.183  1.00 98.97           C  
ATOM    809  N   VAL J 110      32.876 -13.639  62.730  1.00 98.98           N  
ATOM    810  CA  VAL J 110      33.872 -13.318  63.753  1.00 98.98           C  
ATOM    811  C   VAL J 110      33.748 -14.312  64.901  1.00 98.98           C  
ATOM    812  O   VAL J 110      32.660 -14.575  65.399  1.00 98.98           O  
ATOM    813  CB  VAL J 110      33.719 -11.865  64.240  1.00 98.98           C  
ATOM    814  CG1 VAL J 110      34.791 -11.508  65.277  1.00 98.95           C  
ATOM    815  CG2 VAL J 110      33.855 -10.877  63.073  1.00 98.97           C  
ATOM    816  N   GLN J 111      34.880 -14.877  65.346  1.00 98.98           N  
ATOM    817  CA  GLN J 111      34.928 -15.763  66.501  1.00 98.98           C  
ATOM    818  C   GLN J 111      35.276 -14.954  67.753  1.00 98.99           C  
ATOM    819  O   GLN J 111      36.321 -14.310  67.804  1.00 98.97           O  
ATOM    820  CB  GLN J 111      35.927 -16.913  66.290  1.00 98.94           C  
ATOM    821  CG  GLN J 111      35.491 -17.931  65.221  1.00 97.75           C  
ATOM    822  CD  GLN J 111      35.570 -17.392  63.787  1.00 95.16           C  
ATOM    823  OE1 GLN J 111      36.587 -16.898  63.341  1.00 84.88           O  
ATOM    824  NE2 GLN J 111      34.497 -17.494  63.032  0.99 82.14           N  
ATOM    825  N   ILE J 112      34.420 -15.045  68.786  1.00 98.99           N  
ATOM    826  CA  ILE J 112      34.577 -14.329  70.054  1.00 99.00           C  
ATOM    827  C   ILE J 112      34.589 -15.333  71.207  1.00 98.99           C  
ATOM    828  O   ILE J 112      33.703 -16.182  71.324  1.00 98.99           O  
ATOM    829  CB  ILE J 112      33.488 -13.241  70.224  1.00 98.99           C  
ATOM    830  CG1 ILE J 112      33.410 -12.327  68.973  1.00 98.97           C  
ATOM    831  CG2 ILE J 112      33.781 -12.419  71.495  1.00 98.98           C  
ATOM    832  CD1 ILE J 112      32.359 -11.220  69.052  1.00 98.93           C  
ATOM    833  N   GLY J 113      35.582 -15.230  72.090  1.00 98.99           N  
ATOM    834  CA  GLY J 113      35.663 -15.998  73.325  1.00 98.99           C  
ATOM    835  C   GLY J 113      36.204 -17.421  73.192  1.00 98.99           C  
ATOM    836  O   GLY J 113      36.643 -17.883  72.138  1.00 98.95           O  
ATOM    837  N   THR J 114      36.187 -18.141  74.333  1.00 98.97           N  
ATOM    838  CA  THR J 114      36.686 -19.513  74.457  1.00 98.96           C  
ATOM    839  C   THR J 114      35.708 -20.383  75.263  1.00 98.96           C  
ATOM    840  O   THR J 114      35.553 -20.157  76.463  1.00 98.90           O  
ATOM    841  CB  THR J 114      38.070 -19.544  75.125  1.00 98.93           C  
ATOM    842  OG1 THR J 114      38.956 -18.666  74.472  1.00 98.70           O  
ATOM    843  CG2 THR J 114      38.688 -20.932  75.080  1.00 98.74           C  
ATOM    844  N   PRO J 115      35.067 -21.421  74.685  1.00 98.95           N  
ATOM    845  CA  PRO J 115      35.126 -21.792  73.260  1.00 98.97           C  
ATOM    846  C   PRO J 115      34.552 -20.683  72.362  1.00 98.98           C  
ATOM    847  O   PRO J 115      33.779 -19.847  72.825  1.00 98.97           O  
ATOM    848  CB  PRO J 115      34.304 -23.081  73.161  1.00 98.94           C  
ATOM    849  CG  PRO J 115      33.266 -22.918  74.278  1.00 98.57           C  
ATOM    850  CD  PRO J 115      34.054 -22.208  75.374  1.00 98.94           C  
ATOM    851  N   ALA J 116      34.936 -20.687  71.084  1.00 98.97           N  
ATOM    852  CA  ALA J 116      34.514 -19.662  70.139  1.00 98.97           C  
ATOM    853  C   ALA J 116      32.982 -19.612  69.989  1.00 98.98           C  
ATOM    854  O   ALA J 116      32.337 -20.636  69.774  1.00 98.91           O  
ATOM    855  CB  ALA J 116      35.205 -19.909  68.793  1.00 98.88           C  
ATOM    856  N   GLN J 117      32.436 -18.409  70.090  1.00 98.99           N  
ATOM    857  CA  GLN J 117      31.079 -18.056  69.684  1.00 98.99           C  
ATOM    858  C   GLN J 117      31.214 -17.294  68.365  1.00 98.99           C  
ATOM    859  O   GLN J 117      31.943 -16.305  68.320  1.00 98.99           O  
ATOM    860  CB  GLN J 117      30.398 -17.212  70.777  1.00 98.99           C  
ATOM    861  CG  GLN J 117      30.306 -17.955  72.122  1.00 98.98           C  
ATOM    862  CD  GLN J 117      29.772 -17.094  73.266  1.00 98.99           C  
ATOM    863  OE1 GLN J 117      28.747 -16.443  73.178  1.00 98.78           O  
ATOM    864  NE2 GLN J 117      30.446 -17.095  74.395  1.00 98.67           N  
ATOM    865  N   THR J 118      30.588 -17.768  67.298  1.00 99.00           N  
ATOM    866  CA  THR J 118      30.658 -17.111  65.983  1.00 99.00           C  
ATOM    867  C   THR J 118      29.452 -16.210  65.813  1.00 98.99           C  
ATOM    868  O   THR J 118      28.329 -16.696  65.898  1.00 98.98           O  
ATOM    869  CB  THR J 118      30.747 -18.126  64.836  1.00 98.99           C  
ATOM    870  OG1 THR J 118      31.872 -18.954  65.028  1.00 98.91           O  
ATOM    871  CG2 THR J 118      30.923 -17.460  63.477  1.00 98.94           C  
ATOM    872  N   LEU J 119      29.713 -14.927  65.571  1.00 99.00           N  
ATOM    873  CA  LEU J 119      28.727 -13.904  65.239  1.00 99.00           C  
ATOM    874  C   LEU J 119      29.041 -13.347  63.848  1.00 99.00           C  
ATOM    875  O   LEU J 119      30.214 -13.274  63.465  1.00 98.99           O  
ATOM    876  CB  LEU J 119      28.732 -12.785  66.304  1.00 98.99           C  
ATOM    877  CG  LEU J 119      27.951 -13.098  67.601  1.00 98.72           C  
ATOM    878  CD1 LEU J 119      28.611 -14.175  68.473  1.00 98.02           C  
ATOM    879  CD2 LEU J 119      27.846 -11.833  68.455  1.00 97.70           C  
ATOM    880  N   ASN J 120      28.007 -12.931  63.113  1.00 99.00           N  
ATOM    881  CA  ASN J 120      28.149 -12.245  61.837  1.00 99.00           C  
ATOM    882  C   ASN J 120      28.117 -10.735  62.083  1.00 99.00           C  
ATOM    883  O   ASN J 120      27.084 -10.190  62.467  1.00 98.99           O  
ATOM    884  CB  ASN J 120      27.041 -12.701  60.883  1.00 98.99           C  
ATOM    885  CG  ASN J 120      27.159 -14.169  60.510  1.00 98.95           C  
ATOM    886  OD1 ASN J 120      28.236 -14.717  60.285  1.00 96.62           O  
ATOM    887  ND2 ASN J 120      26.047 -14.853  60.430  1.00 96.46           N  
ATOM    888  N   LEU J 121      29.265 -10.075  61.896  1.00 99.00           N  
ATOM    889  CA  LEU J 121      29.406  -8.643  62.154  1.00 99.00           C  
ATOM    890  C   LEU J 121      29.486  -7.855  60.849  1.00 99.00           C  
ATOM    891  O   LEU J 121      30.127  -8.293  59.891  1.00 98.99           O  
ATOM    892  CB  LEU J 121      30.617  -8.363  63.058  1.00 99.00           C  
ATOM    893  CG  LEU J 121      30.650  -9.147  64.390  1.00 98.97           C  
ATOM    894  CD1 LEU J 121      31.790  -8.623  65.265  1.00 98.95           C  
ATOM    895  CD2 LEU J 121      29.364  -9.030  65.210  1.00 98.96           C  
ATOM    896  N   ASP J 122      28.892  -6.661  60.858  1.00 98.99           N  
ATOM    897  CA  ASP J 122      29.077  -5.648  59.821  1.00 98.98           C  
ATOM    898  C   ASP J 122      30.431  -4.947  60.029  1.00 98.99           C  
ATOM    899  O   ASP J 122      30.731  -4.411  61.106  1.00 98.97           O  
ATOM    900  CB  ASP J 122      27.880  -4.682  59.858  1.00 98.92           C  
ATOM    901  CG  ASP J 122      27.919  -3.622  58.760  1.00 98.42           C  
ATOM    902  OD1 ASP J 122      28.736  -3.784  57.826  1.00 95.51           O  
ATOM    903  OD2 ASP J 122      27.155  -2.641  58.888  1.00 94.75           O  
ATOM    904  N   PHE J 123      31.309  -5.027  59.040  1.00 98.99           N  
ATOM    905  CA  PHE J 123      32.635  -4.414  59.103  1.00 99.00           C  
ATOM    906  C   PHE J 123      32.535  -2.968  58.628  1.00 98.99           C  
ATOM    907  O   PHE J 123      32.364  -2.704  57.436  1.00 98.94           O  
ATOM    908  CB  PHE J 123      33.662  -5.217  58.283  1.00 99.00           C  
ATOM    909  CG  PHE J 123      34.276  -6.431  58.964  1.00 99.00           C  
ATOM    910  CD1 PHE J 123      33.587  -7.167  59.947  1.00 98.99           C  
ATOM    911  CD2 PHE J 123      35.577  -6.834  58.603  1.00 98.99           C  
ATOM    912  CE1 PHE J 123      34.184  -8.283  60.561  1.00 98.98           C  
ATOM    913  CE2 PHE J 123      36.180  -7.950  59.211  1.00 98.98           C  
ATOM    914  CZ  PHE J 123      35.481  -8.674  60.193  1.00 98.99           C  
ATOM    915  N   ASP J 124      32.711  -2.038  59.555  1.00 98.98           N  
ATOM    916  CA  ASP J 124      32.427  -0.621  59.354  1.00 98.96           C  
ATOM    917  C   ASP J 124      33.700   0.238  59.413  1.00 98.98           C  
ATOM    918  O   ASP J 124      34.217   0.574  60.487  1.00 98.96           O  
ATOM    919  CB  ASP J 124      31.369  -0.191  60.378  1.00 98.89           C  
ATOM    920  CG  ASP J 124      30.955   1.270  60.210  1.00 98.78           C  
ATOM    921  OD1 ASP J 124      31.359   1.892  59.204  1.00 98.52           O  
ATOM    922  OD2 ASP J 124      30.248   1.797  61.089  1.00 98.37           O  
ATOM    923  N   THR J 125      34.223   0.640  58.252  1.00 98.98           N  
ATOM    924  CA  THR J 125      35.377   1.561  58.180  1.00 98.99           C  
ATOM    925  C   THR J 125      35.023   3.015  58.506  1.00 98.99           C  
ATOM    926  O   THR J 125      35.914   3.869  58.512  1.00 98.98           O  
ATOM    927  CB  THR J 125      36.136   1.476  56.844  1.00 98.99           C  
ATOM    928  OG1 THR J 125      35.345   1.859  55.749  1.00 98.97           O  
ATOM    929  CG2 THR J 125      36.656   0.068  56.559  1.00 98.98           C  
ATOM    930  N   GLY J 126      33.749   3.314  58.793  1.00 98.91           N  
ATOM    931  CA  GLY J 126      33.231   4.613  59.209  1.00 98.85           C  
ATOM    932  C   GLY J 126      33.002   4.759  60.722  1.00 98.83           C  
ATOM    933  O   GLY J 126      32.653   5.846  61.184  1.00 98.72           O  
ATOM    934  N   SER J 127      33.232   3.696  61.512  1.00 98.91           N  
ATOM    935  CA  SER J 127      33.163   3.710  62.976  1.00 98.94           C  
ATOM    936  C   SER J 127      34.322   2.934  63.617  1.00 98.97           C  
ATOM    937  O   SER J 127      35.184   2.390  62.931  1.00 98.96           O  
ATOM    938  CB  SER J 127      31.789   3.238  63.464  1.00 98.90           C  
ATOM    939  OG  SER J 127      31.696   1.838  63.433  1.00 98.81           O  
ATOM    940  N   SER J 128      34.422   2.938  64.952  1.00 98.98           N  
ATOM    941  CA  SER J 128      35.591   2.408  65.678  1.00 98.99           C  
ATOM    942  C   SER J 128      35.255   1.571  66.919  1.00 98.99           C  
ATOM    943  O   SER J 128      36.140   1.314  67.740  1.00 98.98           O  
ATOM    944  CB  SER J 128      36.541   3.545  66.032  1.00 98.98           C  
ATOM    945  OG  SER J 128      36.933   4.234  64.860  1.00 98.95           O  
ATOM    946  N   ASP J 129      34.001   1.137  67.050  1.00 98.99           N  
ATOM    947  CA  ASP J 129      33.501   0.308  68.145  1.00 98.99           C  
ATOM    948  C   ASP J 129      33.247  -1.117  67.628  1.00 98.99           C  
ATOM    949  O   ASP J 129      32.655  -1.310  66.566  1.00 98.99           O  
ATOM    950  CB  ASP J 129      32.242   0.959  68.759  1.00 98.99           C  
ATOM    951  CG  ASP J 129      32.556   2.248  69.546  1.00 98.98           C  
ATOM    952  OD1 ASP J 129      33.228   3.155  69.009  1.00 98.86           O  
ATOM    953  OD2 ASP J 129      32.169   2.358  70.727  1.00 98.87           O  
ATOM    954  N   LEU J 130      33.717  -2.131  68.370  1.00 99.00           N  
ATOM    955  CA  LEU J 130      33.318  -3.524  68.170  1.00 99.00           C  
ATOM    956  C   LEU J 130      32.237  -3.813  69.201  1.00 99.00           C  
ATOM    957  O   LEU J 130      32.554  -4.090  70.366  1.00 98.99           O  
ATOM    958  CB  LEU J 130      34.540  -4.460  68.270  1.00 98.99           C  
ATOM    959  CG  LEU J 130      34.299  -5.925  67.822  1.00 98.82           C  
ATOM    960  CD1 LEU J 130      35.634  -6.680  67.818  1.00 98.39           C  
ATOM    961  CD2 LEU J 130      33.358  -6.733  68.719  1.00 98.10           C  
ATOM    962  N   TRP J 131      30.970  -3.751  68.786  1.00 99.00           N  
ATOM    963  CA  TRP J 131      29.852  -4.056  69.669  1.00 99.00           C  
ATOM    964  C   TRP J 131      29.011  -5.217  69.134  1.00 99.00           C  
ATOM    965  O   TRP J 131      28.946  -5.450  67.929  1.00 98.99           O  
ATOM    966  CB  TRP J 131      29.022  -2.802  69.951  1.00 98.99           C  
ATOM    967  CG  TRP J 131      28.160  -2.322  68.826  1.00 98.98           C  
ATOM    968  CD1 TRP J 131      28.481  -1.361  67.922  1.00 98.98           C  
ATOM    969  CD2 TRP J 131      26.827  -2.797  68.468  1.00 98.99           C  
ATOM    970  NE1 TRP J 131      27.431  -1.204  67.022  1.00 98.97           N  
ATOM    971  CE2 TRP J 131      26.399  -2.073  67.325  1.00 98.98           C  
ATOM    972  CE3 TRP J 131      25.940  -3.768  69.001  1.00 98.97           C  
ATOM    973  CZ2 TRP J 131      25.142  -2.302  66.710  1.00 98.94           C  
ATOM    974  CZ3 TRP J 131      24.691  -3.994  68.390  1.00 98.94           C  
ATOM    975  CH2 TRP J 131      24.299  -3.270  67.258  1.00 98.91           C  
ATOM    976  N   VAL J 132      28.365  -5.944  70.051  1.00 99.00           N  
ATOM    977  CA  VAL J 132      27.601  -7.153  69.729  1.00 99.00           C  
ATOM    978  C   VAL J 132      26.292  -7.229  70.508  1.00 99.00           C  
ATOM    979  O   VAL J 132      26.218  -6.816  71.671  1.00 99.00           O  
ATOM    980  CB  VAL J 132      28.431  -8.433  69.963  1.00 99.00           C  
ATOM    981  CG1 VAL J 132      29.610  -8.524  68.990  1.00 98.96           C  
ATOM    982  CG2 VAL J 132      28.990  -8.547  71.394  1.00 98.98           C  
ATOM    983  N   PHE J 133      25.275  -7.829  69.886  1.00 99.00           N  
ATOM    984  CA  PHE J 133      24.141  -8.377  70.621  1.00 99.00           C  
ATOM    985  C   PHE J 133      24.645  -9.406  71.640  1.00 99.00           C  
ATOM    986  O   PHE J 133      25.575 -10.176  71.382  1.00 99.00           O  
ATOM    987  CB  PHE J 133      23.127  -9.020  69.671  1.00 99.00           C  
ATOM    988  CG  PHE J 133      22.243  -8.026  68.954  1.00 99.00           C  
ATOM    989  CD1 PHE J 133      20.952  -7.757  69.448  1.00 98.98           C  
ATOM    990  CD2 PHE J 133      22.690  -7.376  67.786  1.00 98.98           C  
ATOM    991  CE1 PHE J 133      20.105  -6.867  68.769  1.00 98.97           C  
ATOM    992  CE2 PHE J 133      21.852  -6.483  67.109  1.00 98.97           C  
ATOM    993  CZ  PHE J 133      20.552  -6.233  67.600  1.00 98.98           C  
ATOM    994  N   SER J 134      24.057  -9.410  72.838  1.00 99.00           N  
ATOM    995  CA  SER J 134      24.564 -10.236  73.929  1.00 99.00           C  
ATOM    996  C   SER J 134      23.463 -10.769  74.839  1.00 99.00           C  
ATOM    997  O   SER J 134      22.296 -10.384  74.758  1.00 98.99           O  
ATOM    998  CB  SER J 134      25.611  -9.450  74.729  1.00 98.99           C  
ATOM    999  OG  SER J 134      24.995  -8.562  75.627  1.00 98.94           O  
ATOM   1000  N   SER J 135      23.862 -11.636  75.776  1.00 99.00           N  
ATOM   1001  CA  SER J 135      22.993 -12.082  76.873  1.00 99.00           C  
ATOM   1002  C   SER J 135      22.541 -10.956  77.817  1.00 99.00           C  
ATOM   1003  O   SER J 135      21.680 -11.194  78.666  1.00 98.98           O  
ATOM   1004  CB  SER J 135      23.703 -13.168  77.684  1.00 98.99           C  
ATOM   1005  OG  SER J 135      24.937 -12.704  78.216  1.00 98.97           O  
ATOM   1006  N   GLU J 136      23.116  -9.759  77.693  1.00 99.00           N  
ATOM   1007  CA  GLU J 136      22.769  -8.562  78.465  1.00 99.00           C  
ATOM   1008  C   GLU J 136      21.833  -7.617  77.698  1.00 99.00           C  
ATOM   1009  O   GLU J 136      21.279  -6.698  78.301  1.00 98.98           O  
ATOM   1010  CB  GLU J 136      24.044  -7.815  78.878  1.00 98.99           C  
ATOM   1011  CG  GLU J 136      24.997  -8.679  79.713  1.00 98.77           C  
ATOM   1012  CD  GLU J 136      26.248  -7.913  80.151  1.00 98.57           C  
ATOM   1013  OE1 GLU J 136      26.856  -8.337  81.173  1.00 95.85           O  
ATOM   1014  OE2 GLU J 136      26.616  -6.913  79.498  1.00 95.86           O  
ATOM   1015  N   THR J 137      21.640  -7.848  76.388  1.00 98.99           N  
ATOM   1016  CA  THR J 137      20.717  -7.047  75.574  1.00 98.99           C  
ATOM   1017  C   THR J 137      19.291  -7.228  76.084  1.00 98.99           C  
ATOM   1018  O   THR J 137      18.862  -8.341  76.403  1.00 98.98           O  
ATOM   1019  CB  THR J 137      20.802  -7.386  74.074  1.00 98.99           C  
ATOM   1020  OG1 THR J 137      22.142  -7.429  73.648  1.00 98.91           O  
ATOM   1021  CG2 THR J 137      20.109  -6.337  73.211  1.00 98.93           C  
ATOM   1022  N   THR J 138      18.546  -6.129  76.170  1.00 98.98           N  
ATOM   1023  CA  THR J 138      17.136  -6.157  76.570  1.00 98.99           C  
ATOM   1024  C   THR J 138      16.380  -7.157  75.694  1.00 98.99           C  
ATOM   1025  O   THR J 138      16.336  -7.000  74.484  1.00 98.94           O  
ATOM   1026  CB  THR J 138      16.512  -4.757  76.447  1.00 98.96           C  
ATOM   1027  OG1 THR J 138      17.179  -3.848  77.297  1.00 98.53           O  
ATOM   1028  CG2 THR J 138      15.043  -4.735  76.880  1.00 98.33           C  
ATOM   1029  N   ALA J 139      15.764  -8.172  76.299  1.00 98.97           N  
ATOM   1030  CA  ALA J 139      15.205  -9.308  75.561  1.00 98.96           C  
ATOM   1031  C   ALA J 139      14.163  -8.926  74.488  1.00 98.96           C  
ATOM   1032  O   ALA J 139      14.057  -9.609  73.478  1.00 98.83           O  
ATOM   1033  CB  ALA J 139      14.600 -10.289  76.579  1.00 98.87           C  
ATOM   1034  N   SER J 140      13.416  -7.835  74.697  1.00 98.97           N  
ATOM   1035  CA  SER J 140      12.453  -7.322  73.711  1.00 98.96           C  
ATOM   1036  C   SER J 140      13.100  -6.580  72.535  1.00 98.96           C  
ATOM   1037  O   SER J 140      12.383  -6.197  71.621  1.00 98.81           O  
ATOM   1038  CB  SER J 140      11.462  -6.379  74.397  1.00 98.92           C  
ATOM   1039  OG  SER J 140      12.142  -5.305  75.028  1.00 98.56           O  
ATOM   1040  N   GLU J 141      14.409  -6.319  72.584  1.00 98.98           N  
ATOM   1041  CA  GLU J 141      15.186  -5.629  71.549  1.00 98.99           C  
ATOM   1042  C   GLU J 141      16.030  -6.619  70.719  1.00 98.99           C  
ATOM   1043  O   GLU J 141      16.780  -6.191  69.854  1.00 98.96           O  
ATOM   1044  CB  GLU J 141      16.063  -4.528  72.199  1.00 98.97           C  
ATOM   1045  CG  GLU J 141      15.253  -3.400  72.849  1.00 98.83           C  
ATOM   1046  CD  GLU J 141      16.078  -2.408  73.685  1.00 98.79           C  
ATOM   1047  OE1 GLU J 141      15.454  -1.520  74.318  1.00 97.65           O  
ATOM   1048  OE2 GLU J 141      17.317  -2.527  73.795  1.00 97.71           O  
ATOM   1049  N   VAL J 142      15.912  -7.929  70.986  1.00 98.99           N  
ATOM   1050  CA  VAL J 142      16.569  -9.009  70.232  1.00 98.99           C  
ATOM   1051  C   VAL J 142      15.505  -9.757  69.441  1.00 98.98           C  
ATOM   1052  O   VAL J 142      14.560 -10.274  70.041  1.00 98.90           O  
ATOM   1053  CB  VAL J 142      17.333  -9.982  71.159  1.00 98.96           C  
ATOM   1054  CG1 VAL J 142      18.151 -10.997  70.353  1.00 98.74           C  
ATOM   1055  CG2 VAL J 142      18.298  -9.261  72.105  1.00 98.85           C  
ATOM   1056  N   ASP J 143      15.667  -9.843  68.112  1.00 98.97           N  
ATOM   1057  CA  ASP J 143      14.747 -10.558  67.217  1.00 98.95           C  
ATOM   1058  C   ASP J 143      15.509 -11.343  66.136  1.00 98.90           C  
ATOM   1059  O   ASP J 143      15.666 -10.919  64.992  1.00 98.37           O  
ATOM   1060  CB  ASP J 143      13.714  -9.588  66.620  1.00 98.91           C  
ATOM   1061  CG  ASP J 143      12.529 -10.325  65.970  1.00 98.60           C  
ATOM   1062  OD1 ASP J 143      12.417 -11.564  66.171  1.00 96.36           O  
ATOM   1063  OD2 ASP J 143      11.674  -9.646  65.362  1.00 95.64           O  
ATOM   1064  N   GLY J 144      16.029 -12.508  66.504  1.00 98.96           N  
ATOM   1065  CA  GLY J 144      16.660 -13.463  65.582  1.00 98.97           C  
ATOM   1066  C   GLY J 144      18.184 -13.401  65.505  1.00 98.98           C  
ATOM   1067  O   GLY J 144      18.785 -14.338  64.969  1.00 98.90           O  
ATOM   1068  N   GLN J 145      18.819 -12.382  66.080  1.00 98.99           N  
ATOM   1069  CA  GLN J 145      20.282 -12.267  66.109  1.00 98.99           C  
ATOM   1070  C   GLN J 145      20.939 -13.372  66.956  1.00 99.00           C  
ATOM   1071  O   GLN J 145      20.421 -13.810  67.987  1.00 98.99           O  
ATOM   1072  CB  GLN J 145      20.730 -10.888  66.630  1.00 98.99           C  
ATOM   1073  CG  GLN J 145      20.279  -9.700  65.763  1.00 98.96           C  
ATOM   1074  CD  GLN J 145      18.835  -9.258  66.021  1.00 98.97           C  
ATOM   1075  OE1 GLN J 145      18.169  -9.687  66.959  1.00 98.05           O  
ATOM   1076  NE2 GLN J 145      18.328  -8.373  65.198  1.00 98.26           N  
ATOM   1077  N   THR J 146      22.154 -13.783  66.553  1.00 98.99           N  
ATOM   1078  CA  THR J 146      23.052 -14.579  67.399  1.00 98.99           C  
ATOM   1079  C   THR J 146      23.679 -13.676  68.456  1.00 99.00           C  
ATOM   1080  O   THR J 146      24.237 -12.625  68.155  1.00 98.99           O  
ATOM   1081  CB  THR J 146      24.142 -15.282  66.576  1.00 98.98           C  
ATOM   1082  OG1 THR J 146      23.548 -16.148  65.635  1.00 98.73           O  
ATOM   1083  CG2 THR J 146      25.048 -16.164  67.439  1.00 98.74           C  
ATOM   1084  N   ILE J 147      23.637 -14.106  69.723  1.00 98.99           N  
ATOM   1085  CA  ILE J 147      24.138 -13.309  70.849  1.00 99.00           C  
ATOM   1086  C   ILE J 147      25.479 -13.828  71.378  1.00 99.00           C  
ATOM   1087  O   ILE J 147      25.703 -15.035  71.517  1.00 98.98           O  
ATOM   1088  CB  ILE J 147      23.093 -13.185  71.977  1.00 98.98           C  
ATOM   1089  CG1 ILE J 147      22.754 -14.548  72.630  1.00 98.69           C  
ATOM   1090  CG2 ILE J 147      21.827 -12.485  71.448  1.00 98.73           C  
ATOM   1091  CD1 ILE J 147      21.907 -14.441  73.901  1.00 97.91           C  
ATOM   1092  N   TYR J 148      26.353 -12.908  71.788  1.00 99.00           N  
ATOM   1093  CA  TYR J 148      27.511 -13.207  72.622  1.00 99.00           C  
ATOM   1094  C   TYR J 148      27.087 -13.400  74.089  1.00 99.00           C  
ATOM   1095  O   TYR J 148      26.382 -12.584  74.681  1.00 99.00           O  
ATOM   1096  CB  TYR J 148      28.543 -12.083  72.478  1.00 99.00           C  
ATOM   1097  CG  TYR J 148      29.732 -12.168  73.425  1.00 99.00           C  
ATOM   1098  CD1 TYR J 148      30.003 -11.106  74.308  1.00 98.99           C  
ATOM   1099  CD2 TYR J 148      30.578 -13.299  73.417  1.00 98.99           C  
ATOM   1100  CE1 TYR J 148      31.121 -11.151  75.156  1.00 98.99           C  
ATOM   1101  CE2 TYR J 148      31.694 -13.358  74.269  1.00 98.98           C  
ATOM   1102  CZ  TYR J 148      31.964 -12.276  75.133  1.00 98.99           C  
ATOM   1103  OH  TYR J 148      33.068 -12.311  75.954  1.00 98.96           O  
ATOM   1104  N   THR J 149      27.552 -14.502  74.705  1.00 98.99           N  
ATOM   1105  CA  THR J 149      27.313 -14.781  76.129  1.00 99.00           C  
ATOM   1106  C   THR J 149      28.648 -14.814  76.877  1.00 99.00           C  
ATOM   1107  O   THR J 149      29.277 -15.876  76.937  1.00 98.99           O  
ATOM   1108  CB  THR J 149      26.531 -16.089  76.330  1.00 98.99           C  
ATOM   1109  OG1 THR J 149      25.326 -16.093  75.602  1.00 98.91           O  
ATOM   1110  CG2 THR J 149      26.142 -16.292  77.794  1.00 98.92           C  
ATOM   1111  N   PRO J 150      29.109 -13.703  77.489  1.00 99.00           N  
ATOM   1112  CA  PRO J 150      30.433 -13.631  78.124  1.00 99.00           C  
ATOM   1113  C   PRO J 150      30.618 -14.656  79.248  1.00 99.00           C  
ATOM   1114  O   PRO J 150      31.695 -15.229  79.387  1.00 98.98           O  
ATOM   1115  CB  PRO J 150      30.575 -12.181  78.621  1.00 98.97           C  
ATOM   1116  CG  PRO J 150      29.135 -11.664  78.704  1.00 98.37           C  
ATOM   1117  CD  PRO J 150      28.436 -12.420  77.583  1.00 98.97           C  
ATOM   1118  N   SER J 151      29.568 -15.001  80.001  1.00 98.98           N  
ATOM   1119  CA  SER J 151      29.624 -16.019  81.065  1.00 98.98           C  
ATOM   1120  C   SER J 151      29.939 -17.444  80.573  1.00 98.98           C  
ATOM   1121  O   SER J 151      30.302 -18.300  81.382  1.00 98.91           O  
ATOM   1122  CB  SER J 151      28.311 -16.035  81.851  1.00 98.95           C  
ATOM   1123  OG  SER J 151      27.231 -16.416  81.020  1.00 98.69           O  
ATOM   1124  N   LYS J 152      29.813 -17.718  79.267  1.00 98.98           N  
ATOM   1125  CA  LYS J 152      30.213 -18.989  78.635  1.00 98.98           C  
ATOM   1126  C   LYS J 152      31.643 -18.967  78.090  1.00 98.98           C  
ATOM   1127  O   LYS J 152      32.128 -20.012  77.650  1.00 98.92           O  
ATOM   1128  CB  LYS J 152      29.233 -19.362  77.514  1.00 98.96           C  
ATOM   1129  CG  LYS J 152      27.813 -19.672  78.010  0.99 98.65           C  
ATOM   1130  CD  LYS J 152      26.937 -20.043  76.809  0.99 97.35           C  
ATOM   1131  CE  LYS J 152      25.487 -20.278  77.215  0.97 94.03           C  
ATOM   1132  NZ  LYS J 152      24.615 -20.376  76.012  0.96 85.84           N  
ATOM   1133  N   SER J 153      32.312 -17.809  78.113  1.00 98.99           N  
ATOM   1134  CA  SER J 153      33.694 -17.658  77.670  1.00 98.99           C  
ATOM   1135  C   SER J 153      34.643 -17.670  78.861  1.00 98.99           C  
ATOM   1136  O   SER J 153      34.532 -16.863  79.783  1.00 98.96           O  
ATOM   1137  CB  SER J 153      33.873 -16.384  76.845  1.00 98.99           C  
ATOM   1138  OG  SER J 153      35.238 -16.284  76.495  1.00 98.97           O  
ATOM   1139  N   THR J 154      35.628 -18.593  78.845  1.00 98.98           N  
ATOM   1140  CA  THR J 154      36.656 -18.691  79.897  1.00 98.98           C  
ATOM   1141  C   THR J 154      37.713 -17.587  79.808  1.00 98.98           C  
ATOM   1142  O   THR J 154      38.476 -17.394  80.756  1.00 98.93           O  
ATOM   1143  CB  THR J 154      37.353 -20.059  79.873  1.00 98.95           C  
ATOM   1144  OG1 THR J 154      37.951 -20.304  78.617  1.00 98.61           O  
ATOM   1145  CG2 THR J 154      36.386 -21.206  80.148  1.00 98.59           C  
ATOM   1146  N   THR J 155      37.781 -16.879  78.680  1.00 98.98           N  
ATOM   1147  CA  THR J 155      38.720 -15.779  78.418  1.00 98.98           C  
ATOM   1148  C   THR J 155      38.089 -14.402  78.594  1.00 98.99           C  
ATOM   1149  O   THR J 155      38.829 -13.423  78.716  1.00 98.97           O  
ATOM   1150  CB  THR J 155      39.359 -15.921  77.022  1.00 98.96           C  
ATOM   1151  OG1 THR J 155      38.395 -16.316  76.058  1.00 98.90           O  
ATOM   1152  CG2 THR J 155      40.427 -17.003  77.020  1.00 98.89           C  
ATOM   1153  N   ALA J 156      36.748 -14.324  78.698  1.00 98.99           N  
ATOM   1154  CA  ALA J 156      36.038 -13.078  78.945  1.00 98.99           C  
ATOM   1155  C   ALA J 156      36.376 -12.490  80.320  1.00 98.99           C  
ATOM   1156  O   ALA J 156      36.375 -13.176  81.349  1.00 98.97           O  
ATOM   1157  CB  ALA J 156      34.528 -13.293  78.794  1.00 98.98           C  
ATOM   1158  N   LYS J 157      36.619 -11.188  80.358  1.00 98.99           N  
ATOM   1159  CA  LYS J 157      36.810 -10.408  81.585  1.00 98.99           C  
ATOM   1160  C   LYS J 157      36.030  -9.107  81.484  1.00 98.99           C  
ATOM   1161  O   LYS J 157      36.229  -8.365  80.531  1.00 98.97           O  
ATOM   1162  CB  LYS J 157      38.296 -10.107  81.809  1.00 98.93           C  
ATOM   1163  CG  LYS J 157      39.130 -11.380  81.994  0.92 90.32           C  
ATOM   1164  CD  LYS J 157      40.608 -11.033  82.148  0.85 84.52           C  
ATOM   1165  CE  LYS J 157      41.400 -12.336  82.166  0.75 74.50           C  
ATOM   1166  NZ  LYS J 157      42.847 -12.078  82.002  0.73 64.47           N  
ATOM   1167  N   LEU J 158      35.208  -8.810  82.484  1.00 98.99           N  
ATOM   1168  CA  LEU J 158      34.544  -7.512  82.569  1.00 98.99           C  
ATOM   1169  C   LEU J 158      35.594  -6.402  82.701  1.00 98.99           C  
ATOM   1170  O   LEU J 158      36.437  -6.440  83.608  1.00 98.92           O  
ATOM   1171  CB  LEU J 158      33.561  -7.523  83.756  1.00 98.97           C  
ATOM   1172  CG  LEU J 158      32.738  -6.229  83.904  1.00 98.69           C  
ATOM   1173  CD1 LEU J 158      31.714  -6.060  82.785  1.00 98.46           C  
ATOM   1174  CD2 LEU J 158      31.994  -6.252  85.236  1.00 98.26           C  
ATOM   1175  N   LEU J 159      35.526  -5.411  81.832  1.00 98.99           N  
ATOM   1176  CA  LEU J 159      36.303  -4.181  81.949  1.00 98.99           C  
ATOM   1177  C   LEU J 159      35.582  -3.263  82.947  1.00 98.99           C  
ATOM   1178  O   LEU J 159      34.693  -2.492  82.601  1.00 98.94           O  
ATOM   1179  CB  LEU J 159      36.520  -3.568  80.549  1.00 98.97           C  
ATOM   1180  CG  LEU J 159      37.506  -2.385  80.546  1.00 98.63           C  
ATOM   1181  CD1 LEU J 159      38.916  -2.792  80.985  1.00 98.26           C  
ATOM   1182  CD2 LEU J 159      37.614  -1.806  79.140  1.00 98.00           C  
ATOM   1183  N   SER J 160      35.948  -3.399  84.219  1.00 98.96           N  
ATOM   1184  CA  SER J 160      35.232  -2.776  85.329  1.00 98.93           C  
ATOM   1185  C   SER J 160      35.098  -1.260  85.166  1.00 98.93           C  
ATOM   1186  O   SER J 160      36.093  -0.556  84.998  1.00 98.59           O  
ATOM   1187  CB  SER J 160      35.926  -3.098  86.653  1.00 98.71           C  
ATOM   1188  OG  SER J 160      35.144  -2.638  87.739  1.00 94.72           O  
ATOM   1189  N   GLY J 161      33.856  -0.761  85.266  1.00 98.95           N  
ATOM   1190  CA  GLY J 161      33.528   0.661  85.172  1.00 98.96           C  
ATOM   1191  C   GLY J 161      33.486   1.229  83.755  1.00 98.97           C  
ATOM   1192  O   GLY J 161      33.156   2.407  83.615  1.00 98.85           O  
ATOM   1193  N   ALA J 162      33.801   0.424  82.733  1.00 98.99           N  
ATOM   1194  CA  ALA J 162      33.701   0.850  81.345  1.00 98.99           C  
ATOM   1195  C   ALA J 162      32.259   0.750  80.832  1.00 99.00           C  
ATOM   1196  O   ALA J 162      31.555  -0.228  81.084  1.00 98.98           O  
ATOM   1197  CB  ALA J 162      34.673   0.040  80.485  1.00 98.98           C  
ATOM   1198  N   THR J 163      31.844   1.779  80.097  1.00 98.99           N  
ATOM   1199  CA  THR J 163      30.567   1.843  79.378  1.00 98.99           C  
ATOM   1200  C   THR J 163      30.806   2.435  78.000  1.00 99.00           C  
ATOM   1201  O   THR J 163      31.771   3.179  77.817  1.00 98.99           O  
ATOM   1202  CB  THR J 163      29.523   2.702  80.112  1.00 98.97           C  
ATOM   1203  OG1 THR J 163      30.008   4.013  80.332  1.00 98.49           O  
ATOM   1204  CG2 THR J 163      29.138   2.128  81.474  1.00 98.22           C  
ATOM   1205  N   TRP J 164      29.909   2.178  77.065  1.00 99.00           N  
ATOM   1206  CA  TRP J 164      29.953   2.735  75.720  1.00 99.00           C  
ATOM   1207  C   TRP J 164      28.556   3.192  75.289  1.00 99.00           C  
ATOM   1208  O   TRP J 164      27.538   2.738  75.825  1.00 99.00           O  
ATOM   1209  CB  TRP J 164      30.551   1.702  74.763  1.00 99.00           C  
ATOM   1210  CG  TRP J 164      29.691   0.485  74.585  1.00 98.99           C  
ATOM   1211  CD1 TRP J 164      29.588  -0.558  75.446  1.00 99.00           C  
ATOM   1212  CD2 TRP J 164      28.781   0.202  73.484  1.00 99.00           C  
ATOM   1213  NE1 TRP J 164      28.686  -1.486  74.945  1.00 98.99           N  
ATOM   1214  CE2 TRP J 164      28.175  -1.055  73.738  1.00 98.99           C  
ATOM   1215  CE3 TRP J 164      28.427   0.877  72.299  1.00 98.99           C  
ATOM   1216  CZ2 TRP J 164      27.255  -1.641  72.848  1.00 98.98           C  
ATOM   1217  CZ3 TRP J 164      27.505   0.289  71.412  1.00 98.98           C  
ATOM   1218  CH2 TRP J 164      26.930  -0.955  71.685  1.00 98.97           C  
ATOM   1219  N   SER J 165      28.509   4.136  74.356  1.00 98.99           N  
ATOM   1220  CA  SER J 165      27.282   4.616  73.726  1.00 98.98           C  
ATOM   1221  C   SER J 165      27.620   5.222  72.379  1.00 98.97           C  
ATOM   1222  O   SER J 165      28.364   6.206  72.329  1.00 98.83           O  
ATOM   1223  CB  SER J 165      26.607   5.669  74.605  1.00 98.95           C  
ATOM   1224  OG  SER J 165      25.390   6.094  74.028  1.00 97.26           O  
ATOM   1225  N   ILE J 166      27.054   4.687  71.310  1.00 98.96           N  
ATOM   1226  CA  ILE J 166      27.269   5.146  69.937  1.00 98.96           C  
ATOM   1227  C   ILE J 166      25.950   5.585  69.303  1.00 98.96           C  
ATOM   1228  O   ILE J 166      24.872   5.093  69.659  1.00 98.92           O  
ATOM   1229  CB  ILE J 166      28.042   4.080  69.129  1.00 98.92           C  
ATOM   1230  CG1 ILE J 166      28.625   4.691  67.843  1.00 98.66           C  
ATOM   1231  CG2 ILE J 166      27.168   2.847  68.837  1.00 98.68           C  
ATOM   1232  CD1 ILE J 166      29.709   3.816  67.197  1.00 98.27           C  
ATOM   1233  N   SER J 167      26.037   6.562  68.383  0.99 98.74           N  
ATOM   1234  CA  SER J 167      24.936   7.004  67.531  0.99 98.53           C  
ATOM   1235  C   SER J 167      25.458   7.176  66.115  0.99 98.26           C  
ATOM   1236  O   SER J 167      26.475   7.845  65.913  0.99 96.88           O  
ATOM   1237  CB  SER J 167      24.328   8.311  68.032  0.99 97.91           C  
ATOM   1238  OG  SER J 167      23.868   8.172  69.368  0.98 87.06           O  
ATOM   1239  N   TYR J 168      24.766   6.595  65.154  1.00 98.15           N  
ATOM   1240  CA  TYR J 168      25.132   6.617  63.742  1.00 98.07           C  
ATOM   1241  C   TYR J 168      24.393   7.726  62.991  1.00 97.41           C  
ATOM   1242  O   TYR J 168      23.421   8.313  63.485  1.00 96.20           O  
ATOM   1243  CB  TYR J 168      24.904   5.224  63.142  1.00 98.21           C  
ATOM   1244  CG  TYR J 168      25.726   4.135  63.808  1.00 98.55           C  
ATOM   1245  CD1 TYR J 168      27.070   3.930  63.438  1.00 98.49           C  
ATOM   1246  CD2 TYR J 168      25.150   3.322  64.808  1.00 98.49           C  
ATOM   1247  CE1 TYR J 168      27.831   2.917  64.041  1.00 98.34           C  
ATOM   1248  CE2 TYR J 168      25.903   2.308  65.424  1.00 98.37           C  
ATOM   1249  CZ  TYR J 168      27.242   2.108  65.035  1.00 98.47           C  
ATOM   1250  OH  TYR J 168      27.984   1.108  65.628  1.00 98.37           O  
ATOM   1251  N   GLY J 169      24.871   8.046  61.781  0.99 94.68           N  
ATOM   1252  CA  GLY J 169      24.344   9.156  60.975  0.99 92.99           C  
ATOM   1253  C   GLY J 169      22.884   9.005  60.521  0.99 93.45           C  
ATOM   1254  O   GLY J 169      22.253  10.004  60.168  0.99 90.27           O  
ATOM   1255  N   ASP J 170      22.338   7.797  60.554  0.99 93.86           N  
ATOM   1256  CA  ASP J 170      20.931   7.477  60.275  0.99 94.16           C  
ATOM   1257  C   ASP J 170      20.008   7.668  61.496  0.99 94.90           C  
ATOM   1258  O   ASP J 170      18.784   7.520  61.405  0.99 93.90           O  
ATOM   1259  CB  ASP J 170      20.851   6.039  59.724  0.99 93.28           C  
ATOM   1260  CG  ASP J 170      21.280   4.966  60.738  0.99 93.74           C  
ATOM   1261  OD1 ASP J 170      21.810   5.346  61.812  0.99 92.49           O  
ATOM   1262  OD2 ASP J 170      21.098   3.770  60.443  0.99 91.30           O  
ATOM   1263  N   GLY J 171      20.587   8.010  62.657  0.98 94.77           N  
ATOM   1264  CA  GLY J 171      19.883   8.153  63.928  0.98 95.97           C  
ATOM   1265  C   GLY J 171      19.708   6.848  64.708  0.98 97.55           C  
ATOM   1266  O   GLY J 171      19.132   6.885  65.801  0.98 97.27           O  
ATOM   1267  N   SER J 172      20.230   5.722  64.200  0.99 97.80           N  
ATOM   1268  CA  SER J 172      20.344   4.486  64.972  0.99 98.31           C  
ATOM   1269  C   SER J 172      21.334   4.643  66.130  0.99 98.66           C  
ATOM   1270  O   SER J 172      22.188   5.537  66.136  0.99 98.66           O  
ATOM   1271  CB  SER J 172      20.706   3.296  64.074  0.99 98.03           C  
ATOM   1272  OG  SER J 172      22.021   3.415  63.591  0.98 96.73           O  
ATOM   1273  N   SER J 173      21.203   3.807  67.164  1.00 98.76           N  
ATOM   1274  CA  SER J 173      22.065   3.873  68.341  1.00 98.88           C  
ATOM   1275  C   SER J 173      22.127   2.553  69.093  1.00 98.94           C  
ATOM   1276  O   SER J 173      21.196   1.750  69.053  1.00 98.92           O  
ATOM   1277  CB  SER J 173      21.611   4.992  69.283  1.00 98.81           C  
ATOM   1278  OG  SER J 173      20.307   4.754  69.786  0.99 98.21           O  
ATOM   1279  N   SER J 174      23.213   2.370  69.849  1.00 98.97           N  
ATOM   1280  CA  SER J 174      23.363   1.268  70.791  1.00 98.98           C  
ATOM   1281  C   SER J 174      24.252   1.666  71.969  1.00 98.99           C  
ATOM   1282  O   SER J 174      24.981   2.662  71.918  1.00 98.98           O  
ATOM   1283  CB  SER J 174      23.863   0.010  70.065  1.00 98.97           C  
ATOM   1284  OG  SER J 174      25.067   0.286  69.383  1.00 98.72           O  
ATOM   1285  N   SER J 175      24.146   0.945  73.084  1.00 98.99           N  
ATOM   1286  CA  SER J 175      24.926   1.225  74.295  1.00 99.00           C  
ATOM   1287  C   SER J 175      24.990   0.030  75.236  1.00 99.00           C  
ATOM   1288  O   SER J 175      24.109  -0.830  75.217  1.00 98.99           O  
ATOM   1289  CB  SER J 175      24.348   2.430  75.042  1.00 98.99           C  
ATOM   1290  OG  SER J 175      23.013   2.192  75.466  1.00 98.92           O  
ATOM   1291  N   GLY J 176      25.998   0.016  76.120  1.00 99.00           N  
ATOM   1292  CA  GLY J 176      26.152  -1.076  77.079  1.00 99.00           C  
ATOM   1293  C   GLY J 176      27.379  -0.966  77.978  1.00 99.00           C  
ATOM   1294  O   GLY J 176      27.846   0.129  78.312  1.00 98.99           O  
ATOM   1295  N   ASP J 177      27.879  -2.129  78.390  1.00 99.00           N  
ATOM   1296  CA  ASP J 177      29.140  -2.311  79.106  1.00 99.00           C  
ATOM   1297  C   ASP J 177      30.172  -3.050  78.236  1.00 99.00           C  
ATOM   1298  O   ASP J 177      29.937  -3.317  77.056  1.00 98.99           O  
ATOM   1299  CB  ASP J 177      28.903  -2.969  80.483  1.00 98.98           C  
ATOM   1300  CG  ASP J 177      28.244  -4.346  80.464  1.00 98.83           C  
ATOM   1301  OD1 ASP J 177      28.038  -4.920  79.375  1.00 98.20           O  
ATOM   1302  OD2 ASP J 177      27.885  -4.801  81.575  1.00 97.91           O  
ATOM   1303  N   VAL J 178      31.360  -3.309  78.801  1.00 99.00           N  
ATOM   1304  CA  VAL J 178      32.503  -3.762  78.012  1.00 99.00           C  
ATOM   1305  C   VAL J 178      33.163  -4.965  78.671  1.00 99.00           C  
ATOM   1306  O   VAL J 178      33.474  -4.966  79.870  1.00 98.99           O  
ATOM   1307  CB  VAL J 178      33.524  -2.624  77.779  1.00 99.00           C  
ATOM   1308  CG1 VAL J 178      34.603  -3.031  76.770  1.00 98.96           C  
ATOM   1309  CG2 VAL J 178      32.860  -1.344  77.263  1.00 98.99           C  
ATOM   1310  N   TYR J 179      33.452  -5.965  77.854  1.00 99.00           N  
ATOM   1311  CA  TYR J 179      34.318  -7.085  78.184  1.00 99.00           C  
ATOM   1312  C   TYR J 179      35.614  -6.992  77.383  1.00 99.00           C  
ATOM   1313  O   TYR J 179      35.666  -6.394  76.313  1.00 98.99           O  
ATOM   1314  CB  TYR J 179      33.586  -8.415  77.944  1.00 99.00           C  
ATOM   1315  CG  TYR J 179      32.427  -8.621  78.903  1.00 98.99           C  
ATOM   1316  CD1 TYR J 179      32.594  -9.405  80.063  1.00 98.95           C  
ATOM   1317  CD2 TYR J 179      31.192  -7.987  78.661  1.00 98.96           C  
ATOM   1318  CE1 TYR J 179      31.542  -9.550  80.981  1.00 98.94           C  
ATOM   1319  CE2 TYR J 179      30.135  -8.121  79.571  1.00 98.93           C  
ATOM   1320  CZ  TYR J 179      30.317  -8.899  80.736  1.00 98.95           C  
ATOM   1321  OH  TYR J 179      29.292  -9.018  81.646  1.00 98.79           O  
ATOM   1322  N   THR J 180      36.687  -7.603  77.893  1.00 99.00           N  
ATOM   1323  CA  THR J 180      37.820  -7.976  77.048  1.00 99.00           C  
ATOM   1324  C   THR J 180      37.777  -9.475  76.811  1.00 99.00           C  
ATOM   1325  O   THR J 180      37.614 -10.239  77.770  1.00 98.99           O  
ATOM   1326  CB  THR J 180      39.178  -7.557  77.629  1.00 98.98           C  
ATOM   1327  OG1 THR J 180      39.388  -8.122  78.905  1.00 98.71           O  
ATOM   1328  CG2 THR J 180      39.296  -6.043  77.762  1.00 98.61           C  
ATOM   1329  N   ASP J 181      37.958  -9.894  75.561  1.00 99.00           N  
ATOM   1330  CA  ASP J 181      37.989 -11.307  75.189  1.00 99.00           C  
ATOM   1331  C   ASP J 181      38.949 -11.561  74.013  1.00 99.00           C  
ATOM   1332  O   ASP J 181      39.578 -10.644  73.471  1.00 98.99           O  
ATOM   1333  CB  ASP J 181      36.554 -11.817  74.911  1.00 98.99           C  
ATOM   1334  CG  ASP J 181      36.361 -13.293  75.303  1.00 98.99           C  
ATOM   1335  OD1 ASP J 181      37.377 -14.022  75.423  1.00 98.92           O  
ATOM   1336  OD2 ASP J 181      35.216 -13.719  75.543  1.00 98.94           O  
ATOM   1337  N   THR J 182      39.098 -12.835  73.650  1.00 98.97           N  
ATOM   1338  CA  THR J 182      39.815 -13.258  72.449  1.00 98.97           C  
ATOM   1339  C   THR J 182      38.886 -13.130  71.245  1.00 98.98           C  
ATOM   1340  O   THR J 182      37.796 -13.693  71.252  1.00 98.97           O  
ATOM   1341  CB  THR J 182      40.315 -14.699  72.601  1.00 98.91           C  
ATOM   1342  OG1 THR J 182      41.139 -14.791  73.750  1.00 98.44           O  
ATOM   1343  CG2 THR J 182      41.162 -15.153  71.419  1.00 98.43           C  
ATOM   1344  N   VAL J 183      39.336 -12.422  70.206  1.00 98.90           N  
ATOM   1345  CA  VAL J 183      38.586 -12.233  68.959  1.00 98.92           C  
ATOM   1346  C   VAL J 183      39.436 -12.703  67.792  1.00 98.84           C  
ATOM   1347  O   VAL J 183      40.616 -12.365  67.704  1.00 98.84           O  
ATOM   1348  CB  VAL J 183      38.128 -10.771  68.789  1.00 98.97           C  
ATOM   1349  CG1 VAL J 183      37.382 -10.556  67.466  1.00 98.96           C  
ATOM   1350  CG2 VAL J 183      37.185 -10.367  69.926  1.00 98.97           C  
ATOM   1351  N   SER J 184      38.841 -13.491  66.896  1.00 98.85           N  
ATOM   1352  CA  SER J 184      39.508 -13.957  65.677  1.00 98.84           C  
ATOM   1353  C   SER J 184      38.686 -13.653  64.428  1.00 98.90           C  
ATOM   1354  O   SER J 184      37.476 -13.877  64.404  1.00 98.90           O  
ATOM   1355  CB  SER J 184      39.832 -15.455  65.741  1.00 98.63           C  
ATOM   1356  OG  SER J 184      40.603 -15.775  66.886  1.00 94.99           O  
ATOM   1357  N   VAL J 185      39.365 -13.184  63.384  1.00 98.82           N  
ATOM   1358  CA  VAL J 185      38.791 -12.931  62.053  1.00 98.83           C  
ATOM   1359  C   VAL J 185      39.627 -13.675  61.026  1.00 98.71           C  
ATOM   1360  O   VAL J 185      40.826 -13.416  60.890  1.00 98.65           O  
ATOM   1361  CB  VAL J 185      38.736 -11.425  61.733  1.00 98.88           C  
ATOM   1362  CG1 VAL J 185      38.149 -11.183  60.338  1.00 98.84           C  
ATOM   1363  CG2 VAL J 185      37.882 -10.663  62.749  1.00 98.88           C  
ATOM   1364  N   GLY J 186      39.037 -14.638  60.333  1.00 98.69           N  
ATOM   1365  CA  GLY J 186      39.719 -15.380  59.261  1.00 98.63           C  
ATOM   1366  C   GLY J 186      41.058 -16.016  59.663  1.00 98.60           C  
ATOM   1367  O   GLY J 186      41.997 -16.056  58.863  1.00 98.40           O  
ATOM   1368  N   GLY J 187      41.176 -16.471  60.916  1.00 98.53           N  
ATOM   1369  CA  GLY J 187      42.395 -17.073  61.484  1.00 98.38           C  
ATOM   1370  C   GLY J 187      43.370 -16.091  62.153  1.00 98.47           C  
ATOM   1371  O   GLY J 187      44.277 -16.543  62.860  1.00 98.21           O  
ATOM   1372  N   LEU J 188      43.182 -14.781  62.000  1.00 98.69           N  
ATOM   1373  CA  LEU J 188      43.914 -13.757  62.753  1.00 98.71           C  
ATOM   1374  C   LEU J 188      43.299 -13.594  64.140  1.00 98.78           C  
ATOM   1375  O   LEU J 188      42.123 -13.260  64.251  1.00 98.81           O  
ATOM   1376  CB  LEU J 188      43.881 -12.440  61.965  1.00 98.70           C  
ATOM   1377  CG  LEU J 188      44.494 -11.235  62.703  1.00 98.70           C  
ATOM   1378  CD1 LEU J 188      45.992 -11.416  62.938  1.00 98.63           C  
ATOM   1379  CD2 LEU J 188      44.280  -9.970  61.871  1.00 98.64           C  
ATOM   1380  N   THR J 189      44.096 -13.765  65.198  1.00 98.64           N  
ATOM   1381  CA  THR J 189      43.633 -13.703  66.590  1.00 98.59           C  
ATOM   1382  C   THR J 189      44.213 -12.505  67.330  1.00 98.59           C  
ATOM   1383  O   THR J 189      45.424 -12.283  67.338  1.00 98.54           O  
ATOM   1384  CB  THR J 189      43.952 -15.012  67.327  1.00 98.52           C  
ATOM   1385  OG1 THR J 189      43.308 -16.087  66.676  1.00 98.21           O  
ATOM   1386  CG2 THR J 189      43.457 -15.024  68.772  1.00 98.21           C  
ATOM   1387  N   VAL J 190      43.339 -11.778  68.036  1.00 98.78           N  
ATOM   1388  CA  VAL J 190      43.676 -10.737  69.013  1.00 98.84           C  
ATOM   1389  C   VAL J 190      43.209 -11.193  70.392  1.00 98.87           C  
ATOM   1390  O   VAL J 190      42.053 -11.556  70.582  1.00 98.88           O  
ATOM   1391  CB  VAL J 190      43.055  -9.382  68.621  1.00 98.86           C  
ATOM   1392  CG1 VAL J 190      43.219  -8.325  69.720  1.00 98.76           C  
ATOM   1393  CG2 VAL J 190      43.725  -8.836  67.352  1.00 98.78           C  
ATOM   1394  N   THR J 191      44.101 -11.164  71.378  1.00 98.78           N  
ATOM   1395  CA  THR J 191      43.745 -11.390  72.789  1.00 98.72           C  
ATOM   1396  C   THR J 191      43.529 -10.056  73.499  1.00 98.74           C  
ATOM   1397  O   THR J 191      44.262  -9.100  73.242  1.00 98.59           O  
ATOM   1398  CB  THR J 191      44.814 -12.211  73.522  1.00 98.48           C  
ATOM   1399  OG1 THR J 191      46.068 -11.567  73.452  1.00 96.91           O  
ATOM   1400  CG2 THR J 191      44.981 -13.609  72.925  1.00 96.68           C  
ATOM   1401  N   GLY J 192      42.559  -9.992  74.415  1.00 98.95           N  
ATOM   1402  CA  GLY J 192      42.265  -8.763  75.159  1.00 98.97           C  
ATOM   1403  C   GLY J 192      41.622  -7.661  74.309  1.00 98.99           C  
ATOM   1404  O   GLY J 192      41.793  -6.483  74.625  1.00 98.97           O  
ATOM   1405  N   GLN J 193      40.924  -8.040  73.232  1.00 98.99           N  
ATOM   1406  CA  GLN J 193      40.097  -7.112  72.455  1.00 99.00           C  
ATOM   1407  C   GLN J 193      38.926  -6.624  73.311  1.00 99.00           C  
ATOM   1408  O   GLN J 193      38.295  -7.428  73.991  1.00 99.00           O  
ATOM   1409  CB  GLN J 193      39.606  -7.827  71.178  1.00 99.00           C  
ATOM   1410  CG  GLN J 193      38.656  -6.981  70.300  1.00 98.99           C  
ATOM   1411  CD  GLN J 193      39.275  -5.665  69.840  1.00 98.99           C  
ATOM   1412  OE1 GLN J 193      40.422  -5.608  69.419  1.00 98.46           O  
ATOM   1413  NE2 GLN J 193      38.552  -4.578  69.944  1.00 98.07           N  
ATOM   1414  N   ALA J 194      38.636  -5.330  73.275  1.00 99.00           N  
ATOM   1415  CA  ALA J 194      37.393  -4.801  73.817  1.00 99.00           C  
ATOM   1416  C   ALA J 194      36.218  -5.287  72.955  1.00 99.00           C  
ATOM   1417  O   ALA J 194      36.202  -5.057  71.747  1.00 98.99           O  
ATOM   1418  CB  ALA J 194      37.475  -3.275  73.898  1.00 98.99           C  
ATOM   1419  N   VAL J 195      35.279  -5.993  73.594  1.00 99.00           N  
ATOM   1420  CA  VAL J 195      34.012  -6.455  73.029  1.00 99.00           C  
ATOM   1421  C   VAL J 195      32.922  -5.739  73.804  1.00 99.00           C  
ATOM   1422  O   VAL J 195      32.731  -5.983  75.000  1.00 99.00           O  
ATOM   1423  CB  VAL J 195      33.861  -7.985  73.119  1.00 99.00           C  
ATOM   1424  CG1 VAL J 195      32.539  -8.454  72.504  1.00 98.94           C  
ATOM   1425  CG2 VAL J 195      35.002  -8.711  72.397  1.00 98.97           C  
ATOM   1426  N   GLU J 196      32.236  -4.827  73.125  1.00 99.00           N  
ATOM   1427  CA  GLU J 196      31.235  -3.956  73.713  1.00 99.00           C  
ATOM   1428  C   GLU J 196      29.890  -4.685  73.698  1.00 99.00           C  
ATOM   1429  O   GLU J 196      29.313  -4.953  72.647  1.00 99.00           O  
ATOM   1430  CB  GLU J 196      31.233  -2.626  72.956  1.00 99.00           C  
ATOM   1431  CG  GLU J 196      32.594  -1.914  73.077  1.00 98.96           C  
ATOM   1432  CD  GLU J 196      32.690  -0.626  72.277  1.00 98.97           C  
ATOM   1433  OE1 GLU J 196      33.811  -0.343  71.769  1.00 98.62           O  
ATOM   1434  OE2 GLU J 196      31.687   0.098  72.164  1.00 98.66           O  
ATOM   1435  N   SER J 197      29.417  -5.077  74.877  1.00 99.00           N  
ATOM   1436  CA  SER J 197      28.168  -5.821  75.041  1.00 99.00           C  
ATOM   1437  C   SER J 197      26.987  -4.860  75.059  1.00 99.00           C  
ATOM   1438  O   SER J 197      26.886  -4.014  75.953  1.00 98.99           O  
ATOM   1439  CB  SER J 197      28.235  -6.654  76.330  1.00 99.00           C  
ATOM   1440  OG  SER J 197      27.002  -7.267  76.618  1.00 98.93           O  
ATOM   1441  N   ALA J 198      26.077  -4.985  74.091  1.00 99.00           N  
ATOM   1442  CA  ALA J 198      24.890  -4.146  74.033  1.00 99.00           C  
ATOM   1443  C   ALA J 198      23.901  -4.501  75.154  1.00 99.00           C  
ATOM   1444  O   ALA J 198      23.466  -5.638  75.294  1.00 98.99           O  
ATOM   1445  CB  ALA J 198      24.251  -4.240  72.642  1.00 99.00           C  
ATOM   1446  N   LYS J 199      23.502  -3.490  75.940  1.00 98.99           N  
ATOM   1447  CA  LYS J 199      22.344  -3.566  76.848  1.00 98.99           C  
ATOM   1448  C   LYS J 199      21.078  -3.042  76.195  1.00 98.99           C  
ATOM   1449  O   LYS J 199      19.981  -3.467  76.560  1.00 98.93           O  
ATOM   1450  CB  LYS J 199      22.633  -2.795  78.142  1.00 98.98           C  
ATOM   1451  CG  LYS J 199      23.643  -3.577  78.973  0.99 98.66           C  
ATOM   1452  CD  LYS J 199      23.907  -2.931  80.330  0.98 97.45           C  
ATOM   1453  CE  LYS J 199      24.805  -3.940  81.029  0.95 92.94           C  
ATOM   1454  NZ  LYS J 199      25.496  -3.422  82.222  0.93 85.03           N  
ATOM   1455  N   LYS J 200      21.248  -2.104  75.258  1.00 98.98           N  
ATOM   1456  CA  LYS J 200      20.188  -1.482  74.472  1.00 98.97           C  
ATOM   1457  C   LYS J 200      20.639  -1.328  73.031  1.00 98.98           C  
ATOM   1458  O   LYS J 200      21.794  -0.973  72.799  1.00 98.93           O  
ATOM   1459  CB  LYS J 200      19.850  -0.097  75.024  1.00 98.83           C  
ATOM   1460  CG  LYS J 200      19.236  -0.178  76.426  0.72 90.05           C  
ATOM   1461  CD  LYS J 200      18.755   1.209  76.832  0.61 84.65           C  
ATOM   1462  CE  LYS J 200      18.067   1.110  78.179  0.50 75.72           C  
ATOM   1463  NZ  LYS J 200      17.413   2.392  78.500  0.47 65.55           N  
ATOM   1464  N   VAL J 201      19.707  -1.518  72.106  1.00 98.98           N  
ATOM   1465  CA  VAL J 201      19.856  -1.235  70.675  1.00 98.98           C  
ATOM   1466  C   VAL J 201      18.609  -0.505  70.179  1.00 98.98           C  
ATOM   1467  O   VAL J 201      17.523  -0.670  70.745  1.00 98.95           O  
ATOM   1468  CB  VAL J 201      20.136  -2.515  69.857  1.00 98.98           C  
ATOM   1469  CG1 VAL J 201      21.437  -3.191  70.295  1.00 98.86           C  
ATOM   1470  CG2 VAL J 201      19.002  -3.538  69.953  1.00 98.92           C  
ATOM   1471  N   SER J 202      18.750   0.341  69.157  1.00 98.95           N  
ATOM   1472  CA  SER J 202      17.591   0.985  68.526  1.00 98.94           C  
ATOM   1473  C   SER J 202      16.850   0.021  67.589  1.00 98.95           C  
ATOM   1474  O   SER J 202      17.391  -1.013  67.201  1.00 98.91           O  
ATOM   1475  CB  SER J 202      18.004   2.267  67.806  1.00 98.83           C  
ATOM   1476  OG  SER J 202      18.899   1.997  66.757  1.00 98.56           O  
ATOM   1477  N   SER J 203      15.623   0.377  67.204  1.00 98.87           N  
ATOM   1478  CA  SER J 203      14.731  -0.503  66.432  1.00 98.82           C  
ATOM   1479  C   SER J 203      15.329  -1.010  65.122  1.00 98.85           C  
ATOM   1480  O   SER J 203      15.135  -2.174  64.806  1.00 98.68           O  
ATOM   1481  CB  SER J 203      13.398   0.192  66.143  1.00 98.44           C  
ATOM   1482  OG  SER J 203      13.587   1.413  65.449  0.99 88.77           O  
ATOM   1483  N   SER J 204      16.096  -0.191  64.390  1.00 98.81           N  
ATOM   1484  CA  SER J 204      16.729  -0.618  63.132  1.00 98.71           C  
ATOM   1485  C   SER J 204      17.678  -1.807  63.307  1.00 98.81           C  
ATOM   1486  O   SER J 204      17.756  -2.642  62.420  1.00 98.58           O  
ATOM   1487  CB  SER J 204      17.498   0.543  62.498  1.00 97.82           C  
ATOM   1488  OG  SER J 204      18.398   1.114  63.433  0.99 84.88           O  
ATOM   1489  N   PHE J 205      18.367  -1.909  64.446  1.00 98.91           N  
ATOM   1490  CA  PHE J 205      19.203  -3.074  64.753  1.00 98.94           C  
ATOM   1491  C   PHE J 205      18.364  -4.286  65.171  1.00 98.95           C  
ATOM   1492  O   PHE J 205      18.688  -5.405  64.793  1.00 98.91           O  
ATOM   1493  CB  PHE J 205      20.218  -2.725  65.848  1.00 98.92           C  
ATOM   1494  CG  PHE J 205      21.275  -1.728  65.434  1.00 98.89           C  
ATOM   1495  CD1 PHE J 205      22.189  -2.057  64.414  1.00 98.77           C  
ATOM   1496  CD2 PHE J 205      21.373  -0.477  66.073  1.00 98.77           C  
ATOM   1497  CE1 PHE J 205      23.185  -1.148  64.033  1.00 98.64           C  
ATOM   1498  CE2 PHE J 205      22.369   0.436  65.697  1.00 98.59           C  
ATOM   1499  CZ  PHE J 205      23.278   0.098  64.674  1.00 98.59           C  
ATOM   1500  N   THR J 206      17.290  -4.083  65.935  1.00 98.94           N  
ATOM   1501  CA  THR J 206      16.365  -5.169  66.310  1.00 98.95           C  
ATOM   1502  C   THR J 206      15.687  -5.787  65.080  1.00 98.94           C  
ATOM   1503  O   THR J 206      15.517  -7.000  65.021  1.00 98.84           O  
ATOM   1504  CB  THR J 206      15.286  -4.652  67.276  1.00 98.95           C  
ATOM   1505  OG1 THR J 206      15.879  -4.109  68.437  1.00 98.78           O  
ATOM   1506  CG2 THR J 206      14.324  -5.742  67.744  1.00 98.84           C  
ATOM   1507  N   GLU J 207      15.300  -4.945  64.111  1.00 98.89           N  
ATOM   1508  CA  GLU J 207      14.559  -5.350  62.908  1.00 98.82           C  
ATOM   1509  C   GLU J 207      15.442  -6.094  61.886  1.00 98.74           C  
ATOM   1510  O   GLU J 207      14.907  -6.840  61.068  1.00 98.10           O  
ATOM   1511  CB  GLU J 207      13.906  -4.095  62.287  1.00 98.62           C  
ATOM   1512  CG  GLU J 207      12.710  -3.583  63.101  0.97 96.28           C  
ATOM   1513  CD  GLU J 207      12.263  -2.147  62.772  0.96 92.14           C  
ATOM   1514  OE1 GLU J 207      11.610  -1.539  63.663  0.95 85.20           O  
ATOM   1515  OE2 GLU J 207      12.555  -1.615  61.679  0.94 84.39           O  
ATOM   1516  N   ASP J 208      16.780  -5.936  61.966  1.00 98.89           N  
ATOM   1517  CA  ASP J 208      17.727  -6.655  61.107  1.00 98.90           C  
ATOM   1518  C   ASP J 208      18.291  -7.897  61.810  1.00 98.95           C  
ATOM   1519  O   ASP J 208      19.280  -7.857  62.550  1.00 98.90           O  
ATOM   1520  CB  ASP J 208      18.829  -5.712  60.616  1.00 98.71           C  
ATOM   1521  CG  ASP J 208      19.666  -6.359  59.505  1.00 98.07           C  
ATOM   1522  OD1 ASP J 208      19.665  -7.613  59.396  1.00 96.69           O  
ATOM   1523  OD2 ASP J 208      20.286  -5.590  58.746  1.00 96.20           O  
ATOM   1524  N   SER J 209      17.672  -9.051  61.540  1.00 98.94           N  
ATOM   1525  CA  SER J 209      18.087 -10.335  62.116  1.00 98.94           C  
ATOM   1526  C   SER J 209      19.407 -10.882  61.557  1.00 98.95           C  
ATOM   1527  O   SER J 209      19.892 -11.910  62.041  1.00 98.87           O  
ATOM   1528  CB  SER J 209      16.977 -11.369  61.943  1.00 98.86           C  
ATOM   1529  OG  SER J 209      16.737 -11.654  60.575  1.00 98.18           O  
ATOM   1530  N   THR J 210      19.984 -10.258  60.515  1.00 98.95           N  
ATOM   1531  CA  THR J 210      21.181 -10.750  59.814  1.00 98.96           C  
ATOM   1532  C   THR J 210      22.475 -10.199  60.403  1.00 98.97           C  
ATOM   1533  O   THR J 210      23.517 -10.847  60.278  1.00 98.93           O  
ATOM   1534  CB  THR J 210      21.128 -10.478  58.306  1.00 98.89           C  
ATOM   1535  OG1 THR J 210      21.247  -9.110  57.991  1.00 98.43           O  
ATOM   1536  CG2 THR J 210      19.838 -10.995  57.656  1.00 98.25           C  
ATOM   1537  N   ILE J 211      22.433  -9.046  61.086  1.00 98.98           N  
ATOM   1538  CA  ILE J 211      23.580  -8.350  61.680  1.00 98.99           C  
ATOM   1539  C   ILE J 211      23.593  -8.567  63.199  1.00 98.99           C  
ATOM   1540  O   ILE J 211      22.763  -8.039  63.941  1.00 98.99           O  
ATOM   1541  CB  ILE J 211      23.570  -6.854  61.285  1.00 98.96           C  
ATOM   1542  CG1 ILE J 211      23.675  -6.705  59.745  1.00 98.80           C  
ATOM   1543  CG2 ILE J 211      24.714  -6.107  61.987  1.00 98.87           C  
ATOM   1544  CD1 ILE J 211      23.590  -5.261  59.231  1.00 98.10           C  
ATOM   1545  N   ASP J 212      24.587  -9.311  63.692  1.00 98.99           N  
ATOM   1546  CA  ASP J 212      24.762  -9.613  65.124  1.00 99.00           C  
ATOM   1547  C   ASP J 212      25.549  -8.524  65.883  1.00 99.00           C  
ATOM   1548  O   ASP J 212      25.795  -8.635  67.094  1.00 98.99           O  
ATOM   1549  CB  ASP J 212      25.460 -10.968  65.281  1.00 98.99           C  
ATOM   1550  CG  ASP J 212      24.748 -12.172  64.655  1.00 98.99           C  
ATOM   1551  OD1 ASP J 212      23.502 -12.249  64.700  1.00 98.96           O  
ATOM   1552  OD2 ASP J 212      25.472 -13.098  64.216  1.00 98.96           O  
ATOM   1553  N   GLY J 213      25.993  -7.481  65.178  1.00 98.99           N  
ATOM   1554  CA  GLY J 213      26.777  -6.362  65.697  1.00 98.99           C  
ATOM   1555  C   GLY J 213      27.706  -5.756  64.648  1.00 98.99           C  
ATOM   1556  O   GLY J 213      27.694  -6.151  63.485  1.00 98.98           O  
ATOM   1557  N   LEU J 214      28.556  -4.816  65.076  1.00 98.99           N  
ATOM   1558  CA  LEU J 214      29.497  -4.110  64.207  1.00 98.99           C  
ATOM   1559  C   LEU J 214      30.948  -4.355  64.635  1.00 98.99           C  
ATOM   1560  O   LEU J 214      31.259  -4.496  65.819  1.00 98.97           O  
ATOM   1561  CB  LEU J 214      29.167  -2.603  64.158  1.00 98.85           C  
ATOM   1562  CG  LEU J 214      28.053  -2.230  63.152  1.00 96.35           C  
ATOM   1563  CD1 LEU J 214      26.652  -2.652  63.610  1.00 91.06           C  
ATOM   1564  CD2 LEU J 214      28.024  -0.719  62.943  1.00 90.23           C  
ATOM   1565  N   LEU J 215      31.866  -4.345  63.661  1.00 98.99           N  
ATOM   1566  CA  LEU J 215      33.316  -4.319  63.883  1.00 99.00           C  
ATOM   1567  C   LEU J 215      33.900  -3.056  63.236  1.00 99.00           C  
ATOM   1568  O   LEU J 215      34.136  -2.998  62.025  1.00 98.99           O  
ATOM   1569  CB  LEU J 215      33.935  -5.637  63.385  1.00 98.99           C  
ATOM   1570  CG  LEU J 215      35.432  -5.789  63.759  1.00 98.95           C  
ATOM   1571  CD1 LEU J 215      35.798  -7.269  63.884  1.00 98.83           C  
ATOM   1572  CD2 LEU J 215      36.376  -5.190  62.709  1.00 98.75           C  
ATOM   1573  N   GLY J 216      34.158  -2.043  64.060  1.00 98.99           N  
ATOM   1574  CA  GLY J 216      34.698  -0.762  63.620  1.00 98.99           C  
ATOM   1575  C   GLY J 216      36.146  -0.863  63.134  1.00 99.00           C  
ATOM   1576  O   GLY J 216      37.013  -1.433  63.806  1.00 98.99           O  
ATOM   1577  N   LEU J 217      36.424  -0.267  61.975  1.00 99.00           N  
ATOM   1578  CA  LEU J 217      37.722  -0.240  61.286  1.00 99.00           C  
ATOM   1579  C   LEU J 217      38.187   1.178  60.918  1.00 99.00           C  
ATOM   1580  O   LEU J 217      39.202   1.340  60.227  1.00 99.00           O  
ATOM   1581  CB  LEU J 217      37.674  -1.166  60.058  1.00 99.00           C  
ATOM   1582  CG  LEU J 217      37.558  -2.673  60.359  1.00 98.98           C  
ATOM   1583  CD1 LEU J 217      37.333  -3.439  59.055  1.00 98.99           C  
ATOM   1584  CD2 LEU J 217      38.824  -3.229  61.015  1.00 98.99           C  
ATOM   1585  N   ALA J 218      37.496   2.216  61.402  1.00 99.00           N  
ATOM   1586  CA  ALA J 218      38.021   3.577  61.406  1.00 99.00           C  
ATOM   1587  C   ALA J 218      39.168   3.720  62.430  1.00 99.00           C  
ATOM   1588  O   ALA J 218      39.665   2.748  63.005  1.00 98.99           O  
ATOM   1589  CB  ALA J 218      36.869   4.574  61.630  1.00 98.99           C  
ATOM   1590  N   PHE J 219      39.628   4.945  62.676  1.00 99.00           N  
ATOM   1591  CA  PHE J 219      40.708   5.167  63.632  1.00 99.00           C  
ATOM   1592  C   PHE J 219      40.186   5.114  65.070  1.00 99.00           C  
ATOM   1593  O   PHE J 219      39.162   5.707  65.393  1.00 98.99           O  
ATOM   1594  CB  PHE J 219      41.427   6.487  63.326  1.00 99.00           C  
ATOM   1595  CG  PHE J 219      42.132   6.463  61.985  1.00 99.00           C  
ATOM   1596  CD1 PHE J 219      43.428   5.928  61.877  1.00 98.99           C  
ATOM   1597  CD2 PHE J 219      41.464   6.883  60.824  1.00 98.99           C  
ATOM   1598  CE1 PHE J 219      44.047   5.801  60.621  1.00 98.98           C  
ATOM   1599  CE2 PHE J 219      42.072   6.758  59.562  1.00 98.97           C  
ATOM   1600  CZ  PHE J 219      43.364   6.210  59.463  1.00 98.98           C  
ATOM   1601  N   SER J 220      40.953   4.490  65.985  1.00 98.99           N  
ATOM   1602  CA  SER J 220      40.570   4.305  67.400  1.00 98.99           C  
ATOM   1603  C   SER J 220      40.261   5.599  68.168  1.00 98.99           C  
ATOM   1604  O   SER J 220      39.759   5.548  69.288  1.00 98.98           O  
ATOM   1605  CB  SER J 220      41.669   3.544  68.154  1.00 98.99           C  
ATOM   1606  OG  SER J 220      41.972   2.302  67.556  1.00 98.97           O  
ATOM   1607  N   THR J 221      40.558   6.774  67.599  1.00 98.99           N  
ATOM   1608  CA  THR J 221      40.175   8.084  68.160  1.00 98.98           C  
ATOM   1609  C   THR J 221      38.663   8.325  68.178  1.00 98.98           C  
ATOM   1610  O   THR J 221      38.231   9.227  68.894  1.00 98.93           O  
ATOM   1611  CB  THR J 221      40.833   9.239  67.394  1.00 98.95           C  
ATOM   1612  OG1 THR J 221      40.589   9.115  66.007  1.00 98.59           O  
ATOM   1613  CG2 THR J 221      42.350   9.249  67.572  1.00 98.40           C  
ATOM   1614  N   LEU J 222      37.872   7.555  67.421  1.00 98.99           N  
ATOM   1615  CA  LEU J 222      36.409   7.629  67.392  1.00 98.99           C  
ATOM   1616  C   LEU J 222      35.731   6.658  68.367  1.00 98.99           C  
ATOM   1617  O   LEU J 222      34.533   6.783  68.583  1.00 98.97           O  
ATOM   1618  CB  LEU J 222      35.898   7.368  65.968  1.00 98.95           C  
ATOM   1619  CG  LEU J 222      36.306   8.406  64.913  1.00 98.75           C  
ATOM   1620  CD1 LEU J 222      35.664   8.015  63.583  1.00 98.55           C  
ATOM   1621  CD2 LEU J 222      35.845   9.820  65.275  1.00 98.37           C  
ATOM   1622  N   ASN J 223      36.477   5.719  68.972  1.00 98.99           N  
ATOM   1623  CA  ASN J 223      35.895   4.729  69.883  1.00 99.00           C  
ATOM   1624  C   ASN J 223      35.176   5.404  71.063  1.00 98.99           C  
ATOM   1625  O   ASN J 223      35.718   6.331  71.676  1.00 98.99           O  
ATOM   1626  CB  ASN J 223      36.995   3.765  70.350  1.00 99.00           C  
ATOM   1627  CG  ASN J 223      36.487   2.764  71.373  1.00 99.00           C  
ATOM   1628  OD1 ASN J 223      36.724   2.914  72.565  1.00 98.84           O  
ATOM   1629  ND2 ASN J 223      35.752   1.761  70.960  1.00 98.78           N  
ATOM   1630  N   THR J 224      33.978   4.926  71.397  1.00 98.99           N  
ATOM   1631  CA  THR J 224      33.080   5.580  72.362  1.00 98.99           C  
ATOM   1632  C   THR J 224      33.239   5.091  73.802  1.00 99.00           C  
ATOM   1633  O   THR J 224      32.630   5.669  74.704  1.00 98.99           O  
ATOM   1634  CB  THR J 224      31.606   5.494  71.942  1.00 98.99           C  
ATOM   1635  OG1 THR J 224      31.096   4.201  72.126  1.00 98.91           O  
ATOM   1636  CG2 THR J 224      31.367   5.942  70.500  1.00 98.93           C  
ATOM   1637  N   VAL J 225      34.069   4.071  74.069  1.00 99.00           N  
ATOM   1638  CA  VAL J 225      34.246   3.533  75.426  1.00 99.00           C  
ATOM   1639  C   VAL J 225      34.771   4.604  76.382  1.00 99.00           C  
ATOM   1640  O   VAL J 225      35.761   5.297  76.138  1.00 98.99           O  
ATOM   1641  CB  VAL J 225      35.130   2.267  75.466  1.00 99.00           C  
ATOM   1642  CG1 VAL J 225      35.307   1.732  76.895  1.00 98.97           C  
ATOM   1643  CG2 VAL J 225      34.514   1.135  74.636  1.00 98.99           C  
ATOM   1644  N   SER J 226      34.116   4.709  77.540  1.00 98.99           N  
ATOM   1645  CA  SER J 226      34.418   5.640  78.625  1.00 98.99           C  
ATOM   1646  C   SER J 226      34.570   4.877  79.954  1.00 98.99           C  
ATOM   1647  O   SER J 226      33.848   3.901  80.176  1.00 98.96           O  
ATOM   1648  CB  SER J 226      33.292   6.681  78.704  1.00 98.91           C  
ATOM   1649  OG  SER J 226      33.575   7.667  79.684  1.00 95.21           O  
ATOM   1650  N   PRO J 227      35.445   5.245  80.902  1.00 98.97           N  
ATOM   1651  CA  PRO J 227      36.319   6.426  80.853  1.00 98.98           C  
ATOM   1652  C   PRO J 227      37.620   6.212  80.069  1.00 98.98           C  
ATOM   1653  O   PRO J 227      38.370   7.168  79.856  1.00 98.89           O  
ATOM   1654  CB  PRO J 227      36.609   6.726  82.327  1.00 98.95           C  
ATOM   1655  CG  PRO J 227      36.643   5.333  82.962  1.00 98.55           C  
ATOM   1656  CD  PRO J 227      35.539   4.603  82.213  1.00 98.93           C  
ATOM   1657  N   THR J 228      37.928   4.976  79.665  1.00 98.97           N  
ATOM   1658  CA  THR J 228      39.164   4.657  78.941  1.00 98.97           C  
ATOM   1659  C   THR J 228      38.809   4.159  77.552  1.00 98.99           C  
ATOM   1660  O   THR J 228      38.333   3.033  77.404  1.00 98.97           O  
ATOM   1661  CB  THR J 228      40.014   3.618  79.683  1.00 98.89           C  
ATOM   1662  OG1 THR J 228      40.310   4.090  80.984  1.00 97.33           O  
ATOM   1663  CG2 THR J 228      41.360   3.370  79.000  1.00 96.61           C  
ATOM   1664  N   GLN J 229      39.075   4.996  76.549  1.00 98.99           N  
ATOM   1665  CA  GLN J 229      38.885   4.665  75.136  1.00 98.99           C  
ATOM   1666  C   GLN J 229      39.648   3.388  74.766  1.00 98.99           C  
ATOM   1667  O   GLN J 229      40.793   3.193  75.193  1.00 98.97           O  
ATOM   1668  CB  GLN J 229      39.336   5.871  74.296  1.00 98.82           C  
ATOM   1669  CG  GLN J 229      38.947   5.751  72.816  1.00 95.06           C  
ATOM   1670  CD  GLN J 229      39.276   7.039  72.063  1.00 97.46           C  
ATOM   1671  OE1 GLN J 229      40.412   7.504  72.053  1.00 91.72           O  
ATOM   1672  NE2 GLN J 229      38.297   7.657  71.454  1.00 91.88           N  
ATOM   1673  N   GLN J 230      39.017   2.520  73.978  1.00 99.00           N  
ATOM   1674  CA  GLN J 230      39.571   1.243  73.540  1.00 99.00           C  
ATOM   1675  C   GLN J 230      40.056   1.308  72.090  1.00 99.00           C  
ATOM   1676  O   GLN J 230      39.733   2.228  71.340  1.00 98.99           O  
ATOM   1677  CB  GLN J 230      38.538   0.119  73.762  1.00 98.99           C  
ATOM   1678  CG  GLN J 230      38.129  -0.043  75.238  1.00 98.97           C  
ATOM   1679  CD  GLN J 230      39.321  -0.299  76.164  1.00 98.97           C  
ATOM   1680  OE1 GLN J 230      40.077  -1.250  76.008  1.00 98.05           O  
ATOM   1681  NE2 GLN J 230      39.533   0.556  77.134  1.00 97.85           N  
ATOM   1682  N   LYS J 231      40.874   0.329  71.707  1.00 99.00           N  
ATOM   1683  CA  LYS J 231      41.406   0.213  70.345  1.00 99.00           C  
ATOM   1684  C   LYS J 231      40.544  -0.711  69.490  1.00 99.00           C  
ATOM   1685  O   LYS J 231      40.044  -1.717  69.991  1.00 98.99           O  
ATOM   1686  CB  LYS J 231      42.845  -0.303  70.365  1.00 98.98           C  
ATOM   1687  CG  LYS J 231      43.812   0.699  70.999  0.99 98.51           C  
ATOM   1688  CD  LYS J 231      45.226   0.141  70.877  0.98 96.39           C  
ATOM   1689  CE  LYS J 231      46.230   1.105  71.482  0.95 90.08           C  
ATOM   1690  NZ  LYS J 231      47.594   0.572  71.291  0.92 79.87           N  
ATOM   1691  N   THR J 232      40.486  -0.410  68.190  1.00 99.00           N  
ATOM   1692  CA  THR J 232      39.882  -1.294  67.182  1.00 99.00           C  
ATOM   1693  C   THR J 232      40.617  -2.636  67.097  1.00 99.00           C  
ATOM   1694  O   THR J 232      41.786  -2.762  67.491  1.00 98.99           O  
ATOM   1695  CB  THR J 232      39.877  -0.645  65.785  1.00 98.99           C  
ATOM   1696  OG1 THR J 232      41.195  -0.475  65.316  1.00 98.93           O  
ATOM   1697  CG2 THR J 232      39.185   0.719  65.766  1.00 98.94           C  
ATOM   1698  N   PHE J 233      39.948  -3.637  66.523  1.00 99.00           N  
ATOM   1699  CA  PHE J 233      40.551  -4.927  66.195  1.00 99.00           C  
ATOM   1700  C   PHE J 233      41.819  -4.759  65.339  1.00 98.99           C  
ATOM   1701  O   PHE J 233      42.869  -5.326  65.656  1.00 98.99           O  
ATOM   1702  CB  PHE J 233      39.510  -5.785  65.462  1.00 98.99           C  
ATOM   1703  CG  PHE J 233      40.059  -7.119  65.006  1.00 98.99           C  
ATOM   1704  CD1 PHE J 233      40.506  -7.285  63.683  1.00 98.98           C  
ATOM   1705  CD2 PHE J 233      40.159  -8.186  65.917  1.00 98.98           C  
ATOM   1706  CE1 PHE J 233      41.044  -8.514  63.268  1.00 98.97           C  
ATOM   1707  CE2 PHE J 233      40.693  -9.413  65.512  1.00 98.97           C  
ATOM   1708  CZ  PHE J 233      41.137  -9.577  64.183  1.00 98.97           C  
ATOM   1709  N   PHE J 234      41.765  -3.916  64.313  1.00 99.00           N  
ATOM   1710  CA  PHE J 234      42.918  -3.669  63.439  1.00 99.00           C  
ATOM   1711  C   PHE J 234      44.099  -3.032  64.179  1.00 98.99           C  
ATOM   1712  O   PHE J 234      45.239  -3.471  64.011  1.00 98.98           O  
ATOM   1713  CB  PHE J 234      42.490  -2.803  62.249  1.00 98.99           C  
ATOM   1714  CG  PHE J 234      43.623  -2.465  61.299  1.00 98.99           C  
ATOM   1715  CD1 PHE J 234      43.918  -1.124  60.989  1.00 98.99           C  
ATOM   1716  CD2 PHE J 234      44.392  -3.493  60.715  1.00 98.99           C  
ATOM   1717  CE1 PHE J 234      44.956  -0.809  60.094  1.00 98.98           C  
ATOM   1718  CE2 PHE J 234      45.433  -3.188  59.829  1.00 98.98           C  
ATOM   1719  CZ  PHE J 234      45.711  -1.839  59.515  1.00 98.98           C  
ATOM   1720  N   ASP J 235      43.860  -2.051  65.037  1.00 98.99           N  
ATOM   1721  CA  ASP J 235      44.930  -1.415  65.816  1.00 98.98           C  
ATOM   1722  C   ASP J 235      45.592  -2.382  66.810  1.00 98.96           C  
ATOM   1723  O   ASP J 235      46.815  -2.320  66.992  1.00 98.79           O  
ATOM   1724  CB  ASP J 235      44.407  -0.174  66.554  1.00 98.90           C  
ATOM   1725  CG  ASP J 235      44.560   1.132  65.772  1.00 96.75           C  
ATOM   1726  OD1 ASP J 235      45.183   1.123  64.674  1.00 93.00           O  
ATOM   1727  OD2 ASP J 235      44.167   2.176  66.333  1.00 93.87           O  
ATOM   1728  N   ASN J 236      44.825  -3.295  67.413  1.00 98.90           N  
ATOM   1729  CA  ASN J 236      45.360  -4.347  68.278  1.00 98.89           C  
ATOM   1730  C   ASN J 236      46.150  -5.403  67.489  1.00 98.74           C  
ATOM   1731  O   ASN J 236      47.206  -5.841  67.943  1.00 98.51           O  
ATOM   1732  CB  ASN J 236      44.208  -4.984  69.069  1.00 98.94           C  
ATOM   1733  CG  ASN J 236      43.720  -4.110  70.214  1.00 98.95           C  
ATOM   1734  OD1 ASN J 236      44.484  -3.432  70.885  1.00 97.79           O  
ATOM   1735  ND2 ASN J 236      42.442  -4.138  70.491  1.00 97.88           N  
ATOM   1736  N   ALA J 237      45.680  -5.783  66.294  1.00 98.87           N  
ATOM   1737  CA  ALA J 237      46.344  -6.771  65.436  1.00 98.83           C  
ATOM   1738  C   ALA J 237      47.615  -6.236  64.763  1.00 98.71           C  
ATOM   1739  O   ALA J 237      48.550  -6.995  64.498  1.00 98.57           O  
ATOM   1740  CB  ALA J 237      45.335  -7.251  64.390  1.00 98.84           C  
ATOM   1741  N   LYS J 238      47.699  -4.937  64.507  1.00 98.63           N  
ATOM   1742  CA  LYS J 238      48.681  -4.289  63.615  1.00 98.48           C  
ATOM   1743  C   LYS J 238      50.138  -4.705  63.855  1.00 98.18           C  
ATOM   1744  O   LYS J 238      50.885  -4.907  62.898  1.00 97.56           O  
ATOM   1745  CB  LYS J 238      48.497  -2.773  63.752  1.00 97.89           C  
ATOM   1746  CG  LYS J 238      49.252  -1.958  62.686  0.99 89.43           C  
ATOM   1747  CD  LYS J 238      48.942  -0.459  62.811  0.99 90.76           C  
ATOM   1748  CE  LYS J 238      47.470  -0.174  62.485  0.98 88.16           C  
ATOM   1749  NZ  LYS J 238      47.086   1.240  62.705  0.98 87.88           N  
ATOM   1750  N   ALA J 239      50.553  -4.853  65.120  1.00 97.84           N  
ATOM   1751  CA  ALA J 239      51.928  -5.224  65.472  1.00 97.32           C  
ATOM   1752  C   ALA J 239      52.276  -6.693  65.158  1.00 97.55           C  
ATOM   1753  O   ALA J 239      53.458  -7.018  65.013  1.00 96.97           O  
ATOM   1754  CB  ALA J 239      52.133  -4.914  66.960  1.00 96.18           C  
ATOM   1755  N   SER J 240      51.275  -7.581  65.067  1.00 97.44           N  
ATOM   1756  CA  SER J 240      51.452  -9.000  64.732  1.00 97.31           C  
ATOM   1757  C   SER J 240      51.287  -9.289  63.239  1.00 97.59           C  
ATOM   1758  O   SER J 240      51.684 -10.365  62.789  1.00 97.20           O  
ATOM   1759  CB  SER J 240      50.513  -9.878  65.564  1.00 96.42           C  
ATOM   1760  OG  SER J 240      49.159  -9.583  65.309  0.99 84.79           O  
ATOM   1761  N   LEU J 241      50.746  -8.343  62.467  1.00 98.43           N  
ATOM   1762  CA  LEU J 241      50.542  -8.515  61.027  1.00 98.53           C  
ATOM   1763  C   LEU J 241      51.861  -8.531  60.236  1.00 98.40           C  
ATOM   1764  O   LEU J 241      52.833  -7.846  60.568  1.00 98.30           O  
ATOM   1765  CB  LEU J 241      49.593  -7.425  60.491  1.00 98.70           C  
ATOM   1766  CG  LEU J 241      48.149  -7.483  61.029  1.00 98.72           C  
ATOM   1767  CD1 LEU J 241      47.340  -6.327  60.441  1.00 98.63           C  
ATOM   1768  CD2 LEU J 241      47.435  -8.785  60.674  1.00 98.63           C  
ATOM   1769  N   ASP J 242      51.868  -9.261  59.131  1.00 98.27           N  
ATOM   1770  CA  ASP J 242      52.976  -9.250  58.160  1.00 98.14           C  
ATOM   1771  C   ASP J 242      53.201  -7.856  57.564  1.00 98.28           C  
ATOM   1772  O   ASP J 242      54.344  -7.416  57.383  1.00 98.17           O  
ATOM   1773  CB  ASP J 242      52.692 -10.255  57.027  1.00 97.74           C  
ATOM   1774  CG  ASP J 242      53.046 -11.698  57.380  1.00 96.34           C  
ATOM   1775  OD1 ASP J 242      53.925 -11.880  58.260  1.00 93.97           O  
ATOM   1776  OD2 ASP J 242      52.533 -12.609  56.697  1.00 93.01           O  
ATOM   1777  N   SER J 243      52.100  -7.157  57.293  1.00 98.71           N  
ATOM   1778  CA  SER J 243      52.057  -5.756  56.877  1.00 98.77           C  
ATOM   1779  C   SER J 243      50.907  -5.055  57.603  1.00 98.86           C  
ATOM   1780  O   SER J 243      49.857  -5.671  57.763  1.00 98.86           O  
ATOM   1781  CB  SER J 243      51.887  -5.681  55.359  1.00 98.64           C  
ATOM   1782  OG  SER J 243      52.007  -4.344  54.908  1.00 90.46           O  
ATOM   1783  N   PRO J 244      51.048  -3.789  58.040  1.00 98.84           N  
ATOM   1784  CA  PRO J 244      50.007  -3.078  58.788  1.00 98.87           C  
ATOM   1785  C   PRO J 244      48.882  -2.579  57.856  1.00 98.93           C  
ATOM   1786  O   PRO J 244      48.632  -1.375  57.752  1.00 98.92           O  
ATOM   1787  CB  PRO J 244      50.759  -1.948  59.507  1.00 98.74           C  
ATOM   1788  CG  PRO J 244      51.843  -1.583  58.483  1.00 98.39           C  
ATOM   1789  CD  PRO J 244      52.226  -2.939  57.894  1.00 98.75           C  
ATOM   1790  N   VAL J 245      48.253  -3.514  57.141  1.00 98.98           N  
ATOM   1791  CA  VAL J 245      47.200  -3.233  56.153  1.00 98.99           C  
ATOM   1792  C   VAL J 245      46.018  -4.170  56.357  1.00 98.99           C  
ATOM   1793  O   VAL J 245      46.192  -5.303  56.810  1.00 98.98           O  
ATOM   1794  CB  VAL J 245      47.710  -3.332  54.699  1.00 98.97           C  
ATOM   1795  CG1 VAL J 245      48.914  -2.411  54.453  1.00 98.55           C  
ATOM   1796  CG2 VAL J 245      48.108  -4.751  54.275  1.00 98.48           C  
ATOM   1797  N   PHE J 246      44.832  -3.722  55.966  1.00 99.00           N  
ATOM   1798  CA  PHE J 246      43.721  -4.602  55.614  1.00 99.00           C  
ATOM   1799  C   PHE J 246      43.162  -4.197  54.249  1.00 99.00           C  
ATOM   1800  O   PHE J 246      43.416  -3.090  53.764  1.00 99.00           O  
ATOM   1801  CB  PHE J 246      42.652  -4.641  56.718  1.00 99.00           C  
ATOM   1802  CG  PHE J 246      41.848  -3.365  56.872  1.00 99.00           C  
ATOM   1803  CD1 PHE J 246      42.314  -2.327  57.705  1.00 99.00           C  
ATOM   1804  CD2 PHE J 246      40.621  -3.215  56.199  1.00 99.00           C  
ATOM   1805  CE1 PHE J 246      41.560  -1.154  57.874  1.00 99.00           C  
ATOM   1806  CE2 PHE J 246      39.862  -2.045  56.360  1.00 98.99           C  
ATOM   1807  CZ  PHE J 246      40.331  -1.013  57.203  1.00 99.00           C  
ATOM   1808  N   THR J 247      42.438  -5.106  53.600  1.00 99.00           N  
ATOM   1809  CA  THR J 247      41.842  -4.861  52.277  1.00 99.00           C  
ATOM   1810  C   THR J 247      40.374  -5.226  52.281  1.00 99.00           C  
ATOM   1811  O   THR J 247      40.011  -6.257  52.846  1.00 99.00           O  
ATOM   1812  CB  THR J 247      42.571  -5.617  51.151  1.00 99.00           C  
ATOM   1813  OG1 THR J 247      42.502  -7.016  51.337  1.00 98.95           O  
ATOM   1814  CG2 THR J 247      44.060  -5.268  51.086  1.00 98.95           C  
ATOM   1815  N   ALA J 248      39.554  -4.408  51.618  1.00 99.00           N  
ATOM   1816  CA  ALA J 248      38.162  -4.691  51.312  1.00 99.00           C  
ATOM   1817  C   ALA J 248      38.023  -5.011  49.818  1.00 99.00           C  
ATOM   1818  O   ALA J 248      38.445  -4.232  48.957  1.00 98.99           O  
ATOM   1819  CB  ALA J 248      37.296  -3.501  51.746  1.00 99.00           C  
ATOM   1820  N   ASP J 249      37.449  -6.157  49.532  1.00 98.99           N  
ATOM   1821  CA  ASP J 249      37.106  -6.635  48.195  1.00 99.00           C  
ATOM   1822  C   ASP J 249      35.631  -7.058  48.201  1.00 99.00           C  
ATOM   1823  O   ASP J 249      35.301  -8.244  48.286  1.00 98.98           O  
ATOM   1824  CB  ASP J 249      38.064  -7.774  47.798  1.00 98.99           C  
ATOM   1825  CG  ASP J 249      37.839  -8.277  46.374  1.00 98.95           C  
ATOM   1826  OD1 ASP J 249      37.100  -7.609  45.613  1.00 98.53           O  
ATOM   1827  OD2 ASP J 249      38.448  -9.305  46.018  1.00 98.43           O  
ATOM   1828  N   LEU J 250      34.746  -6.060  48.202  1.00 99.00           N  
ATOM   1829  CA  LEU J 250      33.304  -6.281  48.282  1.00 99.00           C  
ATOM   1830  C   LEU J 250      32.752  -6.758  46.933  1.00 99.00           C  
ATOM   1831  O   LEU J 250      33.123  -6.240  45.875  1.00 98.98           O  
ATOM   1832  CB  LEU J 250      32.583  -5.002  48.751  1.00 98.99           C  
ATOM   1833  CG  LEU J 250      33.074  -4.406  50.089  1.00 98.92           C  
ATOM   1834  CD1 LEU J 250      32.246  -3.165  50.421  1.00 98.94           C  
ATOM   1835  CD2 LEU J 250      32.954  -5.398  51.248  1.00 98.91           C  
ATOM   1836  N   GLY J 251      31.853  -7.724  46.967  1.00 98.99           N  
ATOM   1837  CA  GLY J 251      31.182  -8.251  45.779  1.00 98.99           C  
ATOM   1838  C   GLY J 251      29.949  -7.439  45.377  1.00 98.99           C  
ATOM   1839  O   GLY J 251      29.251  -6.887  46.222  1.00 98.96           O  
ATOM   1840  N   TYR J 252      29.636  -7.393  44.068  1.00 98.99           N  
ATOM   1841  CA  TYR J 252      28.328  -6.947  43.580  1.00 99.00           C  
ATOM   1842  C   TYR J 252      27.391  -8.156  43.500  1.00 98.99           C  
ATOM   1843  O   TYR J 252      27.652  -9.063  42.706  1.00 98.97           O  
ATOM   1844  CB  TYR J 252      28.473  -6.283  42.207  1.00 98.99           C  
ATOM   1845  CG  TYR J 252      27.142  -5.987  41.527  1.00 98.97           C  
ATOM   1846  CD1 TYR J 252      26.752  -6.714  40.381  1.00 98.88           C  
ATOM   1847  CD2 TYR J 252      26.273  -5.015  42.055  1.00 98.83           C  
ATOM   1848  CE1 TYR J 252      25.523  -6.460  39.756  1.00 98.61           C  
ATOM   1849  CE2 TYR J 252      25.037  -4.753  41.441  1.00 98.57           C  
ATOM   1850  CZ  TYR J 252      24.670  -5.476  40.290  1.00 98.56           C  
ATOM   1851  OH  TYR J 252      23.467  -5.218  39.671  1.00 97.68           O  
ATOM   1852  N   HIS J 253      26.336  -8.149  44.316  1.00 98.98           N  
ATOM   1853  CA  HIS J 253      25.373  -9.260  44.429  1.00 98.98           C  
ATOM   1854  C   HIS J 253      26.056 -10.633  44.619  1.00 98.98           C  
ATOM   1855  O   HIS J 253      25.604 -11.668  44.120  1.00 98.92           O  
ATOM   1856  CB  HIS J 253      24.413  -9.248  43.228  1.00 98.94           C  
ATOM   1857  CG  HIS J 253      23.545  -8.019  43.080  1.00 98.81           C  
ATOM   1858  ND1 HIS J 253      22.646  -7.836  42.041  1.00 94.33           N  
ATOM   1859  CD2 HIS J 253      23.420  -6.934  43.907  1.00 93.37           C  
ATOM   1860  CE1 HIS J 253      22.009  -6.665  42.254  1.00 91.68           C  
ATOM   1861  NE2 HIS J 253      22.454  -6.103  43.369  1.00 94.24           N  
ATOM   1862  N   ALA J 254      27.203 -10.624  45.297  1.00 98.98           N  
ATOM   1863  CA  ALA J 254      28.060 -11.787  45.472  1.00 98.99           C  
ATOM   1864  C   ALA J 254      28.948 -11.632  46.719  1.00 98.99           C  
ATOM   1865  O   ALA J 254      29.282 -10.505  47.101  1.00 98.98           O  
ATOM   1866  CB  ALA J 254      28.919 -11.963  44.210  1.00 98.95           C  
ATOM   1867  N   PRO J 255      29.408 -12.740  47.317  1.00 98.98           N  
ATOM   1868  CA  PRO J 255      30.408 -12.687  48.373  1.00 98.99           C  
ATOM   1869  C   PRO J 255      31.708 -12.018  47.915  1.00 98.99           C  
ATOM   1870  O   PRO J 255      32.108 -12.116  46.752  1.00 98.98           O  
ATOM   1871  CB  PRO J 255      30.644 -14.142  48.811  1.00 98.95           C  
ATOM   1872  CG  PRO J 255      29.344 -14.842  48.404  1.00 98.03           C  
ATOM   1873  CD  PRO J 255      28.957 -14.112  47.122  1.00 98.89           C  
ATOM   1874  N   GLY J 256      32.386 -11.375  48.863  1.00 98.99           N  
ATOM   1875  CA  GLY J 256      33.708 -10.782  48.715  1.00 99.00           C  
ATOM   1876  C   GLY J 256      34.654 -11.234  49.829  1.00 99.00           C  
ATOM   1877  O   GLY J 256      34.450 -12.280  50.455  1.00 98.99           O  
ATOM   1878  N   THR J 257      35.713 -10.453  50.085  1.00 99.00           N  
ATOM   1879  CA  THR J 257      36.747 -10.825  51.055  1.00 99.00           C  
ATOM   1880  C   THR J 257      37.288  -9.613  51.810  1.00 99.00           C  
ATOM   1881  O   THR J 257      37.645  -8.602  51.211  1.00 98.99           O  
ATOM   1882  CB  THR J 257      37.899 -11.570  50.354  1.00 98.99           C  
ATOM   1883  OG1 THR J 257      37.401 -12.662  49.613  1.00 98.38           O  
ATOM   1884  CG2 THR J 257      38.912 -12.162  51.330  1.00 98.37           C  
ATOM   1885  N   TYR J 258      37.435  -9.764  53.131  1.00 98.99           N  
ATOM   1886  CA  TYR J 258      38.320  -8.931  53.937  1.00 98.99           C  
ATOM   1887  C   TYR J 258      39.613  -9.696  54.229  1.00 98.99           C  
ATOM   1888  O   TYR J 258      39.590 -10.796  54.788  1.00 98.98           O  
ATOM   1889  CB  TYR J 258      37.632  -8.498  55.242  1.00 99.00           C  
ATOM   1890  CG  TYR J 258      36.647  -7.367  55.051  1.00 99.00           C  
ATOM   1891  CD1 TYR J 258      37.111  -6.042  54.927  1.00 98.99           C  
ATOM   1892  CD2 TYR J 258      35.263  -7.629  55.000  1.00 98.99           C  
ATOM   1893  CE1 TYR J 258      36.207  -4.981  54.767  1.00 98.98           C  
ATOM   1894  CE2 TYR J 258      34.350  -6.573  54.838  1.00 98.98           C  
ATOM   1895  CZ  TYR J 258      34.826  -5.252  54.724  1.00 98.98           C  
ATOM   1896  OH  TYR J 258      33.936  -4.215  54.574  1.00 98.92           O  
ATOM   1897  N   ASN J 259      40.758  -9.101  53.895  1.00 98.99           N  
ATOM   1898  CA  ASN J 259      42.074  -9.625  54.251  1.00 98.99           C  
ATOM   1899  C   ASN J 259      42.795  -8.681  55.210  1.00 98.99           C  
ATOM   1900  O   ASN J 259      42.724  -7.462  55.069  1.00 98.99           O  
ATOM   1901  CB  ASN J 259      42.914  -9.893  52.990  1.00 98.99           C  
ATOM   1902  CG  ASN J 259      42.384 -11.044  52.148  1.00 98.98           C  
ATOM   1903  OD1 ASN J 259      41.892 -12.039  52.649  1.00 97.97           O  
ATOM   1904  ND2 ASN J 259      42.512 -10.962  50.849  1.00 97.88           N  
ATOM   1905  N   PHE J 260      43.556  -9.255  56.148  1.00 98.98           N  
ATOM   1906  CA  PHE J 260      44.387  -8.535  57.107  1.00 98.98           C  
ATOM   1907  C   PHE J 260      45.841  -8.978  56.971  1.00 98.96           C  
ATOM   1908  O   PHE J 260      46.145 -10.172  56.935  1.00 98.93           O  
ATOM   1909  CB  PHE J 260      43.874  -8.766  58.540  1.00 98.98           C  
ATOM   1910  CG  PHE J 260      42.503  -8.183  58.817  1.00 98.99           C  
ATOM   1911  CD1 PHE J 260      42.383  -6.929  59.452  1.00 98.97           C  
ATOM   1912  CD2 PHE J 260      41.343  -8.876  58.431  1.00 98.96           C  
ATOM   1913  CE1 PHE J 260      41.116  -6.375  59.696  1.00 98.94           C  
ATOM   1914  CE2 PHE J 260      40.073  -8.327  58.667  1.00 98.94           C  
ATOM   1915  CZ  PHE J 260      39.961  -7.074  59.301  1.00 98.95           C  
ATOM   1916  N   GLY J 261      46.757  -8.012  56.926  1.00 98.92           N  
ATOM   1917  CA  GLY J 261      48.201  -8.263  56.970  1.00 98.91           C  
ATOM   1918  C   GLY J 261      48.884  -8.522  55.628  1.00 98.89           C  
ATOM   1919  O   GLY J 261      50.114  -8.601  55.593  1.00 98.79           O  
ATOM   1920  N   PHE J 262      48.130  -8.638  54.535  1.00 98.95           N  
ATOM   1921  CA  PHE J 262      48.682  -8.857  53.199  1.00 98.95           C  
ATOM   1922  C   PHE J 262      47.798  -8.256  52.101  1.00 98.95           C  
ATOM   1923  O   PHE J 262      46.637  -7.928  52.318  1.00 98.94           O  
ATOM   1924  CB  PHE J 262      48.926 -10.359  52.963  1.00 98.93           C  
ATOM   1925  CG  PHE J 262      47.670 -11.190  52.748  1.00 98.94           C  
ATOM   1926  CD1 PHE J 262      46.838 -11.526  53.834  1.00 98.89           C  
ATOM   1927  CD2 PHE J 262      47.329 -11.632  51.460  1.00 98.88           C  
ATOM   1928  CE1 PHE J 262      45.685 -12.298  53.636  1.00 98.82           C  
ATOM   1929  CE2 PHE J 262      46.176 -12.408  51.253  1.00 98.82           C  
ATOM   1930  CZ  PHE J 262      45.353 -12.741  52.344  1.00 98.82           C  
ATOM   1931  N   ILE J 263      48.371  -8.119  50.899  1.00 98.98           N  
ATOM   1932  CA  ILE J 263      47.669  -7.707  49.680  1.00 98.98           C  
ATOM   1933  C   ILE J 263      47.680  -8.897  48.725  1.00 98.98           C  
ATOM   1934  O   ILE J 263      48.753  -9.318  48.282  1.00 98.92           O  
ATOM   1935  CB  ILE J 263      48.325  -6.442  49.075  1.00 98.96           C  
ATOM   1936  CG1 ILE J 263      48.173  -5.244  50.045  1.00 98.78           C  
ATOM   1937  CG2 ILE J 263      47.710  -6.112  47.704  1.00 98.85           C  
ATOM   1938  CD1 ILE J 263      49.004  -4.015  49.659  1.00 97.65           C  
ATOM   1939  N   ASP J 264      46.494  -9.427  48.405  1.00 98.98           N  
ATOM   1940  CA  ASP J 264      46.341 -10.475  47.401  1.00 98.99           C  
ATOM   1941  C   ASP J 264      46.473  -9.869  46.000  1.00 98.99           C  
ATOM   1942  O   ASP J 264      45.580  -9.190  45.495  1.00 98.97           O  
ATOM   1943  CB  ASP J 264      45.011 -11.219  47.590  1.00 98.97           C  
ATOM   1944  CG  ASP J 264      44.869 -12.419  46.643  1.00 98.89           C  
ATOM   1945  OD1 ASP J 264      45.719 -12.569  45.729  1.00 98.47           O  
ATOM   1946  OD2 ASP J 264      43.923 -13.201  46.836  1.00 98.17           O  
ATOM   1947  N   THR J 265      47.608 -10.119  45.362  1.00 98.96           N  
ATOM   1948  CA  THR J 265      47.900  -9.603  44.017  1.00 98.94           C  
ATOM   1949  C   THR J 265      47.084 -10.271  42.909  1.00 98.94           C  
ATOM   1950  O   THR J 265      47.185  -9.858  41.754  1.00 98.81           O  
ATOM   1951  CB  THR J 265      49.394  -9.725  43.690  1.00 98.85           C  
ATOM   1952  OG1 THR J 265      49.826 -11.068  43.780  1.00 97.79           O  
ATOM   1953  CG2 THR J 265      50.256  -8.911  44.656  1.00 97.48           C  
ATOM   1954  N   THR J 266      46.300 -11.302  43.231  1.00 98.96           N  
ATOM   1955  CA  THR J 266      45.400 -11.974  42.285  1.00 98.96           C  
ATOM   1956  C   THR J 266      43.980 -11.401  42.301  1.00 98.97           C  
ATOM   1957  O   THR J 266      43.224 -11.634  41.359  1.00 98.91           O  
ATOM   1958  CB  THR J 266      45.375 -13.497  42.492  1.00 98.90           C  
ATOM   1959  OG1 THR J 266      44.728 -13.886  43.677  1.00 98.18           O  
ATOM   1960  CG2 THR J 266      46.783 -14.098  42.523  1.00 98.04           C  
ATOM   1961  N   ALA J 267      43.640 -10.598  43.322  1.00 98.99           N  
ATOM   1962  CA  ALA J 267      42.298 -10.060  43.539  1.00 98.99           C  
ATOM   1963  C   ALA J 267      41.985  -8.783  42.732  1.00 98.99           C  
ATOM   1964  O   ALA J 267      40.855  -8.311  42.734  1.00 98.96           O  
ATOM   1965  CB  ALA J 267      42.127  -9.834  45.044  1.00 98.97           C  
ATOM   1966  N   TYR J 268      42.973  -8.204  42.048  1.00 98.99           N  
ATOM   1967  CA  TYR J 268      42.796  -6.974  41.281  1.00 98.99           C  
ATOM   1968  C   TYR J 268      43.521  -7.016  39.931  1.00 98.99           C  
ATOM   1969  O   TYR J 268      44.408  -7.839  39.682  1.00 98.97           O  
ATOM   1970  CB  TYR J 268      43.238  -5.758  42.119  1.00 98.99           C  
ATOM   1971  CG  TYR J 268      44.717  -5.725  42.458  1.00 98.99           C  
ATOM   1972  CD1 TYR J 268      45.181  -6.320  43.650  1.00 98.97           C  
ATOM   1973  CD2 TYR J 268      45.638  -5.099  41.590  1.00 98.97           C  
ATOM   1974  CE1 TYR J 268      46.544  -6.290  43.976  1.00 98.95           C  
ATOM   1975  CE2 TYR J 268      47.007  -5.065  41.905  1.00 98.94           C  
ATOM   1976  CZ  TYR J 268      47.452  -5.661  43.098  1.00 98.95           C  
ATOM   1977  OH  TYR J 268      48.793  -5.634  43.416  1.00 98.84           O  
ATOM   1978  N   THR J 269      43.173  -6.073  39.059  1.00 98.98           N  
ATOM   1979  CA  THR J 269      43.804  -5.897  37.747  1.00 98.97           C  
ATOM   1980  C   THR J 269      44.640  -4.616  37.697  1.00 98.95           C  
ATOM   1981  O   THR J 269      44.370  -3.626  38.379  1.00 98.70           O  
ATOM   1982  CB  THR J 269      42.775  -5.935  36.604  1.00 98.86           C  
ATOM   1983  OG1 THR J 269      41.876  -4.856  36.673  1.00 96.24           O  
ATOM   1984  CG2 THR J 269      41.951  -7.224  36.595  1.00 95.82           C  
ATOM   1985  N   GLY J 270      45.672  -4.600  36.854  1.00 98.95           N  
ATOM   1986  CA  GLY J 270      46.537  -3.430  36.704  1.00 98.95           C  
ATOM   1987  C   GLY J 270      47.393  -3.167  37.950  1.00 98.97           C  
ATOM   1988  O   GLY J 270      48.110  -4.049  38.418  1.00 98.87           O  
ATOM   1989  N   SER J 271      47.356  -1.935  38.457  1.00 98.97           N  
ATOM   1990  CA  SER J 271      48.145  -1.502  39.614  1.00 98.97           C  
ATOM   1991  C   SER J 271      47.275  -0.797  40.649  1.00 98.98           C  
ATOM   1992  O   SER J 271      46.288  -0.150  40.295  1.00 98.96           O  
ATOM   1993  CB  SER J 271      49.288  -0.580  39.170  1.00 98.86           C  
ATOM   1994  OG  SER J 271      48.791   0.565  38.504  1.00 95.12           O  
ATOM   1995  N   ILE J 272      47.688  -0.874  41.919  1.00 98.98           N  
ATOM   1996  CA  ILE J 272      47.068  -0.117  43.006  1.00 98.99           C  
ATOM   1997  C   ILE J 272      47.597   1.317  42.963  1.00 98.98           C  
ATOM   1998  O   ILE J 272      48.810   1.546  42.985  1.00 98.96           O  
ATOM   1999  CB  ILE J 272      47.315  -0.785  44.378  1.00 98.98           C  
ATOM   2000  CG1 ILE J 272      46.821  -2.249  44.386  1.00 98.93           C  
ATOM   2001  CG2 ILE J 272      46.611   0.025  45.484  1.00 98.96           C  
ATOM   2002  CD1 ILE J 272      47.279  -3.044  45.612  1.00 98.88           C  
ATOM   2003  N   THR J 273      46.690   2.300  42.932  1.00 98.99           N  
ATOM   2004  CA  THR J 273      47.020   3.719  43.081  1.00 98.99           C  
ATOM   2005  C   THR J 273      46.750   4.141  44.512  1.00 98.99           C  
ATOM   2006  O   THR J 273      45.610   4.094  44.960  1.00 98.98           O  
ATOM   2007  CB  THR J 273      46.234   4.592  42.101  1.00 98.98           C  
ATOM   2008  OG1 THR J 273      46.549   4.209  40.781  1.00 98.71           O  
ATOM   2009  CG2 THR J 273      46.606   6.072  42.218  1.00 98.73           C  
ATOM   2010  N   TYR J 274      47.794   4.585  45.219  1.00 98.99           N  
ATOM   2011  CA  TYR J 274      47.674   5.093  46.582  1.00 98.99           C  
ATOM   2012  C   TYR J 274      47.432   6.599  46.593  1.00 98.99           C  
ATOM   2013  O   TYR J 274      47.998   7.346  45.785  1.00 98.97           O  
ATOM   2014  CB  TYR J 274      48.909   4.712  47.411  1.00 98.99           C  
ATOM   2015  CG  TYR J 274      48.993   3.224  47.702  1.00 98.98           C  
ATOM   2016  CD1 TYR J 274      48.410   2.699  48.870  1.00 98.92           C  
ATOM   2017  CD2 TYR J 274      49.632   2.355  46.794  1.00 98.91           C  
ATOM   2018  CE1 TYR J 274      48.467   1.322  49.143  1.00 98.84           C  
ATOM   2019  CE2 TYR J 274      49.690   0.975  47.049  1.00 98.85           C  
ATOM   2020  CZ  TYR J 274      49.110   0.464  48.225  1.00 98.89           C  
ATOM   2021  OH  TYR J 274      49.164  -0.889  48.484  1.00 98.66           O  
ATOM   2022  N   THR J 275      46.614   7.052  47.553  1.00 98.99           N  
ATOM   2023  CA  THR J 275      46.320   8.460  47.817  1.00 98.99           C  
ATOM   2024  C   THR J 275      46.523   8.775  49.299  1.00 98.99           C  
ATOM   2025  O   THR J 275      46.509   7.879  50.141  1.00 98.98           O  
ATOM   2026  CB  THR J 275      44.918   8.812  47.301  1.00 98.97           C  
ATOM   2027  OG1 THR J 275      44.714  10.195  47.382  1.00 98.67           O  
ATOM   2028  CG2 THR J 275      43.777   8.130  48.046  1.00 98.71           C  
ATOM   2029  N   ALA J 276      46.752  10.056  49.611  1.00 98.98           N  
ATOM   2030  CA  ALA J 276      46.937  10.510  50.983  1.00 98.99           C  
ATOM   2031  C   ALA J 276      45.629  10.391  51.777  1.00 98.99           C  
ATOM   2032  O   ALA J 276      44.548  10.587  51.224  1.00 98.99           O  
ATOM   2033  CB  ALA J 276      47.468  11.949  50.970  1.00 98.97           C  
ATOM   2034  N   VAL J 277      45.758  10.134  53.089  1.00 98.99           N  
ATOM   2035  CA  VAL J 277      44.646  10.085  54.044  1.00 98.99           C  
ATOM   2036  C   VAL J 277      44.838  11.173  55.095  1.00 98.99           C  
ATOM   2037  O   VAL J 277      45.943  11.377  55.608  1.00 98.93           O  
ATOM   2038  CB  VAL J 277      44.528   8.676  54.670  1.00 98.98           C  
ATOM   2039  CG1 VAL J 277      43.600   8.621  55.885  1.00 98.86           C  
ATOM   2040  CG2 VAL J 277      43.994   7.684  53.636  1.00 98.91           C  
ATOM   2041  N   SER J 278      43.751  11.866  55.433  1.00 98.99           N  
ATOM   2042  CA  SER J 278      43.654  12.718  56.621  1.00 98.99           C  
ATOM   2043  C   SER J 278      42.957  11.937  57.730  1.00 98.99           C  
ATOM   2044  O   SER J 278      41.838  11.491  57.553  1.00 98.97           O  
ATOM   2045  CB  SER J 278      42.876  14.001  56.293  1.00 98.96           C  
ATOM   2046  OG  SER J 278      42.733  14.809  57.451  1.00 98.73           O  
ATOM   2047  N   THR J 279      43.591  11.810  58.901  1.00 98.98           N  
ATOM   2048  CA  THR J 279      42.997  11.147  60.078  1.00 98.98           C  
ATOM   2049  C   THR J 279      42.393  12.141  61.070  1.00 98.97           C  
ATOM   2050  O   THR J 279      42.043  11.771  62.183  1.00 98.93           O  
ATOM   2051  CB  THR J 279      44.033  10.256  60.784  1.00 98.95           C  
ATOM   2052  OG1 THR J 279      45.093  11.053  61.275  1.00 98.71           O  
ATOM   2053  CG2 THR J 279      44.662   9.229  59.844  1.00 98.70           C  
ATOM   2054  N   LYS J 280      42.310  13.432  60.714  1.00 98.96           N  
ATOM   2055  CA  LYS J 280      41.917  14.510  61.645  1.00 98.94           C  
ATOM   2056  C   LYS J 280      40.509  14.342  62.205  1.00 98.92           C  
ATOM   2057  O   LYS J 280      40.289  14.699  63.360  1.00 98.59           O  
ATOM   2058  CB  LYS J 280      41.996  15.864  60.947  1.00 98.76           C  
ATOM   2059  CG  LYS J 280      43.436  16.352  60.759  0.79 88.73           C  
ATOM   2060  CD  LYS J 280      43.399  17.672  60.000  0.68 81.88           C  
ATOM   2061  CE  LYS J 280      44.797  18.185  59.718  0.60 69.72           C  
ATOM   2062  NZ  LYS J 280      44.731  19.335  58.795  0.59 60.05           N  
ATOM   2063  N   GLN J 281      39.587  13.810  61.400  1.00 98.93           N  
ATOM   2064  CA  GLN J 281      38.201  13.533  61.793  1.00 98.93           C  
ATOM   2065  C   GLN J 281      38.006  12.075  62.252  1.00 98.95           C  
ATOM   2066  O   GLN J 281      36.897  11.685  62.569  1.00 98.90           O  
ATOM   2067  CB  GLN J 281      37.248  13.916  60.643  1.00 98.85           C  
ATOM   2068  CG  GLN J 281      37.326  15.397  60.276  1.00 98.31           C  
ATOM   2069  CD  GLN J 281      36.182  15.819  59.345  1.00 97.17           C  
ATOM   2070  OE1 GLN J 281      35.120  16.197  59.799  1.00 89.10           O  
ATOM   2071  NE2 GLN J 281      36.370  15.771  58.045  1.00 84.57           N  
ATOM   2072  N   GLY J 282      39.071  11.266  62.298  1.00 98.97           N  
ATOM   2073  CA  GLY J 282      39.030   9.851  62.694  1.00 98.98           C  
ATOM   2074  C   GLY J 282      38.628   8.881  61.583  1.00 98.99           C  
ATOM   2075  O   GLY J 282      38.675   7.668  61.800  1.00 98.98           O  
ATOM   2076  N   PHE J 283      38.298   9.387  60.396  1.00 98.98           N  
ATOM   2077  CA  PHE J 283      37.899   8.600  59.228  1.00 98.99           C  
ATOM   2078  C   PHE J 283      39.068   8.324  58.275  1.00 98.99           C  
ATOM   2079  O   PHE J 283      40.100   9.005  58.297  1.00 98.99           O  
ATOM   2080  CB  PHE J 283      36.759   9.318  58.485  1.00 98.95           C  
ATOM   2081  CG  PHE J 283      35.542   9.612  59.337  1.00 98.85           C  
ATOM   2082  CD1 PHE J 283      34.794   8.553  59.885  1.00 98.68           C  
ATOM   2083  CD2 PHE J 283      35.144  10.940  59.586  1.00 98.56           C  
ATOM   2084  CE1 PHE J 283      33.666   8.814  60.674  1.00 98.23           C  
ATOM   2085  CE2 PHE J 283      34.013  11.207  60.372  1.00 98.14           C  
ATOM   2086  CZ  PHE J 283      33.275  10.142  60.916  1.00 97.96           C  
ATOM   2087  N   TRP J 284      38.863   7.364  57.369  1.00 98.99           N  
ATOM   2088  CA  TRP J 284      39.693   7.173  56.178  1.00 99.00           C  
ATOM   2089  C   TRP J 284      39.335   8.233  55.128  1.00 99.00           C  
ATOM   2090  O   TRP J 284      38.787   7.943  54.069  1.00 99.00           O  
ATOM   2091  CB  TRP J 284      39.524   5.741  55.657  1.00 99.00           C  
ATOM   2092  CG  TRP J 284      40.086   4.691  56.568  1.00 99.00           C  
ATOM   2093  CD1 TRP J 284      39.407   4.023  57.530  1.00 99.00           C  
ATOM   2094  CD2 TRP J 284      41.461   4.207  56.620  1.00 99.00           C  
ATOM   2095  NE1 TRP J 284      40.267   3.139  58.177  1.00 99.00           N  
ATOM   2096  CE2 TRP J 284      41.537   3.226  57.645  1.00 99.00           C  
ATOM   2097  CE3 TRP J 284      42.640   4.501  55.897  1.00 99.00           C  
ATOM   2098  CZ2 TRP J 284      42.741   2.546  57.948  1.00 99.00           C  
ATOM   2099  CZ3 TRP J 284      43.837   3.823  56.201  1.00 99.00           C  
ATOM   2100  CH2 TRP J 284      43.885   2.860  57.211  1.00 99.00           C  
ATOM   2101  N   GLU J 285      39.648   9.497  55.432  1.00 98.99           N  
ATOM   2102  CA  GLU J 285      39.318  10.674  54.628  1.00 99.00           C  
ATOM   2103  C   GLU J 285      40.394  10.926  53.563  1.00 99.00           C  
ATOM   2104  O   GLU J 285      41.588  11.014  53.854  1.00 98.99           O  
ATOM   2105  CB  GLU J 285      39.115  11.879  55.559  1.00 98.99           C  
ATOM   2106  CG  GLU J 285      38.616  13.135  54.867  1.00 98.91           C  
ATOM   2107  CD  GLU J 285      38.518  14.339  55.822  1.00 98.82           C  
ATOM   2108  OE1 GLU J 285      38.170  15.442  55.350  1.00 97.86           O  
ATOM   2109  OE2 GLU J 285      38.833  14.214  57.030  1.00 97.90           O  
ATOM   2110  N   TRP J 286      39.965  11.064  52.313  1.00 99.00           N  
ATOM   2111  CA  TRP J 286      40.817  11.214  51.146  1.00 99.00           C  
ATOM   2112  C   TRP J 286      40.197  12.166  50.119  1.00 99.00           C  
ATOM   2113  O   TRP J 286      39.037  12.560  50.223  1.00 98.98           O  
ATOM   2114  CB  TRP J 286      41.089   9.829  50.541  1.00 99.00           C  
ATOM   2115  CG  TRP J 286      39.911   9.178  49.879  1.00 98.99           C  
ATOM   2116  CD1 TRP J 286      38.829   8.655  50.515  1.00 98.99           C  
ATOM   2117  CD2 TRP J 286      39.668   9.013  48.451  1.00 99.00           C  
ATOM   2118  NE1 TRP J 286      37.930   8.168  49.576  1.00 98.99           N  
ATOM   2119  CE2 TRP J 286      38.417   8.363  48.300  1.00 98.99           C  
ATOM   2120  CE3 TRP J 286      40.385   9.337  47.279  1.00 98.98           C  
ATOM   2121  CZ2 TRP J 286      37.884   8.035  47.036  1.00 98.97           C  
ATOM   2122  CZ3 TRP J 286      39.860   9.008  46.015  1.00 98.97           C  
ATOM   2123  CH2 TRP J 286      38.620   8.363  45.897  1.00 98.97           C  
ATOM   2124  N   THR J 287      40.964  12.554  49.105  1.00 98.99           N  
ATOM   2125  CA  THR J 287      40.493  13.479  48.069  1.00 98.99           C  
ATOM   2126  C   THR J 287      40.485  12.806  46.701  1.00 98.99           C  
ATOM   2127  O   THR J 287      41.541  12.562  46.111  1.00 98.98           O  
ATOM   2128  CB  THR J 287      41.322  14.771  48.058  1.00 98.98           C  
ATOM   2129  OG1 THR J 287      41.375  15.352  49.342  1.00 98.72           O  
ATOM   2130  CG2 THR J 287      40.715  15.826  47.141  1.00 98.76           C  
ATOM   2131  N   SER J 288      39.298  12.563  46.153  1.00 99.00           N  
ATOM   2132  CA  SER J 288      39.123  12.149  44.758  1.00 99.00           C  
ATOM   2133  C   SER J 288      39.493  13.285  43.801  1.00 99.00           C  
ATOM   2134  O   SER J 288      39.270  14.464  44.068  1.00 98.99           O  
ATOM   2135  CB  SER J 288      37.694  11.656  44.503  1.00 99.00           C  
ATOM   2136  OG  SER J 288      37.553  11.235  43.155  1.00 98.98           O  
ATOM   2137  N   THR J 289      40.050  12.943  42.644  1.00 99.00           N  
ATOM   2138  CA  THR J 289      40.543  13.915  41.650  1.00 99.00           C  
ATOM   2139  C   THR J 289      39.504  14.325  40.607  1.00 99.00           C  
ATOM   2140  O   THR J 289      39.802  15.141  39.729  1.00 98.98           O  
ATOM   2141  CB  THR J 289      41.816  13.408  40.966  1.00 98.99           C  
ATOM   2142  OG1 THR J 289      41.622  12.112  40.430  1.00 98.92           O  
ATOM   2143  CG2 THR J 289      42.976  13.335  41.947  1.00 98.91           C  
ATOM   2144  N   GLY J 290      38.290  13.778  40.689  1.00 98.99           N  
ATOM   2145  CA  GLY J 290      37.193  14.137  39.791  1.00 99.00           C  
ATOM   2146  C   GLY J 290      36.300  12.967  39.416  1.00 99.00           C  
ATOM   2147  O   GLY J 290      36.351  11.901  40.031  1.00 98.99           O  
ATOM   2148  N   TYR J 291      35.474  13.192  38.396  1.00 99.00           N  
ATOM   2149  CA  TYR J 291      34.474  12.216  37.980  1.00 99.00           C  
ATOM   2150  C   TYR J 291      34.145  12.307  36.481  1.00 99.00           C  
ATOM   2151  O   TYR J 291      34.403  13.315  35.821  1.00 98.99           O  
ATOM   2152  CB  TYR J 291      33.204  12.387  38.830  1.00 99.00           C  
ATOM   2153  CG  TYR J 291      32.407  13.642  38.524  1.00 98.99           C  
ATOM   2154  CD1 TYR J 291      32.823  14.896  39.026  1.00 98.98           C  
ATOM   2155  CD2 TYR J 291      31.258  13.565  37.709  1.00 98.98           C  
ATOM   2156  CE1 TYR J 291      32.096  16.061  38.731  1.00 98.96           C  
ATOM   2157  CE2 TYR J 291      30.523  14.726  37.407  1.00 98.95           C  
ATOM   2158  CZ  TYR J 291      30.946  15.966  37.922  1.00 98.93           C  
ATOM   2159  OH  TYR J 291      30.226  17.105  37.633  1.00 98.72           O  
ATOM   2160  N   ALA J 292      33.507  11.257  35.965  1.00 99.00           N  
ATOM   2161  CA  ALA J 292      32.831  11.246  34.668  1.00 99.00           C  
ATOM   2162  C   ALA J 292      31.490  10.513  34.768  1.00 99.00           C  
ATOM   2163  O   ALA J 292      31.326   9.618  35.592  1.00 98.99           O  
ATOM   2164  CB  ALA J 292      33.748  10.610  33.609  1.00 98.99           C  
ATOM   2165  N   VAL J 293      30.535  10.893  33.906  1.00 98.99           N  
ATOM   2166  CA  VAL J 293      29.234  10.223  33.795  1.00 99.00           C  
ATOM   2167  C   VAL J 293      29.191   9.465  32.474  1.00 98.99           C  
ATOM   2168  O   VAL J 293      29.354  10.078  31.414  1.00 98.97           O  
ATOM   2169  CB  VAL J 293      28.068  11.223  33.903  1.00 98.99           C  
ATOM   2170  CG1 VAL J 293      26.718  10.498  33.819  1.00 98.90           C  
ATOM   2171  CG2 VAL J 293      28.118  12.003  35.218  1.00 98.95           C  
ATOM   2172  N   GLY J 294      28.993   8.155  32.530  1.00 98.98           N  
ATOM   2173  CA  GLY J 294      28.995   7.281  31.363  1.00 98.98           C  
ATOM   2174  C   GLY J 294      30.267   7.436  30.521  1.00 98.98           C  
ATOM   2175  O   GLY J 294      31.380   7.482  31.041  1.00 98.87           O  
ATOM   2176  N   SER J 295      30.104   7.600  29.211  1.00 98.96           N  
ATOM   2177  CA  SER J 295      31.188   7.866  28.256  1.00 98.93           C  
ATOM   2178  C   SER J 295      31.572   9.353  28.150  1.00 98.94           C  
ATOM   2179  O   SER J 295      32.294   9.745  27.229  1.00 98.69           O  
ATOM   2180  CB  SER J 295      30.801   7.301  26.883  1.00 98.75           C  
ATOM   2181  OG  SER J 295      29.603   7.900  26.425  1.00 95.80           O  
ATOM   2182  N   GLY J 296      31.064  10.208  29.048  1.00 98.95           N  
ATOM   2183  CA  GLY J 296      31.351  11.634  29.072  1.00 98.96           C  
ATOM   2184  C   GLY J 296      32.802  11.958  29.439  1.00 98.98           C  
ATOM   2185  O   GLY J 296      33.562  11.120  29.921  1.00 98.93           O  
ATOM   2186  N   THR J 297      33.190  13.222  29.224  1.00 98.96           N  
ATOM   2187  CA  THR J 297      34.541  13.684  29.566  1.00 98.95           C  
ATOM   2188  C   THR J 297      34.751  13.712  31.079  1.00 98.97           C  
ATOM   2189  O   THR J 297      33.879  14.166  31.824  1.00 98.89           O  
ATOM   2190  CB  THR J 297      34.826  15.080  28.994  1.00 98.78           C  
ATOM   2191  OG1 THR J 297      33.827  15.992  29.383  1.00 91.65           O  
ATOM   2192  CG2 THR J 297      34.870  15.064  27.467  1.00 89.43           C  
ATOM   2193  N   PHE J 298      35.948  13.306  31.524  1.00 98.99           N  
ATOM   2194  CA  PHE J 298      36.349  13.416  32.919  1.00 98.99           C  
ATOM   2195  C   PHE J 298      36.463  14.887  33.347  1.00 98.99           C  
ATOM   2196  O   PHE J 298      37.150  15.686  32.704  1.00 98.97           O  
ATOM   2197  CB  PHE J 298      37.668  12.665  33.138  1.00 98.99           C  
ATOM   2198  CG  PHE J 298      38.085  12.601  34.591  1.00 98.99           C  
ATOM   2199  CD1 PHE J 298      38.967  13.560  35.126  1.00 98.98           C  
ATOM   2200  CD2 PHE J 298      37.571  11.586  35.423  1.00 98.98           C  
ATOM   2201  CE1 PHE J 298      39.349  13.496  36.472  1.00 98.97           C  
ATOM   2202  CE2 PHE J 298      37.949  11.519  36.769  1.00 98.97           C  
ATOM   2203  CZ  PHE J 298      38.843  12.472  37.292  1.00 98.98           C  
ATOM   2204  N   LYS J 299      35.797  15.230  34.454  1.00 98.98           N  
ATOM   2205  CA  LYS J 299      35.851  16.556  35.068  1.00 98.98           C  
ATOM   2206  C   LYS J 299      36.825  16.521  36.233  1.00 98.99           C  
ATOM   2207  O   LYS J 299      36.530  15.902  37.255  1.00 98.94           O  
ATOM   2208  CB  LYS J 299      34.457  16.998  35.519  1.00 98.86           C  
ATOM   2209  CG  LYS J 299      33.492  17.164  34.341  0.96 87.53           C  
ATOM   2210  CD  LYS J 299      32.142  17.681  34.832  0.92 83.23           C  
ATOM   2211  CE  LYS J 299      31.158  17.784  33.673  0.89 71.79           C  
ATOM   2212  NZ  LYS J 299      29.808  18.173  34.141  0.87 61.86           N  
ATOM   2213  N   SER J 300      37.976  17.196  36.089  1.00 98.99           N  
ATOM   2214  CA  SER J 300      38.942  17.349  37.179  1.00 98.98           C  
ATOM   2215  C   SER J 300      38.390  18.314  38.226  1.00 98.98           C  
ATOM   2216  O   SER J 300      38.229  19.506  37.956  1.00 98.82           O  
ATOM   2217  CB  SER J 300      40.293  17.843  36.660  1.00 98.93           C  
ATOM   2218  OG  SER J 300      40.811  16.931  35.707  1.00 91.89           O  
ATOM   2219  N   THR J 301      38.098  17.788  39.418  1.00 98.98           N  
ATOM   2220  CA  THR J 301      37.654  18.554  40.587  1.00 98.97           C  
ATOM   2221  C   THR J 301      38.021  17.779  41.848  1.00 98.98           C  
ATOM   2222  O   THR J 301      37.919  16.557  41.852  1.00 98.94           O  
ATOM   2223  CB  THR J 301      36.140  18.840  40.526  1.00 98.90           C  
ATOM   2224  OG1 THR J 301      35.752  19.643  41.605  1.00 98.34           O  
ATOM   2225  CG2 THR J 301      35.244  17.603  40.537  1.00 98.32           C  
ATOM   2226  N   SER J 302      38.453  18.475  42.905  1.00 98.98           N  
ATOM   2227  CA  SER J 302      38.735  17.837  44.188  1.00 98.98           C  
ATOM   2228  C   SER J 302      37.427  17.538  44.915  1.00 98.97           C  
ATOM   2229  O   SER J 302      36.609  18.442  45.095  1.00 98.79           O  
ATOM   2230  CB  SER J 302      39.634  18.724  45.046  1.00 98.92           C  
ATOM   2231  OG  SER J 302      40.853  18.979  44.372  1.00 97.36           O  
ATOM   2232  N   ILE J 303      37.245  16.282  45.322  1.00 98.98           N  
ATOM   2233  CA  ILE J 303      36.103  15.819  46.113  1.00 98.99           C  
ATOM   2234  C   ILE J 303      36.681  15.140  47.351  1.00 98.99           C  
ATOM   2235  O   ILE J 303      37.128  13.994  47.271  1.00 98.98           O  
ATOM   2236  CB  ILE J 303      35.180  14.878  45.300  1.00 98.98           C  
ATOM   2237  CG1 ILE J 303      34.696  15.544  43.989  1.00 98.93           C  
ATOM   2238  CG2 ILE J 303      33.987  14.442  46.165  1.00 98.95           C  
ATOM   2239  CD1 ILE J 303      33.925  14.600  43.057  1.00 98.77           C  
ATOM   2240  N   ASP J 304      36.719  15.877  48.461  1.00 98.97           N  
ATOM   2241  CA  ASP J 304      37.051  15.344  49.777  1.00 98.96           C  
ATOM   2242  C   ASP J 304      35.902  14.448  50.277  1.00 98.95           C  
ATOM   2243  O   ASP J 304      34.732  14.801  50.103  1.00 98.77           O  
ATOM   2244  CB  ASP J 304      37.320  16.514  50.722  1.00 98.88           C  
ATOM   2245  CG  ASP J 304      37.782  16.006  52.079  1.00 97.26           C  
ATOM   2246  OD1 ASP J 304      36.908  15.881  52.965  1.00 92.60           O  
ATOM   2247  OD2 ASP J 304      39.000  15.751  52.201  1.00 92.06           O  
ATOM   2248  N   GLY J 305      36.229  13.286  50.828  1.00 98.99           N  
ATOM   2249  CA  GLY J 305      35.257  12.314  51.316  1.00 98.99           C  
ATOM   2250  C   GLY J 305      35.913  11.156  52.059  1.00 98.99           C  
ATOM   2251  O   GLY J 305      37.134  11.019  52.065  1.00 98.99           O  
ATOM   2252  N   ILE J 306      35.082  10.309  52.677  1.00 98.99           N  
ATOM   2253  CA  ILE J 306      35.543   9.143  53.444  1.00 98.99           C  
ATOM   2254  C   ILE J 306      35.289   7.839  52.686  1.00 98.99           C  
ATOM   2255  O   ILE J 306      34.305   7.727  51.958  1.00 98.99           O  
ATOM   2256  CB  ILE J 306      34.946   9.129  54.869  1.00 98.97           C  
ATOM   2257  CG1 ILE J 306      33.410   8.986  54.882  1.00 98.88           C  
ATOM   2258  CG2 ILE J 306      35.400  10.391  55.613  1.00 98.88           C  
ATOM   2259  CD1 ILE J 306      32.818   8.800  56.291  1.00 98.69           C  
ATOM   2260  N   ALA J 307      36.164   6.850  52.870  1.00 98.99           N  
ATOM   2261  CA  ALA J 307      35.892   5.467  52.494  1.00 99.00           C  
ATOM   2262  C   ALA J 307      35.191   4.762  53.666  1.00 98.99           C  
ATOM   2263  O   ALA J 307      35.802   4.589  54.724  1.00 98.97           O  
ATOM   2264  CB  ALA J 307      37.208   4.787  52.095  1.00 98.99           C  
ATOM   2265  N   ASP J 308      33.918   4.415  53.479  1.00 98.96           N  
ATOM   2266  CA  ASP J 308      33.036   3.920  54.539  1.00 98.94           C  
ATOM   2267  C   ASP J 308      32.269   2.672  54.082  1.00 98.95           C  
ATOM   2268  O   ASP J 308      31.297   2.769  53.330  1.00 98.92           O  
ATOM   2269  CB  ASP J 308      32.088   5.051  54.970  1.00 98.84           C  
ATOM   2270  CG  ASP J 308      31.187   4.650  56.137  1.00 98.65           C  
ATOM   2271  OD1 ASP J 308      31.394   3.543  56.681  1.00 98.29           O  
ATOM   2272  OD2 ASP J 308      30.316   5.464  56.500  1.00 98.00           O  
ATOM   2273  N   THR J 309      32.737   1.497  54.528  1.00 98.96           N  
ATOM   2274  CA  THR J 309      32.091   0.208  54.226  1.00 98.97           C  
ATOM   2275  C   THR J 309      30.766   0.018  54.967  1.00 98.94           C  
ATOM   2276  O   THR J 309      29.965  -0.801  54.550  1.00 98.91           O  
ATOM   2277  CB  THR J 309      33.004  -0.991  54.544  1.00 98.98           C  
ATOM   2278  OG1 THR J 309      33.447  -0.961  55.884  1.00 98.95           O  
ATOM   2279  CG2 THR J 309      34.246  -1.012  53.665  1.00 98.95           C  
ATOM   2280  N   GLY J 310      30.516   0.773  56.045  1.00 98.88           N  
ATOM   2281  CA  GLY J 310      29.252   0.759  56.792  1.00 98.75           C  
ATOM   2282  C   GLY J 310      28.161   1.660  56.196  1.00 98.69           C  
ATOM   2283  O   GLY J 310      27.089   1.817  56.777  1.00 98.31           O  
ATOM   2284  N   THR J 311      28.437   2.273  55.038  1.00 98.70           N  
ATOM   2285  CA  THR J 311      27.461   3.064  54.277  1.00 98.73           C  
ATOM   2286  C   THR J 311      27.172   2.411  52.930  1.00 98.84           C  
ATOM   2287  O   THR J 311      28.047   2.309  52.074  1.00 98.86           O  
ATOM   2288  CB  THR J 311      27.923   4.518  54.091  1.00 98.59           C  
ATOM   2289  OG1 THR J 311      27.938   5.197  55.326  1.00 98.31           O  
ATOM   2290  CG2 THR J 311      26.986   5.333  53.203  1.00 98.38           C  
ATOM   2291  N   THR J 312      25.917   2.083  52.676  1.00 98.79           N  
ATOM   2292  CA  THR J 312      25.457   1.407  51.447  1.00 98.87           C  
ATOM   2293  C   THR J 312      25.722   2.212  50.172  1.00 98.93           C  
ATOM   2294  O   THR J 312      26.209   1.693  49.171  1.00 98.94           O  
ATOM   2295  CB  THR J 312      23.947   1.130  51.543  1.00 98.85           C  
ATOM   2296  OG1 THR J 312      23.604   0.656  52.819  1.00 98.74           O  
ATOM   2297  CG2 THR J 312      23.454   0.136  50.501  1.00 98.77           C  
ATOM   2298  N   LEU J 313      25.384   3.504  50.164  1.00 98.93           N  
ATOM   2299  CA  LEU J 313      25.311   4.325  48.951  1.00 98.95           C  
ATOM   2300  C   LEU J 313      26.530   5.234  48.755  1.00 98.97           C  
ATOM   2301  O   LEU J 313      27.345   5.457  49.638  1.00 98.96           O  
ATOM   2302  CB  LEU J 313      23.991   5.127  48.929  1.00 98.94           C  
ATOM   2303  CG  LEU J 313      22.695   4.302  49.082  1.00 98.87           C  
ATOM   2304  CD1 LEU J 313      21.490   5.224  48.889  1.00 98.79           C  
ATOM   2305  CD2 LEU J 313      22.578   3.173  48.064  1.00 98.71           C  
ATOM   2306  N   LEU J 314      26.624   5.833  47.566  1.00 98.99           N  
ATOM   2307  CA  LEU J 314      27.608   6.864  47.239  1.00 98.99           C  
ATOM   2308  C   LEU J 314      26.991   8.261  47.391  1.00 98.99           C  
ATOM   2309  O   LEU J 314      26.126   8.659  46.603  1.00 98.98           O  
ATOM   2310  CB  LEU J 314      28.137   6.589  45.820  1.00 98.99           C  
ATOM   2311  CG  LEU J 314      29.060   7.671  45.240  1.00 98.98           C  
ATOM   2312  CD1 LEU J 314      30.294   7.936  46.095  1.00 98.97           C  
ATOM   2313  CD2 LEU J 314      29.539   7.240  43.852  1.00 98.97           C  
ATOM   2314  N   TYR J 315      27.489   9.048  48.340  1.00 98.97           N  
ATOM   2315  CA  TYR J 315      27.039  10.416  48.607  1.00 98.96           C  
ATOM   2316  C   TYR J 315      28.071  11.436  48.132  1.00 98.97           C  
ATOM   2317  O   TYR J 315      29.201  11.491  48.616  1.00 98.95           O  
ATOM   2318  CB  TYR J 315      26.733  10.602  50.095  1.00 98.91           C  
ATOM   2319  CG  TYR J 315      25.596   9.742  50.601  1.00 98.88           C  
ATOM   2320  CD1 TYR J 315      24.279  10.244  50.612  1.00 98.83           C  
ATOM   2321  CD2 TYR J 315      25.848   8.431  51.053  1.00 98.80           C  
ATOM   2322  CE1 TYR J 315      23.221   9.453  51.081  1.00 98.71           C  
ATOM   2323  CE2 TYR J 315      24.797   7.628  51.519  1.00 98.71           C  
ATOM   2324  CZ  TYR J 315      23.487   8.147  51.531  1.00 98.67           C  
ATOM   2325  OH  TYR J 315      22.450   7.364  51.989  1.00 98.48           O  
ATOM   2326  N   LEU J 316      27.672  12.281  47.180  1.00 98.98           N  
ATOM   2327  CA  LEU J 316      28.545  13.260  46.521  1.00 98.99           C  
ATOM   2328  C   LEU J 316      27.925  14.665  46.495  1.00 98.99           C  
ATOM   2329  O   LEU J 316      26.724  14.823  46.716  1.00 98.97           O  
ATOM   2330  CB  LEU J 316      28.873  12.760  45.101  1.00 98.99           C  
ATOM   2331  CG  LEU J 316      29.741  11.485  45.043  1.00 98.95           C  
ATOM   2332  CD1 LEU J 316      29.911  11.080  43.583  1.00 98.93           C  
ATOM   2333  CD2 LEU J 316      31.136  11.689  45.637  1.00 98.91           C  
ATOM   2334  N   PRO J 317      28.715  15.715  46.172  1.00 98.98           N  
ATOM   2335  CA  PRO J 317      28.195  17.073  46.074  1.00 98.98           C  
ATOM   2336  C   PRO J 317      26.994  17.163  45.126  1.00 98.99           C  
ATOM   2337  O   PRO J 317      26.999  16.580  44.037  1.00 98.97           O  
ATOM   2338  CB  PRO J 317      29.359  17.944  45.590  1.00 98.97           C  
ATOM   2339  CG  PRO J 317      30.594  17.180  46.071  1.00 98.88           C  
ATOM   2340  CD  PRO J 317      30.159  15.722  45.949  1.00 98.98           C  
ATOM   2341  N   ALA J 318      25.987  17.969  45.479  1.00 98.95           N  
ATOM   2342  CA  ALA J 318      24.737  18.088  44.724  1.00 98.94           C  
ATOM   2343  C   ALA J 318      24.937  18.378  43.224  1.00 98.95           C  
ATOM   2344  O   ALA J 318      24.169  17.902  42.385  1.00 98.91           O  
ATOM   2345  CB  ALA J 318      23.890  19.189  45.378  1.00 98.83           C  
ATOM   2346  N   THR J 319      25.980  19.129  42.860  1.00 98.94           N  
ATOM   2347  CA  THR J 319      26.329  19.434  41.460  1.00 98.92           C  
ATOM   2348  C   THR J 319      26.774  18.193  40.679  1.00 98.95           C  
ATOM   2349  O   THR J 319      26.425  18.058  39.505  1.00 98.88           O  
ATOM   2350  CB  THR J 319      27.450  20.480  41.398  1.00 98.67           C  
ATOM   2351  OG1 THR J 319      28.526  20.094  42.222  0.99 90.66           O  
ATOM   2352  CG2 THR J 319      26.985  21.850  41.896  0.99 88.48           C  
ATOM   2353  N   VAL J 320      27.517  17.284  41.318  1.00 98.98           N  
ATOM   2354  CA  VAL J 320      27.980  16.020  40.729  1.00 98.99           C  
ATOM   2355  C   VAL J 320      26.800  15.070  40.542  1.00 98.99           C  
ATOM   2356  O   VAL J 320      26.594  14.547  39.448  1.00 98.98           O  
ATOM   2357  CB  VAL J 320      29.068  15.358  41.602  1.00 98.99           C  
ATOM   2358  CG1 VAL J 320      29.585  14.066  40.974  1.00 98.92           C  
ATOM   2359  CG2 VAL J 320      30.263  16.295  41.821  1.00 98.95           C  
ATOM   2360  N   VAL J 321      25.981  14.921  41.574  1.00 98.99           N  
ATOM   2361  CA  VAL J 321      24.800  14.047  41.568  1.00 98.99           C  
ATOM   2362  C   VAL J 321      23.774  14.516  40.535  1.00 98.99           C  
ATOM   2363  O   VAL J 321      23.284  13.726  39.732  1.00 98.99           O  
ATOM   2364  CB  VAL J 321      24.183  13.977  42.977  1.00 98.98           C  
ATOM   2365  CG1 VAL J 321      22.987  13.027  43.009  1.00 98.86           C  
ATOM   2366  CG2 VAL J 321      25.202  13.479  44.004  1.00 98.92           C  
ATOM   2367  N   SER J 322      23.516  15.831  40.461  1.00 98.98           N  
ATOM   2368  CA  SER J 322      22.634  16.403  39.432  1.00 98.97           C  
ATOM   2369  C   SER J 322      23.145  16.142  38.017  1.00 98.98           C  
ATOM   2370  O   SER J 322      22.355  15.866  37.121  1.00 98.94           O  
ATOM   2371  CB  SER J 322      22.472  17.914  39.626  1.00 98.74           C  
ATOM   2372  OG  SER J 322      21.889  18.211  40.879  0.99 82.69           O  
ATOM   2373  N   ALA J 323      24.471  16.205  37.798  1.00 98.98           N  
ATOM   2374  CA  ALA J 323      25.065  15.908  36.495  1.00 98.98           C  
ATOM   2375  C   ALA J 323      24.912  14.429  36.095  1.00 98.99           C  
ATOM   2376  O   ALA J 323      24.761  14.148  34.905  1.00 98.96           O  
ATOM   2377  CB  ALA J 323      26.540  16.329  36.513  1.00 98.93           C  
ATOM   2378  N   TYR J 324      24.933  13.513  37.054  1.00 99.00           N  
ATOM   2379  CA  TYR J 324      24.676  12.093  36.816  1.00 99.00           C  
ATOM   2380  C   TYR J 324      23.210  11.849  36.423  1.00 99.00           C  
ATOM   2381  O   TYR J 324      22.934  11.381  35.318  1.00 99.00           O  
ATOM   2382  CB  TYR J 324      25.079  11.275  38.057  1.00 99.00           C  
ATOM   2383  CG  TYR J 324      24.805   9.799  37.872  1.00 99.00           C  
ATOM   2384  CD1 TYR J 324      23.607   9.234  38.354  1.00 99.00           C  
ATOM   2385  CD2 TYR J 324      25.714   9.006  37.148  1.00 99.00           C  
ATOM   2386  CE1 TYR J 324      23.314   7.887  38.108  1.00 98.99           C  
ATOM   2387  CE2 TYR J 324      25.432   7.658  36.892  1.00 98.99           C  
ATOM   2388  CZ  TYR J 324      24.226   7.104  37.369  1.00 98.99           C  
ATOM   2389  OH  TYR J 324      23.938   5.790  37.102  1.00 98.98           O  
ATOM   2390  N   TRP J 325      22.271  12.249  37.282  1.00 98.99           N  
ATOM   2391  CA  TRP J 325      20.846  11.979  37.056  1.00 99.00           C  
ATOM   2392  C   TRP J 325      20.254  12.748  35.866  1.00 98.99           C  
ATOM   2393  O   TRP J 325      19.282  12.293  35.271  1.00 98.97           O  
ATOM   2394  CB  TRP J 325      20.064  12.232  38.352  1.00 99.00           C  
ATOM   2395  CG  TRP J 325      20.378  11.228  39.421  1.00 98.99           C  
ATOM   2396  CD1 TRP J 325      21.022  11.469  40.585  1.00 98.99           C  
ATOM   2397  CD2 TRP J 325      20.113   9.792  39.393  1.00 99.00           C  
ATOM   2398  NE1 TRP J 325      21.190  10.277  41.286  1.00 98.99           N  
ATOM   2399  CE2 TRP J 325      20.653   9.220  40.574  1.00 98.99           C  
ATOM   2400  CE3 TRP J 325      19.487   8.918  38.473  1.00 98.99           C  
ATOM   2401  CZ2 TRP J 325      20.601   7.831  40.838  1.00 98.98           C  
ATOM   2402  CZ3 TRP J 325      19.432   7.533  38.735  1.00 98.98           C  
ATOM   2403  CH2 TRP J 325      19.982   6.999  39.900  1.00 98.97           C  
ATOM   2404  N   ALA J 326      20.887  13.855  35.433  1.00 98.98           N  
ATOM   2405  CA  ALA J 326      20.511  14.543  34.194  1.00 98.97           C  
ATOM   2406  C   ALA J 326      20.701  13.682  32.927  1.00 98.97           C  
ATOM   2407  O   ALA J 326      20.131  14.005  31.884  1.00 98.88           O  
ATOM   2408  CB  ALA J 326      21.315  15.847  34.096  1.00 98.91           C  
ATOM   2409  N   GLN J 327      21.499  12.614  32.999  1.00 98.96           N  
ATOM   2410  CA  GLN J 327      21.676  11.661  31.890  1.00 98.94           C  
ATOM   2411  C   GLN J 327      20.647  10.518  31.898  1.00 98.92           C  
ATOM   2412  O   GLN J 327      20.637   9.709  30.974  1.00 98.56           O  
ATOM   2413  CB  GLN J 327      23.111  11.106  31.893  1.00 98.83           C  
ATOM   2414  CG  GLN J 327      24.194  12.188  31.790  0.99 96.41           C  
ATOM   2415  CD  GLN J 327      24.045  13.065  30.537  0.99 93.41           C  
ATOM   2416  OE1 GLN J 327      23.946  12.592  29.421  0.99 87.44           O  
ATOM   2417  NE2 GLN J 327      24.017  14.363  30.713  0.98 83.19           N  
ATOM   2418  N   VAL J 328      19.769  10.471  32.903  1.00 98.97           N  
ATOM   2419  CA  VAL J 328      18.740   9.434  33.049  1.00 98.98           C  
ATOM   2420  C   VAL J 328      17.366  10.050  32.808  1.00 98.97           C  
ATOM   2421  O   VAL J 328      16.863  10.857  33.595  1.00 98.91           O  
ATOM   2422  CB  VAL J 328      18.835   8.738  34.419  1.00 98.97           C  
ATOM   2423  CG1 VAL J 328      17.819   7.592  34.519  1.00 98.89           C  
ATOM   2424  CG2 VAL J 328      20.236   8.155  34.648  1.00 98.93           C  
ATOM   2425  N   SER J 329      16.733   9.679  31.695  1.00 98.92           N  
ATOM   2426  CA  SER J 329      15.409  10.200  31.347  1.00 98.87           C  
ATOM   2427  C   SER J 329      14.369   9.829  32.409  1.00 98.91           C  
ATOM   2428  O   SER J 329      14.202   8.660  32.743  1.00 98.73           O  
ATOM   2429  CB  SER J 329      14.972   9.695  29.966  1.00 98.57           C  
ATOM   2430  OG  SER J 329      13.774  10.354  29.588  0.99 93.72           O  
ATOM   2431  N   GLY J 330      13.661  10.841  32.924  1.00 98.87           N  
ATOM   2432  CA  GLY J 330      12.634  10.655  33.956  1.00 98.88           C  
ATOM   2433  C   GLY J 330      13.160  10.586  35.390  1.00 98.93           C  
ATOM   2434  O   GLY J 330      12.341  10.544  36.310  1.00 98.81           O  
ATOM   2435  N   ALA J 331      14.487  10.637  35.601  1.00 98.96           N  
ATOM   2436  CA  ALA J 331      15.047  10.742  36.944  1.00 98.97           C  
ATOM   2437  C   ALA J 331      14.709  12.096  37.591  1.00 98.97           C  
ATOM   2438  O   ALA J 331      14.662  13.137  36.934  1.00 98.89           O  
ATOM   2439  CB  ALA J 331      16.560  10.491  36.910  1.00 98.95           C  
ATOM   2440  N   LYS J 332      14.471  12.100  38.900  1.00 98.94           N  
ATOM   2441  CA  LYS J 332      14.161  13.299  39.684  1.00 98.91           C  
ATOM   2442  C   LYS J 332      14.547  13.109  41.145  1.00 98.93           C  
ATOM   2443  O   LYS J 332      14.498  11.996  41.656  1.00 98.79           O  
ATOM   2444  CB  LYS J 332      12.668  13.653  39.545  1.00 98.63           C  
ATOM   2445  CG  LYS J 332      11.730  12.574  40.107  0.79 94.26           C  
ATOM   2446  CD  LYS J 332      10.254  12.922  39.919  0.71 91.17           C  
ATOM   2447  CE  LYS J 332       9.430  11.784  40.528  0.62 83.80           C  
ATOM   2448  NZ  LYS J 332       7.970  11.991  40.398  0.60 74.23           N  
ATOM   2449  N   SER J 333      14.845  14.206  41.838  1.00 98.89           N  
ATOM   2450  CA  SER J 333      14.899  14.202  43.297  1.00 98.82           C  
ATOM   2451  C   SER J 333      13.479  14.273  43.863  1.00 98.80           C  
ATOM   2452  O   SER J 333      12.677  15.105  43.426  1.00 98.42           O  
ATOM   2453  CB  SER J 333      15.769  15.341  43.818  1.00 98.52           C  
ATOM   2454  OG  SER J 333      15.928  15.220  45.219  1.00 96.40           O  
ATOM   2455  N   SER J 334      13.162  13.399  44.825  1.00 98.79           N  
ATOM   2456  CA  SER J 334      11.868  13.324  45.498  1.00 98.76           C  
ATOM   2457  C   SER J 334      12.058  13.441  47.004  1.00 98.69           C  
ATOM   2458  O   SER J 334      12.564  12.523  47.637  1.00 98.37           O  
ATOM   2459  CB  SER J 334      11.164  12.012  45.145  1.00 98.69           C  
ATOM   2460  OG  SER J 334       9.908  11.954  45.801  1.00 98.31           O  
ATOM   2461  N   SER J 335      11.615  14.556  47.589  1.00 98.58           N  
ATOM   2462  CA  SER J 335      11.680  14.757  49.044  1.00 98.30           C  
ATOM   2463  C   SER J 335      10.802  13.777  49.827  0.99 98.28           C  
ATOM   2464  O   SER J 335      11.137  13.434  50.949  0.99 97.46           O  
ATOM   2465  CB  SER J 335      11.280  16.192  49.390  0.99 97.45           C  
ATOM   2466  OG  SER J 335      10.018  16.504  48.817  0.95 87.74           O  
ATOM   2467  N   SER J 336       9.705  13.304  49.235  0.99 98.52           N  
ATOM   2468  CA  SER J 336       8.820  12.322  49.883  0.99 98.43           C  
ATOM   2469  C   SER J 336       9.413  10.910  49.938  0.99 98.48           C  
ATOM   2470  O   SER J 336       9.013  10.133  50.795  0.99 97.69           O  
ATOM   2471  CB  SER J 336       7.467  12.268  49.175  0.99 97.94           C  
ATOM   2472  OG  SER J 336       7.614  11.960  47.800  0.94 93.30           O  
ATOM   2473  N   VAL J 337      10.348  10.593  49.023  0.99 98.68           N  
ATOM   2474  CA  VAL J 337      11.044   9.290  48.974  0.99 98.66           C  
ATOM   2475  C   VAL J 337      12.417   9.369  49.649  0.99 98.51           C  
ATOM   2476  O   VAL J 337      12.960   8.356  50.058  0.99 97.58           O  
ATOM   2477  CB  VAL J 337      11.147   8.779  47.523  0.99 98.51           C  
ATOM   2478  CG1 VAL J 337      11.797   7.401  47.427  0.98 97.72           C  
ATOM   2479  CG2 VAL J 337       9.759   8.670  46.879  0.98 98.08           C  
ATOM   2480  N   GLY J 338      12.979  10.584  49.782  1.00 98.59           N  
ATOM   2481  CA  GLY J 338      14.251  10.806  50.480  1.00 98.41           C  
ATOM   2482  C   GLY J 338      15.473  10.931  49.570  1.00 98.56           C  
ATOM   2483  O   GLY J 338      16.587  11.047  50.069  1.00 98.22           O  
ATOM   2484  N   GLY J 339      15.288  10.967  48.235  1.00 98.79           N  
ATOM   2485  CA  GLY J 339      16.423  11.110  47.318  1.00 98.90           C  
ATOM   2486  C   GLY J 339      16.064  11.080  45.836  1.00 98.96           C  
ATOM   2487  O   GLY J 339      14.908  11.287  45.446  1.00 98.94           O  
ATOM   2488  N   TYR J 340      17.081  10.855  45.005  1.00 98.98           N  
ATOM   2489  CA  TYR J 340      16.895  10.657  43.574  1.00 98.99           C  
ATOM   2490  C   TYR J 340      16.253   9.305  43.292  1.00 98.99           C  
ATOM   2491  O   TYR J 340      16.708   8.272  43.770  1.00 98.98           O  
ATOM   2492  CB  TYR J 340      18.219  10.793  42.811  1.00 98.98           C  
ATOM   2493  CG  TYR J 340      18.617  12.233  42.562  1.00 98.96           C  
ATOM   2494  CD1 TYR J 340      18.215  12.879  41.373  1.00 98.90           C  
ATOM   2495  CD2 TYR J 340      19.379  12.939  43.514  1.00 98.90           C  
ATOM   2496  CE1 TYR J 340      18.586  14.209  41.125  1.00 98.82           C  
ATOM   2497  CE2 TYR J 340      19.753  14.268  43.278  1.00 98.80           C  
ATOM   2498  CZ  TYR J 340      19.360  14.896  42.081  1.00 98.80           C  
ATOM   2499  OH  TYR J 340      19.736  16.201  41.837  1.00 98.45           O  
ATOM   2500  N   VAL J 341      15.230   9.342  42.455  1.00 98.98           N  
ATOM   2501  CA  VAL J 341      14.534   8.172  41.932  1.00 98.98           C  
ATOM   2502  C   VAL J 341      14.518   8.232  40.414  1.00 98.99           C  
ATOM   2503  O   VAL J 341      14.587   9.314  39.824  1.00 98.97           O  
ATOM   2504  CB  VAL J 341      13.107   8.038  42.501  1.00 98.96           C  
ATOM   2505  CG1 VAL J 341      13.123   7.860  44.021  1.00 98.73           C  
ATOM   2506  CG2 VAL J 341      12.220   9.242  42.166  1.00 98.79           C  
ATOM   2507  N   PHE J 342      14.404   7.085  39.773  1.00 98.99           N  
ATOM   2508  CA  PHE J 342      14.386   6.973  38.318  1.00 98.99           C  
ATOM   2509  C   PHE J 342      13.374   5.903  37.858  1.00 98.99           C  
ATOM   2510  O   PHE J 342      12.965   5.060  38.655  1.00 98.97           O  
ATOM   2511  CB  PHE J 342      15.818   6.693  37.836  1.00 98.98           C  
ATOM   2512  CG  PHE J 342      16.365   5.341  38.236  1.00 98.99           C  
ATOM   2513  CD1 PHE J 342      16.907   5.139  39.521  1.00 98.96           C  
ATOM   2514  CD2 PHE J 342      16.314   4.275  37.329  1.00 98.96           C  
ATOM   2515  CE1 PHE J 342      17.392   3.879  39.889  1.00 98.94           C  
ATOM   2516  CE2 PHE J 342      16.798   3.014  37.693  1.00 98.93           C  
ATOM   2517  CZ  PHE J 342      17.334   2.818  38.972  1.00 98.95           C  
ATOM   2518  N   PRO J 343      12.936   5.918  36.583  1.00 98.98           N  
ATOM   2519  CA  PRO J 343      12.081   4.855  36.061  1.00 98.98           C  
ATOM   2520  C   PRO J 343      12.833   3.522  36.041  1.00 98.98           C  
ATOM   2521  O   PRO J 343      13.883   3.438  35.408  1.00 98.94           O  
ATOM   2522  CB  PRO J 343      11.683   5.302  34.643  1.00 98.94           C  
ATOM   2523  CG  PRO J 343      11.943   6.807  34.644  1.00 98.59           C  
ATOM   2524  CD  PRO J 343      13.141   6.942  35.579  1.00 98.95           C  
ATOM   2525  N   CYS J 344      12.304   2.467  36.639  1.00 98.96           N  
ATOM   2526  CA  CYS J 344      12.967   1.151  36.688  1.00 98.95           C  
ATOM   2527  C   CYS J 344      13.266   0.544  35.301  1.00 98.93           C  
ATOM   2528  O   CYS J 344      14.079  -0.359  35.174  1.00 98.77           O  
ATOM   2529  CB  CYS J 344      12.096   0.175  37.488  1.00 98.91           C  
ATOM   2530  SG  CYS J 344      11.753   0.679  39.194  1.00 98.76           S  
ATOM   2531  N   SER J 345      12.624   1.051  34.245  1.00 98.92           N  
ATOM   2532  CA  SER J 345      12.887   0.662  32.855  1.00 98.85           C  
ATOM   2533  C   SER J 345      14.111   1.352  32.232  1.00 98.83           C  
ATOM   2534  O   SER J 345      14.434   1.068  31.080  1.00 98.52           O  
ATOM   2535  CB  SER J 345      11.650   0.952  32.000  1.00 98.72           C  
ATOM   2536  OG  SER J 345      11.336   2.333  32.025  1.00 98.09           O  
ATOM   2537  N   ALA J 346      14.748   2.310  32.933  1.00 98.89           N  
ATOM   2538  CA  ALA J 346      15.916   3.017  32.429  1.00 98.90           C  
ATOM   2539  C   ALA J 346      17.167   2.135  32.501  1.00 98.91           C  
ATOM   2540  O   ALA J 346      17.362   1.402  33.459  1.00 98.77           O  
ATOM   2541  CB  ALA J 346      16.104   4.331  33.203  1.00 98.79           C  
ATOM   2542  N   THR J 347      18.059   2.284  31.510  1.00 98.89           N  
ATOM   2543  CA  THR J 347      19.434   1.780  31.608  1.00 98.83           C  
ATOM   2544  C   THR J 347      20.296   2.878  32.213  1.00 98.86           C  
ATOM   2545  O   THR J 347      20.408   3.963  31.638  1.00 98.62           O  
ATOM   2546  CB  THR J 347      19.982   1.365  30.239  1.00 98.55           C  
ATOM   2547  OG1 THR J 347      19.112   0.442  29.632  1.00 96.30           O  
ATOM   2548  CG2 THR J 347      21.349   0.697  30.343  1.00 95.90           C  
ATOM   2549  N   LEU J 348      20.915   2.610  33.364  1.00 98.97           N  
ATOM   2550  CA  LEU J 348      21.749   3.588  34.058  1.00 98.99           C  
ATOM   2551  C   LEU J 348      23.126   3.719  33.390  1.00 98.99           C  
ATOM   2552  O   LEU J 348      23.733   2.714  33.014  1.00 98.98           O  
ATOM   2553  CB  LEU J 348      21.870   3.214  35.544  1.00 98.98           C  
ATOM   2554  CG  LEU J 348      20.541   3.273  36.329  1.00 98.91           C  
ATOM   2555  CD1 LEU J 348      20.813   2.940  37.792  1.00 98.89           C  
ATOM   2556  CD2 LEU J 348      19.884   4.654  36.270  1.00 98.85           C  
ATOM   2557  N   PRO J 349      23.662   4.951  33.243  1.00 98.99           N  
ATOM   2558  CA  PRO J 349      25.049   5.141  32.835  1.00 98.99           C  
ATOM   2559  C   PRO J 349      26.000   4.724  33.967  1.00 99.00           C  
ATOM   2560  O   PRO J 349      25.664   4.824  35.147  1.00 98.99           O  
ATOM   2561  CB  PRO J 349      25.172   6.628  32.486  1.00 98.96           C  
ATOM   2562  CG  PRO J 349      24.129   7.291  33.390  1.00 98.35           C  
ATOM   2563  CD  PRO J 349      23.029   6.239  33.510  1.00 98.98           C  
ATOM   2564  N   SER J 350      27.219   4.333  33.607  1.00 99.00           N  
ATOM   2565  CA  SER J 350      28.291   4.173  34.595  1.00 99.00           C  
ATOM   2566  C   SER J 350      28.657   5.511  35.255  1.00 99.00           C  
ATOM   2567  O   SER J 350      28.418   6.590  34.705  1.00 99.00           O  
ATOM   2568  CB  SER J 350      29.525   3.525  33.953  1.00 99.00           C  
ATOM   2569  OG  SER J 350      30.035   4.328  32.903  1.00 98.96           O  
ATOM   2570  N   PHE J 351      29.300   5.445  36.417  1.00 99.00           N  
ATOM   2571  CA  PHE J 351      29.926   6.589  37.070  1.00 99.00           C  
ATOM   2572  C   PHE J 351      31.412   6.300  37.286  1.00 99.00           C  
ATOM   2573  O   PHE J 351      31.782   5.260  37.807  1.00 99.00           O  
ATOM   2574  CB  PHE J 351      29.202   6.900  38.383  1.00 99.00           C  
ATOM   2575  CG  PHE J 351      29.715   8.149  39.066  1.00 99.00           C  
ATOM   2576  CD1 PHE J 351      30.729   8.067  40.034  1.00 99.00           C  
ATOM   2577  CD2 PHE J 351      29.189   9.405  38.713  1.00 99.00           C  
ATOM   2578  CE1 PHE J 351      31.208   9.230  40.657  1.00 98.99           C  
ATOM   2579  CE2 PHE J 351      29.661  10.572  39.334  1.00 98.99           C  
ATOM   2580  CZ  PHE J 351      30.669  10.483  40.310  1.00 98.99           C  
ATOM   2581  N   THR J 352      32.280   7.224  36.888  1.00 99.00           N  
ATOM   2582  CA  THR J 352      33.729   7.104  37.088  1.00 99.00           C  
ATOM   2583  C   THR J 352      34.173   8.104  38.137  1.00 99.00           C  
ATOM   2584  O   THR J 352      33.895   9.292  37.991  1.00 99.00           O  
ATOM   2585  CB  THR J 352      34.491   7.337  35.781  1.00 99.00           C  
ATOM   2586  OG1 THR J 352      34.072   6.421  34.799  1.00 98.91           O  
ATOM   2587  CG2 THR J 352      36.005   7.157  35.941  1.00 98.94           C  
ATOM   2588  N   PHE J 353      34.931   7.661  39.150  1.00 99.00           N  
ATOM   2589  CA  PHE J 353      35.636   8.554  40.073  1.00 99.00           C  
ATOM   2590  C   PHE J 353      37.156   8.434  39.912  1.00 99.00           C  
ATOM   2591  O   PHE J 353      37.689   7.414  39.468  1.00 99.00           O  
ATOM   2592  CB  PHE J 353      35.158   8.358  41.520  1.00 99.00           C  
ATOM   2593  CG  PHE J 353      35.493   7.013  42.139  1.00 99.00           C  
ATOM   2594  CD1 PHE J 353      34.601   5.934  42.010  1.00 98.99           C  
ATOM   2595  CD2 PHE J 353      36.670   6.858  42.893  1.00 99.00           C  
ATOM   2596  CE1 PHE J 353      34.871   4.710  42.638  1.00 98.99           C  
ATOM   2597  CE2 PHE J 353      36.948   5.638  43.526  1.00 98.99           C  
ATOM   2598  CZ  PHE J 353      36.044   4.563  43.402  1.00 98.99           C  
ATOM   2599  N   GLY J 354      37.864   9.526  40.216  1.00 99.00           N  
ATOM   2600  CA  GLY J 354      39.317   9.617  40.082  1.00 99.00           C  
ATOM   2601  C   GLY J 354      40.039   9.322  41.394  1.00 99.00           C  
ATOM   2602  O   GLY J 354      39.666   9.858  42.429  1.00 98.99           O  
ATOM   2603  N   VAL J 355      41.130   8.541  41.314  1.00 99.00           N  
ATOM   2604  CA  VAL J 355      42.096   8.302  42.398  1.00 99.00           C  
ATOM   2605  C   VAL J 355      43.482   8.660  41.860  1.00 99.00           C  
ATOM   2606  O   VAL J 355      44.049   7.930  41.043  1.00 98.98           O  
ATOM   2607  CB  VAL J 355      42.058   6.844  42.891  1.00 98.99           C  
ATOM   2608  CG1 VAL J 355      42.959   6.673  44.118  1.00 98.91           C  
ATOM   2609  CG2 VAL J 355      40.641   6.399  43.268  1.00 98.96           C  
ATOM   2610  N   GLY J 356      43.997   9.837  42.222  1.00 98.98           N  
ATOM   2611  CA  GLY J 356      45.168  10.394  41.545  1.00 98.99           C  
ATOM   2612  C   GLY J 356      44.950  10.480  40.023  1.00 98.99           C  
ATOM   2613  O   GLY J 356      43.977  11.078  39.550  1.00 98.97           O  
ATOM   2614  N   SER J 357      45.832   9.851  39.242  1.00 98.97           N  
ATOM   2615  CA  SER J 357      45.676   9.727  37.782  1.00 98.97           C  
ATOM   2616  C   SER J 357      44.841   8.513  37.352  1.00 98.98           C  
ATOM   2617  O   SER J 357      44.445   8.436  36.182  1.00 98.91           O  
ATOM   2618  CB  SER J 357      47.053   9.685  37.113  1.00 98.90           C  
ATOM   2619  OG  SER J 357      47.823   8.620  37.636  1.00 95.44           O  
ATOM   2620  N   ALA J 358      44.556   7.583  38.276  1.00 98.99           N  
ATOM   2621  CA  ALA J 358      43.749   6.400  38.019  1.00 98.99           C  
ATOM   2622  C   ALA J 358      42.249   6.725  38.001  1.00 99.00           C  
ATOM   2623  O   ALA J 358      41.813   7.805  38.418  1.00 98.99           O  
ATOM   2624  CB  ALA J 358      44.103   5.304  39.034  1.00 98.96           C  
ATOM   2625  N   ARG J 359      41.462   5.793  37.462  1.00 98.99           N  
ATOM   2626  CA  ARG J 359      40.008   5.900  37.315  1.00 98.99           C  
ATOM   2627  C   ARG J 359      39.368   4.587  37.737  1.00 98.98           C  
ATOM   2628  O   ARG J 359      39.749   3.552  37.208  1.00 98.90           O  
ATOM   2629  CB  ARG J 359      39.636   6.227  35.852  1.00 98.95           C  
ATOM   2630  CG  ARG J 359      40.263   7.508  35.283  1.00 98.34           C  
ATOM   2631  CD  ARG J 359      39.778   8.757  36.014  1.00 97.16           C  
ATOM   2632  NE  ARG J 359      40.446   9.962  35.514  1.00 95.07           N  
ATOM   2633  CZ  ARG J 359      41.432  10.631  36.109  1.00 93.41           C  
ATOM   2634  NH1 ARG J 359      41.932  10.254  37.256  1.00 89.61           N  
ATOM   2635  NH2 ARG J 359      41.921  11.696  35.563  1.00 89.95           N  
ATOM   2636  N   ILE J 360      38.397   4.654  38.641  1.00 99.00           N  
ATOM   2637  CA  ILE J 360      37.533   3.524  38.997  1.00 99.00           C  
ATOM   2638  C   ILE J 360      36.176   3.752  38.340  1.00 99.00           C  
ATOM   2639  O   ILE J 360      35.620   4.846  38.424  1.00 99.00           O  
ATOM   2640  CB  ILE J 360      37.431   3.362  40.531  1.00 99.00           C  
ATOM   2641  CG1 ILE J 360      38.817   3.161  41.197  1.00 98.95           C  
ATOM   2642  CG2 ILE J 360      36.480   2.207  40.894  1.00 98.99           C  
ATOM   2643  CD1 ILE J 360      39.616   1.942  40.716  1.00 98.83           C  
ATOM   2644  N   VAL J 361      35.674   2.739  37.641  1.00 99.00           N  
ATOM   2645  CA  VAL J 361      34.388   2.784  36.933  1.00 99.00           C  
ATOM   2646  C   VAL J 361      33.380   1.955  37.710  1.00 99.00           C  
ATOM   2647  O   VAL J 361      33.563   0.750  37.841  1.00 98.99           O  
ATOM   2648  CB  VAL J 361      34.515   2.287  35.477  1.00 98.99           C  
ATOM   2649  CG1 VAL J 361      33.171   2.396  34.737  1.00 98.92           C  
ATOM   2650  CG2 VAL J 361      35.555   3.103  34.693  1.00 98.95           C  
ATOM   2651  N   ILE J 362      32.321   2.605  38.180  1.00 99.00           N  
ATOM   2652  CA  ILE J 362      31.155   1.963  38.781  1.00 99.00           C  
ATOM   2653  C   ILE J 362      30.182   1.635  37.636  1.00 99.00           C  
ATOM   2654  O   ILE J 362      29.708   2.568  36.977  1.00 99.00           O  
ATOM   2655  CB  ILE J 362      30.503   2.885  39.839  1.00 99.00           C  
ATOM   2656  CG1 ILE J 362      31.526   3.363  40.899  1.00 98.98           C  
ATOM   2657  CG2 ILE J 362      29.325   2.153  40.502  1.00 98.99           C  
ATOM   2658  CD1 ILE J 362      30.967   4.428  41.852  1.00 98.95           C  
ATOM   2659  N   PRO J 363      29.900   0.357  37.352  1.00 99.00           N  
ATOM   2660  CA  PRO J 363      28.891  -0.023  36.363  1.00 99.00           C  
ATOM   2661  C   PRO J 363      27.511   0.559  36.698  1.00 99.00           C  
ATOM   2662  O   PRO J 363      27.183   0.746  37.863  1.00 98.99           O  
ATOM   2663  CB  PRO J 363      28.874  -1.557  36.368  1.00 98.99           C  
ATOM   2664  CG  PRO J 363      30.266  -1.932  36.874  1.00 98.77           C  
ATOM   2665  CD  PRO J 363      30.554  -0.816  37.884  1.00 98.99           C  
ATOM   2666  N   GLY J 364      26.695   0.844  35.679  1.00 98.99           N  
ATOM   2667  CA  GLY J 364      25.347   1.396  35.880  1.00 98.99           C  
ATOM   2668  C   GLY J 364      24.457   0.532  36.774  1.00 98.99           C  
ATOM   2669  O   GLY J 364      23.781   1.069  37.641  1.00 98.97           O  
ATOM   2670  N   ASP J 365      24.544  -0.784  36.627  1.00 98.98           N  
ATOM   2671  CA  ASP J 365      23.757  -1.744  37.415  1.00 98.95           C  
ATOM   2672  C   ASP J 365      24.049  -1.654  38.926  1.00 98.97           C  
ATOM   2673  O   ASP J 365      23.162  -1.903  39.727  1.00 98.87           O  
ATOM   2674  CB  ASP J 365      24.014  -3.175  36.897  1.00 98.61           C  
ATOM   2675  CG  ASP J 365      23.633  -3.391  35.420  0.99 88.06           C  
ATOM   2676  OD1 ASP J 365      22.886  -2.559  34.852  0.98 81.61           O  
ATOM   2677  OD2 ASP J 365      24.152  -4.358  34.820  0.98 82.08           O  
ATOM   2678  N   TYR J 366      25.251  -1.214  39.333  1.00 98.99           N  
ATOM   2679  CA  TYR J 366      25.610  -1.032  40.751  1.00 99.00           C  
ATOM   2680  C   TYR J 366      24.872   0.146  41.403  1.00 99.00           C  
ATOM   2681  O   TYR J 366      24.915   0.310  42.620  1.00 98.98           O  
ATOM   2682  CB  TYR J 366      27.126  -0.796  40.890  1.00 99.00           C  
ATOM   2683  CG  TYR J 366      28.061  -1.965  40.638  1.00 98.99           C  
ATOM   2684  CD1 TYR J 366      27.725  -3.035  39.773  1.00 98.96           C  
ATOM   2685  CD2 TYR J 366      29.317  -1.974  41.282  1.00 98.94           C  
ATOM   2686  CE1 TYR J 366      28.617  -4.097  39.556  1.00 98.87           C  
ATOM   2687  CE2 TYR J 366      30.222  -3.025  41.070  1.00 98.88           C  
ATOM   2688  CZ  TYR J 366      29.862  -4.089  40.206  1.00 98.94           C  
ATOM   2689  OH  TYR J 366      30.744  -5.124  39.998  1.00 98.76           O  
ATOM   2690  N   ILE J 367      24.243   1.005  40.589  1.00 98.99           N  
ATOM   2691  CA  ILE J 367      23.570   2.239  41.013  1.00 99.00           C  
ATOM   2692  C   ILE J 367      22.043   2.030  41.087  1.00 98.99           C  
ATOM   2693  O   ILE J 367      21.309   2.938  41.464  1.00 98.98           O  
ATOM   2694  CB  ILE J 367      24.028   3.401  40.086  1.00 98.99           C  
ATOM   2695  CG1 ILE J 367      25.573   3.542  40.084  1.00 98.94           C  
ATOM   2696  CG2 ILE J 367      23.400   4.745  40.470  1.00 98.97           C  
ATOM   2697  CD1 ILE J 367      26.132   4.382  38.931  1.00 98.85           C  
ATOM   2698  N   ASP J 368      21.560   0.840  40.721  1.00 98.97           N  
ATOM   2699  CA  ASP J 368      20.144   0.466  40.813  1.00 98.96           C  
ATOM   2700  C   ASP J 368      19.856  -0.235  42.147  1.00 98.94           C  
ATOM   2701  O   ASP J 368      20.280  -1.364  42.361  1.00 98.75           O  
ATOM   2702  CB  ASP J 368      19.766  -0.419  39.611  1.00 98.90           C  
ATOM   2703  CG  ASP J 368      18.250  -0.614  39.458  1.00 98.70           C  
ATOM   2704  OD1 ASP J 368      17.486  -0.237  40.382  1.00 97.90           O  
ATOM   2705  OD2 ASP J 368      17.825  -1.065  38.369  1.00 97.52           O  
ATOM   2706  N   PHE J 369      19.109   0.432  43.030  1.00 98.92           N  
ATOM   2707  CA  PHE J 369      18.659  -0.136  44.314  1.00 98.91           C  
ATOM   2708  C   PHE J 369      17.209  -0.641  44.265  1.00 98.79           C  
ATOM   2709  O   PHE J 369      16.573  -0.887  45.293  1.00 98.26           O  
ATOM   2710  CB  PHE J 369      18.970   0.839  45.460  1.00 98.90           C  
ATOM   2711  CG  PHE J 369      20.399   0.677  45.934  1.00 98.93           C  
ATOM   2712  CD1 PHE J 369      20.664  -0.050  47.113  1.00 98.80           C  
ATOM   2713  CD2 PHE J 369      21.463   1.133  45.140  1.00 98.80           C  
ATOM   2714  CE1 PHE J 369      21.984  -0.346  47.479  1.00 98.70           C  
ATOM   2715  CE2 PHE J 369      22.784   0.837  45.497  1.00 98.74           C  
ATOM   2716  CZ  PHE J 369      23.042   0.094  46.667  1.00 98.84           C  
ATOM   2717  N   GLY J 370      16.688  -0.820  43.057  1.00 98.84           N  
ATOM   2718  CA  GLY J 370      15.396  -1.446  42.845  1.00 98.81           C  
ATOM   2719  C   GLY J 370      14.185  -0.583  43.219  1.00 98.92           C  
ATOM   2720  O   GLY J 370      14.299   0.615  43.500  1.00 98.85           O  
ATOM   2721  N   PRO J 371      12.970  -1.173  43.178  1.00 98.90           N  
ATOM   2722  CA  PRO J 371      11.726  -0.442  43.387  1.00 98.91           C  
ATOM   2723  C   PRO J 371      11.625   0.165  44.791  1.00 98.93           C  
ATOM   2724  O   PRO J 371      11.801  -0.531  45.785  1.00 98.85           O  
ATOM   2725  CB  PRO J 371      10.599  -1.450  43.124  1.00 98.79           C  
ATOM   2726  CG  PRO J 371      11.251  -2.519  42.245  1.00 98.13           C  
ATOM   2727  CD  PRO J 371      12.692  -2.532  42.749  1.00 98.78           C  
ATOM   2728  N   ILE J 372      11.222   1.441  44.878  1.00 98.87           N  
ATOM   2729  CA  ILE J 372      11.022   2.157  46.157  1.00 98.85           C  
ATOM   2730  C   ILE J 372       9.963   1.508  47.068  1.00 98.77           C  
ATOM   2731  O   ILE J 372       9.880   1.811  48.254  1.00 98.39           O  
ATOM   2732  CB  ILE J 372      10.650   3.635  45.911  1.00 98.78           C  
ATOM   2733  CG1 ILE J 372       9.313   3.774  45.140  0.99 98.48           C  
ATOM   2734  CG2 ILE J 372      11.809   4.354  45.207  0.99 98.27           C  
ATOM   2735  CD1 ILE J 372       8.806   5.208  44.998  0.99 98.07           C  
ATOM   2736  N   SER J 373       9.121   0.652  46.495  1.00 98.72           N  
ATOM   2737  CA  SER J 373       8.172  -0.221  47.179  1.00 98.64           C  
ATOM   2738  C   SER J 373       7.807  -1.383  46.261  1.00 98.69           C  
ATOM   2739  O   SER J 373       7.902  -1.262  45.033  1.00 98.47           O  
ATOM   2740  CB  SER J 373       6.911   0.550  47.595  1.00 98.37           C  
ATOM   2741  OG  SER J 373       6.257   1.112  46.473  0.99 97.43           O  
ATOM   2742  N   THR J 374       7.367  -2.490  46.832  0.99 98.37           N  
ATOM   2743  CA  THR J 374       7.002  -3.696  46.075  0.99 98.11           C  
ATOM   2744  C   THR J 374       6.027  -3.375  44.937  0.99 98.14           C  
ATOM   2745  O   THR J 374       4.941  -2.838  45.160  0.99 97.20           O  
ATOM   2746  CB  THR J 374       6.385  -4.751  47.002  0.99 97.39           C  
ATOM   2747  OG1 THR J 374       7.228  -4.949  48.109  0.96 91.73           O  
ATOM   2748  CG2 THR J 374       6.233  -6.111  46.318  0.95 90.81           C  
ATOM   2749  N   GLY J 375       6.426  -3.701  43.690  1.00 98.11           N  
ATOM   2750  CA  GLY J 375       5.624  -3.481  42.486  1.00 98.21           C  
ATOM   2751  C   GLY J 375       5.628  -2.043  41.945  1.00 98.56           C  
ATOM   2752  O   GLY J 375       4.964  -1.779  40.942  1.00 97.98           O  
ATOM   2753  N   SER J 376       6.374  -1.113  42.545  1.00 98.76           N  
ATOM   2754  CA  SER J 376       6.560   0.238  42.010  1.00 98.81           C  
ATOM   2755  C   SER J 376       7.372   0.218  40.711  1.00 98.85           C  
ATOM   2756  O   SER J 376       8.316  -0.551  40.568  1.00 98.72           O  
ATOM   2757  CB  SER J 376       7.246   1.139  43.043  1.00 98.76           C  
ATOM   2758  OG  SER J 376       7.336   2.469  42.556  1.00 98.46           O  
ATOM   2759  N   SER J 377       7.058   1.132  39.775  1.00 98.86           N  
ATOM   2760  CA  SER J 377       7.871   1.390  38.576  1.00 98.86           C  
ATOM   2761  C   SER J 377       8.919   2.492  38.782  1.00 98.93           C  
ATOM   2762  O   SER J 377       9.587   2.897  37.827  1.00 98.83           O  
ATOM   2763  CB  SER J 377       6.962   1.720  37.392  1.00 98.60           C  
ATOM   2764  OG  SER J 377       6.216   2.892  37.656  0.99 96.40           O  
ATOM   2765  N   SER J 378       9.038   3.026  39.999  1.00 98.93           N  
ATOM   2766  CA  SER J 378      10.059   3.982  40.405  1.00 98.93           C  
ATOM   2767  C   SER J 378      11.106   3.271  41.249  1.00 98.95           C  
ATOM   2768  O   SER J 378      10.759   2.684  42.271  1.00 98.87           O  
ATOM   2769  CB  SER J 378       9.430   5.141  41.183  1.00 98.77           C  
ATOM   2770  OG  SER J 378      10.364   6.185  41.369  0.99 94.92           O  
ATOM   2771  N   CYS J 379      12.370   3.366  40.839  1.00 98.97           N  
ATOM   2772  CA  CYS J 379      13.516   2.760  41.500  1.00 98.98           C  
ATOM   2773  C   CYS J 379      14.338   3.808  42.253  1.00 98.99           C  
ATOM   2774  O   CYS J 379      14.383   4.976  41.855  1.00 98.98           O  
ATOM   2775  CB  CYS J 379      14.323   2.006  40.444  1.00 98.96           C  
ATOM   2776  SG  CYS J 379      13.612   0.387  40.012  1.00 98.88           S  
ATOM   2777  N   PHE J 380      14.991   3.397  43.356  1.00 98.99           N  
ATOM   2778  CA  PHE J 380      15.870   4.254  44.145  1.00 98.99           C  
ATOM   2779  C   PHE J 380      17.291   4.250  43.571  1.00 98.99           C  
ATOM   2780  O   PHE J 380      17.784   3.222  43.112  1.00 98.98           O  
ATOM   2781  CB  PHE J 380      15.843   3.829  45.618  1.00 98.98           C  
ATOM   2782  CG  PHE J 380      16.310   4.929  46.549  1.00 98.97           C  
ATOM   2783  CD1 PHE J 380      17.602   4.911  47.096  1.00 98.93           C  
ATOM   2784  CD2 PHE J 380      15.444   5.993  46.862  1.00 98.93           C  
ATOM   2785  CE1 PHE J 380      18.025   5.936  47.962  1.00 98.88           C  
ATOM   2786  CE2 PHE J 380      15.858   7.022  47.722  1.00 98.89           C  
ATOM   2787  CZ  PHE J 380      17.150   6.991  48.277  1.00 98.88           C  
ATOM   2788  N   GLY J 381      17.941   5.412  43.561  1.00 98.99           N  
ATOM   2789  CA  GLY J 381      19.278   5.560  42.985  1.00 98.99           C  
ATOM   2790  C   GLY J 381      20.387   5.393  44.021  1.00 98.99           C  
ATOM   2791  O   GLY J 381      20.342   6.026  45.073  1.00 98.98           O  
ATOM   2792  N   GLY J 382      21.445   4.659  43.685  1.00 98.99           N  
ATOM   2793  CA  GLY J 382      22.625   4.442  44.536  1.00 98.99           C  
ATOM   2794  C   GLY J 382      23.620   5.608  44.590  1.00 99.00           C  
ATOM   2795  O   GLY J 382      24.614   5.549  45.308  1.00 98.98           O  
ATOM   2796  N   ILE J 383      23.380   6.695  43.849  1.00 99.00           N  
ATOM   2797  CA  ILE J 383      24.142   7.949  43.956  1.00 99.00           C  
ATOM   2798  C   ILE J 383      23.211   9.043  44.472  1.00 99.00           C  
ATOM   2799  O   ILE J 383      22.247   9.420  43.802  1.00 98.99           O  
ATOM   2800  CB  ILE J 383      24.817   8.337  42.624  1.00 98.99           C  
ATOM   2801  CG1 ILE J 383      25.815   7.240  42.189  1.00 98.92           C  
ATOM   2802  CG2 ILE J 383      25.535   9.698  42.756  1.00 98.95           C  
ATOM   2803  CD1 ILE J 383      26.521   7.513  40.853  1.00 98.77           C  
ATOM   2804  N   GLN J 384      23.534   9.590  45.646  1.00 98.98           N  
ATOM   2805  CA  GLN J 384      22.715  10.583  46.340  1.00 98.98           C  
ATOM   2806  C   GLN J 384      23.523  11.823  46.730  1.00 98.98           C  
ATOM   2807  O   GLN J 384      24.754  11.847  46.686  1.00 98.97           O  
ATOM   2808  CB  GLN J 384      22.037   9.922  47.553  1.00 98.98           C  
ATOM   2809  CG  GLN J 384      21.049   8.798  47.180  1.00 98.96           C  
ATOM   2810  CD  GLN J 384      19.834   9.255  46.362  1.00 98.98           C  
ATOM   2811  OE1 GLN J 384      19.511  10.434  46.260  1.00 98.43           O  
ATOM   2812  NE2 GLN J 384      19.128   8.326  45.770  1.00 98.32           N  
ATOM   2813  N   SER J 385      22.822  12.914  47.080  1.00 98.93           N  
ATOM   2814  CA  SER J 385      23.466  14.176  47.463  1.00 98.91           C  
ATOM   2815  C   SER J 385      23.970  14.140  48.903  1.00 98.88           C  
ATOM   2816  O   SER J 385      23.198  13.872  49.814  1.00 98.78           O  
ATOM   2817  CB  SER J 385      22.501  15.349  47.277  1.00 98.87           C  
ATOM   2818  OG  SER J 385      23.125  16.574  47.621  1.00 98.62           O  
ATOM   2819  N   SER J 386      25.216  14.555  49.120  1.00 98.84           N  
ATOM   2820  CA  SER J 386      25.811  14.749  50.451  1.00 98.81           C  
ATOM   2821  C   SER J 386      25.462  16.092  51.111  1.00 98.61           C  
ATOM   2822  O   SER J 386      25.869  16.345  52.239  1.00 98.24           O  
ATOM   2823  CB  SER J 386      27.329  14.598  50.356  1.00 98.85           C  
ATOM   2824  OG  SER J 386      27.857  15.611  49.524  1.00 98.84           O  
ATOM   2825  N   ALA J 387      24.718  16.977  50.432  0.99 98.42           N  
ATOM   2826  CA  ALA J 387      24.492  18.353  50.899  0.99 97.82           C  
ATOM   2827  C   ALA J 387      23.842  18.456  52.295  0.99 96.58           C  
ATOM   2828  O   ALA J 387      24.056  19.446  52.993  0.99 91.40           O  
ATOM   2829  CB  ALA J 387      23.646  19.086  49.853  0.99 97.35           C  
ATOM   2830  N   GLY J 388      23.063  17.455  52.693  0.98 95.99           N  
ATOM   2831  CA  GLY J 388      22.445  17.388  54.026  0.98 94.66           C  
ATOM   2832  C   GLY J 388      23.310  16.712  55.094  0.98 94.66           C  
ATOM   2833  O   GLY J 388      22.995  16.825  56.274  0.98 91.54           O  
ATOM   2834  N   ILE J 389      24.392  16.033  54.688  0.99 96.39           N  
ATOM   2835  CA  ILE J 389      25.267  15.232  55.564  0.99 96.18           C  
ATOM   2836  C   ILE J 389      26.472  16.063  56.020  0.99 95.88           C  
ATOM   2837  O   ILE J 389      26.929  15.948  57.154  0.99 94.12           O  
ATOM   2838  CB  ILE J 389      25.707  13.932  54.839  0.99 95.88           C  
ATOM   2839  CG1 ILE J 389      24.483  13.137  54.319  0.98 94.30           C  
ATOM   2840  CG2 ILE J 389      26.556  13.055  55.763  0.98 94.08           C  
ATOM   2841  CD1 ILE J 389      24.849  11.920  53.455  0.98 93.56           C  
ATOM   2842  N   GLY J 390      26.984  16.926  55.135  0.99 95.37           N  
ATOM   2843  CA  GLY J 390      28.158  17.759  55.416  0.99 95.54           C  
ATOM   2844  C   GLY J 390      29.505  17.109  55.085  0.99 96.84           C  
ATOM   2845  O   GLY J 390      30.523  17.803  55.102  0.99 95.22           O  
ATOM   2846  N   ILE J 391      29.502  15.823  54.726  1.00 97.85           N  
ATOM   2847  CA  ILE J 391      30.675  15.082  54.237  1.00 98.12           C  
ATOM   2848  C   ILE J 391      30.285  14.239  53.016  1.00 98.58           C  
ATOM   2849  O   ILE J 391      29.134  13.798  52.909  1.00 98.54           O  
ATOM   2850  CB  ILE J 391      31.288  14.254  55.386  1.00 97.29           C  
ATOM   2851  CG1 ILE J 391      32.712  13.788  55.024  0.99 92.09           C  
ATOM   2852  CG2 ILE J 391      30.385  13.083  55.810  0.98 90.84           C  
ATOM   2853  CD1 ILE J 391      33.505  13.280  56.233  0.98 81.30           C  
ATOM   2854  N   ASN J 392      31.208  14.050  52.065  1.00 98.79           N  
ATOM   2855  CA  ASN J 392      31.001  13.096  50.978  1.00 98.92           C  
ATOM   2856  C   ASN J 392      31.392  11.694  51.469  1.00 98.92           C  
ATOM   2857  O   ASN J 392      32.375  11.551  52.187  1.00 98.92           O  
ATOM   2858  CB  ASN J 392      31.801  13.497  49.730  1.00 98.96           C  
ATOM   2859  CG  ASN J 392      31.501  14.907  49.269  1.00 98.97           C  
ATOM   2860  OD1 ASN J 392      30.382  15.251  48.901  1.00 98.32           O  
ATOM   2861  ND2 ASN J 392      32.481  15.772  49.291  1.00 98.02           N  
ATOM   2862  N   ILE J 393      30.646  10.673  51.053  1.00 98.93           N  
ATOM   2863  CA  ILE J 393      30.836   9.293  51.512  1.00 98.94           C  
ATOM   2864  C   ILE J 393      30.970   8.375  50.296  1.00 98.97           C  
ATOM   2865  O   ILE J 393      30.041   8.234  49.498  1.00 98.96           O  
ATOM   2866  CB  ILE J 393      29.696   8.846  52.459  1.00 98.87           C  
ATOM   2867  CG1 ILE J 393      29.453   9.868  53.603  1.00 98.60           C  
ATOM   2868  CG2 ILE J 393      30.031   7.460  53.030  1.00 98.73           C  
ATOM   2869  CD1 ILE J 393      28.246   9.544  54.489  1.00 97.66           C  
ATOM   2870  N   PHE J 394      32.146   7.779  50.159  1.00 98.99           N  
ATOM   2871  CA  PHE J 394      32.389   6.679  49.234  1.00 99.00           C  
ATOM   2872  C   PHE J 394      31.994   5.384  49.948  1.00 99.00           C  
ATOM   2873  O   PHE J 394      32.842   4.694  50.510  1.00 98.99           O  
ATOM   2874  CB  PHE J 394      33.854   6.694  48.771  1.00 99.00           C  
ATOM   2875  CG  PHE J 394      34.234   7.908  47.948  1.00 99.00           C  
ATOM   2876  CD1 PHE J 394      34.122   7.876  46.547  1.00 98.99           C  
ATOM   2877  CD2 PHE J 394      34.674   9.084  48.578  1.00 98.99           C  
ATOM   2878  CE1 PHE J 394      34.455   9.004  45.778  1.00 98.99           C  
ATOM   2879  CE2 PHE J 394      35.004  10.217  47.820  1.00 98.99           C  
ATOM   2880  CZ  PHE J 394      34.894  10.176  46.417  1.00 98.99           C  
ATOM   2881  N   GLY J 395      30.694   5.104  49.969  1.00 98.99           N  
ATOM   2882  CA  GLY J 395      30.120   3.875  50.518  1.00 98.99           C  
ATOM   2883  C   GLY J 395      30.250   2.687  49.562  1.00 99.00           C  
ATOM   2884  O   GLY J 395      30.938   2.769  48.534  1.00 98.99           O  
ATOM   2885  N   ASP J 396      29.554   1.599  49.867  1.00 98.99           N  
ATOM   2886  CA  ASP J 396      29.717   0.303  49.199  1.00 99.00           C  
ATOM   2887  C   ASP J 396      29.492   0.355  47.686  1.00 99.00           C  
ATOM   2888  O   ASP J 396      30.236  -0.272  46.933  1.00 98.99           O  
ATOM   2889  CB  ASP J 396      28.774  -0.732  49.830  1.00 98.98           C  
ATOM   2890  CG  ASP J 396      29.078  -0.963  51.307  1.00 98.95           C  
ATOM   2891  OD1 ASP J 396      30.273  -0.815  51.677  1.00 98.84           O  
ATOM   2892  OD2 ASP J 396      28.117  -1.251  52.042  1.00 98.81           O  
ATOM   2893  N   VAL J 397      28.567   1.189  47.191  1.00 98.99           N  
ATOM   2894  CA  VAL J 397      28.366   1.421  45.743  1.00 99.00           C  
ATOM   2895  C   VAL J 397      29.675   1.771  45.027  1.00 99.00           C  
ATOM   2896  O   VAL J 397      29.903   1.333  43.897  1.00 98.99           O  
ATOM   2897  CB  VAL J 397      27.330   2.540  45.511  1.00 98.98           C  
ATOM   2898  CG1 VAL J 397      27.302   3.081  44.068  1.00 98.83           C  
ATOM   2899  CG2 VAL J 397      25.927   2.023  45.817  1.00 98.92           C  
ATOM   2900  N   ALA J 398      30.541   2.575  45.649  1.00 98.99           N  
ATOM   2901  CA  ALA J 398      31.835   2.939  45.090  1.00 99.00           C  
ATOM   2902  C   ALA J 398      32.913   1.898  45.407  1.00 99.00           C  
ATOM   2903  O   ALA J 398      33.692   1.537  44.525  1.00 98.99           O  
ATOM   2904  CB  ALA J 398      32.228   4.334  45.598  1.00 98.99           C  
ATOM   2905  N   LEU J 399      32.971   1.429  46.652  1.00 99.00           N  
ATOM   2906  CA  LEU J 399      34.029   0.544  47.138  1.00 99.00           C  
ATOM   2907  C   LEU J 399      33.971  -0.834  46.468  1.00 99.00           C  
ATOM   2908  O   LEU J 399      35.009  -1.336  46.048  1.00 98.99           O  
ATOM   2909  CB  LEU J 399      33.963   0.436  48.673  1.00 98.99           C  
ATOM   2910  CG  LEU J 399      34.135   1.770  49.438  1.00 98.94           C  
ATOM   2911  CD1 LEU J 399      34.102   1.507  50.938  1.00 98.96           C  
ATOM   2912  CD2 LEU J 399      35.439   2.495  49.108  1.00 98.95           C  
ATOM   2913  N   LYS J 400      32.777  -1.399  46.249  1.00 99.00           N  
ATOM   2914  CA  LYS J 400      32.614  -2.704  45.566  1.00 99.00           C  
ATOM   2915  C   LYS J 400      33.028  -2.697  44.092  1.00 99.00           C  
ATOM   2916  O   LYS J 400      33.252  -3.764  43.514  1.00 98.98           O  
ATOM   2917  CB  LYS J 400      31.191  -3.241  45.768  1.00 98.98           C  
ATOM   2918  CG  LYS J 400      30.072  -2.543  44.978  1.00 98.51           C  
ATOM   2919  CD  LYS J 400      28.719  -3.081  45.482  1.00 97.92           C  
ATOM   2920  CE  LYS J 400      27.490  -2.421  44.880  1.00 96.49           C  
ATOM   2921  NZ  LYS J 400      26.267  -2.902  45.582  1.00 96.05           N  
ATOM   2922  N   ALA J 401      33.204  -1.527  43.476  1.00 98.99           N  
ATOM   2923  CA  ALA J 401      33.770  -1.400  42.134  1.00 99.00           C  
ATOM   2924  C   ALA J 401      35.309  -1.475  42.106  1.00 98.99           C  
ATOM   2925  O   ALA J 401      35.909  -1.464  41.024  1.00 98.97           O  
ATOM   2926  CB  ALA J 401      33.247  -0.107  41.502  1.00 98.99           C  
ATOM   2927  N   ALA J 402      35.959  -1.530  43.268  1.00 99.00           N  
ATOM   2928  CA  ALA J 402      37.407  -1.541  43.415  1.00 99.00           C  
ATOM   2929  C   ALA J 402      37.889  -2.615  44.395  1.00 99.00           C  
ATOM   2930  O   ALA J 402      37.168  -3.042  45.287  1.00 98.99           O  
ATOM   2931  CB  ALA J 402      37.860  -0.140  43.849  1.00 98.99           C  
ATOM   2932  N   PHE J 403      39.157  -2.987  44.259  1.00 99.00           N  
ATOM   2933  CA  PHE J 403      39.938  -3.554  45.345  1.00 99.00           C  
ATOM   2934  C   PHE J 403      40.522  -2.393  46.161  1.00 99.00           C  
ATOM   2935  O   PHE J 403      41.221  -1.541  45.597  1.00 99.00           O  
ATOM   2936  CB  PHE J 403      41.027  -4.451  44.759  1.00 99.00           C  
ATOM   2937  CG  PHE J 403      41.893  -5.114  45.804  1.00 99.00           C  
ATOM   2938  CD1 PHE J 403      43.109  -4.526  46.198  1.00 98.97           C  
ATOM   2939  CD2 PHE J 403      41.483  -6.327  46.387  1.00 98.98           C  
ATOM   2940  CE1 PHE J 403      43.922  -5.159  47.146  1.00 98.97           C  
ATOM   2941  CE2 PHE J 403      42.291  -6.962  47.335  1.00 98.97           C  
ATOM   2942  CZ  PHE J 403      43.515  -6.381  47.712  1.00 98.97           C  
ATOM   2943  N   VAL J 404      40.235  -2.329  47.465  1.00 99.00           N  
ATOM   2944  CA  VAL J 404      40.579  -1.189  48.332  1.00 99.00           C  
ATOM   2945  C   VAL J 404      41.572  -1.614  49.408  1.00 99.00           C  
ATOM   2946  O   VAL J 404      41.346  -2.571  50.142  1.00 99.00           O  
ATOM   2947  CB  VAL J 404      39.329  -0.531  48.948  1.00 99.00           C  
ATOM   2948  CG1 VAL J 404      39.696   0.798  49.621  1.00 98.95           C  
ATOM   2949  CG2 VAL J 404      38.258  -0.236  47.889  1.00 98.98           C  
ATOM   2950  N   VAL J 405      42.692  -0.881  49.522  1.00 99.00           N  
ATOM   2951  CA  VAL J 405      43.738  -1.110  50.527  1.00 99.00           C  
ATOM   2952  C   VAL J 405      43.689  -0.003  51.570  1.00 99.00           C  
ATOM   2953  O   VAL J 405      43.987   1.154  51.269  1.00 99.00           O  
ATOM   2954  CB  VAL J 405      45.142  -1.177  49.895  1.00 98.99           C  
ATOM   2955  CG1 VAL J 405      46.209  -1.497  50.954  1.00 98.91           C  
ATOM   2956  CG2 VAL J 405      45.227  -2.242  48.796  1.00 98.95           C  
ATOM   2957  N   PHE J 406      43.415  -0.369  52.811  1.00 99.00           N  
ATOM   2958  CA  PHE J 406      43.505   0.484  53.987  1.00 99.00           C  
ATOM   2959  C   PHE J 406      44.884   0.264  54.614  1.00 99.00           C  
ATOM   2960  O   PHE J 406      45.138  -0.716  55.321  1.00 98.99           O  
ATOM   2961  CB  PHE J 406      42.355   0.150  54.944  1.00 99.00           C  
ATOM   2962  CG  PHE J 406      40.974   0.421  54.379  1.00 99.00           C  
ATOM   2963  CD1 PHE J 406      40.302   1.616  54.696  1.00 99.00           C  
ATOM   2964  CD2 PHE J 406      40.348  -0.521  53.535  1.00 99.00           C  
ATOM   2965  CE1 PHE J 406      39.015   1.866  54.188  1.00 98.99           C  
ATOM   2966  CE2 PHE J 406      39.066  -0.274  53.021  1.00 98.99           C  
ATOM   2967  CZ  PHE J 406      38.398   0.923  53.353  1.00 99.00           C  
ATOM   2968  N   ASN J 407      45.810   1.164  54.308  1.00 98.99           N  
ATOM   2969  CA  ASN J 407      47.183   1.099  54.792  1.00 98.99           C  
ATOM   2970  C   ASN J 407      47.316   1.860  56.113  1.00 98.99           C  
ATOM   2971  O   ASN J 407      47.387   3.092  56.138  1.00 98.99           O  
ATOM   2972  CB  ASN J 407      48.129   1.616  53.700  1.00 98.98           C  
ATOM   2973  CG  ASN J 407      49.576   1.694  54.159  1.00 98.88           C  
ATOM   2974  OD1 ASN J 407      49.997   1.094  55.134  1.00 96.80           O  
ATOM   2975  ND2 ASN J 407      50.381   2.459  53.471  1.00 96.35           N  
ATOM   2976  N   GLY J 408      47.414   1.118  57.218  1.00 98.98           N  
ATOM   2977  CA  GLY J 408      47.585   1.601  58.587  1.00 98.98           C  
ATOM   2978  C   GLY J 408      49.041   1.815  59.005  1.00 98.97           C  
ATOM   2979  O   GLY J 408      49.354   1.711  60.198  1.00 98.80           O  
ATOM   2980  N   ALA J 409      49.961   2.076  58.076  1.00 98.96           N  
ATOM   2981  CA  ALA J 409      51.331   2.482  58.400  1.00 98.95           C  
ATOM   2982  C   ALA J 409      51.353   3.776  59.239  1.00 98.96           C  
ATOM   2983  O   ALA J 409      50.342   4.455  59.385  1.00 98.91           O  
ATOM   2984  CB  ALA J 409      52.130   2.630  57.090  1.00 98.86           C  
ATOM   2985  N   THR J 410      52.532   4.173  59.756  1.00 98.85           N  
ATOM   2986  CA  THR J 410      52.680   5.417  60.549  1.00 98.83           C  
ATOM   2987  C   THR J 410      52.079   6.651  59.863  1.00 98.87           C  
ATOM   2988  O   THR J 410      51.508   7.509  60.527  1.00 98.66           O  
ATOM   2989  CB  THR J 410      54.167   5.699  60.820  1.00 98.59           C  
ATOM   2990  OG1 THR J 410      54.795   4.550  61.334  1.00 94.42           O  
ATOM   2991  CG2 THR J 410      54.389   6.828  61.827  0.99 92.26           C  
ATOM   2992  N   THR J 411      52.207   6.720  58.537  1.00 98.86           N  
ATOM   2993  CA  THR J 411      51.453   7.652  57.700  1.00 98.93           C  
ATOM   2994  C   THR J 411      50.440   6.834  56.904  1.00 98.96           C  
ATOM   2995  O   THR J 411      50.842   6.200  55.923  1.00 98.91           O  
ATOM   2996  CB  THR J 411      52.384   8.438  56.767  1.00 98.86           C  
ATOM   2997  OG1 THR J 411      53.365   9.101  57.528  1.00 97.59           O  
ATOM   2998  CG2 THR J 411      51.634   9.513  55.987  1.00 97.11           C  
ATOM   2999  N   PRO J 412      49.159   6.802  57.325  1.00 98.98           N  
ATOM   3000  CA  PRO J 412      48.141   6.037  56.621  1.00 98.99           C  
ATOM   3001  C   PRO J 412      47.945   6.529  55.188  1.00 98.99           C  
ATOM   3002  O   PRO J 412      48.094   7.716  54.886  1.00 98.98           O  
ATOM   3003  CB  PRO J 412      46.858   6.159  57.453  1.00 98.93           C  
ATOM   3004  CG  PRO J 412      47.374   6.477  58.853  1.00 97.41           C  
ATOM   3005  CD  PRO J 412      48.607   7.335  58.555  1.00 98.84           C  
ATOM   3006  N   THR J 413      47.617   5.599  54.295  1.00 98.98           N  
ATOM   3007  CA  THR J 413      47.215   5.879  52.913  1.00 98.99           C  
ATOM   3008  C   THR J 413      46.081   4.946  52.508  1.00 98.99           C  
ATOM   3009  O   THR J 413      45.906   3.883  53.099  1.00 98.99           O  
ATOM   3010  CB  THR J 413      48.378   5.747  51.909  1.00 98.97           C  
ATOM   3011  OG1 THR J 413      48.965   4.458  51.958  1.00 98.78           O  
ATOM   3012  CG2 THR J 413      49.499   6.748  52.154  1.00 98.72           C  
ATOM   3013  N   LEU J 414      45.350   5.316  51.454  1.00 98.99           N  
ATOM   3014  CA  LEU J 414      44.303   4.494  50.863  1.00 98.99           C  
ATOM   3015  C   LEU J 414      44.718   4.116  49.440  1.00 99.00           C  
ATOM   3016  O   LEU J 414      45.179   4.972  48.683  1.00 98.98           O  
ATOM   3017  CB  LEU J 414      42.995   5.293  50.933  1.00 98.91           C  
ATOM   3018  CG  LEU J 414      41.722   4.451  50.769  1.00 95.39           C  
ATOM   3019  CD1 LEU J 414      41.484   3.558  51.980  1.00 96.68           C  
ATOM   3020  CD2 LEU J 414      40.523   5.393  50.653  1.00 96.48           C  
ATOM   3021  N   GLY J 415      44.591   2.847  49.082  1.00 99.00           N  
ATOM   3022  CA  GLY J 415      44.896   2.326  47.748  1.00 99.00           C  
ATOM   3023  C   GLY J 415      43.638   1.849  47.037  1.00 99.00           C  
ATOM   3024  O   GLY J 415      42.802   1.200  47.656  1.00 98.99           O  
ATOM   3025  N   PHE J 416      43.529   2.134  45.741  1.00 99.00           N  
ATOM   3026  CA  PHE J 416      42.451   1.635  44.892  1.00 99.00           C  
ATOM   3027  C   PHE J 416      43.032   0.952  43.654  1.00 99.00           C  
ATOM   3028  O   PHE J 416      43.925   1.503  42.996  1.00 98.99           O  
ATOM   3029  CB  PHE J 416      41.517   2.775  44.474  1.00 99.00           C  
ATOM   3030  CG  PHE J 416      40.703   3.391  45.594  1.00 98.99           C  
ATOM   3031  CD1 PHE J 416      39.368   2.993  45.799  1.00 98.94           C  
ATOM   3032  CD2 PHE J 416      41.262   4.386  46.413  1.00 98.94           C  
ATOM   3033  CE1 PHE J 416      38.591   3.597  46.798  1.00 98.90           C  
ATOM   3034  CE2 PHE J 416      40.494   4.989  47.416  1.00 98.90           C  
ATOM   3035  CZ  PHE J 416      39.154   4.597  47.606  1.00 98.93           C  
ATOM   3036  N   ALA J 417      42.477  -0.200  43.303  1.00 99.00           N  
ATOM   3037  CA  ALA J 417      42.709  -0.863  42.024  1.00 99.00           C  
ATOM   3038  C   ALA J 417      41.380  -1.259  41.377  1.00 99.00           C  
ATOM   3039  O   ALA J 417      40.397  -1.497  42.072  1.00 98.99           O  
ATOM   3040  CB  ALA J 417      43.631  -2.070  42.226  1.00 98.99           C  
ATOM   3041  N   SER J 418      41.354  -1.331  40.054  1.00 98.99           N  
ATOM   3042  CA  SER J 418      40.249  -1.986  39.348  1.00 98.99           C  
ATOM   3043  C   SER J 418      40.334  -3.500  39.550  1.00 98.99           C  
ATOM   3044  O   SER J 418      41.427  -4.027  39.762  1.00 98.97           O  
ATOM   3045  CB  SER J 418      40.291  -1.652  37.854  1.00 98.99           C  
ATOM   3046  OG  SER J 418      40.197  -0.251  37.646  1.00 98.72           O  
ATOM   3047  N   LYS J 419      39.221  -4.190  39.419  1.00 98.93           N  
ATOM   3048  CA  LYS J 419      39.135  -5.656  39.524  1.00 98.95           C  
ATOM   3049  C   LYS J 419      38.218  -6.247  38.462  1.00 98.75           C  
ATOM   3050  O   LYS J 419      37.450  -5.477  37.827  1.00 96.21           O  
ATOM   3051  CB  LYS J 419      38.748  -6.058  40.954  1.00 98.84           C  
ATOM   3052  CG  LYS J 419      37.366  -5.570  41.398  1.00 98.61           C  
ATOM   3053  CD  LYS J 419      37.108  -5.967  42.844  1.00 98.28           C  
ATOM   3054  CE  LYS J 419      35.708  -5.560  43.288  1.00 97.74           C  
ATOM   3055  NZ  LYS J 419      35.467  -5.922  44.688  1.00 98.00           N  
ATOM   3056  OXT LYS J 419      38.288  -7.498  38.257  1.00 96.78           O  
TER    3057      LYS J 419                                                      
ENDMDL                                                                          
END                                                                             
