# Supplementary material for: Accurate structure prediction of biomolecular interactions with AlphaFold 3
Source: Nature. 2024 May 8;630(8016):493–500. doi: 10.1038/s41586-024-07487-w (PMC11168924; doi:10.1038/s41586-024-07487-w)
Supplement: Supplementary file 3 — AF3 predictions for the Posebusters benchmark and outputs of the Posebusters checks for those predictions. [file 41586_2024_7487_MOESM3_ESM.zip › 5SAK_ZRY_pred_lig_pose.sdf]

5SAK_ZRY_A_404
     RDKit          3D

 18 20  0  0  0  0  0  0  0  0999 V2000
   29.6230    4.2923   59.0358 N   0  0  0  0  0  0  0  0  0  0  0  0
   26.6424    2.8338   60.1161 C   0  0  0  0  0  0  0  0  0  0  0  0
   23.8727    0.7031   60.7726 C   0  0  0  0  0  0  0  0  0  0  0  0
   25.9738    1.7722   60.6491 N   0  0  0  0  0  0  0  0  0  0  0  0
   24.3620   -0.5738   60.5260 C   0  0  0  0  0  0  0  0  0  0  0  0
   27.2293    4.8046   59.1170 C   0  0  0  0  0  0  0  0  0  0  0  0
   24.8357    4.6322   59.5232 C   0  0  0  0  0  0  0  0  0  0  0  0
   26.1238    4.0745   59.6143 C   0  0  0  0  0  0  0  0  0  0  0  0
   24.6556    1.8550   60.7356 N   0  0  0  0  0  0  0  0  0  0  0  0
   24.6773    5.8960   58.9391 C   0  0  0  0  0  0  0  0  0  0  0  0
   25.7681    6.6072   58.4331 C   0  0  0  0  0  0  0  0  0  0  0  0
   27.0648    6.0720   58.5272 C   0  0  0  0  0  0  0  0  0  0  0  0
   27.9835    2.8262   59.9451 N   0  0  0  0  0  0  0  0  0  0  0  0
   28.3699    3.9862   59.3516 C   0  0  0  0  0  0  0  0  0  0  0  0
   23.4906   -1.6910   60.5583 C   0  0  0  0  0  0  0  0  0  0  0  0
   22.1300   -1.5196   60.8384 C   0  0  0  0  0  0  0  0  0  0  0  0
   21.6361   -0.2474   61.0802 C   0  0  0  0  0  0  0  0  0  0  0  0
   22.4964    0.8554   61.0381 C   0  0  0  0  0  0  0  0  0  0  0  0
  2  4  2  0
  3  5  2  0
  7  8  2  0
  6  8  1  0
  2  8  1  0
  4  9  1  0
  3  9  1  0
  7 10  1  0
 10 11  2  0
  6 12  2  0
 11 12  1  0
  2 13  1  0
 13 14  1  0
  1 14  2  3
  6 14  1  0
  5 15  1  0
 15 16  2  0
 16 17  1  0
 17 18  2  0
  3 18  1  0
M  END
