# Supplementary material for: Accurate structure prediction of biomolecular interactions with AlphaFold 3
Source: Nature. 2024 May 8;630(8016):493–500. doi: 10.1038/s41586-024-07487-w (PMC11168924; doi:10.1038/s41586-024-07487-w)
Supplement: Supplementary file 3 — AF3 predictions for the Posebusters benchmark and outputs of the Posebusters checks for those predictions. [file 41586_2024_7487_MOESM3_ESM.zip › 5SB2_1K2_pred_context_pose.pdb]

TITLE     5SB2                                                                  
REVDAT   1   01-OCT-21         0                                                
REMARK   6                                                                      
REMARK   6 PDB GENERATED WITH DEEPMIND STRUCTURE CLASS VERSION 1.0.2.           
SEQRES   1 J  321  PRO GLY ALA VAL GLY ASP GLY PRO PRO ARG VAL ASP PHE          
SEQRES   2 J  321  PRO ARG SER ARG LEU ARG PHE LYS GLU LYS LEU GLY GLU          
SEQRES   3 J  321  GLY GLN PHE GLY GLU VAL HIS LEU CYS GLU VAL ASP SER          
SEQRES   4 J  321  PRO GLN ASP LEU VAL SER LEU ASP PHE PRO LEU ASN VAL          
SEQRES   5 J  321  ARG LYS GLY HIS PRO LEU LEU VAL ALA VAL LYS ILE LEU          
SEQRES   6 J  321  ARG PRO ASP ALA THR LYS ASN ALA ARG ASN ASP PHE LEU          
SEQRES   7 J  321  LYS GLU VAL LYS ILE MET SER ARG LEU LYS ASP PRO ASN          
SEQRES   8 J  321  ILE ILE ARG LEU LEU GLY VAL CYS VAL GLN ASP ASP PRO          
SEQRES   9 J  321  LEU CYS MET ILE THR ASP TYR MET GLU ASN GLY ASP LEU          
SEQRES  10 J  321  ASN GLN PHE LEU SER ALA HIS GLN LEU GLU ASP LYS ALA          
SEQRES  11 J  321  ALA GLU GLY ALA PRO GLY ASP PRO THR ILE SER TYR PRO          
SEQRES  12 J  321  MET LEU LEU HIS VAL ALA ALA GLN ILE ALA SER GLY MET          
SEQRES  13 J  321  ARG TYR LEU ALA THR LEU ASN PHE VAL HIS ARG ASP LEU          
SEQRES  14 J  321  ALA THR ARG ASN CYS LEU VAL GLY GLU ASN PHE THR ILE          
SEQRES  15 J  321  LYS ILE ALA ASP PHE GLY MET SER ARG ASN LEU TYR ALA          
SEQRES  16 J  321  GLY ASP TYR TYR ARG VAL GLN GLY ARG ALA VAL LEU PRO          
SEQRES  17 J  321  ILE ARG TRP MET ALA TRP GLU CYS ILE LEU MET GLY LYS          
SEQRES  18 J  321  PHE THR THR ALA SER ASP VAL TRP ALA PHE GLY VAL THR          
SEQRES  19 J  321  LEU TRP GLU VAL LEU MET LEU CYS ARG ALA GLN PRO PHE          
SEQRES  20 J  321  GLY GLN LEU THR ASP GLU GLN VAL ILE GLU ASN ALA GLY          
SEQRES  21 J  321  GLU PHE PHE ARG ASP GLN GLY ARG GLN VAL TYR LEU SER          
SEQRES  22 J  321  ARG PRO PRO ALA CYS PRO GLN GLY LEU TYR GLU LEU MET          
SEQRES  23 J  321  LEU ARG CYS TRP SER ARG GLU SER GLU GLN ARG PRO PRO          
SEQRES  24 J  321  PHE SER GLN LEU HIS ARG PHE LEU ALA GLU ASP ALA LEU          
SEQRES  25 J  321  ASN THR VAL HIS HIS HIS HIS HIS HIS                          
MODEL        1                                                                  
ATOM      1  N   PRO J   1     -43.314   6.809 -20.304  0.13 30.74           N  
ATOM      2  CA  PRO J   1     -43.689   5.440 -19.903  0.13 36.11           C  
ATOM      3  C   PRO J   1     -42.800   5.043 -18.735  0.12 38.79           C  
ATOM      4  O   PRO J   1     -41.630   4.736 -18.928  0.12 37.53           O  
ATOM      5  CB  PRO J   1     -43.478   4.542 -21.148  0.12 35.89           C  
ATOM      6  CG  PRO J   1     -42.831   5.447 -22.206  0.11 35.13           C  
ATOM      7  CD  PRO J   1     -42.467   6.717 -21.441  0.11 45.61           C  
ATOM      8  N   GLY J   2     -43.310   5.130 -17.511  0.19 37.62           N  
ATOM      9  CA  GLY J   2     -42.556   4.730 -16.330  0.20 39.34           C  
ATOM     10  C   GLY J   2     -42.254   3.245 -16.426  0.20 41.24           C  
ATOM     11  O   GLY J   2     -43.178   2.469 -16.678  0.20 39.33           O  
ATOM     12  N   ALA J   3     -41.007   2.855 -16.264  0.20 43.91           N  
ATOM     13  CA  ALA J   3     -40.615   1.452 -16.214  0.20 46.39           C  
ATOM     14  C   ALA J   3     -41.304   0.809 -15.006  0.19 47.43           C  
ATOM     15  O   ALA J   3     -40.884   0.981 -13.860  0.19 46.04           O  
ATOM     16  CB  ALA J   3     -39.081   1.365 -16.176  0.18 46.52           C  
ATOM     17  N   VAL J   4     -42.406   0.124 -15.262  0.22 41.67           N  
ATOM     18  CA  VAL J   4     -43.355  -0.382 -14.256  0.22 42.48           C  
ATOM     19  C   VAL J   4     -42.769  -1.479 -13.368  0.22 45.87           C  
ATOM     20  O   VAL J   4     -43.259  -1.683 -12.259  0.22 42.72           O  
ATOM     21  CB  VAL J   4     -44.664  -0.901 -14.913  0.20 37.92           C  
ATOM     22  CG1 VAL J   4     -45.845   0.000 -14.543  0.21 33.12           C  
ATOM     23  CG2 VAL J   4     -44.617  -0.958 -16.451  0.21 37.98           C  
ATOM     24  N   GLY J   5     -41.729  -2.173 -13.826  0.26 47.00           N  
ATOM     25  CA  GLY J   5     -41.235  -3.402 -13.209  0.27 48.97           C  
ATOM     26  C   GLY J   5     -40.154  -3.236 -12.139  0.27 51.87           C  
ATOM     27  O   GLY J   5     -39.743  -4.237 -11.549  0.27 49.59           O  
ATOM     28  N   ASP J   6     -39.670  -2.023 -11.874  0.29 55.87           N  
ATOM     29  CA  ASP J   6     -38.451  -1.794 -11.084  0.29 58.11           C  
ATOM     30  C   ASP J   6     -38.727  -1.568  -9.591  0.28 60.40           C  
ATOM     31  O   ASP J   6     -38.155  -0.670  -8.948  0.28 56.65           O  
ATOM     32  CB  ASP J   6     -37.625  -0.662 -11.721  0.28 54.54           C  
ATOM     33  CG  ASP J   6     -37.021  -1.027 -13.073  0.31 49.12           C  
ATOM     34  OD1 ASP J   6     -36.915  -2.228 -13.401  0.30 47.68           O  
ATOM     35  OD2 ASP J   6     -36.590  -0.085 -13.773  0.32 46.91           O  
ATOM     36  N   GLY J   7     -39.618  -2.369  -9.020  0.41 59.98           N  
ATOM     37  CA  GLY J   7     -39.781  -2.440  -7.571  0.40 61.89           C  
ATOM     38  C   GLY J   7     -38.592  -3.146  -6.914  0.40 65.40           C  
ATOM     39  O   GLY J   7     -37.772  -3.756  -7.610  0.40 62.17           O  
ATOM     40  N   PRO J   8     -38.489  -3.107  -5.587  0.47 63.94           N  
ATOM     41  CA  PRO J   8     -37.526  -3.953  -4.884  0.47 66.82           C  
ATOM     42  C   PRO J   8     -37.737  -5.426  -5.272  0.46 71.16           C  
ATOM     43  O   PRO J   8     -38.861  -5.781  -5.655  0.47 68.00           O  
ATOM     44  CB  PRO J   8     -37.776  -3.700  -3.388  0.45 62.46           C  
ATOM     45  CG  PRO J   8     -39.227  -3.226  -3.347  0.47 60.15           C  
ATOM     46  CD  PRO J   8     -39.389  -2.466  -4.661  0.47 63.71           C  
ATOM     47  N   PRO J   9     -36.689  -6.264  -5.182  0.51 65.90           N  
ATOM     48  CA  PRO J   9     -36.813  -7.680  -5.521  0.52 68.63           C  
ATOM     49  C   PRO J   9     -38.032  -8.297  -4.849  0.52 72.32           C  
ATOM     50  O   PRO J   9     -38.272  -8.083  -3.662  0.52 70.99           O  
ATOM     51  CB  PRO J   9     -35.506  -8.331  -5.050  0.50 64.15           C  
ATOM     52  CG  PRO J   9     -34.513  -7.180  -5.098  0.52 60.19           C  
ATOM     53  CD  PRO J   9     -35.358  -5.963  -4.735  0.51 63.64           C  
ATOM     54  N   ARG J  10     -38.810  -9.042  -5.615  0.60 67.45           N  
ATOM     55  CA  ARG J  10     -40.053  -9.640  -5.112  0.61 69.69           C  
ATOM     56  C   ARG J  10     -39.795 -10.812  -4.178  0.61 73.75           C  
ATOM     57  O   ARG J  10     -40.654 -11.142  -3.369  0.60 69.05           O  
ATOM     58  CB  ARG J  10     -40.925 -10.107  -6.284  0.59 60.72           C  
ATOM     59  CG  ARG J  10     -41.466  -8.950  -7.131  0.49 53.35           C  
ATOM     60  CD  ARG J  10     -42.386  -9.509  -8.213  0.48 47.90           C  
ATOM     61  NE  ARG J  10     -42.937  -8.444  -9.061  0.48 42.44           N  
ATOM     62  CZ  ARG J  10     -43.766  -8.618 -10.082  0.49 36.34           C  
ATOM     63  NH1 ARG J  10     -44.191  -9.802 -10.413  0.48 34.97           N  
ATOM     64  NH2 ARG J  10     -44.174  -7.595 -10.782  0.49 32.48           N  
ATOM     65  N   VAL J  11     -38.641 -11.434  -4.336  0.80 77.40           N  
ATOM     66  CA  VAL J  11     -38.234 -12.619  -3.585  0.80 82.17           C  
ATOM     67  C   VAL J  11     -36.919 -12.308  -2.888  0.80 85.64           C  
ATOM     68  O   VAL J  11     -36.011 -11.743  -3.499  0.80 83.13           O  
ATOM     69  CB  VAL J  11     -38.110 -13.847  -4.506  0.78 74.96           C  
ATOM     70  CG1 VAL J  11     -37.756 -15.106  -3.713  0.74 65.37           C  
ATOM     71  CG2 VAL J  11     -39.426 -14.119  -5.254  0.75 67.90           C  
ATOM     72  N   ASP J  12     -36.824 -12.689  -1.637  0.95 88.29           N  
ATOM     73  CA  ASP J  12     -35.585 -12.561  -0.885  0.95 90.14           C  
ATOM     74  C   ASP J  12     -34.508 -13.486  -1.461  0.95 91.17           C  
ATOM     75  O   ASP J  12     -34.767 -14.635  -1.827  0.95 88.90           O  
ATOM     76  CB  ASP J  12     -35.820 -12.839   0.606  0.94 86.15           C  
ATOM     77  CG  ASP J  12     -36.205 -11.593   1.410  0.92 84.72           C  
ATOM     78  OD1 ASP J  12     -36.607 -10.564   0.820  0.92 78.90           O  
ATOM     79  OD2 ASP J  12     -36.071 -11.637   2.653  0.93 80.20           O  
ATOM     80  N   PHE J  13     -33.295 -12.973  -1.482  0.98 93.28           N  
ATOM     81  CA  PHE J  13     -32.125 -13.794  -1.724  0.98 93.33           C  
ATOM     82  C   PHE J  13     -31.987 -14.813  -0.576  0.98 93.46           C  
ATOM     83  O   PHE J  13     -32.081 -14.421   0.589  0.98 92.70           O  
ATOM     84  CB  PHE J  13     -30.889 -12.905  -1.845  0.98 92.55           C  
ATOM     85  CG  PHE J  13     -29.661 -13.644  -2.326  0.98 92.69           C  
ATOM     86  CD1 PHE J  13     -28.861 -14.359  -1.417  0.98 89.58           C  
ATOM     87  CD2 PHE J  13     -29.330 -13.644  -3.693  0.97 89.27           C  
ATOM     88  CE1 PHE J  13     -27.740 -15.073  -1.865  0.98 87.96           C  
ATOM     89  CE2 PHE J  13     -28.208 -14.350  -4.149  0.98 87.91           C  
ATOM     90  CZ  PHE J  13     -27.413 -15.067  -3.233  0.97 89.51           C  
ATOM     91  N   PRO J  14     -31.736 -16.085  -0.865  0.99 93.36           N  
ATOM     92  CA  PRO J  14     -31.614 -17.090   0.183  0.99 93.15           C  
ATOM     93  C   PRO J  14     -30.363 -16.827   1.024  0.99 93.79           C  
ATOM     94  O   PRO J  14     -29.239 -17.110   0.609  0.99 93.05           O  
ATOM     95  CB  PRO J  14     -31.601 -18.438  -0.547  0.99 91.22           C  
ATOM     96  CG  PRO J  14     -31.087 -18.094  -1.939  0.99 88.73           C  
ATOM     97  CD  PRO J  14     -31.616 -16.685  -2.179  0.99 91.47           C  
ATOM     98  N   ARG J  15     -30.547 -16.306   2.223  1.00 94.21           N  
ATOM     99  CA  ARG J  15     -29.469 -15.912   3.148  1.00 94.24           C  
ATOM    100  C   ARG J  15     -28.466 -17.045   3.411  1.00 94.69           C  
ATOM    101  O   ARG J  15     -27.275 -16.790   3.551  1.00 93.92           O  
ATOM    102  CB  ARG J  15     -30.111 -15.419   4.454  1.00 92.29           C  
ATOM    103  CG  ARG J  15     -29.107 -14.806   5.445  0.99 85.93           C  
ATOM    104  CD  ARG J  15     -29.764 -14.533   6.800  0.99 87.09           C  
ATOM    105  NE  ARG J  15     -30.917 -13.628   6.727  0.99 86.04           N  
ATOM    106  CZ  ARG J  15     -30.898 -12.307   6.860  0.99 86.90           C  
ATOM    107  NH1 ARG J  15     -29.789 -11.653   7.063  0.98 76.51           N  
ATOM    108  NH2 ARG J  15     -32.003 -11.609   6.794  0.99 79.48           N  
ATOM    109  N   SER J  16     -28.950 -18.272   3.440  0.99 93.99           N  
ATOM    110  CA  SER J  16     -28.124 -19.471   3.643  0.99 93.49           C  
ATOM    111  C   SER J  16     -27.092 -19.705   2.537  0.99 93.79           C  
ATOM    112  O   SER J  16     -26.150 -20.465   2.747  0.99 92.29           O  
ATOM    113  CB  SER J  16     -29.027 -20.702   3.756  0.99 92.13           C  
ATOM    114  OG  SER J  16     -29.828 -20.832   2.596  0.97 87.39           O  
ATOM    115  N   ARG J  17     -27.233 -19.043   1.382  0.99 93.90           N  
ATOM    116  CA  ARG J  17     -26.263 -19.101   0.280  0.99 94.07           C  
ATOM    117  C   ARG J  17     -25.116 -18.096   0.428  0.99 94.79           C  
ATOM    118  O   ARG J  17     -24.209 -18.117  -0.389  0.99 94.16           O  
ATOM    119  CB  ARG J  17     -26.985 -18.900  -1.065  0.99 92.53           C  
ATOM    120  CG  ARG J  17     -28.032 -19.969  -1.410  0.98 89.79           C  
ATOM    121  CD  ARG J  17     -27.410 -21.341  -1.701  0.98 85.74           C  
ATOM    122  NE  ARG J  17     -28.373 -22.268  -2.311  0.97 81.48           N  
ATOM    123  CZ  ARG J  17     -28.155 -23.070  -3.350  0.97 78.06           C  
ATOM    124  NH1 ARG J  17     -26.971 -23.223  -3.875  0.97 70.78           N  
ATOM    125  NH2 ARG J  17     -29.130 -23.723  -3.923  0.97 70.82           N  
ATOM    126  N   LEU J  18     -25.151 -17.245   1.429  1.00 95.35           N  
ATOM    127  CA  LEU J  18     -24.096 -16.271   1.698  1.00 95.44           C  
ATOM    128  C   LEU J  18     -23.103 -16.843   2.707  1.00 95.29           C  
ATOM    129  O   LEU J  18     -23.458 -17.107   3.856  1.00 94.28           O  
ATOM    130  CB  LEU J  18     -24.703 -14.948   2.202  1.00 95.48           C  
ATOM    131  CG  LEU J  18     -25.638 -14.240   1.205  0.99 95.20           C  
ATOM    132  CD1 LEU J  18     -26.251 -13.012   1.875  0.99 94.58           C  
ATOM    133  CD2 LEU J  18     -24.897 -13.788  -0.051  0.99 94.41           C  
ATOM    134  N   ARG J  19     -21.845 -16.959   2.290  1.00 96.30           N  
ATOM    135  CA  ARG J  19     -20.728 -17.263   3.194  1.00 96.45           C  
ATOM    136  C   ARG J  19     -19.947 -15.988   3.466  1.00 96.96           C  
ATOM    137  O   ARG J  19     -19.337 -15.439   2.561  1.00 96.49           O  
ATOM    138  CB  ARG J  19     -19.806 -18.321   2.593  0.99 95.31           C  
ATOM    139  CG  ARG J  19     -20.479 -19.691   2.513  0.93 83.83           C  
ATOM    140  CD  ARG J  19     -19.440 -20.732   2.091  0.92 80.98           C  
ATOM    141  NE  ARG J  19     -20.076 -22.016   1.806  0.91 71.05           N  
ATOM    142  CZ  ARG J  19     -19.539 -23.053   1.210  0.91 64.40           C  
ATOM    143  NH1 ARG J  19     -18.265 -23.119   0.954  0.91 57.31           N  
ATOM    144  NH2 ARG J  19     -20.296 -24.035   0.826  0.91 55.39           N  
ATOM    145  N   PHE J  20     -19.937 -15.561   4.701  1.00 96.80           N  
ATOM    146  CA  PHE J  20     -19.158 -14.400   5.119  1.00 96.46           C  
ATOM    147  C   PHE J  20     -17.664 -14.719   5.064  1.00 96.85           C  
ATOM    148  O   PHE J  20     -17.222 -15.719   5.626  1.00 95.77           O  
ATOM    149  CB  PHE J  20     -19.591 -13.955   6.524  1.00 94.45           C  
ATOM    150  CG  PHE J  20     -21.017 -13.447   6.558  0.98 83.77           C  
ATOM    151  CD1 PHE J  20     -21.283 -12.112   6.220  0.98 75.01           C  
ATOM    152  CD2 PHE J  20     -22.086 -14.309   6.879  0.98 72.52           C  
ATOM    153  CE1 PHE J  20     -22.603 -11.637   6.206  0.98 67.51           C  
ATOM    154  CE2 PHE J  20     -23.409 -13.842   6.861  0.98 65.08           C  
ATOM    155  CZ  PHE J  20     -23.666 -12.502   6.526  0.98 64.34           C  
ATOM    156  N   LYS J  21     -16.905 -13.851   4.389  1.00 97.47           N  
ATOM    157  CA  LYS J  21     -15.446 -13.963   4.276  1.00 97.37           C  
ATOM    158  C   LYS J  21     -14.740 -12.969   5.178  1.00 97.09           C  
ATOM    159  O   LYS J  21     -13.952 -13.366   6.027  1.00 95.53           O  
ATOM    160  CB  LYS J  21     -14.998 -13.796   2.817  1.00 96.91           C  
ATOM    161  CG  LYS J  21     -15.305 -15.037   1.977  0.98 94.37           C  
ATOM    162  CD  LYS J  21     -14.523 -14.999   0.661  0.97 90.48           C  
ATOM    163  CE  LYS J  21     -14.538 -16.375   0.023  0.96 83.32           C  
ATOM    164  NZ  LYS J  21     -13.681 -16.460  -1.180  0.96 75.73           N  
ATOM    165  N   GLU J  22     -15.031 -11.693   4.991  1.00 97.55           N  
ATOM    166  CA  GLU J  22     -14.393 -10.615   5.741  1.00 97.19           C  
ATOM    167  C   GLU J  22     -15.305  -9.389   5.842  1.00 97.09           C  
ATOM    168  O   GLU J  22     -16.245  -9.212   5.069  1.00 96.15           O  
ATOM    169  CB  GLU J  22     -13.036 -10.254   5.113  1.00 95.70           C  
ATOM    170  CG  GLU J  22     -13.124  -9.673   3.709  0.98 85.76           C  
ATOM    171  CD  GLU J  22     -11.765  -9.368   3.080  0.98 88.47           C  
ATOM    172  OE1 GLU J  22     -11.724  -9.217   1.839  0.97 82.85           O  
ATOM    173  OE2 GLU J  22     -10.764  -9.271   3.817  0.98 83.88           O  
ATOM    174  N   LYS J  23     -15.005  -8.535   6.809  1.00 94.77           N  
ATOM    175  CA  LYS J  23     -15.659  -7.241   6.955  1.00 93.97           C  
ATOM    176  C   LYS J  23     -14.952  -6.215   6.070  1.00 93.97           C  
ATOM    177  O   LYS J  23     -13.766  -5.973   6.248  1.00 93.13           O  
ATOM    178  CB  LYS J  23     -15.652  -6.857   8.443  1.00 92.59           C  
ATOM    179  CG  LYS J  23     -16.370  -5.535   8.720  0.97 89.85           C  
ATOM    180  CD  LYS J  23     -16.393  -5.262  10.225  0.96 86.59           C  
ATOM    181  CE  LYS J  23     -17.020  -3.904  10.511  0.95 80.62           C  
ATOM    182  NZ  LYS J  23     -17.139  -3.658  11.966  0.95 74.99           N  
ATOM    183  N   LEU J  24     -15.687  -5.588   5.165  1.00 93.71           N  
ATOM    184  CA  LEU J  24     -15.175  -4.539   4.273  1.00 93.25           C  
ATOM    185  C   LEU J  24     -15.235  -3.153   4.911  1.00 91.38           C  
ATOM    186  O   LEU J  24     -14.441  -2.275   4.582  1.00 88.52           O  
ATOM    187  CB  LEU J  24     -15.985  -4.539   2.966  1.00 93.96           C  
ATOM    188  CG  LEU J  24     -15.848  -5.809   2.107  1.00 94.44           C  
ATOM    189  CD1 LEU J  24     -16.785  -5.702   0.905  1.00 94.29           C  
ATOM    190  CD2 LEU J  24     -14.420  -5.999   1.598  1.00 94.25           C  
ATOM    191  N   GLY J  25     -16.190  -2.953   5.798  0.99 89.84           N  
ATOM    192  CA  GLY J  25     -16.338  -1.677   6.476  0.99 88.41           C  
ATOM    193  C   GLY J  25     -17.533  -1.631   7.410  0.99 88.51           C  
ATOM    194  O   GLY J  25     -18.387  -2.518   7.428  0.99 86.88           O  
ATOM    195  N   GLU J  26     -17.577  -0.558   8.167  0.98 85.79           N  
ATOM    196  CA  GLU J  26     -18.639  -0.316   9.131  0.98 82.50           C  
ATOM    197  C   GLU J  26     -19.306   1.025   8.827  0.98 79.97           C  
ATOM    198  O   GLU J  26     -18.636   2.018   8.543  0.98 72.62           O  
ATOM    199  CB  GLU J  26     -18.054  -0.389  10.544  0.97 79.42           C  
ATOM    200  CG  GLU J  26     -19.141  -0.343  11.624  0.91 72.32           C  
ATOM    201  CD  GLU J  26     -18.627  -0.753  13.002  0.90 70.81           C  
ATOM    202  OE1 GLU J  26     -19.479  -0.997  13.878  0.90 66.59           O  
ATOM    203  OE2 GLU J  26     -17.399  -0.860  13.183  0.90 67.03           O  
ATOM    204  N   GLY J  27     -20.619   1.024   8.864  0.95 79.43           N  
ATOM    205  CA  GLY J  27     -21.441   2.211   8.724  0.95 76.40           C  
ATOM    206  C   GLY J  27     -22.149   2.547  10.028  0.96 76.47           C  
ATOM    207  O   GLY J  27     -22.086   1.805  11.009  0.95 71.74           O  
ATOM    208  N   GLN J  28     -22.880   3.649  10.021  0.94 73.29           N  
ATOM    209  CA  GLN J  28     -23.580   4.131  11.217  0.94 71.74           C  
ATOM    210  C   GLN J  28     -24.556   3.096  11.810  0.94 71.61           C  
ATOM    211  O   GLN J  28     -24.728   3.032  13.030  0.94 67.53           O  
ATOM    212  CB  GLN J  28     -24.314   5.427  10.842  0.93 68.20           C  
ATOM    213  CG  GLN J  28     -24.923   6.129  12.057  0.83 61.76           C  
ATOM    214  CD  GLN J  28     -25.624   7.440  11.701  0.82 56.32           C  
ATOM    215  OE1 GLN J  28     -25.770   7.819  10.553  0.80 51.43           O  
ATOM    216  NE2 GLN J  28     -26.084   8.163  12.691  0.81 50.36           N  
ATOM    217  N   PHE J  29     -25.196   2.298  10.953  0.94 78.81           N  
ATOM    218  CA  PHE J  29     -26.280   1.391  11.356  0.94 78.83           C  
ATOM    219  C   PHE J  29     -26.011  -0.077  11.035  0.94 80.82           C  
ATOM    220  O   PHE J  29     -26.911  -0.912  11.176  0.94 77.68           O  
ATOM    221  CB  PHE J  29     -27.593   1.864  10.716  0.93 73.58           C  
ATOM    222  CG  PHE J  29     -27.933   3.314  11.005  0.89 69.27           C  
ATOM    223  CD1 PHE J  29     -28.135   3.741  12.330  0.89 63.13           C  
ATOM    224  CD2 PHE J  29     -28.033   4.242   9.952  0.88 60.51           C  
ATOM    225  CE1 PHE J  29     -28.435   5.083  12.609  0.89 55.79           C  
ATOM    226  CE2 PHE J  29     -28.334   5.582  10.219  0.89 55.73           C  
ATOM    227  CZ  PHE J  29     -28.536   6.003  11.549  0.89 54.48           C  
ATOM    228  N   GLY J  30     -24.804  -0.399  10.587  0.99 79.69           N  
ATOM    229  CA  GLY J  30     -24.492  -1.768  10.198  0.99 80.81           C  
ATOM    230  C   GLY J  30     -23.106  -1.915   9.609  0.99 83.67           C  
ATOM    231  O   GLY J  30     -22.269  -1.021   9.704  0.99 82.75           O  
ATOM    232  N   GLU J  31     -22.896  -3.045   8.977  1.00 89.49           N  
ATOM    233  CA  GLU J  31     -21.611  -3.449   8.434  1.00 90.13           C  
ATOM    234  C   GLU J  31     -21.765  -3.839   6.968  1.00 91.92           C  
ATOM    235  O   GLU J  31     -22.834  -4.269   6.540  1.00 92.17           O  
ATOM    236  CB  GLU J  31     -21.035  -4.597   9.262  1.00 87.80           C  
ATOM    237  CG  GLU J  31     -20.903  -4.225  10.750  0.97 81.95           C  
ATOM    238  CD  GLU J  31     -20.159  -5.279  11.561  0.97 80.91           C  
ATOM    239  OE1 GLU J  31     -19.538  -4.885  12.580  0.97 75.86           O  
ATOM    240  OE2 GLU J  31     -20.142  -6.457  11.155  0.97 75.33           O  
ATOM    241  N   VAL J  32     -20.681  -3.708   6.217  1.00 93.01           N  
ATOM    242  CA  VAL J  32     -20.577  -4.268   4.869  1.00 93.39           C  
ATOM    243  C   VAL J  32     -19.577  -5.403   4.916  1.00 93.92           C  
ATOM    244  O   VAL J  32     -18.446  -5.223   5.363  1.00 94.01           O  
ATOM    245  CB  VAL J  32     -20.215  -3.207   3.818  1.00 92.91           C  
ATOM    246  CG1 VAL J  32     -20.153  -3.816   2.413  1.00 91.66           C  
ATOM    247  CG2 VAL J  32     -21.261  -2.085   3.797  1.00 91.86           C  
ATOM    248  N   HIS J  33     -19.985  -6.562   4.443  1.00 95.90           N  
ATOM    249  CA  HIS J  33     -19.173  -7.771   4.424  1.00 96.22           C  
ATOM    250  C   HIS J  33     -18.936  -8.234   2.996  1.00 96.53           C  
ATOM    251  O   HIS J  33     -19.841  -8.174   2.164  1.00 96.43           O  
ATOM    252  CB  HIS J  33     -19.850  -8.866   5.253  1.00 95.95           C  
ATOM    253  CG  HIS J  33     -19.787  -8.612   6.732  1.00 94.86           C  
ATOM    254  ND1 HIS J  33     -20.650  -7.830   7.465  1.00 83.48           N  
ATOM    255  CD2 HIS J  33     -18.855  -9.105   7.611  1.00 83.20           C  
ATOM    256  CE1 HIS J  33     -20.250  -7.854   8.749  1.00 86.09           C  
ATOM    257  NE2 HIS J  33     -19.166  -8.622   8.866  1.00 87.53           N  
ATOM    258  N   LEU J  34     -17.742  -8.741   2.744  1.00 97.45           N  
ATOM    259  CA  LEU J  34     -17.481  -9.584   1.591  1.00 97.78           C  
ATOM    260  C   LEU J  34     -18.086 -10.962   1.857  1.00 97.82           C  
ATOM    261  O   LEU J  34     -17.794 -11.588   2.880  1.00 97.59           O  
ATOM    262  CB  LEU J  34     -15.968  -9.662   1.347  1.00 97.77           C  
ATOM    263  CG  LEU J  34     -15.558 -10.589   0.190  1.00 97.24           C  
ATOM    264  CD1 LEU J  34     -16.144 -10.139  -1.146  1.00 96.25           C  
ATOM    265  CD2 LEU J  34     -14.036 -10.610   0.070  1.00 95.98           C  
ATOM    266  N   CYS J  35     -18.897 -11.425   0.928  1.00 97.90           N  
ATOM    267  CA  CYS J  35     -19.470 -12.760   0.965  1.00 97.92           C  
ATOM    268  C   CYS J  35     -19.181 -13.508  -0.333  1.00 97.87           C  
ATOM    269  O   CYS J  35     -19.100 -12.919  -1.410  1.00 97.55           O  
ATOM    270  CB  CYS J  35     -20.978 -12.689   1.248  1.00 97.73           C  
ATOM    271  SG  CYS J  35     -21.312 -11.946   2.873  1.00 96.91           S  
ATOM    272  N   GLU J  36     -19.097 -14.805  -0.223  1.00 97.18           N  
ATOM    273  CA  GLU J  36     -19.135 -15.720  -1.360  1.00 96.82           C  
ATOM    274  C   GLU J  36     -20.541 -16.320  -1.472  1.00 96.65           C  
ATOM    275  O   GLU J  36     -21.158 -16.663  -0.460  1.00 95.87           O  
ATOM    276  CB  GLU J  36     -18.052 -16.781  -1.188  1.00 95.66           C  
ATOM    277  CG  GLU J  36     -17.897 -17.678  -2.416  0.97 90.36           C  
ATOM    278  CD  GLU J  36     -16.670 -18.587  -2.305  0.97 88.25           C  
ATOM    279  OE1 GLU J  36     -16.575 -19.551  -3.088  0.97 81.45           O  
ATOM    280  OE2 GLU J  36     -15.789 -18.315  -1.456  0.97 81.55           O  
ATOM    281  N   VAL J  37     -21.029 -16.428  -2.693  0.99 95.82           N  
ATOM    282  CA  VAL J  37     -22.332 -17.052  -2.961  0.99 95.22           C  
ATOM    283  C   VAL J  37     -22.133 -18.534  -3.243  0.99 94.23           C  
ATOM    284  O   VAL J  37     -21.472 -18.916  -4.208  0.99 92.40           O  
ATOM    285  CB  VAL J  37     -23.081 -16.353  -4.110  0.99 94.46           C  
ATOM    286  CG1 VAL J  37     -24.443 -17.006  -4.370  0.98 92.21           C  
ATOM    287  CG2 VAL J  37     -23.320 -14.873  -3.791  0.98 92.67           C  
ATOM    288  N   ASP J  38     -22.767 -19.367  -2.435  0.96 91.11           N  
ATOM    289  CA  ASP J  38     -22.770 -20.810  -2.630  0.96 88.81           C  
ATOM    290  C   ASP J  38     -23.567 -21.219  -3.862  0.96 88.03           C  
ATOM    291  O   ASP J  38     -24.721 -20.823  -4.020  0.96 84.32           O  
ATOM    292  CB  ASP J  38     -23.362 -21.508  -1.396  0.95 85.07           C  
ATOM    293  CG  ASP J  38     -22.316 -21.714  -0.321  0.91 77.89           C  
ATOM    294  OD1 ASP J  38     -21.138 -21.813  -0.696  0.91 71.57           O  
ATOM    295  OD2 ASP J  38     -22.680 -21.902   0.862  0.91 71.74           O  
ATOM    296  N   SER J  39     -22.957 -22.067  -4.685  0.90 84.87           N  
ATOM    297  CA  SER J  39     -23.591 -22.644  -5.880  0.90 84.69           C  
ATOM    298  C   SER J  39     -24.366 -21.595  -6.692  0.90 85.69           C  
ATOM    299  O   SER J  39     -25.572 -21.751  -6.906  0.90 82.00           O  
ATOM    300  CB  SER J  39     -24.481 -23.829  -5.482  0.90 80.37           C  
ATOM    301  OG  SER J  39     -23.751 -24.779  -4.738  0.86 73.81           O  
ATOM    302  N   PRO J  40     -23.704 -20.510  -7.138  0.86 84.73           N  
ATOM    303  CA  PRO J  40     -24.399 -19.365  -7.738  0.87 84.50           C  
ATOM    304  C   PRO J  40     -25.147 -19.728  -9.017  0.87 85.41           C  
ATOM    305  O   PRO J  40     -26.136 -19.087  -9.351  0.86 82.64           O  
ATOM    306  CB  PRO J  40     -23.295 -18.338  -7.995  0.87 81.01           C  
ATOM    307  CG  PRO J  40     -22.042 -19.194  -8.159  0.87 79.54           C  
ATOM    308  CD  PRO J  40     -22.278 -20.323  -7.167  0.87 83.02           C  
ATOM    309  N   GLN J  41     -24.723 -20.774  -9.694  0.83 84.52           N  
ATOM    310  CA  GLN J  41     -25.369 -21.273 -10.911  0.83 84.32           C  
ATOM    311  C   GLN J  41     -26.846 -21.614 -10.694  0.82 84.11           C  
ATOM    312  O   GLN J  41     -27.663 -21.322 -11.559  0.82 79.99           O  
ATOM    313  CB  GLN J  41     -24.609 -22.505 -11.425  0.82 80.58           C  
ATOM    314  CG  GLN J  41     -23.171 -22.163 -11.844  0.72 71.49           C  
ATOM    315  CD  GLN J  41     -22.377 -23.372 -12.351  0.71 64.78           C  
ATOM    316  OE1 GLN J  41     -22.845 -24.485 -12.444  0.71 58.54           O  
ATOM    317  NE2 GLN J  41     -21.130 -23.168 -12.696  0.72 55.87           N  
ATOM    318  N   ASP J  42     -27.190 -22.143  -9.528  0.81 81.75           N  
ATOM    319  CA  ASP J  42     -28.575 -22.489  -9.177  0.81 82.75           C  
ATOM    320  C   ASP J  42     -29.469 -21.254  -9.031  0.80 84.15           C  
ATOM    321  O   ASP J  42     -30.691 -21.363  -9.094  0.80 80.90           O  
ATOM    322  CB  ASP J  42     -28.607 -23.246  -7.838  0.80 77.82           C  
ATOM    323  CG  ASP J  42     -27.762 -24.509  -7.752  0.76 72.61           C  
ATOM    324  OD1 ASP J  42     -27.368 -25.064  -8.805  0.76 67.14           O  
ATOM    325  OD2 ASP J  42     -27.499 -24.914  -6.595  0.75 67.75           O  
ATOM    326  N   LEU J  43     -28.859 -20.087  -8.812  0.74 83.70           N  
ATOM    327  CA  LEU J  43     -29.567 -18.825  -8.576  0.75 83.82           C  
ATOM    328  C   LEU J  43     -29.686 -17.969  -9.838  0.74 82.66           C  
ATOM    329  O   LEU J  43     -30.555 -17.110  -9.896  0.74 79.14           O  
ATOM    330  CB  LEU J  43     -28.855 -18.041  -7.458  0.75 82.46           C  
ATOM    331  CG  LEU J  43     -28.813 -18.751  -6.097  0.73 82.60           C  
ATOM    332  CD1 LEU J  43     -27.951 -17.940  -5.135  0.71 79.96           C  
ATOM    333  CD2 LEU J  43     -30.208 -18.897  -5.488  0.71 80.15           C  
ATOM    334  N   VAL J  44     -28.838 -18.190 -10.841  0.74 81.76           N  
ATOM    335  CA  VAL J  44     -28.868 -17.428 -12.104  0.75 80.06           C  
ATOM    336  C   VAL J  44     -30.190 -17.605 -12.852  0.75 78.98           C  
ATOM    337  O   VAL J  44     -30.657 -16.684 -13.521  0.75 74.44           O  
ATOM    338  CB  VAL J  44     -27.697 -17.831 -13.023  0.73 76.26           C  
ATOM    339  CG1 VAL J  44     -27.741 -17.149 -14.396  0.68 70.34           C  
ATOM    340  CG2 VAL J  44     -26.363 -17.469 -12.390  0.68 72.19           C  
ATOM    341  N   SER J  45     -30.800 -18.772 -12.735  0.73 72.70           N  
ATOM    342  CA  SER J  45     -32.109 -19.065 -13.332  0.74 72.03           C  
ATOM    343  C   SER J  45     -33.280 -18.414 -12.589  0.74 73.92           C  
ATOM    344  O   SER J  45     -34.405 -18.439 -13.087  0.74 68.95           O  
ATOM    345  CB  SER J  45     -32.315 -20.580 -13.389  0.75 64.60           C  
ATOM    346  OG  SER J  45     -32.202 -21.153 -12.103  0.68 57.48           O  
ATOM    347  N   LEU J  46     -33.020 -17.861 -11.409  0.66 72.66           N  
ATOM    348  CA  LEU J  46     -33.990 -17.107 -10.626  0.66 73.34           C  
ATOM    349  C   LEU J  46     -33.886 -15.611 -10.960  0.66 75.52           C  
ATOM    350  O   LEU J  46     -33.033 -15.197 -11.748  0.66 72.11           O  
ATOM    351  CB  LEU J  46     -33.772 -17.415  -9.127  0.65 68.33           C  
ATOM    352  CG  LEU J  46     -33.895 -18.904  -8.747  0.59 63.41           C  
ATOM    353  CD1 LEU J  46     -33.537 -19.098  -7.274  0.59 60.67           C  
ATOM    354  CD2 LEU J  46     -35.317 -19.430  -8.959  0.57 59.69           C  
ATOM    355  N   ASP J  47     -34.704 -14.780 -10.340  0.69 75.96           N  
ATOM    356  CA  ASP J  47     -34.782 -13.327 -10.580  0.70 76.44           C  
ATOM    357  C   ASP J  47     -33.561 -12.521 -10.072  0.69 79.04           C  
ATOM    358  O   ASP J  47     -33.659 -11.314  -9.822  0.69 74.54           O  
ATOM    359  CB  ASP J  47     -36.094 -12.783  -9.972  0.69 69.25           C  
ATOM    360  CG  ASP J  47     -37.374 -13.245 -10.678  0.60 61.84           C  
ATOM    361  OD1 ASP J  47     -37.358 -13.404 -11.920  0.60 56.49           O  
ATOM    362  OD2 ASP J  47     -38.404 -13.376  -9.977  0.60 56.28           O  
ATOM    363  N   PHE J  48     -32.400 -13.160  -9.910  0.69 83.52           N  
ATOM    364  CA  PHE J  48     -31.188 -12.515  -9.404  0.70 84.64           C  
ATOM    365  C   PHE J  48     -30.211 -12.217 -10.543  0.70 84.93           C  
ATOM    366  O   PHE J  48     -29.757 -13.143 -11.219  0.70 83.01           O  
ATOM    367  CB  PHE J  48     -30.544 -13.375  -8.310  0.70 82.25           C  
ATOM    368  CG  PHE J  48     -31.460 -13.657  -7.136  0.64 83.32           C  
ATOM    369  CD1 PHE J  48     -31.879 -12.610  -6.294  0.64 80.86           C  
ATOM    370  CD2 PHE J  48     -31.931 -14.962  -6.908  0.63 80.66           C  
ATOM    371  CE1 PHE J  48     -32.772 -12.860  -5.243  0.67 78.57           C  
ATOM    372  CE2 PHE J  48     -32.822 -15.220  -5.858  0.67 79.56           C  
ATOM    373  CZ  PHE J  48     -33.246 -14.168  -5.022  0.65 80.48           C  
ATOM    374  N   PRO J  49     -29.815 -10.943 -10.737  0.76 84.67           N  
ATOM    375  CA  PRO J  49     -28.907 -10.537 -11.813  0.75 84.67           C  
ATOM    376  C   PRO J  49     -27.443 -10.849 -11.467  0.75 85.33           C  
ATOM    377  O   PRO J  49     -26.594  -9.949 -11.394  0.75 82.55           O  
ATOM    378  CB  PRO J  49     -29.197  -9.043 -12.013  0.76 81.38           C  
ATOM    379  CG  PRO J  49     -29.539  -8.580 -10.601  0.78 78.71           C  
ATOM    380  CD  PRO J  49     -30.287  -9.778 -10.023  0.77 82.47           C  
ATOM    381  N   LEU J  50     -27.143 -12.110 -11.233  0.70 85.55           N  
ATOM    382  CA  LEU J  50     -25.805 -12.569 -10.863  0.71 86.02           C  
ATOM    383  C   LEU J  50     -24.924 -12.723 -12.102  0.71 85.07           C  
ATOM    384  O   LEU J  50     -25.325 -13.327 -13.094  0.71 82.25           O  
ATOM    385  CB  LEU J  50     -25.890 -13.884 -10.069  0.71 84.68           C  
ATOM    386  CG  LEU J  50     -26.755 -13.821  -8.792  0.70 84.07           C  
ATOM    387  CD1 LEU J  50     -26.739 -15.182  -8.095  0.70 82.00           C  
ATOM    388  CD2 LEU J  50     -26.266 -12.768  -7.797  0.68 81.82           C  
ATOM    389  N   ASN J  51     -23.701 -12.208 -12.014  0.76 83.28           N  
ATOM    390  CA  ASN J  51     -22.704 -12.378 -13.069  0.77 83.21           C  
ATOM    391  C   ASN J  51     -21.744 -13.512 -12.700  0.76 83.96           C  
ATOM    392  O   ASN J  51     -20.676 -13.287 -12.123  0.76 80.10           O  
ATOM    393  CB  ASN J  51     -21.996 -11.038 -13.328  0.74 78.49           C  
ATOM    394  CG  ASN J  51     -21.127 -11.088 -14.575  0.69 71.03           C  
ATOM    395  OD1 ASN J  51     -21.221 -11.984 -15.404  0.69 62.99           O  
ATOM    396  ND2 ASN J  51     -20.279 -10.102 -14.760  0.67 61.93           N  
ATOM    397  N   VAL J  52     -22.135 -14.736 -13.008  0.72 85.08           N  
ATOM    398  CA  VAL J  52     -21.350 -15.927 -12.674  0.72 85.24           C  
ATOM    399  C   VAL J  52     -20.329 -16.197 -13.767  0.72 85.06           C  
ATOM    400  O   VAL J  52     -20.689 -16.448 -14.917  0.72 82.08           O  
ATOM    401  CB  VAL J  52     -22.252 -17.152 -12.436  0.70 82.47           C  
ATOM    402  CG1 VAL J  52     -21.424 -18.371 -12.001  0.66 75.55           C  
ATOM    403  CG2 VAL J  52     -23.280 -16.851 -11.348  0.66 78.01           C  
ATOM    404  N   ARG J  53     -19.051 -16.214 -13.402  0.71 82.57           N  
ATOM    405  CA  ARG J  53     -17.979 -16.673 -14.287  0.71 82.80           C  
ATOM    406  C   ARG J  53     -17.598 -18.103 -13.922  0.70 83.48           C  
ATOM    407  O   ARG J  53     -17.346 -18.406 -12.762  0.70 80.03           O  
ATOM    408  CB  ARG J  53     -16.775 -15.726 -14.212  0.71 78.83           C  
ATOM    409  CG  ARG J  53     -17.101 -14.306 -14.723  0.61 71.50           C  
ATOM    410  CD  ARG J  53     -15.816 -13.476 -14.778  0.61 68.88           C  
ATOM    411  NE  ARG J  53     -16.064 -12.057 -15.096  0.59 62.45           N  
ATOM    412  CZ  ARG J  53     -15.140 -11.113 -15.010  0.58 56.16           C  
ATOM    413  NH1 ARG J  53     -13.888 -11.392 -14.808  0.60 52.43           N  
ATOM    414  NH2 ARG J  53     -15.454  -9.851 -15.080  0.58 49.51           N  
ATOM    415  N   LYS J  54     -17.559 -18.960 -14.906  0.71 81.69           N  
ATOM    416  CA  LYS J  54     -17.220 -20.371 -14.699  0.72 81.48           C  
ATOM    417  C   LYS J  54     -15.821 -20.506 -14.089  0.71 81.68           C  
ATOM    418  O   LYS J  54     -14.860 -19.970 -14.635  0.71 77.47           O  
ATOM    419  CB  LYS J  54     -17.345 -21.123 -16.031  0.71 78.45           C  
ATOM    420  CG  LYS J  54     -17.229 -22.645 -15.849  0.59 70.24           C  
ATOM    421  CD  LYS J  54     -17.396 -23.372 -17.187  0.59 65.34           C  
ATOM    422  CE  LYS J  54     -17.300 -24.878 -16.977  0.58 55.89           C  
ATOM    423  NZ  LYS J  54     -17.450 -25.636 -18.239  0.58 48.65           N  
ATOM    424  N   GLY J  55     -15.721 -21.258 -13.003  0.71 80.59           N  
ATOM    425  CA  GLY J  55     -14.445 -21.505 -12.317  0.70 80.94           C  
ATOM    426  C   GLY J  55     -13.995 -20.402 -11.357  0.70 82.52           C  
ATOM    427  O   GLY J  55     -12.958 -20.562 -10.720  0.70 78.08           O  
ATOM    428  N   HIS J  56     -14.768 -19.329 -11.213  0.75 81.00           N  
ATOM    429  CA  HIS J  56     -14.515 -18.276 -10.228  0.75 82.08           C  
ATOM    430  C   HIS J  56     -15.619 -18.251  -9.170  0.75 84.34           C  
ATOM    431  O   HIS J  56     -16.798 -18.380  -9.517  0.75 82.85           O  
ATOM    432  CB  HIS J  56     -14.360 -16.920 -10.928  0.75 78.35           C  
ATOM    433  CG  HIS J  56     -13.117 -16.863 -11.774  0.65 73.69           C  
ATOM    434  ND1 HIS J  56     -11.859 -16.527 -11.325  0.65 64.28           N  
ATOM    435  CD2 HIS J  56     -12.986 -17.176 -13.102  0.63 63.46           C  
ATOM    436  CE1 HIS J  56     -11.000 -16.627 -12.352  0.63 62.24           C  
ATOM    437  NE2 HIS J  56     -11.656 -17.019 -13.439  0.62 63.20           N  
ATOM    438  N   PRO J  57     -15.263 -18.070  -7.891  0.93 84.55           N  
ATOM    439  CA  PRO J  57     -16.268 -17.852  -6.860  0.93 85.62           C  
ATOM    440  C   PRO J  57     -17.008 -16.543  -7.146  0.93 88.33           C  
ATOM    441  O   PRO J  57     -16.396 -15.543  -7.529  0.93 86.92           O  
ATOM    442  CB  PRO J  57     -15.495 -17.811  -5.538  0.93 80.92           C  
ATOM    443  CG  PRO J  57     -14.111 -17.316  -5.948  0.92 76.81           C  
ATOM    444  CD  PRO J  57     -13.927 -17.907  -7.346  0.92 79.75           C  
ATOM    445  N   LEU J  58     -18.308 -16.544  -6.940  0.99 91.85           N  
ATOM    446  CA  LEU J  58     -19.079 -15.309  -7.015  1.00 93.29           C  
ATOM    447  C   LEU J  58     -18.944 -14.569  -5.690  0.99 95.11           C  
ATOM    448  O   LEU J  58     -19.491 -15.001  -4.672  0.99 94.95           O  
ATOM    449  CB  LEU J  58     -20.540 -15.609  -7.382  0.99 91.88           C  
ATOM    450  CG  LEU J  58     -21.417 -14.338  -7.422  0.98 89.36           C  
ATOM    451  CD1 LEU J  58     -20.961 -13.344  -8.490  0.98 86.18           C  
ATOM    452  CD2 LEU J  58     -22.860 -14.709  -7.718  0.98 85.37           C  
ATOM    453  N   LEU J  59     -18.239 -13.451  -5.726  1.00 95.75           N  
ATOM    454  CA  LEU J  59     -18.085 -12.560  -4.586  1.00 96.09           C  
ATOM    455  C   LEU J  59     -19.098 -11.423  -4.674  1.00 96.30           C  
ATOM    456  O   LEU J  59     -19.338 -10.860  -5.743  1.00 95.82           O  
ATOM    457  CB  LEU J  59     -16.643 -12.033  -4.513  1.00 95.86           C  
ATOM    458  CG  LEU J  59     -15.572 -13.127  -4.311  1.00 95.31           C  
ATOM    459  CD1 LEU J  59     -14.185 -12.485  -4.275  1.00 93.95           C  
ATOM    460  CD2 LEU J  59     -15.772 -13.909  -3.011  1.00 93.62           C  
ATOM    461  N   VAL J  60     -19.678 -11.086  -3.533  1.00 96.90           N  
ATOM    462  CA  VAL J  60     -20.657 -10.008  -3.389  1.00 97.18           C  
ATOM    463  C   VAL J  60     -20.347  -9.189  -2.146  1.00 97.26           C  
ATOM    464  O   VAL J  60     -19.790  -9.703  -1.177  1.00 97.18           O  
ATOM    465  CB  VAL J  60     -22.105 -10.540  -3.358  1.00 97.00           C  
ATOM    466  CG1 VAL J  60     -22.497 -11.198  -4.686  1.00 96.23           C  
ATOM    467  CG2 VAL J  60     -22.365 -11.538  -2.225  1.00 96.29           C  
ATOM    468  N   ALA J  61     -20.737  -7.927  -2.159  1.00 97.03           N  
ATOM    469  CA  ALA J  61     -20.742  -7.098  -0.967  1.00 96.89           C  
ATOM    470  C   ALA J  61     -22.149  -7.090  -0.364  1.00 96.84           C  
ATOM    471  O   ALA J  61     -23.138  -6.839  -1.060  1.00 96.58           O  
ATOM    472  CB  ALA J  61     -20.215  -5.700  -1.311  1.00 96.57           C  
ATOM    473  N   VAL J  62     -22.240  -7.357   0.927  1.00 96.78           N  
ATOM    474  CA  VAL J  62     -23.501  -7.450   1.661  1.00 96.75           C  
ATOM    475  C   VAL J  62     -23.510  -6.401   2.758  1.00 96.42           C  
ATOM    476  O   VAL J  62     -22.719  -6.465   3.693  1.00 96.06           O  
ATOM    477  CB  VAL J  62     -23.728  -8.863   2.229  1.00 96.81           C  
ATOM    478  CG1 VAL J  62     -25.110  -8.973   2.881  1.00 96.31           C  
ATOM    479  CG2 VAL J  62     -23.640  -9.922   1.129  1.00 96.62           C  
ATOM    480  N   LYS J  63     -24.423  -5.455   2.645  1.00 95.72           N  
ATOM    481  CA  LYS J  63     -24.691  -4.473   3.698  1.00 95.37           C  
ATOM    482  C   LYS J  63     -25.769  -5.026   4.615  1.00 95.58           C  
ATOM    483  O   LYS J  63     -26.855  -5.380   4.162  1.00 95.36           O  
ATOM    484  CB  LYS J  63     -25.061  -3.134   3.059  1.00 94.32           C  
ATOM    485  CG  LYS J  63     -25.239  -1.992   4.064  1.00 91.41           C  
ATOM    486  CD  LYS J  63     -25.496  -0.702   3.276  1.00 88.66           C  
ATOM    487  CE  LYS J  63     -25.602   0.531   4.164  0.99 84.32           C  
ATOM    488  NZ  LYS J  63     -25.802   1.738   3.322  0.99 80.04           N  
ATOM    489  N   ILE J  64     -25.452  -5.078   5.898  1.00 95.74           N  
ATOM    490  CA  ILE J  64     -26.283  -5.696   6.930  1.00 95.69           C  
ATOM    491  C   ILE J  64     -26.669  -4.621   7.934  1.00 95.14           C  
ATOM    492  O   ILE J  64     -25.805  -3.947   8.491  1.00 94.32           O  
ATOM    493  CB  ILE J  64     -25.549  -6.868   7.615  1.00 95.38           C  
ATOM    494  CG1 ILE J  64     -24.972  -7.838   6.559  1.00 90.49           C  
ATOM    495  CG2 ILE J  64     -26.508  -7.594   8.578  1.00 91.55           C  
ATOM    496  CD1 ILE J  64     -24.226  -9.024   7.150  0.99 81.42           C  
ATOM    497  N   LEU J  65     -27.956  -4.474   8.158  1.00 94.32           N  
ATOM    498  CA  LEU J  65     -28.460  -3.619   9.223  1.00 93.44           C  
ATOM    499  C   LEU J  65     -28.289  -4.341  10.562  1.00 92.17           C  
ATOM    500  O   LEU J  65     -28.670  -5.501  10.688  1.00 89.69           O  
ATOM    501  CB  LEU J  65     -29.933  -3.277   8.944  1.00 92.74           C  
ATOM    502  CG  LEU J  65     -30.519  -2.234   9.914  0.99 91.31           C  
ATOM    503  CD1 LEU J  65     -29.917  -0.846   9.688  0.99 89.70           C  
ATOM    504  CD2 LEU J  65     -32.029  -2.138   9.710  0.99 89.52           C  
ATOM    505  N   ARG J  66     -27.769  -3.647  11.553  0.99 89.89           N  
ATOM    506  CA  ARG J  66     -27.650  -4.218  12.900  0.99 88.08           C  
ATOM    507  C   ARG J  66     -29.039  -4.586  13.453  0.99 88.58           C  
ATOM    508  O   ARG J  66     -29.978  -3.814  13.265  0.99 86.38           O  
ATOM    509  CB  ARG J  66     -26.935  -3.242  13.835  0.99 84.57           C  
ATOM    510  CG  ARG J  66     -25.477  -3.013  13.427  0.88 75.36           C  
ATOM    511  CD  ARG J  66     -24.792  -2.083  14.428  0.87 70.87           C  
ATOM    512  NE  ARG J  66     -23.412  -1.779  14.028  0.87 63.67           N  
ATOM    513  CZ  ARG J  66     -22.502  -1.177  14.776  0.86 57.82           C  
ATOM    514  NH1 ARG J  66     -22.766  -0.796  15.990  0.86 53.48           N  
ATOM    515  NH2 ARG J  66     -21.304  -0.956  14.313  0.86 50.73           N  
ATOM    516  N   PRO J  67     -29.171  -5.706  14.157  0.98 86.72           N  
ATOM    517  CA  PRO J  67     -30.465  -6.122  14.718  0.98 84.83           C  
ATOM    518  C   PRO J  67     -31.062  -5.117  15.710  0.98 85.01           C  
ATOM    519  O   PRO J  67     -32.282  -4.998  15.811  0.98 82.46           O  
ATOM    520  CB  PRO J  67     -30.188  -7.464  15.405  0.98 82.87           C  
ATOM    521  CG  PRO J  67     -28.966  -8.007  14.667  0.97 79.93           C  
ATOM    522  CD  PRO J  67     -28.184  -6.744  14.327  0.97 82.35           C  
ATOM    523  N   ASP J  68     -30.205  -4.370  16.406  0.98 86.83           N  
ATOM    524  CA  ASP J  68     -30.581  -3.337  17.378  0.98 86.16           C  
ATOM    525  C   ASP J  68     -30.805  -1.948  16.741  0.98 87.54           C  
ATOM    526  O   ASP J  68     -31.012  -0.955  17.452  0.98 85.35           O  
ATOM    527  CB  ASP J  68     -29.518  -3.284  18.490  0.97 83.19           C  
ATOM    528  CG  ASP J  68     -28.136  -2.806  18.014  0.93 79.01           C  
ATOM    529  OD1 ASP J  68     -27.812  -2.994  16.818  0.93 73.80           O  
ATOM    530  OD2 ASP J  68     -27.381  -2.264  18.849  0.92 73.35           O  
ATOM    531  N   ALA J  69     -30.781  -1.863  15.414  0.98 88.21           N  
ATOM    532  CA  ALA J  69     -30.976  -0.604  14.711  0.98 88.73           C  
ATOM    533  C   ALA J  69     -32.337   0.035  15.035  0.98 89.93           C  
ATOM    534  O   ALA J  69     -33.371  -0.623  15.139  0.98 89.20           O  
ATOM    535  CB  ALA J  69     -30.801  -0.824  13.207  0.98 87.42           C  
ATOM    536  N   THR J  70     -32.328   1.354  15.128  0.99 90.91           N  
ATOM    537  CA  THR J  70     -33.551   2.119  15.387  0.99 91.56           C  
ATOM    538  C   THR J  70     -34.571   1.955  14.252  0.99 92.77           C  
ATOM    539  O   THR J  70     -34.225   1.647  13.111  0.99 92.54           O  
ATOM    540  CB  THR J  70     -33.253   3.613  15.599  0.99 90.44           C  
ATOM    541  OG1 THR J  70     -32.776   4.201  14.417  0.98 86.92           O  
ATOM    542  CG2 THR J  70     -32.231   3.869  16.709  0.98 86.48           C  
ATOM    543  N   LYS J  71     -35.835   2.251  14.526  0.99 93.26           N  
ATOM    544  CA  LYS J  71     -36.880   2.263  13.486  0.99 93.64           C  
ATOM    545  C   LYS J  71     -36.533   3.204  12.328  0.99 93.93           C  
ATOM    546  O   LYS J  71     -36.804   2.871  11.179  0.99 92.90           O  
ATOM    547  CB  LYS J  71     -38.237   2.661  14.086  0.99 92.80           C  
ATOM    548  CG  LYS J  71     -38.822   1.582  15.009  0.88 81.09           C  
ATOM    549  CD  LYS J  71     -40.211   1.993  15.511  0.86 74.98           C  
ATOM    550  CE  LYS J  71     -40.791   0.910  16.414  0.85 64.60           C  
ATOM    551  NZ  LYS J  71     -42.119   1.273  16.954  0.85 56.31           N  
ATOM    552  N   ASN J  72     -35.906   4.339  12.614  1.00 91.97           N  
ATOM    553  CA  ASN J  72     -35.468   5.278  11.581  1.00 91.64           C  
ATOM    554  C   ASN J  72     -34.376   4.665  10.700  1.00 92.15           C  
ATOM    555  O   ASN J  72     -34.507   4.698   9.480  1.00 91.32           O  
ATOM    556  CB  ASN J  72     -35.010   6.594  12.227  1.00 89.97           C  
ATOM    557  CG  ASN J  72     -36.164   7.409  12.798  0.97 79.35           C  
ATOM    558  OD1 ASN J  72     -37.330   7.147  12.562  0.96 72.12           O  
ATOM    559  ND2 ASN J  72     -35.855   8.424  13.568  0.96 69.12           N  
ATOM    560  N   ALA J  73     -33.373   4.033  11.294  1.00 90.89           N  
ATOM    561  CA  ALA J  73     -32.324   3.347  10.549  1.00 90.97           C  
ATOM    562  C   ALA J  73     -32.885   2.220   9.672  1.00 91.92           C  
ATOM    563  O   ALA J  73     -32.503   2.083   8.514  1.00 92.07           O  
ATOM    564  CB  ALA J  73     -31.300   2.810  11.547  1.00 89.76           C  
ATOM    565  N   ARG J  74     -33.853   1.468  10.196  1.00 93.82           N  
ATOM    566  CA  ARG J  74     -34.558   0.435   9.424  1.00 94.15           C  
ATOM    567  C   ARG J  74     -35.313   1.039   8.231  1.00 94.38           C  
ATOM    568  O   ARG J  74     -35.236   0.521   7.123  1.00 93.95           O  
ATOM    569  CB  ARG J  74     -35.489  -0.362  10.349  1.00 93.71           C  
ATOM    570  CG  ARG J  74     -36.070  -1.602   9.655  0.98 87.66           C  
ATOM    571  CD  ARG J  74     -37.027  -2.366  10.582  0.98 86.01           C  
ATOM    572  NE  ARG J  74     -37.434  -3.664  10.018  0.97 80.20           N  
ATOM    573  CZ  ARG J  74     -36.913  -4.853  10.334  0.97 75.72           C  
ATOM    574  NH1 ARG J  74     -35.950  -4.986  11.201  0.97 66.45           N  
ATOM    575  NH2 ARG J  74     -37.341  -5.949   9.777  0.97 67.99           N  
ATOM    576  N   ASN J  75     -36.010   2.145   8.439  1.00 94.30           N  
ATOM    577  CA  ASN J  75     -36.717   2.834   7.364  1.00 94.26           C  
ATOM    578  C   ASN J  75     -35.756   3.370   6.302  1.00 94.17           C  
ATOM    579  O   ASN J  75     -36.052   3.273   5.116  1.00 93.70           O  
ATOM    580  CB  ASN J  75     -37.561   3.974   7.953  1.00 93.97           C  
ATOM    581  CG  ASN J  75     -38.806   3.495   8.681  0.98 82.86           C  
ATOM    582  OD1 ASN J  75     -39.315   2.408   8.469  0.98 75.76           O  
ATOM    583  ND2 ASN J  75     -39.358   4.327   9.530  0.98 73.25           N  
ATOM    584  N   ASP J  76     -34.617   3.911   6.704  1.00 92.27           N  
ATOM    585  CA  ASP J  76     -33.610   4.425   5.772  1.00 91.62           C  
ATOM    586  C   ASP J  76     -32.933   3.295   4.987  1.00 92.24           C  
ATOM    587  O   ASP J  76     -32.765   3.428   3.776  1.00 92.04           O  
ATOM    588  CB  ASP J  76     -32.619   5.330   6.516  1.00 90.06           C  
ATOM    589  CG  ASP J  76     -33.264   6.651   6.969  1.00 86.98           C  
ATOM    590  OD1 ASP J  76     -34.316   7.051   6.390  1.00 85.04           O  
ATOM    591  OD2 ASP J  76     -32.713   7.276   7.899  0.99 83.38           O  
ATOM    592  N   PHE J  77     -32.685   2.168   5.621  1.00 93.55           N  
ATOM    593  CA  PHE J  77     -32.228   0.960   4.927  1.00 94.11           C  
ATOM    594  C   PHE J  77     -33.227   0.508   3.847  1.00 94.40           C  
ATOM    595  O   PHE J  77     -32.851   0.251   2.703  1.00 94.42           O  
ATOM    596  CB  PHE J  77     -31.995  -0.148   5.963  1.00 94.41           C  
ATOM    597  CG  PHE J  77     -31.336  -1.390   5.405  1.00 94.74           C  
ATOM    598  CD1 PHE J  77     -32.090  -2.359   4.716  1.00 93.99           C  
ATOM    599  CD2 PHE J  77     -29.956  -1.584   5.580  1.00 94.10           C  
ATOM    600  CE1 PHE J  77     -31.473  -3.511   4.214  1.00 93.68           C  
ATOM    601  CE2 PHE J  77     -29.331  -2.733   5.083  1.00 93.68           C  
ATOM    602  CZ  PHE J  77     -30.089  -3.701   4.398  1.00 94.32           C  
ATOM    603  N   LEU J  78     -34.508   0.458   4.168  1.00 94.29           N  
ATOM    604  CA  LEU J  78     -35.542   0.079   3.196  1.00 94.11           C  
ATOM    605  C   LEU J  78     -35.704   1.119   2.076  1.00 94.17           C  
ATOM    606  O   LEU J  78     -35.985   0.759   0.932  1.00 93.82           O  
ATOM    607  CB  LEU J  78     -36.875  -0.146   3.929  1.00 93.75           C  
ATOM    608  CG  LEU J  78     -36.902  -1.367   4.870  1.00 91.84           C  
ATOM    609  CD1 LEU J  78     -38.219  -1.382   5.637  1.00 90.55           C  
ATOM    610  CD2 LEU J  78     -36.763  -2.690   4.113  0.99 90.14           C  
ATOM    611  N   LYS J  79     -35.496   2.404   2.360  1.00 93.48           N  
ATOM    612  CA  LYS J  79     -35.432   3.445   1.322  1.00 93.29           C  
ATOM    613  C   LYS J  79     -34.230   3.238   0.403  1.00 93.52           C  
ATOM    614  O   LYS J  79     -34.386   3.372  -0.804  1.00 93.33           O  
ATOM    615  CB  LYS J  79     -35.347   4.844   1.940  1.00 92.85           C  
ATOM    616  CG  LYS J  79     -36.644   5.343   2.592  0.95 83.57           C  
ATOM    617  CD  LYS J  79     -36.315   6.645   3.336  0.93 81.59           C  
ATOM    618  CE  LYS J  79     -37.351   7.029   4.382  0.91 72.45           C  
ATOM    619  NZ  LYS J  79     -36.743   7.971   5.360  0.91 64.07           N  
ATOM    620  N   GLU J  80     -33.071   2.901   0.943  1.00 93.93           N  
ATOM    621  CA  GLU J  80     -31.878   2.611   0.148  1.00 94.13           C  
ATOM    622  C   GLU J  80     -32.116   1.414  -0.788  1.00 94.70           C  
ATOM    623  O   GLU J  80     -31.863   1.520  -1.985  1.00 94.73           O  
ATOM    624  CB  GLU J  80     -30.670   2.392   1.074  1.00 93.64           C  
ATOM    625  CG  GLU J  80     -29.359   2.255   0.295  1.00 92.54           C  
ATOM    626  CD  GLU J  80     -28.128   2.046   1.193  1.00 92.28           C  
ATOM    627  OE1 GLU J  80     -27.066   1.666   0.658  1.00 90.02           O  
ATOM    628  OE2 GLU J  80     -28.196   2.237   2.428  1.00 89.64           O  
ATOM    629  N   VAL J  81     -32.710   0.336  -0.291  1.00 94.38           N  
ATOM    630  CA  VAL J  81     -33.143  -0.807  -1.121  1.00 94.53           C  
ATOM    631  C   VAL J  81     -34.045  -0.342  -2.262  1.00 94.63           C  
ATOM    632  O   VAL J  81     -33.824  -0.691  -3.422  1.00 94.53           O  
ATOM    633  CB  VAL J  81     -33.864  -1.874  -0.267  1.00 94.48           C  
ATOM    634  CG1 VAL J  81     -34.541  -2.956  -1.114  1.00 93.69           C  
ATOM    635  CG2 VAL J  81     -32.891  -2.569   0.683  1.00 94.03           C  
ATOM    636  N   LYS J  82     -35.035   0.494  -1.968  1.00 94.29           N  
ATOM    637  CA  LYS J  82     -35.964   1.017  -2.978  1.00 94.02           C  
ATOM    638  C   LYS J  82     -35.282   1.930  -4.001  1.00 94.12           C  
ATOM    639  O   LYS J  82     -35.709   1.971  -5.153  1.00 93.47           O  
ATOM    640  CB  LYS J  82     -37.109   1.738  -2.263  1.00 93.26           C  
ATOM    641  CG  LYS J  82     -38.216   2.175  -3.231  0.95 80.62           C  
ATOM    642  CD  LYS J  82     -39.373   2.826  -2.475  0.93 77.90           C  
ATOM    643  CE  LYS J  82     -40.471   3.207  -3.458  0.91 66.86           C  
ATOM    644  NZ  LYS J  82     -41.641   3.812  -2.780  0.91 58.96           N  
ATOM    645  N   ILE J  83     -34.269   2.685  -3.604  1.00 94.34           N  
ATOM    646  CA  ILE J  83     -33.464   3.497  -4.524  1.00 94.23           C  
ATOM    647  C   ILE J  83     -32.633   2.573  -5.410  1.00 94.62           C  
ATOM    648  O   ILE J  83     -32.754   2.633  -6.630  1.00 94.24           O  
ATOM    649  CB  ILE J  83     -32.596   4.519  -3.752  1.00 93.42           C  
ATOM    650  CG1 ILE J  83     -33.502   5.608  -3.129  1.00 90.42           C  
ATOM    651  CG2 ILE J  83     -31.546   5.167  -4.670  1.00 90.03           C  
ATOM    652  CD1 ILE J  83     -32.791   6.465  -2.072  1.00 83.71           C  
ATOM    653  N   MET J  84     -31.855   1.683  -4.811  1.00 94.86           N  
ATOM    654  CA  MET J  84     -30.973   0.781  -5.552  1.00 94.91           C  
ATOM    655  C   MET J  84     -31.729  -0.109  -6.541  1.00 95.21           C  
ATOM    656  O   MET J  84     -31.228  -0.339  -7.639  1.00 94.38           O  
ATOM    657  CB  MET J  84     -30.168  -0.103  -4.599  1.00 93.60           C  
ATOM    658  CG  MET J  84     -29.073   0.665  -3.864  1.00 87.62           C  
ATOM    659  SD  MET J  84     -28.031  -0.427  -2.872  1.00 87.69           S  
ATOM    660  CE  MET J  84     -27.043  -1.228  -4.149  1.00 80.38           C  
ATOM    661  N   SER J  85     -32.922  -0.563  -6.201  1.00 94.67           N  
ATOM    662  CA  SER J  85     -33.735  -1.400  -7.099  1.00 94.04           C  
ATOM    663  C   SER J  85     -34.100  -0.717  -8.422  1.00 93.69           C  
ATOM    664  O   SER J  85     -34.438  -1.405  -9.383  1.00 92.31           O  
ATOM    665  CB  SER J  85     -35.008  -1.875  -6.391  1.00 92.83           C  
ATOM    666  OG  SER J  85     -35.932  -0.826  -6.163  1.00 80.56           O  
ATOM    667  N   ARG J  86     -34.012   0.610  -8.492  1.00 94.23           N  
ATOM    668  CA  ARG J  86     -34.286   1.391  -9.705  1.00 93.72           C  
ATOM    669  C   ARG J  86     -33.031   1.687 -10.524  1.00 94.12           C  
ATOM    670  O   ARG J  86     -33.144   2.061 -11.683  1.00 93.25           O  
ATOM    671  CB  ARG J  86     -34.961   2.705  -9.315  1.00 92.43           C  
ATOM    672  CG  ARG J  86     -36.305   2.475  -8.629  0.98 79.30           C  
ATOM    673  CD  ARG J  86     -36.869   3.813  -8.174  0.98 76.73           C  
ATOM    674  NE  ARG J  86     -38.209   3.644  -7.599  0.97 69.59           N  
ATOM    675  CZ  ARG J  86     -39.062   4.625  -7.350  0.97 62.79           C  
ATOM    676  NH1 ARG J  86     -38.717   5.877  -7.501  0.97 56.93           N  
ATOM    677  NH2 ARG J  86     -40.278   4.359  -6.972  0.97 55.27           N  
ATOM    678  N   LEU J  87     -31.860   1.563  -9.919  1.00 95.44           N  
ATOM    679  CA  LEU J  87     -30.592   1.926 -10.540  1.00 95.35           C  
ATOM    680  C   LEU J  87     -30.026   0.726 -11.304  1.00 94.94           C  
ATOM    681  O   LEU J  87     -29.511  -0.224 -10.713  1.00 93.64           O  
ATOM    682  CB  LEU J  87     -29.615   2.460  -9.474  1.00 95.25           C  
ATOM    683  CG  LEU J  87     -30.115   3.673  -8.662  1.00 94.74           C  
ATOM    684  CD1 LEU J  87     -29.033   4.114  -7.685  1.00 93.71           C  
ATOM    685  CD2 LEU J  87     -30.489   4.869  -9.538  1.00 93.59           C  
ATOM    686  N   LYS J  88     -30.126   0.772 -12.626  1.00 95.87           N  
ATOM    687  CA  LYS J  88     -29.702  -0.311 -13.529  1.00 95.38           C  
ATOM    688  C   LYS J  88     -28.834   0.248 -14.647  1.00 95.80           C  
ATOM    689  O   LYS J  88     -29.305   0.482 -15.758  1.00 94.41           O  
ATOM    690  CB  LYS J  88     -30.927  -1.057 -14.077  1.00 93.69           C  
ATOM    691  CG  LYS J  88     -31.716  -1.794 -12.990  0.97 89.95           C  
ATOM    692  CD  LYS J  88     -32.934  -2.491 -13.602  0.96 85.36           C  
ATOM    693  CE  LYS J  88     -33.742  -3.175 -12.505  0.95 78.15           C  
ATOM    694  NZ  LYS J  88     -35.038  -3.673 -13.014  0.95 69.75           N  
ATOM    695  N   ASP J  89     -27.580   0.471 -14.340  1.00 96.79           N  
ATOM    696  CA  ASP J  89     -26.582   0.975 -15.286  1.00 97.39           C  
ATOM    697  C   ASP J  89     -25.223   0.296 -15.023  1.00 97.41           C  
ATOM    698  O   ASP J  89     -24.921  -0.033 -13.872  1.00 97.23           O  
ATOM    699  CB  ASP J  89     -26.496   2.501 -15.158  1.00 97.86           C  
ATOM    700  CG  ASP J  89     -25.559   3.089 -16.204  1.00 97.96           C  
ATOM    701  OD1 ASP J  89     -24.356   3.227 -15.897  1.00 96.73           O  
ATOM    702  OD2 ASP J  89     -26.017   3.334 -17.341  1.00 96.65           O  
ATOM    703  N   PRO J  90     -24.406   0.068 -16.056  1.00 97.78           N  
ATOM    704  CA  PRO J  90     -23.098  -0.570 -15.875  1.00 97.59           C  
ATOM    705  C   PRO J  90     -22.141   0.239 -14.986  1.00 97.91           C  
ATOM    706  O   PRO J  90     -21.277  -0.355 -14.345  1.00 97.49           O  
ATOM    707  CB  PRO J  90     -22.537  -0.751 -17.291  1.00 96.69           C  
ATOM    708  CG  PRO J  90     -23.289   0.280 -18.128  1.00 94.84           C  
ATOM    709  CD  PRO J  90     -24.656   0.323 -17.463  1.00 97.32           C  
ATOM    710  N   ASN J  91     -22.305   1.559 -14.916  1.00 98.37           N  
ATOM    711  CA  ASN J  91     -21.461   2.452 -14.125  1.00 98.64           C  
ATOM    712  C   ASN J  91     -22.122   2.944 -12.826  1.00 98.73           C  
ATOM    713  O   ASN J  91     -21.614   3.865 -12.189  1.00 98.67           O  
ATOM    714  CB  ASN J  91     -20.965   3.606 -15.006  1.00 98.66           C  
ATOM    715  CG  ASN J  91     -20.128   3.125 -16.175  1.00 98.64           C  
ATOM    716  OD1 ASN J  91     -20.448   3.360 -17.329  1.00 94.91           O  
ATOM    717  ND2 ASN J  91     -19.040   2.439 -15.912  1.00 95.02           N  
ATOM    718  N   ILE J  92     -23.209   2.316 -12.418  1.00 98.42           N  
ATOM    719  CA  ILE J  92     -23.854   2.558 -11.126  1.00 98.35           C  
ATOM    720  C   ILE J  92     -23.884   1.255 -10.330  1.00 97.99           C  
ATOM    721  O   ILE J  92     -24.181   0.190 -10.873  1.00 97.36           O  
ATOM    722  CB  ILE J  92     -25.264   3.165 -11.309  1.00 98.32           C  
ATOM    723  CG1 ILE J  92     -25.257   4.484 -12.109  1.00 97.40           C  
ATOM    724  CG2 ILE J  92     -25.954   3.390  -9.952  1.00 97.61           C  
ATOM    725  CD1 ILE J  92     -24.482   5.638 -11.456  1.00 95.01           C  
ATOM    726  N   ILE J  93     -23.610   1.342  -9.035  1.00 97.69           N  
ATOM    727  CA  ILE J  93     -23.746   0.185  -8.152  1.00 97.18           C  
ATOM    728  C   ILE J  93     -25.193  -0.325  -8.186  1.00 97.05           C  
ATOM    729  O   ILE J  93     -26.147   0.451  -8.086  1.00 95.72           O  
ATOM    730  CB  ILE J  93     -23.251   0.518  -6.733  1.00 95.45           C  
ATOM    731  CG1 ILE J  93     -22.997  -0.795  -5.970  1.00 81.80           C  
ATOM    732  CG2 ILE J  93     -24.213   1.440  -5.964  1.00 79.42           C  
ATOM    733  CD1 ILE J  93     -22.258  -0.580  -4.647  1.00 74.08           C  
ATOM    734  N   ARG J  94     -25.363  -1.619  -8.354  1.00 95.36           N  
ATOM    735  CA  ARG J  94     -26.684  -2.221  -8.552  1.00 94.49           C  
ATOM    736  C   ARG J  94     -27.059  -3.137  -7.395  1.00 95.33           C  
ATOM    737  O   ARG J  94     -26.207  -3.779  -6.786  1.00 94.49           O  
ATOM    738  CB  ARG J  94     -26.750  -2.954  -9.899  1.00 91.17           C  
ATOM    739  CG  ARG J  94     -25.830  -4.164  -9.967  0.99 81.41           C  
ATOM    740  CD  ARG J  94     -25.962  -4.883 -11.305  0.99 78.00           C  
ATOM    741  NE  ARG J  94     -25.022  -6.002 -11.354  0.99 72.76           N  
ATOM    742  CZ  ARG J  94     -25.040  -7.051 -12.144  0.99 64.66           C  
ATOM    743  NH1 ARG J  94     -25.952  -7.208 -13.065  0.98 59.72           N  
ATOM    744  NH2 ARG J  94     -24.118  -7.958 -11.990  0.98 55.42           N  
ATOM    745  N   LEU J  95     -28.346  -3.259  -7.177  1.00 95.27           N  
ATOM    746  CA  LEU J  95     -28.894  -4.245  -6.258  1.00 95.15           C  
ATOM    747  C   LEU J  95     -28.941  -5.618  -6.944  1.00 94.71           C  
ATOM    748  O   LEU J  95     -29.597  -5.773  -7.973  1.00 93.71           O  
ATOM    749  CB  LEU J  95     -30.282  -3.765  -5.811  1.00 95.05           C  
ATOM    750  CG  LEU J  95     -30.870  -4.552  -4.631  1.00 94.45           C  
ATOM    751  CD1 LEU J  95     -30.065  -4.347  -3.348  1.00 93.58           C  
ATOM    752  CD2 LEU J  95     -32.291  -4.059  -4.374  1.00 93.43           C  
ATOM    753  N   LEU J  96     -28.276  -6.590  -6.361  1.00 95.40           N  
ATOM    754  CA  LEU J  96     -28.338  -7.989  -6.802  1.00 94.78           C  
ATOM    755  C   LEU J  96     -29.465  -8.748  -6.109  1.00 94.11           C  
ATOM    756  O   LEU J  96     -30.112  -9.594  -6.721  1.00 92.75           O  
ATOM    757  CB  LEU J  96     -26.996  -8.688  -6.525  1.00 94.34           C  
ATOM    758  CG  LEU J  96     -25.787  -8.107  -7.274  1.00 93.54           C  
ATOM    759  CD1 LEU J  96     -24.545  -8.917  -6.920  1.00 92.44           C  
ATOM    760  CD2 LEU J  96     -25.977  -8.150  -8.791  1.00 92.20           C  
ATOM    761  N   GLY J  97     -29.700  -8.444  -4.844  1.00 95.22           N  
ATOM    762  CA  GLY J  97     -30.723  -9.099  -4.041  1.00 95.14           C  
ATOM    763  C   GLY J  97     -30.856  -8.459  -2.665  1.00 95.58           C  
ATOM    764  O   GLY J  97     -30.077  -7.580  -2.286  1.00 95.45           O  
ATOM    765  N   VAL J  98     -31.855  -8.909  -1.932  1.00 95.95           N  
ATOM    766  CA  VAL J  98     -32.137  -8.450  -0.568  1.00 96.09           C  
ATOM    767  C   VAL J  98     -32.512  -9.628   0.321  1.00 96.02           C  
ATOM    768  O   VAL J  98     -32.961 -10.659  -0.169  1.00 95.45           O  
ATOM    769  CB  VAL J  98     -33.254  -7.384  -0.524  1.00 95.35           C  
ATOM    770  CG1 VAL J  98     -32.849  -6.110  -1.258  1.00 92.61           C  
ATOM    771  CG2 VAL J  98     -34.580  -7.891  -1.105  1.00 92.59           C  
ATOM    772  N   CYS J  99     -32.353  -9.458   1.625  1.00 96.04           N  
ATOM    773  CA  CYS J  99     -32.957 -10.306   2.654  1.00 95.75           C  
ATOM    774  C   CYS J  99     -33.693  -9.371   3.619  1.00 95.58           C  
ATOM    775  O   CYS J  99     -33.050  -8.671   4.409  1.00 94.71           O  
ATOM    776  CB  CYS J  99     -31.893 -11.139   3.379  1.00 94.95           C  
ATOM    777  SG  CYS J  99     -30.752 -11.982   2.254  1.00 92.82           S  
ATOM    778  N   VAL J 100     -34.997  -9.268   3.479  1.00 94.17           N  
ATOM    779  CA  VAL J 100     -35.830  -8.298   4.219  1.00 93.22           C  
ATOM    780  C   VAL J 100     -37.040  -8.920   4.912  1.00 92.59           C  
ATOM    781  O   VAL J 100     -37.709  -8.225   5.675  1.00 90.59           O  
ATOM    782  CB  VAL J 100     -36.276  -7.114   3.330  1.00 91.94           C  
ATOM    783  CG1 VAL J 100     -35.076  -6.298   2.833  0.99 89.07           C  
ATOM    784  CG2 VAL J 100     -37.107  -7.548   2.123  0.99 89.68           C  
ATOM    785  N   GLN J 101     -37.315 -10.189   4.674  0.99 91.59           N  
ATOM    786  CA  GLN J 101     -38.399 -10.910   5.351  0.99 90.62           C  
ATOM    787  C   GLN J 101     -38.061 -11.165   6.822  0.99 90.50           C  
ATOM    788  O   GLN J 101     -38.907 -10.971   7.692  0.99 87.06           O  
ATOM    789  CB  GLN J 101     -38.693 -12.232   4.625  0.99 88.48           C  
ATOM    790  CG  GLN J 101     -39.230 -12.002   3.210  0.91 79.21           C  
ATOM    791  CD  GLN J 101     -39.621 -13.285   2.473  0.90 72.43           C  
ATOM    792  OE1 GLN J 101     -39.694 -14.370   3.023  0.90 65.49           O  
ATOM    793  NE2 GLN J 101     -39.899 -13.180   1.198  0.90 61.58           N  
ATOM    794  N   ASP J 102     -36.799 -11.512   7.075  0.99 91.06           N  
ATOM    795  CA  ASP J 102     -36.287 -11.786   8.411  0.99 90.53           C  
ATOM    796  C   ASP J 102     -35.111 -10.866   8.756  0.99 91.81           C  
ATOM    797  O   ASP J 102     -34.412 -10.346   7.879  0.99 89.56           O  
ATOM    798  CB  ASP J 102     -35.858 -13.257   8.505  0.99 86.21           C  
ATOM    799  CG  ASP J 102     -37.012 -14.232   8.293  0.95 77.53           C  
ATOM    800  OD1 ASP J 102     -38.036 -14.091   8.998  0.95 69.02           O  
ATOM    801  OD2 ASP J 102     -36.843 -15.137   7.449  0.95 69.79           O  
ATOM    802  N   ASP J 103     -34.876 -10.695  10.035  0.99 91.74           N  
ATOM    803  CA  ASP J 103     -33.719  -9.957  10.537  0.99 91.29           C  
ATOM    804  C   ASP J 103     -32.456 -10.849  10.631  0.99 91.44           C  
ATOM    805  O   ASP J 103     -32.559 -12.053  10.873  0.99 89.15           O  
ATOM    806  CB  ASP J 103     -34.075  -9.284  11.876  0.99 89.51           C  
ATOM    807  CG  ASP J 103     -34.926  -8.023  11.672  0.98 86.29           C  
ATOM    808  OD1 ASP J 103     -34.569  -7.191  10.808  0.98 81.83           O  
ATOM    809  OD2 ASP J 103     -35.935  -7.816  12.371  0.98 81.05           O  
ATOM    810  N   PRO J 104     -31.245 -10.262  10.475  1.00 92.08           N  
ATOM    811  CA  PRO J 104     -30.987  -8.863  10.123  1.00 92.53           C  
ATOM    812  C   PRO J 104     -31.272  -8.574   8.640  1.00 94.07           C  
ATOM    813  O   PRO J 104     -31.031  -9.418   7.776  1.00 93.22           O  
ATOM    814  CB  PRO J 104     -29.512  -8.636  10.474  1.00 89.42           C  
ATOM    815  CG  PRO J 104     -28.881 -10.007  10.265  1.00 86.41           C  
ATOM    816  CD  PRO J 104     -29.992 -10.972  10.688  1.00 89.29           C  
ATOM    817  N   LEU J 105     -31.725  -7.366   8.339  1.00 95.06           N  
ATOM    818  CA  LEU J 105     -31.945  -6.949   6.956  1.00 95.59           C  
ATOM    819  C   LEU J 105     -30.615  -6.901   6.202  1.00 96.02           C  
ATOM    820  O   LEU J 105     -29.634  -6.356   6.712  1.00 95.83           O  
ATOM    821  CB  LEU J 105     -32.628  -5.570   6.881  1.00 95.15           C  
ATOM    822  CG  LEU J 105     -33.975  -5.433   7.599  1.00 93.76           C  
ATOM    823  CD1 LEU J 105     -34.567  -4.056   7.286  1.00 91.25           C  
ATOM    824  CD2 LEU J 105     -34.993  -6.492   7.179  1.00 90.74           C  
ATOM    825  N   CYS J 106     -30.601  -7.407   4.979  1.00 96.42           N  
ATOM    826  CA  CYS J 106     -29.434  -7.367   4.103  1.00 96.55           C  
ATOM    827  C   CYS J 106     -29.797  -6.798   2.732  1.00 96.75           C  
ATOM    828  O   CYS J 106     -30.878  -7.060   2.209  1.00 96.43           O  
ATOM    829  CB  CYS J 106     -28.822  -8.767   3.958  1.00 95.94           C  
ATOM    830  SG  CYS J 106     -28.326  -9.454   5.560  1.00 90.10           S  
ATOM    831  N   MET J 107     -28.857  -6.088   2.123  1.00 96.16           N  
ATOM    832  CA  MET J 107     -28.866  -5.793   0.691  1.00 95.88           C  
ATOM    833  C   MET J 107     -27.539  -6.229   0.081  1.00 96.32           C  
ATOM    834  O   MET J 107     -26.491  -6.110   0.716  1.00 96.01           O  
ATOM    835  CB  MET J 107     -29.197  -4.315   0.413  1.00 94.37           C  
ATOM    836  CG  MET J 107     -28.148  -3.341   0.942  1.00 88.75           C  
ATOM    837  SD  MET J 107     -28.535  -1.592   0.669  1.00 89.95           S  
ATOM    838  CE  MET J 107     -29.755  -1.310   1.962  1.00 85.08           C  
ATOM    839  N   ILE J 108     -27.589  -6.739  -1.128  1.00 96.26           N  
ATOM    840  CA  ILE J 108     -26.477  -7.407  -1.794  1.00 96.50           C  
ATOM    841  C   ILE J 108     -26.163  -6.652  -3.078  1.00 96.45           C  
ATOM    842  O   ILE J 108     -27.068  -6.346  -3.858  1.00 96.27           O  
ATOM    843  CB  ILE J 108     -26.814  -8.890  -2.074  1.00 96.59           C  
ATOM    844  CG1 ILE J 108     -27.294  -9.622  -0.797  1.00 95.95           C  
ATOM    845  CG2 ILE J 108     -25.590  -9.601  -2.673  1.00 96.15           C  
ATOM    846  CD1 ILE J 108     -27.926 -10.983  -1.073  1.00 94.03           C  
ATOM    847  N   THR J 109     -24.888  -6.370  -3.296  1.00 96.59           N  
ATOM    848  CA  THR J 109     -24.370  -5.732  -4.507  1.00 96.65           C  
ATOM    849  C   THR J 109     -23.136  -6.469  -5.036  1.00 96.77           C  
ATOM    850  O   THR J 109     -22.607  -7.363  -4.371  1.00 96.50           O  
ATOM    851  CB  THR J 109     -24.101  -4.239  -4.254  1.00 96.21           C  
ATOM    852  OG1 THR J 109     -23.884  -3.562  -5.470  1.00 94.89           O  
ATOM    853  CG2 THR J 109     -22.893  -3.975  -3.363  1.00 94.56           C  
ATOM    854  N   ASP J 110     -22.684  -6.088  -6.228  1.00 96.25           N  
ATOM    855  CA  ASP J 110     -21.414  -6.574  -6.769  1.00 95.94           C  
ATOM    856  C   ASP J 110     -20.257  -6.191  -5.821  1.00 96.31           C  
ATOM    857  O   ASP J 110     -20.214  -5.074  -5.296  1.00 95.63           O  
ATOM    858  CB  ASP J 110     -21.167  -5.996  -8.179  1.00 94.87           C  
ATOM    859  CG  ASP J 110     -22.225  -6.384  -9.225  1.00 92.61           C  
ATOM    860  OD1 ASP J 110     -22.293  -7.547  -9.679  1.00 88.42           O  
ATOM    861  OD2 ASP J 110     -22.994  -5.498  -9.661  1.00 87.34           O  
ATOM    862  N   TYR J 111     -19.332  -7.102  -5.619  1.00 96.86           N  
ATOM    863  CA  TYR J 111     -18.067  -6.784  -4.967  1.00 97.00           C  
ATOM    864  C   TYR J 111     -17.132  -6.116  -5.972  1.00 96.90           C  
ATOM    865  O   TYR J 111     -16.948  -6.604  -7.087  1.00 96.41           O  
ATOM    866  CB  TYR J 111     -17.445  -8.048  -4.367  1.00 97.03           C  
ATOM    867  CG  TYR J 111     -16.062  -7.829  -3.781  1.00 97.20           C  
ATOM    868  CD1 TYR J 111     -14.959  -8.542  -4.285  1.00 96.80           C  
ATOM    869  CD2 TYR J 111     -15.866  -6.900  -2.736  1.00 96.79           C  
ATOM    870  CE1 TYR J 111     -13.681  -8.349  -3.746  1.00 96.47           C  
ATOM    871  CE2 TYR J 111     -14.591  -6.693  -2.196  1.00 96.49           C  
ATOM    872  CZ  TYR J 111     -13.501  -7.428  -2.701  1.00 96.88           C  
ATOM    873  OH  TYR J 111     -12.242  -7.245  -2.165  1.00 96.21           O  
ATOM    874  N   MET J 112     -16.527  -5.009  -5.556  1.00 97.46           N  
ATOM    875  CA  MET J 112     -15.583  -4.251  -6.361  1.00 97.46           C  
ATOM    876  C   MET J 112     -14.195  -4.415  -5.735  1.00 97.14           C  
ATOM    877  O   MET J 112     -13.882  -3.784  -4.725  1.00 96.36           O  
ATOM    878  CB  MET J 112     -16.030  -2.787  -6.431  1.00 97.43           C  
ATOM    879  CG  MET J 112     -17.443  -2.599  -7.011  1.00 96.69           C  
ATOM    880  SD  MET J 112     -17.667  -3.084  -8.745  1.00 95.89           S  
ATOM    881  CE  MET J 112     -16.754  -1.761  -9.563  1.00 90.31           C  
ATOM    882  N   GLU J 113     -13.383  -5.273  -6.317  1.00 97.02           N  
ATOM    883  CA  GLU J 113     -12.161  -5.806  -5.703  1.00 96.61           C  
ATOM    884  C   GLU J 113     -11.101  -4.746  -5.376  1.00 97.06           C  
ATOM    885  O   GLU J 113     -10.351  -4.908  -4.413  1.00 96.24           O  
ATOM    886  CB  GLU J 113     -11.583  -6.897  -6.601  1.00 94.69           C  
ATOM    887  CG  GLU J 113     -11.069  -6.386  -7.943  0.97 83.32           C  
ATOM    888  CD  GLU J 113     -10.682  -7.500  -8.912  0.96 78.35           C  
ATOM    889  OE1 GLU J 113     -10.158  -7.154  -9.998  0.96 72.66           O  
ATOM    890  OE2 GLU J 113     -10.922  -8.681  -8.597  0.96 72.66           O  
ATOM    891  N   ASN J 114     -11.067  -3.660  -6.143  1.00 97.40           N  
ATOM    892  CA  ASN J 114     -10.073  -2.596  -5.982  1.00 97.61           C  
ATOM    893  C   ASN J 114     -10.527  -1.465  -5.037  1.00 97.47           C  
ATOM    894  O   ASN J 114      -9.841  -0.448  -4.926  1.00 96.78           O  
ATOM    895  CB  ASN J 114      -9.655  -2.101  -7.375  1.00 97.71           C  
ATOM    896  CG  ASN J 114      -8.869  -3.157  -8.135  1.00 97.34           C  
ATOM    897  OD1 ASN J 114      -7.844  -3.623  -7.679  1.00 90.90           O  
ATOM    898  ND2 ASN J 114      -9.326  -3.560  -9.296  1.00 90.59           N  
ATOM    899  N   GLY J 115     -11.647  -1.638  -4.365  1.00 95.99           N  
ATOM    900  CA  GLY J 115     -12.138  -0.676  -3.380  1.00 95.96           C  
ATOM    901  C   GLY J 115     -12.632   0.637  -3.990  1.00 96.54           C  
ATOM    902  O   GLY J 115     -13.129   0.663  -5.114  1.00 96.48           O  
ATOM    903  N   ASP J 116     -12.532   1.718  -3.235  1.00 95.20           N  
ATOM    904  CA  ASP J 116     -12.948   3.031  -3.724  1.00 95.35           C  
ATOM    905  C   ASP J 116     -11.879   3.684  -4.618  1.00 96.08           C  
ATOM    906  O   ASP J 116     -10.677   3.424  -4.496  1.00 96.29           O  
ATOM    907  CB  ASP J 116     -13.426   3.937  -2.575  1.00 94.62           C  
ATOM    908  CG  ASP J 116     -12.302   4.506  -1.719  1.00 93.50           C  
ATOM    909  OD1 ASP J 116     -11.601   5.427  -2.196  1.00 92.00           O  
ATOM    910  OD2 ASP J 116     -12.159   4.077  -0.558  1.00 91.23           O  
ATOM    911  N   LEU J 117     -12.337   4.540  -5.515  1.00 98.17           N  
ATOM    912  CA  LEU J 117     -11.495   5.186  -6.521  1.00 98.48           C  
ATOM    913  C   LEU J 117     -10.436   6.103  -5.897  1.00 98.35           C  
ATOM    914  O   LEU J 117      -9.354   6.248  -6.459  1.00 98.29           O  
ATOM    915  CB  LEU J 117     -12.408   5.956  -7.487  1.00 98.71           C  
ATOM    916  CG  LEU J 117     -11.683   6.680  -8.635  1.00 98.75           C  
ATOM    917  CD1 LEU J 117     -10.895   5.719  -9.525  1.00 98.63           C  
ATOM    918  CD2 LEU J 117     -12.706   7.407  -9.500  1.00 98.65           C  
ATOM    919  N   ASN J 118     -10.726   6.704  -4.764  1.00 97.40           N  
ATOM    920  CA  ASN J 118      -9.776   7.586  -4.096  1.00 97.21           C  
ATOM    921  C   ASN J 118      -8.554   6.794  -3.610  1.00 97.00           C  
ATOM    922  O   ASN J 118      -7.420   7.137  -3.941  1.00 96.50           O  
ATOM    923  CB  ASN J 118     -10.479   8.324  -2.951  1.00 97.04           C  
ATOM    924  CG  ASN J 118      -9.582   9.399  -2.364  1.00 96.52           C  
ATOM    925  OD1 ASN J 118      -8.655   9.139  -1.619  1.00 89.26           O  
ATOM    926  ND2 ASN J 118      -9.821  10.641  -2.722  1.00 87.40           N  
ATOM    927  N   GLN J 119      -8.797   5.710  -2.887  1.00 96.58           N  
ATOM    928  CA  GLN J 119      -7.728   4.818  -2.429  1.00 95.90           C  
ATOM    929  C   GLN J 119      -6.983   4.190  -3.608  1.00 96.21           C  
ATOM    930  O   GLN J 119      -5.755   4.150  -3.604  1.00 95.71           O  
ATOM    931  CB  GLN J 119      -8.311   3.729  -1.521  1.00 94.57           C  
ATOM    932  CG  GLN J 119      -8.737   4.292  -0.163  0.99 90.20           C  
ATOM    933  CD  GLN J 119      -9.261   3.183   0.757  0.99 81.15           C  
ATOM    934  OE1 GLN J 119      -8.549   2.297   1.183  0.98 73.38           O  
ATOM    935  NE2 GLN J 119     -10.533   3.202   1.064  0.98 68.97           N  
ATOM    936  N   PHE J 120      -7.726   3.766  -4.624  1.00 98.07           N  
ATOM    937  CA  PHE J 120      -7.136   3.175  -5.822  1.00 98.26           C  
ATOM    938  C   PHE J 120      -6.169   4.141  -6.515  1.00 98.20           C  
ATOM    939  O   PHE J 120      -5.000   3.806  -6.701  1.00 97.98           O  
ATOM    940  CB  PHE J 120      -8.261   2.732  -6.767  1.00 98.33           C  
ATOM    941  CG  PHE J 120      -7.753   2.099  -8.042  1.00 98.33           C  
ATOM    942  CD1 PHE J 120      -7.677   2.850  -9.229  1.00 97.86           C  
ATOM    943  CD2 PHE J 120      -7.333   0.758  -8.039  1.00 97.95           C  
ATOM    944  CE1 PHE J 120      -7.200   2.262 -10.407  1.00 97.57           C  
ATOM    945  CE2 PHE J 120      -6.853   0.163  -9.212  1.00 97.54           C  
ATOM    946  CZ  PHE J 120      -6.790   0.918 -10.400  1.00 97.66           C  
ATOM    947  N   LEU J 121      -6.607   5.351  -6.835  1.00 98.27           N  
ATOM    948  CA  LEU J 121      -5.749   6.334  -7.502  1.00 98.27           C  
ATOM    949  C   LEU J 121      -4.607   6.815  -6.606  1.00 98.08           C  
ATOM    950  O   LEU J 121      -3.500   7.026  -7.095  1.00 97.72           O  
ATOM    951  CB  LEU J 121      -6.587   7.523  -7.990  1.00 98.36           C  
ATOM    952  CG  LEU J 121      -7.547   7.201  -9.149  1.00 98.19           C  
ATOM    953  CD1 LEU J 121      -8.334   8.459  -9.503  1.00 97.85           C  
ATOM    954  CD2 LEU J 121      -6.817   6.728 -10.410  1.00 97.75           C  
ATOM    955  N   SER J 122      -4.846   6.929  -5.309  1.00 97.78           N  
ATOM    956  CA  SER J 122      -3.798   7.313  -4.351  1.00 97.33           C  
ATOM    957  C   SER J 122      -2.641   6.313  -4.305  1.00 97.30           C  
ATOM    958  O   SER J 122      -1.515   6.697  -3.998  1.00 96.16           O  
ATOM    959  CB  SER J 122      -4.376   7.466  -2.947  1.00 95.90           C  
ATOM    960  OG  SER J 122      -5.340   8.492  -2.897  1.00 81.82           O  
ATOM    961  N   ALA J 123      -2.913   5.056  -4.626  1.00 97.44           N  
ATOM    962  CA  ALA J 123      -1.910   3.996  -4.708  1.00 97.11           C  
ATOM    963  C   ALA J 123      -1.182   3.944  -6.063  1.00 96.86           C  
ATOM    964  O   ALA J 123      -0.222   3.191  -6.197  1.00 95.68           O  
ATOM    965  CB  ALA J 123      -2.590   2.663  -4.372  1.00 96.60           C  
ATOM    966  N   HIS J 124      -1.622   4.726  -7.051  1.00 97.24           N  
ATOM    967  CA  HIS J 124      -1.041   4.729  -8.396  1.00 97.14           C  
ATOM    968  C   HIS J 124      -0.214   5.987  -8.667  1.00 96.82           C  
ATOM    969  O   HIS J 124      -0.462   7.064  -8.124  1.00 96.01           O  
ATOM    970  CB  HIS J 124      -2.129   4.535  -9.464  1.00 96.99           C  
ATOM    971  CG  HIS J 124      -2.719   3.149  -9.476  1.00 97.02           C  
ATOM    972  ND1 HIS J 124      -3.565   2.633  -8.523  1.00 89.90           N  
ATOM    973  CD2 HIS J 124      -2.507   2.144 -10.388  1.00 90.47           C  
ATOM    974  CE1 HIS J 124      -3.851   1.364  -8.837  1.00 92.05           C  
ATOM    975  NE2 HIS J 124      -3.222   1.038  -9.967  1.00 93.43           N  
ATOM    976  N   GLN J 125       0.749   5.843  -9.567  1.00 96.21           N  
ATOM    977  CA  GLN J 125       1.474   6.967 -10.161  1.00 95.84           C  
ATOM    978  C   GLN J 125       1.084   7.121 -11.632  1.00 96.09           C  
ATOM    979  O   GLN J 125       0.672   6.159 -12.278  1.00 95.25           O  
ATOM    980  CB  GLN J 125       2.989   6.783  -9.993  0.99 94.23           C  
ATOM    981  CG  GLN J 125       3.408   6.783  -8.513  0.91 84.41           C  
ATOM    982  CD  GLN J 125       4.922   6.863  -8.320  0.89 78.63           C  
ATOM    983  OE1 GLN J 125       5.675   7.173  -9.225  0.88 70.65           O  
ATOM    984  NE2 GLN J 125       5.400   6.626  -7.123  0.88 66.05           N  
ATOM    985  N   LEU J 126       1.213   8.328 -12.158  0.99 95.88           N  
ATOM    986  CA  LEU J 126       1.038   8.544 -13.592  0.99 95.69           C  
ATOM    987  C   LEU J 126       2.193   7.870 -14.342  0.99 95.06           C  
ATOM    988  O   LEU J 126       3.348   8.050 -13.962  0.99 92.90           O  
ATOM    989  CB  LEU J 126       0.964  10.050 -13.884  0.99 95.09           C  
ATOM    990  CG  LEU J 126       0.635  10.385 -15.354  0.97 93.17           C  
ATOM    991  CD1 LEU J 126      -0.799   9.992 -15.716  0.97 90.41           C  
ATOM    992  CD2 LEU J 126       0.792  11.880 -15.579  0.97 89.86           C  
ATOM    993  N   GLU J 127       1.874   7.146 -15.391  0.95 94.92           N  
ATOM    994  CA  GLU J 127       2.834   6.336 -16.156  0.95 93.52           C  
ATOM    995  C   GLU J 127       4.057   7.140 -16.623  0.95 90.45           C  
ATOM    996  O   GLU J 127       5.189   6.721 -16.393  0.94 81.37           O  
ATOM    997  CB  GLU J 127       2.077   5.697 -17.325  0.94 90.79           C  
ATOM    998  CG  GLU J 127       2.881   4.625 -18.070  0.89 82.29           C  
ATOM    999  CD  GLU J 127       2.006   3.846 -19.069  0.88 81.39           C  
ATOM   1000  OE1 GLU J 127       2.482   2.814 -19.582  0.88 73.42           O  
ATOM   1001  OE2 GLU J 127       0.848   4.261 -19.312  0.89 73.87           O  
ATOM   1002  N   ASP J 128       3.852   8.337 -17.146  0.58 82.26           N  
ATOM   1003  CA  ASP J 128       4.956   9.220 -17.573  0.58 79.33           C  
ATOM   1004  C   ASP J 128       5.886   9.645 -16.428  0.58 77.60           C  
ATOM   1005  O   ASP J 128       7.056   9.957 -16.649  0.58 66.92           O  
ATOM   1006  CB  ASP J 128       4.377  10.486 -18.223  0.60 70.18           C  
ATOM   1007  CG  ASP J 128       3.583  10.236 -19.501  0.52 61.64           C  
ATOM   1008  OD1 ASP J 128       3.856   9.229 -20.195  0.52 56.46           O  
ATOM   1009  OD2 ASP J 128       2.686  11.062 -19.780  0.52 54.96           O  
ATOM   1010  N   LYS J 129       5.373   9.662 -15.198  0.29 63.46           N  
ATOM   1011  CA  LYS J 129       6.168   9.970 -14.003  0.28 61.49           C  
ATOM   1012  C   LYS J 129       6.762   8.738 -13.337  0.28 62.77           C  
ATOM   1013  O   LYS J 129       7.590   8.884 -12.439  0.28 57.12           O  
ATOM   1014  CB  LYS J 129       5.338  10.755 -12.983  0.30 55.39           C  
ATOM   1015  CG  LYS J 129       5.046  12.184 -13.455  0.25 52.28           C  
ATOM   1016  CD  LYS J 129       4.534  12.998 -12.266  0.25 49.88           C  
ATOM   1017  CE  LYS J 129       4.401  14.457 -12.669  0.23 45.25           C  
ATOM   1018  NZ  LYS J 129       4.225  15.314 -11.472  0.24 42.63           N  
ATOM   1019  N   ALA J 130       6.349   7.554 -13.746  0.19 61.11           N  
ATOM   1020  CA  ALA J 130       6.818   6.312 -13.133  0.19 59.26           C  
ATOM   1021  C   ALA J 130       8.329   6.092 -13.318  0.19 61.16           C  
ATOM   1022  O   ALA J 130       8.951   5.405 -12.514  0.19 56.32           O  
ATOM   1023  CB  ALA J 130       6.016   5.146 -13.706  0.19 54.68           C  
ATOM   1024  N   ALA J 131       8.912   6.726 -14.326  0.16 62.18           N  
ATOM   1025  CA  ALA J 131      10.365   6.735 -14.507  0.15 61.08           C  
ATOM   1026  C   ALA J 131      11.127   7.385 -13.326  0.15 62.90           C  
ATOM   1027  O   ALA J 131      12.290   7.065 -13.102  0.15 57.12           O  
ATOM   1028  CB  ALA J 131      10.672   7.456 -15.826  0.15 54.39           C  
ATOM   1029  N   GLU J 132      10.468   8.268 -12.583  0.14 59.97           N  
ATOM   1030  CA  GLU J 132      11.024   8.896 -11.374  0.14 59.21           C  
ATOM   1031  C   GLU J 132      10.535   8.235 -10.078  0.14 59.74           C  
ATOM   1032  O   GLU J 132      11.066   8.510  -9.006  0.14 54.51           O  
ATOM   1033  CB  GLU J 132      10.661  10.392 -11.352  0.13 54.37           C  
ATOM   1034  CG  GLU J 132      11.262  11.202 -12.510  0.10 49.62           C  
ATOM   1035  CD  GLU J 132      10.949  12.705 -12.423  0.11 47.13           C  
ATOM   1036  OE1 GLU J 132      11.557  13.466 -13.222  0.10 43.33           O  
ATOM   1037  OE2 GLU J 132      10.114  13.113 -11.591  0.11 44.57           O  
ATOM   1038  N   GLY J 133       9.492   7.390 -10.176  0.10 54.70           N  
ATOM   1039  CA  GLY J 133       8.890   6.714  -9.028  0.10 54.30           C  
ATOM   1040  C   GLY J 133       9.718   5.532  -8.524  0.10 55.85           C  
ATOM   1041  O   GLY J 133      10.654   5.075  -9.182  0.10 52.85           O  
ATOM   1042  N   ALA J 134       9.344   5.029  -7.355  0.13 61.21           N  
ATOM   1043  CA  ALA J 134       9.982   3.833  -6.827  0.13 60.78           C  
ATOM   1044  C   ALA J 134       9.709   2.633  -7.761  0.13 62.50           C  
ATOM   1045  O   ALA J 134       8.568   2.445  -8.198  0.13 57.50           O  
ATOM   1046  CB  ALA J 134       9.494   3.583  -5.393  0.12 55.61           C  
ATOM   1047  N   PRO J 135      10.701   1.807  -8.067  0.15 63.92           N  
ATOM   1048  CA  PRO J 135      10.489   0.624  -8.895  0.15 64.32           C  
ATOM   1049  C   PRO J 135       9.422  -0.283  -8.280  0.15 66.01           C  
ATOM   1050  O   PRO J 135       9.567  -0.720  -7.142  0.15 60.00           O  
ATOM   1051  CB  PRO J 135      11.858  -0.076  -8.973  0.15 58.41           C  
ATOM   1052  CG  PRO J 135      12.862   1.034  -8.655  0.15 54.79           C  
ATOM   1053  CD  PRO J 135      12.095   1.948  -7.712  0.16 56.93           C  
ATOM   1054  N   GLY J 136       8.366  -0.591  -9.053  0.22 69.24           N  
ATOM   1055  CA  GLY J 136       7.286  -1.482  -8.628  0.22 70.45           C  
ATOM   1056  C   GLY J 136       6.011  -0.789  -8.145  0.22 73.11           C  
ATOM   1057  O   GLY J 136       5.032  -1.493  -7.908  0.22 66.18           O  
ATOM   1058  N   ASP J 137       5.976   0.527  -8.058  0.50 77.20           N  
ATOM   1059  CA  ASP J 137       4.719   1.238  -7.815  0.51 79.15           C  
ATOM   1060  C   ASP J 137       3.761   1.021  -9.000  0.50 82.94           C  
ATOM   1061  O   ASP J 137       4.183   1.140 -10.159  0.50 80.90           O  
ATOM   1062  CB  ASP J 137       4.956   2.738  -7.567  0.48 72.05           C  
ATOM   1063  CG  ASP J 137       5.434   3.074  -6.152  0.38 63.49           C  
ATOM   1064  OD1 ASP J 137       5.351   2.209  -5.256  0.38 57.63           O  
ATOM   1065  OD2 ASP J 137       5.863   4.237  -5.959  0.38 57.23           O  
ATOM   1066  N   PRO J 138       2.481   0.706  -8.736  0.96 90.47           N  
ATOM   1067  CA  PRO J 138       1.514   0.547  -9.809  0.96 92.90           C  
ATOM   1068  C   PRO J 138       1.331   1.877 -10.551  0.96 94.92           C  
ATOM   1069  O   PRO J 138       1.299   2.954  -9.943  0.96 94.04           O  
ATOM   1070  CB  PRO J 138       0.233   0.055  -9.134  0.96 88.97           C  
ATOM   1071  CG  PRO J 138       0.348   0.608  -7.717  0.95 85.01           C  
ATOM   1072  CD  PRO J 138       1.851   0.573  -7.443  0.95 88.52           C  
ATOM   1073  N   THR J 139       1.191   1.798 -11.860  0.99 95.20           N  
ATOM   1074  CA  THR J 139       1.054   2.968 -12.732  0.99 95.76           C  
ATOM   1075  C   THR J 139      -0.296   2.992 -13.423  0.99 96.30           C  
ATOM   1076  O   THR J 139      -0.929   1.953 -13.639  0.99 95.78           O  
ATOM   1077  CB  THR J 139       2.191   3.073 -13.755  0.99 94.52           C  
ATOM   1078  OG1 THR J 139       2.208   1.954 -14.613  0.98 89.80           O  
ATOM   1079  CG2 THR J 139       3.552   3.150 -13.079  0.98 88.95           C  
ATOM   1080  N   ILE J 140      -0.743   4.175 -13.784  1.00 96.65           N  
ATOM   1081  CA  ILE J 140      -1.944   4.398 -14.579  1.00 96.76           C  
ATOM   1082  C   ILE J 140      -1.639   5.432 -15.669  1.00 96.64           C  
ATOM   1083  O   ILE J 140      -1.025   6.471 -15.409  1.00 96.26           O  
ATOM   1084  CB  ILE J 140      -3.139   4.771 -13.674  1.00 96.85           C  
ATOM   1085  CG1 ILE J 140      -4.446   4.758 -14.490  0.99 95.74           C  
ATOM   1086  CG2 ILE J 140      -2.933   6.107 -12.943  0.99 95.53           C  
ATOM   1087  CD1 ILE J 140      -5.710   4.829 -13.626  0.99 94.04           C  
ATOM   1088  N   SER J 141      -2.072   5.138 -16.884  1.00 95.96           N  
ATOM   1089  CA  SER J 141      -1.851   6.044 -18.011  1.00 95.95           C  
ATOM   1090  C   SER J 141      -2.878   7.177 -18.041  1.00 96.18           C  
ATOM   1091  O   SER J 141      -4.002   7.039 -17.557  1.00 96.05           O  
ATOM   1092  CB  SER J 141      -1.832   5.264 -19.328  1.00 95.57           C  
ATOM   1093  OG  SER J 141      -3.115   4.779 -19.664  1.00 94.51           O  
ATOM   1094  N   TYR J 142      -2.527   8.281 -18.694  1.00 95.74           N  
ATOM   1095  CA  TYR J 142      -3.474   9.375 -18.915  1.00 95.96           C  
ATOM   1096  C   TYR J 142      -4.740   8.929 -19.688  1.00 96.28           C  
ATOM   1097  O   TYR J 142      -5.835   9.266 -19.234  1.00 96.21           O  
ATOM   1098  CB  TYR J 142      -2.760  10.553 -19.595  1.00 95.74           C  
ATOM   1099  CG  TYR J 142      -3.696  11.676 -19.987  1.00 95.69           C  
ATOM   1100  CD1 TYR J 142      -4.079  11.842 -21.330  1.00 94.76           C  
ATOM   1101  CD2 TYR J 142      -4.226  12.538 -19.002  1.00 94.80           C  
ATOM   1102  CE1 TYR J 142      -4.973  12.857 -21.697  1.00 94.13           C  
ATOM   1103  CE2 TYR J 142      -5.124  13.555 -19.354  1.00 94.18           C  
ATOM   1104  CZ  TYR J 142      -5.495  13.711 -20.705  1.00 94.30           C  
ATOM   1105  OH  TYR J 142      -6.380  14.703 -21.060  1.00 92.84           O  
ATOM   1106  N   PRO J 143      -4.660   8.128 -20.766  1.00 95.27           N  
ATOM   1107  CA  PRO J 143      -5.867   7.582 -21.402  1.00 95.36           C  
ATOM   1108  C   PRO J 143      -6.751   6.772 -20.449  1.00 95.88           C  
ATOM   1109  O   PRO J 143      -7.978   6.833 -20.553  1.00 95.83           O  
ATOM   1110  CB  PRO J 143      -5.363   6.712 -22.560  1.00 94.74           C  
ATOM   1111  CG  PRO J 143      -4.015   7.334 -22.912  1.00 92.93           C  
ATOM   1112  CD  PRO J 143      -3.486   7.766 -21.545  1.00 94.92           C  
ATOM   1113  N   MET J 144      -6.161   6.055 -19.498  1.00 96.53           N  
ATOM   1114  CA  MET J 144      -6.932   5.310 -18.505  1.00 96.82           C  
ATOM   1115  C   MET J 144      -7.616   6.240 -17.492  1.00 97.30           C  
ATOM   1116  O   MET J 144      -8.768   5.997 -17.140  1.00 97.39           O  
ATOM   1117  CB  MET J 144      -6.039   4.275 -17.814  1.00 96.51           C  
ATOM   1118  CG  MET J 144      -6.874   3.280 -16.998  0.99 90.85           C  
ATOM   1119  SD  MET J 144      -8.102   2.358 -17.964  0.99 85.93           S  
ATOM   1120  CE  MET J 144      -7.023   1.315 -18.958  0.99 75.70           C  
ATOM   1121  N   LEU J 145      -6.990   7.335 -17.109  1.00 96.82           N  
ATOM   1122  CA  LEU J 145      -7.652   8.363 -16.292  1.00 97.22           C  
ATOM   1123  C   LEU J 145      -8.865   8.959 -17.015  1.00 97.62           C  
ATOM   1124  O   LEU J 145      -9.919   9.137 -16.404  1.00 97.74           O  
ATOM   1125  CB  LEU J 145      -6.664   9.488 -15.921  1.00 97.22           C  
ATOM   1126  CG  LEU J 145      -5.475   9.073 -15.035  1.00 96.81           C  
ATOM   1127  CD1 LEU J 145      -4.576  10.283 -14.797  1.00 96.37           C  
ATOM   1128  CD2 LEU J 145      -5.930   8.543 -13.674  1.00 96.24           C  
ATOM   1129  N   LEU J 146      -8.748   9.210 -18.314  1.00 97.22           N  
ATOM   1130  CA  LEU J 146      -9.885   9.660 -19.123  1.00 97.40           C  
ATOM   1131  C   LEU J 146     -10.980   8.599 -19.201  1.00 97.73           C  
ATOM   1132  O   LEU J 146     -12.158   8.938 -19.092  1.00 97.72           O  
ATOM   1133  CB  LEU J 146      -9.431  10.027 -20.546  1.00 97.03           C  
ATOM   1134  CG  LEU J 146      -8.450  11.205 -20.649  1.00 95.47           C  
ATOM   1135  CD1 LEU J 146      -8.178  11.463 -22.128  1.00 93.23           C  
ATOM   1136  CD2 LEU J 146      -9.011  12.485 -20.024  1.00 92.60           C  
ATOM   1137  N   HIS J 147     -10.611   7.336 -19.348  1.00 97.54           N  
ATOM   1138  CA  HIS J 147     -11.571   6.232 -19.358  1.00 97.65           C  
ATOM   1139  C   HIS J 147     -12.322   6.105 -18.020  1.00 98.02           C  
ATOM   1140  O   HIS J 147     -13.544   5.933 -18.013  1.00 98.05           O  
ATOM   1141  CB  HIS J 147     -10.852   4.930 -19.722  1.00 97.41           C  
ATOM   1142  CG  HIS J 147     -11.790   3.763 -19.814  1.00 96.65           C  
ATOM   1143  ND1 HIS J 147     -12.885   3.680 -20.652  1.00 88.08           N  
ATOM   1144  CD2 HIS J 147     -11.783   2.614 -19.067  1.00 88.78           C  
ATOM   1145  CE1 HIS J 147     -13.515   2.518 -20.414  1.00 90.76           C  
ATOM   1146  NE2 HIS J 147     -12.865   1.852 -19.461  1.00 91.87           N  
ATOM   1147  N   VAL J 148     -11.626   6.243 -16.904  1.00 98.19           N  
ATOM   1148  CA  VAL J 148     -12.226   6.307 -15.565  1.00 98.52           C  
ATOM   1149  C   VAL J 148     -13.224   7.466 -15.479  1.00 98.67           C  
ATOM   1150  O   VAL J 148     -14.391   7.261 -15.132  1.00 98.68           O  
ATOM   1151  CB  VAL J 148     -11.122   6.421 -14.489  1.00 98.52           C  
ATOM   1152  CG1 VAL J 148     -11.659   6.836 -13.120  1.00 98.13           C  
ATOM   1153  CG2 VAL J 148     -10.388   5.084 -14.330  1.00 98.21           C  
ATOM   1154  N   ALA J 149     -12.810   8.664 -15.861  1.00 98.59           N  
ATOM   1155  CA  ALA J 149     -13.678   9.838 -15.830  1.00 98.62           C  
ATOM   1156  C   ALA J 149     -14.883   9.710 -16.781  1.00 98.72           C  
ATOM   1157  O   ALA J 149     -15.998  10.102 -16.428  1.00 98.69           O  
ATOM   1158  CB  ALA J 149     -12.826  11.069 -16.148  1.00 98.48           C  
ATOM   1159  N   ALA J 150     -14.697   9.118 -17.960  1.00 98.46           N  
ATOM   1160  CA  ALA J 150     -15.774   8.862 -18.915  1.00 98.50           C  
ATOM   1161  C   ALA J 150     -16.823   7.897 -18.349  1.00 98.69           C  
ATOM   1162  O   ALA J 150     -18.020   8.118 -18.535  1.00 98.67           O  
ATOM   1163  CB  ALA J 150     -15.173   8.329 -20.222  1.00 98.22           C  
ATOM   1164  N   GLN J 151     -16.407   6.873 -17.621  1.00 98.69           N  
ATOM   1165  CA  GLN J 151     -17.334   5.956 -16.945  1.00 98.81           C  
ATOM   1166  C   GLN J 151     -18.156   6.669 -15.864  1.00 98.88           C  
ATOM   1167  O   GLN J 151     -19.368   6.464 -15.784  1.00 98.86           O  
ATOM   1168  CB  GLN J 151     -16.563   4.785 -16.333  1.00 98.75           C  
ATOM   1169  CG  GLN J 151     -16.035   3.801 -17.385  1.00 98.56           C  
ATOM   1170  CD  GLN J 151     -15.280   2.673 -16.681  1.00 98.58           C  
ATOM   1171  OE1 GLN J 151     -15.871   1.761 -16.125  1.00 95.97           O  
ATOM   1172  NE2 GLN J 151     -13.976   2.749 -16.636  1.00 95.77           N  
ATOM   1173  N   ILE J 152     -17.523   7.542 -15.085  1.00 98.92           N  
ATOM   1174  CA  ILE J 152     -18.243   8.365 -14.096  1.00 98.95           C  
ATOM   1175  C   ILE J 152     -19.261   9.265 -14.809  1.00 98.96           C  
ATOM   1176  O   ILE J 152     -20.434   9.293 -14.436  1.00 98.94           O  
ATOM   1177  CB  ILE J 152     -17.270   9.182 -13.214  1.00 98.94           C  
ATOM   1178  CG1 ILE J 152     -16.290   8.260 -12.460  1.00 98.82           C  
ATOM   1179  CG2 ILE J 152     -18.062  10.028 -12.201  1.00 98.82           C  
ATOM   1180  CD1 ILE J 152     -15.134   9.006 -11.776  1.00 98.69           C  
ATOM   1181  N   ALA J 153     -18.855   9.935 -15.883  1.00 98.92           N  
ATOM   1182  CA  ALA J 153     -19.762  10.755 -16.679  1.00 98.91           C  
ATOM   1183  C   ALA J 153     -20.922   9.935 -17.270  1.00 98.93           C  
ATOM   1184  O   ALA J 153     -22.054  10.417 -17.319  1.00 98.85           O  
ATOM   1185  CB  ALA J 153     -18.958  11.459 -17.781  1.00 98.83           C  
ATOM   1186  N   SER J 154     -20.668   8.699 -17.681  1.00 98.87           N  
ATOM   1187  CA  SER J 154     -21.698   7.791 -18.201  1.00 98.87           C  
ATOM   1188  C   SER J 154     -22.715   7.398 -17.125  1.00 98.90           C  
ATOM   1189  O   SER J 154     -23.920   7.496 -17.360  1.00 98.81           O  
ATOM   1190  CB  SER J 154     -21.049   6.542 -18.799  1.00 98.72           C  
ATOM   1191  OG  SER J 154     -22.013   5.833 -19.551  1.00 96.84           O  
ATOM   1192  N   GLY J 155     -22.244   7.025 -15.944  1.00 98.86           N  
ATOM   1193  CA  GLY J 155     -23.116   6.736 -14.803  1.00 98.87           C  
ATOM   1194  C   GLY J 155     -23.949   7.953 -14.389  1.00 98.88           C  
ATOM   1195  O   GLY J 155     -25.165   7.861 -14.217  1.00 98.77           O  
ATOM   1196  N   MET J 156     -23.322   9.122 -14.335  1.00 98.92           N  
ATOM   1197  CA  MET J 156     -24.023  10.371 -14.011  1.00 98.93           C  
ATOM   1198  C   MET J 156     -25.025  10.786 -15.090  1.00 98.90           C  
ATOM   1199  O   MET J 156     -26.105  11.291 -14.772  1.00 98.77           O  
ATOM   1200  CB  MET J 156     -23.008  11.491 -13.765  1.00 98.91           C  
ATOM   1201  CG  MET J 156     -22.215  11.294 -12.466  1.00 98.81           C  
ATOM   1202  SD  MET J 156     -23.217  11.077 -10.969  1.00 98.80           S  
ATOM   1203  CE  MET J 156     -24.099  12.649 -10.906  1.00 98.25           C  
ATOM   1204  N   ARG J 157     -24.718  10.543 -16.354  1.00 98.83           N  
ATOM   1205  CA  ARG J 157     -25.668  10.730 -17.455  1.00 98.78           C  
ATOM   1206  C   ARG J 157     -26.911   9.865 -17.247  1.00 98.74           C  
ATOM   1207  O   ARG J 157     -28.020  10.360 -17.433  1.00 98.41           O  
ATOM   1208  CB  ARG J 157     -24.972  10.415 -18.789  1.00 98.59           C  
ATOM   1209  CG  ARG J 157     -25.905  10.559 -20.006  1.00 97.23           C  
ATOM   1210  CD  ARG J 157     -25.187  10.205 -21.311  1.00 94.99           C  
ATOM   1211  NE  ARG J 157     -24.763   8.796 -21.323  1.00 90.34           N  
ATOM   1212  CZ  ARG J 157     -23.978   8.212 -22.222  0.99 87.12           C  
ATOM   1213  NH1 ARG J 157     -23.549   8.856 -23.272  0.99 79.11           N  
ATOM   1214  NH2 ARG J 157     -23.611   6.963 -22.071  0.99 79.96           N  
ATOM   1215  N   TYR J 158     -26.729   8.610 -16.838  1.00 98.67           N  
ATOM   1216  CA  TYR J 158     -27.853   7.739 -16.508  1.00 98.63           C  
ATOM   1217  C   TYR J 158     -28.679   8.300 -15.342  1.00 98.56           C  
ATOM   1218  O   TYR J 158     -29.892   8.465 -15.487  1.00 98.20           O  
ATOM   1219  CB  TYR J 158     -27.341   6.321 -16.217  1.00 98.48           C  
ATOM   1220  CG  TYR J 158     -28.407   5.417 -15.640  1.00 98.28           C  
ATOM   1221  CD1 TYR J 158     -28.436   5.153 -14.260  1.00 97.62           C  
ATOM   1222  CD2 TYR J 158     -29.393   4.855 -16.480  1.00 97.52           C  
ATOM   1223  CE1 TYR J 158     -29.423   4.320 -13.718  1.00 96.86           C  
ATOM   1224  CE2 TYR J 158     -30.384   4.020 -15.949  1.00 96.81           C  
ATOM   1225  CZ  TYR J 158     -30.392   3.753 -14.567  1.00 96.96           C  
ATOM   1226  OH  TYR J 158     -31.353   2.924 -14.040  1.00 95.88           O  
ATOM   1227  N   LEU J 159     -28.050   8.679 -14.237  1.00 98.53           N  
ATOM   1228  CA  LEU J 159     -28.762   9.290 -13.103  1.00 98.39           C  
ATOM   1229  C   LEU J 159     -29.542  10.544 -13.519  1.00 98.23           C  
ATOM   1230  O   LEU J 159     -30.698  10.711 -13.123  1.00 97.76           O  
ATOM   1231  CB  LEU J 159     -27.773   9.631 -11.973  1.00 98.23           C  
ATOM   1232  CG  LEU J 159     -27.094   8.433 -11.281  1.00 97.74           C  
ATOM   1233  CD1 LEU J 159     -26.257   8.950 -10.109  1.00 97.25           C  
ATOM   1234  CD2 LEU J 159     -28.105   7.421 -10.732  1.00 97.20           C  
ATOM   1235  N   ALA J 160     -28.957  11.378 -14.368  1.00 98.34           N  
ATOM   1236  CA  ALA J 160     -29.628  12.562 -14.899  1.00 98.10           C  
ATOM   1237  C   ALA J 160     -30.882  12.208 -15.719  1.00 97.88           C  
ATOM   1238  O   ALA J 160     -31.900  12.891 -15.595  1.00 97.08           O  
ATOM   1239  CB  ALA J 160     -28.619  13.378 -15.717  1.00 97.82           C  
ATOM   1240  N   THR J 161     -30.856  11.129 -16.504  1.00 97.90           N  
ATOM   1241  CA  THR J 161     -32.055  10.675 -17.246  1.00 97.43           C  
ATOM   1242  C   THR J 161     -33.195  10.222 -16.330  1.00 97.20           C  
ATOM   1243  O   THR J 161     -34.358  10.291 -16.724  1.00 96.20           O  
ATOM   1244  CB  THR J 161     -31.772   9.548 -18.254  1.00 96.76           C  
ATOM   1245  OG1 THR J 161     -31.415   8.331 -17.644  1.00 91.94           O  
ATOM   1246  CG2 THR J 161     -30.712   9.911 -19.285  1.00 91.42           C  
ATOM   1247  N   LEU J 162     -32.866   9.818 -15.103  1.00 97.34           N  
ATOM   1248  CA  LEU J 162     -33.846   9.456 -14.077  1.00 96.85           C  
ATOM   1249  C   LEU J 162     -34.297  10.653 -13.229  1.00 96.66           C  
ATOM   1250  O   LEU J 162     -35.100  10.473 -12.311  1.00 95.43           O  
ATOM   1251  CB  LEU J 162     -33.261   8.339 -13.190  1.00 96.28           C  
ATOM   1252  CG  LEU J 162     -32.868   7.041 -13.915  1.00 95.15           C  
ATOM   1253  CD1 LEU J 162     -32.408   6.027 -12.867  1.00 92.73           C  
ATOM   1254  CD2 LEU J 162     -34.037   6.434 -14.700  1.00 92.49           C  
ATOM   1255  N   ASN J 163     -33.795  11.852 -13.504  1.00 97.59           N  
ATOM   1256  CA  ASN J 163     -33.911  13.023 -12.625  1.00 97.18           C  
ATOM   1257  C   ASN J 163     -33.423  12.737 -11.192  1.00 97.32           C  
ATOM   1258  O   ASN J 163     -33.940  13.294 -10.219  1.00 96.03           O  
ATOM   1259  CB  ASN J 163     -35.333  13.609 -12.683  1.00 96.06           C  
ATOM   1260  CG  ASN J 163     -35.734  14.019 -14.090  0.99 87.31           C  
ATOM   1261  OD1 ASN J 163     -35.141  14.884 -14.707  0.99 75.49           O  
ATOM   1262  ND2 ASN J 163     -36.758  13.405 -14.633  0.99 71.52           N  
ATOM   1263  N   PHE J 164     -32.439  11.862 -11.069  1.00 97.80           N  
ATOM   1264  CA  PHE J 164     -31.828  11.519  -9.794  1.00 97.84           C  
ATOM   1265  C   PHE J 164     -30.622  12.428  -9.558  1.00 98.09           C  
ATOM   1266  O   PHE J 164     -29.656  12.397 -10.323  1.00 97.67           O  
ATOM   1267  CB  PHE J 164     -31.461  10.028  -9.773  1.00 97.27           C  
ATOM   1268  CG  PHE J 164     -31.001   9.541  -8.420  1.00 96.50           C  
ATOM   1269  CD1 PHE J 164     -29.690   9.806  -7.983  1.00 93.39           C  
ATOM   1270  CD2 PHE J 164     -31.889   8.864  -7.571  1.00 93.27           C  
ATOM   1271  CE1 PHE J 164     -29.271   9.403  -6.705  1.00 91.64           C  
ATOM   1272  CE2 PHE J 164     -31.479   8.454  -6.294  1.00 91.80           C  
ATOM   1273  CZ  PHE J 164     -30.167   8.728  -5.861  1.00 92.78           C  
ATOM   1274  N   VAL J 165     -30.671  13.206  -8.493  1.00 98.10           N  
ATOM   1275  CA  VAL J 165     -29.551  14.051  -8.060  1.00 98.05           C  
ATOM   1276  C   VAL J 165     -28.737  13.270  -7.034  1.00 97.67           C  
ATOM   1277  O   VAL J 165     -29.276  12.876  -5.997  1.00 96.95           O  
ATOM   1278  CB  VAL J 165     -30.040  15.396  -7.495  1.00 98.06           C  
ATOM   1279  CG1 VAL J 165     -28.863  16.320  -7.164  1.00 97.55           C  
ATOM   1280  CG2 VAL J 165     -30.957  16.127  -8.491  1.00 97.66           C  
ATOM   1281  N   HIS J 166     -27.451  13.066  -7.310  1.00 97.42           N  
ATOM   1282  CA  HIS J 166     -26.579  12.279  -6.433  1.00 97.06           C  
ATOM   1283  C   HIS J 166     -26.277  13.008  -5.116  1.00 96.35           C  
ATOM   1284  O   HIS J 166     -26.415  12.434  -4.038  1.00 95.03           O  
ATOM   1285  CB  HIS J 166     -25.285  11.917  -7.183  1.00 97.04           C  
ATOM   1286  CG  HIS J 166     -24.399  10.961  -6.432  1.00 97.04           C  
ATOM   1287  ND1 HIS J 166     -23.767  11.200  -5.237  1.00 95.00           N  
ATOM   1288  CD2 HIS J 166     -24.084   9.677  -6.792  1.00 94.84           C  
ATOM   1289  CE1 HIS J 166     -23.095  10.097  -4.880  1.00 95.18           C  
ATOM   1290  NE2 HIS J 166     -23.266   9.158  -5.809  1.00 95.36           N  
ATOM   1291  N   ARG J 167     -25.895  14.261  -5.200  1.00 96.70           N  
ATOM   1292  CA  ARG J 167     -25.561  15.177  -4.075  1.00 96.15           C  
ATOM   1293  C   ARG J 167     -24.202  14.976  -3.400  1.00 96.09           C  
ATOM   1294  O   ARG J 167     -23.794  15.872  -2.666  1.00 95.17           O  
ATOM   1295  CB  ARG J 167     -26.667  15.183  -3.006  1.00 95.26           C  
ATOM   1296  CG  ARG J 167     -28.054  15.456  -3.570  0.99 92.23           C  
ATOM   1297  CD  ARG J 167     -29.072  15.487  -2.432  0.99 87.78           C  
ATOM   1298  NE  ARG J 167     -30.400  15.826  -2.942  0.99 79.23           N  
ATOM   1299  CZ  ARG J 167     -31.451  16.163  -2.218  0.99 72.92           C  
ATOM   1300  NH1 ARG J 167     -31.392  16.185  -0.914  0.99 65.28           N  
ATOM   1301  NH2 ARG J 167     -32.572  16.493  -2.802  0.99 64.65           N  
ATOM   1302  N   ASP J 168     -23.540  13.856  -3.618  1.00 95.33           N  
ATOM   1303  CA  ASP J 168     -22.240  13.555  -2.998  1.00 95.35           C  
ATOM   1304  C   ASP J 168     -21.300  12.825  -3.973  1.00 95.90           C  
ATOM   1305  O   ASP J 168     -20.633  11.849  -3.617  1.00 95.96           O  
ATOM   1306  CB  ASP J 168     -22.451  12.786  -1.675  1.00 94.92           C  
ATOM   1307  CG  ASP J 168     -21.209  12.746  -0.776  1.00 94.11           C  
ATOM   1308  OD1 ASP J 168     -20.277  13.557  -0.978  1.00 93.39           O  
ATOM   1309  OD2 ASP J 168     -21.189  11.944   0.181  1.00 92.82           O  
ATOM   1310  N   LEU J 169     -21.262  13.278  -5.222  1.00 97.67           N  
ATOM   1311  CA  LEU J 169     -20.324  12.734  -6.196  1.00 98.06           C  
ATOM   1312  C   LEU J 169     -18.895  13.169  -5.848  1.00 97.87           C  
ATOM   1313  O   LEU J 169     -18.595  14.357  -5.759  1.00 97.84           O  
ATOM   1314  CB  LEU J 169     -20.717  13.161  -7.619  1.00 98.50           C  
ATOM   1315  CG  LEU J 169     -19.774  12.607  -8.705  1.00 98.65           C  
ATOM   1316  CD1 LEU J 169     -19.823  11.079  -8.797  1.00 98.57           C  
ATOM   1317  CD2 LEU J 169     -20.155  13.181 -10.065  1.00 98.61           C  
ATOM   1318  N   ALA J 170     -18.025  12.187  -5.688  1.00 97.76           N  
ATOM   1319  CA  ALA J 170     -16.596  12.332  -5.438  1.00 97.59           C  
ATOM   1320  C   ALA J 170     -15.914  10.984  -5.688  1.00 97.71           C  
ATOM   1321  O   ALA J 170     -16.587   9.949  -5.708  1.00 97.61           O  
ATOM   1322  CB  ALA J 170     -16.400  12.772  -3.978  1.00 97.27           C  
ATOM   1323  N   THR J 171     -14.600  10.963  -5.807  1.00 98.04           N  
ATOM   1324  CA  THR J 171     -13.853   9.704  -5.993  1.00 98.07           C  
ATOM   1325  C   THR J 171     -14.070   8.712  -4.849  1.00 97.72           C  
ATOM   1326  O   THR J 171     -14.188   7.516  -5.099  1.00 97.47           O  
ATOM   1327  CB  THR J 171     -12.352   9.953  -6.169  1.00 98.30           C  
ATOM   1328  OG1 THR J 171     -11.846  10.689  -5.082  1.00 98.07           O  
ATOM   1329  CG2 THR J 171     -12.048  10.704  -7.461  1.00 98.08           C  
ATOM   1330  N   ARG J 172     -14.234   9.180  -3.613  1.00 96.36           N  
ATOM   1331  CA  ARG J 172     -14.565   8.337  -2.443  1.00 95.70           C  
ATOM   1332  C   ARG J 172     -15.881   7.557  -2.576  1.00 95.25           C  
ATOM   1333  O   ARG J 172     -16.055   6.554  -1.889  1.00 94.55           O  
ATOM   1334  CB  ARG J 172     -14.583   9.188  -1.164  1.00 95.26           C  
ATOM   1335  CG  ARG J 172     -15.710  10.223  -1.163  1.00 94.49           C  
ATOM   1336  CD  ARG J 172     -15.722  11.093   0.088  1.00 94.21           C  
ATOM   1337  NE  ARG J 172     -16.744  12.130  -0.073  1.00 93.75           N  
ATOM   1338  CZ  ARG J 172     -16.554  13.338  -0.596  1.00 94.29           C  
ATOM   1339  NH1 ARG J 172     -15.370  13.808  -0.867  1.00 91.89           N  
ATOM   1340  NH2 ARG J 172     -17.575  14.091  -0.867  1.00 92.59           N  
ATOM   1341  N   ASN J 173     -16.805   8.017  -3.417  1.00 95.96           N  
ATOM   1342  CA  ASN J 173     -18.097   7.383  -3.685  1.00 95.92           C  
ATOM   1343  C   ASN J 173     -18.127   6.637  -5.026  1.00 96.54           C  
ATOM   1344  O   ASN J 173     -19.186   6.219  -5.485  1.00 96.68           O  
ATOM   1345  CB  ASN J 173     -19.218   8.427  -3.543  1.00 95.45           C  
ATOM   1346  CG  ASN J 173     -19.655   8.653  -2.103  1.00 94.72           C  
ATOM   1347  OD1 ASN J 173     -19.527   7.800  -1.234  1.00 92.26           O  
ATOM   1348  ND2 ASN J 173     -20.234   9.790  -1.814  1.00 91.87           N  
ATOM   1349  N   CYS J 174     -16.973   6.435  -5.641  1.00 97.54           N  
ATOM   1350  CA  CYS J 174     -16.816   5.568  -6.798  1.00 97.81           C  
ATOM   1351  C   CYS J 174     -16.078   4.295  -6.384  1.00 97.46           C  
ATOM   1352  O   CYS J 174     -15.113   4.350  -5.630  1.00 97.24           O  
ATOM   1353  CB  CYS J 174     -16.083   6.320  -7.913  1.00 98.36           C  
ATOM   1354  SG  CYS J 174     -17.050   7.757  -8.468  1.00 98.56           S  
ATOM   1355  N   LEU J 175     -16.508   3.163  -6.907  1.00 97.68           N  
ATOM   1356  CA  LEU J 175     -15.859   1.872  -6.676  1.00 97.61           C  
ATOM   1357  C   LEU J 175     -15.159   1.388  -7.946  1.00 98.18           C  
ATOM   1358  O   LEU J 175     -15.661   1.593  -9.052  1.00 98.21           O  
ATOM   1359  CB  LEU J 175     -16.899   0.857  -6.187  1.00 96.76           C  
ATOM   1360  CG  LEU J 175     -17.399   1.095  -4.753  1.00 95.33           C  
ATOM   1361  CD1 LEU J 175     -18.593   0.179  -4.465  1.00 94.42           C  
ATOM   1362  CD2 LEU J 175     -16.324   0.794  -3.717  1.00 93.53           C  
ATOM   1363  N   VAL J 176     -14.042   0.702  -7.770  1.00 98.39           N  
ATOM   1364  CA  VAL J 176     -13.203   0.169  -8.846  1.00 98.56           C  
ATOM   1365  C   VAL J 176     -13.246  -1.359  -8.814  1.00 98.40           C  
ATOM   1366  O   VAL J 176     -12.915  -1.990  -7.808  1.00 98.10           O  
ATOM   1367  CB  VAL J 176     -11.749   0.676  -8.739  1.00 98.64           C  
ATOM   1368  CG1 VAL J 176     -10.956   0.318  -9.999  1.00 98.45           C  
ATOM   1369  CG2 VAL J 176     -11.672   2.191  -8.549  1.00 98.52           C  
ATOM   1370  N   GLY J 177     -13.662  -1.947  -9.915  1.00 97.85           N  
ATOM   1371  CA  GLY J 177     -13.627  -3.394 -10.121  1.00 97.49           C  
ATOM   1372  C   GLY J 177     -12.495  -3.819 -11.054  1.00 97.28           C  
ATOM   1373  O   GLY J 177     -11.540  -3.082 -11.295  1.00 95.90           O  
ATOM   1374  N   GLU J 178     -12.644  -5.006 -11.612  1.00 95.22           N  
ATOM   1375  CA  GLU J 178     -11.711  -5.521 -12.617  1.00 94.09           C  
ATOM   1376  C   GLU J 178     -11.635  -4.604 -13.851  1.00 94.48           C  
ATOM   1377  O   GLU J 178     -12.621  -3.968 -14.240  1.00 91.78           O  
ATOM   1378  CB  GLU J 178     -12.149  -6.917 -13.079  1.00 91.40           C  
ATOM   1379  CG  GLU J 178     -12.047  -8.009 -11.998  0.93 81.74           C  
ATOM   1380  CD  GLU J 178     -12.630  -9.333 -12.526  0.92 73.98           C  
ATOM   1381  OE1 GLU J 178     -13.111 -10.156 -11.723  0.92 66.19           O  
ATOM   1382  OE2 GLU J 178     -12.675  -9.527 -13.762  0.92 65.51           O  
ATOM   1383  N   ASN J 179     -10.489  -4.587 -14.498  1.00 93.66           N  
ATOM   1384  CA  ASN J 179     -10.260  -3.870 -15.760  1.00 94.20           C  
ATOM   1385  C   ASN J 179     -10.617  -2.373 -15.691  1.00 95.77           C  
ATOM   1386  O   ASN J 179     -11.147  -1.815 -16.654  1.00 94.01           O  
ATOM   1387  CB  ASN J 179     -10.979  -4.606 -16.910  1.00 91.48           C  
ATOM   1388  CG  ASN J 179     -10.546  -6.057 -17.035  0.97 84.85           C  
ATOM   1389  OD1 ASN J 179      -9.374  -6.383 -16.992  0.97 75.18           O  
ATOM   1390  ND2 ASN J 179     -11.483  -6.958 -17.200  0.97 72.01           N  
ATOM   1391  N   PHE J 180     -10.357  -1.742 -14.556  1.00 95.93           N  
ATOM   1392  CA  PHE J 180     -10.679  -0.330 -14.315  1.00 96.54           C  
ATOM   1393  C   PHE J 180     -12.169   0.005 -14.492  1.00 97.44           C  
ATOM   1394  O   PHE J 180     -12.530   1.141 -14.815  1.00 96.80           O  
ATOM   1395  CB  PHE J 180      -9.772   0.579 -15.158  1.00 95.31           C  
ATOM   1396  CG  PHE J 180      -8.287   0.346 -14.967  0.99 93.54           C  
ATOM   1397  CD1 PHE J 180      -7.580   1.092 -14.004  0.99 87.12           C  
ATOM   1398  CD2 PHE J 180      -7.601  -0.590 -15.760  0.99 86.62           C  
ATOM   1399  CE1 PHE J 180      -6.198   0.917 -13.848  0.99 83.81           C  
ATOM   1400  CE2 PHE J 180      -6.221  -0.774 -15.607  0.99 83.68           C  
ATOM   1401  CZ  PHE J 180      -5.518  -0.012 -14.651  0.99 84.33           C  
ATOM   1402  N   THR J 181     -13.044  -0.972 -14.271  1.00 98.04           N  
ATOM   1403  CA  THR J 181     -14.490  -0.730 -14.270  1.00 98.11           C  
ATOM   1404  C   THR J 181     -14.850   0.156 -13.092  1.00 98.47           C  
ATOM   1405  O   THR J 181     -14.519  -0.169 -11.953  1.00 98.27           O  
ATOM   1406  CB  THR J 181     -15.282  -2.042 -14.194  1.00 97.12           C  
ATOM   1407  OG1 THR J 181     -14.975  -2.854 -15.298  1.00 87.79           O  
ATOM   1408  CG2 THR J 181     -16.794  -1.811 -14.232  1.00 85.02           C  
ATOM   1409  N   ILE J 182     -15.570   1.243 -13.364  1.00 98.74           N  
ATOM   1410  CA  ILE J 182     -16.024   2.174 -12.335  1.00 98.84           C  
ATOM   1411  C   ILE J 182     -17.526   2.030 -12.133  1.00 98.85           C  
ATOM   1412  O   ILE J 182     -18.292   1.983 -13.096  1.00 98.71           O  
ATOM   1413  CB  ILE J 182     -15.629   3.629 -12.670  1.00 98.82           C  
ATOM   1414  CG1 ILE J 182     -14.123   3.783 -12.978  1.00 98.45           C  
ATOM   1415  CG2 ILE J 182     -16.044   4.585 -11.539  1.00 98.55           C  
ATOM   1416  CD1 ILE J 182     -13.169   3.311 -11.867  1.00 97.66           C  
ATOM   1417  N   LYS J 183     -17.943   2.010 -10.868  1.00 98.80           N  
ATOM   1418  CA  LYS J 183     -19.347   2.119 -10.467  1.00 98.74           C  
ATOM   1419  C   LYS J 183     -19.505   3.235  -9.445  1.00 98.76           C  
ATOM   1420  O   LYS J 183     -18.848   3.217  -8.408  1.00 98.55           O  
ATOM   1421  CB  LYS J 183     -19.872   0.791  -9.913  1.00 98.43           C  
ATOM   1422  CG  LYS J 183     -19.866  -0.322 -10.972  1.00 97.02           C  
ATOM   1423  CD  LYS J 183     -20.464  -1.615 -10.400  1.00 95.05           C  
ATOM   1424  CE  LYS J 183     -20.469  -2.741 -11.440  1.00 91.16           C  
ATOM   1425  NZ  LYS J 183     -21.438  -2.457 -12.531  1.00 87.12           N  
ATOM   1426  N   ILE J 184     -20.393   4.165  -9.736  1.00 98.68           N  
ATOM   1427  CA  ILE J 184     -20.771   5.208  -8.785  1.00 98.71           C  
ATOM   1428  C   ILE J 184     -21.629   4.572  -7.693  1.00 98.44           C  
ATOM   1429  O   ILE J 184     -22.557   3.809  -7.971  1.00 98.10           O  
ATOM   1430  CB  ILE J 184     -21.499   6.373  -9.486  1.00 98.81           C  
ATOM   1431  CG1 ILE J 184     -20.618   6.978 -10.602  1.00 98.69           C  
ATOM   1432  CG2 ILE J 184     -21.887   7.456  -8.459  1.00 98.68           C  
ATOM   1433  CD1 ILE J 184     -21.372   7.963 -11.499  1.00 98.43           C  
ATOM   1434  N   ALA J 185     -21.321   4.901  -6.461  1.00 97.14           N  
ATOM   1435  CA  ALA J 185     -22.040   4.511  -5.264  1.00 96.70           C  
ATOM   1436  C   ALA J 185     -22.349   5.747  -4.405  1.00 96.85           C  
ATOM   1437  O   ALA J 185     -22.039   6.880  -4.782  1.00 96.41           O  
ATOM   1438  CB  ALA J 185     -21.190   3.451  -4.532  1.00 95.89           C  
ATOM   1439  N   ASP J 186     -22.956   5.518  -3.265  1.00 93.62           N  
ATOM   1440  CA  ASP J 186     -23.081   6.476  -2.161  1.00 92.94           C  
ATOM   1441  C   ASP J 186     -23.217   5.665  -0.873  1.00 91.55           C  
ATOM   1442  O   ASP J 186     -24.317   5.419  -0.360  1.00 88.21           O  
ATOM   1443  CB  ASP J 186     -24.274   7.422  -2.382  1.00 92.47           C  
ATOM   1444  CG  ASP J 186     -24.441   8.471  -1.264  1.00 91.76           C  
ATOM   1445  OD1 ASP J 186     -23.541   8.598  -0.397  1.00 88.98           O  
ATOM   1446  OD2 ASP J 186     -25.486   9.155  -1.251  1.00 88.09           O  
ATOM   1447  N   PHE J 187     -22.099   5.170  -0.368  1.00 81.94           N  
ATOM   1448  CA  PHE J 187     -22.088   4.253   0.767  1.00 76.83           C  
ATOM   1449  C   PHE J 187     -21.521   4.911   2.026  1.00 74.60           C  
ATOM   1450  O   PHE J 187     -20.450   5.499   2.032  1.00 65.72           O  
ATOM   1451  CB  PHE J 187     -21.408   2.921   0.405  1.00 70.82           C  
ATOM   1452  CG  PHE J 187     -19.955   2.997  -0.024  0.99 66.34           C  
ATOM   1453  CD1 PHE J 187     -19.629   3.393  -1.334  0.99 60.08           C  
ATOM   1454  CD2 PHE J 187     -18.926   2.631   0.863  0.99 58.94           C  
ATOM   1455  CE1 PHE J 187     -18.288   3.436  -1.747  0.99 55.10           C  
ATOM   1456  CE2 PHE J 187     -17.584   2.670   0.453  0.99 54.20           C  
ATOM   1457  CZ  PHE J 187     -17.266   3.075  -0.854  0.99 54.45           C  
ATOM   1458  N   GLY J 188     -22.248   4.763   3.123  0.98 72.73           N  
ATOM   1459  CA  GLY J 188     -21.999   5.534   4.345  0.98 69.99           C  
ATOM   1460  C   GLY J 188     -20.611   5.359   4.964  0.98 69.58           C  
ATOM   1461  O   GLY J 188     -20.136   6.276   5.630  0.98 61.70           O  
ATOM   1462  N   MET J 189     -19.927   4.238   4.739  0.95 58.43           N  
ATOM   1463  CA  MET J 189     -18.580   4.026   5.290  0.96 54.05           C  
ATOM   1464  C   MET J 189     -17.568   5.045   4.749  0.96 57.80           C  
ATOM   1465  O   MET J 189     -16.675   5.455   5.483  0.95 51.41           O  
ATOM   1466  CB  MET J 189     -18.102   2.584   5.043  0.95 43.16           C  
ATOM   1467  CG  MET J 189     -17.690   2.299   3.591  0.93 39.57           C  
ATOM   1468  SD  MET J 189     -16.992   0.654   3.330  0.93 33.60           S  
ATOM   1469  CE  MET J 189     -18.482  -0.341   3.318  0.92 29.50           C  
ATOM   1470  N   SER J 190     -17.725   5.495   3.510  0.94 51.28           N  
ATOM   1471  CA  SER J 190     -16.832   6.499   2.920  0.95 47.62           C  
ATOM   1472  C   SER J 190     -16.920   7.828   3.665  0.94 50.63           C  
ATOM   1473  O   SER J 190     -15.906   8.483   3.888  0.94 46.80           O  
ATOM   1474  CB  SER J 190     -17.129   6.696   1.429  0.94 41.10           C  
ATOM   1475  OG  SER J 190     -18.405   7.256   1.236  0.92 39.75           O  
ATOM   1476  N   ARG J 191     -18.088   8.182   4.156  0.97 54.40           N  
ATOM   1477  CA  ARG J 191     -18.291   9.413   4.936  0.97 51.96           C  
ATOM   1478  C   ARG J 191     -17.546   9.404   6.277  0.97 56.75           C  
ATOM   1479  O   ARG J 191     -17.172  10.466   6.762  0.97 52.97           O  
ATOM   1480  CB  ARG J 191     -19.787   9.656   5.173  0.96 44.38           C  
ATOM   1481  CG  ARG J 191     -20.571   9.796   3.868  0.92 39.75           C  
ATOM   1482  CD  ARG J 191     -22.021  10.168   4.151  0.92 37.06           C  
ATOM   1483  NE  ARG J 191     -22.782  10.316   2.902  0.91 37.09           N  
ATOM   1484  CZ  ARG J 191     -23.886  11.019   2.725  0.92 33.55           C  
ATOM   1485  NH1 ARG J 191     -24.462  11.643   3.717  0.93 35.46           N  
ATOM   1486  NH2 ARG J 191     -24.416  11.108   1.538  0.92 33.76           N  
ATOM   1487  N   ASN J 192     -17.350   8.225   6.838  0.98 68.75           N  
ATOM   1488  CA  ASN J 192     -16.561   8.066   8.058  0.98 68.04           C  
ATOM   1489  C   ASN J 192     -15.061   8.067   7.747  0.98 70.72           C  
ATOM   1490  O   ASN J 192     -14.302   8.749   8.434  0.98 66.17           O  
ATOM   1491  CB  ASN J 192     -16.991   6.778   8.782  0.97 60.69           C  
ATOM   1492  CG  ASN J 192     -18.399   6.848   9.365  0.92 52.62           C  
ATOM   1493  OD1 ASN J 192     -18.972   7.904   9.585  0.92 47.02           O  
ATOM   1494  ND2 ASN J 192     -18.984   5.708   9.651  0.91 45.67           N  
ATOM   1495  N   LEU J 193     -14.656   7.350   6.709  1.00 73.59           N  
ATOM   1496  CA  LEU J 193     -13.263   7.276   6.268  1.00 75.35           C  
ATOM   1497  C   LEU J 193     -12.740   8.654   5.832  0.99 79.16           C  
ATOM   1498  O   LEU J 193     -11.649   9.060   6.222  0.99 78.34           O  
ATOM   1499  CB  LEU J 193     -13.176   6.250   5.122  0.99 70.02           C  
ATOM   1500  CG  LEU J 193     -11.749   5.996   4.597  0.96 62.39           C  
ATOM   1501  CD1 LEU J 193     -10.842   5.400   5.681  0.96 57.84           C  
ATOM   1502  CD2 LEU J 193     -11.809   5.018   3.428  0.96 56.69           C  
ATOM   1503  N   TYR J 194     -13.554   9.386   5.097  1.00 88.01           N  
ATOM   1504  CA  TYR J 194     -13.243  10.711   4.572  1.00 89.77           C  
ATOM   1505  C   TYR J 194     -13.878  11.823   5.417  1.00 89.76           C  
ATOM   1506  O   TYR J 194     -14.486  12.763   4.893  1.00 89.29           O  
ATOM   1507  CB  TYR J 194     -13.654  10.769   3.093  1.00 90.84           C  
ATOM   1508  CG  TYR J 194     -12.992   9.698   2.251  1.00 91.29           C  
ATOM   1509  CD1 TYR J 194     -11.632   9.811   1.905  1.00 91.22           C  
ATOM   1510  CD2 TYR J 194     -13.725   8.566   1.836  1.00 91.20           C  
ATOM   1511  CE1 TYR J 194     -11.007   8.815   1.145  1.00 91.16           C  
ATOM   1512  CE2 TYR J 194     -13.108   7.562   1.075  1.00 91.29           C  
ATOM   1513  CZ  TYR J 194     -11.751   7.694   0.732  1.00 91.84           C  
ATOM   1514  OH  TYR J 194     -11.137   6.719  -0.015  1.00 91.75           O  
ATOM   1515  N   ALA J 195     -13.751  11.723   6.723  1.00 88.34           N  
ATOM   1516  CA  ALA J 195     -14.378  12.675   7.639  1.00 87.79           C  
ATOM   1517  C   ALA J 195     -13.989  14.137   7.362  1.00 88.35           C  
ATOM   1518  O   ALA J 195     -14.823  15.031   7.525  1.00 87.35           O  
ATOM   1519  CB  ALA J 195     -14.034  12.266   9.078  1.00 86.03           C  
ATOM   1520  N   GLY J 196     -12.755  14.374   6.908  1.00 90.35           N  
ATOM   1521  CA  GLY J 196     -12.244  15.700   6.539  1.00 91.42           C  
ATOM   1522  C   GLY J 196     -12.869  16.303   5.275  1.00 92.96           C  
ATOM   1523  O   GLY J 196     -12.786  17.513   5.079  1.00 92.99           O  
ATOM   1524  N   ASP J 197     -13.536  15.493   4.455  1.00 92.80           N  
ATOM   1525  CA  ASP J 197     -14.202  15.958   3.229  1.00 93.56           C  
ATOM   1526  C   ASP J 197     -15.592  16.549   3.497  1.00 93.68           C  
ATOM   1527  O   ASP J 197     -16.234  17.086   2.592  1.00 93.54           O  
ATOM   1528  CB  ASP J 197     -14.304  14.802   2.222  1.00 94.35           C  
ATOM   1529  CG  ASP J 197     -12.960  14.354   1.648  1.00 94.43           C  
ATOM   1530  OD1 ASP J 197     -11.944  15.053   1.875  1.00 93.57           O  
ATOM   1531  OD2 ASP J 197     -12.959  13.333   0.926  1.00 93.50           O  
ATOM   1532  N   TYR J 198     -16.057  16.456   4.732  1.00 92.13           N  
ATOM   1533  CA  TYR J 198     -17.398  16.889   5.108  1.00 91.79           C  
ATOM   1534  C   TYR J 198     -17.358  17.979   6.176  1.00 91.89           C  
ATOM   1535  O   TYR J 198     -16.824  17.786   7.273  1.00 91.44           O  
ATOM   1536  CB  TYR J 198     -18.240  15.701   5.579  1.00 91.20           C  
ATOM   1537  CG  TYR J 198     -18.456  14.627   4.531  1.00 90.64           C  
ATOM   1538  CD1 TYR J 198     -19.499  14.735   3.596  1.00 90.59           C  
ATOM   1539  CD2 TYR J 198     -17.593  13.511   4.481  1.00 90.48           C  
ATOM   1540  CE1 TYR J 198     -19.689  13.748   2.624  1.00 89.83           C  
ATOM   1541  CE2 TYR J 198     -17.769  12.519   3.510  1.00 90.06           C  
ATOM   1542  CZ  TYR J 198     -18.817  12.641   2.584  1.00 89.72           C  
ATOM   1543  OH  TYR J 198     -18.994  11.670   1.629  1.00 88.69           O  
ATOM   1544  N   TYR J 199     -18.018  19.074   5.871  1.00 92.45           N  
ATOM   1545  CA  TYR J 199     -18.264  20.136   6.837  1.00 92.34           C  
ATOM   1546  C   TYR J 199     -19.404  19.746   7.781  1.00 91.27           C  
ATOM   1547  O   TYR J 199     -20.496  19.364   7.346  1.00 89.70           O  
ATOM   1548  CB  TYR J 199     -18.566  21.441   6.097  1.00 92.69           C  
ATOM   1549  CG  TYR J 199     -18.707  22.637   7.016  0.99 93.38           C  
ATOM   1550  CD1 TYR J 199     -19.932  23.324   7.110  0.99 91.91           C  
ATOM   1551  CD2 TYR J 199     -17.606  23.078   7.777  0.99 91.97           C  
ATOM   1552  CE1 TYR J 199     -20.050  24.450   7.939  0.99 91.32           C  
ATOM   1553  CE2 TYR J 199     -17.716  24.193   8.613  0.99 91.67           C  
ATOM   1554  CZ  TYR J 199     -18.941  24.881   8.687  0.99 92.64           C  
ATOM   1555  OH  TYR J 199     -19.048  25.994   9.490  0.99 91.67           O  
ATOM   1556  N   ARG J 200     -19.143  19.834   9.085  0.99 89.72           N  
ATOM   1557  CA  ARG J 200     -20.080  19.415  10.132  0.99 88.04           C  
ATOM   1558  C   ARG J 200     -20.399  20.586  11.047  0.98 87.81           C  
ATOM   1559  O   ARG J 200     -19.528  21.099  11.741  0.98 83.28           O  
ATOM   1560  CB  ARG J 200     -19.507  18.232  10.938  0.98 83.99           C  
ATOM   1561  CG  ARG J 200     -19.412  16.952  10.100  0.91 74.31           C  
ATOM   1562  CD  ARG J 200     -18.881  15.779  10.945  0.91 70.62           C  
ATOM   1563  NE  ARG J 200     -18.814  14.531  10.164  0.90 64.76           N  
ATOM   1564  CZ  ARG J 200     -17.892  14.239   9.240  0.90 57.86           C  
ATOM   1565  NH1 ARG J 200     -16.906  15.047   8.972  0.89 53.76           N  
ATOM   1566  NH2 ARG J 200     -17.957  13.129   8.565  0.90 52.00           N  
ATOM   1567  N   VAL J 201     -21.665  20.918  11.084  0.93 82.22           N  
ATOM   1568  CA  VAL J 201     -22.212  21.859  12.066  0.93 81.29           C  
ATOM   1569  C   VAL J 201     -23.265  21.124  12.875  0.93 82.75           C  
ATOM   1570  O   VAL J 201     -24.128  20.448  12.313  0.93 79.82           O  
ATOM   1571  CB  VAL J 201     -22.781  23.121  11.389  0.93 77.65           C  
ATOM   1572  CG1 VAL J 201     -23.361  24.098  12.421  0.90 72.09           C  
ATOM   1573  CG2 VAL J 201     -21.699  23.857  10.601  0.90 75.63           C  
ATOM   1574  N   GLN J 202     -23.205  21.241  14.191  0.89 83.56           N  
ATOM   1575  CA  GLN J 202     -24.155  20.579  15.081  0.88 83.20           C  
ATOM   1576  C   GLN J 202     -25.603  20.943  14.701  0.88 82.91           C  
ATOM   1577  O   GLN J 202     -25.941  22.111  14.530  0.88 78.47           O  
ATOM   1578  CB  GLN J 202     -23.830  20.936  16.537  0.89 82.01           C  
ATOM   1579  CG  GLN J 202     -24.634  20.097  17.538  0.81 73.65           C  
ATOM   1580  CD  GLN J 202     -24.267  20.395  18.995  0.81 66.13           C  
ATOM   1581  OE1 GLN J 202     -23.498  21.277  19.303  0.81 59.70           O  
ATOM   1582  NE2 GLN J 202     -24.821  19.655  19.925  0.81 58.36           N  
ATOM   1583  N   GLY J 203     -26.451  19.924  14.572  0.90 82.83           N  
ATOM   1584  CA  GLY J 203     -27.863  20.085  14.208  0.90 81.79           C  
ATOM   1585  C   GLY J 203     -28.122  20.400  12.729  0.90 82.67           C  
ATOM   1586  O   GLY J 203     -29.274  20.614  12.353  0.89 78.17           O  
ATOM   1587  N   ARG J 204     -27.079  20.404  11.868  0.90 82.61           N  
ATOM   1588  CA  ARG J 204     -27.216  20.588  10.418  0.90 82.24           C  
ATOM   1589  C   ARG J 204     -26.806  19.326   9.658  0.90 83.53           C  
ATOM   1590  O   ARG J 204     -26.146  18.441  10.203  0.90 81.59           O  
ATOM   1591  CB  ARG J 204     -26.426  21.819   9.947  0.89 79.50           C  
ATOM   1592  CG  ARG J 204     -26.930  23.123  10.580  0.77 72.70           C  
ATOM   1593  CD  ARG J 204     -26.277  24.329   9.910  0.77 69.57           C  
ATOM   1594  NE  ARG J 204     -26.735  25.590  10.494  0.77 62.74           N  
ATOM   1595  CZ  ARG J 204     -26.470  26.806  10.032  0.76 56.60           C  
ATOM   1596  NH1 ARG J 204     -25.746  26.981   8.958  0.77 54.08           N  
ATOM   1597  NH2 ARG J 204     -26.932  27.865  10.646  0.76 50.46           N  
ATOM   1598  N   ALA J 205     -27.203  19.275   8.388  0.96 83.22           N  
ATOM   1599  CA  ALA J 205     -26.747  18.223   7.489  0.96 83.59           C  
ATOM   1600  C   ALA J 205     -25.219  18.275   7.337  0.96 85.63           C  
ATOM   1601  O   ALA J 205     -24.620  19.352   7.320  0.96 83.98           O  
ATOM   1602  CB  ALA J 205     -27.469  18.359   6.141  0.95 79.58           C  
ATOM   1603  N   VAL J 206     -24.614  17.108   7.192  0.99 84.91           N  
ATOM   1604  CA  VAL J 206     -23.191  16.969   6.866  0.99 86.28           C  
ATOM   1605  C   VAL J 206     -23.032  17.221   5.368  0.99 88.32           C  
ATOM   1606  O   VAL J 206     -23.736  16.591   4.578  0.99 87.95           O  
ATOM   1607  CB  VAL J 206     -22.689  15.571   7.267  0.99 82.88           C  
ATOM   1608  CG1 VAL J 206     -21.213  15.402   6.949  0.98 76.06           C  
ATOM   1609  CG2 VAL J 206     -22.873  15.323   8.771  0.98 74.92           C  
ATOM   1610  N   LEU J 207     -22.133  18.128   4.982  1.00 91.09           N  
ATOM   1611  CA  LEU J 207     -22.047  18.627   3.608  1.00 92.30           C  
ATOM   1612  C   LEU J 207     -20.628  18.486   3.041  1.00 93.20           C  
ATOM   1613  O   LEU J 207     -19.682  18.942   3.677  1.00 93.42           O  
ATOM   1614  CB  LEU J 207     -22.494  20.100   3.573  1.00 92.23           C  
ATOM   1615  CG  LEU J 207     -23.968  20.355   3.944  1.00 90.92           C  
ATOM   1616  CD1 LEU J 207     -24.244  21.858   3.927  0.99 88.67           C  
ATOM   1617  CD2 LEU J 207     -24.947  19.680   2.984  0.99 88.15           C  
ATOM   1618  N   PRO J 208     -20.471  17.943   1.821  1.00 93.67           N  
ATOM   1619  CA  PRO J 208     -19.188  17.850   1.128  1.00 94.45           C  
ATOM   1620  C   PRO J 208     -18.846  19.183   0.438  1.00 95.38           C  
ATOM   1621  O   PRO J 208     -18.806  19.272  -0.791  1.00 95.84           O  
ATOM   1622  CB  PRO J 208     -19.373  16.672   0.158  1.00 94.27           C  
ATOM   1623  CG  PRO J 208     -20.840  16.790  -0.256  1.00 93.47           C  
ATOM   1624  CD  PRO J 208     -21.514  17.288   1.025  1.00 94.67           C  
ATOM   1625  N   ILE J 209     -18.615  20.236   1.194  1.00 96.15           N  
ATOM   1626  CA  ILE J 209     -18.583  21.623   0.688  1.00 96.82           C  
ATOM   1627  C   ILE J 209     -17.541  21.860  -0.411  1.00 97.46           C  
ATOM   1628  O   ILE J 209     -17.766  22.677  -1.299  1.00 97.62           O  
ATOM   1629  CB  ILE J 209     -18.397  22.652   1.825  1.00 96.64           C  
ATOM   1630  CG1 ILE J 209     -17.106  22.402   2.637  1.00 95.70           C  
ATOM   1631  CG2 ILE J 209     -19.650  22.676   2.728  1.00 95.01           C  
ATOM   1632  CD1 ILE J 209     -16.737  23.552   3.572  1.00 94.90           C  
ATOM   1633  N   ARG J 210     -16.437  21.125  -0.413  1.00 97.99           N  
ATOM   1634  CA  ARG J 210     -15.357  21.255  -1.414  1.00 98.28           C  
ATOM   1635  C   ARG J 210     -15.758  20.724  -2.794  1.00 98.47           C  
ATOM   1636  O   ARG J 210     -15.112  21.064  -3.773  1.00 98.38           O  
ATOM   1637  CB  ARG J 210     -14.084  20.572  -0.897  1.00 98.22           C  
ATOM   1638  CG  ARG J 210     -13.551  21.243   0.372  1.00 97.49           C  
ATOM   1639  CD  ARG J 210     -12.346  20.499   0.949  1.00 97.49           C  
ATOM   1640  NE  ARG J 210     -11.956  21.076   2.234  1.00 97.13           N  
ATOM   1641  CZ  ARG J 210     -11.141  22.099   2.449  1.00 97.62           C  
ATOM   1642  NH1 ARG J 210     -10.456  22.659   1.500  1.00 94.73           N  
ATOM   1643  NH2 ARG J 210     -11.015  22.588   3.648  1.00 95.20           N  
ATOM   1644  N   TRP J 211     -16.816  19.938  -2.867  1.00 97.91           N  
ATOM   1645  CA  TRP J 211     -17.407  19.406  -4.101  1.00 98.09           C  
ATOM   1646  C   TRP J 211     -18.710  20.111  -4.480  1.00 98.35           C  
ATOM   1647  O   TRP J 211     -19.227  19.916  -5.575  1.00 98.32           O  
ATOM   1648  CB  TRP J 211     -17.649  17.896  -3.941  1.00 97.88           C  
ATOM   1649  CG  TRP J 211     -16.404  17.058  -3.942  1.00 97.56           C  
ATOM   1650  CD1 TRP J 211     -15.953  16.341  -4.991  1.00 97.23           C  
ATOM   1651  CD2 TRP J 211     -15.442  16.855  -2.859  1.00 97.36           C  
ATOM   1652  NE1 TRP J 211     -14.765  15.693  -4.646  1.00 96.73           N  
ATOM   1653  CE2 TRP J 211     -14.418  15.995  -3.347  1.00 96.86           C  
ATOM   1654  CE3 TRP J 211     -15.339  17.313  -1.525  1.00 96.86           C  
ATOM   1655  CZ2 TRP J 211     -13.314  15.612  -2.551  1.00 96.27           C  
ATOM   1656  CZ3 TRP J 211     -14.231  16.930  -0.736  1.00 96.62           C  
ATOM   1657  CH2 TRP J 211     -13.237  16.089  -1.244  1.00 96.15           C  
ATOM   1658  N   MET J 212     -19.246  20.913  -3.593  1.00 98.06           N  
ATOM   1659  CA  MET J 212     -20.554  21.532  -3.786  1.00 98.09           C  
ATOM   1660  C   MET J 212     -20.468  22.803  -4.630  1.00 98.48           C  
ATOM   1661  O   MET J 212     -19.614  23.663  -4.414  1.00 98.44           O  
ATOM   1662  CB  MET J 212     -21.200  21.829  -2.428  1.00 97.33           C  
ATOM   1663  CG  MET J 212     -21.754  20.556  -1.777  1.00 95.59           C  
ATOM   1664  SD  MET J 212     -22.241  20.715  -0.036  1.00 94.77           S  
ATOM   1665  CE  MET J 212     -23.491  22.009  -0.142  1.00 90.75           C  
ATOM   1666  N   ALA J 213     -21.424  22.943  -5.544  1.00 98.56           N  
ATOM   1667  CA  ALA J 213     -21.657  24.199  -6.243  1.00 98.63           C  
ATOM   1668  C   ALA J 213     -22.013  25.319  -5.254  1.00 98.51           C  
ATOM   1669  O   ALA J 213     -22.592  25.069  -4.194  1.00 98.15           O  
ATOM   1670  CB  ALA J 213     -22.764  23.990  -7.284  1.00 98.63           C  
ATOM   1671  N   TRP J 214     -21.701  26.553  -5.637  1.00 98.41           N  
ATOM   1672  CA  TRP J 214     -21.916  27.702  -4.757  1.00 98.45           C  
ATOM   1673  C   TRP J 214     -23.383  27.824  -4.306  1.00 98.10           C  
ATOM   1674  O   TRP J 214     -23.641  28.088  -3.133  1.00 97.47           O  
ATOM   1675  CB  TRP J 214     -21.435  28.977  -5.463  1.00 98.52           C  
ATOM   1676  CG  TRP J 214     -22.279  29.417  -6.623  1.00 98.51           C  
ATOM   1677  CD1 TRP J 214     -22.100  29.080  -7.924  1.00 98.08           C  
ATOM   1678  CD2 TRP J 214     -23.491  30.224  -6.568  1.00 98.51           C  
ATOM   1679  NE1 TRP J 214     -23.134  29.612  -8.686  1.00 98.01           N  
ATOM   1680  CE2 TRP J 214     -24.009  30.311  -7.881  1.00 98.29           C  
ATOM   1681  CE3 TRP J 214     -24.206  30.871  -5.534  1.00 98.28           C  
ATOM   1682  CZ2 TRP J 214     -25.211  30.997  -8.176  1.00 98.02           C  
ATOM   1683  CZ3 TRP J 214     -25.399  31.554  -5.826  1.00 97.75           C  
ATOM   1684  CH2 TRP J 214     -25.893  31.614  -7.128  1.00 97.69           C  
ATOM   1685  N   GLU J 215     -24.327  27.553  -5.188  1.00 98.17           N  
ATOM   1686  CA  GLU J 215     -25.756  27.605  -4.863  1.00 97.81           C  
ATOM   1687  C   GLU J 215     -26.190  26.474  -3.911  1.00 97.14           C  
ATOM   1688  O   GLU J 215     -27.177  26.628  -3.190  1.00 96.06           O  
ATOM   1689  CB  GLU J 215     -26.619  27.628  -6.138  1.00 97.52           C  
ATOM   1690  CG  GLU J 215     -26.754  26.305  -6.894  1.00 96.89           C  
ATOM   1691  CD  GLU J 215     -25.604  25.970  -7.852  1.00 97.88           C  
ATOM   1692  OE1 GLU J 215     -25.752  24.969  -8.589  1.00 94.90           O  
ATOM   1693  OE2 GLU J 215     -24.577  26.685  -7.902  1.00 96.02           O  
ATOM   1694  N   CYS J 216     -25.459  25.371  -3.880  1.00 97.76           N  
ATOM   1695  CA  CYS J 216     -25.683  24.316  -2.893  1.00 97.13           C  
ATOM   1696  C   CYS J 216     -25.231  24.775  -1.506  1.00 96.34           C  
ATOM   1697  O   CYS J 216     -25.971  24.608  -0.542  1.00 95.27           O  
ATOM   1698  CB  CYS J 216     -24.944  23.035  -3.290  1.00 97.02           C  
ATOM   1699  SG  CYS J 216     -25.533  22.384  -4.865  1.00 96.59           S  
ATOM   1700  N   ILE J 217     -24.048  25.379  -1.419  1.00 96.72           N  
ATOM   1701  CA  ILE J 217     -23.500  25.871  -0.147  1.00 96.19           C  
ATOM   1702  C   ILE J 217     -24.387  26.975   0.437  1.00 95.53           C  
ATOM   1703  O   ILE J 217     -24.726  26.928   1.621  1.00 94.69           O  
ATOM   1704  CB  ILE J 217     -22.041  26.357  -0.333  1.00 96.45           C  
ATOM   1705  CG1 ILE J 217     -21.139  25.172  -0.761  1.00 95.78           C  
ATOM   1706  CG2 ILE J 217     -21.514  26.999   0.960  1.00 95.93           C  
ATOM   1707  CD1 ILE J 217     -19.698  25.552  -1.111  1.00 94.88           C  
ATOM   1708  N   LEU J 218     -24.789  27.937  -0.387  1.00 96.21           N  
ATOM   1709  CA  LEU J 218     -25.515  29.121   0.091  1.00 95.94           C  
ATOM   1710  C   LEU J 218     -27.019  28.889   0.270  1.00 95.27           C  
ATOM   1711  O   LEU J 218     -27.624  29.461   1.176  1.00 94.21           O  
ATOM   1712  CB  LEU J 218     -25.270  30.292  -0.875  1.00 96.24           C  
ATOM   1713  CG  LEU J 218     -23.800  30.727  -1.017  1.00 95.81           C  
ATOM   1714  CD1 LEU J 218     -23.734  31.963  -1.906  1.00 94.53           C  
ATOM   1715  CD2 LEU J 218     -23.143  31.066   0.320  1.00 94.22           C  
ATOM   1716  N   MET J 219     -27.626  28.077  -0.589  1.00 96.25           N  
ATOM   1717  CA  MET J 219     -29.090  27.954  -0.665  1.00 95.70           C  
ATOM   1718  C   MET J 219     -29.600  26.520  -0.479  1.00 94.97           C  
ATOM   1719  O   MET J 219     -30.809  26.302  -0.481  1.00 92.78           O  
ATOM   1720  CB  MET J 219     -29.588  28.532  -1.999  1.00 95.23           C  
ATOM   1721  CG  MET J 219     -29.170  29.990  -2.219  0.99 91.24           C  
ATOM   1722  SD  MET J 219     -29.859  30.726  -3.729  0.99 85.93           S  
ATOM   1723  CE  MET J 219     -28.896  29.861  -4.988  0.99 74.39           C  
ATOM   1724  N   GLY J 220     -28.726  25.539  -0.377  1.00 94.98           N  
ATOM   1725  CA  GLY J 220     -29.109  24.125  -0.304  1.00 93.91           C  
ATOM   1726  C   GLY J 220     -29.768  23.602  -1.584  1.00 94.27           C  
ATOM   1727  O   GLY J 220     -30.488  22.598  -1.544  1.00 92.49           O  
ATOM   1728  N   LYS J 221     -29.547  24.267  -2.726  1.00 95.08           N  
ATOM   1729  CA  LYS J 221     -30.166  23.922  -4.010  1.00 95.35           C  
ATOM   1730  C   LYS J 221     -29.352  22.848  -4.734  1.00 96.07           C  
ATOM   1731  O   LYS J 221     -28.450  23.155  -5.518  1.00 95.08           O  
ATOM   1732  CB  LYS J 221     -30.351  25.203  -4.839  1.00 93.19           C  
ATOM   1733  CG  LYS J 221     -31.159  24.955  -6.117  0.94 79.74           C  
ATOM   1734  CD  LYS J 221     -31.262  26.233  -6.947  0.92 75.84           C  
ATOM   1735  CE  LYS J 221     -31.997  25.970  -8.261  0.91 65.96           C  
ATOM   1736  NZ  LYS J 221     -31.962  27.154  -9.160  0.91 57.62           N  
ATOM   1737  N   PHE J 222     -29.707  21.596  -4.522  1.00 97.29           N  
ATOM   1738  CA  PHE J 222     -29.106  20.454  -5.217  1.00 97.35           C  
ATOM   1739  C   PHE J 222     -29.885  20.110  -6.487  1.00 97.82           C  
ATOM   1740  O   PHE J 222     -31.107  19.929  -6.452  1.00 97.41           O  
ATOM   1741  CB  PHE J 222     -29.019  19.243  -4.282  1.00 96.42           C  
ATOM   1742  CG  PHE J 222     -28.041  19.425  -3.140  1.00 95.39           C  
ATOM   1743  CD1 PHE J 222     -26.704  19.010  -3.282  1.00 93.07           C  
ATOM   1744  CD2 PHE J 222     -28.455  20.022  -1.935  1.00 92.90           C  
ATOM   1745  CE1 PHE J 222     -25.790  19.178  -2.230  1.00 91.38           C  
ATOM   1746  CE2 PHE J 222     -27.549  20.199  -0.879  1.00 91.32           C  
ATOM   1747  CZ  PHE J 222     -26.213  19.771  -1.026  1.00 91.52           C  
ATOM   1748  N   THR J 223     -29.174  20.003  -7.598  1.00 98.28           N  
ATOM   1749  CA  THR J 223     -29.724  19.723  -8.934  1.00 98.55           C  
ATOM   1750  C   THR J 223     -28.733  18.894  -9.749  1.00 98.71           C  
ATOM   1751  O   THR J 223     -27.566  18.760  -9.381  1.00 98.68           O  
ATOM   1752  CB  THR J 223     -30.022  21.030  -9.694  1.00 98.46           C  
ATOM   1753  OG1 THR J 223     -28.830  21.756  -9.900  1.00 97.90           O  
ATOM   1754  CG2 THR J 223     -30.997  21.961  -8.978  1.00 97.79           C  
ATOM   1755  N   THR J 224     -29.149  18.414 -10.913  1.00 98.72           N  
ATOM   1756  CA  THR J 224     -28.218  17.810 -11.879  1.00 98.80           C  
ATOM   1757  C   THR J 224     -27.089  18.773 -12.262  1.00 98.88           C  
ATOM   1758  O   THR J 224     -25.953  18.350 -12.449  1.00 98.80           O  
ATOM   1759  CB  THR J 224     -28.972  17.366 -13.136  1.00 98.60           C  
ATOM   1760  OG1 THR J 224     -30.039  16.516 -12.776  1.00 96.97           O  
ATOM   1761  CG2 THR J 224     -28.095  16.599 -14.118  1.00 97.01           C  
ATOM   1762  N   ALA J 225     -27.362  20.066 -12.333  1.00 98.84           N  
ATOM   1763  CA  ALA J 225     -26.332  21.070 -12.606  1.00 98.86           C  
ATOM   1764  C   ALA J 225     -25.311  21.199 -11.458  1.00 98.92           C  
ATOM   1765  O   ALA J 225     -24.140  21.473 -11.712  1.00 98.85           O  
ATOM   1766  CB  ALA J 225     -27.017  22.408 -12.896  1.00 98.70           C  
ATOM   1767  N   SER J 226     -25.717  20.971 -10.225  1.00 98.83           N  
ATOM   1768  CA  SER J 226     -24.767  20.895  -9.110  1.00 98.82           C  
ATOM   1769  C   SER J 226     -23.993  19.572  -9.080  1.00 98.86           C  
ATOM   1770  O   SER J 226     -22.824  19.569  -8.704  1.00 98.77           O  
ATOM   1771  CB  SER J 226     -25.437  21.201  -7.768  1.00 98.59           C  
ATOM   1772  OG  SER J 226     -26.425  20.269  -7.394  1.00 97.77           O  
ATOM   1773  N   ASP J 227     -24.585  18.479  -9.561  1.00 98.91           N  
ATOM   1774  CA  ASP J 227     -23.846  17.232  -9.798  1.00 98.92           C  
ATOM   1775  C   ASP J 227     -22.782  17.408 -10.897  1.00 98.95           C  
ATOM   1776  O   ASP J 227     -21.689  16.862 -10.779  1.00 98.90           O  
ATOM   1777  CB  ASP J 227     -24.802  16.088 -10.178  1.00 98.83           C  
ATOM   1778  CG  ASP J 227     -25.584  15.459  -9.025  1.00 98.64           C  
ATOM   1779  OD1 ASP J 227     -25.305  15.755  -7.839  1.00 98.04           O  
ATOM   1780  OD2 ASP J 227     -26.457  14.616  -9.328  1.00 97.89           O  
ATOM   1781  N   VAL J 228     -23.060  18.207 -11.928  1.00 98.94           N  
ATOM   1782  CA  VAL J 228     -22.049  18.579 -12.940  1.00 98.96           C  
ATOM   1783  C   VAL J 228     -20.886  19.345 -12.310  1.00 98.97           C  
ATOM   1784  O   VAL J 228     -19.732  19.074 -12.633  1.00 98.93           O  
ATOM   1785  CB  VAL J 228     -22.672  19.393 -14.094  1.00 98.92           C  
ATOM   1786  CG1 VAL J 228     -21.622  19.999 -15.032  1.00 98.71           C  
ATOM   1787  CG2 VAL J 228     -23.591  18.512 -14.942  1.00 98.78           C  
ATOM   1788  N   TRP J 229     -21.163  20.259 -11.408  1.00 98.96           N  
ATOM   1789  CA  TRP J 229     -20.107  20.933 -10.652  1.00 98.97           C  
ATOM   1790  C   TRP J 229     -19.262  19.923  -9.871  1.00 98.96           C  
ATOM   1791  O   TRP J 229     -18.034  19.910 -10.005  1.00 98.92           O  
ATOM   1792  CB  TRP J 229     -20.721  21.976  -9.717  1.00 98.95           C  
ATOM   1793  CG  TRP J 229     -19.735  22.776  -8.918  1.00 98.92           C  
ATOM   1794  CD1 TRP J 229     -18.882  22.297  -7.977  1.00 98.87           C  
ATOM   1795  CD2 TRP J 229     -19.507  24.211  -8.993  1.00 98.90           C  
ATOM   1796  NE1 TRP J 229     -18.131  23.343  -7.459  1.00 98.77           N  
ATOM   1797  CE2 TRP J 229     -18.489  24.536  -8.054  1.00 98.82           C  
ATOM   1798  CE3 TRP J 229     -20.069  25.265  -9.751  1.00 98.81           C  
ATOM   1799  CZ2 TRP J 229     -18.031  25.863  -7.871  1.00 98.70           C  
ATOM   1800  CZ3 TRP J 229     -19.616  26.587  -9.565  1.00 98.63           C  
ATOM   1801  CH2 TRP J 229     -18.610  26.877  -8.639  1.00 98.58           C  
ATOM   1802  N   ALA J 230     -19.907  19.042  -9.110  1.00 98.94           N  
ATOM   1803  CA  ALA J 230     -19.222  17.998  -8.352  1.00 98.93           C  
ATOM   1804  C   ALA J 230     -18.433  17.051  -9.265  1.00 98.95           C  
ATOM   1805  O   ALA J 230     -17.325  16.648  -8.923  1.00 98.91           O  
ATOM   1806  CB  ALA J 230     -20.254  17.235  -7.517  1.00 98.83           C  
ATOM   1807  N   PHE J 231     -18.959  16.759 -10.453  1.00 98.97           N  
ATOM   1808  CA  PHE J 231     -18.219  16.006 -11.464  1.00 98.97           C  
ATOM   1809  C   PHE J 231     -16.946  16.730 -11.907  1.00 98.97           C  
ATOM   1810  O   PHE J 231     -15.909  16.090 -12.039  1.00 98.92           O  
ATOM   1811  CB  PHE J 231     -19.115  15.712 -12.674  1.00 98.96           C  
ATOM   1812  CG  PHE J 231     -18.369  14.967 -13.762  1.00 98.95           C  
ATOM   1813  CD1 PHE J 231     -17.759  15.669 -14.815  1.00 98.84           C  
ATOM   1814  CD2 PHE J 231     -18.207  13.576 -13.672  1.00 98.85           C  
ATOM   1815  CE1 PHE J 231     -16.990  14.984 -15.769  1.00 98.78           C  
ATOM   1816  CE2 PHE J 231     -17.443  12.884 -14.623  1.00 98.76           C  
ATOM   1817  CZ  PHE J 231     -16.833  13.594 -15.671  1.00 98.79           C  
ATOM   1818  N   GLY J 232     -16.990  18.030 -12.102  1.00 98.96           N  
ATOM   1819  CA  GLY J 232     -15.787  18.818 -12.389  1.00 98.95           C  
ATOM   1820  C   GLY J 232     -14.729  18.673 -11.290  1.00 98.95           C  
ATOM   1821  O   GLY J 232     -13.554  18.460 -11.588  1.00 98.88           O  
ATOM   1822  N   VAL J 233     -15.152  18.703 -10.034  1.00 98.96           N  
ATOM   1823  CA  VAL J 233     -14.249  18.474  -8.888  1.00 98.96           C  
ATOM   1824  C   VAL J 233     -13.739  17.026  -8.871  1.00 98.97           C  
ATOM   1825  O   VAL J 233     -12.551  16.801  -8.695  1.00 98.93           O  
ATOM   1826  CB  VAL J 233     -14.917  18.834  -7.542  1.00 98.94           C  
ATOM   1827  CG1 VAL J 233     -13.914  18.715  -6.388  1.00 98.76           C  
ATOM   1828  CG2 VAL J 233     -15.452  20.271  -7.540  1.00 98.79           C  
ATOM   1829  N   THR J 234     -14.607  16.055  -9.129  1.00 98.96           N  
ATOM   1830  CA  THR J 234     -14.228  14.633  -9.217  1.00 98.95           C  
ATOM   1831  C   THR J 234     -13.235  14.386 -10.358  1.00 98.94           C  
ATOM   1832  O   THR J 234     -12.265  13.654 -10.195  1.00 98.85           O  
ATOM   1833  CB  THR J 234     -15.476  13.757  -9.418  1.00 98.92           C  
ATOM   1834  OG1 THR J 234     -16.442  14.032  -8.430  1.00 98.61           O  
ATOM   1835  CG2 THR J 234     -15.173  12.268  -9.330  1.00 98.64           C  
ATOM   1836  N   LEU J 235     -13.446  15.024 -11.503  1.00 98.90           N  
ATOM   1837  CA  LEU J 235     -12.509  14.979 -12.628  1.00 98.83           C  
ATOM   1838  C   LEU J 235     -11.151  15.586 -12.246  1.00 98.81           C  
ATOM   1839  O   LEU J 235     -10.108  15.043 -12.614  1.00 98.56           O  
ATOM   1840  CB  LEU J 235     -13.156  15.701 -13.823  1.00 98.66           C  
ATOM   1841  CG  LEU J 235     -12.261  15.822 -15.070  1.00 98.03           C  
ATOM   1842  CD1 LEU J 235     -11.838  14.457 -15.615  1.00 97.52           C  
ATOM   1843  CD2 LEU J 235     -13.018  16.564 -16.170  1.00 97.39           C  
ATOM   1844  N   TRP J 236     -11.166  16.675 -11.500  1.00 98.86           N  
ATOM   1845  CA  TRP J 236      -9.949  17.253 -10.937  1.00 98.89           C  
ATOM   1846  C   TRP J 236      -9.243  16.264  -9.997  1.00 98.86           C  
ATOM   1847  O   TRP J 236      -8.039  16.060 -10.146  1.00 98.78           O  
ATOM   1848  CB  TRP J 236     -10.281  18.572 -10.239  1.00 98.91           C  
ATOM   1849  CG  TRP J 236      -9.102  19.274  -9.632  1.00 98.89           C  
ATOM   1850  CD1 TRP J 236      -8.342  20.207 -10.244  1.00 98.75           C  
ATOM   1851  CD2 TRP J 236      -8.529  19.075  -8.306  1.00 98.86           C  
ATOM   1852  NE1 TRP J 236      -7.326  20.617  -9.386  1.00 98.66           N  
ATOM   1853  CE2 TRP J 236      -7.408  19.936  -8.189  1.00 98.74           C  
ATOM   1854  CE3 TRP J 236      -8.852  18.255  -7.202  1.00 98.71           C  
ATOM   1855  CZ2 TRP J 236      -6.612  19.983  -7.019  1.00 98.55           C  
ATOM   1856  CZ3 TRP J 236      -8.058  18.306  -6.036  1.00 98.52           C  
ATOM   1857  CH2 TRP J 236      -6.952  19.158  -5.954  1.00 98.42           C  
ATOM   1858  N   GLU J 237      -9.972  15.598  -9.107  1.00 98.90           N  
ATOM   1859  CA  GLU J 237      -9.408  14.558  -8.236  1.00 98.88           C  
ATOM   1860  C   GLU J 237      -8.741  13.437  -9.049  1.00 98.78           C  
ATOM   1861  O   GLU J 237      -7.607  13.063  -8.756  1.00 98.50           O  
ATOM   1862  CB  GLU J 237     -10.489  13.918  -7.364  1.00 98.86           C  
ATOM   1863  CG  GLU J 237     -11.072  14.822  -6.254  1.00 98.69           C  
ATOM   1864  CD  GLU J 237     -12.068  13.970  -5.456  1.00 98.63           C  
ATOM   1865  OE1 GLU J 237     -11.644  13.313  -4.484  1.00 96.97           O  
ATOM   1866  OE2 GLU J 237     -13.239  13.858  -5.850  1.00 97.01           O  
ATOM   1867  N   VAL J 238      -9.431  12.933 -10.073  1.00 98.80           N  
ATOM   1868  CA  VAL J 238      -8.907  11.870 -10.942  1.00 98.70           C  
ATOM   1869  C   VAL J 238      -7.590  12.299 -11.594  1.00 98.48           C  
ATOM   1870  O   VAL J 238      -6.609  11.562 -11.546  1.00 98.04           O  
ATOM   1871  CB  VAL J 238      -9.954  11.460 -12.004  1.00 98.67           C  
ATOM   1872  CG1 VAL J 238      -9.379  10.526 -13.073  1.00 98.42           C  
ATOM   1873  CG2 VAL J 238     -11.138  10.732 -11.352  1.00 98.48           C  
ATOM   1874  N   LEU J 239      -7.537  13.501 -12.150  1.00 98.49           N  
ATOM   1875  CA  LEU J 239      -6.328  14.012 -12.809  1.00 98.24           C  
ATOM   1876  C   LEU J 239      -5.215  14.432 -11.833  1.00 98.00           C  
ATOM   1877  O   LEU J 239      -4.058  14.537 -12.235  1.00 97.06           O  
ATOM   1878  CB  LEU J 239      -6.716  15.163 -13.741  1.00 97.86           C  
ATOM   1879  CG  LEU J 239      -7.563  14.688 -14.940  1.00 96.25           C  
ATOM   1880  CD1 LEU J 239      -8.074  15.902 -15.692  1.00 91.96           C  
ATOM   1881  CD2 LEU J 239      -6.758  13.855 -15.935  1.00 91.36           C  
ATOM   1882  N   MET J 240      -5.563  14.614 -10.571  1.00 98.40           N  
ATOM   1883  CA  MET J 240      -4.607  14.759  -9.473  1.00 98.39           C  
ATOM   1884  C   MET J 240      -4.152  13.413  -8.887  1.00 98.16           C  
ATOM   1885  O   MET J 240      -3.320  13.413  -7.975  1.00 97.52           O  
ATOM   1886  CB  MET J 240      -5.218  15.644  -8.372  1.00 98.36           C  
ATOM   1887  CG  MET J 240      -5.319  17.125  -8.769  1.00 97.66           C  
ATOM   1888  SD  MET J 240      -3.738  17.972  -9.062  1.00 97.43           S  
ATOM   1889  CE  MET J 240      -2.981  17.862  -7.434  1.00 91.39           C  
ATOM   1890  N   LEU J 241      -4.689  12.296  -9.376  1.00 98.23           N  
ATOM   1891  CA  LEU J 241      -4.517  10.965  -8.778  1.00 98.06           C  
ATOM   1892  C   LEU J 241      -4.837  10.977  -7.269  1.00 97.99           C  
ATOM   1893  O   LEU J 241      -4.165  10.318  -6.467  1.00 97.13           O  
ATOM   1894  CB  LEU J 241      -3.134  10.376  -9.099  1.00 97.59           C  
ATOM   1895  CG  LEU J 241      -2.940   9.922 -10.557  1.00 96.03           C  
ATOM   1896  CD1 LEU J 241      -2.697  11.081 -11.521  1.00 90.42           C  
ATOM   1897  CD2 LEU J 241      -1.730   8.991 -10.632  1.00 89.73           C  
ATOM   1898  N   CYS J 242      -5.837  11.737  -6.887  1.00 98.29           N  
ATOM   1899  CA  CYS J 242      -6.261  11.908  -5.493  1.00 98.11           C  
ATOM   1900  C   CYS J 242      -5.123  12.301  -4.521  1.00 97.79           C  
ATOM   1901  O   CYS J 242      -5.190  12.006  -3.327  1.00 96.23           O  
ATOM   1902  CB  CYS J 242      -7.049  10.668  -5.053  1.00 98.08           C  
ATOM   1903  SG  CYS J 242      -8.522  10.452  -6.102  1.00 97.98           S  
ATOM   1904  N   ARG J 243      -4.084  12.979  -5.018  1.00 97.36           N  
ATOM   1905  CA  ARG J 243      -2.919  13.384  -4.204  1.00 96.96           C  
ATOM   1906  C   ARG J 243      -3.189  14.585  -3.297  1.00 97.19           C  
ATOM   1907  O   ARG J 243      -2.408  14.837  -2.389  1.00 95.40           O  
ATOM   1908  CB  ARG J 243      -1.717  13.688  -5.110  1.00 95.20           C  
ATOM   1909  CG  ARG J 243      -1.204  12.484  -5.902  0.98 91.04           C  
ATOM   1910  CD  ARG J 243      -0.736  11.344  -4.997  0.98 86.16           C  
ATOM   1911  NE  ARG J 243      -0.218  10.237  -5.808  0.98 84.55           N  
ATOM   1912  CZ  ARG J 243       0.224   9.082  -5.355  0.98 81.99           C  
ATOM   1913  NH1 ARG J 243       0.278   8.823  -4.078  0.97 72.91           N  
ATOM   1914  NH2 ARG J 243       0.620   8.160  -6.182  0.97 75.34           N  
ATOM   1915  N   ALA J 244      -4.258  15.315  -3.561  1.00 97.35           N  
ATOM   1916  CA  ALA J 244      -4.620  16.490  -2.790  1.00 97.70           C  
ATOM   1917  C   ALA J 244      -6.139  16.589  -2.637  1.00 98.08           C  
ATOM   1918  O   ALA J 244      -6.891  16.249  -3.554  1.00 97.89           O  
ATOM   1919  CB  ALA J 244      -4.037  17.735  -3.478  1.00 97.39           C  
ATOM   1920  N   GLN J 245      -6.568  17.096  -1.498  1.00 97.94           N  
ATOM   1921  CA  GLN J 245      -7.962  17.475  -1.310  1.00 98.13           C  
ATOM   1922  C   GLN J 245      -8.264  18.745  -2.141  1.00 98.45           C  
ATOM   1923  O   GLN J 245      -7.435  19.658  -2.169  1.00 98.29           O  
ATOM   1924  CB  GLN J 245      -8.231  17.689   0.187  1.00 97.50           C  
ATOM   1925  CG  GLN J 245      -9.724  17.845   0.488  1.00 96.12           C  
ATOM   1926  CD  GLN J 245      -9.989  18.155   1.958  1.00 95.60           C  
ATOM   1927  OE1 GLN J 245      -9.435  19.085   2.522  1.00 91.48           O  
ATOM   1928  NE2 GLN J 245     -10.850  17.410   2.602  1.00 90.01           N  
ATOM   1929  N   PRO J 246      -9.447  18.856  -2.768  1.00 98.70           N  
ATOM   1930  CA  PRO J 246      -9.852  20.095  -3.430  1.00 98.76           C  
ATOM   1931  C   PRO J 246      -9.792  21.285  -2.469  1.00 98.77           C  
ATOM   1932  O   PRO J 246     -10.305  21.212  -1.350  1.00 98.56           O  
ATOM   1933  CB  PRO J 246     -11.281  19.842  -3.923  1.00 98.64           C  
ATOM   1934  CG  PRO J 246     -11.357  18.323  -4.053  1.00 98.14           C  
ATOM   1935  CD  PRO J 246     -10.459  17.830  -2.930  1.00 98.72           C  
ATOM   1936  N   PHE J 247      -9.170  22.369  -2.895  1.00 98.62           N  
ATOM   1937  CA  PHE J 247      -8.922  23.540  -2.050  1.00 98.63           C  
ATOM   1938  C   PHE J 247      -8.220  23.197  -0.723  1.00 98.46           C  
ATOM   1939  O   PHE J 247      -8.493  23.822   0.302  1.00 97.56           O  
ATOM   1940  CB  PHE J 247     -10.221  24.328  -1.832  1.00 98.55           C  
ATOM   1941  CG  PHE J 247     -10.953  24.720  -3.097  1.00 98.54           C  
ATOM   1942  CD1 PHE J 247     -10.437  25.736  -3.920  1.00 97.98           C  
ATOM   1943  CD2 PHE J 247     -12.167  24.095  -3.440  1.00 97.96           C  
ATOM   1944  CE1 PHE J 247     -11.132  26.141  -5.067  1.00 97.49           C  
ATOM   1945  CE2 PHE J 247     -12.867  24.498  -4.584  1.00 97.50           C  
ATOM   1946  CZ  PHE J 247     -12.349  25.526  -5.396  1.00 97.69           C  
ATOM   1947  N   GLY J 248      -7.324  22.228  -0.731  1.00 97.91           N  
ATOM   1948  CA  GLY J 248      -6.651  21.748   0.481  1.00 97.29           C  
ATOM   1949  C   GLY J 248      -5.870  22.817   1.252  1.00 96.91           C  
ATOM   1950  O   GLY J 248      -5.673  22.684   2.455  1.00 94.19           O  
ATOM   1951  N   GLN J 249      -5.491  23.902   0.577  1.00 96.99           N  
ATOM   1952  CA  GLN J 249      -4.865  25.076   1.185  1.00 96.18           C  
ATOM   1953  C   GLN J 249      -5.859  26.010   1.904  1.00 96.54           C  
ATOM   1954  O   GLN J 249      -5.426  26.915   2.618  1.00 94.68           O  
ATOM   1955  CB  GLN J 249      -4.049  25.841   0.123  1.00 94.35           C  
ATOM   1956  CG  GLN J 249      -4.853  26.664  -0.907  0.95 85.09           C  
ATOM   1957  CD  GLN J 249      -5.609  25.875  -1.991  0.93 73.22           C  
ATOM   1958  OE1 GLN J 249      -5.647  24.657  -2.028  0.94 70.05           O  
ATOM   1959  NE2 GLN J 249      -6.236  26.571  -2.908  0.93 64.77           N  
ATOM   1960  N   LEU J 250      -7.167  25.814   1.688  1.00 97.34           N  
ATOM   1961  CA  LEU J 250      -8.220  26.624   2.296  1.00 97.63           C  
ATOM   1962  C   LEU J 250      -8.862  25.889   3.473  1.00 97.81           C  
ATOM   1963  O   LEU J 250      -9.050  24.671   3.436  1.00 97.45           O  
ATOM   1964  CB  LEU J 250      -9.285  27.010   1.253  1.00 97.47           C  
ATOM   1965  CG  LEU J 250      -8.777  27.784   0.023  1.00 96.53           C  
ATOM   1966  CD1 LEU J 250      -9.965  28.205  -0.844  1.00 94.09           C  
ATOM   1967  CD2 LEU J 250      -7.996  29.046   0.396  1.00 93.77           C  
ATOM   1968  N   THR J 251      -9.255  26.649   4.485  1.00 97.66           N  
ATOM   1969  CA  THR J 251     -10.128  26.127   5.547  1.00 97.74           C  
ATOM   1970  C   THR J 251     -11.553  25.924   5.029  1.00 97.80           C  
ATOM   1971  O   THR J 251     -11.926  26.443   3.971  1.00 97.66           O  
ATOM   1972  CB  THR J 251     -10.134  27.020   6.803  1.00 97.54           C  
ATOM   1973  OG1 THR J 251     -10.881  28.197   6.603  1.00 96.43           O  
ATOM   1974  CG2 THR J 251      -8.731  27.414   7.268  1.00 96.18           C  
ATOM   1975  N   ASP J 252     -12.376  25.206   5.776  1.00 97.16           N  
ATOM   1976  CA  ASP J 252     -13.788  25.031   5.425  1.00 96.89           C  
ATOM   1977  C   ASP J 252     -14.516  26.381   5.337  1.00 97.01           C  
ATOM   1978  O   ASP J 252     -15.279  26.620   4.400  1.00 96.75           O  
ATOM   1979  CB  ASP J 252     -14.465  24.101   6.448  1.00 96.31           C  
ATOM   1980  CG  ASP J 252     -14.102  22.619   6.293  1.00 95.36           C  
ATOM   1981  OD1 ASP J 252     -13.629  22.221   5.198  1.00 93.10           O  
ATOM   1982  OD2 ASP J 252     -14.358  21.856   7.254  1.00 92.22           O  
ATOM   1983  N   GLU J 253     -14.223  27.296   6.233  1.00 95.97           N  
ATOM   1984  CA  GLU J 253     -14.794  28.643   6.234  1.00 95.93           C  
ATOM   1985  C   GLU J 253     -14.392  29.424   4.981  1.00 96.81           C  
ATOM   1986  O   GLU J 253     -15.232  30.082   4.374  1.00 96.57           O  
ATOM   1987  CB  GLU J 253     -14.363  29.420   7.493  1.00 94.72           C  
ATOM   1988  CG  GLU J 253     -14.962  28.904   8.810  0.98 86.46           C  
ATOM   1989  CD  GLU J 253     -14.458  27.518   9.226  0.97 77.59           C  
ATOM   1990  OE1 GLU J 253     -15.248  26.806   9.883  0.97 70.70           O  
ATOM   1991  OE2 GLU J 253     -13.309  27.156   8.870  0.97 72.26           O  
ATOM   1992  N   GLN J 254     -13.139  29.305   4.541  1.00 97.52           N  
ATOM   1993  CA  GLN J 254     -12.675  29.941   3.305  1.00 97.90           C  
ATOM   1994  C   GLN J 254     -13.338  29.342   2.059  1.00 98.13           C  
ATOM   1995  O   GLN J 254     -13.640  30.067   1.111  1.00 98.11           O  
ATOM   1996  CB  GLN J 254     -11.155  29.803   3.205  1.00 97.99           C  
ATOM   1997  CG  GLN J 254     -10.411  30.679   4.225  1.00 97.46           C  
ATOM   1998  CD  GLN J 254      -8.901  30.434   4.188  1.00 97.14           C  
ATOM   1999  OE1 GLN J 254      -8.423  29.325   4.025  1.00 93.95           O  
ATOM   2000  NE2 GLN J 254      -8.110  31.462   4.334  1.00 92.93           N  
ATOM   2001  N   VAL J 255     -13.613  28.036   2.059  1.00 98.05           N  
ATOM   2002  CA  VAL J 255     -14.378  27.395   0.978  1.00 98.20           C  
ATOM   2003  C   VAL J 255     -15.815  27.924   0.933  1.00 98.21           C  
ATOM   2004  O   VAL J 255     -16.341  28.197  -0.147  1.00 98.01           O  
ATOM   2005  CB  VAL J 255     -14.349  25.856   1.115  1.00 98.18           C  
ATOM   2006  CG1 VAL J 255     -15.248  25.160   0.091  1.00 97.68           C  
ATOM   2007  CG2 VAL J 255     -12.929  25.322   0.914  1.00 97.81           C  
ATOM   2008  N   ILE J 256     -16.442  28.100   2.083  1.00 97.63           N  
ATOM   2009  CA  ILE J 256     -17.784  28.696   2.179  1.00 97.34           C  
ATOM   2010  C   ILE J 256     -17.760  30.165   1.725  1.00 97.66           C  
ATOM   2011  O   ILE J 256     -18.644  30.595   0.982  1.00 97.54           O  
ATOM   2012  CB  ILE J 256     -18.343  28.541   3.614  1.00 96.66           C  
ATOM   2013  CG1 ILE J 256     -18.578  27.048   3.937  1.00 95.57           C  
ATOM   2014  CG2 ILE J 256     -19.659  29.322   3.786  1.00 95.61           C  
ATOM   2015  CD1 ILE J 256     -18.788  26.769   5.432  1.00 93.22           C  
ATOM   2016  N   GLU J 257     -16.746  30.924   2.124  1.00 97.74           N  
ATOM   2017  CA  GLU J 257     -16.568  32.306   1.677  1.00 97.99           C  
ATOM   2018  C   GLU J 257     -16.390  32.388   0.153  1.00 98.35           C  
ATOM   2019  O   GLU J 257     -17.018  33.226  -0.494  1.00 98.21           O  
ATOM   2020  CB  GLU J 257     -15.381  32.932   2.417  1.00 97.43           C  
ATOM   2021  CG  GLU J 257     -15.232  34.420   2.085  0.97 81.83           C  
ATOM   2022  CD  GLU J 257     -14.124  35.119   2.875  0.96 73.99           C  
ATOM   2023  OE1 GLU J 257     -14.131  36.375   2.870  0.96 66.57           O  
ATOM   2024  OE2 GLU J 257     -13.275  34.428   3.479  0.96 67.05           O  
ATOM   2025  N   ASN J 258     -15.636  31.458  -0.423  1.00 98.32           N  
ATOM   2026  CA  ASN J 258     -15.460  31.371  -1.870  1.00 98.55           C  
ATOM   2027  C   ASN J 258     -16.796  31.162  -2.609  1.00 98.63           C  
ATOM   2028  O   ASN J 258     -17.028  31.781  -3.647  1.00 98.51           O  
ATOM   2029  CB  ASN J 258     -14.451  30.256  -2.186  1.00 98.56           C  
ATOM   2030  CG  ASN J 258     -13.994  30.292  -3.631  1.00 98.49           C  
ATOM   2031  OD1 ASN J 258     -13.693  31.339  -4.181  1.00 95.44           O  
ATOM   2032  ND2 ASN J 258     -13.921  29.159  -4.277  1.00 95.02           N  
ATOM   2033  N   ALA J 259     -17.708  30.364  -2.062  1.00 98.38           N  
ATOM   2034  CA  ALA J 259     -19.066  30.266  -2.612  1.00 98.38           C  
ATOM   2035  C   ALA J 259     -19.798  31.620  -2.595  1.00 98.47           C  
ATOM   2036  O   ALA J 259     -20.526  31.957  -3.530  1.00 98.17           O  
ATOM   2037  CB  ALA J 259     -19.842  29.196  -1.836  1.00 98.10           C  
ATOM   2038  N   GLY J 260     -19.576  32.412  -1.572  1.00 98.28           N  
ATOM   2039  CA  GLY J 260     -20.063  33.793  -1.516  1.00 98.34           C  
ATOM   2040  C   GLY J 260     -19.464  34.684  -2.605  1.00 98.45           C  
ATOM   2041  O   GLY J 260     -20.173  35.517  -3.172  1.00 98.12           O  
ATOM   2042  N   GLU J 261     -18.191  34.480  -2.966  1.00 98.62           N  
ATOM   2043  CA  GLU J 261     -17.555  35.214  -4.064  1.00 98.65           C  
ATOM   2044  C   GLU J 261     -18.125  34.827  -5.435  1.00 98.62           C  
ATOM   2045  O   GLU J 261     -18.343  35.706  -6.267  1.00 98.23           O  
ATOM   2046  CB  GLU J 261     -16.029  35.029  -4.036  1.00 98.50           C  
ATOM   2047  CG  GLU J 261     -15.337  35.660  -2.820  1.00 97.51           C  
ATOM   2048  CD  GLU J 261     -15.592  37.163  -2.655  1.00 96.85           C  
ATOM   2049  OE1 GLU J 261     -15.429  37.670  -1.530  1.00 92.74           O  
ATOM   2050  OE2 GLU J 261     -16.006  37.837  -3.620  1.00 93.08           O  
ATOM   2051  N   PHE J 262     -18.468  33.556  -5.642  1.00 98.62           N  
ATOM   2052  CA  PHE J 262     -19.229  33.146  -6.828  1.00 98.60           C  
ATOM   2053  C   PHE J 262     -20.588  33.845  -6.904  1.00 98.52           C  
ATOM   2054  O   PHE J 262     -20.984  34.293  -7.981  1.00 98.04           O  
ATOM   2055  CB  PHE J 262     -19.439  31.625  -6.846  1.00 98.50           C  
ATOM   2056  CG  PHE J 262     -18.303  30.855  -7.472  1.00 98.47           C  
ATOM   2057  CD1 PHE J 262     -18.256  30.700  -8.870  1.00 97.62           C  
ATOM   2058  CD2 PHE J 262     -17.294  30.283  -6.678  1.00 97.66           C  
ATOM   2059  CE1 PHE J 262     -17.204  29.986  -9.465  1.00 97.24           C  
ATOM   2060  CE2 PHE J 262     -16.242  29.573  -7.267  1.00 97.24           C  
ATOM   2061  CZ  PHE J 262     -16.198  29.425  -8.667  1.00 97.62           C  
ATOM   2062  N   PHE J 263     -21.292  33.940  -5.788  1.00 98.54           N  
ATOM   2063  CA  PHE J 263     -22.571  34.650  -5.750  1.00 98.45           C  
ATOM   2064  C   PHE J 263     -22.416  36.140  -6.073  1.00 98.39           C  
ATOM   2065  O   PHE J 263     -23.150  36.659  -6.911  1.00 97.70           O  
ATOM   2066  CB  PHE J 263     -23.239  34.445  -4.383  1.00 98.18           C  
ATOM   2067  CG  PHE J 263     -24.513  35.249  -4.220  1.00 97.75           C  
ATOM   2068  CD1 PHE J 263     -24.532  36.396  -3.409  1.00 94.57           C  
ATOM   2069  CD2 PHE J 263     -25.676  34.881  -4.920  1.00 94.40           C  
ATOM   2070  CE1 PHE J 263     -25.701  37.161  -3.288  1.00 92.85           C  
ATOM   2071  CE2 PHE J 263     -26.846  35.640  -4.807  1.00 93.28           C  
ATOM   2072  CZ  PHE J 263     -26.860  36.781  -3.985  1.00 94.30           C  
ATOM   2073  N   ARG J 264     -21.452  36.811  -5.450  1.00 98.40           N  
ATOM   2074  CA  ARG J 264     -21.175  38.244  -5.659  1.00 98.21           C  
ATOM   2075  C   ARG J 264     -20.732  38.565  -7.081  1.00 98.17           C  
ATOM   2076  O   ARG J 264     -21.031  39.653  -7.554  1.00 97.25           O  
ATOM   2077  CB  ARG J 264     -20.123  38.726  -4.649  1.00 97.68           C  
ATOM   2078  CG  ARG J 264     -20.711  38.968  -3.253  0.99 93.60           C  
ATOM   2079  CD  ARG J 264     -19.662  39.551  -2.286  0.98 90.72           C  
ATOM   2080  NE  ARG J 264     -18.713  38.552  -1.790  0.98 88.63           N  
ATOM   2081  CZ  ARG J 264     -18.876  37.748  -0.741  0.98 87.38           C  
ATOM   2082  NH1 ARG J 264     -19.984  37.730  -0.049  0.98 78.16           N  
ATOM   2083  NH2 ARG J 264     -17.925  36.945  -0.357  0.98 82.42           N  
ATOM   2084  N   ASP J 265     -20.033  37.639  -7.723  1.00 98.15           N  
ATOM   2085  CA  ASP J 265     -19.592  37.738  -9.118  1.00 98.10           C  
ATOM   2086  C   ASP J 265     -18.756  39.002  -9.411  1.00 97.88           C  
ATOM   2087  O   ASP J 265     -18.980  39.737 -10.372  1.00 95.81           O  
ATOM   2088  CB  ASP J 265     -20.811  37.553 -10.038  1.00 97.71           C  
ATOM   2089  CG  ASP J 265     -20.441  37.151 -11.457  1.00 96.99           C  
ATOM   2090  OD1 ASP J 265     -19.357  36.541 -11.637  1.00 93.75           O  
ATOM   2091  OD2 ASP J 265     -21.286  37.380 -12.347  0.99 92.54           O  
ATOM   2092  N   GLN J 266     -17.792  39.252  -8.548  1.00 98.01           N  
ATOM   2093  CA  GLN J 266     -16.882  40.402  -8.632  1.00 97.94           C  
ATOM   2094  C   GLN J 266     -15.455  39.997  -9.036  1.00 97.94           C  
ATOM   2095  O   GLN J 266     -14.511  40.765  -8.849  1.00 96.51           O  
ATOM   2096  CB  GLN J 266     -16.905  41.184  -7.308  1.00 97.31           C  
ATOM   2097  CG  GLN J 266     -18.264  41.847  -7.044  0.98 92.89           C  
ATOM   2098  CD  GLN J 266     -18.338  42.578  -5.700  0.98 87.63           C  
ATOM   2099  OE1 GLN J 266     -17.426  42.584  -4.885  0.97 79.97           O  
ATOM   2100  NE2 GLN J 266     -19.446  43.222  -5.434  0.97 75.16           N  
ATOM   2101  N   GLY J 267     -15.288  38.777  -9.557  1.00 97.76           N  
ATOM   2102  CA  GLY J 267     -13.986  38.272 -10.008  1.00 97.55           C  
ATOM   2103  C   GLY J 267     -13.016  37.897  -8.884  1.00 97.72           C  
ATOM   2104  O   GLY J 267     -11.814  37.812  -9.126  1.00 95.73           O  
ATOM   2105  N   ARG J 268     -13.515  37.679  -7.673  1.00 98.09           N  
ATOM   2106  CA  ARG J 268     -12.700  37.286  -6.507  1.00 98.03           C  
ATOM   2107  C   ARG J 268     -12.754  35.793  -6.206  1.00 98.01           C  
ATOM   2108  O   ARG J 268     -12.013  35.322  -5.349  1.00 96.76           O  
ATOM   2109  CB  ARG J 268     -13.139  38.070  -5.269  1.00 97.48           C  
ATOM   2110  CG  ARG J 268     -12.999  39.577  -5.429  0.96 93.43           C  
ATOM   2111  CD  ARG J 268     -13.401  40.250  -4.122  0.95 88.36           C  
ATOM   2112  NE  ARG J 268     -13.370  41.701  -4.238  0.93 78.65           N  
ATOM   2113  CZ  ARG J 268     -13.621  42.556  -3.265  0.93 70.66           C  
ATOM   2114  NH1 ARG J 268     -13.903  42.138  -2.062  0.93 64.49           N  
ATOM   2115  NH2 ARG J 268     -13.592  43.836  -3.488  0.93 62.78           N  
ATOM   2116  N   GLN J 269     -13.639  35.073  -6.882  1.00 98.17           N  
ATOM   2117  CA  GLN J 269     -13.766  33.635  -6.709  1.00 98.12           C  
ATOM   2118  C   GLN J 269     -12.475  32.913  -7.101  1.00 97.92           C  
ATOM   2119  O   GLN J 269     -11.792  33.285  -8.059  1.00 97.04           O  
ATOM   2120  CB  GLN J 269     -14.994  33.073  -7.450  1.00 97.58           C  
ATOM   2121  CG  GLN J 269     -14.962  33.134  -8.985  1.00 95.75           C  
ATOM   2122  CD  GLN J 269     -15.370  34.482  -9.593  1.00 95.19           C  
ATOM   2123  OE1 GLN J 269     -15.367  35.525  -8.961  1.00 87.50           O  
ATOM   2124  NE2 GLN J 269     -15.734  34.487 -10.853  1.00 84.58           N  
ATOM   2125  N   VAL J 270     -12.191  31.831  -6.382  1.00 97.94           N  
ATOM   2126  CA  VAL J 270     -11.039  30.966  -6.625  1.00 97.63           C  
ATOM   2127  C   VAL J 270     -11.524  29.665  -7.249  1.00 98.20           C  
ATOM   2128  O   VAL J 270     -12.501  29.068  -6.794  1.00 97.58           O  
ATOM   2129  CB  VAL J 270     -10.238  30.729  -5.328  1.00 94.88           C  
ATOM   2130  CG1 VAL J 270      -9.003  29.856  -5.582  1.00 82.85           C  
ATOM   2131  CG2 VAL J 270      -9.746  32.057  -4.736  0.99 82.65           C  
ATOM   2132  N   TYR J 271     -10.823  29.218  -8.286  1.00 98.52           N  
ATOM   2133  CA  TYR J 271     -11.041  27.931  -8.928  1.00 98.59           C  
ATOM   2134  C   TYR J 271      -9.954  26.941  -8.509  1.00 98.58           C  
ATOM   2135  O   TYR J 271      -8.851  27.335  -8.118  1.00 98.11           O  
ATOM   2136  CB  TYR J 271     -11.071  28.103 -10.451  1.00 98.43           C  
ATOM   2137  CG  TYR J 271     -12.208  28.977 -10.941  1.00 98.34           C  
ATOM   2138  CD1 TYR J 271     -13.462  28.406 -11.234  1.00 97.44           C  
ATOM   2139  CD2 TYR J 271     -12.027  30.369 -11.094  1.00 97.37           C  
ATOM   2140  CE1 TYR J 271     -14.523  29.209 -11.679  1.00 96.68           C  
ATOM   2141  CE2 TYR J 271     -13.084  31.180 -11.536  1.00 96.70           C  
ATOM   2142  CZ  TYR J 271     -14.331  30.596 -11.828  1.00 97.09           C  
ATOM   2143  OH  TYR J 271     -15.373  31.384 -12.266  1.00 95.65           O  
ATOM   2144  N   LEU J 272     -10.253  25.654  -8.635  1.00 98.78           N  
ATOM   2145  CA  LEU J 272      -9.216  24.629  -8.551  1.00 98.84           C  
ATOM   2146  C   LEU J 272      -8.193  24.855  -9.668  1.00 98.80           C  
ATOM   2147  O   LEU J 272      -8.555  25.131 -10.818  1.00 98.48           O  
ATOM   2148  CB  LEU J 272      -9.844  23.227  -8.636  1.00 98.83           C  
ATOM   2149  CG  LEU J 272     -10.729  22.862  -7.429  1.00 98.61           C  
ATOM   2150  CD1 LEU J 272     -11.439  21.538  -7.695  1.00 98.38           C  
ATOM   2151  CD2 LEU J 272      -9.917  22.715  -6.142  1.00 98.25           C  
ATOM   2152  N   SER J 273      -6.926  24.739  -9.335  1.00 98.71           N  
ATOM   2153  CA  SER J 273      -5.833  24.883 -10.294  1.00 98.61           C  
ATOM   2154  C   SER J 273      -5.815  23.719 -11.281  1.00 98.72           C  
ATOM   2155  O   SER J 273      -6.232  22.608 -10.952  1.00 98.46           O  
ATOM   2156  CB  SER J 273      -4.491  24.989  -9.560  1.00 97.88           C  
ATOM   2157  OG  SER J 273      -4.298  23.870  -8.719  0.99 87.00           O  
ATOM   2158  N   ARG J 274      -5.299  23.959 -12.484  1.00 98.57           N  
ATOM   2159  CA  ARG J 274      -5.127  22.902 -13.481  1.00 98.51           C  
ATOM   2160  C   ARG J 274      -4.173  21.819 -12.948  1.00 98.37           C  
ATOM   2161  O   ARG J 274      -3.026  22.150 -12.647  1.00 97.72           O  
ATOM   2162  CB  ARG J 274      -4.605  23.509 -14.794  1.00 98.19           C  
ATOM   2163  CG  ARG J 274      -4.552  22.454 -15.915  0.99 97.01           C  
ATOM   2164  CD  ARG J 274      -4.078  23.040 -17.243  0.99 95.13           C  
ATOM   2165  NE  ARG J 274      -2.657  23.437 -17.180  0.99 89.37           N  
ATOM   2166  CZ  ARG J 274      -1.861  23.623 -18.215  0.99 86.36           C  
ATOM   2167  NH1 ARG J 274      -2.296  23.485 -19.436  0.99 78.63           N  
ATOM   2168  NH2 ARG J 274      -0.602  23.930 -18.048  0.99 80.18           N  
ATOM   2169  N   PRO J 275      -4.607  20.544 -12.866  1.00 98.08           N  
ATOM   2170  CA  PRO J 275      -3.707  19.459 -12.492  1.00 97.86           C  
ATOM   2171  C   PRO J 275      -2.529  19.349 -13.468  1.00 97.38           C  
ATOM   2172  O   PRO J 275      -2.712  19.593 -14.665  1.00 96.64           O  
ATOM   2173  CB  PRO J 275      -4.565  18.187 -12.497  1.00 97.84           C  
ATOM   2174  CG  PRO J 275      -5.988  18.703 -12.299  1.00 97.42           C  
ATOM   2175  CD  PRO J 275      -5.961  20.044 -13.031  1.00 98.19           C  
ATOM   2176  N   PRO J 276      -1.348  18.933 -13.015  1.00 96.29           N  
ATOM   2177  CA  PRO J 276      -0.182  18.784 -13.893  1.00 95.45           C  
ATOM   2178  C   PRO J 276      -0.418  17.872 -15.101  1.00 94.64           C  
ATOM   2179  O   PRO J 276       0.045  18.176 -16.199  1.00 92.24           O  
ATOM   2180  CB  PRO J 276       0.927  18.230 -12.985  1.00 94.84           C  
ATOM   2181  CG  PRO J 276       0.549  18.752 -11.602  1.00 93.23           C  
ATOM   2182  CD  PRO J 276      -0.976  18.735 -11.629  1.00 95.71           C  
ATOM   2183  N   ALA J 277      -1.188  16.785 -14.906  1.00 93.44           N  
ATOM   2184  CA  ALA J 277      -1.534  15.841 -15.971  1.00 92.06           C  
ATOM   2185  C   ALA J 277      -2.672  16.324 -16.895  1.00 92.30           C  
ATOM   2186  O   ALA J 277      -2.989  15.652 -17.878  1.00 90.17           O  
ATOM   2187  CB  ALA J 277      -1.881  14.495 -15.319  1.00 90.39           C  
ATOM   2188  N   CYS J 278      -3.317  17.448 -16.587  1.00 95.05           N  
ATOM   2189  CA  CYS J 278      -4.501  17.916 -17.297  1.00 95.72           C  
ATOM   2190  C   CYS J 278      -4.137  18.858 -18.459  1.00 95.95           C  
ATOM   2191  O   CYS J 278      -3.621  19.955 -18.212  1.00 95.48           O  
ATOM   2192  CB  CYS J 278      -5.436  18.591 -16.287  1.00 96.01           C  
ATOM   2193  SG  CYS J 278      -6.994  19.074 -17.075  1.00 96.09           S  
ATOM   2194  N   PRO J 279      -4.454  18.498 -19.716  1.00 94.61           N  
ATOM   2195  CA  PRO J 279      -4.326  19.420 -20.841  1.00 94.98           C  
ATOM   2196  C   PRO J 279      -5.247  20.636 -20.703  1.00 95.95           C  
ATOM   2197  O   PRO J 279      -6.282  20.578 -20.037  1.00 95.81           O  
ATOM   2198  CB  PRO J 279      -4.668  18.601 -22.092  1.00 93.79           C  
ATOM   2199  CG  PRO J 279      -4.473  17.152 -21.647  1.00 91.46           C  
ATOM   2200  CD  PRO J 279      -4.863  17.191 -20.171  1.00 93.88           C  
ATOM   2201  N   GLN J 280      -4.901  21.713 -21.383  1.00 95.07           N  
ATOM   2202  CA  GLN J 280      -5.649  22.969 -21.295  1.00 95.66           C  
ATOM   2203  C   GLN J 280      -7.124  22.808 -21.702  1.00 96.03           C  
ATOM   2204  O   GLN J 280      -7.998  23.247 -20.963  1.00 95.66           O  
ATOM   2205  CB  GLN J 280      -4.936  24.039 -22.145  1.00 95.76           C  
ATOM   2206  CG  GLN J 280      -5.617  25.416 -22.085  0.99 91.84           C  
ATOM   2207  CD  GLN J 280      -5.704  26.007 -20.674  0.99 87.58           C  
ATOM   2208  OE1 GLN J 280      -4.882  25.758 -19.806  0.99 80.66           O  
ATOM   2209  NE2 GLN J 280      -6.711  26.809 -20.429  0.99 77.62           N  
ATOM   2210  N   GLY J 281      -7.407  22.111 -22.803  1.00 94.67           N  
ATOM   2211  CA  GLY J 281      -8.791  21.906 -23.262  1.00 94.51           C  
ATOM   2212  C   GLY J 281      -9.654  21.122 -22.268  1.00 95.10           C  
ATOM   2213  O   GLY J 281     -10.833  21.428 -22.090  1.00 94.34           O  
ATOM   2214  N   LEU J 282      -9.067  20.158 -21.558  1.00 95.71           N  
ATOM   2215  CA  LEU J 282      -9.772  19.426 -20.506  1.00 95.98           C  
ATOM   2216  C   LEU J 282      -9.971  20.293 -19.254  1.00 96.68           C  
ATOM   2217  O   LEU J 282     -11.010  20.215 -18.604  1.00 96.55           O  
ATOM   2218  CB  LEU J 282      -9.007  18.131 -20.201  1.00 95.58           C  
ATOM   2219  CG  LEU J 282      -9.702  17.217 -19.174  1.00 94.65           C  
ATOM   2220  CD1 LEU J 282     -11.121  16.833 -19.594  1.00 92.72           C  
ATOM   2221  CD2 LEU J 282      -8.894  15.936 -19.023  1.00 92.62           C  
ATOM   2222  N   TYR J 283      -9.011  21.151 -18.951  1.00 97.05           N  
ATOM   2223  CA  TYR J 283      -9.172  22.110 -17.860  1.00 97.68           C  
ATOM   2224  C   TYR J 283     -10.276  23.136 -18.157  1.00 97.85           C  
ATOM   2225  O   TYR J 283     -11.070  23.458 -17.281  1.00 97.86           O  
ATOM   2226  CB  TYR J 283      -7.835  22.798 -17.579  1.00 97.99           C  
ATOM   2227  CG  TYR J 283      -7.893  23.742 -16.395  1.00 98.31           C  
ATOM   2228  CD1 TYR J 283      -7.599  25.108 -16.555  1.00 98.17           C  
ATOM   2229  CD2 TYR J 283      -8.271  23.256 -15.121  1.00 98.20           C  
ATOM   2230  CE1 TYR J 283      -7.659  25.982 -15.461  1.00 98.17           C  
ATOM   2231  CE2 TYR J 283      -8.343  24.121 -14.023  1.00 98.19           C  
ATOM   2232  CZ  TYR J 283      -8.029  25.486 -14.196  1.00 98.41           C  
ATOM   2233  OH  TYR J 283      -8.087  26.341 -13.119  1.00 98.25           O  
ATOM   2234  N   GLU J 284     -10.394  23.592 -19.390  1.00 97.33           N  
ATOM   2235  CA  GLU J 284     -11.497  24.461 -19.817  1.00 97.39           C  
ATOM   2236  C   GLU J 284     -12.859  23.770 -19.673  1.00 97.69           C  
ATOM   2237  O   GLU J 284     -13.842  24.414 -19.306  1.00 97.38           O  
ATOM   2238  CB  GLU J 284     -11.268  24.901 -21.267  1.00 96.98           C  
ATOM   2239  CG  GLU J 284     -10.149  25.947 -21.362  0.98 92.92           C  
ATOM   2240  CD  GLU J 284      -9.652  26.190 -22.787  0.98 87.75           C  
ATOM   2241  OE1 GLU J 284      -8.577  26.830 -22.906  0.98 80.85           O  
ATOM   2242  OE2 GLU J 284     -10.295  25.722 -23.752  0.98 81.62           O  
ATOM   2243  N   LEU J 285     -12.918  22.455 -19.885  1.00 96.17           N  
ATOM   2244  CA  LEU J 285     -14.125  21.677 -19.594  1.00 96.35           C  
ATOM   2245  C   LEU J 285     -14.453  21.670 -18.093  1.00 97.57           C  
ATOM   2246  O   LEU J 285     -15.617  21.859 -17.733  1.00 97.50           O  
ATOM   2247  CB  LEU J 285     -13.965  20.254 -20.146  1.00 95.26           C  
ATOM   2248  CG  LEU J 285     -15.268  19.432 -20.112  1.00 93.31           C  
ATOM   2249  CD1 LEU J 285     -16.274  19.946 -21.142  1.00 89.66           C  
ATOM   2250  CD2 LEU J 285     -14.955  17.971 -20.406  1.00 89.14           C  
ATOM   2251  N   MET J 286     -13.457  21.506 -17.221  1.00 97.78           N  
ATOM   2252  CA  MET J 286     -13.668  21.625 -15.770  1.00 98.12           C  
ATOM   2253  C   MET J 286     -14.194  23.006 -15.397  1.00 98.59           C  
ATOM   2254  O   MET J 286     -15.174  23.106 -14.665  1.00 98.53           O  
ATOM   2255  CB  MET J 286     -12.382  21.398 -14.977  1.00 96.85           C  
ATOM   2256  CG  MET J 286     -11.800  20.006 -15.102  1.00 89.41           C  
ATOM   2257  SD  MET J 286     -10.292  19.904 -14.107  1.00 93.86           S  
ATOM   2258  CE  MET J 286      -9.745  18.287 -14.615  1.00 90.90           C  
ATOM   2259  N   LEU J 287     -13.583  24.053 -15.929  1.00 98.63           N  
ATOM   2260  CA  LEU J 287     -14.016  25.431 -15.668  1.00 98.73           C  
ATOM   2261  C   LEU J 287     -15.473  25.656 -16.091  1.00 98.81           C  
ATOM   2262  O   LEU J 287     -16.225  26.323 -15.381  1.00 98.69           O  
ATOM   2263  CB  LEU J 287     -13.084  26.418 -16.392  1.00 98.62           C  
ATOM   2264  CG  LEU J 287     -11.655  26.501 -15.827  1.00 98.11           C  
ATOM   2265  CD1 LEU J 287     -10.809  27.403 -16.726  1.00 97.43           C  
ATOM   2266  CD2 LEU J 287     -11.627  27.079 -14.411  1.00 97.23           C  
ATOM   2267  N   ARG J 288     -15.910  25.044 -17.187  1.00 98.73           N  
ATOM   2268  CA  ARG J 288     -17.322  25.068 -17.592  1.00 98.69           C  
ATOM   2269  C   ARG J 288     -18.227  24.354 -16.592  1.00 98.82           C  
ATOM   2270  O   ARG J 288     -19.335  24.829 -16.354  1.00 98.68           O  
ATOM   2271  CB  ARG J 288     -17.498  24.475 -18.990  1.00 98.18           C  
ATOM   2272  CG  ARG J 288     -16.969  25.400 -20.096  0.98 92.09           C  
ATOM   2273  CD  ARG J 288     -17.090  24.737 -21.469  0.98 87.78           C  
ATOM   2274  NE  ARG J 288     -18.499  24.449 -21.797  0.97 79.19           N  
ATOM   2275  CZ  ARG J 288     -18.943  23.571 -22.691  0.97 72.52           C  
ATOM   2276  NH1 ARG J 288     -18.126  22.880 -23.441  0.97 65.12           N  
ATOM   2277  NH2 ARG J 288     -20.233  23.370 -22.835  0.97 65.08           N  
ATOM   2278  N   CYS J 289     -17.782  23.261 -15.976  1.00 98.85           N  
ATOM   2279  CA  CYS J 289     -18.532  22.599 -14.898  1.00 98.90           C  
ATOM   2280  C   CYS J 289     -18.740  23.523 -13.692  1.00 98.93           C  
ATOM   2281  O   CYS J 289     -19.717  23.371 -12.963  1.00 98.88           O  
ATOM   2282  CB  CYS J 289     -17.821  21.313 -14.456  1.00 98.89           C  
ATOM   2283  SG  CYS J 289     -17.774  20.082 -15.786  1.00 98.81           S  
ATOM   2284  N   TRP J 290     -17.851  24.486 -13.517  1.00 98.91           N  
ATOM   2285  CA  TRP J 290     -17.887  25.475 -12.437  1.00 98.89           C  
ATOM   2286  C   TRP J 290     -18.391  26.852 -12.899  1.00 98.85           C  
ATOM   2287  O   TRP J 290     -18.113  27.869 -12.256  1.00 98.65           O  
ATOM   2288  CB  TRP J 290     -16.506  25.548 -11.781  1.00 98.86           C  
ATOM   2289  CG  TRP J 290     -15.901  24.230 -11.388  1.00 98.86           C  
ATOM   2290  CD1 TRP J 290     -16.561  23.153 -10.907  1.00 98.80           C  
ATOM   2291  CD2 TRP J 290     -14.496  23.842 -11.485  1.00 98.86           C  
ATOM   2292  NE1 TRP J 290     -15.660  22.109 -10.696  1.00 98.72           N  
ATOM   2293  CE2 TRP J 290     -14.385  22.500 -11.036  1.00 98.77           C  
ATOM   2294  CE3 TRP J 290     -13.318  24.504 -11.905  1.00 98.77           C  
ATOM   2295  CZ2 TRP J 290     -13.144  21.821 -11.011  1.00 98.63           C  
ATOM   2296  CZ3 TRP J 290     -12.088  23.829 -11.873  1.00 98.57           C  
ATOM   2297  CH2 TRP J 290     -12.001  22.506 -11.434  1.00 98.53           C  
ATOM   2298  N   SER J 291     -19.133  26.891 -13.987  1.00 98.85           N  
ATOM   2299  CA  SER J 291     -19.847  28.106 -14.399  1.00 98.82           C  
ATOM   2300  C   SER J 291     -20.787  28.568 -13.284  1.00 98.86           C  
ATOM   2301  O   SER J 291     -21.478  27.753 -12.669  1.00 98.72           O  
ATOM   2302  CB  SER J 291     -20.653  27.864 -15.677  1.00 98.62           C  
ATOM   2303  OG  SER J 291     -19.806  27.533 -16.756  1.00 96.54           O  
ATOM   2304  N   ARG J 292     -20.832  29.872 -13.055  1.00 98.69           N  
ATOM   2305  CA  ARG J 292     -21.710  30.464 -12.040  1.00 98.67           C  
ATOM   2306  C   ARG J 292     -23.172  30.114 -12.318  1.00 98.66           C  
ATOM   2307  O   ARG J 292     -23.864  29.611 -11.431  1.00 98.29           O  
ATOM   2308  CB  ARG J 292     -21.483  31.981 -11.996  1.00 98.42           C  
ATOM   2309  CG  ARG J 292     -22.333  32.654 -10.910  1.00 97.23           C  
ATOM   2310  CD  ARG J 292     -22.077  34.158 -10.885  1.00 96.20           C  
ATOM   2311  NE  ARG J 292     -22.935  34.843  -9.908  1.00 94.63           N  
ATOM   2312  CZ  ARG J 292     -24.186  35.230 -10.115  1.00 95.13           C  
ATOM   2313  NH1 ARG J 292     -24.798  35.040 -11.260  1.00 88.86           N  
ATOM   2314  NH2 ARG J 292     -24.849  35.816  -9.163  1.00 90.78           N  
ATOM   2315  N   GLU J 293     -23.608  30.339 -13.551  1.00 98.61           N  
ATOM   2316  CA  GLU J 293     -24.962  30.025 -13.998  1.00 98.61           C  
ATOM   2317  C   GLU J 293     -25.095  28.527 -14.272  1.00 98.73           C  
ATOM   2318  O   GLU J 293     -24.290  27.928 -15.002  1.00 98.57           O  
ATOM   2319  CB  GLU J 293     -25.318  30.860 -15.233  1.00 98.26           C  
ATOM   2320  CG  GLU J 293     -25.240  32.385 -15.013  0.98 93.98           C  
ATOM   2321  CD  GLU J 293     -26.003  32.858 -13.773  0.97 84.99           C  
ATOM   2322  OE1 GLU J 293     -25.438  33.697 -13.024  0.97 77.48           O  
ATOM   2323  OE2 GLU J 293     -27.124  32.362 -13.526  0.97 77.55           O  
ATOM   2324  N   SER J 294     -26.108  27.902 -13.685  1.00 98.40           N  
ATOM   2325  CA  SER J 294     -26.301  26.448 -13.778  1.00 98.38           C  
ATOM   2326  C   SER J 294     -26.533  25.972 -15.213  1.00 98.61           C  
ATOM   2327  O   SER J 294     -26.059  24.900 -15.594  1.00 98.36           O  
ATOM   2328  CB  SER J 294     -27.441  26.002 -12.857  1.00 97.20           C  
ATOM   2329  OG  SER J 294     -28.680  26.611 -13.154  1.00 87.06           O  
ATOM   2330  N   GLU J 295     -27.189  26.780 -16.021  1.00 98.45           N  
ATOM   2331  CA  GLU J 295     -27.545  26.517 -17.416  1.00 98.36           C  
ATOM   2332  C   GLU J 295     -26.318  26.493 -18.343  1.00 98.52           C  
ATOM   2333  O   GLU J 295     -26.357  25.884 -19.412  1.00 97.92           O  
ATOM   2334  CB  GLU J 295     -28.541  27.578 -17.909  1.00 97.52           C  
ATOM   2335  CG  GLU J 295     -29.862  27.672 -17.115  0.94 86.36           C  
ATOM   2336  CD  GLU J 295     -29.720  28.234 -15.694  0.92 79.21           C  
ATOM   2337  OE1 GLU J 295     -30.591  27.919 -14.857  0.92 72.63           O  
ATOM   2338  OE2 GLU J 295     -28.728  28.948 -15.400  0.92 72.67           O  
ATOM   2339  N   GLN J 296     -25.221  27.132 -17.923  1.00 98.68           N  
ATOM   2340  CA  GLN J 296     -23.972  27.164 -18.689  1.00 98.69           C  
ATOM   2341  C   GLN J 296     -23.077  25.946 -18.420  1.00 98.76           C  
ATOM   2342  O   GLN J 296     -22.112  25.711 -19.153  1.00 98.50           O  
ATOM   2343  CB  GLN J 296     -23.213  28.459 -18.388  1.00 98.45           C  
ATOM   2344  CG  GLN J 296     -23.986  29.707 -18.829  0.99 96.18           C  
ATOM   2345  CD  GLN J 296     -23.184  30.996 -18.621  0.98 90.79           C  
ATOM   2346  OE1 GLN J 296     -21.993  30.994 -18.377  0.98 81.90           O  
ATOM   2347  NE2 GLN J 296     -23.826  32.133 -18.727  0.98 76.74           N  
ATOM   2348  N   ARG J 297     -23.393  25.154 -17.398  1.00 98.81           N  
ATOM   2349  CA  ARG J 297     -22.641  23.936 -17.086  1.00 98.83           C  
ATOM   2350  C   ARG J 297     -22.972  22.845 -18.118  1.00 98.77           C  
ATOM   2351  O   ARG J 297     -24.139  22.630 -18.418  1.00 98.52           O  
ATOM   2352  CB  ARG J 297     -22.931  23.470 -15.650  1.00 98.79           C  
ATOM   2353  CG  ARG J 297     -22.556  24.535 -14.607  1.00 98.55           C  
ATOM   2354  CD  ARG J 297     -22.929  24.094 -13.198  1.00 98.65           C  
ATOM   2355  NE  ARG J 297     -22.881  25.230 -12.265  1.00 98.50           N  
ATOM   2356  CZ  ARG J 297     -23.516  25.333 -11.108  1.00 98.68           C  
ATOM   2357  NH1 ARG J 297     -24.193  24.353 -10.596  1.00 97.32           N  
ATOM   2358  NH2 ARG J 297     -23.496  26.453 -10.450  1.00 97.52           N  
ATOM   2359  N   PRO J 298     -21.978  22.156 -18.664  1.00 98.82           N  
ATOM   2360  CA  PRO J 298     -22.219  21.163 -19.706  1.00 98.73           C  
ATOM   2361  C   PRO J 298     -23.017  19.970 -19.163  1.00 98.78           C  
ATOM   2362  O   PRO J 298     -22.724  19.480 -18.072  1.00 98.58           O  
ATOM   2363  CB  PRO J 298     -20.829  20.751 -20.201  1.00 98.32           C  
ATOM   2364  CG  PRO J 298     -19.925  21.024 -19.002  1.00 97.30           C  
ATOM   2365  CD  PRO J 298     -20.562  22.233 -18.334  1.00 98.52           C  
ATOM   2366  N   PRO J 299     -23.992  19.445 -19.911  1.00 98.73           N  
ATOM   2367  CA  PRO J 299     -24.688  18.227 -19.511  1.00 98.68           C  
ATOM   2368  C   PRO J 299     -23.741  17.021 -19.543  1.00 98.77           C  
ATOM   2369  O   PRO J 299     -22.792  16.982 -20.332  1.00 98.60           O  
ATOM   2370  CB  PRO J 299     -25.853  18.092 -20.495  1.00 98.10           C  
ATOM   2371  CG  PRO J 299     -25.324  18.778 -21.755  1.00 95.31           C  
ATOM   2372  CD  PRO J 299     -24.450  19.901 -21.206  1.00 98.10           C  
ATOM   2373  N   PHE J 300     -24.051  15.994 -18.763  1.00 98.76           N  
ATOM   2374  CA  PHE J 300     -23.226  14.776 -18.688  1.00 98.78           C  
ATOM   2375  C   PHE J 300     -23.045  14.060 -20.030  1.00 98.68           C  
ATOM   2376  O   PHE J 300     -22.030  13.402 -20.243  1.00 98.47           O  
ATOM   2377  CB  PHE J 300     -23.818  13.811 -17.652  1.00 98.83           C  
ATOM   2378  CG  PHE J 300     -23.562  14.235 -16.222  1.00 98.88           C  
ATOM   2379  CD1 PHE J 300     -22.246  14.247 -15.727  1.00 98.78           C  
ATOM   2380  CD2 PHE J 300     -24.621  14.611 -15.379  1.00 98.79           C  
ATOM   2381  CE1 PHE J 300     -21.982  14.641 -14.409  1.00 98.74           C  
ATOM   2382  CE2 PHE J 300     -24.368  15.005 -14.057  1.00 98.72           C  
ATOM   2383  CZ  PHE J 300     -23.044  15.019 -13.574  1.00 98.81           C  
ATOM   2384  N   SER J 301     -23.981  14.201 -20.961  1.00 98.49           N  
ATOM   2385  CA  SER J 301     -23.827  13.673 -22.322  1.00 98.20           C  
ATOM   2386  C   SER J 301     -22.650  14.317 -23.067  1.00 98.14           C  
ATOM   2387  O   SER J 301     -21.894  13.609 -23.730  1.00 97.54           O  
ATOM   2388  CB  SER J 301     -25.122  13.872 -23.112  1.00 97.67           C  
ATOM   2389  OG  SER J 301     -25.517  15.232 -23.101  1.00 92.66           O  
ATOM   2390  N   GLN J 302     -22.464  15.622 -22.934  1.00 98.03           N  
ATOM   2391  CA  GLN J 302     -21.327  16.333 -23.523  1.00 97.77           C  
ATOM   2392  C   GLN J 302     -20.027  16.017 -22.785  1.00 97.77           C  
ATOM   2393  O   GLN J 302     -19.011  15.791 -23.430  1.00 97.50           O  
ATOM   2394  CB  GLN J 302     -21.565  17.849 -23.514  1.00 97.35           C  
ATOM   2395  CG  GLN J 302     -22.673  18.300 -24.469  0.99 89.32           C  
ATOM   2396  CD  GLN J 302     -22.871  19.824 -24.480  0.99 86.96           C  
ATOM   2397  OE1 GLN J 302     -22.128  20.590 -23.898  0.98 79.08           O  
ATOM   2398  NE2 GLN J 302     -23.896  20.301 -25.139  0.98 74.52           N  
ATOM   2399  N   LEU J 303     -20.076  15.950 -21.463  1.00 98.26           N  
ATOM   2400  CA  LEU J 303     -18.915  15.566 -20.648  1.00 98.38           C  
ATOM   2401  C   LEU J 303     -18.413  14.169 -21.024  1.00 98.26           C  
ATOM   2402  O   LEU J 303     -17.229  13.996 -21.297  1.00 98.04           O  
ATOM   2403  CB  LEU J 303     -19.295  15.622 -19.158  1.00 98.52           C  
ATOM   2404  CG  LEU J 303     -19.513  17.051 -18.623  1.00 98.41           C  
ATOM   2405  CD1 LEU J 303     -20.145  17.009 -17.239  1.00 98.07           C  
ATOM   2406  CD2 LEU J 303     -18.193  17.813 -18.511  1.00 97.97           C  
ATOM   2407  N   HIS J 304     -19.324  13.203 -21.092  1.00 98.28           N  
ATOM   2408  CA  HIS J 304     -18.996  11.842 -21.511  1.00 98.21           C  
ATOM   2409  C   HIS J 304     -18.378  11.817 -22.910  1.00 97.99           C  
ATOM   2410  O   HIS J 304     -17.326  11.220 -23.099  1.00 97.58           O  
ATOM   2411  CB  HIS J 304     -20.250  10.962 -21.468  1.00 98.20           C  
ATOM   2412  CG  HIS J 304     -20.001   9.583 -22.019  1.00 98.10           C  
ATOM   2413  ND1 HIS J 304     -20.153   9.200 -23.334  1.00 90.19           N  
ATOM   2414  CD2 HIS J 304     -19.473   8.513 -21.345  1.00 90.46           C  
ATOM   2415  CE1 HIS J 304     -19.731   7.930 -23.454  1.00 92.23           C  
ATOM   2416  NE2 HIS J 304     -19.317   7.490 -22.263  1.00 93.81           N  
ATOM   2417  N   ARG J 305     -18.999  12.480 -23.876  1.00 97.56           N  
ATOM   2418  CA  ARG J 305     -18.489  12.523 -25.249  1.00 97.16           C  
ATOM   2419  C   ARG J 305     -17.088  13.124 -25.318  1.00 97.12           C  
ATOM   2420  O   ARG J 305     -16.212  12.540 -25.946  1.00 96.35           O  
ATOM   2421  CB  ARG J 305     -19.473  13.290 -26.138  1.00 96.42           C  
ATOM   2422  CG  ARG J 305     -18.995  13.274 -27.588  0.95 88.44           C  
ATOM   2423  CD  ARG J 305     -19.981  13.984 -28.504  0.94 82.33           C  
ATOM   2424  NE  ARG J 305     -19.444  13.986 -29.860  0.93 70.81           N  
ATOM   2425  CZ  ARG J 305     -19.982  14.543 -30.922  0.92 63.54           C  
ATOM   2426  NH1 ARG J 305     -21.117  15.187 -30.857  0.92 56.55           N  
ATOM   2427  NH2 ARG J 305     -19.360  14.452 -32.068  0.92 54.52           N  
ATOM   2428  N   PHE J 306     -16.864  14.231 -24.650  1.00 97.27           N  
ATOM   2429  CA  PHE J 306     -15.547  14.867 -24.632  1.00 97.12           C  
ATOM   2430  C   PHE J 306     -14.477  13.931 -24.060  1.00 97.10           C  
ATOM   2431  O   PHE J 306     -13.403  13.784 -24.635  1.00 96.46           O  
ATOM   2432  CB  PHE J 306     -15.617  16.170 -23.821  1.00 96.57           C  
ATOM   2433  CG  PHE J 306     -14.349  16.994 -23.907  1.00 93.85           C  
ATOM   2434  CD1 PHE J 306     -13.230  16.671 -23.115  0.99 89.43           C  
ATOM   2435  CD2 PHE J 306     -14.263  18.061 -24.817  0.99 88.62           C  
ATOM   2436  CE1 PHE J 306     -12.038  17.404 -23.230  0.99 86.28           C  
ATOM   2437  CE2 PHE J 306     -13.075  18.804 -24.936  0.99 85.99           C  
ATOM   2438  CZ  PHE J 306     -11.960  18.471 -24.140  0.99 85.26           C  
ATOM   2439  N   LEU J 307     -14.777  13.259 -22.956  1.00 97.67           N  
ATOM   2440  CA  LEU J 307     -13.819  12.366 -22.293  1.00 97.55           C  
ATOM   2441  C   LEU J 307     -13.570  11.071 -23.074  1.00 97.13           C  
ATOM   2442  O   LEU J 307     -12.456  10.546 -23.038  1.00 96.21           O  
ATOM   2443  CB  LEU J 307     -14.342  12.046 -20.884  1.00 97.72           C  
ATOM   2444  CG  LEU J 307     -14.321  13.253 -19.926  1.00 97.63           C  
ATOM   2445  CD1 LEU J 307     -15.175  12.937 -18.702  1.00 97.31           C  
ATOM   2446  CD2 LEU J 307     -12.903  13.585 -19.459  1.00 97.13           C  
ATOM   2447  N   ALA J 308     -14.591  10.561 -23.757  1.00 96.93           N  
ATOM   2448  CA  ALA J 308     -14.495   9.315 -24.520  1.00 96.32           C  
ATOM   2449  C   ALA J 308     -13.917   9.508 -25.930  1.00 95.33           C  
ATOM   2450  O   ALA J 308     -13.322   8.574 -26.471  1.00 92.03           O  
ATOM   2451  CB  ALA J 308     -15.884   8.675 -24.567  1.00 95.78           C  
ATOM   2452  N   GLU J 309     -14.101  10.676 -26.524  0.98 93.91           N  
ATOM   2453  CA  GLU J 309     -13.733  10.948 -27.925  0.98 92.01           C  
ATOM   2454  C   GLU J 309     -12.703  12.083 -28.027  0.98 89.95           C  
ATOM   2455  O   GLU J 309     -11.556  11.859 -28.412  0.98 82.68           O  
ATOM   2456  CB  GLU J 309     -14.989  11.261 -28.768  0.97 90.02           C  
ATOM   2457  CG  GLU J 309     -16.056  10.158 -28.786  0.88 83.43           C  
ATOM   2458  CD  GLU J 309     -17.361  10.571 -29.502  0.87 78.60           C  
ATOM   2459  OE1 GLU J 309     -18.382   9.872 -29.296  0.87 72.93           O  
ATOM   2460  OE2 GLU J 309     -17.410  11.595 -30.218  0.88 74.56           O  
ATOM   2461  N   ASP J 310     -13.086  13.288 -27.657  0.90 81.81           N  
ATOM   2462  CA  ASP J 310     -12.326  14.501 -27.980  0.89 77.94           C  
ATOM   2463  C   ASP J 310     -11.012  14.585 -27.202  0.89 76.90           C  
ATOM   2464  O   ASP J 310      -9.970  14.936 -27.761  0.89 71.70           O  
ATOM   2465  CB  ASP J 310     -13.182  15.753 -27.709  0.89 71.86           C  
ATOM   2466  CG  ASP J 310     -14.481  15.836 -28.514  0.85 67.33           C  
ATOM   2467  OD1 ASP J 310     -14.519  15.323 -29.655  0.85 61.93           O  
ATOM   2468  OD2 ASP J 310     -15.450  16.441 -27.996  0.85 62.37           O  
ATOM   2469  N   ALA J 311     -11.049  14.232 -25.917  0.79 74.68           N  
ATOM   2470  CA  ALA J 311      -9.855  14.277 -25.071  0.78 71.31           C  
ATOM   2471  C   ALA J 311      -8.775  13.288 -25.536  0.78 73.08           C  
ATOM   2472  O   ALA J 311      -7.591  13.622 -25.526  0.77 69.79           O  
ATOM   2473  CB  ALA J 311     -10.265  14.033 -23.612  0.78 65.85           C  
ATOM   2474  N   LEU J 312      -9.183  12.097 -25.992  0.58 71.40           N  
ATOM   2475  CA  LEU J 312      -8.255  11.100 -26.547  0.57 70.72           C  
ATOM   2476  C   LEU J 312      -7.628  11.579 -27.859  0.56 71.03           C  
ATOM   2477  O   LEU J 312      -6.421  11.438 -28.054  0.57 67.31           O  
ATOM   2478  CB  LEU J 312      -8.995   9.763 -26.751  0.56 66.25           C  
ATOM   2479  CG  LEU J 312      -9.336   9.026 -25.445  0.52 63.56           C  
ATOM   2480  CD1 LEU J 312     -10.244   7.837 -25.749  0.51 59.34           C  
ATOM   2481  CD2 LEU J 312      -8.080   8.489 -24.756  0.52 60.23           C  
ATOM   2482  N   ASN J 313      -8.421  12.201 -28.723  0.43 69.13           N  
ATOM   2483  CA  ASN J 313      -7.920  12.755 -29.979  0.44 68.52           C  
ATOM   2484  C   ASN J 313      -6.897  13.864 -29.747  0.44 69.97           C  
ATOM   2485  O   ASN J 313      -5.905  13.960 -30.468  0.44 64.79           O  
ATOM   2486  CB  ASN J 313      -9.109  13.257 -30.811  0.45 61.98           C  
ATOM   2487  CG  ASN J 313      -9.947  12.124 -31.376  0.41 59.01           C  
ATOM   2488  OD1 ASN J 313      -9.463  11.039 -31.642  0.42 54.11           O  
ATOM   2489  ND2 ASN J 313     -11.219  12.368 -31.603  0.40 54.03           N  
ATOM   2490  N   THR J 314      -7.086  14.665 -28.719  0.24 67.97           N  
ATOM   2491  CA  THR J 314      -6.133  15.732 -28.364  0.24 66.26           C  
ATOM   2492  C   THR J 314      -4.776  15.168 -27.954  0.24 66.43           C  
ATOM   2493  O   THR J 314      -3.744  15.721 -28.328  0.24 62.14           O  
ATOM   2494  CB  THR J 314      -6.692  16.619 -27.239  0.24 60.30           C  
ATOM   2495  OG1 THR J 314      -8.023  17.006 -27.511  0.27 55.66           O  
ATOM   2496  CG2 THR J 314      -5.907  17.910 -27.091  0.27 55.14           C  
ATOM   2497  N   VAL J 315      -4.769  14.051 -27.231  0.20 66.51           N  
ATOM   2498  CA  VAL J 315      -3.521  13.364 -26.842  0.20 66.90           C  
ATOM   2499  C   VAL J 315      -2.779  12.833 -28.066  0.20 67.44           C  
ATOM   2500  O   VAL J 315      -1.574  13.036 -28.195  0.20 64.50           O  
ATOM   2501  CB  VAL J 315      -3.801  12.220 -25.849  0.18 63.19           C  
ATOM   2502  CG1 VAL J 315      -2.526  11.476 -25.450  0.19 58.65           C  
ATOM   2503  CG2 VAL J 315      -4.434  12.753 -24.573  0.20 60.26           C  
ATOM   2504  N   HIS J 316      -3.502  12.205 -28.989  0.08 62.73           N  
ATOM   2505  CA  HIS J 316      -2.892  11.667 -30.212  0.08 62.74           C  
ATOM   2506  C   HIS J 316      -2.288  12.753 -31.106  0.08 62.83           C  
ATOM   2507  O   HIS J 316      -1.210  12.552 -31.663  0.08 57.66           O  
ATOM   2508  CB  HIS J 316      -3.915  10.824 -30.980  0.08 57.16           C  
ATOM   2509  CG  HIS J 316      -4.187   9.495 -30.329  0.08 55.13           C  
ATOM   2510  ND1 HIS J 316      -3.235   8.555 -30.011  0.08 49.98           N  
ATOM   2511  CD2 HIS J 316      -5.398   8.974 -29.949  0.08 49.89           C  
ATOM   2512  CE1 HIS J 316      -3.841   7.501 -29.449  0.07 48.51           C  
ATOM   2513  NE2 HIS J 316      -5.161   7.720 -29.403  0.08 50.41           N  
ATOM   2514  N   HIS J 317      -2.942  13.894 -31.220  0.04 58.66           N  
ATOM   2515  CA  HIS J 317      -2.401  14.990 -32.033  0.04 59.13           C  
ATOM   2516  C   HIS J 317      -1.142  15.625 -31.442  0.04 59.16           C  
ATOM   2517  O   HIS J 317      -0.273  16.054 -32.198  0.04 54.77           O  
ATOM   2518  CB  HIS J 317      -3.487  16.036 -32.293  0.05 54.21           C  
ATOM   2519  CG  HIS J 317      -4.459  15.610 -33.359  0.05 51.87           C  
ATOM   2520  ND1 HIS J 317      -4.119  15.123 -34.600  0.04 47.96           N  
ATOM   2521  CD2 HIS J 317      -5.829  15.631 -33.306  0.04 48.05           C  
ATOM   2522  CE1 HIS J 317      -5.244  14.851 -35.274  0.04 46.45           C  
ATOM   2523  NE2 HIS J 317      -6.307  15.153 -34.521  0.05 48.61           N  
ATOM   2524  N   HIS J 318      -1.013  15.657 -30.131  0.03 56.74           N  
ATOM   2525  CA  HIS J 318       0.201  16.203 -29.510  0.03 56.54           C  
ATOM   2526  C   HIS J 318       1.415  15.275 -29.603  0.03 55.86           C  
ATOM   2527  O   HIS J 318       2.540  15.762 -29.555  0.03 51.87           O  
ATOM   2528  CB  HIS J 318      -0.083  16.623 -28.066  0.03 52.04           C  
ATOM   2529  CG  HIS J 318      -0.820  17.929 -27.971  0.03 49.58           C  
ATOM   2530  ND1 HIS J 318      -0.525  19.071 -28.673  0.03 46.98           N  
ATOM   2531  CD2 HIS J 318      -1.887  18.236 -27.163  0.03 47.35           C  
ATOM   2532  CE1 HIS J 318      -1.379  20.035 -28.308  0.03 45.64           C  
ATOM   2533  NE2 HIS J 318      -2.220  19.567 -27.382  0.03 45.95           N  
ATOM   2534  N   HIS J 319       1.205  13.984 -29.767  0.02 54.52           N  
ATOM   2535  CA  HIS J 319       2.320  13.049 -30.005  0.02 55.95           C  
ATOM   2536  C   HIS J 319       2.822  13.020 -31.458  0.02 55.28           C  
ATOM   2537  O   HIS J 319       3.881  12.444 -31.715  0.02 51.93           O  
ATOM   2538  CB  HIS J 319       1.933  11.648 -29.523  0.02 52.40           C  
ATOM   2539  CG  HIS J 319       2.008  11.503 -28.032  0.02 50.04           C  
ATOM   2540  ND1 HIS J 319       3.139  11.677 -27.266  0.02 47.72           N  
ATOM   2541  CD2 HIS J 319       0.998  11.157 -27.172  0.02 48.22           C  
ATOM   2542  CE1 HIS J 319       2.823  11.447 -25.987  0.02 46.57           C  
ATOM   2543  NE2 HIS J 319       1.532  11.123 -25.887  0.02 47.67           N  
ATOM   2544  N   HIS J 320       2.083  13.609 -32.381  0.01 51.78           N  
ATOM   2545  CA  HIS J 320       2.468  13.664 -33.798  0.01 52.95           C  
ATOM   2546  C   HIS J 320       3.123  14.982 -34.237  0.01 50.88           C  
ATOM   2547  O   HIS J 320       3.430  15.128 -35.422  0.01 47.41           O  
ATOM   2548  CB  HIS J 320       1.267  13.298 -34.679  0.01 49.88           C  
ATOM   2549  CG  HIS J 320       1.011  11.820 -34.740  0.01 47.79           C  
ATOM   2550  ND1 HIS J 320       1.932  10.866 -35.101  0.01 45.59           N  
ATOM   2551  CD2 HIS J 320      -0.163  11.159 -34.495  0.01 45.87           C  
ATOM   2552  CE1 HIS J 320       1.340   9.670 -35.072  0.01 44.32           C  
ATOM   2553  NE2 HIS J 320       0.065   9.802 -34.714  0.01 46.28           N  
ATOM   2554  N   HIS J 321       3.331  15.903 -33.327  0.01 45.37           N  
ATOM   2555  CA  HIS J 321       4.023  17.167 -33.602  0.01 45.02           C  
ATOM   2556  C   HIS J 321       5.321  17.304 -32.815  0.01 40.11           C  
ATOM   2557  O   HIS J 321       5.324  16.958 -31.605  0.01 36.91           O  
ATOM   2558  CB  HIS J 321       3.091  18.359 -33.360  0.01 42.38           C  
ATOM   2559  CG  HIS J 321       2.167  18.624 -34.524  0.01 39.95           C  
ATOM   2560  ND1 HIS J 321       2.542  18.644 -35.846  0.01 39.27           N  
ATOM   2561  CD2 HIS J 321       0.833  18.920 -34.491  0.01 38.92           C  
ATOM   2562  CE1 HIS J 321       1.466  18.929 -36.586  0.01 40.09           C  
ATOM   2563  NE2 HIS J 321       0.412  19.111 -35.807  0.01 43.77           N  
ATOM   2564  OXT HIS J 321       6.306  17.798 -33.441  0.00 38.99           O  
TER    2565      HIS J 321                                                      
ENDMDL                                                                          
END                                                                             
