# Supplementary material for: Accurate structure prediction of biomolecular interactions with AlphaFold 3
Source: Nature. 2024 May 8;630(8016):493–500. doi: 10.1038/s41586-024-07487-w (PMC11168924; doi:10.1038/s41586-024-07487-w)
Supplement: Supplementary file 3 — AF3 predictions for the Posebusters benchmark and outputs of the Posebusters checks for those predictions. [file 41586_2024_7487_MOESM3_ESM.zip › 5SB2_1K2_pred_lig_pose.sdf]

5SB2_1K2_A_1006
     RDKit          3D

 30 34  0  0  0  0  0  0  0  0999 V2000
  -27.2300    5.8941   -4.4175 C   0  0  0  0  0  0  0  0  0  0  0  0
  -24.4958    1.9922   -1.9909 C   0  0  0  0  0  0  0  0  0  0  0  0
  -23.6570    2.7664   -2.4248 O   0  0  0  0  0  0  0  0  0  0  0  0
  -24.0650    0.6552   -1.5206 C   0  0  0  0  0  0  0  0  0  0  0  0
  -24.5170   -1.6116   -0.8927 C   0  0  0  0  0  0  0  0  0  0  0  0
  -23.1741   -1.8594   -0.6988 C   0  0  0  0  0  0  0  0  0  0  0  0
  -22.2705   -0.8261   -0.9080 C   0  0  0  0  0  0  0  0  0  0  0  0
  -20.8071   -1.0696   -0.6843 C   0  0  0  0  0  0  0  0  0  0  0  0
  -19.0608   -2.3439   -1.7822 C   0  0  0  0  0  0  0  0  0  0  0  0
  -18.1037   -1.9214   -0.8756 C   0  0  0  0  0  0  0  0  0  0  0  0
  -16.7935   -2.2825   -1.1177 C   0  0  0  0  0  0  0  0  0  0  0  0
  -16.4853   -3.0620   -2.2493 C   0  0  0  0  0  0  0  0  0  0  0  0
  -14.5900   -2.6745   -1.1960 C   0  0  0  0  0  0  0  0  0  0  0  0
  -15.5750   -2.0410   -0.4539 C   0  0  0  0  0  0  0  0  0  0  0  0
  -18.6964   -3.1254   -2.8782 C   0  0  0  0  0  0  0  0  0  0  0  0
  -25.8008    2.2902   -1.9337 N   0  0  0  0  0  0  0  0  0  0  0  0
  -26.3125    3.5672   -2.4557 C   0  0  1  0  0  0  0  0  0  0  0  0
  -26.8710    3.4614   -3.8028 C   0  0  1  0  0  0  0  0  0  0  0  0
  -27.7475    3.5966   -2.6438 C   0  0  0  0  0  0  0  0  0  0  0  0
  -26.6820    4.6624   -4.6742 C   0  0  0  0  0  0  0  0  0  0  0  0
  -25.9054    4.5464   -5.8414 C   0  0  0  0  0  0  0  0  0  0  0  0
  -25.6881    5.6110   -6.6750 C   0  0  0  0  0  0  0  0  0  0  0  0
  -26.2523    6.8509   -6.3929 C   0  0  0  0  0  0  0  0  0  0  0  0
  -27.0357    6.9728   -5.2506 C   0  0  0  0  0  0  0  0  0  0  0  0
  -24.9817   -0.3585   -1.3038 C   0  0  0  0  0  0  0  0  0  0  0  0
  -20.3797   -2.0171   -1.6581 O   0  0  0  0  0  0  0  0  0  0  0  0
  -15.1557   -3.2754   -2.2671 N   0  0  0  0  0  0  0  0  0  0  0  0
  -17.4186   -3.4785   -3.1078 N   0  0  0  0  0  0  0  0  0  0  0  0
  -22.7079    0.4133   -1.3180 C   0  0  0  0  0  0  0  0  0  0  0  0
  -25.6254   -2.9237   -0.6174 Cl  0  0  0  0  0  0  0  0  0  0  0  0
  2  3  2  0
  2  4  1  0
  5  6  2  0
  6  7  1  0
  7  8  1  0
  9 10  2  0
 10 11  1  0
 11 12  2  0
 11 14  1  0
 13 14  2  0
  9 15  1  0
  2 16  1  0
 17 16  1  1
 17 18  1  0
 17 19  1  0
 18 19  1  0
 18 20  1  6
  1 20  2  0
 20 21  1  0
 21 22  2  0
 22 23  1  0
 23 24  2  0
  1 24  1  0
  4 25  2  0
  5 25  1  0
  8 26  1  0
  9 26  1  0
 12 27  1  0
 13 27  1  0
 12 28  1  0
 15 28  2  0
  4 29  1  0
  7 29  2  0
  5 30  1  0
M  END
