# Supplementary material for: Accurate structure prediction of biomolecular interactions with AlphaFold 3
Source: Nature. 2024 May 8;630(8016):493–500. doi: 10.1038/s41586-024-07487-w (PMC11168924; doi:10.1038/s41586-024-07487-w)
Supplement: Supplementary file 3 — AF3 predictions for the Posebusters benchmark and outputs of the Posebusters checks for those predictions. [file 41586_2024_7487_MOESM3_ESM.zip › 5SD5_HWI_pred_context_pose.pdb]

TITLE     5SD5                                                                  
REVDAT   1   01-OCT-21         0                                                
REMARK   6                                                                      
REMARK   6 PDB GENERATED WITH DEEPMIND STRUCTURE CLASS VERSION 1.0.2.           
SEQRES   1 J  179  MET GLY SER SER HIS HIS HIS HIS HIS HIS SER SER GLY          
SEQRES   2 J  179  LEU VAL PRO ARG GLY SER HIS MET VAL GLY LEU ILE TRP          
SEQRES   3 J  179  ALA GLN ALA THR SER GLY VAL ILE GLY ARG GLY GLY ASP          
SEQRES   4 J  179  ILE PRO TRP ARG LEU PRO GLU ASP GLN ALA HIS PHE ARG          
SEQRES   5 J  179  GLU ILE THR MET GLY HIS THR ILE VAL MET GLY ARG ARG          
SEQRES   6 J  179  THR TRP ASP SER LEU PRO ALA LYS VAL ARG PRO LEU PRO          
SEQRES   7 J  179  GLY ARG ARG ASN VAL VAL LEU SER ARG GLN ALA ASP PHE          
SEQRES   8 J  179  MET ALA SER GLY ALA GLU VAL VAL GLY SER LEU GLU GLU          
SEQRES   9 J  179  ALA LEU THR SER PRO GLU THR TRP VAL ILE GLY GLY GLY          
SEQRES  10 J  179  GLN VAL TYR ALA LEU ALA LEU PRO TYR ALA THR ARG CYS          
SEQRES  11 J  179  GLU VAL THR GLU VAL ASP ILE GLY LEU PRO ARG GLU ALA          
SEQRES  12 J  179  GLY ASP ALA LEU ALA PRO VAL LEU ASP GLU THR TRP ARG          
SEQRES  13 J  179  GLY GLU THR GLY GLU TRP ARG PHE SER ARG SER GLY LEU          
SEQRES  14 J  179  ARG TYR ARG LEU TYR SER TYR HIS ARG SER                      
HET    NAP  Q   1      48                                                       
HETNAM     NAP ?                                                                
MODEL        1                                                                  
ATOM      1  N   MET J   1     -17.558  34.140  19.353  0.00 28.97           N  
ATOM      2  CA  MET J   1     -17.247  32.990  18.466  0.00 54.07           C  
ATOM      3  C   MET J   1     -15.888  33.230  17.815  0.00 58.77           C  
ATOM      4  O   MET J   1     -15.804  33.566  16.652  0.00 56.33           O  
ATOM      5  CB  MET J   1     -18.334  32.822  17.389  0.00 54.66           C  
ATOM      6  CG  MET J   1     -19.652  32.283  17.945  0.00 51.78           C  
ATOM      7  SD  MET J   1     -20.959  32.333  16.701  0.00 52.10           S  
ATOM      8  CE  MET J   1     -22.315  31.531  17.574  0.00 42.59           C  
ATOM      9  N   GLY J   2     -14.819  33.171  18.617  0.00 39.74           N  
ATOM     10  CA  GLY J   2     -13.462  33.375  18.112  0.00 61.77           C  
ATOM     11  C   GLY J   2     -12.928  32.063  17.567  0.00 73.04           C  
ATOM     12  O   GLY J   2     -12.434  31.236  18.332  0.00 63.28           O  
ATOM     13  N   SER J   3     -13.066  31.848  16.261  0.00 28.55           N  
ATOM     14  CA  SER J   3     -12.464  30.713  15.574  0.00 46.08           C  
ATOM     15  C   SER J   3     -10.948  30.880  15.594  0.00 50.21           C  
ATOM     16  O   SER J   3     -10.367  31.555  14.745  0.00 45.87           O  
ATOM     17  CB  SER J   3     -13.010  30.619  14.143  0.00 45.00           C  
ATOM     18  OG  SER J   3     -12.948  31.879  13.501  0.00 39.84           O  
ATOM     19  N   SER J   4     -10.306  30.292  16.599  0.00 32.31           N  
ATOM     20  CA  SER J   4      -8.859  30.150  16.648  0.00 49.18           C  
ATOM     21  C   SER J   4      -8.438  29.219  15.512  0.00 54.90           C  
ATOM     22  O   SER J   4      -8.374  27.997  15.672  0.00 50.72           O  
ATOM     23  CB  SER J   4      -8.432  29.616  18.020  0.00 46.85           C  
ATOM     24  OG  SER J   4      -9.196  28.480  18.371  0.00 41.27           O  
ATOM     25  N   HIS J   5      -8.207  29.820  14.343  0.00 34.40           N  
ATOM     26  CA  HIS J   5      -7.527  29.139  13.257  0.00 44.28           C  
ATOM     27  C   HIS J   5      -6.132  28.772  13.760  0.00 49.13           C  
ATOM     28  O   HIS J   5      -5.231  29.605  13.813  0.00 45.82           O  
ATOM     29  CB  HIS J   5      -7.479  30.037  12.012  0.00 42.06           C  
ATOM     30  CG  HIS J   5      -8.787  30.069  11.258  0.00 39.70           C  
ATOM     31  ND1 HIS J   5      -9.300  29.036  10.514  0.00 35.48           N  
ATOM     32  CD2 HIS J   5      -9.673  31.108  11.166  0.00 37.86           C  
ATOM     33  CE1 HIS J   5     -10.467  29.434   9.985  0.00 36.77           C  
ATOM     34  NE2 HIS J   5     -10.731  30.689  10.354  0.00 40.62           N  
ATOM     35  N   HIS J   6      -5.979  27.531  14.169  0.00 35.01           N  
ATOM     36  CA  HIS J   6      -4.666  26.923  14.294  0.00 41.24           C  
ATOM     37  C   HIS J   6      -4.036  26.946  12.903  0.00 42.59           C  
ATOM     38  O   HIS J   6      -4.264  26.063  12.080  0.00 41.50           O  
ATOM     39  CB  HIS J   6      -4.791  25.504  14.856  0.00 40.73           C  
ATOM     40  CG  HIS J   6      -4.931  25.484  16.359  0.00 37.20           C  
ATOM     41  ND1 HIS J   6      -3.903  25.673  17.255  0.00 33.75           N  
ATOM     42  CD2 HIS J   6      -6.068  25.280  17.097  0.00 35.97           C  
ATOM     43  CE1 HIS J   6      -4.401  25.587  18.497  0.00 33.93           C  
ATOM     44  NE2 HIS J   6      -5.714  25.343  18.448  0.00 36.81           N  
ATOM     45  N   HIS J   7      -3.288  28.016  12.635  0.00 31.94           N  
ATOM     46  CA  HIS J   7      -2.341  28.027  11.537  0.00 36.57           C  
ATOM     47  C   HIS J   7      -1.315  26.932  11.834  0.00 37.61           C  
ATOM     48  O   HIS J   7      -0.325  27.150  12.532  0.00 37.67           O  
ATOM     49  CB  HIS J   7      -1.701  29.414  11.390  0.00 36.39           C  
ATOM     50  CG  HIS J   7      -2.570  30.386  10.627  0.00 32.14           C  
ATOM     51  ND1 HIS J   7      -2.740  30.401   9.262  0.00 29.73           N  
ATOM     52  CD2 HIS J   7      -3.315  31.419  11.131  0.00 31.20           C  
ATOM     53  CE1 HIS J   7      -3.562  31.411   8.950  0.00 28.86           C  
ATOM     54  NE2 HIS J   7      -3.935  32.053  10.057  0.00 30.23           N  
ATOM     55  N   HIS J   8      -1.602  25.742  11.325  0.00 33.57           N  
ATOM     56  CA  HIS J   8      -0.549  24.773  11.088  0.00 36.88           C  
ATOM     57  C   HIS J   8       0.437  25.458  10.149  0.00 38.78           C  
ATOM     58  O   HIS J   8       0.201  25.564   8.948  0.00 39.07           O  
ATOM     59  CB  HIS J   8      -1.121  23.482  10.485  0.00 35.46           C  
ATOM     60  CG  HIS J   8      -1.719  22.574  11.533  0.00 32.29           C  
ATOM     61  ND1 HIS J   8      -1.015  21.692  12.321  0.00 29.60           N  
ATOM     62  CD2 HIS J   8      -3.039  22.463  11.893  0.00 31.71           C  
ATOM     63  CE1 HIS J   8      -1.880  21.066  13.131  0.00 29.31           C  
ATOM     64  NE2 HIS J   8      -3.119  21.506  12.902  0.00 30.70           N  
ATOM     65  N   HIS J   9       1.500  26.003  10.720  0.00 35.52           N  
ATOM     66  CA  HIS J   9       2.678  26.368   9.957  0.00 38.95           C  
ATOM     67  C   HIS J   9       3.207  25.076   9.338  0.00 40.07           C  
ATOM     68  O   HIS J   9       4.041  24.378   9.910  0.00 40.31           O  
ATOM     69  CB  HIS J   9       3.711  27.070  10.850  0.00 37.59           C  
ATOM     70  CG  HIS J   9       3.503  28.563  10.938  0.00 33.53           C  
ATOM     71  ND1 HIS J   9       3.896  29.476   9.984  0.00 30.62           N  
ATOM     72  CD2 HIS J   9       2.926  29.273  11.957  0.00 31.78           C  
ATOM     73  CE1 HIS J   9       3.571  30.700  10.413  0.00 29.53           C  
ATOM     74  NE2 HIS J   9       2.983  30.619  11.609  0.00 30.60           N  
ATOM     75  N   HIS J  10       2.673  24.763   8.166  0.01 32.34           N  
ATOM     76  CA  HIS J  10       3.390  23.931   7.219  0.01 35.07           C  
ATOM     77  C   HIS J  10       4.651  24.704   6.859  0.01 36.58           C  
ATOM     78  O   HIS J  10       4.678  25.474   5.901  0.01 36.92           O  
ATOM     79  CB  HIS J  10       2.519  23.629   5.984  0.01 33.62           C  
ATOM     80  CG  HIS J  10       1.594  22.457   6.175  0.01 29.60           C  
ATOM     81  ND1 HIS J  10       1.961  21.133   6.139  0.01 26.69           N  
ATOM     82  CD2 HIS J  10       0.241  22.485   6.386  0.01 27.71           C  
ATOM     83  CE1 HIS J  10       0.869  20.381   6.324  0.01 25.76           C  
ATOM     84  NE2 HIS J  10      -0.193  21.165   6.480  0.01 27.30           N  
ATOM     85  N   SER J  11       5.683  24.540   7.654  0.02 36.64           N  
ATOM     86  CA  SER J  11       7.042  24.837   7.234  0.03 39.60           C  
ATOM     87  C   SER J  11       7.399  23.809   6.161  0.02 41.19           C  
ATOM     88  O   SER J  11       8.157  22.862   6.380  0.02 40.11           O  
ATOM     89  CB  SER J  11       8.000  24.829   8.430  0.02 37.45           C  
ATOM     90  OG  SER J  11       7.916  23.604   9.123  0.02 32.17           O  
ATOM     91  N   SER J  12       6.790  23.992   4.986  0.05 35.13           N  
ATOM     92  CA  SER J  12       7.262  23.399   3.751  0.05 37.71           C  
ATOM     93  C   SER J  12       8.606  24.059   3.435  0.04 39.90           C  
ATOM     94  O   SER J  12       8.708  24.928   2.566  0.04 38.36           O  
ATOM     95  CB  SER J  12       6.227  23.596   2.630  0.04 34.97           C  
ATOM     96  OG  SER J  12       5.908  24.966   2.472  0.04 30.03           O  
ATOM     97  N   GLY J  13       9.623  23.696   4.196  0.12 38.04           N  
ATOM     98  CA  GLY J  13      10.989  23.993   3.837  0.13 39.60           C  
ATOM     99  C   GLY J  13      11.192  23.427   2.443  0.12 42.68           C  
ATOM    100  O   GLY J  13      11.134  22.208   2.265  0.12 41.77           O  
ATOM    101  N   LEU J  14      11.325  24.307   1.452  0.27 43.11           N  
ATOM    102  CA  LEU J  14      11.642  23.908   0.091  0.26 44.33           C  
ATOM    103  C   LEU J  14      12.980  23.189   0.150  0.26 45.57           C  
ATOM    104  O   LEU J  14      14.028  23.832   0.185  0.26 44.85           O  
ATOM    105  CB  LEU J  14      11.706  25.157  -0.812  0.27 42.26           C  
ATOM    106  CG  LEU J  14      10.336  25.686  -1.269  0.24 37.48           C  
ATOM    107  CD1 LEU J  14      10.443  27.149  -1.689  0.25 34.81           C  
ATOM    108  CD2 LEU J  14       9.812  24.882  -2.457  0.23 35.49           C  
ATOM    109  N   VAL J  15      12.935  21.875   0.186  0.43 47.11           N  
ATOM    110  CA  VAL J  15      14.126  21.069  -0.064  0.45 47.94           C  
ATOM    111  C   VAL J  15      14.607  21.467  -1.455  0.43 50.05           C  
ATOM    112  O   VAL J  15      13.821  21.370  -2.401  0.43 48.40           O  
ATOM    113  CB  VAL J  15      13.835  19.565   0.025  0.44 44.61           C  
ATOM    114  CG1 VAL J  15      15.115  18.759  -0.150  0.43 40.56           C  
ATOM    115  CG2 VAL J  15      13.233  19.204   1.391  0.44 42.25           C  
ATOM    116  N   PRO J  16      15.835  21.981  -1.608  0.42 49.86           N  
ATOM    117  CA  PRO J  16      16.333  22.347  -2.931  0.45 50.76           C  
ATOM    118  C   PRO J  16      16.159  21.154  -3.860  0.43 50.74           C  
ATOM    119  O   PRO J  16      16.484  20.027  -3.479  0.43 49.96           O  
ATOM    120  CB  PRO J  16      17.804  22.729  -2.724  0.47 49.48           C  
ATOM    121  CG  PRO J  16      17.887  23.101  -1.251  0.41 48.23           C  
ATOM    122  CD  PRO J  16      16.838  22.205  -0.601  0.39 51.19           C  
ATOM    123  N   ARG J  17      15.653  21.382  -5.071  0.46 46.64           N  
ATOM    124  CA  ARG J  17      15.306  20.312  -6.032  0.47 49.04           C  
ATOM    125  C   ARG J  17      16.429  19.315  -6.348  0.46 52.33           C  
ATOM    126  O   ARG J  17      16.144  18.279  -6.936  0.46 51.55           O  
ATOM    127  CB  ARG J  17      14.830  20.930  -7.355  0.49 45.54           C  
ATOM    128  CG  ARG J  17      13.401  21.491  -7.329  0.37 39.75           C  
ATOM    129  CD  ARG J  17      12.994  21.908  -8.741  0.37 36.52           C  
ATOM    130  NE  ARG J  17      11.621  22.419  -8.807  0.35 32.32           N  
ATOM    131  CZ  ARG J  17      10.969  22.759  -9.911  0.34 28.59           C  
ATOM    132  NH1 ARG J  17      11.514  22.657 -11.086  0.35 26.77           N  
ATOM    133  NH2 ARG J  17       9.742  23.208  -9.838  0.33 24.67           N  
ATOM    134  N   GLY J  18      17.671  19.630  -6.018  0.58 52.10           N  
ATOM    135  CA  GLY J  18      18.826  18.770  -6.266  0.58 53.00           C  
ATOM    136  C   GLY J  18      19.325  17.987  -5.049  0.57 57.94           C  
ATOM    137  O   GLY J  18      20.197  17.134  -5.216  0.57 56.54           O  
ATOM    138  N   SER J  19      18.824  18.241  -3.838  0.76 65.05           N  
ATOM    139  CA  SER J  19      19.279  17.545  -2.637  0.76 67.19           C  
ATOM    140  C   SER J  19      18.220  16.554  -2.156  0.76 70.85           C  
ATOM    141  O   SER J  19      17.047  16.904  -1.996  0.75 67.52           O  
ATOM    142  CB  SER J  19      19.652  18.541  -1.529  0.77 58.90           C  
ATOM    143  OG  SER J  19      18.567  19.381  -1.215  0.71 50.35           O  
ATOM    144  N   HIS J  20      18.654  15.327  -1.885  0.91 75.44           N  
ATOM    145  CA  HIS J  20      17.811  14.351  -1.208  0.91 80.62           C  
ATOM    146  C   HIS J  20      17.773  14.684   0.285  0.91 83.82           C  
ATOM    147  O   HIS J  20      18.812  14.728   0.935  0.91 81.10           O  
ATOM    148  CB  HIS J  20      18.339  12.942  -1.481  0.91 72.61           C  
ATOM    149  CG  HIS J  20      18.297  12.570  -2.941  0.89 67.10           C  
ATOM    150  ND1 HIS J  20      17.178  12.601  -3.744  0.88 59.10           N  
ATOM    151  CD2 HIS J  20      19.336  12.159  -3.736  0.87 59.20           C  
ATOM    152  CE1 HIS J  20      17.528  12.233  -4.980  0.86 58.01           C  
ATOM    153  NE2 HIS J  20      18.831  11.954  -5.001  0.85 58.50           N  
ATOM    154  N   MET J  21      16.586  14.925   0.829  1.00 90.84           N  
ATOM    155  CA  MET J  21      16.409  15.025   2.270  1.00 93.12           C  
ATOM    156  C   MET J  21      16.349  13.620   2.856  1.00 94.22           C  
ATOM    157  O   MET J  21      15.515  12.801   2.450  1.00 93.55           O  
ATOM    158  CB  MET J  21      15.168  15.866   2.608  1.00 91.78           C  
ATOM    159  CG  MET J  21      15.046  16.184   4.112  0.99 87.89           C  
ATOM    160  SD  MET J  21      14.446  14.854   5.190  0.99 83.59           S  
ATOM    161  CE  MET J  21      12.703  14.804   4.728  0.99 75.37           C  
ATOM    162  N   VAL J  22      17.200  13.375   3.841  1.00 95.99           N  
ATOM    163  CA  VAL J  22      17.166  12.159   4.647  1.00 96.53           C  
ATOM    164  C   VAL J  22      16.795  12.535   6.072  1.00 96.88           C  
ATOM    165  O   VAL J  22      17.479  13.335   6.711  1.00 96.91           O  
ATOM    166  CB  VAL J  22      18.496  11.385   4.586  1.00 96.53           C  
ATOM    167  CG1 VAL J  22      18.408  10.082   5.387  1.00 96.11           C  
ATOM    168  CG2 VAL J  22      18.874  11.043   3.143  1.00 96.39           C  
ATOM    169  N   GLY J  23      15.717  11.965   6.560  1.00 97.67           N  
ATOM    170  CA  GLY J  23      15.289  12.071   7.950  1.00 97.89           C  
ATOM    171  C   GLY J  23      15.434  10.743   8.679  1.00 98.24           C  
ATOM    172  O   GLY J  23      15.266   9.678   8.089  1.00 98.35           O  
ATOM    173  N   LEU J  24      15.715  10.799   9.977  1.00 98.81           N  
ATOM    174  CA  LEU J  24      15.599   9.655  10.874  1.00 98.89           C  
ATOM    175  C   LEU J  24      14.391   9.871  11.781  1.00 98.92           C  
ATOM    176  O   LEU J  24      14.194  10.972  12.285  1.00 98.89           O  
ATOM    177  CB  LEU J  24      16.881   9.463  11.709  1.00 98.84           C  
ATOM    178  CG  LEU J  24      18.055   8.745  11.018  1.00 98.42           C  
ATOM    179  CD1 LEU J  24      18.532   9.405   9.734  1.00 96.31           C  
ATOM    180  CD2 LEU J  24      19.247   8.684  11.976  1.00 96.06           C  
ATOM    181  N   ILE J  25      13.621   8.827  12.026  1.00 98.98           N  
ATOM    182  CA  ILE J  25      12.520   8.871  12.989  1.00 98.99           C  
ATOM    183  C   ILE J  25      12.563   7.645  13.895  1.00 98.98           C  
ATOM    184  O   ILE J  25      12.647   6.510  13.419  1.00 98.97           O  
ATOM    185  CB  ILE J  25      11.151   9.088  12.295  1.00 98.99           C  
ATOM    186  CG1 ILE J  25      10.033   9.226  13.346  1.00 98.96           C  
ATOM    187  CG2 ILE J  25      10.840   7.994  11.256  1.00 98.96           C  
ATOM    188  CD1 ILE J  25       8.679   9.666  12.775  1.00 98.93           C  
ATOM    189  N   TRP J  26      12.511   7.865  15.206  1.00 98.99           N  
ATOM    190  CA  TRP J  26      12.454   6.777  16.179  1.00 98.99           C  
ATOM    191  C   TRP J  26      11.704   7.174  17.446  1.00 98.99           C  
ATOM    192  O   TRP J  26      11.534   8.349  17.759  1.00 98.98           O  
ATOM    193  CB  TRP J  26      13.862   6.278  16.518  1.00 98.99           C  
ATOM    194  CG  TRP J  26      14.721   7.199  17.339  1.00 98.98           C  
ATOM    195  CD1 TRP J  26      14.787   7.222  18.691  1.00 98.93           C  
ATOM    196  CD2 TRP J  26      15.644   8.224  16.864  1.00 98.98           C  
ATOM    197  NE1 TRP J  26      15.694   8.186  19.098  1.00 98.93           N  
ATOM    198  CE2 TRP J  26      16.251   8.817  18.001  1.00 98.95           C  
ATOM    199  CE3 TRP J  26      16.037   8.691  15.593  1.00 98.89           C  
ATOM    200  CZ2 TRP J  26      17.221   9.837  17.894  1.00 98.88           C  
ATOM    201  CZ3 TRP J  26      17.000   9.709  15.484  1.00 98.83           C  
ATOM    202  CH2 TRP J  26      17.589  10.276  16.621  1.00 98.82           C  
ATOM    203  N   ALA J  27      11.315   6.173  18.208  1.00 98.98           N  
ATOM    204  CA  ALA J  27      10.891   6.319  19.589  1.00 98.98           C  
ATOM    205  C   ALA J  27      11.891   5.614  20.508  1.00 98.97           C  
ATOM    206  O   ALA J  27      12.319   4.492  20.229  1.00 98.93           O  
ATOM    207  CB  ALA J  27       9.464   5.785  19.748  1.00 98.96           C  
ATOM    208  N   GLN J  28      12.261   6.251  21.611  1.00 98.94           N  
ATOM    209  CA  GLN J  28      13.182   5.687  22.591  1.00 98.92           C  
ATOM    210  C   GLN J  28      12.640   5.802  24.011  1.00 98.90           C  
ATOM    211  O   GLN J  28      11.976   6.777  24.366  1.00 98.81           O  
ATOM    212  CB  GLN J  28      14.574   6.334  22.473  1.00 98.86           C  
ATOM    213  CG  GLN J  28      14.598   7.840  22.777  1.00 98.43           C  
ATOM    214  CD  GLN J  28      16.020   8.380  22.801  1.00 98.31           C  
ATOM    215  OE1 GLN J  28      16.707   8.440  21.797  1.00 93.47           O  
ATOM    216  NE2 GLN J  28      16.505   8.758  23.955  1.00 92.95           N  
ATOM    217  N   ALA J  29      12.989   4.839  24.846  1.00 98.77           N  
ATOM    218  CA  ALA J  29      12.952   5.061  26.281  1.00 98.70           C  
ATOM    219  C   ALA J  29      13.947   6.171  26.650  1.00 98.64           C  
ATOM    220  O   ALA J  29      14.951   6.361  25.956  1.00 98.47           O  
ATOM    221  CB  ALA J  29      13.275   3.744  27.004  1.00 98.57           C  
ATOM    222  N   THR J  30      13.746   6.845  27.775  1.00 98.21           N  
ATOM    223  CA  THR J  30      14.698   7.855  28.286  1.00 97.87           C  
ATOM    224  C   THR J  30      16.137   7.316  28.389  1.00 97.97           C  
ATOM    225  O   THR J  30      17.101   8.043  28.155  1.00 97.46           O  
ATOM    226  CB  THR J  30      14.216   8.358  29.660  1.00 97.02           C  
ATOM    227  OG1 THR J  30      12.909   8.880  29.528  1.00 93.06           O  
ATOM    228  CG2 THR J  30      15.094   9.461  30.244  1.00 93.28           C  
ATOM    229  N   SER J  31      16.294   6.021  28.633  1.00 98.14           N  
ATOM    230  CA  SER J  31      17.591   5.332  28.651  1.00 98.24           C  
ATOM    231  C   SER J  31      18.297   5.263  27.288  1.00 98.30           C  
ATOM    232  O   SER J  31      19.493   4.968  27.233  1.00 97.98           O  
ATOM    233  CB  SER J  31      17.401   3.915  29.195  1.00 98.20           C  
ATOM    234  OG  SER J  31      16.586   3.169  28.309  1.00 97.96           O  
ATOM    235  N   GLY J  32      17.592   5.489  26.177  1.00 98.44           N  
ATOM    236  CA  GLY J  32      18.070   5.321  24.802  1.00 98.56           C  
ATOM    237  C   GLY J  32      17.734   3.972  24.164  1.00 98.80           C  
ATOM    238  O   GLY J  32      18.064   3.768  22.997  1.00 98.78           O  
ATOM    239  N   VAL J  33      17.087   3.055  24.877  1.00 98.83           N  
ATOM    240  CA  VAL J  33      16.633   1.776  24.302  1.00 98.89           C  
ATOM    241  C   VAL J  33      15.516   2.031  23.289  1.00 98.92           C  
ATOM    242  O   VAL J  33      14.541   2.710  23.596  1.00 98.89           O  
ATOM    243  CB  VAL J  33      16.165   0.785  25.393  1.00 98.86           C  
ATOM    244  CG1 VAL J  33      15.626  -0.523  24.793  1.00 98.65           C  
ATOM    245  CG2 VAL J  33      17.321   0.426  26.332  1.00 98.69           C  
ATOM    246  N   ILE J  34      15.654   1.453  22.085  1.00 98.94           N  
ATOM    247  CA  ILE J  34      14.626   1.494  21.030  1.00 98.94           C  
ATOM    248  C   ILE J  34      14.039   0.116  20.718  1.00 98.91           C  
ATOM    249  O   ILE J  34      12.941   0.020  20.165  1.00 98.81           O  
ATOM    250  CB  ILE J  34      15.152   2.166  19.748  1.00 98.94           C  
ATOM    251  CG1 ILE J  34      16.306   1.381  19.092  1.00 98.84           C  
ATOM    252  CG2 ILE J  34      15.553   3.622  20.031  1.00 98.75           C  
ATOM    253  CD1 ILE J  34      16.605   1.819  17.649  1.00 98.76           C  
ATOM    254  N   GLY J  35      14.750  -0.944  21.053  1.00 98.88           N  
ATOM    255  CA  GLY J  35      14.307  -2.300  20.765  1.00 98.84           C  
ATOM    256  C   GLY J  35      14.996  -3.337  21.638  1.00 98.83           C  
ATOM    257  O   GLY J  35      16.164  -3.190  21.994  1.00 98.71           O  
ATOM    258  N   ARG J  36      14.253  -4.402  21.949  1.00 98.80           N  
ATOM    259  CA  ARG J  36      14.719  -5.557  22.719  1.00 98.70           C  
ATOM    260  C   ARG J  36      14.033  -6.823  22.223  1.00 98.60           C  
ATOM    261  O   ARG J  36      12.824  -6.826  21.993  1.00 98.16           O  
ATOM    262  CB  ARG J  36      14.440  -5.312  24.210  1.00 98.48           C  
ATOM    263  CG  ARG J  36      14.955  -6.446  25.102  1.00 97.59           C  
ATOM    264  CD  ARG J  36      14.792  -6.109  26.588  1.00 97.27           C  
ATOM    265  NE  ARG J  36      15.651  -4.973  26.955  1.00 96.89           N  
ATOM    266  CZ  ARG J  36      15.685  -4.334  28.109  1.00 97.31           C  
ATOM    267  NH1 ARG J  36      14.924  -4.673  29.111  1.00 94.55           N  
ATOM    268  NH2 ARG J  36      16.504  -3.334  28.263  1.00 94.90           N  
ATOM    269  N   GLY J  37      14.789  -7.891  22.036  1.00 98.37           N  
ATOM    270  CA  GLY J  37      14.225  -9.181  21.636  1.00 98.06           C  
ATOM    271  C   GLY J  37      13.500  -9.165  20.279  1.00 98.15           C  
ATOM    272  O   GLY J  37      12.591  -9.965  20.061  1.00 97.16           O  
ATOM    273  N   GLY J  38      13.883  -8.255  19.375  1.00 98.32           N  
ATOM    274  CA  GLY J  38      13.236  -8.112  18.067  1.00 98.22           C  
ATOM    275  C   GLY J  38      11.890  -7.387  18.100  1.00 98.39           C  
ATOM    276  O   GLY J  38      11.166  -7.426  17.111  1.00 97.91           O  
ATOM    277  N   ASP J  39      11.564  -6.723  19.205  1.00 98.38           N  
ATOM    278  CA  ASP J  39      10.346  -5.931  19.371  1.00 98.40           C  
ATOM    279  C   ASP J  39      10.666  -4.527  19.916  1.00 98.64           C  
ATOM    280  O   ASP J  39      11.805  -4.219  20.290  1.00 98.56           O  
ATOM    281  CB  ASP J  39       9.341  -6.710  20.257  1.00 97.92           C  
ATOM    282  CG  ASP J  39       7.876  -6.245  20.125  1.00 96.79           C  
ATOM    283  OD1 ASP J  39       7.581  -5.321  19.338  1.00 94.50           O  
ATOM    284  OD2 ASP J  39       6.994  -6.783  20.824  1.00 93.36           O  
ATOM    285  N   ILE J  40       9.661  -3.674  19.965  1.00 98.45           N  
ATOM    286  CA  ILE J  40       9.664  -2.421  20.727  1.00 98.46           C  
ATOM    287  C   ILE J  40       9.001  -2.711  22.080  1.00 98.18           C  
ATOM    288  O   ILE J  40       7.840  -3.136  22.107  1.00 97.61           O  
ATOM    289  CB  ILE J  40       8.942  -1.297  19.952  1.00 98.50           C  
ATOM    290  CG1 ILE J  40       9.661  -1.019  18.608  1.00 98.03           C  
ATOM    291  CG2 ILE J  40       8.875  -0.018  20.811  1.00 97.78           C  
ATOM    292  CD1 ILE J  40       8.939   0.006  17.715  1.00 96.83           C  
ATOM    293  N   PRO J  41       9.680  -2.468  23.211  1.00 97.72           N  
ATOM    294  CA  PRO J  41       9.217  -2.898  24.538  1.00 97.10           C  
ATOM    295  C   PRO J  41       8.121  -2.011  25.153  1.00 96.78           C  
ATOM    296  O   PRO J  41       7.921  -2.011  26.369  1.00 94.73           O  
ATOM    297  CB  PRO J  41      10.490  -2.990  25.389  1.00 95.82           C  
ATOM    298  CG  PRO J  41      11.396  -1.938  24.776  1.00 94.57           C  
ATOM    299  CD  PRO J  41      11.054  -1.994  23.293  1.00 97.27           C  
ATOM    300  N   TRP J  42       7.394  -1.278  24.326  1.00 97.70           N  
ATOM    301  CA  TRP J  42       6.200  -0.523  24.710  1.00 97.59           C  
ATOM    302  C   TRP J  42       5.242  -0.424  23.524  1.00 97.33           C  
ATOM    303  O   TRP J  42       5.588  -0.723  22.378  1.00 96.50           O  
ATOM    304  CB  TRP J  42       6.564   0.883  25.223  1.00 97.66           C  
ATOM    305  CG  TRP J  42       7.289   1.746  24.235  1.00 98.00           C  
ATOM    306  CD1 TRP J  42       6.715   2.558  23.306  1.00 97.74           C  
ATOM    307  CD2 TRP J  42       8.729   1.857  24.044  1.00 98.38           C  
ATOM    308  NE1 TRP J  42       7.703   3.163  22.543  1.00 98.15           N  
ATOM    309  CE2 TRP J  42       8.952   2.750  22.969  1.00 98.38           C  
ATOM    310  CE3 TRP J  42       9.858   1.282  24.678  1.00 98.43           C  
ATOM    311  CZ2 TRP J  42      10.256   3.060  22.512  1.00 98.36           C  
ATOM    312  CZ3 TRP J  42      11.150   1.594  24.223  1.00 98.31           C  
ATOM    313  CH2 TRP J  42      11.349   2.467  23.154  1.00 98.36           C  
ATOM    314  N   ARG J  43       4.021   0.035  23.804  1.00 96.19           N  
ATOM    315  CA  ARG J  43       3.072   0.464  22.771  1.00 95.18           C  
ATOM    316  C   ARG J  43       2.526   1.827  23.179  1.00 95.34           C  
ATOM    317  O   ARG J  43       1.973   1.968  24.271  1.00 93.23           O  
ATOM    318  CB  ARG J  43       1.950  -0.574  22.587  1.00 92.96           C  
ATOM    319  CG  ARG J  43       2.432  -1.923  22.033  0.98 86.98           C  
ATOM    320  CD  ARG J  43       3.001  -1.828  20.613  0.98 81.06           C  
ATOM    321  NE  ARG J  43       3.392  -3.139  20.093  0.98 81.64           N  
ATOM    322  CZ  ARG J  43       4.600  -3.706  20.158  0.97 77.62           C  
ATOM    323  NH1 ARG J  43       5.624  -3.117  20.703  0.97 72.78           N  
ATOM    324  NH2 ARG J  43       4.803  -4.895  19.669  0.97 74.66           N  
ATOM    325  N   LEU J  44       2.694   2.797  22.299  1.00 97.44           N  
ATOM    326  CA  LEU J  44       2.258   4.171  22.508  1.00 98.03           C  
ATOM    327  C   LEU J  44       1.443   4.619  21.284  1.00 98.35           C  
ATOM    328  O   LEU J  44       2.027   4.946  20.247  1.00 98.27           O  
ATOM    329  CB  LEU J  44       3.503   5.041  22.769  1.00 97.87           C  
ATOM    330  CG  LEU J  44       3.167   6.479  23.181  1.00 96.12           C  
ATOM    331  CD1 LEU J  44       2.510   6.526  24.558  1.00 92.47           C  
ATOM    332  CD2 LEU J  44       4.440   7.311  23.257  1.00 92.33           C  
ATOM    333  N   PRO J  45       0.105   4.621  21.367  1.00 97.82           N  
ATOM    334  CA  PRO J  45      -0.745   4.941  20.210  1.00 97.85           C  
ATOM    335  C   PRO J  45      -0.473   6.318  19.604  1.00 98.24           C  
ATOM    336  O   PRO J  45      -0.553   6.481  18.388  1.00 98.08           O  
ATOM    337  CB  PRO J  45      -2.182   4.851  20.736  1.00 96.77           C  
ATOM    338  CG  PRO J  45      -2.085   3.886  21.911  1.00 93.02           C  
ATOM    339  CD  PRO J  45      -0.713   4.183  22.491  1.00 96.58           C  
ATOM    340  N   GLU J  46      -0.133   7.300  20.434  1.00 98.39           N  
ATOM    341  CA  GLU J  46       0.168   8.668  20.012  1.00 98.57           C  
ATOM    342  C   GLU J  46       1.475   8.729  19.205  1.00 98.67           C  
ATOM    343  O   GLU J  46       1.539   9.439  18.204  1.00 98.56           O  
ATOM    344  CB  GLU J  46       0.231   9.598  21.234  1.00 98.46           C  
ATOM    345  CG  GLU J  46      -1.109   9.755  21.987  1.00 98.09           C  
ATOM    346  CD  GLU J  46      -1.466   8.629  22.980  1.00 97.93           C  
ATOM    347  OE1 GLU J  46      -2.510   8.756  23.653  1.00 96.63           O  
ATOM    348  OE2 GLU J  46      -0.728   7.627  23.100  1.00 96.92           O  
ATOM    349  N   ASP J  47       2.473   7.940  19.576  1.00 98.67           N  
ATOM    350  CA  ASP J  47       3.708   7.795  18.801  1.00 98.77           C  
ATOM    351  C   ASP J  47       3.453   7.116  17.448  1.00 98.79           C  
ATOM    352  O   ASP J  47       3.936   7.573  16.418  1.00 98.79           O  
ATOM    353  CB  ASP J  47       4.745   7.012  19.610  1.00 98.82           C  
ATOM    354  CG  ASP J  47       5.983   6.748  18.776  1.00 98.84           C  
ATOM    355  OD1 ASP J  47       6.649   7.729  18.388  1.00 98.65           O  
ATOM    356  OD2 ASP J  47       6.221   5.568  18.446  1.00 98.68           O  
ATOM    357  N   GLN J  48       2.642   6.071  17.417  1.00 98.37           N  
ATOM    358  CA  GLN J  48       2.259   5.425  16.156  1.00 98.23           C  
ATOM    359  C   GLN J  48       1.538   6.395  15.211  1.00 98.48           C  
ATOM    360  O   GLN J  48       1.772   6.366  14.005  1.00 98.38           O  
ATOM    361  CB  GLN J  48       1.352   4.216  16.423  1.00 97.40           C  
ATOM    362  CG  GLN J  48       2.068   3.081  17.155  1.00 89.03           C  
ATOM    363  CD  GLN J  48       1.152   1.886  17.442  0.99 84.48           C  
ATOM    364  OE1 GLN J  48      -0.016   1.841  17.106  0.99 77.56           O  
ATOM    365  NE2 GLN J  48       1.672   0.870  18.086  0.99 73.48           N  
ATOM    366  N   ALA J  49       0.669   7.259  15.748  1.00 98.36           N  
ATOM    367  CA  ALA J  49       0.001   8.298  14.974  1.00 98.47           C  
ATOM    368  C   ALA J  49       1.002   9.331  14.441  1.00 98.65           C  
ATOM    369  O   ALA J  49       0.969   9.638  13.251  1.00 98.61           O  
ATOM    370  CB  ALA J  49      -1.095   8.939  15.836  1.00 98.26           C  
ATOM    371  N   HIS J  50       1.925   9.798  15.282  1.00 98.67           N  
ATOM    372  CA  HIS J  50       2.986  10.727  14.889  1.00 98.74           C  
ATOM    373  C   HIS J  50       3.906  10.122  13.814  1.00 98.78           C  
ATOM    374  O   HIS J  50       4.126  10.720  12.763  1.00 98.76           O  
ATOM    375  CB  HIS J  50       3.782  11.123  16.137  1.00 98.75           C  
ATOM    376  CG  HIS J  50       4.901  12.066  15.835  1.00 98.74           C  
ATOM    377  ND1 HIS J  50       4.760  13.317  15.259  1.00 95.80           N  
ATOM    378  CD2 HIS J  50       6.238  11.866  16.035  1.00 95.82           C  
ATOM    379  CE1 HIS J  50       5.981  13.848  15.119  1.00 96.57           C  
ATOM    380  NE2 HIS J  50       6.890  12.994  15.584  1.00 97.32           N  
ATOM    381  N   PHE J  51       4.373   8.892  14.024  1.00 98.88           N  
ATOM    382  CA  PHE J  51       5.155   8.154  13.033  1.00 98.92           C  
ATOM    383  C   PHE J  51       4.429   8.057  11.686  1.00 98.91           C  
ATOM    384  O   PHE J  51       5.022   8.269  10.625  1.00 98.90           O  
ATOM    385  CB  PHE J  51       5.454   6.751  13.579  1.00 98.93           C  
ATOM    386  CG  PHE J  51       6.044   5.829  12.535  1.00 98.95           C  
ATOM    387  CD1 PHE J  51       5.240   4.873  11.888  1.00 98.90           C  
ATOM    388  CD2 PHE J  51       7.387   5.965  12.160  1.00 98.90           C  
ATOM    389  CE1 PHE J  51       5.772   4.061  10.879  1.00 98.88           C  
ATOM    390  CE2 PHE J  51       7.929   5.158  11.152  1.00 98.87           C  
ATOM    391  CZ  PHE J  51       7.119   4.205  10.510  1.00 98.91           C  
ATOM    392  N   ARG J  52       3.143   7.750  11.709  1.00 98.71           N  
ATOM    393  CA  ARG J  52       2.326   7.688  10.496  1.00 98.65           C  
ATOM    394  C   ARG J  52       2.220   9.050   9.817  1.00 98.73           C  
ATOM    395  O   ARG J  52       2.343   9.098   8.596  1.00 98.55           O  
ATOM    396  CB  ARG J  52       0.948   7.110  10.830  1.00 98.14           C  
ATOM    397  CG  ARG J  52       0.083   6.993   9.572  0.99 90.31           C  
ATOM    398  CD  ARG J  52      -1.265   6.358   9.906  0.99 86.11           C  
ATOM    399  NE  ARG J  52      -2.104   6.300   8.702  0.98 77.55           N  
ATOM    400  CZ  ARG J  52      -3.230   5.625   8.570  0.98 69.94           C  
ATOM    401  NH1 ARG J  52      -3.724   4.927   9.554  0.98 64.09           N  
ATOM    402  NH2 ARG J  52      -3.880   5.645   7.434  0.98 62.24           N  
ATOM    403  N   GLU J  53       1.991  10.127  10.567  1.00 98.63           N  
ATOM    404  CA  GLU J  53       1.880  11.490  10.035  1.00 98.56           C  
ATOM    405  C   GLU J  53       3.161  11.909   9.303  1.00 98.57           C  
ATOM    406  O   GLU J  53       3.099  12.304   8.144  1.00 98.23           O  
ATOM    407  CB  GLU J  53       1.538  12.440  11.191  1.00 98.17           C  
ATOM    408  CG  GLU J  53       1.312  13.881  10.734  0.97 84.80           C  
ATOM    409  CD  GLU J  53       0.874  14.811  11.874  0.96 82.24           C  
ATOM    410  OE1 GLU J  53       0.571  15.984  11.566  0.96 76.06           O  
ATOM    411  OE2 GLU J  53       0.823  14.367  13.044  0.96 77.41           O  
ATOM    412  N   ILE J  54       4.329  11.722   9.928  1.00 98.46           N  
ATOM    413  CA  ILE J  54       5.623  12.088   9.342  1.00 98.45           C  
ATOM    414  C   ILE J  54       5.949  11.252   8.096  1.00 98.34           C  
ATOM    415  O   ILE J  54       6.460  11.773   7.110  1.00 98.05           O  
ATOM    416  CB  ILE J  54       6.738  11.966  10.412  1.00 98.39           C  
ATOM    417  CG1 ILE J  54       6.528  12.950  11.593  1.00 97.51           C  
ATOM    418  CG2 ILE J  54       8.136  12.156   9.803  1.00 97.76           C  
ATOM    419  CD1 ILE J  54       6.584  14.439  11.242  1.00 92.61           C  
ATOM    420  N   THR J  55       5.670   9.960   8.110  1.00 98.64           N  
ATOM    421  CA  THR J  55       6.151   9.039   7.064  1.00 98.61           C  
ATOM    422  C   THR J  55       5.170   8.801   5.917  1.00 98.34           C  
ATOM    423  O   THR J  55       5.570   8.268   4.878  1.00 98.18           O  
ATOM    424  CB  THR J  55       6.579   7.689   7.647  1.00 98.74           C  
ATOM    425  OG1 THR J  55       5.517   7.047   8.317  1.00 98.76           O  
ATOM    426  CG2 THR J  55       7.734   7.824   8.637  1.00 98.77           C  
ATOM    427  N   MET J  56       3.898   9.138   6.083  1.00 98.49           N  
ATOM    428  CA  MET J  56       2.865   8.830   5.090  1.00 98.25           C  
ATOM    429  C   MET J  56       3.148   9.516   3.751  1.00 98.02           C  
ATOM    430  O   MET J  56       3.415  10.709   3.691  1.00 97.43           O  
ATOM    431  CB  MET J  56       1.477   9.210   5.626  1.00 97.85           C  
ATOM    432  CG  MET J  56       0.335   8.750   4.707  1.00 94.62           C  
ATOM    433  SD  MET J  56       0.240   6.964   4.389  1.00 93.66           S  
ATOM    434  CE  MET J  56       0.042   6.322   6.051  1.00 87.37           C  
ATOM    435  N   GLY J  57       3.060   8.744   2.659  1.00 97.70           N  
ATOM    436  CA  GLY J  57       3.310   9.248   1.305  1.00 97.19           C  
ATOM    437  C   GLY J  57       4.783   9.295   0.899  1.00 96.99           C  
ATOM    438  O   GLY J  57       5.072   9.487  -0.282  1.00 96.03           O  
ATOM    439  N   HIS J  58       5.707   9.044   1.824  1.00 96.63           N  
ATOM    440  CA  HIS J  58       7.147   9.086   1.560  1.00 96.63           C  
ATOM    441  C   HIS J  58       7.771   7.696   1.367  1.00 97.06           C  
ATOM    442  O   HIS J  58       7.156   6.649   1.612  1.00 97.05           O  
ATOM    443  CB  HIS J  58       7.848   9.885   2.666  1.00 96.27           C  
ATOM    444  CG  HIS J  58       7.337  11.299   2.744  1.00 95.96           C  
ATOM    445  ND1 HIS J  58       7.595  12.302   1.837  1.00 90.49           N  
ATOM    446  CD2 HIS J  58       6.473  11.819   3.672  1.00 90.60           C  
ATOM    447  CE1 HIS J  58       6.907  13.394   2.202  1.00 91.36           C  
ATOM    448  NE2 HIS J  58       6.219  13.129   3.310  1.00 92.25           N  
ATOM    449  N   THR J  59       9.034   7.704   0.928  1.00 97.32           N  
ATOM    450  CA  THR J  59       9.886   6.514   0.990  1.00 97.64           C  
ATOM    451  C   THR J  59      10.351   6.296   2.423  1.00 98.05           C  
ATOM    452  O   THR J  59      10.771   7.237   3.094  1.00 98.11           O  
ATOM    453  CB  THR J  59      11.078   6.621   0.030  1.00 97.38           C  
ATOM    454  OG1 THR J  59      10.596   6.744  -1.290  1.00 96.68           O  
ATOM    455  CG2 THR J  59      11.977   5.386   0.060  1.00 96.75           C  
ATOM    456  N   ILE J  60      10.283   5.055   2.878  1.00 98.53           N  
ATOM    457  CA  ILE J  60      10.807   4.635   4.174  1.00 98.67           C  
ATOM    458  C   ILE J  60      11.873   3.568   3.982  1.00 98.60           C  
ATOM    459  O   ILE J  60      11.700   2.628   3.206  1.00 98.53           O  
ATOM    460  CB  ILE J  60       9.697   4.182   5.143  1.00 98.76           C  
ATOM    461  CG1 ILE J  60       8.837   3.039   4.560  1.00 98.70           C  
ATOM    462  CG2 ILE J  60       8.832   5.391   5.540  1.00 98.48           C  
ATOM    463  CD1 ILE J  60       7.895   2.406   5.584  1.00 98.56           C  
ATOM    464  N   VAL J  61      12.972   3.712   4.709  1.00 98.58           N  
ATOM    465  CA  VAL J  61      14.097   2.778   4.675  1.00 98.66           C  
ATOM    466  C   VAL J  61      14.240   2.119   6.035  1.00 98.79           C  
ATOM    467  O   VAL J  61      14.223   2.798   7.060  1.00 98.79           O  
ATOM    468  CB  VAL J  61      15.397   3.483   4.248  1.00 98.51           C  
ATOM    469  CG1 VAL J  61      16.597   2.530   4.278  1.00 98.15           C  
ATOM    470  CG2 VAL J  61      15.272   4.049   2.833  1.00 98.19           C  
ATOM    471  N   MET J  62      14.407   0.811   6.038  1.00 98.86           N  
ATOM    472  CA  MET J  62      14.599   0.051   7.271  1.00 98.87           C  
ATOM    473  C   MET J  62      15.589  -1.094   7.086  1.00 98.83           C  
ATOM    474  O   MET J  62      15.773  -1.608   5.984  1.00 98.78           O  
ATOM    475  CB  MET J  62      13.245  -0.454   7.795  1.00 98.89           C  
ATOM    476  CG  MET J  62      12.620  -1.559   6.945  1.00 98.87           C  
ATOM    477  SD  MET J  62      10.869  -1.860   7.289  1.00 98.85           S  
ATOM    478  CE  MET J  62      10.140  -0.628   6.185  1.00 98.59           C  
ATOM    479  N   GLY J  63      16.200  -1.518   8.164  1.00 98.87           N  
ATOM    480  CA  GLY J  63      16.971  -2.751   8.193  1.00 98.88           C  
ATOM    481  C   GLY J  63      16.074  -3.982   8.127  1.00 98.91           C  
ATOM    482  O   GLY J  63      14.914  -3.947   8.528  1.00 98.90           O  
ATOM    483  N   ARG J  64      16.633  -5.092   7.669  1.00 98.88           N  
ATOM    484  CA  ARG J  64      15.921  -6.366   7.562  1.00 98.87           C  
ATOM    485  C   ARG J  64      15.316  -6.813   8.897  1.00 98.86           C  
ATOM    486  O   ARG J  64      14.178  -7.279   8.918  1.00 98.81           O  
ATOM    487  CB  ARG J  64      16.875  -7.406   6.950  1.00 98.80           C  
ATOM    488  CG  ARG J  64      16.211  -8.752   6.635  1.00 98.46           C  
ATOM    489  CD  ARG J  64      16.168  -9.723   7.820  1.00 98.14           C  
ATOM    490  NE  ARG J  64      17.525 -10.075   8.249  1.00 97.66           N  
ATOM    491  CZ  ARG J  64      17.858 -10.731   9.341  1.00 97.84           C  
ATOM    492  NH1 ARG J  64      16.953 -11.154  10.192  1.00 95.01           N  
ATOM    493  NH2 ARG J  64      19.118 -10.975   9.588  1.00 95.64           N  
ATOM    494  N   ARG J  65      16.003  -6.598  10.002  1.00 98.85           N  
ATOM    495  CA  ARG J  65      15.453  -6.952  11.322  1.00 98.84           C  
ATOM    496  C   ARG J  65      14.239  -6.101  11.687  1.00 98.85           C  
ATOM    497  O   ARG J  65      13.287  -6.625  12.252  1.00 98.76           O  
ATOM    498  CB  ARG J  65      16.522  -6.828  12.410  1.00 98.75           C  
ATOM    499  CG  ARG J  65      17.655  -7.837  12.253  1.00 97.95           C  
ATOM    500  CD  ARG J  65      18.619  -7.661  13.417  1.00 96.20           C  
ATOM    501  NE  ARG J  65      19.740  -8.597  13.353  1.00 91.73           N  
ATOM    502  CZ  ARG J  65      20.813  -8.541  14.124  1.00 87.68           C  
ATOM    503  NH1 ARG J  65      20.952  -7.594  15.014  1.00 82.48           N  
ATOM    504  NH2 ARG J  65      21.761  -9.437  14.006  1.00 83.32           N  
ATOM    505  N   THR J  66      14.250  -4.820  11.343  1.00 98.91           N  
ATOM    506  CA  THR J  66      13.073  -3.960  11.535  1.00 98.94           C  
ATOM    507  C   THR J  66      11.912  -4.421  10.660  1.00 98.93           C  
ATOM    508  O   THR J  66      10.792  -4.493  11.148  1.00 98.91           O  
ATOM    509  CB  THR J  66      13.406  -2.485  11.275  1.00 98.95           C  
ATOM    510  OG1 THR J  66      14.337  -2.066  12.240  1.00 98.90           O  
ATOM    511  CG2 THR J  66      12.186  -1.565  11.410  1.00 98.92           C  
ATOM    512  N   TRP J  67      12.163  -4.792   9.411  1.00 98.92           N  
ATOM    513  CA  TRP J  67      11.137  -5.401   8.555  1.00 98.91           C  
ATOM    514  C   TRP J  67      10.533  -6.659   9.189  1.00 98.87           C  
ATOM    515  O   TRP J  67       9.311  -6.770   9.286  1.00 98.80           O  
ATOM    516  CB  TRP J  67      11.737  -5.722   7.187  1.00 98.91           C  
ATOM    517  CG  TRP J  67      10.828  -6.531   6.316  1.00 98.91           C  
ATOM    518  CD1 TRP J  67      10.847  -7.877   6.192  1.00 98.86           C  
ATOM    519  CD2 TRP J  67       9.741  -6.048   5.479  1.00 98.90           C  
ATOM    520  NE1 TRP J  67       9.844  -8.273   5.313  1.00 98.80           N  
ATOM    521  CE2 TRP J  67       9.146  -7.171   4.855  1.00 98.85           C  
ATOM    522  CE3 TRP J  67       9.207  -4.775   5.189  1.00 98.86           C  
ATOM    523  CZ2 TRP J  67       8.063  -7.047   3.950  1.00 98.76           C  
ATOM    524  CZ3 TRP J  67       8.133  -4.652   4.290  1.00 98.78           C  
ATOM    525  CH2 TRP J  67       7.571  -5.777   3.678  1.00 98.74           C  
ATOM    526  N   ASP J  68      11.370  -7.563   9.672  1.00 98.83           N  
ATOM    527  CA  ASP J  68      10.916  -8.793  10.327  1.00 98.74           C  
ATOM    528  C   ASP J  68      10.087  -8.504  11.588  1.00 98.69           C  
ATOM    529  O   ASP J  68       9.102  -9.197  11.846  1.00 98.46           O  
ATOM    530  CB  ASP J  68      12.121  -9.689  10.670  1.00 98.59           C  
ATOM    531  CG  ASP J  68      12.853 -10.265   9.454  1.00 98.06           C  
ATOM    532  OD1 ASP J  68      12.266 -10.283   8.345  1.00 97.19           O  
ATOM    533  OD2 ASP J  68      14.007 -10.714   9.635  1.00 96.83           O  
ATOM    534  N   SER J  69      10.425  -7.442  12.327  1.00 98.56           N  
ATOM    535  CA  SER J  69       9.708  -7.036  13.542  1.00 98.45           C  
ATOM    536  C   SER J  69       8.337  -6.408  13.288  1.00 98.41           C  
ATOM    537  O   SER J  69       7.523  -6.334  14.212  1.00 98.11           O  
ATOM    538  CB  SER J  69      10.567  -6.083  14.386  1.00 98.21           C  
ATOM    539  OG  SER J  69      10.562  -4.758  13.883  1.00 95.99           O  
ATOM    540  N   LEU J  70       8.052  -5.958  12.063  1.00 98.61           N  
ATOM    541  CA  LEU J  70       6.760  -5.346  11.761  1.00 98.56           C  
ATOM    542  C   LEU J  70       5.621  -6.352  11.967  1.00 98.35           C  
ATOM    543  O   LEU J  70       5.675  -7.469  11.442  1.00 98.00           O  
ATOM    544  CB  LEU J  70       6.709  -4.805  10.322  1.00 98.58           C  
ATOM    545  CG  LEU J  70       7.551  -3.554  10.047  1.00 98.50           C  
ATOM    546  CD1 LEU J  70       7.455  -3.211   8.558  1.00 98.34           C  
ATOM    547  CD2 LEU J  70       7.070  -2.336  10.837  1.00 98.32           C  
ATOM    548  N   PRO J  71       4.538  -5.963  12.655  1.00 97.93           N  
ATOM    549  CA  PRO J  71       3.328  -6.771  12.691  1.00 97.59           C  
ATOM    550  C   PRO J  71       2.856  -7.103  11.274  1.00 97.75           C  
ATOM    551  O   PRO J  71       2.799  -6.226  10.413  1.00 97.53           O  
ATOM    552  CB  PRO J  71       2.296  -5.928  13.455  1.00 96.83           C  
ATOM    553  CG  PRO J  71       3.143  -4.994  14.315  1.00 95.25           C  
ATOM    554  CD  PRO J  71       4.368  -4.741  13.437  1.00 97.06           C  
ATOM    555  N   ALA J  72       2.452  -8.357  11.029  1.00 97.28           N  
ATOM    556  CA  ALA J  72       2.053  -8.818   9.695  1.00 97.31           C  
ATOM    557  C   ALA J  72       0.986  -7.932   9.023  1.00 97.50           C  
ATOM    558  O   ALA J  72       1.008  -7.740   7.813  1.00 96.66           O  
ATOM    559  CB  ALA J  72       1.569 -10.267   9.815  1.00 96.55           C  
ATOM    560  N   LYS J  73       0.093  -7.353   9.821  1.00 96.71           N  
ATOM    561  CA  LYS J  73      -0.980  -6.459   9.342  1.00 96.29           C  
ATOM    562  C   LYS J  73      -0.478  -5.148   8.725  1.00 96.47           C  
ATOM    563  O   LYS J  73      -1.231  -4.513   7.995  1.00 93.69           O  
ATOM    564  CB  LYS J  73      -1.939  -6.128  10.494  1.00 93.95           C  
ATOM    565  CG  LYS J  73      -2.720  -7.346  11.002  0.86 80.90           C  
ATOM    566  CD  LYS J  73      -3.715  -6.921  12.088  0.82 73.20           C  
ATOM    567  CE  LYS J  73      -4.491  -8.132  12.596  0.80 61.78           C  
ATOM    568  NZ  LYS J  73      -5.466  -7.769  13.648  0.81 52.17           N  
ATOM    569  N   VAL J  74       0.749  -4.732   9.049  1.00 97.50           N  
ATOM    570  CA  VAL J  74       1.360  -3.475   8.575  1.00 97.59           C  
ATOM    571  C   VAL J  74       2.677  -3.720   7.836  1.00 98.22           C  
ATOM    572  O   VAL J  74       3.491  -2.813   7.706  1.00 97.91           O  
ATOM    573  CB  VAL J  74       1.517  -2.438   9.713  1.00 96.26           C  
ATOM    574  CG1 VAL J  74       0.149  -2.046  10.290  1.00 93.92           C  
ATOM    575  CG2 VAL J  74       2.416  -2.919  10.852  1.00 93.90           C  
ATOM    576  N   ARG J  75       2.885  -4.925   7.335  1.00 98.36           N  
ATOM    577  CA  ARG J  75       4.071  -5.326   6.579  1.00 98.45           C  
ATOM    578  C   ARG J  75       3.681  -5.731   5.153  1.00 98.56           C  
ATOM    579  O   ARG J  75       3.176  -6.835   4.957  1.00 98.04           O  
ATOM    580  CB  ARG J  75       4.793  -6.453   7.344  1.00 97.59           C  
ATOM    581  CG  ARG J  75       6.166  -6.773   6.737  1.00 94.79           C  
ATOM    582  CD  ARG J  75       6.949  -7.758   7.601  1.00 93.58           C  
ATOM    583  NE  ARG J  75       6.324  -9.081   7.639  1.00 91.86           N  
ATOM    584  CZ  ARG J  75       6.613 -10.047   8.507  1.00 92.33           C  
ATOM    585  NH1 ARG J  75       7.516  -9.883   9.441  1.00 85.33           N  
ATOM    586  NH2 ARG J  75       5.993 -11.204   8.454  1.00 85.59           N  
ATOM    587  N   PRO J  76       3.875  -4.864   4.136  1.00 98.48           N  
ATOM    588  CA  PRO J  76       4.539  -3.555   4.227  1.00 98.65           C  
ATOM    589  C   PRO J  76       3.677  -2.484   4.908  1.00 98.74           C  
ATOM    590  O   PRO J  76       2.452  -2.614   5.013  1.00 98.41           O  
ATOM    591  CB  PRO J  76       4.826  -3.178   2.772  1.00 98.33           C  
ATOM    592  CG  PRO J  76       3.663  -3.814   2.019  1.00 97.24           C  
ATOM    593  CD  PRO J  76       3.432  -5.122   2.780  1.00 98.29           C  
ATOM    594  N   LEU J  77       4.314  -1.406   5.355  1.00 98.85           N  
ATOM    595  CA  LEU J  77       3.615  -0.227   5.870  1.00 98.87           C  
ATOM    596  C   LEU J  77       2.840   0.446   4.725  1.00 98.86           C  
ATOM    597  O   LEU J  77       3.457   0.860   3.742  1.00 98.74           O  
ATOM    598  CB  LEU J  77       4.625   0.737   6.512  1.00 98.84           C  
ATOM    599  CG  LEU J  77       5.161   0.252   7.874  1.00 98.58           C  
ATOM    600  CD1 LEU J  77       6.359   1.090   8.297  1.00 98.20           C  
ATOM    601  CD2 LEU J  77       4.108   0.362   8.978  1.00 98.07           C  
ATOM    602  N   PRO J  78       1.512   0.542   4.810  1.00 98.66           N  
ATOM    603  CA  PRO J  78       0.689   1.015   3.696  1.00 98.58           C  
ATOM    604  C   PRO J  78       0.904   2.507   3.414  1.00 98.68           C  
ATOM    605  O   PRO J  78       1.186   3.290   4.321  1.00 98.50           O  
ATOM    606  CB  PRO J  78      -0.756   0.706   4.107  1.00 98.05           C  
ATOM    607  CG  PRO J  78      -0.705   0.739   5.634  1.00 96.48           C  
ATOM    608  CD  PRO J  78       0.677   0.184   5.951  1.00 98.17           C  
ATOM    609  N   GLY J  79       0.743   2.894   2.146  1.00 98.54           N  
ATOM    610  CA  GLY J  79       0.845   4.291   1.704  1.00 98.53           C  
ATOM    611  C   GLY J  79       2.267   4.850   1.662  1.00 98.60           C  
ATOM    612  O   GLY J  79       2.444   6.057   1.519  1.00 98.26           O  
ATOM    613  N   ARG J  80       3.274   3.985   1.798  1.00 98.56           N  
ATOM    614  CA  ARG J  80       4.696   4.338   1.772  1.00 98.61           C  
ATOM    615  C   ARG J  80       5.455   3.353   0.892  1.00 98.61           C  
ATOM    616  O   ARG J  80       5.157   2.159   0.915  1.00 98.49           O  
ATOM    617  CB  ARG J  80       5.262   4.326   3.202  1.00 98.45           C  
ATOM    618  CG  ARG J  80       4.759   5.486   4.073  1.00 97.73           C  
ATOM    619  CD  ARG J  80       4.670   5.114   5.559  1.00 97.95           C  
ATOM    620  NE  ARG J  80       3.524   4.238   5.830  1.00 97.94           N  
ATOM    621  CZ  ARG J  80       3.042   3.934   7.021  1.00 98.28           C  
ATOM    622  NH1 ARG J  80       3.607   4.363   8.115  1.00 96.33           N  
ATOM    623  NH2 ARG J  80       1.975   3.193   7.128  1.00 96.54           N  
ATOM    624  N   ARG J  81       6.461   3.837   0.175  1.00 98.39           N  
ATOM    625  CA  ARG J  81       7.413   2.961  -0.524  1.00 98.24           C  
ATOM    626  C   ARG J  81       8.349   2.347   0.519  1.00 98.47           C  
ATOM    627  O   ARG J  81       9.131   3.063   1.129  1.00 98.43           O  
ATOM    628  CB  ARG J  81       8.151   3.778  -1.594  1.00 97.63           C  
ATOM    629  CG  ARG J  81       9.183   2.962  -2.378  1.00 95.40           C  
ATOM    630  CD  ARG J  81       9.889   3.857  -3.401  1.00 93.07           C  
ATOM    631  NE  ARG J  81      10.956   3.149  -4.107  0.99 88.67           N  
ATOM    632  CZ  ARG J  81      12.096   3.646  -4.553  0.99 85.48           C  
ATOM    633  NH1 ARG J  81      12.400   4.910  -4.439  0.99 79.90           N  
ATOM    634  NH2 ARG J  81      12.962   2.856  -5.124  0.99 79.25           N  
ATOM    635  N   ASN J  82       8.249   1.047   0.723  1.00 98.53           N  
ATOM    636  CA  ASN J  82       9.041   0.329   1.713  1.00 98.72           C  
ATOM    637  C   ASN J  82      10.342  -0.158   1.076  1.00 98.60           C  
ATOM    638  O   ASN J  82      10.301  -0.915   0.105  1.00 98.50           O  
ATOM    639  CB  ASN J  82       8.229  -0.845   2.295  1.00 98.84           C  
ATOM    640  CG  ASN J  82       7.109  -0.448   3.252  1.00 98.88           C  
ATOM    641  OD1 ASN J  82       7.000  -0.957   4.361  1.00 98.00           O  
ATOM    642  ND2 ASN J  82       6.231   0.446   2.859  1.00 97.97           N  
ATOM    643  N   VAL J  83      11.473   0.253   1.636  1.00 98.48           N  
ATOM    644  CA  VAL J  83      12.807  -0.188   1.210  1.00 98.45           C  
ATOM    645  C   VAL J  83      13.490  -0.891   2.376  1.00 98.60           C  
ATOM    646  O   VAL J  83      13.551  -0.359   3.481  1.00 98.61           O  
ATOM    647  CB  VAL J  83      13.654   0.981   0.672  1.00 98.21           C  
ATOM    648  CG1 VAL J  83      14.994   0.473   0.132  1.00 97.81           C  
ATOM    649  CG2 VAL J  83      12.938   1.738  -0.454  1.00 97.89           C  
ATOM    650  N   VAL J  84      13.996  -2.095   2.136  1.00 98.58           N  
ATOM    651  CA  VAL J  84      14.626  -2.938   3.154  1.00 98.64           C  
ATOM    652  C   VAL J  84      16.092  -3.156   2.805  1.00 98.59           C  
ATOM    653  O   VAL J  84      16.415  -3.678   1.745  1.00 98.53           O  
ATOM    654  CB  VAL J  84      13.878  -4.272   3.325  1.00 98.69           C  
ATOM    655  CG1 VAL J  84      14.498  -5.119   4.441  1.00 98.64           C  
ATOM    656  CG2 VAL J  84      12.403  -4.050   3.673  1.00 98.67           C  
ATOM    657  N   LEU J  85      16.991  -2.800   3.723  1.00 98.63           N  
ATOM    658  CA  LEU J  85      18.413  -3.112   3.614  1.00 98.60           C  
ATOM    659  C   LEU J  85      18.685  -4.539   4.088  1.00 98.72           C  
ATOM    660  O   LEU J  85      18.346  -4.910   5.216  1.00 98.62           O  
ATOM    661  CB  LEU J  85      19.251  -2.115   4.431  1.00 98.04           C  
ATOM    662  CG  LEU J  85      19.366  -0.719   3.805  1.00 89.18           C  
ATOM    663  CD1 LEU J  85      20.038   0.221   4.801  1.00 88.83           C  
ATOM    664  CD2 LEU J  85      20.224  -0.730   2.543  1.00 88.75           C  
ATOM    665  N   SER J  86      19.350  -5.311   3.247  1.00 98.61           N  
ATOM    666  CA  SER J  86      19.838  -6.642   3.585  1.00 98.69           C  
ATOM    667  C   SER J  86      21.125  -6.954   2.834  1.00 98.55           C  
ATOM    668  O   SER J  86      21.308  -6.537   1.697  1.00 98.38           O  
ATOM    669  CB  SER J  86      18.768  -7.690   3.269  1.00 98.75           C  
ATOM    670  OG  SER J  86      19.214  -8.977   3.647  1.00 98.70           O  
ATOM    671  N   ARG J  87      22.017  -7.717   3.461  1.00 98.58           N  
ATOM    672  CA  ARG J  87      23.191  -8.286   2.783  1.00 98.44           C  
ATOM    673  C   ARG J  87      22.876  -9.616   2.083  1.00 98.24           C  
ATOM    674  O   ARG J  87      23.713 -10.136   1.354  1.00 97.47           O  
ATOM    675  CB  ARG J  87      24.344  -8.467   3.781  1.00 98.24           C  
ATOM    676  CG  ARG J  87      24.807  -7.136   4.386  1.00 96.79           C  
ATOM    677  CD  ARG J  87      26.024  -7.347   5.284  1.00 94.91           C  
ATOM    678  NE  ARG J  87      26.439  -6.111   5.955  1.00 91.06           N  
ATOM    679  CZ  ARG J  87      25.945  -5.637   7.098  1.00 89.57           C  
ATOM    680  NH1 ARG J  87      25.022  -6.273   7.774  1.00 83.23           N  
ATOM    681  NH2 ARG J  87      26.378  -4.499   7.580  1.00 85.08           N  
ATOM    682  N   GLN J  88      21.689 -10.163   2.301  1.00 98.18           N  
ATOM    683  CA  GLN J  88      21.219 -11.394   1.678  1.00 98.15           C  
ATOM    684  C   GLN J  88      20.636 -11.052   0.305  1.00 98.00           C  
ATOM    685  O   GLN J  88      19.580 -10.431   0.220  1.00 97.23           O  
ATOM    686  CB  GLN J  88      20.165 -12.063   2.576  1.00 97.90           C  
ATOM    687  CG  GLN J  88      20.680 -12.427   3.976  1.00 96.23           C  
ATOM    688  CD  GLN J  88      19.557 -12.928   4.883  1.00 94.72           C  
ATOM    689  OE1 GLN J  88      18.797 -13.810   4.546  1.00 89.08           O  
ATOM    690  NE2 GLN J  88      19.416 -12.364   6.058  1.00 85.44           N  
ATOM    691  N   ALA J  89      21.326 -11.431  -0.767  1.00 95.40           N  
ATOM    692  CA  ALA J  89      20.915 -11.118  -2.137  1.00 94.09           C  
ATOM    693  C   ALA J  89      19.585 -11.774  -2.535  1.00 94.34           C  
ATOM    694  O   ALA J  89      18.868 -11.258  -3.384  1.00 91.83           O  
ATOM    695  CB  ALA J  89      22.044 -11.534  -3.084  1.00 91.64           C  
ATOM    696  N   ASP J  90      19.255 -12.891  -1.904  1.00 95.34           N  
ATOM    697  CA  ASP J  90      18.043 -13.680  -2.131  1.00 95.83           C  
ATOM    698  C   ASP J  90      16.912 -13.349  -1.142  1.00 96.90           C  
ATOM    699  O   ASP J  90      15.839 -13.952  -1.207  1.00 95.37           O  
ATOM    700  CB  ASP J  90      18.408 -15.172  -2.077  1.00 93.63           C  
ATOM    701  CG  ASP J  90      18.939 -15.644  -0.715  0.97 86.59           C  
ATOM    702  OD1 ASP J  90      19.550 -14.823   0.012  0.96 80.55           O  
ATOM    703  OD2 ASP J  90      18.754 -16.839  -0.407  0.97 79.85           O  
ATOM    704  N   PHE J  91      17.123 -12.381  -0.232  1.00 97.13           N  
ATOM    705  CA  PHE J  91      16.086 -11.998   0.718  1.00 97.80           C  
ATOM    706  C   PHE J  91      14.880 -11.398  -0.002  1.00 97.84           C  
ATOM    707  O   PHE J  91      14.989 -10.437  -0.758  1.00 97.23           O  
ATOM    708  CB  PHE J  91      16.627 -11.039   1.787  1.00 97.71           C  
ATOM    709  CG  PHE J  91      15.595 -10.713   2.849  1.00 97.87           C  
ATOM    710  CD1 PHE J  91      14.904  -9.489   2.822  1.00 97.04           C  
ATOM    711  CD2 PHE J  91      15.276 -11.664   3.836  1.00 97.06           C  
ATOM    712  CE1 PHE J  91      13.904  -9.217   3.771  1.00 96.66           C  
ATOM    713  CE2 PHE J  91      14.280 -11.401   4.785  1.00 96.73           C  
ATOM    714  CZ  PHE J  91      13.592 -10.175   4.751  1.00 96.96           C  
ATOM    715  N   MET J  92      13.711 -11.947   0.281  1.00 97.07           N  
ATOM    716  CA  MET J  92      12.450 -11.481  -0.288  1.00 96.39           C  
ATOM    717  C   MET J  92      11.589 -10.826   0.788  1.00 96.59           C  
ATOM    718  O   MET J  92      11.298 -11.423   1.828  1.00 94.68           O  
ATOM    719  CB  MET J  92      11.703 -12.633  -0.964  1.00 93.93           C  
ATOM    720  CG  MET J  92      12.437 -13.157  -2.205  0.96 86.17           C  
ATOM    721  SD  MET J  92      11.449 -14.347  -3.158  0.95 81.00           S  
ATOM    722  CE  MET J  92      11.434 -15.750  -2.026  0.95 71.86           C  
ATOM    723  N   ALA J  93      11.131  -9.610   0.506  1.00 97.72           N  
ATOM    724  CA  ALA J  93      10.215  -8.854   1.346  1.00 98.01           C  
ATOM    725  C   ALA J  93       9.003  -8.450   0.506  1.00 98.24           C  
ATOM    726  O   ALA J  93       9.036  -7.467  -0.229  1.00 97.76           O  
ATOM    727  CB  ALA J  93      10.977  -7.659   1.942  1.00 97.48           C  
ATOM    728  N   SER J  94       7.917  -9.226   0.583  1.00 98.30           N  
ATOM    729  CA  SER J  94       6.729  -9.004  -0.246  1.00 98.28           C  
ATOM    730  C   SER J  94       6.136  -7.610  -0.028  1.00 98.46           C  
ATOM    731  O   SER J  94       5.789  -7.243   1.096  1.00 98.00           O  
ATOM    732  CB  SER J  94       5.678 -10.082   0.017  1.00 97.47           C  
ATOM    733  OG  SER J  94       4.573  -9.901  -0.850  0.99 89.02           O  
ATOM    734  N   GLY J  95       6.009  -6.841  -1.116  1.00 98.45           N  
ATOM    735  CA  GLY J  95       5.530  -5.456  -1.091  1.00 98.46           C  
ATOM    736  C   GLY J  95       6.583  -4.418  -0.691  1.00 98.57           C  
ATOM    737  O   GLY J  95       6.227  -3.258  -0.457  1.00 98.22           O  
ATOM    738  N   ALA J  96       7.846  -4.821  -0.624  1.00 98.57           N  
ATOM    739  CA  ALA J  96       8.982  -3.938  -0.410  1.00 98.56           C  
ATOM    740  C   ALA J  96      10.065  -4.149  -1.473  1.00 98.36           C  
ATOM    741  O   ALA J  96      10.129  -5.194  -2.123  1.00 98.02           O  
ATOM    742  CB  ALA J  96       9.522  -4.144   1.012  1.00 98.56           C  
ATOM    743  N   GLU J  97      10.926  -3.155  -1.613  1.00 98.36           N  
ATOM    744  CA  GLU J  97      12.149  -3.240  -2.404  1.00 98.16           C  
ATOM    745  C   GLU J  97      13.301  -3.629  -1.482  1.00 98.31           C  
ATOM    746  O   GLU J  97      13.518  -2.982  -0.457  1.00 98.14           O  
ATOM    747  CB  GLU J  97      12.419  -1.894  -3.084  1.00 97.46           C  
ATOM    748  CG  GLU J  97      11.359  -1.551  -4.143  1.00 91.10           C  
ATOM    749  CD  GLU J  97      11.474  -0.093  -4.586  1.00 91.59           C  
ATOM    750  OE1 GLU J  97      10.448   0.626  -4.579  0.99 86.45           O  
ATOM    751  OE2 GLU J  97      12.590   0.376  -4.897  0.99 87.84           O  
ATOM    752  N   VAL J  98      14.026  -4.677  -1.825  1.00 98.22           N  
ATOM    753  CA  VAL J  98      15.224  -5.090  -1.085  1.00 98.25           C  
ATOM    754  C   VAL J  98      16.448  -4.532  -1.794  1.00 98.04           C  
ATOM    755  O   VAL J  98      16.616  -4.744  -2.991  1.00 97.64           O  
ATOM    756  CB  VAL J  98      15.311  -6.617  -0.912  1.00 98.23           C  
ATOM    757  CG1 VAL J  98      16.538  -7.008  -0.080  1.00 98.00           C  
ATOM    758  CG2 VAL J  98      14.067  -7.162  -0.202  1.00 98.09           C  
ATOM    759  N   VAL J  99      17.290  -3.832  -1.055  1.00 98.14           N  
ATOM    760  CA  VAL J  99      18.528  -3.238  -1.569  1.00 98.10           C  
ATOM    761  C   VAL J  99      19.725  -3.677  -0.732  1.00 98.27           C  
ATOM    762  O   VAL J  99      19.597  -3.993   0.454  1.00 98.29           O  
ATOM    763  CB  VAL J  99      18.439  -1.703  -1.669  1.00 97.75           C  
ATOM    764  CG1 VAL J  99      17.329  -1.272  -2.638  1.00 97.15           C  
ATOM    765  CG2 VAL J  99      18.206  -1.038  -0.315  1.00 97.10           C  
ATOM    766  N   GLY J 100      20.894  -3.713  -1.353  1.00 98.16           N  
ATOM    767  CA  GLY J 100      22.138  -4.169  -0.732  1.00 98.11           C  
ATOM    768  C   GLY J 100      22.990  -3.059  -0.123  1.00 98.03           C  
ATOM    769  O   GLY J 100      23.929  -3.360   0.622  1.00 97.50           O  
ATOM    770  N   SER J 101      22.677  -1.805  -0.421  1.00 97.68           N  
ATOM    771  CA  SER J 101      23.423  -0.640   0.057  1.00 97.46           C  
ATOM    772  C   SER J 101      22.499   0.504   0.466  1.00 97.49           C  
ATOM    773  O   SER J 101      21.339   0.578   0.055  1.00 97.13           O  
ATOM    774  CB  SER J 101      24.420  -0.177  -1.010  1.00 96.73           C  
ATOM    775  OG  SER J 101      23.737   0.352  -2.129  1.00 94.47           O  
ATOM    776  N   LEU J 102      23.028   1.417   1.281  1.00 96.09           N  
ATOM    777  CA  LEU J 102      22.289   2.613   1.677  1.00 95.60           C  
ATOM    778  C   LEU J 102      22.104   3.565   0.491  1.00 95.64           C  
ATOM    779  O   LEU J 102      21.026   4.128   0.334  1.00 94.38           O  
ATOM    780  CB  LEU J 102      23.022   3.290   2.846  1.00 93.62           C  
ATOM    781  CG  LEU J 102      22.273   4.512   3.409  1.00 91.19           C  
ATOM    782  CD1 LEU J 102      20.917   4.136   4.021  1.00 89.05           C  
ATOM    783  CD2 LEU J 102      23.116   5.172   4.492  1.00 88.71           C  
ATOM    784  N   GLU J 103      23.102   3.709  -0.361  1.00 95.18           N  
ATOM    785  CA  GLU J 103      23.078   4.574  -1.539  1.00 94.42           C  
ATOM    786  C   GLU J 103      21.929   4.193  -2.480  1.00 94.61           C  
ATOM    787  O   GLU J 103      21.200   5.060  -2.954  1.00 93.13           O  
ATOM    788  CB  GLU J 103      24.429   4.506  -2.275  1.00 92.78           C  
ATOM    789  CG  GLU J 103      25.626   5.079  -1.490  0.96 84.16           C  
ATOM    790  CD  GLU J 103      26.130   4.204  -0.321  0.95 77.38           C  
ATOM    791  OE1 GLU J 103      26.874   4.752   0.519  0.95 70.66           O  
ATOM    792  OE2 GLU J 103      25.762   3.004  -0.238  0.95 72.20           O  
ATOM    793  N   GLU J 104      21.698   2.900  -2.677  1.00 94.97           N  
ATOM    794  CA  GLU J 104      20.543   2.410  -3.449  1.00 95.05           C  
ATOM    795  C   GLU J 104      19.198   2.718  -2.777  1.00 94.83           C  
ATOM    796  O   GLU J 104      18.177   2.844  -3.455  1.00 93.05           O  
ATOM    797  CB  GLU J 104      20.658   0.895  -3.624  1.00 94.69           C  
ATOM    798  CG  GLU J 104      21.780   0.475  -4.585  0.99 91.59           C  
ATOM    799  CD  GLU J 104      22.043  -1.028  -4.531  0.99 88.63           C  
ATOM    800  OE1 GLU J 104      22.397  -1.614  -5.577  0.99 82.08           O  
ATOM    801  OE2 GLU J 104      21.912  -1.615  -3.436  0.99 82.93           O  
ATOM    802  N   ALA J 105      19.181   2.851  -1.454  1.00 94.46           N  
ATOM    803  CA  ALA J 105      17.974   3.173  -0.699  1.00 94.13           C  
ATOM    804  C   ALA J 105      17.622   4.669  -0.721  1.00 93.57           C  
ATOM    805  O   ALA J 105      16.453   5.028  -0.575  1.00 91.41           O  
ATOM    806  CB  ALA J 105      18.151   2.663   0.737  1.00 93.69           C  
ATOM    807  N   LEU J 106      18.612   5.555  -0.895  1.00 93.75           N  
ATOM    808  CA  LEU J 106      18.460   7.011  -0.764  1.00 92.97           C  
ATOM    809  C   LEU J 106      18.248   7.721  -2.113  1.00 91.60           C  
ATOM    810  O   LEU J 106      18.805   8.785  -2.376  1.00 88.03           O  
ATOM    811  CB  LEU J 106      19.642   7.587   0.044  1.00 92.59           C  
ATOM    812  CG  LEU J 106      19.771   7.067   1.489  1.00 92.59           C  
ATOM    813  CD1 LEU J 106      20.936   7.780   2.169  1.00 91.78           C  
ATOM    814  CD2 LEU J 106      18.504   7.287   2.321  1.00 90.99           C  
ATOM    815  N   THR J 107      17.419   7.150  -2.980  1.00 91.13           N  
ATOM    816  CA  THR J 107      17.156   7.687  -4.330  1.00 90.17           C  
ATOM    817  C   THR J 107      15.957   8.635  -4.406  1.00 90.59           C  
ATOM    818  O   THR J 107      15.778   9.322  -5.416  1.00 88.14           O  
ATOM    819  CB  THR J 107      16.972   6.544  -5.337  1.00 88.15           C  
ATOM    820  OG1 THR J 107      15.920   5.691  -4.914  0.99 85.13           O  
ATOM    821  CG2 THR J 107      18.227   5.684  -5.467  0.99 84.23           C  
ATOM    822  N   SER J 108      15.127   8.693  -3.368  1.00 90.88           N  
ATOM    823  CA  SER J 108      13.936   9.551  -3.327  1.00 91.90           C  
ATOM    824  C   SER J 108      14.265  10.954  -2.804  1.00 92.22           C  
ATOM    825  O   SER J 108      15.149  11.091  -1.963  1.00 90.35           O  
ATOM    826  CB  SER J 108      12.850   8.910  -2.461  1.00 90.74           C  
ATOM    827  OG  SER J 108      12.401   7.710  -3.059  0.99 83.12           O  
ATOM    828  N   PRO J 109      13.530  11.996  -3.230  1.00 91.61           N  
ATOM    829  CA  PRO J 109      13.747  13.366  -2.736  1.00 91.89           C  
ATOM    830  C   PRO J 109      13.592  13.505  -1.219  1.00 92.91           C  
ATOM    831  O   PRO J 109      14.298  14.292  -0.590  1.00 91.67           O  
ATOM    832  CB  PRO J 109      12.703  14.226  -3.456  1.00 89.57           C  
ATOM    833  CG  PRO J 109      12.380  13.432  -4.717  1.00 85.69           C  
ATOM    834  CD  PRO J 109      12.519  11.985  -4.263  1.00 89.20           C  
ATOM    835  N   GLU J 110      12.663  12.752  -0.638  1.00 94.33           N  
ATOM    836  CA  GLU J 110      12.435  12.691   0.802  1.00 95.08           C  
ATOM    837  C   GLU J 110      12.365  11.233   1.250  1.00 95.77           C  
ATOM    838  O   GLU J 110      11.547  10.451   0.761  1.00 95.60           O  
ATOM    839  CB  GLU J 110      11.168  13.467   1.168  1.00 94.68           C  
ATOM    840  CG  GLU J 110      10.953  13.536   2.683  1.00 93.59           C  
ATOM    841  CD  GLU J 110       9.807  14.455   3.105  1.00 93.32           C  
ATOM    842  OE1 GLU J 110       9.339  14.291   4.255  1.00 90.86           O  
ATOM    843  OE2 GLU J 110       9.384  15.315   2.305  1.00 91.07           O  
ATOM    844  N   THR J 111      13.247  10.872   2.161  1.00 96.74           N  
ATOM    845  CA  THR J 111      13.351   9.515   2.696  1.00 97.14           C  
ATOM    846  C   THR J 111      13.397   9.553   4.211  1.00 97.47           C  
ATOM    847  O   THR J 111      14.220  10.253   4.794  1.00 97.53           O  
ATOM    848  CB  THR J 111      14.589   8.790   2.154  1.00 97.05           C  
ATOM    849  OG1 THR J 111      14.517   8.709   0.744  1.00 96.37           O  
ATOM    850  CG2 THR J 111      14.700   7.358   2.672  1.00 96.59           C  
ATOM    851  N   TRP J 112      12.561   8.751   4.842  1.00 98.32           N  
ATOM    852  CA  TRP J 112      12.583   8.542   6.287  1.00 98.41           C  
ATOM    853  C   TRP J 112      13.199   7.188   6.619  1.00 98.57           C  
ATOM    854  O   TRP J 112      12.676   6.136   6.255  1.00 98.57           O  
ATOM    855  CB  TRP J 112      11.179   8.709   6.862  1.00 98.34           C  
ATOM    856  CG  TRP J 112      10.746  10.141   6.868  1.00 98.32           C  
ATOM    857  CD1 TRP J 112       9.971  10.745   5.941  1.00 98.12           C  
ATOM    858  CD2 TRP J 112      11.147  11.168   7.815  1.00 98.38           C  
ATOM    859  NE1 TRP J 112       9.860  12.100   6.247  1.00 98.06           N  
ATOM    860  CE2 TRP J 112      10.578  12.394   7.387  1.00 98.22           C  
ATOM    861  CE3 TRP J 112      11.940  11.180   8.984  1.00 98.25           C  
ATOM    862  CZ2 TRP J 112      10.799  13.605   8.077  1.00 97.95           C  
ATOM    863  CZ3 TRP J 112      12.157  12.387   9.673  1.00 98.11           C  
ATOM    864  CH2 TRP J 112      11.590  13.581   9.223  1.00 97.95           C  
ATOM    865  N   VAL J 113      14.305   7.218   7.341  1.00 98.63           N  
ATOM    866  CA  VAL J 113      14.907   6.021   7.926  1.00 98.77           C  
ATOM    867  C   VAL J 113      14.154   5.692   9.208  1.00 98.87           C  
ATOM    868  O   VAL J 113      14.119   6.493  10.140  1.00 98.89           O  
ATOM    869  CB  VAL J 113      16.413   6.200   8.166  1.00 98.69           C  
ATOM    870  CG1 VAL J 113      17.022   4.918   8.737  1.00 98.50           C  
ATOM    871  CG2 VAL J 113      17.133   6.535   6.857  1.00 98.52           C  
ATOM    872  N   ILE J 114      13.563   4.508   9.260  1.00 98.98           N  
ATOM    873  CA  ILE J 114      12.643   4.114  10.335  1.00 98.98           C  
ATOM    874  C   ILE J 114      13.215   3.037  11.275  1.00 98.97           C  
ATOM    875  O   ILE J 114      12.483   2.470  12.093  1.00 98.88           O  
ATOM    876  CB  ILE J 114      11.255   3.747   9.772  1.00 98.97           C  
ATOM    877  CG1 ILE J 114      11.277   2.436   8.954  1.00 98.95           C  
ATOM    878  CG2 ILE J 114      10.678   4.904   8.937  1.00 98.92           C  
ATOM    879  CD1 ILE J 114       9.884   1.805   8.801  1.00 98.92           C  
ATOM    880  N   GLY J 115      14.504   2.750  11.150  1.00 98.80           N  
ATOM    881  CA  GLY J 115      15.207   1.830  12.032  1.00 98.75           C  
ATOM    882  C   GLY J 115      15.812   0.600  11.337  1.00 98.80           C  
ATOM    883  O   GLY J 115      15.737   0.437  10.128  1.00 98.24           O  
ATOM    884  N   GLY J 116      16.453  -0.307  12.099  1.00 98.88           N  
ATOM    885  CA  GLY J 116      16.662  -0.152  13.551  1.00 98.89           C  
ATOM    886  C   GLY J 116      18.021   0.431  13.911  1.00 98.92           C  
ATOM    887  O   GLY J 116      18.582   1.248  13.173  1.00 98.77           O  
ATOM    888  N   GLY J 117      18.568   0.036  15.017  1.00 98.92           N  
ATOM    889  CA  GLY J 117      19.803   0.594  15.569  1.00 98.89           C  
ATOM    890  C   GLY J 117      20.986   0.596  14.597  1.00 98.91           C  
ATOM    891  O   GLY J 117      21.659   1.615  14.455  1.00 98.81           O  
ATOM    892  N   GLN J 118      21.200  -0.485  13.866  1.00 98.86           N  
ATOM    893  CA  GLN J 118      22.282  -0.565  12.871  1.00 98.84           C  
ATOM    894  C   GLN J 118      22.067   0.410  11.711  1.00 98.82           C  
ATOM    895  O   GLN J 118      23.001   1.086  11.292  1.00 98.70           O  
ATOM    896  CB  GLN J 118      22.412  -1.993  12.314  1.00 98.75           C  
ATOM    897  CG  GLN J 118      22.832  -3.019  13.365  1.00 98.16           C  
ATOM    898  CD  GLN J 118      23.050  -4.418  12.778  1.00 97.42           C  
ATOM    899  OE1 GLN J 118      23.350  -4.610  11.611  1.00 93.24           O  
ATOM    900  NE2 GLN J 118      22.908  -5.437  13.586  1.00 91.30           N  
ATOM    901  N   VAL J 119      20.847   0.494  11.197  1.00 98.79           N  
ATOM    902  CA  VAL J 119      20.538   1.337  10.037  1.00 98.78           C  
ATOM    903  C   VAL J 119      20.498   2.817  10.411  1.00 98.76           C  
ATOM    904  O   VAL J 119      20.950   3.636   9.622  1.00 98.68           O  
ATOM    905  CB  VAL J 119      19.263   0.855   9.330  1.00 98.74           C  
ATOM    906  CG1 VAL J 119      18.868   1.769   8.162  1.00 98.55           C  
ATOM    907  CG2 VAL J 119      19.511  -0.542   8.752  1.00 98.56           C  
ATOM    908  N   TYR J 120      20.063   3.186  11.621  1.00 98.86           N  
ATOM    909  CA  TYR J 120      20.208   4.562  12.109  1.00 98.88           C  
ATOM    910  C   TYR J 120      21.675   5.001  12.144  1.00 98.76           C  
ATOM    911  O   TYR J 120      22.002   6.060  11.625  1.00 98.68           O  
ATOM    912  CB  TYR J 120      19.591   4.727  13.503  1.00 98.92           C  
ATOM    913  CG  TYR J 120      18.082   4.647  13.578  1.00 98.96           C  
ATOM    914  CD1 TYR J 120      17.267   5.369  12.682  1.00 98.90           C  
ATOM    915  CD2 TYR J 120      17.477   3.874  14.589  1.00 98.91           C  
ATOM    916  CE1 TYR J 120      15.867   5.302  12.779  1.00 98.88           C  
ATOM    917  CE2 TYR J 120      16.083   3.804  14.698  1.00 98.88           C  
ATOM    918  CZ  TYR J 120      15.281   4.512  13.788  1.00 98.93           C  
ATOM    919  OH  TYR J 120      13.911   4.423  13.890  1.00 98.87           O  
ATOM    920  N   ALA J 121      22.556   4.174  12.698  1.00 98.77           N  
ATOM    921  CA  ALA J 121      23.986   4.483  12.731  1.00 98.61           C  
ATOM    922  C   ALA J 121      24.583   4.636  11.322  1.00 98.51           C  
ATOM    923  O   ALA J 121      25.392   5.530  11.083  1.00 98.21           O  
ATOM    924  CB  ALA J 121      24.698   3.384  13.531  1.00 98.38           C  
ATOM    925  N   LEU J 122      24.154   3.797  10.380  1.00 98.34           N  
ATOM    926  CA  LEU J 122      24.595   3.849   8.989  1.00 98.14           C  
ATOM    927  C   LEU J 122      24.113   5.116   8.262  1.00 98.10           C  
ATOM    928  O   LEU J 122      24.862   5.702   7.485  1.00 97.70           O  
ATOM    929  CB  LEU J 122      24.084   2.577   8.288  1.00 97.65           C  
ATOM    930  CG  LEU J 122      24.564   2.402   6.836  1.00 92.57           C  
ATOM    931  CD1 LEU J 122      26.062   2.111   6.771  1.00 91.71           C  
ATOM    932  CD2 LEU J 122      23.818   1.234   6.195  1.00 92.21           C  
ATOM    933  N   ALA J 123      22.874   5.525   8.500  1.00 97.83           N  
ATOM    934  CA  ALA J 123      22.227   6.634   7.800  1.00 97.75           C  
ATOM    935  C   ALA J 123      22.462   8.006   8.446  1.00 97.61           C  
ATOM    936  O   ALA J 123      22.309   9.024   7.773  1.00 97.47           O  
ATOM    937  CB  ALA J 123      20.733   6.325   7.681  1.00 97.81           C  
ATOM    938  N   LEU J 124      22.847   8.056   9.721  1.00 98.07           N  
ATOM    939  CA  LEU J 124      23.029   9.308  10.461  1.00 98.05           C  
ATOM    940  C   LEU J 124      23.919  10.345   9.737  1.00 97.81           C  
ATOM    941  O   LEU J 124      23.518  11.506   9.695  1.00 97.63           O  
ATOM    942  CB  LEU J 124      23.539   8.995  11.882  1.00 98.18           C  
ATOM    943  CG  LEU J 124      23.757  10.230  12.770  1.00 97.99           C  
ATOM    944  CD1 LEU J 124      22.453  10.982  13.034  1.00 97.57           C  
ATOM    945  CD2 LEU J 124      24.342   9.805  14.115  1.00 97.56           C  
ATOM    946  N   PRO J 125      25.061   9.980   9.111  1.00 97.20           N  
ATOM    947  CA  PRO J 125      25.880  10.952   8.380  1.00 96.71           C  
ATOM    948  C   PRO J 125      25.147  11.684   7.248  1.00 96.30           C  
ATOM    949  O   PRO J 125      25.502  12.818   6.929  1.00 95.93           O  
ATOM    950  CB  PRO J 125      27.070  10.147   7.834  1.00 96.58           C  
ATOM    951  CG  PRO J 125      27.180   8.970   8.802  1.00 96.11           C  
ATOM    952  CD  PRO J 125      25.716   8.685   9.129  1.00 97.21           C  
ATOM    953  N   TYR J 126      24.129  11.071   6.656  1.00 96.29           N  
ATOM    954  CA  TYR J 126      23.351  11.627   5.544  1.00 96.09           C  
ATOM    955  C   TYR J 126      22.145  12.450   6.006  1.00 96.19           C  
ATOM    956  O   TYR J 126      21.562  13.194   5.217  1.00 95.92           O  
ATOM    957  CB  TYR J 126      22.876  10.483   4.643  1.00 95.73           C  
ATOM    958  CG  TYR J 126      23.996   9.634   4.069  1.00 95.01           C  
ATOM    959  CD1 TYR J 126      24.602   9.994   2.850  1.00 92.01           C  
ATOM    960  CD2 TYR J 126      24.449   8.490   4.754  1.00 91.12           C  
ATOM    961  CE1 TYR J 126      25.638   9.213   2.310  1.00 89.38           C  
ATOM    962  CE2 TYR J 126      25.485   7.705   4.229  1.00 89.76           C  
ATOM    963  CZ  TYR J 126      26.071   8.074   3.007  1.00 90.99           C  
ATOM    964  OH  TYR J 126      27.087   7.295   2.477  1.00 88.17           O  
ATOM    965  N   ALA J 127      21.761  12.317   7.271  1.00 96.39           N  
ATOM    966  CA  ALA J 127      20.532  12.910   7.778  1.00 96.84           C  
ATOM    967  C   ALA J 127      20.679  14.405   8.069  1.00 96.91           C  
ATOM    968  O   ALA J 127      21.688  14.861   8.612  1.00 96.98           O  
ATOM    969  CB  ALA J 127      20.067  12.125   9.008  1.00 97.22           C  
ATOM    970  N   THR J 128      19.627  15.164   7.779  1.00 96.17           N  
ATOM    971  CA  THR J 128      19.484  16.581   8.153  1.00 96.24           C  
ATOM    972  C   THR J 128      18.302  16.824   9.094  1.00 96.91           C  
ATOM    973  O   THR J 128      18.145  17.928   9.615  1.00 97.16           O  
ATOM    974  CB  THR J 128      19.371  17.479   6.920  1.00 95.41           C  
ATOM    975  OG1 THR J 128      18.266  17.084   6.139  1.00 93.90           O  
ATOM    976  CG2 THR J 128      20.620  17.402   6.037  1.00 93.66           C  
ATOM    977  N   ARG J 129      17.497  15.799   9.334  1.00 97.28           N  
ATOM    978  CA  ARG J 129      16.380  15.845  10.283  1.00 97.52           C  
ATOM    979  C   ARG J 129      16.355  14.591  11.149  1.00 98.00           C  
ATOM    980  O   ARG J 129      16.650  13.498  10.671  1.00 98.18           O  
ATOM    981  CB  ARG J 129      15.045  15.995   9.536  1.00 96.98           C  
ATOM    982  CG  ARG J 129      14.899  17.374   8.858  1.00 91.33           C  
ATOM    983  CD  ARG J 129      13.551  17.518   8.135  1.00 88.78           C  
ATOM    984  NE  ARG J 129      12.414  17.434   9.061  1.00 84.93           N  
ATOM    985  CZ  ARG J 129      11.132  17.319   8.736  1.00 81.90           C  
ATOM    986  NH1 ARG J 129      10.734  17.320   7.491  1.00 74.60           N  
ATOM    987  NH2 ARG J 129      10.226  17.186   9.673  1.00 75.14           N  
ATOM    988  N   CYS J 130      15.970  14.755  12.403  1.00 98.79           N  
ATOM    989  CA  CYS J 130      15.556  13.649  13.260  1.00 98.85           C  
ATOM    990  C   CYS J 130      14.257  14.017  13.984  1.00 98.85           C  
ATOM    991  O   CYS J 130      14.179  15.066  14.619  1.00 98.81           O  
ATOM    992  CB  CYS J 130      16.662  13.284  14.265  1.00 98.87           C  
ATOM    993  SG  CYS J 130      18.145  12.641  13.438  1.00 98.81           S  
ATOM    994  N   GLU J 131      13.274  13.139  13.917  1.00 98.96           N  
ATOM    995  CA  GLU J 131      12.031  13.245  14.680  1.00 98.96           C  
ATOM    996  C   GLU J 131      12.039  12.161  15.761  1.00 98.96           C  
ATOM    997  O   GLU J 131      12.068  10.965  15.458  1.00 98.88           O  
ATOM    998  CB  GLU J 131      10.820  13.111  13.752  1.00 98.91           C  
ATOM    999  CG  GLU J 131      10.735  14.190  12.654  1.00 98.45           C  
ATOM   1000  CD  GLU J 131      10.609  15.627  13.173  1.00 97.67           C  
ATOM   1001  OE1 GLU J 131      11.000  16.550  12.423  1.00 93.67           O  
ATOM   1002  OE2 GLU J 131      10.121  15.830  14.306  1.00 93.91           O  
ATOM   1003  N   VAL J 132      12.066  12.576  17.025  1.00 98.97           N  
ATOM   1004  CA  VAL J 132      12.301  11.666  18.151  1.00 98.97           C  
ATOM   1005  C   VAL J 132      11.147  11.737  19.139  1.00 98.96           C  
ATOM   1006  O   VAL J 132      10.793  12.806  19.620  1.00 98.93           O  
ATOM   1007  CB  VAL J 132      13.643  11.955  18.853  1.00 98.95           C  
ATOM   1008  CG1 VAL J 132      13.938  10.913  19.944  1.00 98.81           C  
ATOM   1009  CG2 VAL J 132      14.807  11.971  17.863  1.00 98.85           C  
ATOM   1010  N   THR J 133      10.611  10.589  19.492  1.00 98.97           N  
ATOM   1011  CA  THR J 133       9.703  10.442  20.630  1.00 98.98           C  
ATOM   1012  C   THR J 133      10.482   9.904  21.825  1.00 98.97           C  
ATOM   1013  O   THR J 133      11.043   8.809  21.760  1.00 98.95           O  
ATOM   1014  CB  THR J 133       8.520   9.517  20.297  1.00 98.96           C  
ATOM   1015  OG1 THR J 133       7.845   9.955  19.142  1.00 98.88           O  
ATOM   1016  CG2 THR J 133       7.502   9.481  21.434  1.00 98.90           C  
ATOM   1017  N   GLU J 134      10.511  10.636  22.933  1.00 98.91           N  
ATOM   1018  CA  GLU J 134      10.980  10.121  24.221  1.00 98.89           C  
ATOM   1019  C   GLU J 134       9.796   9.569  25.012  1.00 98.89           C  
ATOM   1020  O   GLU J 134       8.824  10.278  25.268  1.00 98.81           O  
ATOM   1021  CB  GLU J 134      11.729  11.203  25.001  1.00 98.79           C  
ATOM   1022  CG  GLU J 134      12.358  10.667  26.290  1.00 98.51           C  
ATOM   1023  CD  GLU J 134      12.990  11.765  27.144  1.00 98.39           C  
ATOM   1024  OE1 GLU J 134      13.382  11.469  28.294  1.00 97.29           O  
ATOM   1025  OE2 GLU J 134      13.056  12.933  26.713  1.00 97.32           O  
ATOM   1026  N   VAL J 135       9.904   8.317  25.407  1.00 98.82           N  
ATOM   1027  CA  VAL J 135       8.909   7.608  26.214  1.00 98.77           C  
ATOM   1028  C   VAL J 135       9.429   7.492  27.641  1.00 98.72           C  
ATOM   1029  O   VAL J 135      10.488   6.907  27.880  1.00 98.52           O  
ATOM   1030  CB  VAL J 135       8.578   6.226  25.619  1.00 98.64           C  
ATOM   1031  CG1 VAL J 135       7.410   5.576  26.368  1.00 98.14           C  
ATOM   1032  CG2 VAL J 135       8.203   6.314  24.134  1.00 98.26           C  
ATOM   1033  N   ASP J 136       8.678   8.026  28.592  1.00 98.57           N  
ATOM   1034  CA  ASP J 136       8.997   7.964  30.018  1.00 98.36           C  
ATOM   1035  C   ASP J 136       8.634   6.582  30.577  1.00 98.02           C  
ATOM   1036  O   ASP J 136       7.571   6.361  31.169  1.00 97.01           O  
ATOM   1037  CB  ASP J 136       8.302   9.122  30.744  1.00 98.15           C  
ATOM   1038  CG  ASP J 136       8.631   9.174  32.232  1.00 97.47           C  
ATOM   1039  OD1 ASP J 136       9.708   8.707  32.645  1.00 96.11           O  
ATOM   1040  OD2 ASP J 136       7.796   9.728  32.977  1.00 95.24           O  
ATOM   1041  N   ILE J 137       9.528   5.638  30.334  1.00 97.86           N  
ATOM   1042  CA  ILE J 137       9.446   4.270  30.844  1.00 97.46           C  
ATOM   1043  C   ILE J 137      10.793   3.879  31.454  1.00 97.26           C  
ATOM   1044  O   ILE J 137      11.852   4.057  30.842  1.00 96.01           O  
ATOM   1045  CB  ILE J 137       8.943   3.294  29.752  1.00 96.49           C  
ATOM   1046  CG1 ILE J 137       8.691   1.899  30.351  1.00 92.78           C  
ATOM   1047  CG2 ILE J 137       9.885   3.224  28.538  1.00 92.62           C  
ATOM   1048  CD1 ILE J 137       7.976   0.933  29.395  1.00 88.31           C  
ATOM   1049  N   GLY J 138      10.761   3.329  32.657  1.00 95.48           N  
ATOM   1050  CA  GLY J 138      11.943   2.806  33.339  1.00 94.42           C  
ATOM   1051  C   GLY J 138      12.436   1.544  32.640  1.00 94.64           C  
ATOM   1052  O   GLY J 138      11.990   0.442  32.954  1.00 89.83           O  
ATOM   1053  N   LEU J 139      13.339   1.708  31.690  1.00 96.99           N  
ATOM   1054  CA  LEU J 139      13.886   0.621  30.889  1.00 97.41           C  
ATOM   1055  C   LEU J 139      15.413   0.758  30.808  1.00 98.01           C  
ATOM   1056  O   LEU J 139      15.933   1.333  29.846  1.00 97.57           O  
ATOM   1057  CB  LEU J 139      13.194   0.633  29.512  1.00 96.22           C  
ATOM   1058  CG  LEU J 139      13.437  -0.640  28.693  1.00 94.13           C  
ATOM   1059  CD1 LEU J 139      12.669  -1.829  29.271  1.00 91.84           C  
ATOM   1060  CD2 LEU J 139      12.960  -0.409  27.271  1.00 92.23           C  
ATOM   1061  N   PRO J 140      16.153   0.277  31.815  1.00 97.94           N  
ATOM   1062  CA  PRO J 140      17.609   0.278  31.777  1.00 98.16           C  
ATOM   1063  C   PRO J 140      18.137  -0.453  30.546  1.00 98.41           C  
ATOM   1064  O   PRO J 140      17.514  -1.403  30.065  1.00 98.05           O  
ATOM   1065  CB  PRO J 140      18.064  -0.407  33.076  1.00 97.45           C  
ATOM   1066  CG  PRO J 140      16.870  -0.226  34.013  1.00 94.08           C  
ATOM   1067  CD  PRO J 140      15.672  -0.296  33.059  1.00 97.06           C  
ATOM   1068  N   ARG J 141      19.300  -0.016  30.046  1.00 98.19           N  
ATOM   1069  CA  ARG J 141      19.960  -0.675  28.914  1.00 98.26           C  
ATOM   1070  C   ARG J 141      20.431  -2.067  29.323  1.00 98.20           C  
ATOM   1071  O   ARG J 141      21.028  -2.221  30.383  1.00 97.37           O  
ATOM   1072  CB  ARG J 141      21.155   0.149  28.417  1.00 97.80           C  
ATOM   1073  CG  ARG J 141      20.758   1.529  27.899  0.99 95.68           C  
ATOM   1074  CD  ARG J 141      21.993   2.241  27.347  0.99 93.50           C  
ATOM   1075  NE  ARG J 141      21.672   3.605  26.909  0.99 89.89           N  
ATOM   1076  CZ  ARG J 141      22.482   4.428  26.269  0.99 87.34           C  
ATOM   1077  NH1 ARG J 141      23.697   4.083  25.970  0.99 82.23           N  
ATOM   1078  NH2 ARG J 141      22.064   5.615  25.915  0.99 82.47           N  
ATOM   1079  N   GLU J 142      20.234  -3.028  28.447  1.00 98.28           N  
ATOM   1080  CA  GLU J 142      20.731  -4.396  28.569  1.00 98.23           C  
ATOM   1081  C   GLU J 142      21.597  -4.763  27.361  1.00 98.34           C  
ATOM   1082  O   GLU J 142      21.521  -4.154  26.289  1.00 97.84           O  
ATOM   1083  CB  GLU J 142      19.556  -5.373  28.736  1.00 97.56           C  
ATOM   1084  CG  GLU J 142      18.847  -5.206  30.088  0.99 94.16           C  
ATOM   1085  CD  GLU J 142      17.625  -6.117  30.256  0.99 90.69           C  
ATOM   1086  OE1 GLU J 142      16.810  -5.830  31.170  0.98 83.70           O  
ATOM   1087  OE2 GLU J 142      17.449  -7.067  29.462  0.98 84.26           O  
ATOM   1088  N   ALA J 143      22.445  -5.776  27.533  1.00 97.96           N  
ATOM   1089  CA  ALA J 143      23.259  -6.286  26.440  1.00 97.60           C  
ATOM   1090  C   ALA J 143      22.370  -6.789  25.288  1.00 97.37           C  
ATOM   1091  O   ALA J 143      21.433  -7.557  25.498  1.00 95.37           O  
ATOM   1092  CB  ALA J 143      24.178  -7.389  26.976  1.00 96.67           C  
ATOM   1093  N   GLY J 144      22.696  -6.366  24.066  1.00 97.49           N  
ATOM   1094  CA  GLY J 144      21.949  -6.755  22.869  1.00 97.55           C  
ATOM   1095  C   GLY J 144      20.740  -5.879  22.535  1.00 98.15           C  
ATOM   1096  O   GLY J 144      20.139  -6.090  21.483  1.00 97.59           O  
ATOM   1097  N   ASP J 145      20.420  -4.883  23.362  1.00 98.57           N  
ATOM   1098  CA  ASP J 145      19.403  -3.896  23.009  1.00 98.70           C  
ATOM   1099  C   ASP J 145      19.787  -3.136  21.734  1.00 98.74           C  
ATOM   1100  O   ASP J 145      20.949  -2.782  21.516  1.00 98.62           O  
ATOM   1101  CB  ASP J 145      19.178  -2.894  24.154  1.00 98.65           C  
ATOM   1102  CG  ASP J 145      18.396  -3.453  25.346  1.00 98.53           C  
ATOM   1103  OD1 ASP J 145      17.743  -4.513  25.226  1.00 97.93           O  
ATOM   1104  OD2 ASP J 145      18.372  -2.775  26.400  1.00 97.72           O  
ATOM   1105  N   ALA J 146      18.798  -2.826  20.908  1.00 98.70           N  
ATOM   1106  CA  ALA J 146      18.944  -1.790  19.904  1.00 98.79           C  
ATOM   1107  C   ALA J 146      18.826  -0.420  20.583  1.00 98.85           C  
ATOM   1108  O   ALA J 146      17.934  -0.199  21.402  1.00 98.80           O  
ATOM   1109  CB  ALA J 146      17.920  -2.005  18.786  1.00 98.69           C  
ATOM   1110  N   LEU J 147      19.749   0.489  20.240  1.00 98.80           N  
ATOM   1111  CA  LEU J 147      19.859   1.803  20.863  1.00 98.75           C  
ATOM   1112  C   LEU J 147      19.649   2.909  19.841  1.00 98.81           C  
ATOM   1113  O   LEU J 147      20.013   2.768  18.670  1.00 98.72           O  
ATOM   1114  CB  LEU J 147      21.222   1.953  21.562  1.00 98.52           C  
ATOM   1115  CG  LEU J 147      21.519   0.922  22.667  1.00 98.09           C  
ATOM   1116  CD1 LEU J 147      22.904   1.190  23.255  1.00 97.60           C  
ATOM   1117  CD2 LEU J 147      20.503   0.972  23.808  1.00 97.45           C  
ATOM   1118  N   ALA J 148      19.097   4.029  20.301  1.00 98.86           N  
ATOM   1119  CA  ALA J 148      19.036   5.265  19.536  1.00 98.85           C  
ATOM   1120  C   ALA J 148      20.451   5.749  19.161  1.00 98.81           C  
ATOM   1121  O   ALA J 148      21.392   5.560  19.940  1.00 98.58           O  
ATOM   1122  CB  ALA J 148      18.288   6.323  20.353  1.00 98.77           C  
ATOM   1123  N   PRO J 149      20.618   6.390  17.992  1.00 98.77           N  
ATOM   1124  CA  PRO J 149      21.861   7.073  17.677  1.00 98.69           C  
ATOM   1125  C   PRO J 149      22.067   8.258  18.629  1.00 98.60           C  
ATOM   1126  O   PRO J 149      21.108   8.866  19.113  1.00 98.21           O  
ATOM   1127  CB  PRO J 149      21.716   7.517  16.218  1.00 98.42           C  
ATOM   1128  CG  PRO J 149      20.208   7.741  16.069  1.00 97.79           C  
ATOM   1129  CD  PRO J 149      19.598   6.672  16.979  1.00 98.63           C  
ATOM   1130  N   VAL J 150      23.335   8.600  18.867  1.00 98.06           N  
ATOM   1131  CA  VAL J 150      23.705   9.802  19.614  1.00 97.55           C  
ATOM   1132  C   VAL J 150      23.839  10.955  18.629  1.00 97.80           C  
ATOM   1133  O   VAL J 150      24.515  10.815  17.613  1.00 97.10           O  
ATOM   1134  CB  VAL J 150      24.998   9.581  20.418  1.00 95.94           C  
ATOM   1135  CG1 VAL J 150      25.392  10.836  21.202  1.00 91.69           C  
ATOM   1136  CG2 VAL J 150      24.819   8.432  21.418  1.00 92.49           C  
ATOM   1137  N   LEU J 151      23.192  12.075  18.929  1.00 98.26           N  
ATOM   1138  CA  LEU J 151      23.293  13.302  18.147  1.00 98.41           C  
ATOM   1139  C   LEU J 151      24.355  14.205  18.778  1.00 98.33           C  
ATOM   1140  O   LEU J 151      24.326  14.438  19.983  1.00 97.83           O  
ATOM   1141  CB  LEU J 151      21.917  13.995  18.060  1.00 98.47           C  
ATOM   1142  CG  LEU J 151      20.791  13.133  17.448  1.00 98.41           C  
ATOM   1143  CD1 LEU J 151      19.515  13.961  17.321  1.00 98.20           C  
ATOM   1144  CD2 LEU J 151      21.141  12.590  16.059  1.00 98.09           C  
ATOM   1145  N   ASP J 152      25.286  14.685  17.955  1.00 98.19           N  
ATOM   1146  CA  ASP J 152      26.344  15.600  18.378  1.00 98.23           C  
ATOM   1147  C   ASP J 152      25.882  17.071  18.328  1.00 98.40           C  
ATOM   1148  O   ASP J 152      24.709  17.377  18.090  1.00 98.12           O  
ATOM   1149  CB  ASP J 152      27.624  15.326  17.554  1.00 97.83           C  
ATOM   1150  CG  ASP J 152      27.515  15.637  16.057  1.00 97.52           C  
ATOM   1151  OD1 ASP J 152      26.659  16.465  15.669  1.00 96.52           O  
ATOM   1152  OD2 ASP J 152      28.299  15.062  15.277  1.00 95.34           O  
ATOM   1153  N   GLU J 153      26.822  18.004  18.544  1.00 98.11           N  
ATOM   1154  CA  GLU J 153      26.559  19.443  18.592  1.00 98.08           C  
ATOM   1155  C   GLU J 153      26.198  20.063  17.229  1.00 98.34           C  
ATOM   1156  O   GLU J 153      25.787  21.226  17.180  1.00 97.61           O  
ATOM   1157  CB  GLU J 153      27.752  20.177  19.219  1.00 97.09           C  
ATOM   1158  CG  GLU J 153      29.045  20.205  18.393  0.96 86.84           C  
ATOM   1159  CD  GLU J 153      29.847  18.895  18.387  0.95 79.11           C  
ATOM   1160  OE1 GLU J 153      30.829  18.850  17.628  0.94 72.08           O  
ATOM   1161  OE2 GLU J 153      29.501  17.949  19.126  0.93 73.22           O  
ATOM   1162  N   THR J 154      26.324  19.328  16.122  1.00 97.93           N  
ATOM   1163  CA  THR J 154      25.888  19.808  14.803  1.00 98.14           C  
ATOM   1164  C   THR J 154      24.365  19.921  14.698  1.00 98.32           C  
ATOM   1165  O   THR J 154      23.856  20.645  13.840  1.00 98.14           O  
ATOM   1166  CB  THR J 154      26.416  18.937  13.652  1.00 97.96           C  
ATOM   1167  OG1 THR J 154      25.846  17.642  13.650  1.00 97.29           O  
ATOM   1168  CG2 THR J 154      27.934  18.797  13.670  1.00 96.64           C  
ATOM   1169  N   TRP J 155      23.652  19.242  15.571  1.00 98.59           N  
ATOM   1170  CA  TRP J 155      22.201  19.206  15.589  1.00 98.60           C  
ATOM   1171  C   TRP J 155      21.617  20.310  16.469  1.00 98.50           C  
ATOM   1172  O   TRP J 155      22.043  20.529  17.602  1.00 98.16           O  
ATOM   1173  CB  TRP J 155      21.727  17.829  16.052  1.00 98.61           C  
ATOM   1174  CG  TRP J 155      22.043  16.726  15.095  1.00 98.66           C  
ATOM   1175  CD1 TRP J 155      23.150  15.946  15.113  1.00 98.53           C  
ATOM   1176  CD2 TRP J 155      21.253  16.300  13.948  1.00 98.71           C  
ATOM   1177  NE1 TRP J 155      23.090  15.036  14.052  1.00 98.54           N  
ATOM   1178  CE2 TRP J 155      21.936  15.229  13.320  1.00 98.64           C  
ATOM   1179  CE3 TRP J 155      20.020  16.711  13.396  1.00 98.67           C  
ATOM   1180  CZ2 TRP J 155      21.418  14.570  12.180  1.00 98.52           C  
ATOM   1181  CZ3 TRP J 155      19.505  16.055  12.258  1.00 98.53           C  
ATOM   1182  CH2 TRP J 155      20.198  15.001  11.662  1.00 98.48           C  
ATOM   1183  N   ARG J 156      20.590  20.978  15.953  1.00 98.61           N  
ATOM   1184  CA  ARG J 156      19.766  21.915  16.721  1.00 98.58           C  
ATOM   1185  C   ARG J 156      18.418  21.266  16.974  1.00 98.70           C  
ATOM   1186  O   ARG J 156      17.770  20.820  16.030  1.00 98.41           O  
ATOM   1187  CB  ARG J 156      19.625  23.240  15.977  1.00 97.96           C  
ATOM   1188  CG  ARG J 156      20.995  23.871  15.724  0.94 88.71           C  
ATOM   1189  CD  ARG J 156      20.855  25.338  15.315  0.91 84.74           C  
ATOM   1190  NE  ARG J 156      22.160  25.913  14.961  0.89 73.92           N  
ATOM   1191  CZ  ARG J 156      23.157  26.188  15.809  0.89 65.66           C  
ATOM   1192  NH1 ARG J 156      23.035  26.024  17.101  0.89 58.76           N  
ATOM   1193  NH2 ARG J 156      24.301  26.626  15.359  0.89 55.67           N  
ATOM   1194  N   GLY J 157      18.027  21.206  18.232  1.00 98.32           N  
ATOM   1195  CA  GLY J 157      16.809  20.531  18.664  1.00 98.02           C  
ATOM   1196  C   GLY J 157      15.799  21.478  19.282  1.00 98.11           C  
ATOM   1197  O   GLY J 157      16.158  22.368  20.045  1.00 97.16           O  
ATOM   1198  N   GLU J 158      14.540  21.216  19.002  1.00 98.59           N  
ATOM   1199  CA  GLU J 158      13.392  21.764  19.716  1.00 98.55           C  
ATOM   1200  C   GLU J 158      12.759  20.654  20.551  1.00 98.65           C  
ATOM   1201  O   GLU J 158      12.547  19.535  20.072  1.00 98.18           O  
ATOM   1202  CB  GLU J 158      12.384  22.357  18.732  1.00 97.74           C  
ATOM   1203  CG  GLU J 158      12.944  23.590  18.009  0.95 85.87           C  
ATOM   1204  CD  GLU J 158      11.967  24.180  16.988  0.93 79.13           C  
ATOM   1205  OE1 GLU J 158      12.400  25.091  16.241  0.92 71.77           O  
ATOM   1206  OE2 GLU J 158      10.803  23.726  16.931  0.91 73.27           O  
ATOM   1207  N   THR J 159      12.485  20.956  21.808  1.00 98.66           N  
ATOM   1208  CA  THR J 159      11.897  19.999  22.750  1.00 98.61           C  
ATOM   1209  C   THR J 159      10.446  20.361  22.995  1.00 98.62           C  
ATOM   1210  O   THR J 159      10.151  21.456  23.474  1.00 98.20           O  
ATOM   1211  CB  THR J 159      12.672  19.972  24.077  1.00 98.17           C  
ATOM   1212  OG1 THR J 159      14.029  19.681  23.844  1.00 96.52           O  
ATOM   1213  CG2 THR J 159      12.142  18.908  25.035  1.00 96.49           C  
ATOM   1214  N   GLY J 160       9.548  19.445  22.688  1.00 98.65           N  
ATOM   1215  CA  GLY J 160       8.140  19.576  23.029  1.00 98.66           C  
ATOM   1216  C   GLY J 160       7.873  19.344  24.515  1.00 98.77           C  
ATOM   1217  O   GLY J 160       8.670  18.750  25.237  1.00 98.62           O  
ATOM   1218  N   GLU J 161       6.704  19.769  24.957  1.00 98.64           N  
ATOM   1219  CA  GLU J 161       6.245  19.549  26.323  1.00 98.63           C  
ATOM   1220  C   GLU J 161       5.897  18.077  26.584  1.00 98.75           C  
ATOM   1221  O   GLU J 161       5.450  17.353  25.688  1.00 98.56           O  
ATOM   1222  CB  GLU J 161       5.019  20.433  26.604  1.00 98.17           C  
ATOM   1223  CG  GLU J 161       5.341  21.931  26.598  0.95 92.51           C  
ATOM   1224  CD  GLU J 161       6.351  22.315  27.678  0.93 84.17           C  
ATOM   1225  OE1 GLU J 161       7.105  23.288  27.445  0.92 75.91           O  
ATOM   1226  OE2 GLU J 161       6.374  21.627  28.726  0.92 78.10           O  
ATOM   1227  N   TRP J 162       6.048  17.664  27.843  1.00 98.64           N  
ATOM   1228  CA  TRP J 162       5.554  16.363  28.281  1.00 98.63           C  
ATOM   1229  C   TRP J 162       4.039  16.267  28.102  1.00 98.57           C  
ATOM   1230  O   TRP J 162       3.282  17.160  28.490  1.00 98.29           O  
ATOM   1231  CB  TRP J 162       5.931  16.093  29.741  1.00 98.49           C  
ATOM   1232  CG  TRP J 162       7.361  15.721  29.951  1.00 98.36           C  
ATOM   1233  CD1 TRP J 162       8.298  16.486  30.556  1.00 97.86           C  
ATOM   1234  CD2 TRP J 162       8.020  14.476  29.568  1.00 98.25           C  
ATOM   1235  NE1 TRP J 162       9.503  15.789  30.590  1.00 97.73           N  
ATOM   1236  CE2 TRP J 162       9.367  14.557  29.994  1.00 98.01           C  
ATOM   1237  CE3 TRP J 162       7.600  13.296  28.916  1.00 98.00           C  
ATOM   1238  CZ2 TRP J 162      10.286  13.494  29.791  1.00 97.42           C  
ATOM   1239  CZ3 TRP J 162       8.517  12.242  28.712  1.00 97.54           C  
ATOM   1240  CH2 TRP J 162       9.840  12.345  29.145  1.00 97.21           C  
ATOM   1241  N   ARG J 163       3.607  15.152  27.561  1.00 98.63           N  
ATOM   1242  CA  ARG J 163       2.204  14.812  27.351  1.00 98.56           C  
ATOM   1243  C   ARG J 163       1.912  13.460  27.989  1.00 98.65           C  
ATOM   1244  O   ARG J 163       2.806  12.630  28.121  1.00 98.47           O  
ATOM   1245  CB  ARG J 163       1.886  14.801  25.848  1.00 98.17           C  
ATOM   1246  CG  ARG J 163       2.169  16.144  25.170  0.98 95.63           C  
ATOM   1247  CD  ARG J 163       1.821  16.089  23.681  0.98 91.62           C  
ATOM   1248  NE  ARG J 163       2.222  17.316  23.000  0.97 81.33           N  
ATOM   1249  CZ  ARG J 163       2.029  17.603  21.717  0.96 73.53           C  
ATOM   1250  NH1 ARG J 163       1.390  16.784  20.928  0.96 68.30           N  
ATOM   1251  NH2 ARG J 163       2.487  18.722  21.216  0.96 65.87           N  
ATOM   1252  N   PHE J 164       0.665  13.250  28.365  1.00 97.97           N  
ATOM   1253  CA  PHE J 164       0.201  11.946  28.819  1.00 97.83           C  
ATOM   1254  C   PHE J 164      -0.509  11.217  27.686  1.00 98.01           C  
ATOM   1255  O   PHE J 164      -1.434  11.745  27.064  1.00 97.35           O  
ATOM   1256  CB  PHE J 164      -0.703  12.086  30.046  1.00 96.91           C  
ATOM   1257  CG  PHE J 164       0.055  12.419  31.311  0.99 94.55           C  
ATOM   1258  CD1 PHE J 164       0.595  11.387  32.095  0.99 90.55           C  
ATOM   1259  CD2 PHE J 164       0.225  13.758  31.710  0.99 89.78           C  
ATOM   1260  CE1 PHE J 164       1.291  11.680  33.277  0.99 87.59           C  
ATOM   1261  CE2 PHE J 164       0.921  14.063  32.888  0.99 87.29           C  
ATOM   1262  CZ  PHE J 164       1.452  13.023  33.677  0.99 86.97           C  
ATOM   1263  N   SER J 165      -0.082   9.994  27.445  1.00 97.53           N  
ATOM   1264  CA  SER J 165      -0.810   9.051  26.613  1.00 97.47           C  
ATOM   1265  C   SER J 165      -2.099   8.617  27.298  1.00 97.15           C  
ATOM   1266  O   SER J 165      -2.176   8.530  28.529  1.00 96.22           O  
ATOM   1267  CB  SER J 165       0.068   7.829  26.339  1.00 97.02           C  
ATOM   1268  OG  SER J 165      -0.660   6.799  25.690  1.00 94.94           O  
ATOM   1269  N   ARG J 166      -3.058   8.204  26.493  1.00 96.37           N  
ATOM   1270  CA  ARG J 166      -4.234   7.462  26.969  1.00 95.67           C  
ATOM   1271  C   ARG J 166      -3.885   6.181  27.745  1.00 95.13           C  
ATOM   1272  O   ARG J 166      -4.719   5.683  28.488  1.00 91.80           O  
ATOM   1273  CB  ARG J 166      -5.147   7.127  25.780  0.99 93.94           C  
ATOM   1274  CG  ARG J 166      -4.579   6.029  24.874  0.88 83.27           C  
ATOM   1275  CD  ARG J 166      -5.467   5.729  23.667  0.87 79.48           C  
ATOM   1276  NE  ARG J 166      -5.393   6.803  22.669  0.86 70.93           N  
ATOM   1277  CZ  ARG J 166      -6.052   6.849  21.521  0.85 63.96           C  
ATOM   1278  NH1 ARG J 166      -6.884   5.901  21.178  0.85 58.55           N  
ATOM   1279  NH2 ARG J 166      -5.873   7.857  20.702  0.85 56.93           N  
ATOM   1280  N   SER J 167      -2.673   5.654  27.566  1.00 93.27           N  
ATOM   1281  CA  SER J 167      -2.167   4.494  28.309  1.00 91.87           C  
ATOM   1282  C   SER J 167      -1.544   4.858  29.662  1.00 92.33           C  
ATOM   1283  O   SER J 167      -1.109   3.965  30.388  1.00 90.12           O  
ATOM   1284  CB  SER J 167      -1.174   3.701  27.454  0.99 88.12           C  
ATOM   1285  OG  SER J 167       0.037   4.403  27.274  0.99 83.06           O  
ATOM   1286  N   GLY J 168      -1.469   6.138  29.993  1.00 93.24           N  
ATOM   1287  CA  GLY J 168      -0.856   6.647  31.220  1.00 93.37           C  
ATOM   1288  C   GLY J 168       0.655   6.871  31.144  1.00 94.94           C  
ATOM   1289  O   GLY J 168       1.213   7.497  32.044  1.00 93.61           O  
ATOM   1290  N   LEU J 169       1.327   6.435  30.072  1.00 95.91           N  
ATOM   1291  CA  LEU J 169       2.738   6.755  29.849  1.00 96.56           C  
ATOM   1292  C   LEU J 169       2.901   8.233  29.502  1.00 97.57           C  
ATOM   1293  O   LEU J 169       2.140   8.776  28.697  1.00 97.44           O  
ATOM   1294  CB  LEU J 169       3.332   5.876  28.731  1.00 95.55           C  
ATOM   1295  CG  LEU J 169       3.477   4.386  29.078  1.00 93.54           C  
ATOM   1296  CD1 LEU J 169       3.929   3.616  27.838  1.00 91.45           C  
ATOM   1297  CD2 LEU J 169       4.506   4.153  30.187  1.00 91.06           C  
ATOM   1298  N   ARG J 170       3.938   8.878  30.064  1.00 97.99           N  
ATOM   1299  CA  ARG J 170       4.364  10.188  29.588  1.00 98.26           C  
ATOM   1300  C   ARG J 170       5.233  10.033  28.344  1.00 98.57           C  
ATOM   1301  O   ARG J 170       5.994   9.075  28.223  1.00 98.47           O  
ATOM   1302  CB  ARG J 170       5.114  10.973  30.670  1.00 97.44           C  
ATOM   1303  CG  ARG J 170       4.216  11.344  31.855  1.00 90.75           C  
ATOM   1304  CD  ARG J 170       4.913  12.345  32.792  0.99 90.34           C  
ATOM   1305  NE  ARG J 170       6.166  11.816  33.343  0.99 87.04           N  
ATOM   1306  CZ  ARG J 170       7.046  12.478  34.086  0.99 85.47           C  
ATOM   1307  NH1 ARG J 170       6.861  13.727  34.412  0.99 77.34           N  
ATOM   1308  NH2 ARG J 170       8.135  11.896  34.506  0.99 78.53           N  
ATOM   1309  N   TYR J 171       5.148  11.008  27.453  1.00 98.79           N  
ATOM   1310  CA  TYR J 171       6.020  11.103  26.298  1.00 98.88           C  
ATOM   1311  C   TYR J 171       6.192  12.564  25.893  1.00 98.89           C  
ATOM   1312  O   TYR J 171       5.352  13.416  26.203  1.00 98.86           O  
ATOM   1313  CB  TYR J 171       5.465  10.267  25.135  1.00 98.87           C  
ATOM   1314  CG  TYR J 171       4.223  10.844  24.481  1.00 98.85           C  
ATOM   1315  CD1 TYR J 171       2.953  10.696  25.080  1.00 98.71           C  
ATOM   1316  CD2 TYR J 171       4.333  11.556  23.270  1.00 98.68           C  
ATOM   1317  CE1 TYR J 171       1.808  11.245  24.484  1.00 98.53           C  
ATOM   1318  CE2 TYR J 171       3.195  12.108  22.661  1.00 98.51           C  
ATOM   1319  CZ  TYR J 171       1.937  11.952  23.273  1.00 98.47           C  
ATOM   1320  OH  TYR J 171       0.819  12.495  22.681  1.00 97.89           O  
ATOM   1321  N   ARG J 172       7.271  12.858  25.167  1.00 98.88           N  
ATOM   1322  CA  ARG J 172       7.472  14.155  24.501  1.00 98.89           C  
ATOM   1323  C   ARG J 172       8.146  13.962  23.158  1.00 98.92           C  
ATOM   1324  O   ARG J 172       8.811  12.948  22.928  1.00 98.88           O  
ATOM   1325  CB  ARG J 172       8.250  15.133  25.396  1.00 98.74           C  
ATOM   1326  CG  ARG J 172       9.637  14.639  25.784  1.00 97.94           C  
ATOM   1327  CD  ARG J 172      10.319  15.664  26.690  1.00 97.48           C  
ATOM   1328  NE  ARG J 172      11.578  15.140  27.201  1.00 96.16           N  
ATOM   1329  CZ  ARG J 172      12.389  15.722  28.061  1.00 95.94           C  
ATOM   1330  NH1 ARG J 172      12.155  16.920  28.525  1.00 92.81           N  
ATOM   1331  NH2 ARG J 172      13.453  15.082  28.467  1.00 92.79           N  
ATOM   1332  N   LEU J 173       7.981  14.952  22.287  1.00 98.89           N  
ATOM   1333  CA  LEU J 173       8.524  14.964  20.936  1.00 98.89           C  
ATOM   1334  C   LEU J 173       9.721  15.906  20.870  1.00 98.89           C  
ATOM   1335  O   LEU J 173       9.713  16.971  21.485  1.00 98.77           O  
ATOM   1336  CB  LEU J 173       7.428  15.370  19.932  1.00 98.81           C  
ATOM   1337  CG  LEU J 173       6.161  14.487  19.957  1.00 98.47           C  
ATOM   1338  CD1 LEU J 173       5.150  15.002  18.934  1.00 97.97           C  
ATOM   1339  CD2 LEU J 173       6.466  13.020  19.645  1.00 97.63           C  
ATOM   1340  N   TYR J 174      10.725  15.520  20.100  1.00 98.87           N  
ATOM   1341  CA  TYR J 174      11.850  16.362  19.724  1.00 98.87           C  
ATOM   1342  C   TYR J 174      11.935  16.423  18.207  1.00 98.89           C  
ATOM   1343  O   TYR J 174      11.810  15.394  17.537  1.00 98.82           O  
ATOM   1344  CB  TYR J 174      13.164  15.806  20.281  1.00 98.77           C  
ATOM   1345  CG  TYR J 174      13.247  15.648  21.778  1.00 98.48           C  
ATOM   1346  CD1 TYR J 174      13.987  16.573  22.529  1.00 97.46           C  
ATOM   1347  CD2 TYR J 174      12.643  14.549  22.423  1.00 97.36           C  
ATOM   1348  CE1 TYR J 174      14.192  16.375  23.898  1.00 96.66           C  
ATOM   1349  CE2 TYR J 174      12.831  14.342  23.795  1.00 96.76           C  
ATOM   1350  CZ  TYR J 174      13.623  15.252  24.520  1.00 96.85           C  
ATOM   1351  OH  TYR J 174      13.878  15.023  25.851  1.00 95.31           O  
ATOM   1352  N   SER J 175      12.209  17.623  17.687  1.00 98.83           N  
ATOM   1353  CA  SER J 175      12.551  17.838  16.283  1.00 98.79           C  
ATOM   1354  C   SER J 175      13.965  18.377  16.213  1.00 98.76           C  
ATOM   1355  O   SER J 175      14.247  19.452  16.747  1.00 98.41           O  
ATOM   1356  CB  SER J 175      11.558  18.793  15.627  1.00 98.51           C  
ATOM   1357  OG  SER J 175      10.278  18.188  15.554  1.00 90.16           O  
ATOM   1358  N   TYR J 176      14.862  17.644  15.576  1.00 98.74           N  
ATOM   1359  CA  TYR J 176      16.243  18.051  15.352  1.00 98.72           C  
ATOM   1360  C   TYR J 176      16.471  18.364  13.884  1.00 98.65           C  
ATOM   1361  O   TYR J 176      15.967  17.662  12.998  1.00 98.52           O  
ATOM   1362  CB  TYR J 176      17.219  16.972  15.809  1.00 98.64           C  
ATOM   1363  CG  TYR J 176      17.169  16.652  17.284  1.00 98.55           C  
ATOM   1364  CD1 TYR J 176      17.994  17.342  18.192  1.00 98.12           C  
ATOM   1365  CD2 TYR J 176      16.303  15.646  17.761  1.00 98.14           C  
ATOM   1366  CE1 TYR J 176      17.966  17.037  19.560  1.00 97.79           C  
ATOM   1367  CE2 TYR J 176      16.261  15.335  19.128  1.00 97.83           C  
ATOM   1368  CZ  TYR J 176      17.095  16.033  20.021  1.00 97.67           C  
ATOM   1369  OH  TYR J 176      17.056  15.724  21.367  1.00 96.41           O  
ATOM   1370  N   HIS J 177      17.306  19.375  13.646  1.00 98.00           N  
ATOM   1371  CA  HIS J 177      17.675  19.801  12.306  1.00 97.84           C  
ATOM   1372  C   HIS J 177      19.152  20.177  12.258  1.00 97.97           C  
ATOM   1373  O   HIS J 177      19.701  20.717  13.221  1.00 98.00           O  
ATOM   1374  CB  HIS J 177      16.799  20.987  11.871  1.00 97.13           C  
ATOM   1375  CG  HIS J 177      15.321  20.680  11.875  1.00 85.33           C  
ATOM   1376  ND1 HIS J 177      14.595  20.187  10.800  1.00 74.34           N  
ATOM   1377  CD2 HIS J 177      14.436  20.818  12.917  0.99 78.47           C  
ATOM   1378  CE1 HIS J 177      13.316  20.034  11.190  0.99 77.95           C  
ATOM   1379  NE2 HIS J 177      13.190  20.409  12.461  0.99 81.62           N  
ATOM   1380  N   ARG J 178      19.789  19.961  11.115  1.00 96.89           N  
ATOM   1381  CA  ARG J 178      21.093  20.513  10.750  1.00 96.29           C  
ATOM   1382  C   ARG J 178      21.142  20.818   9.259  1.00 95.35           C  
ATOM   1383  O   ARG J 178      20.323  20.311   8.491  1.00 94.59           O  
ATOM   1384  CB  ARG J 178      22.231  19.582  11.188  1.00 96.13           C  
ATOM   1385  CG  ARG J 178      22.260  18.246  10.452  1.00 95.65           C  
ATOM   1386  CD  ARG J 178      23.416  17.406  10.972  1.00 95.58           C  
ATOM   1387  NE  ARG J 178      23.504  16.118  10.285  1.00 95.98           N  
ATOM   1388  CZ  ARG J 178      24.388  15.174  10.555  1.00 96.78           C  
ATOM   1389  NH1 ARG J 178      25.290  15.330  11.484  1.00 94.98           N  
ATOM   1390  NH2 ARG J 178      24.370  14.054   9.896  1.00 95.45           N  
ATOM   1391  N   SER J 179      22.097  21.678   8.873  0.93 92.00           N  
ATOM   1392  CA  SER J 179      22.329  22.055   7.476  0.93 90.22           C  
ATOM   1393  C   SER J 179      23.020  20.957   6.684  0.93 86.71           C  
ATOM   1394  O   SER J 179      23.743  20.123   7.288  0.92 77.33           O  
ATOM   1395  CB  SER J 179      23.139  23.350   7.403  0.91 83.74           C  
ATOM   1396  OG  SER J 179      22.464  24.373   8.116  0.81 77.53           O  
ATOM   1397  OXT SER J 179      22.857  20.917   5.467  0.72 77.53           O  
TER    1398      SER J 179                                                      
HETATM 1399  PA  NAP Q   1      18.135  -3.283  11.915  1.00 98.88           P  
HETATM 1400  O1A NAP Q   1      18.996  -2.075  11.867  1.00 88.07           O  
HETATM 1401  O2A NAP Q   1      16.666  -3.105  11.816  1.00 87.12           O  
HETATM 1402  O5B NAP Q   1      18.546  -4.317  10.751  1.00 98.87           O  
HETATM 1403  C5B NAP Q   1      19.843  -4.864  10.701  1.00 98.83           C  
HETATM 1404  C4B NAP Q   1      19.953  -5.621   9.407  1.00 98.84           C  
HETATM 1405  O4B NAP Q   1      19.976  -4.706   8.305  1.00 98.73           O  
HETATM 1406  C3B NAP Q   1      21.221  -6.442   9.252  1.00 98.77           C  
HETATM 1407  O3B NAP Q   1      21.106  -7.693   9.921  1.00 98.61           O  
HETATM 1408  C2B NAP Q   1      21.284  -6.555   7.745  1.00 98.78           C  
HETATM 1409  O2B NAP Q   1      20.332  -7.488   7.242  1.00 98.73           O  
HETATM 1410  C1B NAP Q   1      20.849  -5.175   7.305  1.00 98.78           C  
HETATM 1411  N9A NAP Q   1      21.999  -4.256   7.187  1.00 98.75           N  
HETATM 1412  C8A NAP Q   1      22.604  -3.538   8.149  1.00 98.66           C  
HETATM 1413  N7A NAP Q   1      23.617  -2.833   7.671  1.00 98.58           N  
HETATM 1414  C5A NAP Q   1      23.663  -3.102   6.341  1.00 98.55           C  
HETATM 1415  C6A NAP Q   1      24.513  -2.672   5.268  1.00 98.37           C  
HETATM 1416  N6A NAP Q   1      25.546  -1.817   5.478  1.00 97.93           N  
HETATM 1417  N1A NAP Q   1      24.270  -3.158   4.036  1.00 98.23           N  
HETATM 1418  C2A NAP Q   1      23.246  -4.013   3.809  1.00 98.40           C  
HETATM 1419  N3A NAP Q   1      22.421  -4.458   4.783  1.00 98.63           N  
HETATM 1420  C4A NAP Q   1      22.638  -4.014   6.026  1.00 98.64           C  
HETATM 1421  O3  NAP Q   1      18.494  -4.155  13.201  1.00 98.81           O  
HETATM 1422  PN  NAP Q   1      18.677  -3.787  14.743  1.00 98.74           P  
HETATM 1423  O1N NAP Q   1      18.786  -5.116  15.425  1.00 91.59           O  
HETATM 1424  O2N NAP Q   1      19.741  -2.783  14.947  1.00 89.84           O  
HETATM 1425  O5D NAP Q   1      17.272  -3.091  15.124  1.00 98.55           O  
HETATM 1426  C5D NAP Q   1      16.098  -3.886  15.232  1.00 98.51           C  
HETATM 1427  C4D NAP Q   1      15.426  -3.568  16.575  1.00 98.83           C  
HETATM 1428  O4D NAP Q   1      15.037  -2.189  16.606  1.00 98.73           O  
HETATM 1429  C3D NAP Q   1      14.145  -4.368  16.811  1.00 98.76           C  
HETATM 1430  O3D NAP Q   1      14.058  -4.700  18.196  1.00 98.50           O  
HETATM 1431  C2D NAP Q   1      13.050  -3.392  16.423  1.00 98.73           C  
HETATM 1432  O2D NAP Q   1      11.813  -3.671  17.056  1.00 98.45           O  
HETATM 1433  C1D NAP Q   1      13.642  -2.087  16.907  1.00 98.87           C  
HETATM 1434  N1N NAP Q   1      13.101  -0.873  16.283  1.00 98.90           N  
HETATM 1435  C2N NAP Q   1      12.703   0.163  17.100  1.00 98.89           C  
HETATM 1436  C3N NAP Q   1      12.219   1.342  16.575  1.00 98.92           C  
HETATM 1437  C7N NAP Q   1      11.803   2.479  17.497  1.00 98.89           C  
HETATM 1438  O7N NAP Q   1      11.547   3.600  17.000  1.00 97.25           O  
HETATM 1439  N7N NAP Q   1      11.697   2.247  18.813  1.00 97.06           N  
HETATM 1440  C4N NAP Q   1      12.135   1.482  15.171  1.00 98.84           C  
HETATM 1441  C5N NAP Q   1      12.540   0.414  14.358  1.00 98.80           C  
HETATM 1442  C6N NAP Q   1      13.024  -0.756  14.923  1.00 98.81           C  
HETATM 1443  P2B NAP Q   1      20.706  -9.003   6.881  1.00 98.62           P  
HETATM 1444  O1X NAP Q   1      21.934  -8.960   6.003  1.00 89.36           O  
HETATM 1445  O2X NAP Q   1      19.472  -9.513   6.165  1.00 89.26           O  
HETATM 1446  O3X NAP Q   1      20.957  -9.687   8.189  1.00 91.12           O  
ENDMDL                                                                          
END                                                                             
