# Supplementary material for: Accurate structure prediction of biomolecular interactions with AlphaFold 3
Source: Nature. 2024 May 8;630(8016):493–500. doi: 10.1038/s41586-024-07487-w (PMC11168924; doi:10.1038/s41586-024-07487-w)
Supplement: Supplementary file 3 — AF3 predictions for the Posebusters benchmark and outputs of the Posebusters checks for those predictions. [file 41586_2024_7487_MOESM3_ESM.zip › 5SD5_HWI_pred_lig_pose.sdf]

5SD5_HWI_A_202
     RDKit          3D

 29 31  0  0  0  0  0  0  0  0999 V2000
    8.9313    3.6115   14.7358 C   0  0  0  0  0  0  0  0  0  0  0  0
    8.8578    0.7441   12.4523 C   0  0  0  0  0  0  0  0  0  0  0  0
    7.4488   -2.2810   15.1273 C   0  0  0  0  0  0  0  0  0  0  0  0
    5.4952   -3.0289   16.3741 C   0  0  0  0  0  0  0  0  0  0  0  0
    4.7350   -2.0371   15.7532 C   0  0  0  0  0  0  0  0  0  0  0  0
    5.3131   -1.1800   14.8407 C   0  0  0  0  0  0  0  0  0  0  0  0
    4.6135    0.3554   12.8975 C   0  0  0  0  0  0  0  0  0  0  0  0
    8.4072    2.0750   12.9824 C   0  0  0  0  0  0  0  0  0  0  0  0
    8.5874   -0.3607   13.4162 C   0  0  0  0  0  0  0  0  0  0  0  0
    6.6793   -1.2992   14.5306 C   0  0  0  0  0  0  0  0  0  0  0  0
    6.8567   -3.1544   16.0526 C   0  0  0  0  0  0  0  0  0  0  0  0
    7.7088   -4.2153   16.6735 C   0  0  0  0  0  0  0  0  0  0  0  0
    5.5828    3.1001   15.7857 C   0  0  0  0  0  0  0  0  0  0  0  0
    7.0199    2.7677   16.1854 C   0  0  0  0  0  0  0  0  0  0  0  0
    7.9645    3.8587   15.7030 C   0  0  0  0  0  0  0  0  0  0  0  0
    8.6597    6.0982   15.8478 C   0  0  0  0  0  0  0  0  0  0  0  0
    9.7688    4.6648   14.3297 C   0  0  0  0  0  0  0  0  0  0  0  0
    3.0691    0.3981   12.8863 C   0  0  0  0  0  0  0  0  0  0  0  0
    3.1309   -0.1066   14.3161 C   0  0  0  0  0  0  0  0  0  0  0  0
    2.3577    1.6887   12.6938 C   0  0  0  0  0  0  0  0  0  0  0  0
    7.8378    5.1031   16.2512 N   0  0  0  0  0  0  0  0  0  0  0  0
    8.5192    7.3345   16.3865 N   0  0  0  0  0  0  0  0  0  0  0  0
    9.6183    5.8894   14.9060 N   0  0  0  0  0  0  0  0  0  0  0  0
   10.7078    4.4707   13.3946 N   0  0  0  0  0  0  0  0  0  0  0  0
    4.5740   -0.2075   14.2097 N   0  0  0  0  0  0  0  0  0  0  0  0
    9.0922    2.3606   14.1638 O   0  0  0  0  0  0  0  0  0  0  0  0
    7.2157   -0.4115   13.6352 O   0  0  0  0  0  0  0  0  0  0  0  0
    1.1822    1.7981   13.1564 O   0  0  0  0  0  0  0  0  0  0  0  0
    2.8991    2.6076   12.0204 O   0  0  0  0  0  0  0  0  0  0  0  0
  4  5  1  0
  5  6  2  0
  2  8  1  0
  2  9  1  0
  3 10  2  0
  6 10  1  0
  3 11  1  0
  4 11  2  0
 11 12  1  0
 13 14  1  0
 14 15  1  0
  1 15  2  0
  1 17  1  0
  7 18  1  0
 18 19  1  0
 18 20  1  0
 15 21  1  0
 16 21  2  0
 16 22  1  0
 16 23  1  0
 17 23  2  0
 17 24  1  0
  6 25  1  0
  7 25  1  0
 19 25  1  0
  1 26  1  0
  8 26  1  0
  9 27  1  0
 10 27  1  0
 20 28  2  0
 20 29  1  0
M  END
