# Supplementary material for: Accurate structure prediction of biomolecular interactions with AlphaFold 3
Source: Nature. 2024 May 8;630(8016):493–500. doi: 10.1038/s41586-024-07487-w (PMC11168924; doi:10.1038/s41586-024-07487-w)
Supplement: Supplementary file 3 — AF3 predictions for the Posebusters benchmark and outputs of the Posebusters checks for those predictions. [file 41586_2024_7487_MOESM3_ESM.zip › 5SIS_JSM_pred_context_pose.pdb]

TITLE     5SIS                                                                  
REVDAT   1   01-OCT-21         0                                                
REMARK   6                                                                      
REMARK   6 PDB GENERATED WITH DEEPMIND STRUCTURE CLASS VERSION 1.0.2.           
SEQRES   1 J  343  GLY SER SER ILE CYS THR SER GLU GLU TRP GLN GLY LEU          
SEQRES   2 J  343  MET GLN PHE THR LEU PRO VAL ARG LEU CYS LYS GLU ILE          
SEQRES   3 J  343  GLU LEU PHE HIS PHE ASP ILE GLY PRO PHE GLU ASN MET          
SEQRES   4 J  343  TRP PRO GLY ILE PHE VAL TYR MET VAL HIS ARG SER CYS          
SEQRES   5 J  343  GLY THR SER CYS PHE GLU LEU GLU LYS LEU CME ARG PHE          
SEQRES   6 J  343  ILE MET SER VAL LYS LYS ASN TYR ARG ARG VAL PRO TYR          
SEQRES   7 J  343  HIS ASN TRP LYS HIS ALA VAL THR VAL ALA HIS CYS MET          
SEQRES   8 J  343  TYR ALA ILE LEU GLN ASN ASN HIS THR LEU PHE THR ASP          
SEQRES   9 J  343  LEU GLU ARG LYS GLY LEU LEU ILE ALA CYS LEU CYS HIS          
SEQRES  10 J  343  ASP LEU ASP HIS ARG GLY PHE SER ASN SER TYR LEU GLN          
SEQRES  11 J  343  LYS PHE ASP HIS PRO LEU ALA ALA LEU TYR SER THR SER          
SEQRES  12 J  343  THR MET GLU GLN HIS HIS PHE SER GLN THR VAL SER ILE          
SEQRES  13 J  343  LEU GLN LEU GLU GLY HIS ASN ILE PHE SER THR LEU SER          
SEQRES  14 J  343  SER SER GLU TYR GLU GLN VAL LEU GLU ILE ILE ARG LYS          
SEQRES  15 J  343  ALA ILE ILE ALA THR ASP LEU ALA LEU TYR PHE GLY ASN          
SEQRES  16 J  343  ARG LYS GLN LEU GLU GLU MET TYR GLN THR GLY SER LEU          
SEQRES  17 J  343  ASN LEU ASN ASN GLN SER HIS ARG ASP ARG VAL ILE GLY          
SEQRES  18 J  343  LEU MET MET THR ALA CYS ASP LEU CYS SER VAL THR LYS          
SEQRES  19 J  343  LEU TRP PRO VAL THR LYS LEU THR ALA ASN ASP ILE TYR          
SEQRES  20 J  343  ALA GLU PHE TRP ALA GLU GLY ASP GLU MET LYS LYS LEU          
SEQRES  21 J  343  GLY ILE GLN PRO ILE PRO MET MET ASP ARG ASP LYS LYS          
SEQRES  22 J  343  ASP GLU VAL PRO GLN GLY GLN LEU GLY PHE TYR ASN ALA          
SEQRES  23 J  343  VAL ALA ILE PRO CYS TYR THR THR LEU THR GLN ILE LEU          
SEQRES  24 J  343  PRO PRO THR GLU PRO LEU LEU LYS ALA CYS ARG ASP ASN          
SEQRES  25 J  343  LEU SER GLN TRP GLU LYS VAL ILE ARG GLY GLU GLU THR          
SEQRES  26 J  343  ALA THR TRP ILE SER SER PRO SER VAL ALA GLN LYS ALA          
SEQRES  27 J  343  ALA ALA SER GLU ASP                                          
HET     ZN  Q   1       1                                                       
HET     MG  F   1       1                                                       
HETNAM      ZN ?                                                                
HETNAM      MG ?                                                                
MODEL        1                                                                  
ATOM      1  N   GLY J   1      46.635  82.852  68.507  0.31 71.45           N  
ATOM      2  CA  GLY J   1      47.449  83.546  69.550  0.30 80.28           C  
ATOM      3  C   GLY J   1      48.031  84.813  68.982  0.31 85.27           C  
ATOM      4  O   GLY J   1      48.028  84.959  67.754  0.31 78.21           O  
ATOM      5  N   SER J   2      48.538  85.710  69.819  0.85 83.11           N  
ATOM      6  CA  SER J   2      49.151  86.953  69.346  0.85 92.99           C  
ATOM      7  C   SER J   2      50.425  86.672  68.545  0.86 96.43           C  
ATOM      8  O   SER J   2      51.228  85.812  68.922  0.86 94.67           O  
ATOM      9  CB  SER J   2      49.448  87.876  70.528  0.87 85.34           C  
ATOM     10  OG  SER J   2      48.275  88.056  71.296  0.78 77.24           O  
ATOM     11  N   SER J   3      50.605  87.381  67.446  0.97 95.69           N  
ATOM     12  CA  SER J   3      51.829  87.311  66.649  0.97 97.49           C  
ATOM     13  C   SER J   3      52.992  87.949  67.404  0.97 98.10           C  
ATOM     14  O   SER J   3      52.819  88.972  68.070  0.97 97.53           O  
ATOM     15  CB  SER J   3      51.631  87.997  65.296  0.98 96.27           C  
ATOM     16  OG  SER J   3      50.650  87.317  64.536  0.96 90.74           O  
ATOM     17  N   ILE J   4      54.197  87.378  67.272  0.99 98.39           N  
ATOM     18  CA  ILE J   4      55.405  87.820  67.975  0.99 98.48           C  
ATOM     19  C   ILE J   4      56.418  88.329  66.947  0.99 98.57           C  
ATOM     20  O   ILE J   4      56.614  87.718  65.897  0.99 98.20           O  
ATOM     21  CB  ILE J   4      55.988  86.690  68.861  0.99 97.75           C  
ATOM     22  CG1 ILE J   4      54.908  86.125  69.814  0.98 93.47           C  
ATOM     23  CG2 ILE J   4      57.193  87.216  69.663  0.97 94.29           C  
ATOM     24  CD1 ILE J   4      55.378  84.947  70.677  0.97 86.59           C  
ATOM     25  N   CYS J   5      57.076  89.444  67.244  0.98 98.31           N  
ATOM     26  CA  CYS J   5      58.122  89.992  66.393  0.98 98.40           C  
ATOM     27  C   CYS J   5      59.368  89.092  66.355  0.98 98.37           C  
ATOM     28  O   CYS J   5      59.647  88.335  67.288  0.98 98.04           O  
ATOM     29  CB  CYS J   5      58.457  91.419  66.841  0.98 98.27           C  
ATOM     30  SG  CYS J   5      59.274  91.446  68.463  0.98 98.29           S  
ATOM     31  N   THR J   6      60.150  89.203  65.290  0.99 98.33           N  
ATOM     32  CA  THR J   6      61.460  88.541  65.200  0.99 98.26           C  
ATOM     33  C   THR J   6      62.525  89.318  65.976  0.99 98.36           C  
ATOM     34  O   THR J   6      62.359  90.501  66.296  0.99 98.27           O  
ATOM     35  CB  THR J   6      61.899  88.327  63.743  0.99 98.03           C  
ATOM     36  OG1 THR J   6      62.164  89.561  63.119  0.98 97.11           O  
ATOM     37  CG2 THR J   6      60.855  87.581  62.912  0.98 96.89           C  
ATOM     38  N   SER J   7      63.658  88.669  66.272  0.99 98.22           N  
ATOM     39  CA  SER J   7      64.816  89.341  66.873  0.99 98.09           C  
ATOM     40  C   SER J   7      65.341  90.464  65.979  0.99 98.28           C  
ATOM     41  O   SER J   7      65.623  91.546  66.479  0.99 97.87           O  
ATOM     42  CB  SER J   7      65.931  88.332  67.162  0.99 97.14           C  
ATOM     43  OG  SER J   7      66.212  87.553  66.016  0.98 87.09           O  
ATOM     44  N   GLU J   8      65.397  90.246  64.669  1.00 98.22           N  
ATOM     45  CA  GLU J   8      65.848  91.242  63.698  1.00 98.24           C  
ATOM     46  C   GLU J   8      64.975  92.505  63.718  1.00 98.36           C  
ATOM     47  O   GLU J   8      65.493  93.621  63.735  1.00 98.03           O  
ATOM     48  CB  GLU J   8      65.850  90.589  62.312  0.99 97.78           C  
ATOM     49  CG  GLU J   8      66.460  91.487  61.231  0.89 88.12           C  
ATOM     50  CD  GLU J   8      66.499  90.812  59.853  0.86 81.26           C  
ATOM     51  OE1 GLU J   8      67.119  91.408  58.943  0.85 74.34           O  
ATOM     52  OE2 GLU J   8      65.914  89.718  59.701  0.86 75.67           O  
ATOM     53  N   GLU J   9      63.666  92.345  63.806  0.99 98.40           N  
ATOM     54  CA  GLU J   9      62.732  93.476  63.838  0.99 98.44           C  
ATOM     55  C   GLU J   9      62.946  94.383  65.053  0.99 98.47           C  
ATOM     56  O   GLU J   9      63.063  95.598  64.896  0.99 98.39           O  
ATOM     57  CB  GLU J   9      61.287  92.962  63.837  0.99 98.39           C  
ATOM     58  CG  GLU J   9      60.834  92.466  62.455  0.99 98.11           C  
ATOM     59  CD  GLU J   9      59.537  91.645  62.526  0.99 98.09           C  
ATOM     60  OE1 GLU J   9      58.759  91.624  61.545  0.99 95.86           O  
ATOM     61  OE2 GLU J   9      59.286  90.971  63.553  0.98 96.42           O  
ATOM     62  N   TRP J  10      63.021  93.813  66.257  0.99 98.43           N  
ATOM     63  CA  TRP J  10      63.177  94.641  67.452  0.99 98.44           C  
ATOM     64  C   TRP J  10      64.609  95.159  67.644  0.99 98.44           C  
ATOM     65  O   TRP J  10      64.780  96.276  68.117  0.99 98.21           O  
ATOM     66  CB  TRP J  10      62.638  93.917  68.694  0.99 98.25           C  
ATOM     67  CG  TRP J  10      63.450  92.784  69.236  0.99 98.16           C  
ATOM     68  CD1 TRP J  10      63.184  91.467  69.075  0.99 97.52           C  
ATOM     69  CD2 TRP J  10      64.672  92.867  70.038  0.99 98.06           C  
ATOM     70  NE1 TRP J  10      64.176  90.708  69.700  0.99 96.97           N  
ATOM     71  CE2 TRP J  10      65.108  91.541  70.293  0.99 97.56           C  
ATOM     72  CE3 TRP J  10      65.450  93.920  70.557  0.99 96.93           C  
ATOM     73  CZ2 TRP J  10      66.296  91.261  71.012  0.99 96.60           C  
ATOM     74  CZ3 TRP J  10      66.629  93.643  71.273  0.99 96.22           C  
ATOM     75  CH2 TRP J  10      67.049  92.328  71.497  0.99 95.91           C  
ATOM     76  N   GLN J  11      65.628  94.427  67.224  0.99 98.38           N  
ATOM     77  CA  GLN J  11      67.021  94.891  67.242  0.99 98.25           C  
ATOM     78  C   GLN J  11      67.244  96.027  66.237  0.99 98.13           C  
ATOM     79  O   GLN J  11      67.901  97.013  66.567  0.99 97.59           O  
ATOM     80  CB  GLN J  11      67.968  93.726  66.936  0.99 98.01           C  
ATOM     81  CG  GLN J  11      68.089  92.750  68.112  0.98 96.88           C  
ATOM     82  CD  GLN J  11      68.911  91.501  67.779  0.98 96.03           C  
ATOM     83  OE1 GLN J  11      69.383  91.293  66.682  0.98 90.43           O  
ATOM     84  NE2 GLN J  11      69.109  90.635  68.742  0.98 88.26           N  
ATOM     85  N   GLY J  12      66.650  95.932  65.056  0.99 98.10           N  
ATOM     86  CA  GLY J  12      66.650  97.023  64.080  0.99 97.87           C  
ATOM     87  C   GLY J  12      66.008  98.297  64.631  0.99 98.00           C  
ATOM     88  O   GLY J  12      66.554  99.388  64.461  0.99 97.45           O  
ATOM     89  N   LEU J  13      64.916  98.160  65.362  0.99 98.49           N  
ATOM     90  CA  LEU J  13      64.281  99.295  66.033  0.99 98.54           C  
ATOM     91  C   LEU J  13      65.165  99.900  67.130  0.99 98.34           C  
ATOM     92  O   LEU J  13      65.228 101.123  67.248  0.99 97.93           O  
ATOM     93  CB  LEU J  13      62.914  98.859  66.587  1.00 98.60           C  
ATOM     94  CG  LEU J  13      62.155  99.974  67.333  0.99 98.65           C  
ATOM     95  CD1 LEU J  13      61.909 101.201  66.447  0.99 98.55           C  
ATOM     96  CD2 LEU J  13      60.812  99.444  67.805  0.99 98.57           C  
ATOM     97  N   MET J  14      65.855  99.087  67.904  1.00 98.31           N  
ATOM     98  CA  MET J  14      66.758  99.559  68.962  1.00 97.95           C  
ATOM     99  C   MET J  14      67.899 100.432  68.421  1.00 97.48           C  
ATOM    100  O   MET J  14      68.339 101.369  69.092  1.00 96.03           O  
ATOM    101  CB  MET J  14      67.312  98.348  69.717  1.00 97.17           C  
ATOM    102  CG  MET J  14      68.116  98.762  70.951  0.99 93.31           C  
ATOM    103  SD  MET J  14      68.696  97.372  71.947  0.99 92.95           S  
ATOM    104  CE  MET J  14      67.140  96.818  72.650  0.99 84.84           C  
ATOM    105  N   GLN J  15      68.355 100.157  67.207  1.00 97.54           N  
ATOM    106  CA  GLN J  15      69.430 100.908  66.541  1.00 96.76           C  
ATOM    107  C   GLN J  15      68.928 102.136  65.772  1.00 96.29           C  
ATOM    108  O   GLN J  15      69.725 102.944  65.302  1.00 93.99           O  
ATOM    109  CB  GLN J  15      70.181  99.961  65.598  1.00 95.66           C  
ATOM    110  CG  GLN J  15      70.895  98.831  66.356  0.93 89.32           C  
ATOM    111  CD  GLN J  15      71.601  97.841  65.422  0.91 83.41           C  
ATOM    112  OE1 GLN J  15      71.715  98.029  64.228  0.91 76.22           O  
ATOM    113  NE2 GLN J  15      72.110  96.764  65.966  0.90 71.93           N  
ATOM    114  N   PHE J  16      67.617 102.292  65.647  1.00 96.30           N  
ATOM    115  CA  PHE J  16      67.033 103.378  64.874  1.00 96.04           C  
ATOM    116  C   PHE J  16      67.270 104.742  65.530  1.00 96.09           C  
ATOM    117  O   PHE J  16      67.053 104.941  66.724  1.00 95.05           O  
ATOM    118  CB  PHE J  16      65.540 103.117  64.644  1.00 94.92           C  
ATOM    119  CG  PHE J  16      64.857 104.225  63.870  0.99 93.75           C  
ATOM    120  CD1 PHE J  16      64.182 105.247  64.560  0.99 90.60           C  
ATOM    121  CD2 PHE J  16      64.953 104.276  62.469  0.99 90.54           C  
ATOM    122  CE1 PHE J  16      63.602 106.313  63.854  0.99 88.65           C  
ATOM    123  CE2 PHE J  16      64.379 105.334  61.755  0.99 88.99           C  
ATOM    124  CZ  PHE J  16      63.700 106.357  62.452  0.99 88.81           C  
ATOM    125  N   THR J  17      67.651 105.723  64.711  1.00 95.90           N  
ATOM    126  CA  THR J  17      67.774 107.126  65.124  1.00 95.54           C  
ATOM    127  C   THR J  17      66.872 107.991  64.260  1.00 95.78           C  
ATOM    128  O   THR J  17      66.952 107.951  63.032  1.00 94.80           O  
ATOM    129  CB  THR J  17      69.227 107.611  65.046  1.00 93.93           C  
ATOM    130  OG1 THR J  17      70.055 106.772  65.812  0.97 83.43           O  
ATOM    131  CG2 THR J  17      69.393 109.020  65.612  0.97 81.72           C  
ATOM    132  N   LEU J  18      66.032 108.801  64.892  1.00 95.47           N  
ATOM    133  CA  LEU J  18      65.149 109.720  64.180  1.00 95.72           C  
ATOM    134  C   LEU J  18      65.971 110.831  63.496  1.00 96.17           C  
ATOM    135  O   LEU J  18      66.797 111.468  64.154  1.00 95.67           O  
ATOM    136  CB  LEU J  18      64.114 110.306  65.157  1.00 94.94           C  
ATOM    137  CG  LEU J  18      62.968 111.053  64.442  0.99 93.35           C  
ATOM    138  CD1 LEU J  18      61.973 110.078  63.818  0.99 90.54           C  
ATOM    139  CD2 LEU J  18      62.217 111.931  65.431  0.99 90.02           C  
ATOM    140  N   PRO J  19      65.737 111.123  62.209  1.00 96.45           N  
ATOM    141  CA  PRO J  19      66.391 112.249  61.551  1.00 96.66           C  
ATOM    142  C   PRO J  19      66.101 113.567  62.263  1.00 97.06           C  
ATOM    143  O   PRO J  19      64.944 113.897  62.529  1.00 96.61           O  
ATOM    144  CB  PRO J  19      65.853 112.258  60.114  1.00 95.97           C  
ATOM    145  CG  PRO J  19      65.451 110.808  59.874  1.00 94.09           C  
ATOM    146  CD  PRO J  19      64.958 110.361  61.254  1.00 96.28           C  
ATOM    147  N   VAL J  20      67.132 114.382  62.496  1.00 96.92           N  
ATOM    148  CA  VAL J  20      67.044 115.649  63.249  1.00 97.04           C  
ATOM    149  C   VAL J  20      65.978 116.603  62.693  1.00 97.20           C  
ATOM    150  O   VAL J  20      65.317 117.305  63.457  1.00 96.32           O  
ATOM    151  CB  VAL J  20      68.420 116.350  63.280  1.00 96.09           C  
ATOM    152  CG1 VAL J  20      68.383 117.696  64.016  0.98 87.44           C  
ATOM    153  CG2 VAL J  20      69.469 115.477  63.975  0.98 88.38           C  
ATOM    154  N   ARG J  21      65.762 116.610  61.377  1.00 95.62           N  
ATOM    155  CA  ARG J  21      64.728 117.446  60.746  1.00 95.23           C  
ATOM    156  C   ARG J  21      63.319 117.161  61.272  1.00 96.04           C  
ATOM    157  O   ARG J  21      62.528 118.083  61.385  1.00 94.40           O  
ATOM    158  CB  ARG J  21      64.794 117.309  59.211  0.99 92.16           C  
ATOM    159  CG  ARG J  21      64.353 115.946  58.682  0.84 79.95           C  
ATOM    160  CD  ARG J  21      64.403 115.871  57.162  0.81 74.62           C  
ATOM    161  NE  ARG J  21      63.897 114.575  56.692  0.81 67.67           N  
ATOM    162  CZ  ARG J  21      63.857 114.152  55.436  0.80 60.12           C  
ATOM    163  NH1 ARG J  21      64.304 114.890  54.459  0.79 55.21           N  
ATOM    164  NH2 ARG J  21      63.359 112.977  55.152  0.80 54.41           N  
ATOM    165  N   LEU J  22      63.032 115.908  61.620  1.00 96.52           N  
ATOM    166  CA  LEU J  22      61.707 115.504  62.091  1.00 97.08           C  
ATOM    167  C   LEU J  22      61.468 115.869  63.553  1.00 97.66           C  
ATOM    168  O   LEU J  22      60.318 116.002  63.949  1.00 97.40           O  
ATOM    169  CB  LEU J  22      61.501 113.993  61.872  1.00 96.21           C  
ATOM    170  CG  LEU J  22      61.489 113.551  60.397  0.99 93.01           C  
ATOM    171  CD1 LEU J  22      61.215 112.052  60.322  0.99 89.02           C  
ATOM    172  CD2 LEU J  22      60.413 114.267  59.579  0.99 88.38           C  
ATOM    173  N   CYS J  23      62.516 116.095  64.349  1.00 97.08           N  
ATOM    174  CA  CYS J  23      62.376 116.419  65.774  1.00 97.18           C  
ATOM    175  C   CYS J  23      61.585 117.706  66.029  1.00 97.54           C  
ATOM    176  O   CYS J  23      61.008 117.858  67.097  1.00 97.09           O  
ATOM    177  CB  CYS J  23      63.757 116.555  66.424  1.00 96.18           C  
ATOM    178  SG  CYS J  23      64.715 115.024  66.307  1.00 91.15           S  
ATOM    179  N   LYS J  24      61.564 118.649  65.087  1.00 97.26           N  
ATOM    180  CA  LYS J  24      60.748 119.866  65.194  1.00 97.21           C  
ATOM    181  C   LYS J  24      59.346 119.656  64.644  1.00 97.73           C  
ATOM    182  O   LYS J  24      58.391 120.163  65.211  1.00 97.42           O  
ATOM    183  CB  LYS J  24      61.423 121.037  64.473  1.00 96.18           C  
ATOM    184  CG  LYS J  24      62.695 121.508  65.187  0.80 87.24           C  
ATOM    185  CD  LYS J  24      63.243 122.763  64.498  0.73 80.63           C  
ATOM    186  CE  LYS J  24      64.497 123.250  65.211  0.70 69.34           C  
ATOM    187  NZ  LYS J  24      65.039 124.480  64.583  0.70 59.55           N  
ATOM    188  N   GLU J  25      59.221 118.925  63.544  1.00 97.93           N  
ATOM    189  CA  GLU J  25      57.938 118.721  62.869  1.00 97.98           C  
ATOM    190  C   GLU J  25      56.995 117.838  63.691  1.00 98.41           C  
ATOM    191  O   GLU J  25      55.800 118.100  63.726  1.00 98.18           O  
ATOM    192  CB  GLU J  25      58.175 118.100  61.484  1.00 96.89           C  
ATOM    193  CG  GLU J  25      58.855 119.074  60.512  0.97 88.65           C  
ATOM    194  CD  GLU J  25      59.157 118.439  59.144  0.96 81.69           C  
ATOM    195  OE1 GLU J  25      59.989 119.021  58.407  0.95 74.58           O  
ATOM    196  OE2 GLU J  25      58.598 117.370  58.830  0.95 75.42           O  
ATOM    197  N   ILE J  26      57.540 116.850  64.398  1.00 98.59           N  
ATOM    198  CA  ILE J  26      56.753 115.915  65.217  1.00 98.70           C  
ATOM    199  C   ILE J  26      56.022 116.599  66.379  1.00 98.83           C  
ATOM    200  O   ILE J  26      55.026 116.070  66.861  1.00 98.78           O  
ATOM    201  CB  ILE J  26      57.658 114.760  65.701  1.00 98.35           C  
ATOM    202  CG1 ILE J  26      56.796 113.559  66.136  1.00 92.78           C  
ATOM    203  CG2 ILE J  26      58.598 115.209  66.843  1.00 95.09           C  
ATOM    204  CD1 ILE J  26      57.629 112.306  66.401  1.00 84.94           C  
ATOM    205  N   GLU J  27      56.475 117.776  66.821  1.00 98.75           N  
ATOM    206  CA  GLU J  27      55.816 118.541  67.887  1.00 98.74           C  
ATOM    207  C   GLU J  27      54.534 119.237  67.407  1.00 98.77           C  
ATOM    208  O   GLU J  27      53.734 119.702  68.215  1.00 98.58           O  
ATOM    209  CB  GLU J  27      56.796 119.572  68.475  1.00 98.59           C  
ATOM    210  CG  GLU J  27      58.106 118.991  69.026  1.00 98.00           C  
ATOM    211  CD  GLU J  27      57.912 117.997  70.174  1.00 97.78           C  
ATOM    212  OE1 GLU J  27      58.607 116.956  70.171  1.00 95.64           O  
ATOM    213  OE2 GLU J  27      57.092 118.243  71.080  1.00 96.05           O  
ATOM    214  N   LEU J  28      54.306 119.301  66.093  1.00 98.60           N  
ATOM    215  CA  LEU J  28      53.173 119.996  65.496  1.00 98.54           C  
ATOM    216  C   LEU J  28      51.959 119.075  65.392  1.00 98.76           C  
ATOM    217  O   LEU J  28      52.049 117.975  64.858  1.00 98.69           O  
ATOM    218  CB  LEU J  28      53.566 120.547  64.113  1.00 98.05           C  
ATOM    219  CG  LEU J  28      54.787 121.492  64.113  1.00 96.30           C  
ATOM    220  CD1 LEU J  28      55.141 121.871  62.674  1.00 94.38           C  
ATOM    221  CD2 LEU J  28      54.519 122.782  64.900  1.00 93.42           C  
ATOM    222  N   PHE J  29      50.797 119.574  65.788  1.00 98.84           N  
ATOM    223  CA  PHE J  29      49.540 118.813  65.690  1.00 98.89           C  
ATOM    224  C   PHE J  29      49.245 118.301  64.273  1.00 98.86           C  
ATOM    225  O   PHE J  29      48.744 117.196  64.105  1.00 98.70           O  
ATOM    226  CB  PHE J  29      48.377 119.697  66.156  1.00 98.89           C  
ATOM    227  CG  PHE J  29      48.308 119.888  67.654  1.00 98.90           C  
ATOM    228  CD1 PHE J  29      47.867 118.829  68.470  1.00 98.75           C  
ATOM    229  CD2 PHE J  29      48.660 121.114  68.245  1.00 98.75           C  
ATOM    230  CE1 PHE J  29      47.771 118.993  69.859  1.00 98.62           C  
ATOM    231  CE2 PHE J  29      48.567 121.288  69.633  1.00 98.63           C  
ATOM    232  CZ  PHE J  29      48.118 120.224  70.441  1.00 98.78           C  
ATOM    233  N   HIS J  30      49.551 119.088  63.249  1.00 98.52           N  
ATOM    234  CA  HIS J  30      49.273 118.749  61.850  1.00 98.15           C  
ATOM    235  C   HIS J  30      50.332 117.853  61.195  1.00 98.45           C  
ATOM    236  O   HIS J  30      50.211 117.566  60.005  1.00 98.05           O  
ATOM    237  CB  HIS J  30      49.057 120.038  61.044  1.00 96.04           C  
ATOM    238  CG  HIS J  30      50.285 120.896  60.945  1.00 90.97           C  
ATOM    239  ND1 HIS J  30      50.555 122.003  61.720  1.00 78.95           N  
ATOM    240  CD2 HIS J  30      51.345 120.739  60.087  1.00 80.28           C  
ATOM    241  CE1 HIS J  30      51.741 122.505  61.335  1.00 78.40           C  
ATOM    242  NE2 HIS J  30      52.242 121.756  60.345  0.99 81.31           N  
ATOM    243  N   PHE J  31      51.357 117.417  61.930  1.00 98.64           N  
ATOM    244  CA  PHE J  31      52.386 116.528  61.394  1.00 98.70           C  
ATOM    245  C   PHE J  31      51.762 115.267  60.788  1.00 98.77           C  
ATOM    246  O   PHE J  31      50.944 114.595  61.419  1.00 98.74           O  
ATOM    247  CB  PHE J  31      53.390 116.166  62.493  1.00 98.64           C  
ATOM    248  CG  PHE J  31      54.463 115.194  62.053  1.00 98.62           C  
ATOM    249  CD1 PHE J  31      54.493 113.888  62.573  1.00 98.35           C  
ATOM    250  CD2 PHE J  31      55.431 115.585  61.110  1.00 98.31           C  
ATOM    251  CE1 PHE J  31      55.486 112.983  62.171  1.00 98.06           C  
ATOM    252  CE2 PHE J  31      56.423 114.688  60.696  1.00 98.04           C  
ATOM    253  CZ  PHE J  31      56.453 113.382  61.234  1.00 98.20           C  
ATOM    254  N   ASP J  32      52.147 114.950  59.569  1.00 98.65           N  
ATOM    255  CA  ASP J  32      51.735 113.737  58.866  1.00 98.64           C  
ATOM    256  C   ASP J  32      52.872 112.715  58.859  1.00 98.60           C  
ATOM    257  O   ASP J  32      53.950 112.954  58.306  1.00 98.39           O  
ATOM    258  CB  ASP J  32      51.260 114.071  57.445  1.00 98.57           C  
ATOM    259  CG  ASP J  32      50.906 112.807  56.654  1.00 98.39           C  
ATOM    260  OD1 ASP J  32      50.485 111.809  57.285  1.00 97.79           O  
ATOM    261  OD2 ASP J  32      51.107 112.808  55.421  1.00 97.48           O  
ATOM    262  N   ILE J  33      52.616 111.558  59.448  1.00 98.58           N  
ATOM    263  CA  ILE J  33      53.578 110.447  59.458  1.00 98.60           C  
ATOM    264  C   ILE J  33      53.679 109.752  58.096  1.00 98.47           C  
ATOM    265  O   ILE J  33      54.620 108.999  57.861  1.00 98.24           O  
ATOM    266  CB  ILE J  33      53.249 109.425  60.570  1.00 98.59           C  
ATOM    267  CG1 ILE J  33      51.955 108.633  60.270  1.00 98.15           C  
ATOM    268  CG2 ILE J  33      53.188 110.117  61.944  1.00 97.85           C  
ATOM    269  CD1 ILE J  33      51.819 107.373  61.121  1.00 97.96           C  
ATOM    270  N   GLY J  34      52.717 109.965  57.207  1.00 97.51           N  
ATOM    271  CA  GLY J  34      52.520 109.199  55.972  1.00 97.30           C  
ATOM    272  C   GLY J  34      53.786 108.955  55.153  1.00 97.33           C  
ATOM    273  O   GLY J  34      54.050 107.802  54.806  1.00 96.27           O  
ATOM    274  N   PRO J  35      54.619 109.975  54.884  1.00 97.17           N  
ATOM    275  CA  PRO J  35      55.830 109.834  54.071  1.00 96.71           C  
ATOM    276  C   PRO J  35      56.954 108.999  54.701  1.00 96.49           C  
ATOM    277  O   PRO J  35      57.966 108.754  54.043  1.00 94.89           O  
ATOM    278  CB  PRO J  35      56.303 111.271  53.803  1.00 95.93           C  
ATOM    279  CG  PRO J  35      55.059 112.135  54.014  1.00 95.80           C  
ATOM    280  CD  PRO J  35      54.356 111.389  55.140  1.00 97.36           C  
ATOM    281  N   PHE J  36      56.832 108.577  55.966  1.00 96.20           N  
ATOM    282  CA  PHE J  36      57.931 108.033  56.767  1.00 96.44           C  
ATOM    283  C   PHE J  36      57.664 106.613  57.273  1.00 96.92           C  
ATOM    284  O   PHE J  36      58.041 106.287  58.398  1.00 96.09           O  
ATOM    285  CB  PHE J  36      58.251 109.010  57.916  1.00 94.65           C  
ATOM    286  CG  PHE J  36      58.418 110.459  57.502  1.00 94.95           C  
ATOM    287  CD1 PHE J  36      59.493 110.847  56.678  1.00 93.19           C  
ATOM    288  CD2 PHE J  36      57.479 111.422  57.918  1.00 93.02           C  
ATOM    289  CE1 PHE J  36      59.624 112.184  56.268  1.00 91.37           C  
ATOM    290  CE2 PHE J  36      57.604 112.758  57.512  1.00 91.48           C  
ATOM    291  CZ  PHE J  36      58.679 113.140  56.687  1.00 91.25           C  
ATOM    292  N   GLU J  37      57.053 105.742  56.476  1.00 97.96           N  
ATOM    293  CA  GLU J  37      56.576 104.416  56.912  1.00 98.20           C  
ATOM    294  C   GLU J  37      57.628 103.593  57.671  1.00 98.13           C  
ATOM    295  O   GLU J  37      57.363 103.098  58.768  1.00 97.67           O  
ATOM    296  CB  GLU J  37      56.050 103.643  55.695  1.00 97.92           C  
ATOM    297  CG  GLU J  37      55.441 102.293  56.104  0.99 96.44           C  
ATOM    298  CD  GLU J  37      54.703 101.577  54.972  0.99 95.71           C  
ATOM    299  OE1 GLU J  37      54.198 100.465  55.257  0.99 90.45           O  
ATOM    300  OE2 GLU J  37      54.630 102.112  53.849  0.99 91.68           O  
ATOM    301  N   ASN J  38      58.847 103.510  57.162  1.00 97.61           N  
ATOM    302  CA  ASN J  38      59.947 102.779  57.805  1.00 97.32           C  
ATOM    303  C   ASN J  38      60.361 103.371  59.160  1.00 97.57           C  
ATOM    304  O   ASN J  38      61.061 102.720  59.933  1.00 96.52           O  
ATOM    305  CB  ASN J  38      61.146 102.741  56.844  1.00 95.84           C  
ATOM    306  CG  ASN J  38      60.870 101.938  55.579  0.98 85.11           C  
ATOM    307  OD1 ASN J  38      60.075 101.018  55.557  0.98 74.94           O  
ATOM    308  ND2 ASN J  38      61.531 102.265  54.500  0.98 72.83           N  
ATOM    309  N   MET J  39      59.953 104.598  59.457  1.00 98.23           N  
ATOM    310  CA  MET J  39      60.294 105.309  60.686  1.00 98.38           C  
ATOM    311  C   MET J  39      59.192 105.238  61.740  1.00 98.60           C  
ATOM    312  O   MET J  39      59.461 105.602  62.877  1.00 98.56           O  
ATOM    313  CB  MET J  39      60.649 106.773  60.392  1.00 97.97           C  
ATOM    314  CG  MET J  39      61.765 106.922  59.355  1.00 96.13           C  
ATOM    315  SD  MET J  39      62.259 108.642  59.101  1.00 94.21           S  
ATOM    316  CE  MET J  39      63.449 108.416  57.754  1.00 87.25           C  
ATOM    317  N   TRP J  40      57.983 104.782  61.402  1.00 98.58           N  
ATOM    318  CA  TRP J  40      56.846 104.821  62.336  1.00 98.69           C  
ATOM    319  C   TRP J  40      57.121 104.152  63.691  1.00 98.71           C  
ATOM    320  O   TRP J  40      56.821 104.780  64.709  1.00 98.68           O  
ATOM    321  CB  TRP J  40      55.592 104.223  61.684  1.00 98.70           C  
ATOM    322  CG  TRP J  40      55.051 104.938  60.482  1.00 98.65           C  
ATOM    323  CD1 TRP J  40      55.357 106.196  60.083  1.00 98.20           C  
ATOM    324  CD2 TRP J  40      54.103 104.414  59.502  1.00 98.57           C  
ATOM    325  NE1 TRP J  40      54.674 106.492  58.905  1.00 98.11           N  
ATOM    326  CE2 TRP J  40      53.897 105.419  58.522  1.00 98.35           C  
ATOM    327  CE3 TRP J  40      53.411 103.193  59.357  1.00 98.09           C  
ATOM    328  CZ2 TRP J  40      53.043 105.222  57.414  1.00 98.03           C  
ATOM    329  CZ3 TRP J  40      52.555 102.996  58.257  1.00 97.85           C  
ATOM    330  CH2 TRP J  40      52.379 104.002  57.301  1.00 97.74           C  
ATOM    331  N   PRO J  41      57.749 102.958  63.771  1.00 98.82           N  
ATOM    332  CA  PRO J  41      58.097 102.394  65.075  1.00 98.83           C  
ATOM    333  C   PRO J  41      59.080 103.281  65.850  1.00 98.83           C  
ATOM    334  O   PRO J  41      58.921 103.490  67.051  1.00 98.76           O  
ATOM    335  CB  PRO J  41      58.690 101.008  64.776  1.00 98.74           C  
ATOM    336  CG  PRO J  41      58.174 100.660  63.384  1.00 98.19           C  
ATOM    337  CD  PRO J  41      58.116 102.032  62.716  1.00 98.79           C  
ATOM    338  N   GLY J  42      60.072 103.853  65.164  1.00 98.67           N  
ATOM    339  CA  GLY J  42      61.054 104.756  65.771  1.00 98.55           C  
ATOM    340  C   GLY J  42      60.467 106.111  66.169  1.00 98.56           C  
ATOM    341  O   GLY J  42      60.853 106.666  67.195  1.00 98.47           O  
ATOM    342  N   ILE J  43      59.496 106.613  65.419  1.00 98.53           N  
ATOM    343  CA  ILE J  43      58.710 107.797  65.791  1.00 98.58           C  
ATOM    344  C   ILE J  43      57.991 107.546  67.116  1.00 98.65           C  
ATOM    345  O   ILE J  43      58.045 108.390  68.007  1.00 98.67           O  
ATOM    346  CB  ILE J  43      57.731 108.189  64.655  1.00 98.58           C  
ATOM    347  CG1 ILE J  43      58.524 108.808  63.480  1.00 98.23           C  
ATOM    348  CG2 ILE J  43      56.652 109.172  65.138  1.00 98.27           C  
ATOM    349  CD1 ILE J  43      57.702 109.045  62.204  1.00 97.15           C  
ATOM    350  N   PHE J  44      57.377 106.378  67.285  1.00 98.78           N  
ATOM    351  CA  PHE J  44      56.715 106.049  68.546  1.00 98.82           C  
ATOM    352  C   PHE J  44      57.700 105.977  69.720  1.00 98.79           C  
ATOM    353  O   PHE J  44      57.451 106.580  70.761  1.00 98.78           O  
ATOM    354  CB  PHE J  44      55.916 104.751  68.400  1.00 98.85           C  
ATOM    355  CG  PHE J  44      55.104 104.451  69.642  1.00 98.91           C  
ATOM    356  CD1 PHE J  44      55.555 103.507  70.576  1.00 98.85           C  
ATOM    357  CD2 PHE J  44      53.918 105.163  69.894  1.00 98.87           C  
ATOM    358  CE1 PHE J  44      54.825 103.263  71.749  1.00 98.84           C  
ATOM    359  CE2 PHE J  44      53.180 104.926  71.061  1.00 98.84           C  
ATOM    360  CZ  PHE J  44      53.635 103.971  71.991  1.00 98.87           C  
ATOM    361  N   VAL J  45      58.853 105.323  69.542  1.00 98.68           N  
ATOM    362  CA  VAL J  45      59.923 105.307  70.565  1.00 98.63           C  
ATOM    363  C   VAL J  45      60.339 106.726  70.946  1.00 98.56           C  
ATOM    364  O   VAL J  45      60.433 107.046  72.131  1.00 98.47           O  
ATOM    365  CB  VAL J  45      61.156 104.513  70.079  1.00 98.59           C  
ATOM    366  CG1 VAL J  45      62.332 104.608  71.058  1.00 98.32           C  
ATOM    367  CG2 VAL J  45      60.825 103.032  69.910  1.00 98.38           C  
ATOM    368  N   TYR J  46      60.549 107.592  69.962  1.00 98.56           N  
ATOM    369  CA  TYR J  46      60.911 108.986  70.202  1.00 98.45           C  
ATOM    370  C   TYR J  46      59.853 109.709  71.043  1.00 98.49           C  
ATOM    371  O   TYR J  46      60.194 110.345  72.037  1.00 98.41           O  
ATOM    372  CB  TYR J  46      61.138 109.691  68.860  1.00 98.30           C  
ATOM    373  CG  TYR J  46      61.439 111.169  69.000  1.00 98.24           C  
ATOM    374  CD1 TYR J  46      60.395 112.112  68.943  1.00 97.84           C  
ATOM    375  CD2 TYR J  46      62.761 111.604  69.220  1.00 97.83           C  
ATOM    376  CE1 TYR J  46      60.665 113.479  69.092  1.00 97.42           C  
ATOM    377  CE2 TYR J  46      63.044 112.967  69.371  1.00 97.45           C  
ATOM    378  CZ  TYR J  46      61.991 113.901  69.303  1.00 97.60           C  
ATOM    379  OH  TYR J  46      62.263 115.245  69.448  1.00 96.89           O  
ATOM    380  N   MET J  47      58.582 109.565  70.702  1.00 98.62           N  
ATOM    381  CA  MET J  47      57.480 110.191  71.440  1.00 98.69           C  
ATOM    382  C   MET J  47      57.404 109.703  72.892  1.00 98.65           C  
ATOM    383  O   MET J  47      57.290 110.516  73.809  1.00 98.64           O  
ATOM    384  CB  MET J  47      56.150 109.923  70.721  1.00 98.76           C  
ATOM    385  CG  MET J  47      56.061 110.637  69.364  1.00 98.73           C  
ATOM    386  SD  MET J  47      54.448 110.554  68.543  1.00 98.67           S  
ATOM    387  CE  MET J  47      54.204 108.782  68.328  1.00 97.99           C  
ATOM    388  N   VAL J  48      57.539 108.398  73.116  1.00 98.65           N  
ATOM    389  CA  VAL J  48      57.581 107.820  74.467  1.00 98.56           C  
ATOM    390  C   VAL J  48      58.749 108.388  75.270  1.00 98.45           C  
ATOM    391  O   VAL J  48      58.559 108.842  76.393  1.00 98.26           O  
ATOM    392  CB  VAL J  48      57.649 106.281  74.406  1.00 98.47           C  
ATOM    393  CG1 VAL J  48      57.956 105.650  75.768  1.00 97.79           C  
ATOM    394  CG2 VAL J  48      56.317 105.707  73.929  1.00 97.95           C  
ATOM    395  N   HIS J  49      59.949 108.427  74.702  1.00 98.35           N  
ATOM    396  CA  HIS J  49      61.131 108.943  75.396  1.00 98.18           C  
ATOM    397  C   HIS J  49      61.037 110.440  75.710  1.00 98.07           C  
ATOM    398  O   HIS J  49      61.487 110.868  76.769  1.00 97.80           O  
ATOM    399  CB  HIS J  49      62.384 108.648  74.563  1.00 98.05           C  
ATOM    400  CG  HIS J  49      62.798 107.201  74.535  1.00 97.32           C  
ATOM    401  ND1 HIS J  49      63.799 106.683  73.730  1.00 90.89           N  
ATOM    402  CD2 HIS J  49      62.337 106.171  75.310  1.00 91.71           C  
ATOM    403  CE1 HIS J  49      63.931 105.384  74.016  1.00 92.17           C  
ATOM    404  NE2 HIS J  49      63.063 105.044  74.970  1.00 93.83           N  
ATOM    405  N   ARG J  50      60.437 111.230  74.824  1.00 98.19           N  
ATOM    406  CA  ARG J  50      60.232 112.666  75.049  1.00 98.11           C  
ATOM    407  C   ARG J  50      59.178 112.941  76.114  1.00 98.19           C  
ATOM    408  O   ARG J  50      59.384 113.821  76.941  1.00 97.99           O  
ATOM    409  CB  ARG J  50      59.853 113.349  73.728  1.00 97.80           C  
ATOM    410  CG  ARG J  50      61.015 113.450  72.723  0.99 92.82           C  
ATOM    411  CD  ARG J  50      62.103 114.432  73.158  0.99 90.46           C  
ATOM    412  NE  ARG J  50      61.598 115.812  73.120  0.99 83.63           N  
ATOM    413  CZ  ARG J  50      62.295 116.901  73.382  0.99 79.73           C  
ATOM    414  NH1 ARG J  50      63.549 116.841  73.749  0.99 71.41           N  
ATOM    415  NH2 ARG J  50      61.728 118.078  73.269  0.99 73.58           N  
ATOM    416  N   SER J  51      58.083 112.196  76.108  1.00 98.22           N  
ATOM    417  CA  SER J  51      56.974 112.404  77.049  1.00 98.27           C  
ATOM    418  C   SER J  51      57.225 111.779  78.423  1.00 98.12           C  
ATOM    419  O   SER J  51      56.880 112.377  79.449  1.00 97.69           O  
ATOM    420  CB  SER J  51      55.681 111.846  76.443  1.00 98.18           C  
ATOM    421  OG  SER J  51      54.586 112.150  77.276  1.00 94.54           O  
ATOM    422  N   CYS J  52      57.811 110.582  78.459  1.00 97.81           N  
ATOM    423  CA  CYS J  52      57.920 109.753  79.664  1.00 97.46           C  
ATOM    424  C   CYS J  52      59.365 109.575  80.164  1.00 97.07           C  
ATOM    425  O   CYS J  52      59.574 109.080  81.270  1.00 95.97           O  
ATOM    426  CB  CYS J  52      57.255 108.397  79.398  1.00 97.26           C  
ATOM    427  SG  CYS J  52      55.562 108.585  78.758  1.00 96.64           S  
ATOM    428  N   GLY J  53      60.362 109.965  79.382  0.99 97.08           N  
ATOM    429  CA  GLY J  53      61.782 109.772  79.685  0.99 96.81           C  
ATOM    430  C   GLY J  53      62.342 108.447  79.152  0.99 96.85           C  
ATOM    431  O   GLY J  53      61.633 107.454  78.997  0.99 95.96           O  
ATOM    432  N   THR J  54      63.645 108.431  78.887  0.99 95.20           N  
ATOM    433  CA  THR J  54      64.345 107.261  78.315  1.00 94.77           C  
ATOM    434  C   THR J  54      64.448 106.076  79.275  1.00 94.53           C  
ATOM    435  O   THR J  54      64.636 104.945  78.837  0.99 92.37           O  
ATOM    436  CB  THR J  54      65.761 107.642  77.861  1.00 92.90           C  
ATOM    437  OG1 THR J  54      66.440 108.294  78.918  0.99 87.24           O  
ATOM    438  CG2 THR J  54      65.740 108.616  76.685  0.99 86.09           C  
ATOM    439  N   SER J  55      64.308 106.313  80.577  0.99 95.28           N  
ATOM    440  CA  SER J  55      64.322 105.287  81.627  0.99 95.06           C  
ATOM    441  C   SER J  55      62.926 104.778  82.006  0.99 95.34           C  
ATOM    442  O   SER J  55      62.803 103.969  82.923  0.99 92.81           O  
ATOM    443  CB  SER J  55      65.048 105.833  82.862  0.99 93.18           C  
ATOM    444  OG  SER J  55      64.422 107.017  83.312  0.97 85.11           O  
ATOM    445  N   CYS J  56      61.866 105.255  81.333  1.00 94.72           N  
ATOM    446  CA  CYS J  56      60.490 104.868  81.631  1.00 95.43           C  
ATOM    447  C   CYS J  56      60.233 103.369  81.404  1.00 96.62           C  
ATOM    448  O   CYS J  56      59.516 102.734  82.183  1.00 95.83           O  
ATOM    449  CB  CYS J  56      59.567 105.715  80.747  1.00 92.59           C  
ATOM    450  SG  CYS J  56      57.834 105.310  81.046  0.99 83.80           S  
ATOM    451  N   PHE J  57      60.828 102.811  80.345  1.00 97.04           N  
ATOM    452  CA  PHE J  57      60.710 101.403  79.975  1.00 97.73           C  
ATOM    453  C   PHE J  57      62.094 100.791  79.769  1.00 97.73           C  
ATOM    454  O   PHE J  57      63.018 101.462  79.303  1.00 97.17           O  
ATOM    455  CB  PHE J  57      59.863 101.276  78.700  1.00 97.73           C  
ATOM    456  CG  PHE J  57      58.437 101.786  78.814  1.00 98.28           C  
ATOM    457  CD1 PHE J  57      57.529 101.147  79.678  1.00 97.82           C  
ATOM    458  CD2 PHE J  57      57.999 102.876  78.040  1.00 97.85           C  
ATOM    459  CE1 PHE J  57      56.197 101.579  79.755  1.00 97.59           C  
ATOM    460  CE2 PHE J  57      56.669 103.313  78.109  1.00 97.62           C  
ATOM    461  CZ  PHE J  57      55.762 102.658  78.967  1.00 97.84           C  
ATOM    462  N   GLU J  58      62.216  99.494  80.056  1.00 98.03           N  
ATOM    463  CA  GLU J  58      63.360  98.718  79.579  1.00 98.10           C  
ATOM    464  C   GLU J  58      63.344  98.678  78.046  1.00 98.36           C  
ATOM    465  O   GLU J  58      62.356  98.265  77.437  1.00 98.18           O  
ATOM    466  CB  GLU J  58      63.317  97.293  80.128  1.00 97.48           C  
ATOM    467  CG  GLU J  58      63.651  97.192  81.629  0.98 89.64           C  
ATOM    468  CD  GLU J  58      63.463  95.748  82.100  0.97 84.30           C  
ATOM    469  OE1 GLU J  58      62.681  95.524  83.054  0.97 77.66           O  
ATOM    470  OE2 GLU J  58      63.995  94.822  81.458  0.97 77.52           O  
ATOM    471  N   LEU J  59      64.439  99.103  77.423  1.00 98.05           N  
ATOM    472  CA  LEU J  59      64.506  99.339  75.981  1.00 98.05           C  
ATOM    473  C   LEU J  59      64.161  98.089  75.166  1.00 98.39           C  
ATOM    474  O   LEU J  59      63.328  98.161  74.267  1.00 98.32           O  
ATOM    475  CB  LEU J  59      65.909  99.857  75.601  1.00 97.34           C  
ATOM    476  CG  LEU J  59      66.303 101.211  76.230  0.99 93.19           C  
ATOM    477  CD1 LEU J  59      67.711 101.591  75.777  0.99 89.83           C  
ATOM    478  CD2 LEU J  59      65.349 102.339  75.838  0.99 88.67           C  
ATOM    479  N   GLU J  60      64.731  96.927  75.501  1.00 98.35           N  
ATOM    480  CA  GLU J  60      64.436  95.689  74.776  1.00 98.37           C  
ATOM    481  C   GLU J  60      62.956  95.292  74.867  1.00 98.60           C  
ATOM    482  O   GLU J  60      62.372  94.879  73.867  1.00 98.53           O  
ATOM    483  CB  GLU J  60      65.265  94.529  75.310  1.00 97.77           C  
ATOM    484  CG  GLU J  60      66.749  94.635  74.977  0.99 90.11           C  
ATOM    485  CD  GLU J  60      67.467  93.297  75.173  0.99 90.35           C  
ATOM    486  OE1 GLU J  60      68.711  93.293  75.100  0.98 85.59           O  
ATOM    487  OE2 GLU J  60      66.780  92.263  75.347  0.98 86.26           O  
ATOM    488  N   LYS J  61      62.356  95.429  76.055  1.00 98.63           N  
ATOM    489  CA  LYS J  61      60.928  95.136  76.239  1.00 98.71           C  
ATOM    490  C   LYS J  61      60.074  96.084  75.416  1.00 98.78           C  
ATOM    491  O   LYS J  61      59.165  95.623  74.731  1.00 98.74           O  
ATOM    492  CB  LYS J  61      60.532  95.207  77.718  1.00 98.60           C  
ATOM    493  CG  LYS J  61      61.152  94.086  78.547  1.00 97.82           C  
ATOM    494  CD  LYS J  61      60.691  94.195  80.000  1.00 96.34           C  
ATOM    495  CE  LYS J  61      61.375  93.136  80.852  0.99 92.26           C  
ATOM    496  NZ  LYS J  61      61.226  93.424  82.292  0.99 86.34           N  
ATOM    497  N   LEU J  62      60.394  97.377  75.421  1.00 98.76           N  
ATOM    498  CA  LEU J  62      59.690  98.364  74.608  1.00 98.80           C  
ATOM    499  C   LEU J  62      59.797  98.041  73.114  1.00 98.84           C  
ATOM    500  O   LEU J  62      58.786  98.040  72.423  1.00 98.84           O  
ATOM    501  CB  LEU J  62      60.217  99.771  74.946  1.00 98.76           C  
ATOM    502  CG  LEU J  62      59.524 100.904  74.162  1.00 98.68           C  
ATOM    503  CD1 LEU J  62      58.025 100.982  74.467  1.00 98.54           C  
ATOM    504  CD2 LEU J  62      60.162 102.243  74.509  1.00 98.48           C  
ATOM    505  N   CME J  63      61.010  97.723  72.643  1.00 98.75           N  
ATOM    506  CA  CME J  63      61.183  97.376  71.217  1.00 98.82           C  
ATOM    507  CB  CME J  63      62.619  97.101  70.805  1.00 98.46           C  
ATOM    508  SG  CME J  63      63.776  98.401  71.093  1.00 97.58           S  
ATOM    509  SD  CME J  63      62.863 100.150  70.792  1.00 97.12           S  
ATOM    510  CE  CME J  63      63.125 101.069  72.304  1.00 94.57           C  
ATOM    511  CZ  CME J  63      64.542 101.498  72.452  1.00 92.79           C  
ATOM    512  OH  CME J  63      65.056 102.108  71.306  0.99 90.49           O  
ATOM    513  C   CME J  63      60.374  96.169  70.800  1.00 98.81           C  
ATOM    514  O   CME J  63      59.681  96.200  69.827  1.00 98.58           O  
ATOM    515  N   ARG J  64      60.443  95.046  71.666  1.00 98.84           N  
ATOM    516  CA  ARG J  64      59.659  93.837  71.410  1.00 98.83           C  
ATOM    517  C   ARG J  64      58.175  94.163  71.370  1.00 98.87           C  
ATOM    518  O   ARG J  64      57.501  93.765  70.418  1.00 98.83           O  
ATOM    519  CB  ARG J  64      59.930  92.766  72.475  1.00 98.66           C  
ATOM    520  CG  ARG J  64      61.316  92.126  72.346  1.00 96.94           C  
ATOM    521  CD  ARG J  64      61.495  91.001  73.376  1.00 95.41           C  
ATOM    522  NE  ARG J  64      62.857  90.462  73.368  1.00 91.83           N  
ATOM    523  CZ  ARG J  64      63.872  90.870  74.127  1.00 91.13           C  
ATOM    524  NH1 ARG J  64      63.722  91.774  75.046  1.00 82.91           N  
ATOM    525  NH2 ARG J  64      65.066  90.393  73.973  1.00 84.74           N  
ATOM    526  N   PHE J  65      57.688  94.896  72.344  1.00 98.85           N  
ATOM    527  CA  PHE J  65      56.286  95.271  72.435  1.00 98.87           C  
ATOM    528  C   PHE J  65      55.818  96.016  71.178  1.00 98.90           C  
ATOM    529  O   PHE J  65      54.873  95.573  70.536  1.00 98.90           O  
ATOM    530  CB  PHE J  65      56.065  96.099  73.704  1.00 98.86           C  
ATOM    531  CG  PHE J  65      54.622  96.500  73.897  1.00 98.88           C  
ATOM    532  CD1 PHE J  65      54.159  97.737  73.420  1.00 98.75           C  
ATOM    533  CD2 PHE J  65      53.727  95.612  74.516  1.00 98.74           C  
ATOM    534  CE1 PHE J  65      52.808  98.085  73.558  1.00 98.69           C  
ATOM    535  CE2 PHE J  65      52.379  95.952  74.659  1.00 98.67           C  
ATOM    536  CZ  PHE J  65      51.920  97.191  74.174  1.00 98.78           C  
ATOM    537  N   ILE J  66      56.507  97.084  70.766  1.00 98.92           N  
ATOM    538  CA  ILE J  66      56.131  97.885  69.585  1.00 98.94           C  
ATOM    539  C   ILE J  66      56.074  97.024  68.319  1.00 98.95           C  
ATOM    540  O   ILE J  66      55.106  97.094  67.557  1.00 98.94           O  
ATOM    541  CB  ILE J  66      57.118  99.061  69.395  1.00 98.93           C  
ATOM    542  CG1 ILE J  66      56.988 100.073  70.550  1.00 98.83           C  
ATOM    543  CG2 ILE J  66      56.875  99.781  68.054  1.00 98.83           C  
ATOM    544  CD1 ILE J  66      58.167 101.055  70.623  1.00 98.53           C  
ATOM    545  N   MET J  67      57.084  96.189  68.095  1.00 98.93           N  
ATOM    546  CA  MET J  67      57.158  95.386  66.868  1.00 98.92           C  
ATOM    547  C   MET J  67      56.155  94.229  66.864  1.00 98.91           C  
ATOM    548  O   MET J  67      55.667  93.843  65.802  1.00 98.85           O  
ATOM    549  CB  MET J  67      58.591  94.905  66.642  1.00 98.88           C  
ATOM    550  CG  MET J  67      59.569  96.069  66.394  1.00 98.71           C  
ATOM    551  SD  MET J  67      59.106  97.236  65.079  1.00 98.62           S  
ATOM    552  CE  MET J  67      59.251  96.181  63.624  1.00 97.46           C  
ATOM    553  N   SER J  68      55.788  93.713  68.034  1.00 98.90           N  
ATOM    554  CA  SER J  68      54.693  92.745  68.153  1.00 98.91           C  
ATOM    555  C   SER J  68      53.327  93.404  67.983  1.00 98.91           C  
ATOM    556  O   SER J  68      52.491  92.857  67.272  1.00 98.88           O  
ATOM    557  CB  SER J  68      54.781  91.979  69.472  1.00 98.88           C  
ATOM    558  OG  SER J  68      55.974  91.220  69.478  1.00 98.71           O  
ATOM    559  N   VAL J  69      53.115  94.598  68.534  1.00 98.95           N  
ATOM    560  CA  VAL J  69      51.905  95.396  68.259  1.00 98.96           C  
ATOM    561  C   VAL J  69      51.749  95.615  66.753  1.00 98.95           C  
ATOM    562  O   VAL J  69      50.712  95.272  66.192  1.00 98.93           O  
ATOM    563  CB  VAL J  69      51.920  96.736  69.028  1.00 98.95           C  
ATOM    564  CG1 VAL J  69      50.817  97.686  68.561  1.00 98.89           C  
ATOM    565  CG2 VAL J  69      51.710  96.503  70.526  1.00 98.91           C  
ATOM    566  N   LYS J  70      52.792  96.070  66.067  1.00 98.95           N  
ATOM    567  CA  LYS J  70      52.781  96.232  64.603  1.00 98.95           C  
ATOM    568  C   LYS J  70      52.331  94.958  63.874  1.00 98.94           C  
ATOM    569  O   LYS J  70      51.538  95.044  62.938  1.00 98.90           O  
ATOM    570  CB  LYS J  70      54.174  96.680  64.125  1.00 98.93           C  
ATOM    571  CG  LYS J  70      54.232  96.879  62.605  1.00 98.80           C  
ATOM    572  CD  LYS J  70      55.636  97.263  62.127  1.00 98.52           C  
ATOM    573  CE  LYS J  70      55.648  97.304  60.599  1.00 97.17           C  
ATOM    574  NZ  LYS J  70      57.017  97.512  60.059  1.00 94.54           N  
ATOM    575  N   LYS J  71      52.824  93.781  64.284  1.00 98.90           N  
ATOM    576  CA  LYS J  71      52.456  92.487  63.667  1.00 98.86           C  
ATOM    577  C   LYS J  71      51.011  92.066  63.902  1.00 98.90           C  
ATOM    578  O   LYS J  71      50.505  91.238  63.141  1.00 98.80           O  
ATOM    579  CB  LYS J  71      53.382  91.373  64.167  1.00 98.60           C  
ATOM    580  CG  LYS J  71      54.655  91.303  63.332  0.99 95.02           C  
ATOM    581  CD  LYS J  71      55.485  90.070  63.700  0.99 94.07           C  
ATOM    582  CE  LYS J  71      56.595  89.932  62.668  0.99 91.43           C  
ATOM    583  NZ  LYS J  71      57.618  88.938  63.047  0.99 85.91           N  
ATOM    584  N   ASN J  72      50.375  92.584  64.941  1.00 98.92           N  
ATOM    585  CA  ASN J  72      48.990  92.252  65.277  1.00 98.93           C  
ATOM    586  C   ASN J  72      47.969  93.242  64.696  1.00 98.94           C  
ATOM    587  O   ASN J  72      46.771  93.043  64.884  1.00 98.90           O  
ATOM    588  CB  ASN J  72      48.869  92.053  66.797  1.00 98.90           C  
ATOM    589  CG  ASN J  72      49.493  90.741  67.246  1.00 98.76           C  
ATOM    590  OD1 ASN J  72      48.911  89.671  67.150  1.00 95.28           O  
ATOM    591  ND2 ASN J  72      50.713  90.762  67.717  1.00 94.89           N  
ATOM    592  N   TYR J  73      48.418  94.246  63.965  1.00 98.95           N  
ATOM    593  CA  TYR J  73      47.555  94.996  63.054  1.00 98.94           C  
ATOM    594  C   TYR J  73      47.422  94.257  61.722  1.00 98.90           C  
ATOM    595  O   TYR J  73      48.403  93.797  61.132  1.00 98.83           O  
ATOM    596  CB  TYR J  73      48.070  96.428  62.850  1.00 98.96           C  
ATOM    597  CG  TYR J  73      47.640  97.354  63.963  1.00 98.98           C  
ATOM    598  CD1 TYR J  73      46.384  97.978  63.899  1.00 98.98           C  
ATOM    599  CD2 TYR J  73      48.462  97.564  65.087  1.00 98.98           C  
ATOM    600  CE1 TYR J  73      45.946  98.804  64.939  1.00 98.98           C  
ATOM    601  CE2 TYR J  73      48.034  98.388  66.137  1.00 98.98           C  
ATOM    602  CZ  TYR J  73      46.773  99.003  66.059  1.00 98.99           C  
ATOM    603  OH  TYR J  73      46.334  99.796  67.087  1.00 98.98           O  
ATOM    604  N   ARG J  74      46.194  94.159  61.219  1.00 98.85           N  
ATOM    605  CA  ARG J  74      45.899  93.551  59.921  1.00 98.86           C  
ATOM    606  C   ARG J  74      46.135  94.547  58.781  1.00 98.85           C  
ATOM    607  O   ARG J  74      46.212  95.760  58.979  1.00 98.70           O  
ATOM    608  CB  ARG J  74      44.471  92.975  59.911  1.00 98.81           C  
ATOM    609  CG  ARG J  74      44.286  91.870  60.951  1.00 98.53           C  
ATOM    610  CD  ARG J  74      42.896  91.259  60.830  1.00 98.27           C  
ATOM    611  NE  ARG J  74      42.686  90.210  61.830  1.00 97.68           N  
ATOM    612  CZ  ARG J  74      42.204  88.989  61.632  1.00 97.75           C  
ATOM    613  NH1 ARG J  74      41.859  88.556  60.447  1.00 96.00           N  
ATOM    614  NH2 ARG J  74      42.070  88.191  62.646  1.00 96.54           N  
ATOM    615  N   ARG J  75      46.216  94.012  57.569  1.00 98.67           N  
ATOM    616  CA  ARG J  75      46.341  94.820  56.344  1.00 98.58           C  
ATOM    617  C   ARG J  75      44.958  95.219  55.815  1.00 98.63           C  
ATOM    618  O   ARG J  75      44.598  94.870  54.696  1.00 98.18           O  
ATOM    619  CB  ARG J  75      47.168  94.075  55.290  1.00 98.10           C  
ATOM    620  CG  ARG J  75      48.614  93.838  55.729  0.95 92.25           C  
ATOM    621  CD  ARG J  75      49.372  93.184  54.581  0.93 86.00           C  
ATOM    622  NE  ARG J  75      50.763  92.909  54.951  0.92 73.81           N  
ATOM    623  CZ  ARG J  75      51.664  92.316  54.185  0.90 64.01           C  
ATOM    624  NH1 ARG J  75      51.374  91.931  52.977  0.89 58.06           N  
ATOM    625  NH2 ARG J  75      52.874  92.106  54.637  0.90 55.87           N  
ATOM    626  N   VAL J  76      44.219  95.937  56.634  1.00 98.58           N  
ATOM    627  CA  VAL J  76      42.930  96.548  56.270  1.00 98.68           C  
ATOM    628  C   VAL J  76      43.150  97.970  55.739  1.00 98.70           C  
ATOM    629  O   VAL J  76      44.225  98.540  55.961  1.00 98.65           O  
ATOM    630  CB  VAL J  76      41.936  96.500  57.444  1.00 98.69           C  
ATOM    631  CG1 VAL J  76      41.595  95.050  57.805  1.00 98.56           C  
ATOM    632  CG2 VAL J  76      42.458  97.219  58.691  1.00 98.57           C  
ATOM    633  N   PRO J  77      42.188  98.548  54.986  1.00 98.52           N  
ATOM    634  CA  PRO J  77      42.378  99.848  54.333  1.00 98.44           C  
ATOM    635  C   PRO J  77      42.657 101.012  55.284  1.00 98.50           C  
ATOM    636  O   PRO J  77      43.500 101.856  54.969  1.00 98.38           O  
ATOM    637  CB  PRO J  77      41.094 100.087  53.525  1.00 98.26           C  
ATOM    638  CG  PRO J  77      40.583  98.682  53.229  1.00 97.83           C  
ATOM    639  CD  PRO J  77      40.974  97.930  54.504  1.00 98.41           C  
ATOM    640  N   TYR J  78      41.985 101.080  56.432  1.00 98.72           N  
ATOM    641  CA  TYR J  78      42.088 102.218  57.350  1.00 98.83           C  
ATOM    642  C   TYR J  78      42.566 101.836  58.756  1.00 98.87           C  
ATOM    643  O   TYR J  78      43.597 102.355  59.200  1.00 98.87           O  
ATOM    644  CB  TYR J  78      40.750 102.959  57.385  1.00 98.86           C  
ATOM    645  CG  TYR J  78      40.745 104.130  58.345  1.00 98.88           C  
ATOM    646  CD1 TYR J  78      39.974 104.080  59.521  1.00 98.81           C  
ATOM    647  CD2 TYR J  78      41.550 105.261  58.087  1.00 98.81           C  
ATOM    648  CE1 TYR J  78      39.980 105.153  60.420  1.00 98.75           C  
ATOM    649  CE2 TYR J  78      41.567 106.340  58.981  1.00 98.72           C  
ATOM    650  CZ  TYR J  78      40.777 106.282  60.143  1.00 98.78           C  
ATOM    651  OH  TYR J  78      40.773 107.345  61.018  1.00 98.63           O  
ATOM    652  N   HIS J  79      41.878 100.924  59.441  1.00 98.93           N  
ATOM    653  CA  HIS J  79      42.189 100.519  60.824  1.00 98.95           C  
ATOM    654  C   HIS J  79      43.440  99.623  60.907  1.00 98.94           C  
ATOM    655  O   HIS J  79      43.415  98.461  61.327  1.00 98.89           O  
ATOM    656  CB  HIS J  79      40.962  99.871  61.467  1.00 98.94           C  
ATOM    657  CG  HIS J  79      39.826 100.828  61.670  1.00 98.93           C  
ATOM    658  ND1 HIS J  79      38.695 100.892  60.898  1.00 98.50           N  
ATOM    659  CD2 HIS J  79      39.675 101.760  62.664  1.00 98.48           C  
ATOM    660  CE1 HIS J  79      37.880 101.824  61.417  1.00 98.51           C  
ATOM    661  NE2 HIS J  79      38.450 102.372  62.493  1.00 98.52           N  
ATOM    662  N   ASN J  80      44.560 100.168  60.494  1.00 98.94           N  
ATOM    663  CA  ASN J  80      45.847  99.503  60.326  1.00 98.94           C  
ATOM    664  C   ASN J  80      46.957 100.169  61.164  1.00 98.96           C  
ATOM    665  O   ASN J  80      46.739 101.139  61.895  1.00 98.94           O  
ATOM    666  CB  ASN J  80      46.158  99.445  58.815  1.00 98.91           C  
ATOM    667  CG  ASN J  80      46.260 100.814  58.166  1.00 98.88           C  
ATOM    668  OD1 ASN J  80      46.922 101.711  58.662  1.00 98.38           O  
ATOM    669  ND2 ASN J  80      45.614 101.007  57.036  1.00 98.25           N  
ATOM    670  N   TRP J  81      48.176  99.667  61.023  1.00 98.94           N  
ATOM    671  CA  TRP J  81      49.352 100.184  61.739  1.00 98.94           C  
ATOM    672  C   TRP J  81      49.604 101.686  61.510  1.00 98.95           C  
ATOM    673  O   TRP J  81      50.053 102.387  62.422  1.00 98.93           O  
ATOM    674  CB  TRP J  81      50.576  99.365  61.302  1.00 98.92           C  
ATOM    675  CG  TRP J  81      51.870  99.812  61.916  1.00 98.92           C  
ATOM    676  CD1 TRP J  81      52.970 100.212  61.247  1.00 98.88           C  
ATOM    677  CD2 TRP J  81      52.173  99.935  63.333  1.00 98.93           C  
ATOM    678  NE1 TRP J  81      53.958 100.578  62.158  1.00 98.85           N  
ATOM    679  CE2 TRP J  81      53.500 100.425  63.451  1.00 98.89           C  
ATOM    680  CE3 TRP J  81      51.458  99.683  64.527  1.00 98.90           C  
ATOM    681  CZ2 TRP J  81      54.103 100.665  64.708  1.00 98.81           C  
ATOM    682  CZ3 TRP J  81      52.057  99.926  65.773  1.00 98.85           C  
ATOM    683  CH2 TRP J  81      53.366 100.408  65.857  1.00 98.81           C  
ATOM    684  N   LYS J  82      49.324 102.205  60.317  1.00 98.92           N  
ATOM    685  CA  LYS J  82      49.451 103.648  60.041  1.00 98.93           C  
ATOM    686  C   LYS J  82      48.492 104.456  60.909  1.00 98.95           C  
ATOM    687  O   LYS J  82      48.905 105.474  61.467  1.00 98.93           O  
ATOM    688  CB  LYS J  82      49.211 103.919  58.548  1.00 98.88           C  
ATOM    689  CG  LYS J  82      49.430 105.389  58.174  1.00 98.51           C  
ATOM    690  CD  LYS J  82      49.097 105.621  56.697  1.00 97.37           C  
ATOM    691  CE  LYS J  82      49.187 107.103  56.357  1.00 94.02           C  
ATOM    692  NZ  LYS J  82      48.640 107.378  55.002  0.99 87.84           N  
ATOM    693  N   HIS J  83      47.264 103.995  61.026  1.00 98.96           N  
ATOM    694  CA  HIS J  83      46.257 104.609  61.890  1.00 98.97           C  
ATOM    695  C   HIS J  83      46.725 104.626  63.348  1.00 98.97           C  
ATOM    696  O   HIS J  83      46.812 105.700  63.942  1.00 98.96           O  
ATOM    697  CB  HIS J  83      44.912 103.885  61.709  1.00 98.97           C  
ATOM    698  CG  HIS J  83      43.837 104.470  62.569  1.00 98.98           C  
ATOM    699  ND1 HIS J  83      43.431 105.796  62.560  1.00 98.88           N  
ATOM    700  CD2 HIS J  83      43.112 103.820  63.526  1.00 98.88           C  
ATOM    701  CE1 HIS J  83      42.484 105.933  63.496  1.00 98.92           C  
ATOM    702  NE2 HIS J  83      42.276 104.755  64.085  1.00 98.94           N  
ATOM    703  N   ALA J  84      47.167 103.496  63.882  1.00 98.98           N  
ATOM    704  CA  ALA J  84      47.670 103.392  65.256  1.00 98.99           C  
ATOM    705  C   ALA J  84      48.750 104.430  65.591  1.00 98.99           C  
ATOM    706  O   ALA J  84      48.667 105.136  66.600  1.00 98.99           O  
ATOM    707  CB  ALA J  84      48.215 101.972  65.452  1.00 98.98           C  
ATOM    708  N   VAL J  85      49.760 104.568  64.735  1.00 98.97           N  
ATOM    709  CA  VAL J  85      50.849 105.538  64.956  1.00 98.96           C  
ATOM    710  C   VAL J  85      50.361 106.980  64.779  1.00 98.97           C  
ATOM    711  O   VAL J  85      50.830 107.877  65.480  1.00 98.96           O  
ATOM    712  CB  VAL J  85      52.061 105.229  64.054  1.00 98.93           C  
ATOM    713  CG1 VAL J  85      53.210 106.217  64.273  1.00 98.79           C  
ATOM    714  CG2 VAL J  85      52.622 103.834  64.344  1.00 98.82           C  
ATOM    715  N   THR J  86      49.410 107.219  63.878  1.00 98.97           N  
ATOM    716  CA  THR J  86      48.799 108.544  63.679  1.00 98.97           C  
ATOM    717  C   THR J  86      48.039 109.003  64.926  1.00 98.98           C  
ATOM    718  O   THR J  86      48.206 110.138  65.373  1.00 98.98           O  
ATOM    719  CB  THR J  86      47.860 108.536  62.456  1.00 98.95           C  
ATOM    720  OG1 THR J  86      48.590 108.211  61.294  1.00 98.77           O  
ATOM    721  CG2 THR J  86      47.215 109.895  62.196  1.00 98.78           C  
ATOM    722  N   VAL J  87      47.252 108.116  65.511  1.00 99.00           N  
ATOM    723  CA  VAL J  87      46.498 108.366  66.749  1.00 99.00           C  
ATOM    724  C   VAL J  87      47.452 108.607  67.923  1.00 99.00           C  
ATOM    725  O   VAL J  87      47.313 109.599  68.643  1.00 99.00           O  
ATOM    726  CB  VAL J  87      45.515 107.204  67.009  1.00 99.00           C  
ATOM    727  CG1 VAL J  87      44.808 107.340  68.359  1.00 98.97           C  
ATOM    728  CG2 VAL J  87      44.439 107.177  65.918  1.00 98.98           C  
ATOM    729  N   ALA J  88      48.488 107.778  68.061  1.00 99.00           N  
ATOM    730  CA  ALA J  88      49.514 107.958  69.090  1.00 99.00           C  
ATOM    731  C   ALA J  88      50.279 109.287  68.945  1.00 99.00           C  
ATOM    732  O   ALA J  88      50.590 109.937  69.945  1.00 98.99           O  
ATOM    733  CB  ALA J  88      50.466 106.758  69.047  1.00 98.99           C  
ATOM    734  N   HIS J  89      50.554 109.724  67.716  1.00 98.98           N  
ATOM    735  CA  HIS J  89      51.166 111.034  67.478  1.00 98.98           C  
ATOM    736  C   HIS J  89      50.260 112.192  67.931  1.00 98.98           C  
ATOM    737  O   HIS J  89      50.734 113.138  68.564  1.00 98.98           O  
ATOM    738  CB  HIS J  89      51.541 111.181  65.989  1.00 98.98           C  
ATOM    739  CG  HIS J  89      51.907 112.602  65.658  1.00 98.97           C  
ATOM    740  ND1 HIS J  89      51.030 113.550  65.163  1.00 97.47           N  
ATOM    741  CD2 HIS J  89      53.060 113.254  66.009  1.00 97.34           C  
ATOM    742  CE1 HIS J  89      51.630 114.744  65.232  1.00 98.27           C  
ATOM    743  NE2 HIS J  89      52.862 114.591  65.741  1.00 98.54           N  
ATOM    744  N   CYS J  90      48.966 112.131  67.643  1.00 98.99           N  
ATOM    745  CA  CYS J  90      48.044 113.170  68.108  1.00 98.99           C  
ATOM    746  C   CYS J  90      48.005 113.231  69.643  1.00 98.99           C  
ATOM    747  O   CYS J  90      48.099 114.316  70.216  1.00 98.99           O  
ATOM    748  CB  CYS J  90      46.659 112.935  67.500  1.00 98.99           C  
ATOM    749  SG  CYS J  90      45.592 114.364  67.873  1.00 98.94           S  
ATOM    750  N   MET J  91      47.958 112.073  70.307  1.00 98.99           N  
ATOM    751  CA  MET J  91      48.041 112.002  71.770  1.00 98.99           C  
ATOM    752  C   MET J  91      49.348 112.599  72.289  1.00 98.99           C  
ATOM    753  O   MET J  91      49.322 113.391  73.230  1.00 98.98           O  
ATOM    754  CB  MET J  91      47.889 110.548  72.232  1.00 98.99           C  
ATOM    755  CG  MET J  91      47.911 110.410  73.760  1.00 98.99           C  
ATOM    756  SD  MET J  91      46.633 111.349  74.642  1.00 98.98           S  
ATOM    757  CE  MET J  91      45.161 110.390  74.220  1.00 98.88           C  
ATOM    758  N   TYR J  92      50.474 112.280  71.666  1.00 98.97           N  
ATOM    759  CA  TYR J  92      51.758 112.880  72.012  1.00 98.97           C  
ATOM    760  C   TYR J  92      51.694 114.410  71.968  1.00 98.97           C  
ATOM    761  O   TYR J  92      52.055 115.068  72.943  1.00 98.96           O  
ATOM    762  CB  TYR J  92      52.843 112.346  71.069  1.00 98.93           C  
ATOM    763  CG  TYR J  92      54.154 113.088  71.211  1.00 98.90           C  
ATOM    764  CD1 TYR J  92      54.550 114.038  70.252  1.00 98.83           C  
ATOM    765  CD2 TYR J  92      54.965 112.856  72.336  1.00 98.81           C  
ATOM    766  CE1 TYR J  92      55.754 114.742  70.407  1.00 98.71           C  
ATOM    767  CE2 TYR J  92      56.163 113.552  72.505  1.00 98.70           C  
ATOM    768  CZ  TYR J  92      56.558 114.492  71.538  1.00 98.68           C  
ATOM    769  OH  TYR J  92      57.740 115.165  71.712  1.00 98.40           O  
ATOM    770  N   ALA J  93      51.180 114.991  70.884  1.00 98.96           N  
ATOM    771  CA  ALA J  93      51.065 116.440  70.747  1.00 98.96           C  
ATOM    772  C   ALA J  93      50.134 117.055  71.808  1.00 98.96           C  
ATOM    773  O   ALA J  93      50.458 118.097  72.382  1.00 98.94           O  
ATOM    774  CB  ALA J  93      50.608 116.751  69.316  1.00 98.95           C  
ATOM    775  N   ILE J  94      49.011 116.407  72.124  1.00 98.97           N  
ATOM    776  CA  ILE J  94      48.124 116.854  73.211  1.00 98.98           C  
ATOM    777  C   ILE J  94      48.861 116.825  74.553  1.00 98.97           C  
ATOM    778  O   ILE J  94      48.845 117.817  75.283  1.00 98.95           O  
ATOM    779  CB  ILE J  94      46.819 116.020  73.266  1.00 98.98           C  
ATOM    780  CG1 ILE J  94      45.977 116.259  71.990  1.00 98.97           C  
ATOM    781  CG2 ILE J  94      45.994 116.393  74.511  1.00 98.96           C  
ATOM    782  CD1 ILE J  94      44.736 115.363  71.881  1.00 98.92           C  
ATOM    783  N   LEU J  95      49.532 115.727  74.870  1.00 98.96           N  
ATOM    784  CA  LEU J  95      50.250 115.555  76.135  1.00 98.95           C  
ATOM    785  C   LEU J  95      51.411 116.544  76.282  1.00 98.94           C  
ATOM    786  O   LEU J  95      51.566 117.128  77.351  1.00 98.88           O  
ATOM    787  CB  LEU J  95      50.757 114.106  76.254  1.00 98.94           C  
ATOM    788  CG  LEU J  95      49.662 113.043  76.454  1.00 98.90           C  
ATOM    789  CD1 LEU J  95      50.301 111.655  76.431  1.00 98.84           C  
ATOM    790  CD2 LEU J  95      48.916 113.207  77.778  1.00 98.82           C  
ATOM    791  N   GLN J  96      52.177 116.784  75.234  1.00 98.92           N  
ATOM    792  CA  GLN J  96      53.279 117.756  75.251  1.00 98.88           C  
ATOM    793  C   GLN J  96      52.784 119.180  75.533  1.00 98.85           C  
ATOM    794  O   GLN J  96      53.396 119.905  76.316  1.00 98.56           O  
ATOM    795  CB  GLN J  96      54.038 117.705  73.912  1.00 98.75           C  
ATOM    796  CG  GLN J  96      54.917 116.457  73.750  1.00 97.85           C  
ATOM    797  CD  GLN J  96      56.157 116.511  74.648  1.00 96.70           C  
ATOM    798  OE1 GLN J  96      56.141 116.109  75.797  1.00 89.55           O  
ATOM    799  NE2 GLN J  96      57.247 117.030  74.133  1.00 87.12           N  
ATOM    800  N   ASN J  97      51.640 119.557  74.961  1.00 98.90           N  
ATOM    801  CA  ASN J  97      51.042 120.879  75.168  1.00 98.87           C  
ATOM    802  C   ASN J  97      50.272 121.021  76.495  1.00 98.82           C  
ATOM    803  O   ASN J  97      49.895 122.134  76.865  1.00 98.46           O  
ATOM    804  CB  ASN J  97      50.175 121.227  73.949  1.00 98.79           C  
ATOM    805  CG  ASN J  97      51.024 121.615  72.750  1.00 98.57           C  
ATOM    806  OD1 ASN J  97      51.490 122.732  72.640  1.00 92.93           O  
ATOM    807  ND2 ASN J  97      51.268 120.705  71.840  1.00 93.09           N  
ATOM    808  N   ASN J  98      50.049 119.922  77.218  1.00 98.76           N  
ATOM    809  CA  ASN J  98      49.308 119.891  78.491  1.00 98.75           C  
ATOM    810  C   ASN J  98      50.039 119.058  79.555  1.00 98.57           C  
ATOM    811  O   ASN J  98      49.411 118.435  80.413  1.00 97.87           O  
ATOM    812  CB  ASN J  98      47.870 119.381  78.234  1.00 98.79           C  
ATOM    813  CG  ASN J  98      47.104 120.277  77.287  1.00 98.81           C  
ATOM    814  OD1 ASN J  98      46.495 121.255  77.683  1.00 96.15           O  
ATOM    815  ND2 ASN J  98      47.138 119.979  76.012  1.00 95.92           N  
ATOM    816  N   HIS J  99      51.370 119.035  79.500  1.00 96.52           N  
ATOM    817  CA  HIS J  99      52.209 118.036  80.176  1.00 95.13           C  
ATOM    818  C   HIS J  99      51.916 117.888  81.676  1.00 95.52           C  
ATOM    819  O   HIS J  99      51.816 116.773  82.192  1.00 92.88           O  
ATOM    820  CB  HIS J  99      53.678 118.406  79.948  1.00 92.59           C  
ATOM    821  CG  HIS J  99      54.638 117.381  80.479  1.00 92.37           C  
ATOM    822  ND1 HIS J  99      55.009 116.218  79.837  1.00 83.81           N  
ATOM    823  CD2 HIS J  99      55.315 117.404  81.675  1.00 83.88           C  
ATOM    824  CE1 HIS J  99      55.885 115.566  80.610  1.00 83.58           C  
ATOM    825  NE2 HIS J  99      56.088 116.265  81.733  1.00 86.23           N  
ATOM    826  N   THR J 100      51.757 119.006  82.386  1.00 95.71           N  
ATOM    827  CA  THR J 100      51.580 119.034  83.852  1.00 95.71           C  
ATOM    828  C   THR J 100      50.181 118.636  84.322  1.00 96.55           C  
ATOM    829  O   THR J 100      49.988 118.426  85.520  1.00 95.08           O  
ATOM    830  CB  THR J 100      51.912 120.420  84.410  1.00 93.89           C  
ATOM    831  OG1 THR J 100      51.119 121.398  83.771  0.99 88.15           O  
ATOM    832  CG2 THR J 100      53.373 120.801  84.177  0.99 86.42           C  
ATOM    833  N   LEU J 101      49.201 118.535  83.422  1.00 98.42           N  
ATOM    834  CA  LEU J 101      47.840 118.116  83.767  1.00 98.58           C  
ATOM    835  C   LEU J 101      47.718 116.601  83.934  1.00 98.72           C  
ATOM    836  O   LEU J 101      46.765 116.137  84.563  1.00 98.54           O  
ATOM    837  CB  LEU J 101      46.847 118.612  82.702  1.00 98.24           C  
ATOM    838  CG  LEU J 101      46.705 120.142  82.615  1.00 95.69           C  
ATOM    839  CD1 LEU J 101      45.677 120.488  81.541  1.00 91.66           C  
ATOM    840  CD2 LEU J 101      46.226 120.757  83.930  1.00 91.35           C  
ATOM    841  N   PHE J 102      48.663 115.843  83.392  1.00 98.73           N  
ATOM    842  CA  PHE J 102      48.638 114.385  83.393  1.00 98.76           C  
ATOM    843  C   PHE J 102      49.833 113.820  84.153  1.00 98.64           C  
ATOM    844  O   PHE J 102      50.954 114.336  84.072  1.00 98.48           O  
ATOM    845  CB  PHE J 102      48.566 113.865  81.949  1.00 98.80           C  
ATOM    846  CG  PHE J 102      47.348 114.374  81.209  1.00 98.86           C  
ATOM    847  CD1 PHE J 102      46.091 113.792  81.433  1.00 98.75           C  
ATOM    848  CD2 PHE J 102      47.456 115.489  80.358  1.00 98.77           C  
ATOM    849  CE1 PHE J 102      44.943 114.326  80.826  1.00 98.69           C  
ATOM    850  CE2 PHE J 102      46.314 116.031  79.749  1.00 98.70           C  
ATOM    851  CZ  PHE J 102      45.056 115.448  79.990  1.00 98.75           C  
ATOM    852  N   THR J 103      49.588 112.756  84.892  1.00 98.62           N  
ATOM    853  CA  THR J 103      50.622 112.029  85.631  1.00 98.54           C  
ATOM    854  C   THR J 103      51.535 111.251  84.680  1.00 98.56           C  
ATOM    855  O   THR J 103      51.177 110.963  83.536  1.00 98.48           O  
ATOM    856  CB  THR J 103      50.006 111.075  86.665  1.00 98.43           C  
ATOM    857  OG1 THR J 103      49.271 110.062  86.022  1.00 98.22           O  
ATOM    858  CG2 THR J 103      49.069 111.784  87.649  1.00 98.17           C  
ATOM    859  N   ASP J 104      52.701 110.843  85.171  1.00 98.21           N  
ATOM    860  CA  ASP J 104      53.620 109.988  84.409  1.00 98.03           C  
ATOM    861  C   ASP J 104      52.957 108.668  84.005  1.00 98.33           C  
ATOM    862  O   ASP J 104      53.160 108.179  82.892  1.00 98.09           O  
ATOM    863  CB  ASP J 104      54.871 109.693  85.254  1.00 97.14           C  
ATOM    864  CG  ASP J 104      55.718 110.920  85.589  0.99 87.37           C  
ATOM    865  OD1 ASP J 104      55.364 112.039  85.141  0.99 81.38           O  
ATOM    866  OD2 ASP J 104      56.723 110.733  86.306  0.99 81.83           O  
ATOM    867  N   LEU J 105      52.128 108.115  84.896  1.00 98.39           N  
ATOM    868  CA  LEU J 105      51.394 106.877  84.652  1.00 98.53           C  
ATOM    869  C   LEU J 105      50.327 107.053  83.565  1.00 98.73           C  
ATOM    870  O   LEU J 105      50.213 106.207  82.678  1.00 98.71           O  
ATOM    871  CB  LEU J 105      50.789 106.384  85.978  1.00 98.39           C  
ATOM    872  CG  LEU J 105      50.361 104.907  85.945  1.00 97.71           C  
ATOM    873  CD1 LEU J 105      51.576 103.982  85.829  1.00 96.88           C  
ATOM    874  CD2 LEU J 105      49.623 104.552  87.226  1.00 96.73           C  
ATOM    875  N   GLU J 106      49.595 108.165  83.579  1.00 98.75           N  
ATOM    876  CA  GLU J 106      48.634 108.502  82.522  1.00 98.81           C  
ATOM    877  C   GLU J 106      49.337 108.712  81.179  1.00 98.86           C  
ATOM    878  O   GLU J 106      48.925 108.115  80.189  1.00 98.87           O  
ATOM    879  CB  GLU J 106      47.841 109.760  82.892  1.00 98.80           C  
ATOM    880  CG  GLU J 106      46.784 109.461  83.973  1.00 98.72           C  
ATOM    881  CD  GLU J 106      46.249 110.741  84.628  1.00 98.68           C  
ATOM    882  OE1 GLU J 106      45.064 110.777  85.026  1.00 98.18           O  
ATOM    883  OE2 GLU J 106      47.018 111.723  84.781  1.00 98.24           O  
ATOM    884  N   ARG J 107      50.428 109.483  81.129  1.00 98.71           N  
ATOM    885  CA  ARG J 107      51.134 109.743  79.860  1.00 98.72           C  
ATOM    886  C   ARG J 107      51.627 108.453  79.205  1.00 98.76           C  
ATOM    887  O   ARG J 107      51.364 108.240  78.021  1.00 98.72           O  
ATOM    888  CB  ARG J 107      52.301 110.718  80.066  1.00 98.61           C  
ATOM    889  CG  ARG J 107      51.817 112.138  80.411  1.00 97.86           C  
ATOM    890  CD  ARG J 107      52.914 113.202  80.233  1.00 97.14           C  
ATOM    891  NE  ARG J 107      54.138 112.901  80.956  1.00 96.11           N  
ATOM    892  CZ  ARG J 107      54.380 113.135  82.244  1.00 96.14           C  
ATOM    893  NH1 ARG J 107      53.526 113.746  83.021  1.00 91.33           N  
ATOM    894  NH2 ARG J 107      55.500 112.744  82.771  1.00 92.66           N  
ATOM    895  N   LYS J 108      52.288 107.579  79.973  1.00 98.46           N  
ATOM    896  CA  LYS J 108      52.740 106.289  79.426  1.00 98.27           C  
ATOM    897  C   LYS J 108      51.565 105.383  79.046  1.00 98.65           C  
ATOM    898  O   LYS J 108      51.592 104.767  77.980  1.00 98.50           O  
ATOM    899  CB  LYS J 108      53.745 105.610  80.373  1.00 96.49           C  
ATOM    900  CG  LYS J 108      53.119 105.049  81.666  1.00 89.48           C  
ATOM    901  CD  LYS J 108      54.142 104.424  82.617  0.99 89.25           C  
ATOM    902  CE  LYS J 108      55.046 105.481  83.273  0.99 86.59           C  
ATOM    903  NZ  LYS J 108      56.089 104.853  84.108  0.99 81.62           N  
ATOM    904  N   GLY J 109      50.533 105.325  79.887  1.00 98.89           N  
ATOM    905  CA  GLY J 109      49.332 104.529  79.615  1.00 98.93           C  
ATOM    906  C   GLY J 109      48.599 104.986  78.354  1.00 98.97           C  
ATOM    907  O   GLY J 109      48.257 104.158  77.517  1.00 98.97           O  
ATOM    908  N   LEU J 110      48.421 106.287  78.171  1.00 98.98           N  
ATOM    909  CA  LEU J 110      47.699 106.846  77.027  1.00 98.99           C  
ATOM    910  C   LEU J 110      48.453 106.686  75.704  1.00 98.99           C  
ATOM    911  O   LEU J 110      47.827 106.345  74.703  1.00 98.99           O  
ATOM    912  CB  LEU J 110      47.359 108.319  77.291  1.00 98.98           C  
ATOM    913  CG  LEU J 110      46.309 108.536  78.400  1.00 98.97           C  
ATOM    914  CD1 LEU J 110      46.127 110.028  78.650  1.00 98.94           C  
ATOM    915  CD2 LEU J 110      44.953 107.933  78.047  1.00 98.93           C  
ATOM    916  N   LEU J 111      49.773 106.863  75.686  1.00 98.97           N  
ATOM    917  CA  LEU J 111      50.553 106.608  74.470  1.00 98.97           C  
ATOM    918  C   LEU J 111      50.483 105.135  74.048  1.00 98.98           C  
ATOM    919  O   LEU J 111      50.310 104.843  72.865  1.00 98.97           O  
ATOM    920  CB  LEU J 111      52.012 107.047  74.677  1.00 98.92           C  
ATOM    921  CG  LEU J 111      52.218 108.572  74.734  1.00 98.76           C  
ATOM    922  CD1 LEU J 111      53.665 108.873  75.105  1.00 98.63           C  
ATOM    923  CD2 LEU J 111      51.923 109.251  73.397  1.00 98.51           C  
ATOM    924  N   ILE J 112      50.566 104.214  75.010  1.00 98.98           N  
ATOM    925  CA  ILE J 112      50.407 102.778  74.739  1.00 98.98           C  
ATOM    926  C   ILE J 112      48.968 102.452  74.316  1.00 98.99           C  
ATOM    927  O   ILE J 112      48.780 101.720  73.350  1.00 98.99           O  
ATOM    928  CB  ILE J 112      50.868 101.946  75.957  1.00 98.96           C  
ATOM    929  CG1 ILE J 112      52.386 102.101  76.226  1.00 98.82           C  
ATOM    930  CG2 ILE J 112      50.505 100.461  75.797  1.00 98.83           C  
ATOM    931  CD1 ILE J 112      53.330 101.636  75.107  1.00 98.46           C  
ATOM    932  N   ALA J 113      47.966 103.018  74.979  1.00 99.00           N  
ATOM    933  CA  ALA J 113      46.562 102.824  74.622  1.00 99.00           C  
ATOM    934  C   ALA J 113      46.286 103.257  73.179  1.00 99.00           C  
ATOM    935  O   ALA J 113      45.712 102.485  72.423  1.00 99.00           O  
ATOM    936  CB  ALA J 113      45.674 103.584  75.613  1.00 98.99           C  
ATOM    937  N   CYS J 114      46.769 104.433  72.767  1.00 99.00           N  
ATOM    938  CA  CYS J 114      46.617 104.892  71.386  1.00 99.00           C  
ATOM    939  C   CYS J 114      47.289 103.961  70.373  1.00 99.00           C  
ATOM    940  O   CYS J 114      46.717 103.697  69.320  1.00 98.99           O  
ATOM    941  CB  CYS J 114      47.187 106.304  71.251  1.00 99.00           C  
ATOM    942  SG  CYS J 114      46.116 107.493  72.088  1.00 98.98           S  
ATOM    943  N   LEU J 115      48.479 103.445  70.677  1.00 99.00           N  
ATOM    944  CA  LEU J 115      49.148 102.505  69.770  1.00 99.00           C  
ATOM    945  C   LEU J 115      48.394 101.174  69.640  1.00 99.00           C  
ATOM    946  O   LEU J 115      48.485 100.517  68.600  1.00 98.99           O  
ATOM    947  CB  LEU J 115      50.584 102.274  70.259  1.00 98.99           C  
ATOM    948  CG  LEU J 115      51.480 101.629  69.182  1.00 98.95           C  
ATOM    949  CD1 LEU J 115      51.847 102.636  68.092  1.00 98.93           C  
ATOM    950  CD2 LEU J 115      52.768 101.104  69.803  1.00 98.91           C  
ATOM    951  N   CYS J 116      47.676 100.775  70.676  1.00 99.00           N  
ATOM    952  CA  CYS J 116      46.993  99.489  70.779  1.00 99.00           C  
ATOM    953  C   CYS J 116      45.486  99.551  70.490  1.00 99.00           C  
ATOM    954  O   CYS J 116      44.851  98.506  70.438  1.00 98.99           O  
ATOM    955  CB  CYS J 116      47.256  98.903  72.173  1.00 98.99           C  
ATOM    956  SG  CYS J 116      49.019  98.547  72.420  1.00 98.98           S  
ATOM    957  N   HIS J 117      44.906 100.731  70.321  1.00 99.00           N  
ATOM    958  CA  HIS J 117      43.451 100.938  70.415  1.00 99.00           C  
ATOM    959  C   HIS J 117      42.617 100.216  69.345  1.00 99.00           C  
ATOM    960  O   HIS J 117      41.434  99.992  69.567  1.00 98.99           O  
ATOM    961  CB  HIS J 117      43.127 102.439  70.433  1.00 99.00           C  
ATOM    962  CG  HIS J 117      43.102 103.058  69.070  1.00 99.00           C  
ATOM    963  ND1 HIS J 117      44.212 103.399  68.330  1.00 98.93           N  
ATOM    964  CD2 HIS J 117      42.004 103.338  68.301  1.00 98.90           C  
ATOM    965  CE1 HIS J 117      43.796 103.864  67.148  1.00 98.91           C  
ATOM    966  NE2 HIS J 117      42.459 103.840  67.102  1.00 98.94           N  
ATOM    967  N   ASP J 118      43.220  99.832  68.215  1.00 99.00           N  
ATOM    968  CA  ASP J 118      42.575  99.110  67.103  1.00 99.00           C  
ATOM    969  C   ASP J 118      43.283  97.776  66.788  1.00 98.99           C  
ATOM    970  O   ASP J 118      43.227  97.267  65.665  1.00 98.97           O  
ATOM    971  CB  ASP J 118      42.482 100.022  65.864  1.00 98.99           C  
ATOM    972  CG  ASP J 118      41.320 101.019  65.892  1.00 98.99           C  
ATOM    973  OD1 ASP J 118      40.253 100.718  66.462  1.00 98.93           O  
ATOM    974  OD2 ASP J 118      41.465 102.116  65.320  1.00 98.95           O  
ATOM    975  N   LEU J 119      43.975  97.184  67.752  1.00 98.99           N  
ATOM    976  CA  LEU J 119      44.686  95.911  67.561  1.00 98.99           C  
ATOM    977  C   LEU J 119      43.774  94.811  67.014  1.00 98.99           C  
ATOM    978  O   LEU J 119      42.683  94.576  67.526  1.00 98.95           O  
ATOM    979  CB  LEU J 119      45.297  95.435  68.890  1.00 98.95           C  
ATOM    980  CG  LEU J 119      46.721  95.950  69.149  1.00 98.49           C  
ATOM    981  CD1 LEU J 119      47.119  95.603  70.584  1.00 98.43           C  
ATOM    982  CD2 LEU J 119      47.741  95.300  68.212  1.00 98.42           C  
ATOM    983  N   ASP J 120      44.257  94.087  65.999  1.00 98.97           N  
ATOM    984  CA  ASP J 120      43.535  93.008  65.326  1.00 98.96           C  
ATOM    985  C   ASP J 120      42.185  93.441  64.717  1.00 98.96           C  
ATOM    986  O   ASP J 120      41.287  92.620  64.528  1.00 98.89           O  
ATOM    987  CB  ASP J 120      43.453  91.765  66.241  1.00 98.94           C  
ATOM    988  CG  ASP J 120      43.059  90.488  65.502  1.00 98.90           C  
ATOM    989  OD1 ASP J 120      43.602  90.229  64.406  1.00 98.71           O  
ATOM    990  OD2 ASP J 120      42.209  89.719  66.008  1.00 98.67           O  
ATOM    991  N   HIS J 121      42.030  94.716  64.388  1.00 98.95           N  
ATOM    992  CA  HIS J 121      40.843  95.188  63.678  1.00 98.95           C  
ATOM    993  C   HIS J 121      40.704  94.463  62.337  1.00 98.93           C  
ATOM    994  O   HIS J 121      41.672  94.246  61.601  1.00 98.86           O  
ATOM    995  CB  HIS J 121      40.875  96.711  63.496  1.00 98.95           C  
ATOM    996  CG  HIS J 121      39.527  97.282  63.149  1.00 98.94           C  
ATOM    997  ND1 HIS J 121      38.889  97.217  61.931  1.00 97.97           N  
ATOM    998  CD2 HIS J 121      38.668  97.932  64.003  1.00 98.01           C  
ATOM    999  CE1 HIS J 121      37.685  97.797  62.048  1.00 98.02           C  
ATOM   1000  NE2 HIS J 121      37.525  98.244  63.296  1.00 98.29           N  
ATOM   1001  N   ARG J 122      39.473  94.059  62.010  1.00 98.71           N  
ATOM   1002  CA  ARG J 122      39.187  93.190  60.854  1.00 98.60           C  
ATOM   1003  C   ARG J 122      38.604  93.934  59.657  1.00 98.60           C  
ATOM   1004  O   ARG J 122      38.295  93.304  58.656  1.00 98.05           O  
ATOM   1005  CB  ARG J 122      38.297  92.017  61.307  1.00 98.09           C  
ATOM   1006  CG  ARG J 122      38.976  91.206  62.414  1.00 96.52           C  
ATOM   1007  CD  ARG J 122      38.098  90.050  62.864  1.00 94.49           C  
ATOM   1008  NE  ARG J 122      38.674  89.413  64.048  1.00 94.26           N  
ATOM   1009  CZ  ARG J 122      38.418  88.194  64.492  1.00 94.26           C  
ATOM   1010  NH1 ARG J 122      37.589  87.406  63.867  1.00 90.11           N  
ATOM   1011  NH2 ARG J 122      39.002  87.762  65.575  1.00 90.51           N  
ATOM   1012  N   GLY J 123      38.448  95.247  59.765  1.00 98.78           N  
ATOM   1013  CA  GLY J 123      37.788  96.063  58.748  1.00 98.78           C  
ATOM   1014  C   GLY J 123      36.262  96.023  58.821  1.00 98.84           C  
ATOM   1015  O   GLY J 123      35.603  96.404  57.859  1.00 98.67           O  
ATOM   1016  N   PHE J 124      35.695  95.540  59.934  1.00 98.87           N  
ATOM   1017  CA  PHE J 124      34.248  95.475  60.147  1.00 98.88           C  
ATOM   1018  C   PHE J 124      33.829  96.256  61.389  1.00 98.91           C  
ATOM   1019  O   PHE J 124      34.500  96.226  62.427  1.00 98.86           O  
ATOM   1020  CB  PHE J 124      33.784  94.019  60.242  1.00 98.79           C  
ATOM   1021  CG  PHE J 124      33.989  93.233  58.966  1.00 98.65           C  
ATOM   1022  CD1 PHE J 124      33.178  93.494  57.848  1.00 98.21           C  
ATOM   1023  CD2 PHE J 124      35.000  92.258  58.873  1.00 98.23           C  
ATOM   1024  CE1 PHE J 124      33.372  92.793  56.647  1.00 97.81           C  
ATOM   1025  CE2 PHE J 124      35.203  91.549  57.676  1.00 97.82           C  
ATOM   1026  CZ  PHE J 124      34.385  91.819  56.563  1.00 97.60           C  
ATOM   1027  N   SER J 125      32.689  96.922  61.294  1.00 98.89           N  
ATOM   1028  CA  SER J 125      32.079  97.662  62.396  1.00 98.90           C  
ATOM   1029  C   SER J 125      31.484  96.741  63.465  1.00 98.91           C  
ATOM   1030  O   SER J 125      31.108  95.599  63.201  1.00 98.87           O  
ATOM   1031  CB  SER J 125      31.006  98.615  61.855  1.00 98.83           C  
ATOM   1032  OG  SER J 125      29.883  97.907  61.368  1.00 98.63           O  
ATOM   1033  N   ASN J 126      31.286  97.274  64.668  1.00 98.89           N  
ATOM   1034  CA  ASN J 126      30.546  96.586  65.728  1.00 98.89           C  
ATOM   1035  C   ASN J 126      29.141  96.185  65.270  1.00 98.81           C  
ATOM   1036  O   ASN J 126      28.679  95.078  65.549  1.00 98.65           O  
ATOM   1037  CB  ASN J 126      30.470  97.498  66.968  1.00 98.92           C  
ATOM   1038  CG  ASN J 126      31.795  97.613  67.705  1.00 98.95           C  
ATOM   1039  OD1 ASN J 126      32.666  96.772  67.564  1.00 98.26           O  
ATOM   1040  ND2 ASN J 126      31.961  98.623  68.528  1.00 98.11           N  
ATOM   1041  N   SER J 127      28.468  97.044  64.513  1.00 98.67           N  
ATOM   1042  CA  SER J 127      27.132  96.778  63.972  1.00 98.33           C  
ATOM   1043  C   SER J 127      27.117  95.575  63.035  1.00 98.25           C  
ATOM   1044  O   SER J 127      26.189  94.775  63.103  1.00 97.62           O  
ATOM   1045  CB  SER J 127      26.605  98.006  63.223  1.00 97.54           C  
ATOM   1046  OG  SER J 127      26.472  99.104  64.108  1.00 86.30           O  
ATOM   1047  N   TYR J 128      28.126  95.417  62.186  1.00 98.51           N  
ATOM   1048  CA  TYR J 128      28.259  94.250  61.319  1.00 98.56           C  
ATOM   1049  C   TYR J 128      28.444  92.977  62.148  1.00 98.54           C  
ATOM   1050  O   TYR J 128      27.684  92.023  61.996  1.00 98.36           O  
ATOM   1051  CB  TYR J 128      29.428  94.458  60.345  1.00 98.52           C  
ATOM   1052  CG  TYR J 128      29.630  93.311  59.379  1.00 98.42           C  
ATOM   1053  CD1 TYR J 128      30.374  92.178  59.767  1.00 97.95           C  
ATOM   1054  CD2 TYR J 128      29.061  93.360  58.091  1.00 98.00           C  
ATOM   1055  CE1 TYR J 128      30.553  91.107  58.884  1.00 97.62           C  
ATOM   1056  CE2 TYR J 128      29.235  92.295  57.195  1.00 97.66           C  
ATOM   1057  CZ  TYR J 128      29.980  91.167  57.600  1.00 97.57           C  
ATOM   1058  OH  TYR J 128      30.154  90.118  56.732  1.00 96.82           O  
ATOM   1059  N   LEU J 129      29.406  92.983  63.073  1.00 98.49           N  
ATOM   1060  CA  LEU J 129      29.725  91.812  63.895  1.00 98.57           C  
ATOM   1061  C   LEU J 129      28.524  91.341  64.720  1.00 98.47           C  
ATOM   1062  O   LEU J 129      28.276  90.144  64.812  1.00 98.26           O  
ATOM   1063  CB  LEU J 129      30.908  92.140  64.821  1.00 98.62           C  
ATOM   1064  CG  LEU J 129      32.226  92.484  64.103  1.00 98.48           C  
ATOM   1065  CD1 LEU J 129      33.283  92.822  65.152  1.00 98.11           C  
ATOM   1066  CD2 LEU J 129      32.754  91.334  63.244  1.00 98.00           C  
ATOM   1067  N   GLN J 130      27.759  92.272  65.271  1.00 98.10           N  
ATOM   1068  CA  GLN J 130      26.544  91.971  66.030  1.00 97.73           C  
ATOM   1069  C   GLN J 130      25.423  91.449  65.126  1.00 97.23           C  
ATOM   1070  O   GLN J 130      24.751  90.486  65.478  1.00 96.62           O  
ATOM   1071  CB  GLN J 130      26.085  93.233  66.774  1.00 97.52           C  
ATOM   1072  CG  GLN J 130      27.033  93.605  67.926  1.00 93.72           C  
ATOM   1073  CD  GLN J 130      26.757  94.993  68.519  1.00 93.37           C  
ATOM   1074  OE1 GLN J 130      25.778  95.654  68.221  1.00 88.66           O  
ATOM   1075  NE2 GLN J 130      27.634  95.463  69.376  1.00 85.95           N  
ATOM   1076  N   LYS J 131      25.220  92.045  63.947  1.00 97.62           N  
ATOM   1077  CA  LYS J 131      24.156  91.654  63.018  1.00 97.05           C  
ATOM   1078  C   LYS J 131      24.338  90.243  62.458  1.00 96.81           C  
ATOM   1079  O   LYS J 131      23.345  89.568  62.192  1.00 95.85           O  
ATOM   1080  CB  LYS J 131      24.091  92.692  61.896  1.00 96.46           C  
ATOM   1081  CG  LYS J 131      22.963  92.394  60.906  0.97 91.46           C  
ATOM   1082  CD  LYS J 131      22.800  93.552  59.927  0.96 87.96           C  
ATOM   1083  CE  LYS J 131      21.627  93.241  59.011  0.96 82.53           C  
ATOM   1084  NZ  LYS J 131      21.287  94.413  58.172  0.95 74.14           N  
ATOM   1085  N   PHE J 132      25.581  89.817  62.265  1.00 97.16           N  
ATOM   1086  CA  PHE J 132      25.934  88.514  61.698  1.00 96.88           C  
ATOM   1087  C   PHE J 132      26.403  87.501  62.746  1.00 96.91           C  
ATOM   1088  O   PHE J 132      27.088  86.541  62.392  1.00 95.88           O  
ATOM   1089  CB  PHE J 132      26.937  88.717  60.550  1.00 96.22           C  
ATOM   1090  CG  PHE J 132      26.366  89.505  59.390  1.00 95.54           C  
ATOM   1091  CD1 PHE J 132      25.377  88.933  58.569  1.00 93.75           C  
ATOM   1092  CD2 PHE J 132      26.783  90.825  59.147  1.00 94.17           C  
ATOM   1093  CE1 PHE J 132      24.814  89.678  57.519  1.00 92.84           C  
ATOM   1094  CE2 PHE J 132      26.230  91.574  58.104  1.00 93.25           C  
ATOM   1095  CZ  PHE J 132      25.243  91.001  57.288  1.00 92.80           C  
ATOM   1096  N   ASP J 133      26.062  87.714  64.008  1.00 96.36           N  
ATOM   1097  CA  ASP J 133      26.348  86.795  65.122  1.00 96.43           C  
ATOM   1098  C   ASP J 133      27.816  86.327  65.164  1.00 97.01           C  
ATOM   1099  O   ASP J 133      28.138  85.167  65.447  1.00 95.98           O  
ATOM   1100  CB  ASP J 133      25.323  85.649  65.148  1.00 95.41           C  
ATOM   1101  CG  ASP J 133      23.893  86.140  65.387  0.99 91.72           C  
ATOM   1102  OD1 ASP J 133      23.694  86.936  66.333  0.99 87.51           O  
ATOM   1103  OD2 ASP J 133      22.990  85.709  64.635  0.99 86.50           O  
ATOM   1104  N   HIS J 134      28.737  87.235  64.876  1.00 98.08           N  
ATOM   1105  CA  HIS J 134      30.165  86.926  64.896  1.00 98.28           C  
ATOM   1106  C   HIS J 134      30.597  86.490  66.314  1.00 98.45           C  
ATOM   1107  O   HIS J 134      30.144  87.090  67.294  1.00 98.42           O  
ATOM   1108  CB  HIS J 134      30.965  88.136  64.406  1.00 98.15           C  
ATOM   1109  CG  HIS J 134      32.432  87.838  64.240  1.00 98.00           C  
ATOM   1110  ND1 HIS J 134      33.387  87.955  65.224  1.00 94.73           N  
ATOM   1111  CD2 HIS J 134      33.058  87.293  63.143  1.00 94.79           C  
ATOM   1112  CE1 HIS J 134      34.546  87.473  64.746  1.00 95.12           C  
ATOM   1113  NE2 HIS J 134      34.374  87.065  63.485  1.00 95.88           N  
ATOM   1114  N   PRO J 135      31.526  85.517  66.477  1.00 98.48           N  
ATOM   1115  CA  PRO J 135      31.963  85.055  67.802  1.00 98.56           C  
ATOM   1116  C   PRO J 135      32.432  86.163  68.757  1.00 98.69           C  
ATOM   1117  O   PRO J 135      32.221  86.065  69.968  1.00 98.56           O  
ATOM   1118  CB  PRO J 135      33.093  84.061  67.518  1.00 98.31           C  
ATOM   1119  CG  PRO J 135      32.710  83.477  66.153  1.00 96.96           C  
ATOM   1120  CD  PRO J 135      32.066  84.665  65.435  1.00 98.30           C  
ATOM   1121  N   LEU J 136      33.021  87.240  68.239  1.00 98.58           N  
ATOM   1122  CA  LEU J 136      33.396  88.399  69.065  1.00 98.64           C  
ATOM   1123  C   LEU J 136      32.184  89.125  69.656  1.00 98.71           C  
ATOM   1124  O   LEU J 136      32.268  89.596  70.786  1.00 98.61           O  
ATOM   1125  CB  LEU J 136      34.238  89.398  68.252  1.00 98.52           C  
ATOM   1126  CG  LEU J 136      35.655  88.921  67.898  1.00 98.17           C  
ATOM   1127  CD1 LEU J 136      36.327  89.974  67.016  1.00 97.67           C  
ATOM   1128  CD2 LEU J 136      36.529  88.723  69.142  1.00 97.44           C  
ATOM   1129  N   ALA J 137      31.068  89.189  68.935  1.00 98.55           N  
ATOM   1130  CA  ALA J 137      29.842  89.817  69.432  1.00 98.54           C  
ATOM   1131  C   ALA J 137      29.141  88.956  70.495  1.00 98.54           C  
ATOM   1132  O   ALA J 137      28.513  89.489  71.410  1.00 98.23           O  
ATOM   1133  CB  ALA J 137      28.923  90.109  68.243  1.00 98.33           C  
ATOM   1134  N   ALA J 138      29.298  87.628  70.416  1.00 98.62           N  
ATOM   1135  CA  ALA J 138      28.855  86.729  71.482  1.00 98.50           C  
ATOM   1136  C   ALA J 138      29.694  86.898  72.759  1.00 98.47           C  
ATOM   1137  O   ALA J 138      29.164  86.823  73.868  1.00 97.97           O  
ATOM   1138  CB  ALA J 138      28.904  85.285  70.962  1.00 98.25           C  
ATOM   1139  N   LEU J 139      30.997  87.149  72.608  1.00 98.66           N  
ATOM   1140  CA  LEU J 139      31.907  87.356  73.735  1.00 98.58           C  
ATOM   1141  C   LEU J 139      31.767  88.761  74.352  1.00 98.65           C  
ATOM   1142  O   LEU J 139      31.856  88.911  75.572  1.00 98.27           O  
ATOM   1143  CB  LEU J 139      33.343  87.079  73.250  1.00 98.13           C  
ATOM   1144  CG  LEU J 139      34.407  87.097  74.366  1.00 94.64           C  
ATOM   1145  CD1 LEU J 139      34.148  86.023  75.426  1.00 93.00           C  
ATOM   1146  CD2 LEU J 139      35.786  86.841  73.762  1.00 92.95           C  
ATOM   1147  N   TYR J 140      31.547  89.770  73.523  1.00 98.74           N  
ATOM   1148  CA  TYR J 140      31.466  91.181  73.905  1.00 98.74           C  
ATOM   1149  C   TYR J 140      30.204  91.821  73.311  1.00 98.65           C  
ATOM   1150  O   TYR J 140      30.184  92.244  72.151  1.00 98.41           O  
ATOM   1151  CB  TYR J 140      32.727  91.916  73.432  1.00 98.75           C  
ATOM   1152  CG  TYR J 140      34.052  91.298  73.834  1.00 98.84           C  
ATOM   1153  CD1 TYR J 140      34.365  91.073  75.190  1.00 98.79           C  
ATOM   1154  CD2 TYR J 140      34.993  90.957  72.844  1.00 98.78           C  
ATOM   1155  CE1 TYR J 140      35.598  90.516  75.555  1.00 98.72           C  
ATOM   1156  CE2 TYR J 140      36.230  90.403  73.196  1.00 98.73           C  
ATOM   1157  CZ  TYR J 140      36.529  90.184  74.552  1.00 98.78           C  
ATOM   1158  OH  TYR J 140      37.746  89.637  74.899  1.00 98.67           O  
ATOM   1159  N   SER J 141      29.162  91.926  74.116  1.00 98.09           N  
ATOM   1160  CA  SER J 141      27.842  92.397  73.660  1.00 97.50           C  
ATOM   1161  C   SER J 141      27.773  93.899  73.347  1.00 97.46           C  
ATOM   1162  O   SER J 141      26.916  94.331  72.575  1.00 95.78           O  
ATOM   1163  CB  SER J 141      26.785  92.038  74.706  1.00 96.21           C  
ATOM   1164  OG  SER J 141      27.093  92.633  75.956  1.00 90.37           O  
ATOM   1165  N   THR J 142      28.655  94.696  73.944  1.00 98.32           N  
ATOM   1166  CA  THR J 142      28.779  96.149  73.722  1.00 98.46           C  
ATOM   1167  C   THR J 142      30.240  96.496  73.475  1.00 98.74           C  
ATOM   1168  O   THR J 142      31.113  95.787  73.983  1.00 98.70           O  
ATOM   1169  CB  THR J 142      28.272  96.958  74.926  1.00 97.96           C  
ATOM   1170  OG1 THR J 142      28.989  96.626  76.097  1.00 95.05           O  
ATOM   1171  CG2 THR J 142      26.790  96.724  75.208  1.00 93.86           C  
ATOM   1172  N   SER J 143      30.510  97.565  72.743  1.00 98.84           N  
ATOM   1173  CA  SER J 143      31.876  97.986  72.380  1.00 98.92           C  
ATOM   1174  C   SER J 143      32.722  96.783  71.936  1.00 98.93           C  
ATOM   1175  O   SER J 143      33.811  96.527  72.454  1.00 98.90           O  
ATOM   1176  CB  SER J 143      32.512  98.766  73.532  1.00 98.92           C  
ATOM   1177  OG  SER J 143      31.708  99.879  73.892  1.00 98.89           O  
ATOM   1178  N   THR J 144      32.163  95.992  71.023  1.00 98.88           N  
ATOM   1179  CA  THR J 144      32.634  94.634  70.699  1.00 98.90           C  
ATOM   1180  C   THR J 144      34.104  94.613  70.288  1.00 98.92           C  
ATOM   1181  O   THR J 144      34.896  93.872  70.876  1.00 98.89           O  
ATOM   1182  CB  THR J 144      31.766  94.013  69.585  1.00 98.86           C  
ATOM   1183  OG1 THR J 144      30.429  93.888  70.027  1.00 98.59           O  
ATOM   1184  CG2 THR J 144      32.227  92.614  69.181  1.00 98.64           C  
ATOM   1185  N   MET J 145      34.477  95.429  69.321  1.00 98.95           N  
ATOM   1186  CA  MET J 145      35.861  95.496  68.854  1.00 98.96           C  
ATOM   1187  C   MET J 145      36.773  96.144  69.892  1.00 98.97           C  
ATOM   1188  O   MET J 145      37.859  95.627  70.137  1.00 98.96           O  
ATOM   1189  CB  MET J 145      35.957  96.226  67.508  1.00 98.92           C  
ATOM   1190  CG  MET J 145      35.475  95.360  66.334  1.00 98.52           C  
ATOM   1191  SD  MET J 145      36.263  93.723  66.175  1.00 97.90           S  
ATOM   1192  CE  MET J 145      38.004  94.171  66.048  1.00 95.81           C  
ATOM   1193  N   GLU J 146      36.335  97.174  70.587  1.00 98.98           N  
ATOM   1194  CA  GLU J 146      37.150  97.879  71.577  1.00 98.99           C  
ATOM   1195  C   GLU J 146      37.509  96.970  72.759  1.00 98.98           C  
ATOM   1196  O   GLU J 146      38.656  96.956  73.214  1.00 98.97           O  
ATOM   1197  CB  GLU J 146      36.421  99.142  72.055  1.00 98.98           C  
ATOM   1198  CG  GLU J 146      36.152 100.195  70.947  1.00 98.95           C  
ATOM   1199  CD  GLU J 146      35.042  99.801  69.953  1.00 98.95           C  
ATOM   1200  OE1 GLU J 146      35.038 100.319  68.826  1.00 98.76           O  
ATOM   1201  OE2 GLU J 146      34.199  98.944  70.299  1.00 98.79           O  
ATOM   1202  N   GLN J 147      36.579  96.134  73.207  1.00 98.98           N  
ATOM   1203  CA  GLN J 147      36.883  95.090  74.196  1.00 98.98           C  
ATOM   1204  C   GLN J 147      37.884  94.065  73.649  1.00 98.97           C  
ATOM   1205  O   GLN J 147      38.786  93.632  74.378  1.00 98.95           O  
ATOM   1206  CB  GLN J 147      35.591  94.393  74.651  1.00 98.96           C  
ATOM   1207  CG  GLN J 147      34.720  95.299  75.531  1.00 98.79           C  
ATOM   1208  CD  GLN J 147      33.618  94.508  76.245  1.00 98.56           C  
ATOM   1209  OE1 GLN J 147      33.883  93.665  77.085  1.00 93.75           O  
ATOM   1210  NE2 GLN J 147      32.374  94.756  75.933  1.00 92.56           N  
ATOM   1211  N   HIS J 148      37.763  93.694  72.371  1.00 98.96           N  
ATOM   1212  CA  HIS J 148      38.743  92.824  71.719  1.00 98.95           C  
ATOM   1213  C   HIS J 148      40.128  93.476  71.643  1.00 98.96           C  
ATOM   1214  O   HIS J 148      41.117  92.840  72.015  1.00 98.94           O  
ATOM   1215  CB  HIS J 148      38.238  92.393  70.335  1.00 98.93           C  
ATOM   1216  CG  HIS J 148      39.193  91.468  69.638  1.00 98.91           C  
ATOM   1217  ND1 HIS J 148      39.632  90.253  70.131  1.00 97.82           N  
ATOM   1218  CD2 HIS J 148      39.836  91.678  68.448  1.00 97.80           C  
ATOM   1219  CE1 HIS J 148      40.511  89.749  69.254  1.00 98.17           C  
ATOM   1220  NE2 HIS J 148      40.649  90.589  68.227  1.00 98.38           N  
ATOM   1221  N   HIS J 149      40.221  94.743  71.253  1.00 98.98           N  
ATOM   1222  CA  HIS J 149      41.480  95.497  71.188  1.00 98.98           C  
ATOM   1223  C   HIS J 149      42.189  95.537  72.546  1.00 98.98           C  
ATOM   1224  O   HIS J 149      43.398  95.298  72.630  1.00 98.98           O  
ATOM   1225  CB  HIS J 149      41.201  96.924  70.690  1.00 98.99           C  
ATOM   1226  CG  HIS J 149      40.544  96.996  69.338  1.00 98.99           C  
ATOM   1227  ND1 HIS J 149      40.770  96.145  68.277  1.00 98.53           N  
ATOM   1228  CD2 HIS J 149      39.597  97.905  68.926  1.00 98.42           C  
ATOM   1229  CE1 HIS J 149      39.988  96.525  67.261  1.00 98.71           C  
ATOM   1230  NE2 HIS J 149      39.270  97.590  67.625  1.00 98.82           N  
ATOM   1231  N   PHE J 150      41.441  95.770  73.621  1.00 98.98           N  
ATOM   1232  CA  PHE J 150      42.007  95.694  74.965  1.00 98.98           C  
ATOM   1233  C   PHE J 150      42.486  94.280  75.321  1.00 98.98           C  
ATOM   1234  O   PHE J 150      43.593  94.117  75.839  1.00 98.95           O  
ATOM   1235  CB  PHE J 150      40.997  96.209  75.997  1.00 98.97           C  
ATOM   1236  CG  PHE J 150      41.538  96.126  77.408  1.00 98.97           C  
ATOM   1237  CD1 PHE J 150      40.959  95.253  78.344  1.00 98.94           C  
ATOM   1238  CD2 PHE J 150      42.678  96.870  77.769  1.00 98.94           C  
ATOM   1239  CE1 PHE J 150      41.510  95.125  79.629  1.00 98.90           C  
ATOM   1240  CE2 PHE J 150      43.236  96.744  79.046  1.00 98.91           C  
ATOM   1241  CZ  PHE J 150      42.649  95.869  79.978  1.00 98.91           C  
ATOM   1242  N   SER J 151      41.716  93.244  74.993  1.00 98.95           N  
ATOM   1243  CA  SER J 151      42.136  91.853  75.206  1.00 98.93           C  
ATOM   1244  C   SER J 151      43.422  91.513  74.440  1.00 98.94           C  
ATOM   1245  O   SER J 151      44.318  90.860  74.983  1.00 98.89           O  
ATOM   1246  CB  SER J 151      41.009  90.902  74.795  1.00 98.84           C  
ATOM   1247  OG  SER J 151      41.376  89.563  75.062  1.00 94.23           O  
ATOM   1248  N   GLN J 152      43.560  91.990  73.216  1.00 98.95           N  
ATOM   1249  CA  GLN J 152      44.775  91.850  72.411  1.00 98.95           C  
ATOM   1250  C   GLN J 152      45.962  92.591  73.043  1.00 98.96           C  
ATOM   1251  O   GLN J 152      47.064  92.047  73.107  1.00 98.94           O  
ATOM   1252  CB  GLN J 152      44.515  92.362  70.986  1.00 98.91           C  
ATOM   1253  CG  GLN J 152      43.578  91.466  70.165  1.00 98.44           C  
ATOM   1254  CD  GLN J 152      44.231  90.128  69.817  1.00 97.67           C  
ATOM   1255  OE1 GLN J 152      43.978  89.103  70.426  1.00 91.26           O  
ATOM   1256  NE2 GLN J 152      45.119  90.129  68.842  1.00 88.88           N  
ATOM   1257  N   THR J 153      45.742  93.794  73.573  1.00 98.96           N  
ATOM   1258  CA  THR J 153      46.766  94.566  74.301  1.00 98.97           C  
ATOM   1259  C   THR J 153      47.316  93.766  75.481  1.00 98.96           C  
ATOM   1260  O   THR J 153      48.530  93.598  75.606  1.00 98.94           O  
ATOM   1261  CB  THR J 153      46.206  95.901  74.817  1.00 98.98           C  
ATOM   1262  OG1 THR J 153      45.644  96.643  73.764  1.00 98.91           O  
ATOM   1263  CG2 THR J 153      47.285  96.777  75.450  1.00 98.90           C  
ATOM   1264  N   VAL J 154      46.433  93.225  76.315  1.00 98.93           N  
ATOM   1265  CA  VAL J 154      46.813  92.387  77.465  1.00 98.88           C  
ATOM   1266  C   VAL J 154      47.552  91.132  77.004  1.00 98.85           C  
ATOM   1267  O   VAL J 154      48.578  90.772  77.579  1.00 98.72           O  
ATOM   1268  CB  VAL J 154      45.573  92.032  78.312  1.00 98.79           C  
ATOM   1269  CG1 VAL J 154      45.904  91.047  79.446  1.00 98.44           C  
ATOM   1270  CG2 VAL J 154      44.985  93.291  78.957  1.00 98.48           C  
ATOM   1271  N   SER J 155      47.093  90.487  75.933  1.00 98.84           N  
ATOM   1272  CA  SER J 155      47.742  89.291  75.379  1.00 98.79           C  
ATOM   1273  C   SER J 155      49.177  89.562  74.926  1.00 98.83           C  
ATOM   1274  O   SER J 155      50.056  88.734  75.159  1.00 98.71           O  
ATOM   1275  CB  SER J 155      46.939  88.737  74.201  1.00 98.51           C  
ATOM   1276  OG  SER J 155      45.637  88.358  74.604  1.00 87.10           O  
ATOM   1277  N   ILE J 156      49.447  90.717  74.314  1.00 98.86           N  
ATOM   1278  CA  ILE J 156      50.808  91.103  73.904  1.00 98.89           C  
ATOM   1279  C   ILE J 156      51.674  91.414  75.127  1.00 98.87           C  
ATOM   1280  O   ILE J 156      52.812  90.954  75.188  1.00 98.84           O  
ATOM   1281  CB  ILE J 156      50.785  92.264  72.889  1.00 98.91           C  
ATOM   1282  CG1 ILE J 156      50.105  91.797  71.581  1.00 98.84           C  
ATOM   1283  CG2 ILE J 156      52.216  92.747  72.578  1.00 98.79           C  
ATOM   1284  CD1 ILE J 156      49.823  92.931  70.592  1.00 98.74           C  
ATOM   1285  N   LEU J 157      51.154  92.129  76.122  1.00 98.83           N  
ATOM   1286  CA  LEU J 157      51.879  92.398  77.376  1.00 98.79           C  
ATOM   1287  C   LEU J 157      52.296  91.114  78.112  1.00 98.76           C  
ATOM   1288  O   LEU J 157      53.339  91.093  78.765  1.00 98.61           O  
ATOM   1289  CB  LEU J 157      51.004  93.260  78.302  1.00 98.74           C  
ATOM   1290  CG  LEU J 157      50.881  94.734  77.884  1.00 98.57           C  
ATOM   1291  CD1 LEU J 157      49.801  95.414  78.723  1.00 98.44           C  
ATOM   1292  CD2 LEU J 157      52.196  95.489  78.102  1.00 98.42           C  
ATOM   1293  N   GLN J 158      51.504  90.046  77.993  1.00 98.62           N  
ATOM   1294  CA  GLN J 158      51.759  88.747  78.619  1.00 98.40           C  
ATOM   1295  C   GLN J 158      52.753  87.864  77.847  1.00 98.44           C  
ATOM   1296  O   GLN J 158      53.155  86.821  78.366  1.00 98.03           O  
ATOM   1297  CB  GLN J 158      50.424  88.014  78.809  1.00 97.89           C  
ATOM   1298  CG  GLN J 158      49.568  88.653  79.914  0.99 93.73           C  
ATOM   1299  CD  GLN J 158      48.185  87.997  80.058  0.99 87.86           C  
ATOM   1300  OE1 GLN J 158      47.745  87.196  79.254  0.99 80.49           O  
ATOM   1301  NE2 GLN J 158      47.470  88.325  81.103  0.99 76.19           N  
ATOM   1302  N   LEU J 159      53.163  88.246  76.642  1.00 98.58           N  
ATOM   1303  CA  LEU J 159      54.213  87.527  75.918  1.00 98.60           C  
ATOM   1304  C   LEU J 159      55.559  87.651  76.640  1.00 98.57           C  
ATOM   1305  O   LEU J 159      55.881  88.680  77.239  1.00 98.43           O  
ATOM   1306  CB  LEU J 159      54.327  88.036  74.467  1.00 98.60           C  
ATOM   1307  CG  LEU J 159      53.082  87.822  73.588  1.00 98.44           C  
ATOM   1308  CD1 LEU J 159      53.289  88.502  72.230  1.00 98.07           C  
ATOM   1309  CD2 LEU J 159      52.794  86.337  73.351  1.00 97.92           C  
ATOM   1310  N   GLU J 160      56.389  86.617  76.540  1.00 98.28           N  
ATOM   1311  CA  GLU J 160      57.717  86.624  77.151  1.00 98.31           C  
ATOM   1312  C   GLU J 160      58.544  87.835  76.674  1.00 98.57           C  
ATOM   1313  O   GLU J 160      58.666  88.113  75.479  1.00 98.41           O  
ATOM   1314  CB  GLU J 160      58.426  85.294  76.863  1.00 97.90           C  
ATOM   1315  CG  GLU J 160      59.736  85.171  77.647  0.98 94.03           C  
ATOM   1316  CD  GLU J 160      60.472  83.851  77.409  0.98 88.32           C  
ATOM   1317  OE1 GLU J 160      61.566  83.703  77.997  0.97 81.35           O  
ATOM   1318  OE2 GLU J 160      59.972  83.006  76.644  0.97 81.81           O  
ATOM   1319  N   GLY J 161      59.098  88.584  77.624  1.00 98.23           N  
ATOM   1320  CA  GLY J 161      59.915  89.768  77.345  1.00 98.42           C  
ATOM   1321  C   GLY J 161      59.154  90.980  76.796  1.00 98.64           C  
ATOM   1322  O   GLY J 161      59.803  91.917  76.332  1.00 98.55           O  
ATOM   1323  N   HIS J 162      57.821  90.985  76.849  1.00 98.61           N  
ATOM   1324  CA  HIS J 162      56.971  92.072  76.337  1.00 98.74           C  
ATOM   1325  C   HIS J 162      56.310  92.921  77.428  1.00 98.74           C  
ATOM   1326  O   HIS J 162      55.755  93.975  77.119  1.00 98.69           O  
ATOM   1327  CB  HIS J 162      55.897  91.509  75.397  1.00 98.78           C  
ATOM   1328  CG  HIS J 162      56.432  90.983  74.095  1.00 98.85           C  
ATOM   1329  ND1 HIS J 162      57.263  89.893  73.936  1.00 97.26           N  
ATOM   1330  CD2 HIS J 162      56.187  91.484  72.840  1.00 97.13           C  
ATOM   1331  CE1 HIS J 162      57.512  89.746  72.627  1.00 97.53           C  
ATOM   1332  NE2 HIS J 162      56.868  90.697  71.941  1.00 98.06           N  
ATOM   1333  N   ASN J 163      56.366  92.503  78.688  1.00 98.70           N  
ATOM   1334  CA  ASN J 163      55.722  93.265  79.756  1.00 98.67           C  
ATOM   1335  C   ASN J 163      56.517  94.539  80.091  1.00 98.64           C  
ATOM   1336  O   ASN J 163      57.331  94.569  81.018  1.00 98.39           O  
ATOM   1337  CB  ASN J 163      55.448  92.376  80.977  1.00 98.59           C  
ATOM   1338  CG  ASN J 163      54.580  93.090  82.008  1.00 98.37           C  
ATOM   1339  OD1 ASN J 163      54.236  94.256  81.878  1.00 96.67           O  
ATOM   1340  ND2 ASN J 163      54.197  92.409  83.057  1.00 96.03           N  
ATOM   1341  N   ILE J 164      56.230  95.599  79.352  1.00 98.78           N  
ATOM   1342  CA  ILE J 164      56.849  96.926  79.529  1.00 98.78           C  
ATOM   1343  C   ILE J 164      56.504  97.582  80.870  1.00 98.72           C  
ATOM   1344  O   ILE J 164      57.197  98.503  81.290  1.00 98.58           O  
ATOM   1345  CB  ILE J 164      56.473  97.861  78.360  1.00 98.81           C  
ATOM   1346  CG1 ILE J 164      54.940  98.047  78.244  1.00 98.74           C  
ATOM   1347  CG2 ILE J 164      57.100  97.333  77.062  1.00 98.51           C  
ATOM   1348  CD1 ILE J 164      54.524  99.067  77.189  1.00 98.67           C  
ATOM   1349  N   PHE J 165      55.474  97.106  81.568  1.00 98.69           N  
ATOM   1350  CA  PHE J 165      55.048  97.614  82.871  1.00 98.69           C  
ATOM   1351  C   PHE J 165      55.541  96.762  84.049  1.00 98.52           C  
ATOM   1352  O   PHE J 165      55.159  97.011  85.190  1.00 98.16           O  
ATOM   1353  CB  PHE J 165      53.524  97.777  82.875  1.00 98.73           C  
ATOM   1354  CG  PHE J 165      52.982  98.689  81.792  1.00 98.81           C  
ATOM   1355  CD1 PHE J 165      53.374 100.041  81.743  1.00 98.70           C  
ATOM   1356  CD2 PHE J 165      52.071  98.201  80.840  1.00 98.70           C  
ATOM   1357  CE1 PHE J 165      52.855 100.896  80.760  1.00 98.60           C  
ATOM   1358  CE2 PHE J 165      51.546  99.050  79.856  1.00 98.61           C  
ATOM   1359  CZ  PHE J 165      51.936 100.401  79.817  1.00 98.70           C  
ATOM   1360  N   SER J 166      56.412  95.773  83.805  1.00 98.24           N  
ATOM   1361  CA  SER J 166      56.880  94.832  84.839  1.00 97.58           C  
ATOM   1362  C   SER J 166      57.624  95.482  86.011  1.00 97.48           C  
ATOM   1363  O   SER J 166      57.713  94.885  87.079  1.00 96.08           O  
ATOM   1364  CB  SER J 166      57.798  93.774  84.217  1.00 96.34           C  
ATOM   1365  OG  SER J 166      58.949  94.369  83.643  1.00 91.94           O  
ATOM   1366  N   THR J 167      58.163  96.689  85.820  1.00 97.67           N  
ATOM   1367  CA  THR J 167      58.888  97.431  86.865  1.00 97.42           C  
ATOM   1368  C   THR J 167      57.980  98.267  87.760  1.00 97.60           C  
ATOM   1369  O   THR J 167      58.459  98.828  88.747  1.00 96.78           O  
ATOM   1370  CB  THR J 167      59.957  98.340  86.244  1.00 96.58           C  
ATOM   1371  OG1 THR J 167      59.360  99.201  85.293  1.00 92.59           O  
ATOM   1372  CG2 THR J 167      61.028  97.538  85.513  0.99 91.32           C  
ATOM   1373  N   LEU J 168      56.692  98.372  87.428  1.00 97.95           N  
ATOM   1374  CA  LEU J 168      55.714  99.040  88.279  1.00 98.07           C  
ATOM   1375  C   LEU J 168      55.380  98.175  89.498  1.00 98.10           C  
ATOM   1376  O   LEU J 168      55.460  96.945  89.456  1.00 97.77           O  
ATOM   1377  CB  LEU J 168      54.440  99.371  87.473  1.00 98.08           C  
ATOM   1378  CG  LEU J 168      54.637 100.332  86.288  1.00 97.90           C  
ATOM   1379  CD1 LEU J 168      53.282 100.590  85.625  1.00 97.36           C  
ATOM   1380  CD2 LEU J 168      55.217 101.683  86.708  1.00 97.15           C  
ATOM   1381  N   SER J 169      54.953  98.822  90.572  1.00 98.18           N  
ATOM   1382  CA  SER J 169      54.305  98.115  91.675  1.00 98.18           C  
ATOM   1383  C   SER J 169      53.006  97.445  91.201  1.00 98.27           C  
ATOM   1384  O   SER J 169      52.413  97.860  90.203  1.00 98.06           O  
ATOM   1385  CB  SER J 169      54.023  99.079  92.834  1.00 98.01           C  
ATOM   1386  OG  SER J 169      53.046 100.035  92.474  1.00 96.96           O  
ATOM   1387  N   SER J 170      52.520  96.452  91.949  1.00 98.20           N  
ATOM   1388  CA  SER J 170      51.250  95.785  91.614  1.00 98.08           C  
ATOM   1389  C   SER J 170      50.087  96.776  91.506  1.00 98.35           C  
ATOM   1390  O   SER J 170      49.287  96.682  90.583  1.00 97.95           O  
ATOM   1391  CB  SER J 170      50.915  94.716  92.661  1.00 97.12           C  
ATOM   1392  OG  SER J 170      52.004  93.823  92.831  0.99 86.70           O  
ATOM   1393  N   SER J 171      50.034  97.767  92.406  1.00 98.51           N  
ATOM   1394  CA  SER J 171      48.995  98.805  92.373  1.00 98.52           C  
ATOM   1395  C   SER J 171      49.103  99.693  91.131  1.00 98.62           C  
ATOM   1396  O   SER J 171      48.102  99.966  90.474  1.00 98.39           O  
ATOM   1397  CB  SER J 171      49.081  99.668  93.633  1.00 98.27           C  
ATOM   1398  OG  SER J 171      48.071 100.666  93.635  1.00 92.90           O  
ATOM   1399  N   GLU J 172      50.304 100.142  90.774  1.00 98.49           N  
ATOM   1400  CA  GLU J 172      50.517 100.962  89.569  1.00 98.47           C  
ATOM   1401  C   GLU J 172      50.268 100.168  88.280  1.00 98.66           C  
ATOM   1402  O   GLU J 172      49.784 100.734  87.303  1.00 98.56           O  
ATOM   1403  CB  GLU J 172      51.951 101.481  89.540  1.00 98.00           C  
ATOM   1404  CG  GLU J 172      52.221 102.574  90.591  1.00 96.25           C  
ATOM   1405  CD  GLU J 172      53.714 102.857  90.693  1.00 94.46           C  
ATOM   1406  OE1 GLU J 172      54.099 104.045  90.594  0.99 89.21           O  
ATOM   1407  OE2 GLU J 172      54.481 101.871  90.847  0.99 89.05           O  
ATOM   1408  N   TYR J 173      50.576  98.862  88.288  1.00 98.53           N  
ATOM   1409  CA  TYR J 173      50.275  97.980  87.161  1.00 98.57           C  
ATOM   1410  C   TYR J 173      48.763  97.860  86.930  1.00 98.72           C  
ATOM   1411  O   TYR J 173      48.294  98.033  85.805  1.00 98.68           O  
ATOM   1412  CB  TYR J 173      50.919  96.606  87.398  1.00 98.33           C  
ATOM   1413  CG  TYR J 173      50.762  95.676  86.215  1.00 97.90           C  
ATOM   1414  CD1 TYR J 173      49.752  94.698  86.197  1.00 96.28           C  
ATOM   1415  CD2 TYR J 173      51.615  95.813  85.102  1.00 96.00           C  
ATOM   1416  CE1 TYR J 173      49.594  93.859  85.083  1.00 94.86           C  
ATOM   1417  CE2 TYR J 173      51.469  94.986  83.983  1.00 94.83           C  
ATOM   1418  CZ  TYR J 173      50.454  94.010  83.976  1.00 95.18           C  
ATOM   1419  OH  TYR J 173      50.309  93.198  82.876  1.00 93.02           O  
ATOM   1420  N   GLU J 174      47.990  97.642  87.987  1.00 98.73           N  
ATOM   1421  CA  GLU J 174      46.521  97.623  87.900  1.00 98.72           C  
ATOM   1422  C   GLU J 174      45.963  98.980  87.443  1.00 98.83           C  
ATOM   1423  O   GLU J 174      45.095  99.032  86.574  1.00 98.74           O  
ATOM   1424  CB  GLU J 174      45.923  97.249  89.263  1.00 98.39           C  
ATOM   1425  CG  GLU J 174      46.103  95.762  89.591  0.96 88.45           C  
ATOM   1426  CD  GLU J 174      45.615  95.394  91.002  0.93 82.62           C  
ATOM   1427  OE1 GLU J 174      45.825  94.224  91.389  0.93 75.96           O  
ATOM   1428  OE2 GLU J 174      45.054  96.265  91.704  0.93 78.11           O  
ATOM   1429  N   GLN J 175      46.507 100.082  87.976  1.00 98.82           N  
ATOM   1430  CA  GLN J 175      46.095 101.434  87.581  1.00 98.83           C  
ATOM   1431  C   GLN J 175      46.367 101.716  86.098  1.00 98.90           C  
ATOM   1432  O   GLN J 175      45.487 102.228  85.409  1.00 98.87           O  
ATOM   1433  CB  GLN J 175      46.818 102.477  88.444  1.00 98.67           C  
ATOM   1434  CG  GLN J 175      46.280 102.544  89.880  1.00 96.32           C  
ATOM   1435  CD  GLN J 175      47.151 103.445  90.765  1.00 94.34           C  
ATOM   1436  OE1 GLN J 175      47.555 104.530  90.380  1.00 87.77           O  
ATOM   1437  NE2 GLN J 175      47.466 103.014  91.957  0.99 84.77           N  
ATOM   1438  N   VAL J 176      47.548 101.378  85.588  1.00 98.86           N  
ATOM   1439  CA  VAL J 176      47.867 101.640  84.176  1.00 98.90           C  
ATOM   1440  C   VAL J 176      47.022 100.778  83.236  1.00 98.94           C  
ATOM   1441  O   VAL J 176      46.571 101.282  82.215  1.00 98.93           O  
ATOM   1442  CB  VAL J 176      49.379 101.538  83.874  1.00 98.82           C  
ATOM   1443  CG1 VAL J 176      49.894 100.110  83.696  1.00 98.50           C  
ATOM   1444  CG2 VAL J 176      49.728 102.331  82.610  1.00 98.44           C  
ATOM   1445  N   LEU J 177      46.748  99.526  83.595  1.00 98.94           N  
ATOM   1446  CA  LEU J 177      45.847  98.680  82.807  1.00 98.95           C  
ATOM   1447  C   LEU J 177      44.419  99.232  82.785  1.00 98.97           C  
ATOM   1448  O   LEU J 177      43.778  99.196  81.736  1.00 98.94           O  
ATOM   1449  CB  LEU J 177      45.843  97.243  83.352  1.00 98.81           C  
ATOM   1450  CG  LEU J 177      47.091  96.408  83.021  1.00 96.60           C  
ATOM   1451  CD1 LEU J 177      46.873  94.997  83.574  1.00 93.13           C  
ATOM   1452  CD2 LEU J 177      47.350  96.282  81.519  1.00 91.98           C  
ATOM   1453  N   GLU J 178      43.944  99.785  83.896  1.00 98.96           N  
ATOM   1454  CA  GLU J 178      42.614 100.397  83.940  1.00 98.96           C  
ATOM   1455  C   GLU J 178      42.559 101.712  83.137  1.00 98.98           C  
ATOM   1456  O   GLU J 178      41.566 101.956  82.451  1.00 98.96           O  
ATOM   1457  CB  GLU J 178      42.189 100.576  85.403  1.00 98.89           C  
ATOM   1458  CG  GLU J 178      40.753 101.077  85.583  1.00 96.99           C  
ATOM   1459  CD  GLU J 178      39.648 100.177  84.986  1.00 97.33           C  
ATOM   1460  OE1 GLU J 178      38.478 100.601  85.043  1.00 94.15           O  
ATOM   1461  OE2 GLU J 178      39.907  99.088  84.429  1.00 95.12           O  
ATOM   1462  N   ILE J 179      43.632 102.524  83.150  1.00 98.97           N  
ATOM   1463  CA  ILE J 179      43.768 103.694  82.261  1.00 98.97           C  
ATOM   1464  C   ILE J 179      43.678 103.247  80.798  1.00 98.99           C  
ATOM   1465  O   ILE J 179      42.874 103.800  80.046  1.00 98.98           O  
ATOM   1466  CB  ILE J 179      45.086 104.460  82.541  1.00 98.94           C  
ATOM   1467  CG1 ILE J 179      45.010 105.177  83.910  1.00 98.77           C  
ATOM   1468  CG2 ILE J 179      45.393 105.491  81.435  1.00 98.80           C  
ATOM   1469  CD1 ILE J 179      46.382 105.609  84.451  1.00 98.33           C  
ATOM   1470  N   ILE J 180      44.441 102.234  80.412  1.00 98.99           N  
ATOM   1471  CA  ILE J 180      44.454 101.706  79.040  1.00 99.00           C  
ATOM   1472  C   ILE J 180      43.076 101.156  78.659  1.00 99.00           C  
ATOM   1473  O   ILE J 180      42.559 101.490  77.593  1.00 98.99           O  
ATOM   1474  CB  ILE J 180      45.569 100.645  78.883  1.00 98.99           C  
ATOM   1475  CG1 ILE J 180      46.960 101.319  78.970  1.00 98.97           C  
ATOM   1476  CG2 ILE J 180      45.445  99.893  77.546  1.00 98.97           C  
ATOM   1477  CD1 ILE J 180      48.114 100.325  79.151  1.00 98.89           C  
ATOM   1478  N   ARG J 181      42.451 100.362  79.526  1.00 98.99           N  
ATOM   1479  CA  ARG J 181      41.127  99.782  79.276  1.00 98.99           C  
ATOM   1480  C   ARG J 181      40.079 100.865  79.027  1.00 98.99           C  
ATOM   1481  O   ARG J 181      39.375 100.805  78.027  1.00 98.98           O  
ATOM   1482  CB  ARG J 181      40.717  98.893  80.458  1.00 98.98           C  
ATOM   1483  CG  ARG J 181      39.468  98.049  80.142  1.00 98.70           C  
ATOM   1484  CD  ARG J 181      38.891  97.386  81.414  1.00 98.34           C  
ATOM   1485  NE  ARG J 181      38.301  98.356  82.337  1.00 97.47           N  
ATOM   1486  CZ  ARG J 181      37.155  99.011  82.188  1.00 97.15           C  
ATOM   1487  NH1 ARG J 181      36.361  98.795  81.169  1.00 94.19           N  
ATOM   1488  NH2 ARG J 181      36.787  99.908  83.057  1.00 93.88           N  
ATOM   1489  N   LYS J 182      39.982 101.852  79.921  1.00 98.99           N  
ATOM   1490  CA  LYS J 182      39.019 102.953  79.772  1.00 98.99           C  
ATOM   1491  C   LYS J 182      39.286 103.774  78.510  1.00 99.00           C  
ATOM   1492  O   LYS J 182      38.334 104.137  77.825  1.00 98.99           O  
ATOM   1493  CB  LYS J 182      39.071 103.868  81.001  1.00 98.98           C  
ATOM   1494  CG  LYS J 182      38.452 103.235  82.252  1.00 98.81           C  
ATOM   1495  CD  LYS J 182      38.667 104.181  83.439  1.00 98.30           C  
ATOM   1496  CE  LYS J 182      38.108 103.616  84.737  1.00 96.69           C  
ATOM   1497  NZ  LYS J 182      38.373 104.547  85.857  1.00 93.11           N  
ATOM   1498  N   ALA J 183      40.551 104.042  78.203  1.00 99.00           N  
ATOM   1499  CA  ALA J 183      40.940 104.792  77.015  1.00 99.00           C  
ATOM   1500  C   ALA J 183      40.557 104.061  75.719  1.00 99.00           C  
ATOM   1501  O   ALA J 183      39.958 104.676  74.842  1.00 98.99           O  
ATOM   1502  CB  ALA J 183      42.445 105.081  77.093  1.00 98.99           C  
ATOM   1503  N   ILE J 184      40.829 102.761  75.621  1.00 99.00           N  
ATOM   1504  CA  ILE J 184      40.467 101.959  74.442  1.00 99.00           C  
ATOM   1505  C   ILE J 184      38.945 101.861  74.298  1.00 99.00           C  
ATOM   1506  O   ILE J 184      38.427 102.114  73.216  1.00 99.00           O  
ATOM   1507  CB  ILE J 184      41.150 100.572  74.474  1.00 99.00           C  
ATOM   1508  CG1 ILE J 184      42.683 100.741  74.330  1.00 98.98           C  
ATOM   1509  CG2 ILE J 184      40.606  99.673  73.346  1.00 98.98           C  
ATOM   1510  CD1 ILE J 184      43.482  99.433  74.423  1.00 98.96           C  
ATOM   1511  N   ILE J 185      38.211 101.573  75.373  1.00 99.00           N  
ATOM   1512  CA  ILE J 185      36.736 101.517  75.300  1.00 99.00           C  
ATOM   1513  C   ILE J 185      36.144 102.866  74.864  1.00 99.00           C  
ATOM   1514  O   ILE J 185      35.168 102.900  74.124  1.00 98.99           O  
ATOM   1515  CB  ILE J 185      36.134 101.035  76.643  1.00 98.98           C  
ATOM   1516  CG1 ILE J 185      36.538  99.576  76.987  1.00 98.70           C  
ATOM   1517  CG2 ILE J 185      34.590 101.148  76.658  1.00 98.81           C  
ATOM   1518  CD1 ILE J 185      36.151  98.504  75.965  1.00 97.43           C  
ATOM   1519  N   ALA J 186      36.745 103.986  75.276  1.00 98.99           N  
ATOM   1520  CA  ALA J 186      36.274 105.313  74.883  1.00 98.99           C  
ATOM   1521  C   ALA J 186      36.422 105.619  73.379  1.00 98.99           C  
ATOM   1522  O   ALA J 186      35.829 106.592  72.914  1.00 98.97           O  
ATOM   1523  CB  ALA J 186      36.990 106.363  75.741  1.00 98.99           C  
ATOM   1524  N   THR J 187      37.177 104.818  72.630  1.00 98.99           N  
ATOM   1525  CA  THR J 187      37.264 104.945  71.163  1.00 98.99           C  
ATOM   1526  C   THR J 187      36.054 104.359  70.428  1.00 98.99           C  
ATOM   1527  O   THR J 187      35.895 104.627  69.235  1.00 98.96           O  
ATOM   1528  CB  THR J 187      38.566 104.372  70.582  1.00 98.99           C  
ATOM   1529  OG1 THR J 187      38.636 102.971  70.716  1.00 98.95           O  
ATOM   1530  CG2 THR J 187      39.811 104.968  71.244  1.00 98.95           C  
ATOM   1531  N   ASP J 188      35.165 103.648  71.129  1.00 98.99           N  
ATOM   1532  CA  ASP J 188      33.831 103.369  70.598  1.00 98.99           C  
ATOM   1533  C   ASP J 188      33.072 104.693  70.409  1.00 98.98           C  
ATOM   1534  O   ASP J 188      32.623 105.344  71.362  1.00 98.96           O  
ATOM   1535  CB  ASP J 188      33.061 102.394  71.505  1.00 98.98           C  
ATOM   1536  CG  ASP J 188      31.658 102.046  70.972  1.00 98.95           C  
ATOM   1537  OD1 ASP J 188      31.252 102.584  69.911  1.00 98.86           O  
ATOM   1538  OD2 ASP J 188      30.961 101.263  71.650  1.00 98.82           O  
ATOM   1539  N   LEU J 189      32.898 105.087  69.156  1.00 98.94           N  
ATOM   1540  CA  LEU J 189      32.249 106.348  68.796  1.00 98.90           C  
ATOM   1541  C   LEU J 189      30.795 106.428  69.290  1.00 98.93           C  
ATOM   1542  O   LEU J 189      30.273 107.527  69.490  1.00 98.80           O  
ATOM   1543  CB  LEU J 189      32.355 106.537  67.273  1.00 98.47           C  
ATOM   1544  CG  LEU J 189      32.081 107.974  66.792  1.00 95.60           C  
ATOM   1545  CD1 LEU J 189      33.132 108.967  67.300  1.00 95.79           C  
ATOM   1546  CD2 LEU J 189      32.093 108.026  65.266  1.00 95.71           C  
ATOM   1547  N   ALA J 190      30.143 105.296  69.542  1.00 98.93           N  
ATOM   1548  CA  ALA J 190      28.808 105.282  70.138  1.00 98.92           C  
ATOM   1549  C   ALA J 190      28.793 105.889  71.552  1.00 98.95           C  
ATOM   1550  O   ALA J 190      27.812 106.526  71.945  1.00 98.89           O  
ATOM   1551  CB  ALA J 190      28.282 103.841  70.138  1.00 98.79           C  
ATOM   1552  N   LEU J 191      29.882 105.758  72.300  1.00 98.97           N  
ATOM   1553  CA  LEU J 191      30.029 106.306  73.651  1.00 98.98           C  
ATOM   1554  C   LEU J 191      30.402 107.793  73.655  1.00 98.99           C  
ATOM   1555  O   LEU J 191      30.104 108.507  74.619  1.00 98.97           O  
ATOM   1556  CB  LEU J 191      31.071 105.485  74.428  1.00 98.97           C  
ATOM   1557  CG  LEU J 191      30.757 103.979  74.567  1.00 98.91           C  
ATOM   1558  CD1 LEU J 191      31.826 103.321  75.438  1.00 98.79           C  
ATOM   1559  CD2 LEU J 191      29.394 103.724  75.214  1.00 98.75           C  
ATOM   1560  N   TYR J 192      31.013 108.273  72.574  1.00 98.98           N  
ATOM   1561  CA  TYR J 192      31.472 109.658  72.457  1.00 98.99           C  
ATOM   1562  C   TYR J 192      30.349 110.683  72.657  1.00 98.99           C  
ATOM   1563  O   TYR J 192      30.514 111.641  73.411  1.00 98.98           O  
ATOM   1564  CB  TYR J 192      32.139 109.854  71.092  1.00 98.98           C  
ATOM   1565  CG  TYR J 192      32.094 111.283  70.591  1.00 98.98           C  
ATOM   1566  CD1 TYR J 192      31.160 111.647  69.603  1.00 98.93           C  
ATOM   1567  CD2 TYR J 192      32.928 112.264  71.154  1.00 98.94           C  
ATOM   1568  CE1 TYR J 192      31.074 112.969  69.161  1.00 98.90           C  
ATOM   1569  CE2 TYR J 192      32.850 113.592  70.720  1.00 98.90           C  
ATOM   1570  CZ  TYR J 192      31.922 113.940  69.719  1.00 98.92           C  
ATOM   1571  OH  TYR J 192      31.844 115.238  69.276  1.00 98.82           O  
ATOM   1572  N   PHE J 193      29.196 110.482  72.023  1.00 98.97           N  
ATOM   1573  CA  PHE J 193      28.101 111.463  72.041  1.00 98.96           C  
ATOM   1574  C   PHE J 193      27.626 111.777  73.462  1.00 98.96           C  
ATOM   1575  O   PHE J 193      27.486 112.944  73.843  1.00 98.91           O  
ATOM   1576  CB  PHE J 193      26.928 110.935  71.203  1.00 98.92           C  
ATOM   1577  CG  PHE J 193      27.265 110.759  69.738  1.00 98.84           C  
ATOM   1578  CD1 PHE J 193      27.264 111.874  68.879  1.00 98.60           C  
ATOM   1579  CD2 PHE J 193      27.601 109.492  69.227  1.00 98.62           C  
ATOM   1580  CE1 PHE J 193      27.589 111.722  67.523  1.00 98.43           C  
ATOM   1581  CE2 PHE J 193      27.930 109.333  67.877  1.00 98.45           C  
ATOM   1582  CZ  PHE J 193      27.921 110.453  67.022  1.00 98.39           C  
ATOM   1583  N   GLY J 194      27.420 110.741  74.263  1.00 98.97           N  
ATOM   1584  CA  GLY J 194      27.067 110.881  75.674  1.00 98.97           C  
ATOM   1585  C   GLY J 194      28.189 111.518  76.488  1.00 98.98           C  
ATOM   1586  O   GLY J 194      27.934 112.424  77.284  1.00 98.96           O  
ATOM   1587  N   ASN J 195      29.427 111.109  76.248  1.00 98.98           N  
ATOM   1588  CA  ASN J 195      30.593 111.642  76.952  1.00 98.99           C  
ATOM   1589  C   ASN J 195      30.786 113.141  76.685  1.00 98.99           C  
ATOM   1590  O   ASN J 195      30.890 113.934  77.623  1.00 98.98           O  
ATOM   1591  CB  ASN J 195      31.847 110.839  76.566  1.00 98.98           C  
ATOM   1592  CG  ASN J 195      33.017 111.206  77.466  1.00 98.98           C  
ATOM   1593  OD1 ASN J 195      32.841 111.382  78.665  1.00 97.68           O  
ATOM   1594  ND2 ASN J 195      34.198 111.355  76.928  1.00 97.56           N  
ATOM   1595  N   ARG J 196      30.751 113.544  75.408  1.00 98.99           N  
ATOM   1596  CA  ARG J 196      30.873 114.949  74.994  1.00 98.98           C  
ATOM   1597  C   ARG J 196      29.756 115.804  75.582  1.00 98.99           C  
ATOM   1598  O   ARG J 196      30.031 116.887  76.085  1.00 98.95           O  
ATOM   1599  CB  ARG J 196      30.943 115.025  73.458  1.00 98.94           C  
ATOM   1600  CG  ARG J 196      31.178 116.446  72.922  1.00 98.39           C  
ATOM   1601  CD  ARG J 196      29.878 117.219  72.682  1.00 97.24           C  
ATOM   1602  NE  ARG J 196      30.171 118.623  72.359  1.00 94.75           N  
ATOM   1603  CZ  ARG J 196      29.309 119.610  72.309  1.00 94.87           C  
ATOM   1604  NH1 ARG J 196      28.029 119.430  72.457  1.00 88.65           N  
ATOM   1605  NH2 ARG J 196      29.732 120.831  72.128  1.00 89.22           N  
ATOM   1606  N   LYS J 197      28.508 115.331  75.544  1.00 98.96           N  
ATOM   1607  CA  LYS J 197      27.366 116.055  76.122  1.00 98.94           C  
ATOM   1608  C   LYS J 197      27.551 116.320  77.621  1.00 98.95           C  
ATOM   1609  O   LYS J 197      27.313 117.433  78.078  1.00 98.86           O  
ATOM   1610  CB  LYS J 197      26.071 115.279  75.845  1.00 98.80           C  
ATOM   1611  CG  LYS J 197      24.840 116.054  76.334  0.97 94.83           C  
ATOM   1612  CD  LYS J 197      23.539 115.294  76.064  0.94 91.63           C  
ATOM   1613  CE  LYS J 197      22.387 116.095  76.653  0.92 84.17           C  
ATOM   1614  NZ  LYS J 197      21.087 115.400  76.520  0.91 74.45           N  
ATOM   1615  N   GLN J 198      28.002 115.316  78.370  1.00 98.96           N  
ATOM   1616  CA  GLN J 198      28.253 115.460  79.807  1.00 98.95           C  
ATOM   1617  C   GLN J 198      29.408 116.425  80.096  1.00 98.97           C  
ATOM   1618  O   GLN J 198      29.299 117.249  80.995  1.00 98.93           O  
ATOM   1619  CB  GLN J 198      28.547 114.079  80.413  1.00 98.83           C  
ATOM   1620  CG  GLN J 198      27.304 113.180  80.484  1.00 93.87           C  
ATOM   1621  CD  GLN J 198      26.252 113.721  81.457  0.99 90.01           C  
ATOM   1622  OE1 GLN J 198      26.529 113.973  82.613  0.99 81.55           O  
ATOM   1623  NE2 GLN J 198      25.038 113.918  81.004  0.99 77.46           N  
ATOM   1624  N   LEU J 199      30.492 116.355  79.331  1.00 98.98           N  
ATOM   1625  CA  LEU J 199      31.626 117.273  79.475  1.00 98.98           C  
ATOM   1626  C   LEU J 199      31.247 118.718  79.158  1.00 98.97           C  
ATOM   1627  O   LEU J 199      31.649 119.618  79.891  1.00 98.93           O  
ATOM   1628  CB  LEU J 199      32.773 116.827  78.563  1.00 98.98           C  
ATOM   1629  CG  LEU J 199      33.565 115.631  79.109  1.00 98.95           C  
ATOM   1630  CD1 LEU J 199      34.506 115.126  78.025  1.00 98.94           C  
ATOM   1631  CD2 LEU J 199      34.404 116.016  80.329  1.00 98.94           C  
ATOM   1632  N   GLU J 200      30.452 118.936  78.102  1.00 98.94           N  
ATOM   1633  CA  GLU J 200      29.955 120.267  77.759  1.00 98.88           C  
ATOM   1634  C   GLU J 200      29.111 120.846  78.905  1.00 98.88           C  
ATOM   1635  O   GLU J 200      29.351 121.972  79.326  1.00 98.66           O  
ATOM   1636  CB  GLU J 200      29.142 120.192  76.454  1.00 98.56           C  
ATOM   1637  CG  GLU J 200      28.717 121.563  75.916  0.99 92.30           C  
ATOM   1638  CD  GLU J 200      29.881 122.426  75.406  0.99 88.84           C  
ATOM   1639  OE1 GLU J 200      29.726 123.661  75.413  0.99 83.04           O  
ATOM   1640  OE2 GLU J 200      30.919 121.868  74.968  0.99 84.91           O  
ATOM   1641  N   GLU J 201      28.186 120.071  79.457  1.00 98.91           N  
ATOM   1642  CA  GLU J 201      27.372 120.497  80.602  1.00 98.87           C  
ATOM   1643  C   GLU J 201      28.236 120.830  81.830  1.00 98.90           C  
ATOM   1644  O   GLU J 201      28.071 121.884  82.446  1.00 98.72           O  
ATOM   1645  CB  GLU J 201      26.341 119.402  80.906  1.00 98.61           C  
ATOM   1646  CG  GLU J 201      25.357 119.795  82.011  0.95 86.18           C  
ATOM   1647  CD  GLU J 201      24.272 118.735  82.270  0.93 82.36           C  
ATOM   1648  OE1 GLU J 201      23.364 119.030  83.078  0.92 75.33           O  
ATOM   1649  OE2 GLU J 201      24.333 117.634  81.678  0.92 76.48           O  
ATOM   1650  N   MET J 202      29.205 119.972  82.153  1.00 98.89           N  
ATOM   1651  CA  MET J 202      30.141 120.205  83.265  1.00 98.90           C  
ATOM   1652  C   MET J 202      30.978 121.469  83.053  1.00 98.91           C  
ATOM   1653  O   MET J 202      31.210 122.220  84.002  1.00 98.76           O  
ATOM   1654  CB  MET J 202      31.082 119.005  83.421  1.00 98.81           C  
ATOM   1655  CG  MET J 202      30.383 117.773  83.988  1.00 98.00           C  
ATOM   1656  SD  MET J 202      31.447 116.305  83.978  1.00 97.42           S  
ATOM   1657  CE  MET J 202      30.221 115.071  84.455  1.00 93.17           C  
ATOM   1658  N   TYR J 203      31.423 121.721  81.826  1.00 98.90           N  
ATOM   1659  CA  TYR J 203      32.184 122.922  81.495  1.00 98.87           C  
ATOM   1660  C   TYR J 203      31.319 124.184  81.610  1.00 98.84           C  
ATOM   1661  O   TYR J 203      31.691 125.126  82.306  1.00 98.66           O  
ATOM   1662  CB  TYR J 203      32.794 122.773  80.092  1.00 98.82           C  
ATOM   1663  CG  TYR J 203      33.591 123.989  79.673  1.00 98.76           C  
ATOM   1664  CD1 TYR J 203      33.015 124.959  78.831  1.00 98.45           C  
ATOM   1665  CD2 TYR J 203      34.896 124.189  80.181  1.00 98.39           C  
ATOM   1666  CE1 TYR J 203      33.732 126.110  78.487  1.00 98.01           C  
ATOM   1667  CE2 TYR J 203      35.620 125.337  79.843  1.00 98.05           C  
ATOM   1668  CZ  TYR J 203      35.032 126.295  78.992  1.00 98.20           C  
ATOM   1669  OH  TYR J 203      35.737 127.429  78.654  1.00 97.51           O  
ATOM   1670  N   GLN J 204      30.137 124.190  80.992  1.00 98.75           N  
ATOM   1671  CA  GLN J 204      29.233 125.349  80.976  1.00 98.67           C  
ATOM   1672  C   GLN J 204      28.712 125.721  82.372  1.00 98.69           C  
ATOM   1673  O   GLN J 204      28.517 126.895  82.666  1.00 98.26           O  
ATOM   1674  CB  GLN J 204      28.050 125.078  80.034  1.00 98.35           C  
ATOM   1675  CG  GLN J 204      28.431 124.974  78.549  0.99 95.24           C  
ATOM   1676  CD  GLN J 204      29.065 126.235  77.962  0.99 91.99           C  
ATOM   1677  OE1 GLN J 204      28.901 127.339  78.448  0.99 85.48           O  
ATOM   1678  NE2 GLN J 204      29.809 126.081  76.894  0.99 81.56           N  
ATOM   1679  N   THR J 205      28.507 124.738  83.236  1.00 98.73           N  
ATOM   1680  CA  THR J 205      28.074 124.955  84.630  1.00 98.69           C  
ATOM   1681  C   THR J 205      29.232 125.254  85.585  1.00 98.72           C  
ATOM   1682  O   THR J 205      28.995 125.546  86.757  1.00 98.24           O  
ATOM   1683  CB  THR J 205      27.252 123.771  85.156  1.00 98.44           C  
ATOM   1684  OG1 THR J 205      28.003 122.582  85.087  1.00 97.02           O  
ATOM   1685  CG2 THR J 205      25.961 123.560  84.363  1.00 96.63           C  
ATOM   1686  N   GLY J 206      30.480 125.163  85.126  1.00 98.62           N  
ATOM   1687  CA  GLY J 206      31.667 125.339  85.963  1.00 98.57           C  
ATOM   1688  C   GLY J 206      31.905 124.200  86.957  1.00 98.66           C  
ATOM   1689  O   GLY J 206      32.703 124.358  87.881  1.00 98.04           O  
ATOM   1690  N   SER J 207      31.237 123.067  86.794  1.00 98.77           N  
ATOM   1691  CA  SER J 207      31.373 121.907  87.688  1.00 98.73           C  
ATOM   1692  C   SER J 207      32.520 120.964  87.311  1.00 98.77           C  
ATOM   1693  O   SER J 207      32.865 120.086  88.107  1.00 98.46           O  
ATOM   1694  CB  SER J 207      30.052 121.135  87.771  1.00 98.43           C  
ATOM   1695  OG  SER J 207      29.755 120.473  86.558  1.00 96.14           O  
ATOM   1696  N   LEU J 208      33.122 121.133  86.133  1.00 98.86           N  
ATOM   1697  CA  LEU J 208      34.241 120.301  85.690  1.00 98.86           C  
ATOM   1698  C   LEU J 208      35.437 120.456  86.634  1.00 98.79           C  
ATOM   1699  O   LEU J 208      35.930 121.559  86.868  1.00 98.45           O  
ATOM   1700  CB  LEU J 208      34.615 120.640  84.235  1.00 98.83           C  
ATOM   1701  CG  LEU J 208      35.735 119.744  83.661  1.00 98.63           C  
ATOM   1702  CD1 LEU J 208      35.297 118.283  83.519  1.00 98.35           C  
ATOM   1703  CD2 LEU J 208      36.149 120.246  82.285  1.00 98.21           C  
ATOM   1704  N   ASN J 209      35.925 119.334  87.150  1.00 98.69           N  
ATOM   1705  CA  ASN J 209      37.037 119.303  88.089  1.00 98.57           C  
ATOM   1706  C   ASN J 209      37.973 118.134  87.769  1.00 98.58           C  
ATOM   1707  O   ASN J 209      37.638 116.973  88.014  1.00 98.24           O  
ATOM   1708  CB  ASN J 209      36.467 119.232  89.519  1.00 98.30           C  
ATOM   1709  CG  ASN J 209      37.545 119.148  90.592  1.00 97.58           C  
ATOM   1710  OD1 ASN J 209      38.735 119.235  90.337  1.00 94.71           O  
ATOM   1711  ND2 ASN J 209      37.151 118.959  91.825  1.00 93.68           N  
ATOM   1712  N   LEU J 210      39.170 118.434  87.293  1.00 98.11           N  
ATOM   1713  CA  LEU J 210      40.172 117.419  86.938  1.00 97.96           C  
ATOM   1714  C   LEU J 210      40.753 116.660  88.142  1.00 98.01           C  
ATOM   1715  O   LEU J 210      41.423 115.650  87.951  1.00 97.42           O  
ATOM   1716  CB  LEU J 210      41.295 118.060  86.101  1.00 97.45           C  
ATOM   1717  CG  LEU J 210      40.861 118.572  84.711  1.00 95.57           C  
ATOM   1718  CD1 LEU J 210      42.065 119.210  84.022  1.00 92.26           C  
ATOM   1719  CD2 LEU J 210      40.349 117.435  83.817  1.00 91.75           C  
ATOM   1720  N   ASN J 211      40.481 117.088  89.377  1.00 98.00           N  
ATOM   1721  CA  ASN J 211      40.816 116.296  90.568  1.00 97.86           C  
ATOM   1722  C   ASN J 211      39.791 115.183  90.841  1.00 98.14           C  
ATOM   1723  O   ASN J 211      40.052 114.290  91.641  1.00 97.46           O  
ATOM   1724  CB  ASN J 211      40.962 117.225  91.785  1.00 97.13           C  
ATOM   1725  CG  ASN J 211      42.081 118.243  91.622  1.00 93.99           C  
ATOM   1726  OD1 ASN J 211      43.109 117.988  91.030  1.00 88.03           O  
ATOM   1727  ND2 ASN J 211      41.907 119.424  92.157  1.00 85.95           N  
ATOM   1728  N   ASN J 212      38.630 115.222  90.192  1.00 98.52           N  
ATOM   1729  CA  ASN J 212      37.635 114.164  90.263  1.00 98.61           C  
ATOM   1730  C   ASN J 212      37.961 113.082  89.225  1.00 98.66           C  
ATOM   1731  O   ASN J 212      37.968 113.352  88.026  1.00 98.47           O  
ATOM   1732  CB  ASN J 212      36.244 114.791  90.073  1.00 98.53           C  
ATOM   1733  CG  ASN J 212      35.110 113.783  90.151  1.00 98.12           C  
ATOM   1734  OD1 ASN J 212      35.143 112.716  89.566  1.00 94.51           O  
ATOM   1735  ND2 ASN J 212      34.073 114.087  90.884  1.00 93.35           N  
ATOM   1736  N   GLN J 213      38.177 111.851  89.678  1.00 98.74           N  
ATOM   1737  CA  GLN J 213      38.567 110.749  88.793  1.00 98.75           C  
ATOM   1738  C   GLN J 213      37.558 110.505  87.665  1.00 98.82           C  
ATOM   1739  O   GLN J 213      37.961 110.323  86.517  1.00 98.72           O  
ATOM   1740  CB  GLN J 213      38.774 109.470  89.622  1.00 98.61           C  
ATOM   1741  CG  GLN J 213      39.386 108.327  88.792  1.00 97.91           C  
ATOM   1742  CD  GLN J 213      40.760 108.708  88.225  1.00 97.53           C  
ATOM   1743  OE1 GLN J 213      41.611 109.207  88.939  1.00 94.71           O  
ATOM   1744  NE2 GLN J 213      40.982 108.521  86.948  1.00 94.20           N  
ATOM   1745  N   SER J 214      36.259 110.558  87.950  1.00 98.83           N  
ATOM   1746  CA  SER J 214      35.227 110.381  86.916  1.00 98.84           C  
ATOM   1747  C   SER J 214      35.283 111.485  85.854  1.00 98.93           C  
ATOM   1748  O   SER J 214      35.044 111.226  84.674  1.00 98.88           O  
ATOM   1749  CB  SER J 214      33.843 110.356  87.562  1.00 98.44           C  
ATOM   1750  OG  SER J 214      32.835 110.114  86.594  1.00 88.86           O  
ATOM   1751  N   HIS J 215      35.618 112.717  86.248  1.00 98.80           N  
ATOM   1752  CA  HIS J 215      35.803 113.817  85.300  1.00 98.84           C  
ATOM   1753  C   HIS J 215      37.087 113.626  84.489  1.00 98.88           C  
ATOM   1754  O   HIS J 215      37.057 113.809  83.276  1.00 98.85           O  
ATOM   1755  CB  HIS J 215      35.804 115.167  86.028  1.00 98.80           C  
ATOM   1756  CG  HIS J 215      34.501 115.578  86.666  1.00 98.78           C  
ATOM   1757  ND1 HIS J 215      34.193 116.870  87.052  1.00 96.71           N  
ATOM   1758  CD2 HIS J 215      33.407 114.809  86.982  1.00 96.84           C  
ATOM   1759  CE1 HIS J 215      32.961 116.870  87.585  1.00 96.85           C  
ATOM   1760  NE2 HIS J 215      32.461 115.636  87.554  1.00 97.37           N  
ATOM   1761  N   ARG J 216      38.180 113.191  85.131  1.00 98.82           N  
ATOM   1762  CA  ARG J 216      39.428 112.832  84.427  1.00 98.76           C  
ATOM   1763  C   ARG J 216      39.182 111.751  83.379  1.00 98.90           C  
ATOM   1764  O   ARG J 216      39.575 111.928  82.230  1.00 98.85           O  
ATOM   1765  CB  ARG J 216      40.517 112.342  85.394  1.00 97.79           C  
ATOM   1766  CG  ARG J 216      41.060 113.433  86.305  1.00 92.27           C  
ATOM   1767  CD  ARG J 216      42.248 112.916  87.141  1.00 94.12           C  
ATOM   1768  NE  ARG J 216      43.489 112.827  86.361  1.00 95.98           N  
ATOM   1769  CZ  ARG J 216      44.298 113.836  86.052  1.00 97.38           C  
ATOM   1770  NH1 ARG J 216      44.065 115.057  86.440  1.00 93.41           N  
ATOM   1771  NH2 ARG J 216      45.359 113.646  85.333  1.00 94.42           N  
ATOM   1772  N   ASP J 217      38.492 110.681  83.741  1.00 98.96           N  
ATOM   1773  CA  ASP J 217      38.163 109.578  82.829  1.00 98.97           C  
ATOM   1774  C   ASP J 217      37.379 110.079  81.602  1.00 98.99           C  
ATOM   1775  O   ASP J 217      37.664 109.677  80.476  1.00 98.98           O  
ATOM   1776  CB  ASP J 217      37.336 108.507  83.571  1.00 98.94           C  
ATOM   1777  CG  ASP J 217      38.076 107.706  84.653  1.00 98.84           C  
ATOM   1778  OD1 ASP J 217      39.310 107.836  84.805  1.00 98.47           O  
ATOM   1779  OD2 ASP J 217      37.411 106.896  85.339  1.00 98.32           O  
ATOM   1780  N   ARG J 218      36.430 110.997  81.799  1.00 98.98           N  
ATOM   1781  CA  ARG J 218      35.677 111.620  80.695  1.00 98.99           C  
ATOM   1782  C   ARG J 218      36.556 112.492  79.796  1.00 98.99           C  
ATOM   1783  O   ARG J 218      36.421 112.411  78.577  1.00 98.99           O  
ATOM   1784  CB  ARG J 218      34.511 112.456  81.237  1.00 98.97           C  
ATOM   1785  CG  ARG J 218      33.366 111.592  81.750  1.00 98.77           C  
ATOM   1786  CD  ARG J 218      32.199 112.491  82.180  1.00 98.50           C  
ATOM   1787  NE  ARG J 218      31.076 111.721  82.721  1.00 97.77           N  
ATOM   1788  CZ  ARG J 218      30.205 110.995  82.023  1.00 97.78           C  
ATOM   1789  NH1 ARG J 218      30.240 110.930  80.717  1.00 94.84           N  
ATOM   1790  NH2 ARG J 218      29.287 110.311  82.639  1.00 95.30           N  
ATOM   1791  N   VAL J 219      37.429 113.312  80.373  1.00 98.99           N  
ATOM   1792  CA  VAL J 219      38.365 114.146  79.597  1.00 98.99           C  
ATOM   1793  C   VAL J 219      39.317 113.267  78.793  1.00 98.99           C  
ATOM   1794  O   VAL J 219      39.480 113.497  77.598  1.00 98.99           O  
ATOM   1795  CB  VAL J 219      39.130 115.132  80.500  1.00 98.98           C  
ATOM   1796  CG1 VAL J 219      40.229 115.883  79.737  1.00 98.90           C  
ATOM   1797  CG2 VAL J 219      38.172 116.183  81.069  1.00 98.92           C  
ATOM   1798  N   ILE J 220      39.870 112.224  79.406  1.00 98.99           N  
ATOM   1799  CA  ILE J 220      40.701 111.232  78.705  1.00 98.99           C  
ATOM   1800  C   ILE J 220      39.913 110.575  77.563  1.00 99.00           C  
ATOM   1801  O   ILE J 220      40.418 110.490  76.448  1.00 98.99           O  
ATOM   1802  CB  ILE J 220      41.256 110.192  79.708  1.00 98.99           C  
ATOM   1803  CG1 ILE J 220      42.334 110.863  80.593  1.00 98.92           C  
ATOM   1804  CG2 ILE J 220      41.839 108.971  78.978  1.00 98.93           C  
ATOM   1805  CD1 ILE J 220      42.784 110.015  81.789  1.00 98.60           C  
ATOM   1806  N   GLY J 221      38.656 110.197  77.795  1.00 99.00           N  
ATOM   1807  CA  GLY J 221      37.795 109.659  76.738  1.00 99.00           C  
ATOM   1808  C   GLY J 221      37.629 110.621  75.553  1.00 99.00           C  
ATOM   1809  O   GLY J 221      37.752 110.209  74.402  1.00 99.00           O  
ATOM   1810  N   LEU J 222      37.426 111.917  75.814  1.00 99.00           N  
ATOM   1811  CA  LEU J 222      37.338 112.918  74.744  1.00 99.00           C  
ATOM   1812  C   LEU J 222      38.673 113.111  74.010  1.00 99.00           C  
ATOM   1813  O   LEU J 222      38.680 113.302  72.793  1.00 99.00           O  
ATOM   1814  CB  LEU J 222      36.834 114.244  75.327  1.00 99.00           C  
ATOM   1815  CG  LEU J 222      36.507 115.304  74.253  1.00 98.98           C  
ATOM   1816  CD1 LEU J 222      35.287 114.908  73.417  1.00 98.97           C  
ATOM   1817  CD2 LEU J 222      36.215 116.643  74.917  1.00 98.96           C  
ATOM   1818  N   MET J 223      39.795 113.060  74.729  1.00 99.00           N  
ATOM   1819  CA  MET J 223      41.130 113.080  74.123  1.00 99.00           C  
ATOM   1820  C   MET J 223      41.324 111.886  73.181  1.00 99.00           C  
ATOM   1821  O   MET J 223      41.817 112.074  72.072  1.00 99.00           O  
ATOM   1822  CB  MET J 223      42.227 113.055  75.199  1.00 99.00           C  
ATOM   1823  CG  MET J 223      42.303 114.336  76.029  1.00 98.97           C  
ATOM   1824  SD  MET J 223      43.244 114.157  77.575  1.00 98.96           S  
ATOM   1825  CE  MET J 223      44.851 113.625  76.954  1.00 98.74           C  
ATOM   1826  N   MET J 224      40.888 110.695  73.580  1.00 99.00           N  
ATOM   1827  CA  MET J 224      40.949 109.496  72.737  1.00 99.00           C  
ATOM   1828  C   MET J 224      40.131 109.675  71.454  1.00 99.00           C  
ATOM   1829  O   MET J 224      40.676 109.481  70.369  1.00 99.00           O  
ATOM   1830  CB  MET J 224      40.481 108.261  73.513  1.00 99.00           C  
ATOM   1831  CG  MET J 224      41.448 107.840  74.624  1.00 98.97           C  
ATOM   1832  SD  MET J 224      43.135 107.418  74.099  1.00 98.99           S  
ATOM   1833  CE  MET J 224      42.825 105.961  73.074  1.00 98.90           C  
ATOM   1834  N   THR J 225      38.893 110.159  71.537  1.00 99.00           N  
ATOM   1835  CA  THR J 225      38.095 110.493  70.342  1.00 99.00           C  
ATOM   1836  C   THR J 225      38.808 111.517  69.456  1.00 99.00           C  
ATOM   1837  O   THR J 225      38.884 111.353  68.243  1.00 99.00           O  
ATOM   1838  CB  THR J 225      36.719 111.064  70.714  1.00 99.00           C  
ATOM   1839  OG1 THR J 225      36.040 110.249  71.639  1.00 98.93           O  
ATOM   1840  CG2 THR J 225      35.809 111.198  69.493  1.00 98.94           C  
ATOM   1841  N   ALA J 226      39.356 112.583  70.054  1.00 99.00           N  
ATOM   1842  CA  ALA J 226      40.058 113.626  69.305  1.00 99.00           C  
ATOM   1843  C   ALA J 226      41.293 113.094  68.561  1.00 99.00           C  
ATOM   1844  O   ALA J 226      41.591 113.548  67.453  1.00 99.00           O  
ATOM   1845  CB  ALA J 226      40.441 114.744  70.278  1.00 99.00           C  
ATOM   1846  N   CYS J 227      41.997 112.138  69.157  1.00 99.00           N  
ATOM   1847  CA  CYS J 227      43.125 111.459  68.527  1.00 99.00           C  
ATOM   1848  C   CYS J 227      42.659 110.506  67.424  1.00 99.00           C  
ATOM   1849  O   CYS J 227      43.195 110.553  66.319  1.00 99.00           O  
ATOM   1850  CB  CYS J 227      43.942 110.733  69.598  1.00 99.00           C  
ATOM   1851  SG  CYS J 227      44.720 111.931  70.715  1.00 98.99           S  
ATOM   1852  N   ASP J 228      41.636 109.704  67.692  1.00 99.00           N  
ATOM   1853  CA  ASP J 228      41.102 108.712  66.748  1.00 99.00           C  
ATOM   1854  C   ASP J 228      40.569 109.363  65.457  1.00 99.00           C  
ATOM   1855  O   ASP J 228      40.789 108.885  64.343  1.00 98.97           O  
ATOM   1856  CB  ASP J 228      40.013 107.901  67.470  1.00 98.99           C  
ATOM   1857  CG  ASP J 228      39.701 106.580  66.771  1.00 98.97           C  
ATOM   1858  OD1 ASP J 228      40.605 106.050  66.086  1.00 98.84           O  
ATOM   1859  OD2 ASP J 228      38.576 106.082  66.931  1.00 98.86           O  
ATOM   1860  N   LEU J 229      39.966 110.542  65.584  1.00 99.00           N  
ATOM   1861  CA  LEU J 229      39.445 111.328  64.467  1.00 98.99           C  
ATOM   1862  C   LEU J 229      40.465 112.303  63.864  1.00 98.99           C  
ATOM   1863  O   LEU J 229      40.111 113.105  62.997  1.00 98.97           O  
ATOM   1864  CB  LEU J 229      38.165 112.055  64.910  1.00 98.98           C  
ATOM   1865  CG  LEU J 229      37.050 111.155  65.472  1.00 98.84           C  
ATOM   1866  CD1 LEU J 229      35.819 112.015  65.751  1.00 98.75           C  
ATOM   1867  CD2 LEU J 229      36.659 110.031  64.515  1.00 98.71           C  
ATOM   1868  N   CYS J 230      41.735 112.288  64.287  1.00 98.99           N  
ATOM   1869  CA  CYS J 230      42.676 113.367  63.970  1.00 98.99           C  
ATOM   1870  C   CYS J 230      43.039 113.516  62.481  1.00 98.99           C  
ATOM   1871  O   CYS J 230      43.671 114.508  62.103  1.00 98.96           O  
ATOM   1872  CB  CYS J 230      43.929 113.248  64.843  1.00 98.98           C  
ATOM   1873  SG  CYS J 230      45.044 111.955  64.226  1.00 98.97           S  
ATOM   1874  N   SER J 231      42.626 112.598  61.601  1.00 98.96           N  
ATOM   1875  CA  SER J 231      42.773 112.771  60.152  1.00 98.94           C  
ATOM   1876  C   SER J 231      42.095 114.054  59.660  1.00 98.94           C  
ATOM   1877  O   SER J 231      42.629 114.726  58.771  1.00 98.86           O  
ATOM   1878  CB  SER J 231      42.231 111.554  59.397  1.00 98.78           C  
ATOM   1879  OG  SER J 231      40.822 111.503  59.448  1.00 96.09           O  
ATOM   1880  N   VAL J 232      41.001 114.472  60.294  1.00 98.98           N  
ATOM   1881  CA  VAL J 232      40.271 115.715  59.985  1.00 98.98           C  
ATOM   1882  C   VAL J 232      41.003 116.989  60.423  1.00 98.98           C  
ATOM   1883  O   VAL J 232      40.541 118.092  60.138  1.00 98.96           O  
ATOM   1884  CB  VAL J 232      38.829 115.699  60.542  1.00 98.97           C  
ATOM   1885  CG1 VAL J 232      38.086 114.409  60.155  1.00 98.92           C  
ATOM   1886  CG2 VAL J 232      38.756 115.882  62.058  1.00 98.93           C  
ATOM   1887  N   THR J 233      42.139 116.858  61.109  1.00 98.98           N  
ATOM   1888  CA  THR J 233      42.963 117.972  61.610  1.00 98.97           C  
ATOM   1889  C   THR J 233      44.291 118.116  60.867  1.00 98.95           C  
ATOM   1890  O   THR J 233      45.155 118.908  61.256  1.00 98.86           O  
ATOM   1891  CB  THR J 233      43.213 117.866  63.122  1.00 98.97           C  
ATOM   1892  OG1 THR J 233      44.115 116.824  63.413  1.00 98.90           O  
ATOM   1893  CG2 THR J 233      41.934 117.610  63.918  1.00 98.90           C  
ATOM   1894  N   LYS J 234      44.480 117.336  59.810  1.00 98.89           N  
ATOM   1895  CA  LYS J 234      45.665 117.440  58.954  1.00 98.86           C  
ATOM   1896  C   LYS J 234      45.464 118.496  57.865  1.00 98.77           C  
ATOM   1897  O   LYS J 234      44.380 119.056  57.713  1.00 98.55           O  
ATOM   1898  CB  LYS J 234      46.034 116.052  58.391  1.00 98.84           C  
ATOM   1899  CG  LYS J 234      46.194 114.959  59.464  1.00 98.66           C  
ATOM   1900  CD  LYS J 234      47.145 115.341  60.611  1.00 98.26           C  
ATOM   1901  CE  LYS J 234      47.216 114.199  61.630  1.00 97.69           C  
ATOM   1902  NZ  LYS J 234      48.050 114.556  62.808  1.00 97.45           N  
ATOM   1903  N   LEU J 235      46.504 118.775  57.092  1.00 98.58           N  
ATOM   1904  CA  LEU J 235      46.360 119.611  55.898  1.00 98.48           C  
ATOM   1905  C   LEU J 235      45.431 118.927  54.890  1.00 98.59           C  
ATOM   1906  O   LEU J 235      45.474 117.705  54.742  1.00 98.51           O  
ATOM   1907  CB  LEU J 235      47.741 119.894  55.269  1.00 98.10           C  
ATOM   1908  CG  LEU J 235      48.697 120.733  56.143  1.00 93.49           C  
ATOM   1909  CD1 LEU J 235      50.024 120.919  55.397  1.00 89.61           C  
ATOM   1910  CD2 LEU J 235      48.128 122.120  56.458  1.00 88.66           C  
ATOM   1911  N   TRP J 236      44.627 119.698  54.170  1.00 98.35           N  
ATOM   1912  CA  TRP J 236      43.571 119.196  53.279  1.00 98.23           C  
ATOM   1913  C   TRP J 236      43.982 118.027  52.359  1.00 98.24           C  
ATOM   1914  O   TRP J 236      43.252 117.038  52.320  1.00 98.09           O  
ATOM   1915  CB  TRP J 236      43.000 120.358  52.460  1.00 98.14           C  
ATOM   1916  CG  TRP J 236      42.019 119.938  51.405  1.00 98.17           C  
ATOM   1917  CD1 TRP J 236      42.143 120.164  50.079  1.00 98.03           C  
ATOM   1918  CD2 TRP J 236      40.778 119.199  51.592  1.00 98.31           C  
ATOM   1919  NE1 TRP J 236      41.040 119.639  49.420  1.00 98.00           N  
ATOM   1920  CE2 TRP J 236      40.177 119.038  50.318  1.00 98.21           C  
ATOM   1921  CE3 TRP J 236      40.098 118.659  52.716  1.00 98.34           C  
ATOM   1922  CZ2 TRP J 236      38.933 118.392  50.151  1.00 98.12           C  
ATOM   1923  CZ3 TRP J 236      38.865 118.010  52.547  1.00 98.26           C  
ATOM   1924  CH2 TRP J 236      38.292 117.882  51.276  1.00 98.19           C  
ATOM   1925  N   PRO J 237      45.133 118.047  51.665  1.00 97.81           N  
ATOM   1926  CA  PRO J 237      45.527 116.909  50.828  1.00 97.63           C  
ATOM   1927  C   PRO J 237      45.672 115.599  51.614  1.00 97.88           C  
ATOM   1928  O   PRO J 237      45.310 114.540  51.108  1.00 97.81           O  
ATOM   1929  CB  PRO J 237      46.856 117.319  50.176  1.00 97.23           C  
ATOM   1930  CG  PRO J 237      46.815 118.846  50.199  1.00 96.31           C  
ATOM   1931  CD  PRO J 237      46.091 119.128  51.513  1.00 97.36           C  
ATOM   1932  N   VAL J 238      46.160 115.665  52.852  1.00 97.95           N  
ATOM   1933  CA  VAL J 238      46.316 114.501  53.738  1.00 98.25           C  
ATOM   1934  C   VAL J 238      44.948 114.021  54.218  1.00 98.40           C  
ATOM   1935  O   VAL J 238      44.632 112.840  54.093  1.00 98.40           O  
ATOM   1936  CB  VAL J 238      47.235 114.829  54.933  1.00 98.26           C  
ATOM   1937  CG1 VAL J 238      47.388 113.630  55.868  1.00 97.84           C  
ATOM   1938  CG2 VAL J 238      48.626 115.254  54.453  1.00 97.90           C  
ATOM   1939  N   THR J 239      44.107 114.935  54.685  1.00 98.53           N  
ATOM   1940  CA  THR J 239      42.729 114.637  55.110  1.00 98.65           C  
ATOM   1941  C   THR J 239      41.931 113.954  53.999  1.00 98.63           C  
ATOM   1942  O   THR J 239      41.267 112.947  54.240  1.00 98.61           O  
ATOM   1943  CB  THR J 239      42.020 115.933  55.536  1.00 98.73           C  
ATOM   1944  OG1 THR J 239      42.705 116.503  56.628  1.00 98.53           O  
ATOM   1945  CG2 THR J 239      40.577 115.706  55.975  1.00 98.52           C  
ATOM   1946  N   LYS J 240      42.031 114.452  52.765  1.00 98.22           N  
ATOM   1947  CA  LYS J 240      41.341 113.892  51.596  1.00 97.83           C  
ATOM   1948  C   LYS J 240      41.843 112.491  51.237  1.00 98.07           C  
ATOM   1949  O   LYS J 240      41.028 111.623  50.935  1.00 97.71           O  
ATOM   1950  CB  LYS J 240      41.488 114.876  50.428  1.00 96.36           C  
ATOM   1951  CG  LYS J 240      40.621 114.486  49.229  0.98 87.53           C  
ATOM   1952  CD  LYS J 240      40.700 115.548  48.129  0.96 84.59           C  
ATOM   1953  CE  LYS J 240      39.819 115.150  46.950  0.96 76.52           C  
ATOM   1954  NZ  LYS J 240      39.787 116.194  45.898  0.95 68.63           N  
ATOM   1955  N   LEU J 241      43.149 112.250  51.295  1.00 97.97           N  
ATOM   1956  CA  LEU J 241      43.717 110.915  51.068  1.00 97.85           C  
ATOM   1957  C   LEU J 241      43.269 109.921  52.144  1.00 98.29           C  
ATOM   1958  O   LEU J 241      42.851 108.814  51.811  1.00 98.14           O  
ATOM   1959  CB  LEU J 241      45.254 110.999  51.014  1.00 96.98           C  
ATOM   1960  CG  LEU J 241      45.813 111.607  49.712  0.99 89.45           C  
ATOM   1961  CD1 LEU J 241      47.318 111.842  49.869  0.99 86.21           C  
ATOM   1962  CD2 LEU J 241      45.603 110.688  48.507  0.99 85.84           C  
ATOM   1963  N   THR J 242      43.286 110.320  53.406  1.00 98.30           N  
ATOM   1964  CA  THR J 242      42.813 109.449  54.495  1.00 98.54           C  
ATOM   1965  C   THR J 242      41.320 109.143  54.372  1.00 98.60           C  
ATOM   1966  O   THR J 242      40.901 108.028  54.662  1.00 98.62           O  
ATOM   1967  CB  THR J 242      43.106 110.071  55.866  1.00 98.57           C  
ATOM   1968  OG1 THR J 242      44.460 110.463  55.956  1.00 98.02           O  
ATOM   1969  CG2 THR J 242      42.872 109.082  57.002  1.00 98.08           C  
ATOM   1970  N   ALA J 243      40.508 110.081  53.894  1.00 98.58           N  
ATOM   1971  CA  ALA J 243      39.095 109.818  53.623  1.00 98.57           C  
ATOM   1972  C   ALA J 243      38.904 108.694  52.587  1.00 98.58           C  
ATOM   1973  O   ALA J 243      37.998 107.881  52.743  1.00 98.55           O  
ATOM   1974  CB  ALA J 243      38.400 111.119  53.197  1.00 98.47           C  
ATOM   1975  N   ASN J 244      39.775 108.577  51.581  1.00 98.35           N  
ATOM   1976  CA  ASN J 244      39.710 107.456  50.634  1.00 98.23           C  
ATOM   1977  C   ASN J 244      39.921 106.104  51.330  1.00 98.49           C  
ATOM   1978  O   ASN J 244      39.217 105.153  51.003  1.00 98.44           O  
ATOM   1979  CB  ASN J 244      40.740 107.617  49.502  1.00 97.61           C  
ATOM   1980  CG  ASN J 244      40.525 108.832  48.611  1.00 94.00           C  
ATOM   1981  OD1 ASN J 244      39.438 109.363  48.450  1.00 86.69           O  
ATOM   1982  ND2 ASN J 244      41.573 109.278  47.958  1.00 84.31           N  
ATOM   1983  N   ASP J 245      40.845 106.022  52.280  1.00 98.43           N  
ATOM   1984  CA  ASP J 245      41.111 104.789  53.031  1.00 98.54           C  
ATOM   1985  C   ASP J 245      39.919 104.420  53.933  1.00 98.67           C  
ATOM   1986  O   ASP J 245      39.493 103.266  53.939  1.00 98.65           O  
ATOM   1987  CB  ASP J 245      42.406 104.932  53.855  1.00 98.43           C  
ATOM   1988  CG  ASP J 245      43.676 105.152  53.017  1.00 97.95           C  
ATOM   1989  OD1 ASP J 245      43.714 104.711  51.839  1.00 96.91           O  
ATOM   1990  OD2 ASP J 245      44.635 105.754  53.558  1.00 96.44           O  
ATOM   1991  N   ILE J 246      39.328 105.406  54.608  1.00 98.77           N  
ATOM   1992  CA  ILE J 246      38.115 105.225  55.430  1.00 98.80           C  
ATOM   1993  C   ILE J 246      36.971 104.654  54.582  1.00 98.81           C  
ATOM   1994  O   ILE J 246      36.356 103.650  54.940  1.00 98.79           O  
ATOM   1995  CB  ILE J 246      37.702 106.568  56.086  1.00 98.78           C  
ATOM   1996  CG1 ILE J 246      38.742 106.990  57.146  1.00 98.51           C  
ATOM   1997  CG2 ILE J 246      36.306 106.487  56.731  1.00 98.46           C  
ATOM   1998  CD1 ILE J 246      38.599 108.443  57.623  1.00 97.96           C  
ATOM   1999  N   TYR J 247      36.687 105.256  53.435  1.00 98.73           N  
ATOM   2000  CA  TYR J 247      35.604 104.781  52.571  1.00 98.73           C  
ATOM   2001  C   TYR J 247      35.933 103.458  51.884  1.00 98.71           C  
ATOM   2002  O   TYR J 247      35.023 102.676  51.652  1.00 98.66           O  
ATOM   2003  CB  TYR J 247      35.213 105.851  51.548  1.00 98.70           C  
ATOM   2004  CG  TYR J 247      34.387 106.973  52.137  1.00 98.76           C  
ATOM   2005  CD1 TYR J 247      33.087 106.714  52.612  1.00 98.71           C  
ATOM   2006  CD2 TYR J 247      34.922 108.270  52.255  1.00 98.71           C  
ATOM   2007  CE1 TYR J 247      32.336 107.727  53.223  1.00 98.66           C  
ATOM   2008  CE2 TYR J 247      34.184 109.293  52.864  1.00 98.67           C  
ATOM   2009  CZ  TYR J 247      32.897 109.012  53.357  1.00 98.70           C  
ATOM   2010  OH  TYR J 247      32.187 110.006  53.988  1.00 98.58           O  
ATOM   2011  N   ALA J 248      37.195 103.169  51.578  1.00 98.49           N  
ATOM   2012  CA  ALA J 248      37.577 101.858  51.057  1.00 98.42           C  
ATOM   2013  C   ALA J 248      37.193 100.735  52.030  1.00 98.52           C  
ATOM   2014  O   ALA J 248      36.697  99.700  51.591  1.00 98.46           O  
ATOM   2015  CB  ALA J 248      39.078 101.846  50.749  1.00 98.22           C  
ATOM   2016  N   GLU J 249      37.368 100.954  53.326  1.00 98.67           N  
ATOM   2017  CA  GLU J 249      36.974  99.992  54.355  1.00 98.69           C  
ATOM   2018  C   GLU J 249      35.448  99.929  54.531  1.00 98.75           C  
ATOM   2019  O   GLU J 249      34.871  98.843  54.459  1.00 98.73           O  
ATOM   2020  CB  GLU J 249      37.702 100.337  55.655  1.00 98.61           C  
ATOM   2021  CG  GLU J 249      37.651  99.172  56.654  1.00 97.83           C  
ATOM   2022  CD  GLU J 249      38.568  99.441  57.843  1.00 98.50           C  
ATOM   2023  OE1 GLU J 249      38.055  99.661  58.949  1.00 97.10           O  
ATOM   2024  OE2 GLU J 249      39.811  99.468  57.652  1.00 97.71           O  
ATOM   2025  N   PHE J 250      34.770 101.069  54.646  1.00 98.83           N  
ATOM   2026  CA  PHE J 250      33.304 101.108  54.736  1.00 98.85           C  
ATOM   2027  C   PHE J 250      32.615 100.441  53.539  1.00 98.85           C  
ATOM   2028  O   PHE J 250      31.638  99.710  53.702  1.00 98.81           O  
ATOM   2029  CB  PHE J 250      32.825 102.563  54.829  1.00 98.81           C  
ATOM   2030  CG  PHE J 250      33.065 103.296  56.135  1.00 98.75           C  
ATOM   2031  CD1 PHE J 250      33.308 102.613  57.341  1.00 98.50           C  
ATOM   2032  CD2 PHE J 250      32.974 104.702  56.157  1.00 98.49           C  
ATOM   2033  CE1 PHE J 250      33.456 103.315  58.545  1.00 98.22           C  
ATOM   2034  CE2 PHE J 250      33.115 105.412  57.355  1.00 98.20           C  
ATOM   2035  CZ  PHE J 250      33.357 104.719  58.554  1.00 98.17           C  
ATOM   2036  N   TRP J 251      33.103 100.665  52.322  1.00 98.82           N  
ATOM   2037  CA  TRP J 251      32.505 100.061  51.127  1.00 98.80           C  
ATOM   2038  C   TRP J 251      32.793  98.568  51.024  1.00 98.81           C  
ATOM   2039  O   TRP J 251      31.938  97.847  50.520  1.00 98.72           O  
ATOM   2040  CB  TRP J 251      32.979 100.799  49.873  1.00 98.71           C  
ATOM   2041  CG  TRP J 251      32.571 102.239  49.770  1.00 98.60           C  
ATOM   2042  CD1 TRP J 251      31.487 102.810  50.344  1.00 98.41           C  
ATOM   2043  CD2 TRP J 251      33.288 103.305  49.074  1.00 98.50           C  
ATOM   2044  NE1 TRP J 251      31.482 104.182  50.070  1.00 98.06           N  
ATOM   2045  CE2 TRP J 251      32.578 104.519  49.295  1.00 98.25           C  
ATOM   2046  CE3 TRP J 251      34.466 103.356  48.290  1.00 98.25           C  
ATOM   2047  CZ2 TRP J 251      33.030 105.752  48.781  1.00 97.79           C  
ATOM   2048  CZ3 TRP J 251      34.910 104.581  47.773  1.00 97.86           C  
ATOM   2049  CH2 TRP J 251      34.196 105.761  48.013  1.00 97.68           C  
ATOM   2050  N   ALA J 252      33.940  98.086  51.504  1.00 98.80           N  
ATOM   2051  CA  ALA J 252      34.207  96.655  51.595  1.00 98.73           C  
ATOM   2052  C   ALA J 252      33.229  95.958  52.560  1.00 98.73           C  
ATOM   2053  O   ALA J 252      32.690  94.907  52.217  1.00 98.63           O  
ATOM   2054  CB  ALA J 252      35.671  96.443  51.993  1.00 98.56           C  
ATOM   2055  N   GLU J 253      32.931  96.560  53.706  1.00 98.81           N  
ATOM   2056  CA  GLU J 253      31.883  96.065  54.608  1.00 98.84           C  
ATOM   2057  C   GLU J 253      30.503  96.071  53.924  1.00 98.81           C  
ATOM   2058  O   GLU J 253      29.785  95.074  53.950  1.00 98.72           O  
ATOM   2059  CB  GLU J 253      31.869  96.908  55.896  1.00 98.85           C  
ATOM   2060  CG  GLU J 253      30.828  96.395  56.905  1.00 98.76           C  
ATOM   2061  CD  GLU J 253      30.845  97.120  58.256  1.00 98.75           C  
ATOM   2062  OE1 GLU J 253      29.749  97.366  58.801  1.00 98.23           O  
ATOM   2063  OE2 GLU J 253      31.933  97.420  58.792  1.00 98.25           O  
ATOM   2064  N   GLY J 254      30.157  97.158  53.253  1.00 98.84           N  
ATOM   2065  CA  GLY J 254      28.908  97.259  52.500  1.00 98.82           C  
ATOM   2066  C   GLY J 254      28.780  96.221  51.383  1.00 98.79           C  
ATOM   2067  O   GLY J 254      27.695  95.677  51.169  1.00 98.69           O  
ATOM   2068  N   ASP J 255      29.873  95.892  50.705  1.00 98.80           N  
ATOM   2069  CA  ASP J 255      29.898  94.847  49.677  1.00 98.71           C  
ATOM   2070  C   ASP J 255      29.606  93.466  50.272  1.00 98.65           C  
ATOM   2071  O   ASP J 255      28.832  92.706  49.686  1.00 98.43           O  
ATOM   2072  CB  ASP J 255      31.254  94.809  48.968  1.00 98.60           C  
ATOM   2073  CG  ASP J 255      31.566  95.998  48.064  1.00 98.45           C  
ATOM   2074  OD1 ASP J 255      30.674  96.802  47.684  1.00 97.98           O  
ATOM   2075  OD2 ASP J 255      32.749  96.112  47.672  1.00 97.84           O  
ATOM   2076  N   GLU J 256      30.165  93.143  51.441  1.00 98.67           N  
ATOM   2077  CA  GLU J 256      29.872  91.879  52.131  1.00 98.47           C  
ATOM   2078  C   GLU J 256      28.393  91.783  52.515  1.00 98.25           C  
ATOM   2079  O   GLU J 256      27.768  90.740  52.331  1.00 97.72           O  
ATOM   2080  CB  GLU J 256      30.776  91.697  53.366  1.00 98.25           C  
ATOM   2081  CG  GLU J 256      32.275  91.534  53.048  1.00 96.46           C  
ATOM   2082  CD  GLU J 256      32.525  90.513  51.934  1.00 95.90           C  
ATOM   2083  OE1 GLU J 256      33.240  90.862  50.966  1.00 92.45           O  
ATOM   2084  OE2 GLU J 256      31.955  89.405  51.955  0.99 92.65           O  
ATOM   2085  N   MET J 257      27.789  92.884  52.937  1.00 98.29           N  
ATOM   2086  CA  MET J 257      26.346  92.929  53.178  1.00 98.13           C  
ATOM   2087  C   MET J 257      25.535  92.692  51.895  1.00 97.84           C  
ATOM   2088  O   MET J 257      24.587  91.902  51.907  1.00 97.30           O  
ATOM   2089  CB  MET J 257      25.955  94.266  53.811  1.00 97.84           C  
ATOM   2090  CG  MET J 257      26.514  94.419  55.229  1.00 94.98           C  
ATOM   2091  SD  MET J 257      25.985  95.938  56.068  1.00 92.19           S  
ATOM   2092  CE  MET J 257      24.235  95.601  56.309  1.00 82.34           C  
ATOM   2093  N   LYS J 258      25.918  93.312  50.780  1.00 98.31           N  
ATOM   2094  CA  LYS J 258      25.250  93.127  49.481  1.00 98.21           C  
ATOM   2095  C   LYS J 258      25.333  91.678  48.986  1.00 97.90           C  
ATOM   2096  O   LYS J 258      24.337  91.173  48.475  1.00 97.18           O  
ATOM   2097  CB  LYS J 258      25.837  94.080  48.428  1.00 98.21           C  
ATOM   2098  CG  LYS J 258      25.419  95.545  48.631  1.00 97.80           C  
ATOM   2099  CD  LYS J 258      26.101  96.454  47.602  1.00 97.41           C  
ATOM   2100  CE  LYS J 258      25.727  97.920  47.824  0.99 96.65           C  
ATOM   2101  NZ  LYS J 258      26.312  98.819  46.796  0.99 96.00           N  
ATOM   2102  N   LYS J 259      26.461  90.984  49.176  1.00 97.86           N  
ATOM   2103  CA  LYS J 259      26.600  89.549  48.844  1.00 97.41           C  
ATOM   2104  C   LYS J 259      25.597  88.673  49.598  1.00 96.80           C  
ATOM   2105  O   LYS J 259      25.143  87.669  49.060  1.00 95.42           O  
ATOM   2106  CB  LYS J 259      28.018  89.061  49.168  1.00 97.29           C  
ATOM   2107  CG  LYS J 259      29.098  89.608  48.230  0.98 95.58           C  
ATOM   2108  CD  LYS J 259      30.468  89.204  48.777  0.98 93.68           C  
ATOM   2109  CE  LYS J 259      31.615  89.929  48.089  0.97 91.27           C  
ATOM   2110  NZ  LYS J 259      32.886  89.665  48.807  0.97 86.22           N  
ATOM   2111  N   LEU J 260      25.229  89.077  50.805  1.00 96.30           N  
ATOM   2112  CA  LEU J 260      24.220  88.405  51.632  1.00 95.00           C  
ATOM   2113  C   LEU J 260      22.786  88.889  51.344  1.00 94.79           C  
ATOM   2114  O   LEU J 260      21.851  88.512  52.052  1.00 93.53           O  
ATOM   2115  CB  LEU J 260      24.616  88.568  53.112  1.00 94.05           C  
ATOM   2116  CG  LEU J 260      25.979  87.945  53.474  0.99 92.74           C  
ATOM   2117  CD1 LEU J 260      26.337  88.295  54.912  0.99 90.47           C  
ATOM   2118  CD2 LEU J 260      25.970  86.423  53.341  0.99 90.56           C  
ATOM   2119  N   GLY J 261      22.592  89.720  50.322  1.00 96.16           N  
ATOM   2120  CA  GLY J 261      21.283  90.258  49.951  1.00 95.91           C  
ATOM   2121  C   GLY J 261      20.768  91.349  50.893  1.00 96.24           C  
ATOM   2122  O   GLY J 261      19.568  91.631  50.898  1.00 94.67           O  
ATOM   2123  N   ILE J 262      21.648  91.967  51.674  1.00 96.67           N  
ATOM   2124  CA  ILE J 262      21.293  93.020  52.629  1.00 96.92           C  
ATOM   2125  C   ILE J 262      21.788  94.368  52.102  1.00 97.58           C  
ATOM   2126  O   ILE J 262      22.967  94.533  51.794  1.00 97.33           O  
ATOM   2127  CB  ILE J 262      21.846  92.692  54.036  1.00 95.97           C  
ATOM   2128  CG1 ILE J 262      21.248  91.352  54.533  0.99 93.57           C  
ATOM   2129  CG2 ILE J 262      21.539  93.836  55.017  0.99 92.97           C  
ATOM   2130  CD1 ILE J 262      21.912  90.808  55.795  0.99 86.97           C  
ATOM   2131  N   GLN J 263      20.883  95.337  52.022  1.00 97.92           N  
ATOM   2132  CA  GLN J 263      21.250  96.693  51.631  1.00 98.00           C  
ATOM   2133  C   GLN J 263      22.021  97.381  52.775  1.00 98.26           C  
ATOM   2134  O   GLN J 263      21.476  97.510  53.874  1.00 97.90           O  
ATOM   2135  CB  GLN J 263      19.981  97.481  51.248  1.00 97.50           C  
ATOM   2136  CG  GLN J 263      20.275  98.898  50.714  0.97 92.51           C  
ATOM   2137  CD  GLN J 263      21.150  98.915  49.448  0.96 87.33           C  
ATOM   2138  OE1 GLN J 263      21.095  98.030  48.613  0.96 80.41           O  
ATOM   2139  NE2 GLN J 263      21.980  99.924  49.294  0.96 76.57           N  
ATOM   2140  N   PRO J 264      23.267  97.840  52.529  1.00 98.21           N  
ATOM   2141  CA  PRO J 264      24.010  98.590  53.533  1.00 98.36           C  
ATOM   2142  C   PRO J 264      23.421  99.991  53.737  1.00 98.45           C  
ATOM   2143  O   PRO J 264      22.685 100.516  52.893  1.00 98.22           O  
ATOM   2144  CB  PRO J 264      25.453  98.631  53.022  1.00 98.12           C  
ATOM   2145  CG  PRO J 264      25.291  98.587  51.511  1.00 97.33           C  
ATOM   2146  CD  PRO J 264      24.061  97.703  51.313  1.00 98.23           C  
ATOM   2147  N   ILE J 265      23.791 100.625  54.848  1.00 98.44           N  
ATOM   2148  CA  ILE J 265      23.522 102.052  55.044  1.00 98.45           C  
ATOM   2149  C   ILE J 265      24.279 102.884  53.995  1.00 98.63           C  
ATOM   2150  O   ILE J 265      25.326 102.448  53.510  1.00 98.56           O  
ATOM   2151  CB  ILE J 265      23.861 102.502  56.483  1.00 98.12           C  
ATOM   2152  CG1 ILE J 265      25.361 102.309  56.814  1.00 97.51           C  
ATOM   2153  CG2 ILE J 265      22.947 101.774  57.483  1.00 97.22           C  
ATOM   2154  CD1 ILE J 265      25.775 102.895  58.172  1.00 96.13           C  
ATOM   2155  N   PRO J 266      23.814 104.093  53.649  1.00 98.62           N  
ATOM   2156  CA  PRO J 266      24.431 104.898  52.585  1.00 98.64           C  
ATOM   2157  C   PRO J 266      25.940 105.136  52.737  1.00 98.77           C  
ATOM   2158  O   PRO J 266      26.659 105.113  51.743  1.00 98.70           O  
ATOM   2159  CB  PRO J 266      23.661 106.220  52.605  1.00 98.37           C  
ATOM   2160  CG  PRO J 266      22.269 105.812  53.095  1.00 97.38           C  
ATOM   2161  CD  PRO J 266      22.576 104.714  54.101  1.00 98.30           C  
ATOM   2162  N   MET J 267      26.422 105.320  53.958  1.00 98.70           N  
ATOM   2163  CA  MET J 267      27.851 105.482  54.270  1.00 98.76           C  
ATOM   2164  C   MET J 267      28.709 104.309  53.767  1.00 98.82           C  
ATOM   2165  O   MET J 267      29.837 104.520  53.325  1.00 98.70           O  
ATOM   2166  CB  MET J 267      27.989 105.620  55.794  1.00 98.56           C  
ATOM   2167  CG  MET J 267      29.434 105.819  56.257  1.00 97.45           C  
ATOM   2168  SD  MET J 267      29.595 105.980  58.057  1.00 96.32           S  
ATOM   2169  CE  MET J 267      29.274 104.280  58.577  1.00 91.32           C  
ATOM   2170  N   MET J 268      28.176 103.089  53.822  1.00 98.84           N  
ATOM   2171  CA  MET J 268      28.861 101.850  53.438  1.00 98.85           C  
ATOM   2172  C   MET J 268      28.500 101.384  52.021  1.00 98.89           C  
ATOM   2173  O   MET J 268      28.910 100.312  51.589  1.00 98.81           O  
ATOM   2174  CB  MET J 268      28.562 100.766  54.479  1.00 98.69           C  
ATOM   2175  CG  MET J 268      29.152 101.106  55.851  1.00 97.53           C  
ATOM   2176  SD  MET J 268      28.719  99.893  57.107  1.00 96.00           S  
ATOM   2177  CE  MET J 268      29.743 100.483  58.475  1.00 88.65           C  
ATOM   2178  N   ASP J 269      27.733 102.178  51.291  1.00 98.76           N  
ATOM   2179  CA  ASP J 269      27.310 101.853  49.933  1.00 98.76           C  
ATOM   2180  C   ASP J 269      28.199 102.541  48.890  1.00 98.71           C  
ATOM   2181  O   ASP J 269      28.117 103.753  48.670  1.00 98.56           O  
ATOM   2182  CB  ASP J 269      25.823 102.192  49.755  1.00 98.75           C  
ATOM   2183  CG  ASP J 269      25.235 101.581  48.481  1.00 98.68           C  
ATOM   2184  OD1 ASP J 269      26.014 101.051  47.648  1.00 98.42           O  
ATOM   2185  OD2 ASP J 269      23.992 101.574  48.364  1.00 98.30           O  
ATOM   2186  N   ARG J 270      29.036 101.754  48.211  1.00 98.59           N  
ATOM   2187  CA  ARG J 270      29.914 102.275  47.152  1.00 98.35           C  
ATOM   2188  C   ARG J 270      29.163 102.863  45.951  1.00 98.27           C  
ATOM   2189  O   ARG J 270      29.768 103.608  45.186  1.00 97.62           O  
ATOM   2190  CB  ARG J 270      30.925 101.217  46.707  1.00 97.80           C  
ATOM   2191  CG  ARG J 270      30.330 100.039  45.932  1.00 95.33           C  
ATOM   2192  CD  ARG J 270      31.416  99.170  45.283  1.00 95.96           C  
ATOM   2193  NE  ARG J 270      32.334  98.585  46.277  1.00 95.60           N  
ATOM   2194  CZ  ARG J 270      33.599  98.916  46.550  1.00 96.68           C  
ATOM   2195  NH1 ARG J 270      34.255  99.829  45.891  1.00 93.05           N  
ATOM   2196  NH2 ARG J 270      34.225  98.312  47.523  1.00 93.67           N  
ATOM   2197  N   ASP J 271      27.894 102.544  45.795  1.00 98.39           N  
ATOM   2198  CA  ASP J 271      27.053 103.110  44.735  1.00 98.21           C  
ATOM   2199  C   ASP J 271      26.557 104.521  45.092  1.00 98.26           C  
ATOM   2200  O   ASP J 271      26.012 105.225  44.249  1.00 97.85           O  
ATOM   2201  CB  ASP J 271      25.906 102.134  44.412  1.00 97.90           C  
ATOM   2202  CG  ASP J 271      26.410 100.754  43.967  1.00 97.18           C  
ATOM   2203  OD1 ASP J 271      27.416 100.704  43.215  1.00 95.80           O  
ATOM   2204  OD2 ASP J 271      25.822  99.735  44.398  1.00 95.24           O  
ATOM   2205  N   LYS J 272      26.825 104.977  46.320  1.00 98.32           N  
ATOM   2206  CA  LYS J 272      26.471 106.316  46.824  1.00 98.34           C  
ATOM   2207  C   LYS J 272      27.678 107.238  47.027  1.00 98.23           C  
ATOM   2208  O   LYS J 272      27.661 108.117  47.892  1.00 97.83           O  
ATOM   2209  CB  LYS J 272      25.621 106.186  48.090  1.00 98.24           C  
ATOM   2210  CG  LYS J 272      24.327 105.421  47.809  0.99 97.14           C  
ATOM   2211  CD  LYS J 272      23.377 105.616  48.974  0.99 94.96           C  
ATOM   2212  CE  LYS J 272      22.046 104.950  48.651  0.99 90.30           C  
ATOM   2213  NZ  LYS J 272      21.009 105.461  49.567  0.98 83.99           N  
ATOM   2214  N   LYS J 273      28.718 107.059  46.217  1.00 97.90           N  
ATOM   2215  CA  LYS J 273      29.947 107.878  46.295  1.00 97.52           C  
ATOM   2216  C   LYS J 273      29.692 109.377  46.146  1.00 97.73           C  
ATOM   2217  O   LYS J 273      30.382 110.170  46.782  1.00 97.22           O  
ATOM   2218  CB  LYS J 273      30.938 107.440  45.213  1.00 96.12           C  
ATOM   2219  CG  LYS J 273      31.523 106.073  45.521  0.96 88.02           C  
ATOM   2220  CD  LYS J 273      32.504 105.636  44.436  0.94 85.14           C  
ATOM   2221  CE  LYS J 273      33.017 104.244  44.776  0.93 77.21           C  
ATOM   2222  NZ  LYS J 273      33.991 103.763  43.775  0.93 69.04           N  
ATOM   2223  N   ASP J 274      28.703 109.750  45.352  1.00 97.33           N  
ATOM   2224  CA  ASP J 274      28.359 111.157  45.116  1.00 97.15           C  
ATOM   2225  C   ASP J 274      27.832 111.851  46.380  1.00 97.59           C  
ATOM   2226  O   ASP J 274      27.916 113.072  46.501  1.00 97.11           O  
ATOM   2227  CB  ASP J 274      27.340 111.238  43.967  1.00 96.06           C  
ATOM   2228  CG  ASP J 274      27.877 110.694  42.637  0.98 86.84           C  
ATOM   2229  OD1 ASP J 274      29.117 110.681  42.448  0.97 78.84           O  
ATOM   2230  OD2 ASP J 274      27.045 110.267  41.812  0.97 79.01           O  
ATOM   2231  N   GLU J 275      27.354 111.079  47.360  1.00 97.89           N  
ATOM   2232  CA  GLU J 275      26.873 111.594  48.646  1.00 98.07           C  
ATOM   2233  C   GLU J 275      27.997 111.780  49.680  1.00 98.29           C  
ATOM   2234  O   GLU J 275      27.760 112.345  50.751  1.00 98.17           O  
ATOM   2235  CB  GLU J 275      25.774 110.674  49.213  1.00 97.84           C  
ATOM   2236  CG  GLU J 275      24.541 110.522  48.298  1.00 96.31           C  
ATOM   2237  CD  GLU J 275      23.466 109.606  48.914  1.00 95.21           C  
ATOM   2238  OE1 GLU J 275      22.863 108.795  48.164  1.00 92.17           O  
ATOM   2239  OE2 GLU J 275      23.242 109.666  50.139  1.00 92.74           O  
ATOM   2240  N   VAL J 276      29.222 111.338  49.384  1.00 98.11           N  
ATOM   2241  CA  VAL J 276      30.352 111.423  50.322  1.00 98.27           C  
ATOM   2242  C   VAL J 276      30.618 112.849  50.823  1.00 98.41           C  
ATOM   2243  O   VAL J 276      30.751 113.007  52.038  1.00 98.37           O  
ATOM   2244  CB  VAL J 276      31.634 110.791  49.749  1.00 98.18           C  
ATOM   2245  CG1 VAL J 276      32.869 111.147  50.579  1.00 97.87           C  
ATOM   2246  CG2 VAL J 276      31.529 109.270  49.716  1.00 97.85           C  
ATOM   2247  N   PRO J 277      30.661 113.896  49.984  1.00 98.24           N  
ATOM   2248  CA  PRO J 277      30.893 115.253  50.486  1.00 98.23           C  
ATOM   2249  C   PRO J 277      29.828 115.695  51.497  1.00 98.45           C  
ATOM   2250  O   PRO J 277      30.155 116.269  52.536  1.00 98.48           O  
ATOM   2251  CB  PRO J 277      30.915 116.147  49.239  1.00 97.97           C  
ATOM   2252  CG  PRO J 277      31.315 115.192  48.114  1.00 97.39           C  
ATOM   2253  CD  PRO J 277      30.629 113.895  48.531  1.00 98.01           C  
ATOM   2254  N   GLN J 278      28.562 115.359  51.235  1.00 98.46           N  
ATOM   2255  CA  GLN J 278      27.455 115.643  52.154  1.00 98.53           C  
ATOM   2256  C   GLN J 278      27.584 114.825  53.455  1.00 98.72           C  
ATOM   2257  O   GLN J 278      27.343 115.340  54.546  1.00 98.65           O  
ATOM   2258  CB  GLN J 278      26.133 115.319  51.444  1.00 98.11           C  
ATOM   2259  CG  GLN J 278      24.934 116.133  51.957  0.98 90.46           C  
ATOM   2260  CD  GLN J 278      24.820 117.531  51.317  0.97 84.26           C  
ATOM   2261  OE1 GLN J 278      25.627 117.947  50.523  0.97 75.70           O  
ATOM   2262  NE2 GLN J 278      23.793 118.275  51.639  0.97 71.59           N  
ATOM   2263  N   GLY J 279      27.993 113.561  53.340  1.00 98.71           N  
ATOM   2264  CA  GLY J 279      28.264 112.691  54.487  1.00 98.74           C  
ATOM   2265  C   GLY J 279      29.403 113.215  55.366  1.00 98.83           C  
ATOM   2266  O   GLY J 279      29.268 113.249  56.587  1.00 98.80           O  
ATOM   2267  N   GLN J 280      30.471 113.699  54.750  1.00 98.74           N  
ATOM   2268  CA  GLN J 280      31.570 114.352  55.463  1.00 98.78           C  
ATOM   2269  C   GLN J 280      31.106 115.634  56.154  1.00 98.84           C  
ATOM   2270  O   GLN J 280      31.369 115.805  57.343  1.00 98.83           O  
ATOM   2271  CB  GLN J 280      32.738 114.646  54.502  1.00 98.71           C  
ATOM   2272  CG  GLN J 280      33.519 113.387  54.117  1.00 98.42           C  
ATOM   2273  CD  GLN J 280      34.225 112.749  55.314  1.00 98.51           C  
ATOM   2274  OE1 GLN J 280      34.993 113.375  56.023  1.00 95.60           O  
ATOM   2275  NE2 GLN J 280      33.966 111.499  55.594  1.00 95.36           N  
ATOM   2276  N   LEU J 281      30.351 116.492  55.467  1.00 98.83           N  
ATOM   2277  CA  LEU J 281      29.791 117.702  56.076  1.00 98.82           C  
ATOM   2278  C   LEU J 281      28.961 117.372  57.327  1.00 98.90           C  
ATOM   2279  O   LEU J 281      29.133 117.996  58.378  1.00 98.83           O  
ATOM   2280  CB  LEU J 281      28.935 118.438  55.026  1.00 98.47           C  
ATOM   2281  CG  LEU J 281      28.356 119.778  55.533  1.00 95.02           C  
ATOM   2282  CD1 LEU J 281      29.458 120.809  55.788  1.00 91.00           C  
ATOM   2283  CD2 LEU J 281      27.392 120.358  54.502  1.00 90.72           C  
ATOM   2284  N   GLY J 282      28.103 116.368  57.229  1.00 98.90           N  
ATOM   2285  CA  GLY J 282      27.319 115.867  58.358  1.00 98.89           C  
ATOM   2286  C   GLY J 282      28.195 115.369  59.504  1.00 98.93           C  
ATOM   2287  O   GLY J 282      27.972 115.753  60.652  1.00 98.88           O  
ATOM   2288  N   PHE J 283      29.219 114.580  59.191  1.00 98.95           N  
ATOM   2289  CA  PHE J 283      30.161 114.066  60.191  1.00 98.96           C  
ATOM   2290  C   PHE J 283      30.934 115.191  60.899  1.00 98.97           C  
ATOM   2291  O   PHE J 283      31.054 115.184  62.122  1.00 98.96           O  
ATOM   2292  CB  PHE J 283      31.121 113.071  59.523  1.00 98.94           C  
ATOM   2293  CG  PHE J 283      32.164 112.526  60.478  1.00 98.93           C  
ATOM   2294  CD1 PHE J 283      33.483 113.011  60.449  1.00 98.85           C  
ATOM   2295  CD2 PHE J 283      31.803 111.555  61.428  1.00 98.84           C  
ATOM   2296  CE1 PHE J 283      34.440 112.520  61.347  1.00 98.76           C  
ATOM   2297  CE2 PHE J 283      32.752 111.058  62.331  1.00 98.75           C  
ATOM   2298  CZ  PHE J 283      34.072 111.539  62.287  1.00 98.79           C  
ATOM   2299  N   TYR J 284      31.408 116.182  60.163  1.00 98.98           N  
ATOM   2300  CA  TYR J 284      32.102 117.325  60.766  1.00 98.98           C  
ATOM   2301  C   TYR J 284      31.177 118.109  61.698  1.00 98.98           C  
ATOM   2302  O   TYR J 284      31.545 118.383  62.840  1.00 98.97           O  
ATOM   2303  CB  TYR J 284      32.684 118.249  59.685  1.00 98.98           C  
ATOM   2304  CG  TYR J 284      34.050 117.830  59.176  1.00 98.98           C  
ATOM   2305  CD1 TYR J 284      35.179 118.631  59.434  1.00 98.92           C  
ATOM   2306  CD2 TYR J 284      34.199 116.650  58.420  1.00 98.91           C  
ATOM   2307  CE1 TYR J 284      36.436 118.273  58.917  1.00 98.91           C  
ATOM   2308  CE2 TYR J 284      35.444 116.279  57.905  1.00 98.92           C  
ATOM   2309  CZ  TYR J 284      36.561 117.096  58.147  1.00 98.96           C  
ATOM   2310  OH  TYR J 284      37.775 116.745  57.611  1.00 98.90           O  
ATOM   2311  N   ASN J 285      29.971 118.431  61.254  1.00 98.96           N  
ATOM   2312  CA  ASN J 285      29.026 119.224  62.041  1.00 98.95           C  
ATOM   2313  C   ASN J 285      28.500 118.485  63.278  1.00 98.95           C  
ATOM   2314  O   ASN J 285      28.338 119.095  64.339  1.00 98.88           O  
ATOM   2315  CB  ASN J 285      27.876 119.672  61.126  1.00 98.89           C  
ATOM   2316  CG  ASN J 285      28.296 120.794  60.183  1.00 98.56           C  
ATOM   2317  OD1 ASN J 285      29.068 121.670  60.532  1.00 95.37           O  
ATOM   2318  ND2 ASN J 285      27.777 120.815  58.983  1.00 94.52           N  
ATOM   2319  N   ALA J 286      28.232 117.186  63.161  1.00 98.93           N  
ATOM   2320  CA  ALA J 286      27.635 116.395  64.239  1.00 98.90           C  
ATOM   2321  C   ALA J 286      28.659 115.784  65.202  1.00 98.93           C  
ATOM   2322  O   ALA J 286      28.318 115.524  66.360  1.00 98.85           O  
ATOM   2323  CB  ALA J 286      26.742 115.316  63.616  1.00 98.72           C  
ATOM   2324  N   VAL J 287      29.891 115.542  64.742  1.00 98.97           N  
ATOM   2325  CA  VAL J 287      30.890 114.763  65.489  1.00 98.98           C  
ATOM   2326  C   VAL J 287      32.185 115.545  65.688  1.00 98.99           C  
ATOM   2327  O   VAL J 287      32.520 115.898  66.820  1.00 98.98           O  
ATOM   2328  CB  VAL J 287      31.152 113.389  64.831  1.00 98.95           C  
ATOM   2329  CG1 VAL J 287      32.031 112.516  65.725  1.00 98.81           C  
ATOM   2330  CG2 VAL J 287      29.852 112.631  64.537  1.00 98.85           C  
ATOM   2331  N   ALA J 288      32.904 115.862  64.621  1.00 98.99           N  
ATOM   2332  CA  ALA J 288      34.271 116.368  64.710  1.00 98.99           C  
ATOM   2333  C   ALA J 288      34.345 117.786  65.295  1.00 98.99           C  
ATOM   2334  O   ALA J 288      35.051 118.012  66.280  1.00 98.99           O  
ATOM   2335  CB  ALA J 288      34.928 116.271  63.325  1.00 98.98           C  
ATOM   2336  N   ILE J 289      33.586 118.738  64.748  1.00 98.99           N  
ATOM   2337  CA  ILE J 289      33.579 120.118  65.277  1.00 98.99           C  
ATOM   2338  C   ILE J 289      33.161 120.160  66.758  1.00 98.99           C  
ATOM   2339  O   ILE J 289      33.882 120.783  67.543  1.00 98.97           O  
ATOM   2340  CB  ILE J 289      32.740 121.071  64.384  1.00 98.96           C  
ATOM   2341  CG1 ILE J 289      33.396 121.294  62.997  1.00 98.42           C  
ATOM   2342  CG2 ILE J 289      32.480 122.424  65.087  1.00 98.68           C  
ATOM   2343  CD1 ILE J 289      34.686 122.111  62.987  1.00 95.32           C  
ATOM   2344  N   PRO J 290      32.073 119.495  67.182  1.00 98.99           N  
ATOM   2345  CA  PRO J 290      31.749 119.427  68.608  1.00 98.99           C  
ATOM   2346  C   PRO J 290      32.869 118.825  69.465  1.00 98.99           C  
ATOM   2347  O   PRO J 290      33.171 119.380  70.527  1.00 98.98           O  
ATOM   2348  CB  PRO J 290      30.456 118.604  68.687  1.00 98.96           C  
ATOM   2349  CG  PRO J 290      29.789 118.876  67.342  1.00 98.77           C  
ATOM   2350  CD  PRO J 290      30.981 118.953  66.396  1.00 98.97           C  
ATOM   2351  N   CYS J 291      33.507 117.748  69.005  1.00 98.99           N  
ATOM   2352  CA  CYS J 291      34.619 117.107  69.719  1.00 99.00           C  
ATOM   2353  C   CYS J 291      35.755 118.101  69.992  1.00 99.00           C  
ATOM   2354  O   CYS J 291      36.089 118.369  71.154  1.00 98.99           O  
ATOM   2355  CB  CYS J 291      35.109 115.897  68.907  1.00 98.99           C  
ATOM   2356  SG  CYS J 291      36.506 115.092  69.745  1.00 98.98           S  
ATOM   2357  N   TYR J 292      36.292 118.710  68.949  1.00 99.00           N  
ATOM   2358  CA  TYR J 292      37.420 119.636  69.090  1.00 99.00           C  
ATOM   2359  C   TYR J 292      37.031 120.955  69.761  1.00 98.99           C  
ATOM   2360  O   TYR J 292      37.869 121.568  70.418  1.00 98.99           O  
ATOM   2361  CB  TYR J 292      38.073 119.879  67.725  1.00 99.00           C  
ATOM   2362  CG  TYR J 292      38.685 118.631  67.123  1.00 99.00           C  
ATOM   2363  CD1 TYR J 292      39.779 118.001  67.750  1.00 98.99           C  
ATOM   2364  CD2 TYR J 292      38.137 118.068  65.956  1.00 98.99           C  
ATOM   2365  CE1 TYR J 292      40.303 116.807  67.236  1.00 98.99           C  
ATOM   2366  CE2 TYR J 292      38.652 116.876  65.432  1.00 98.99           C  
ATOM   2367  CZ  TYR J 292      39.727 116.246  66.081  1.00 98.99           C  
ATOM   2368  OH  TYR J 292      40.210 115.058  65.587  1.00 98.98           O  
ATOM   2369  N   THR J 293      35.775 121.386  69.642  1.00 98.99           N  
ATOM   2370  CA  THR J 293      35.272 122.564  70.364  1.00 98.98           C  
ATOM   2371  C   THR J 293      35.306 122.325  71.871  1.00 98.99           C  
ATOM   2372  O   THR J 293      35.941 123.092  72.593  1.00 98.97           O  
ATOM   2373  CB  THR J 293      33.857 122.957  69.911  1.00 98.97           C  
ATOM   2374  OG1 THR J 293      33.860 123.249  68.535  1.00 98.55           O  
ATOM   2375  CG2 THR J 293      33.345 124.211  70.620  1.00 98.68           C  
ATOM   2376  N   THR J 294      34.697 121.240  72.334  1.00 98.98           N  
ATOM   2377  CA  THR J 294      34.697 120.894  73.764  1.00 98.98           C  
ATOM   2378  C   THR J 294      36.110 120.602  74.269  1.00 98.98           C  
ATOM   2379  O   THR J 294      36.478 121.043  75.359  1.00 98.96           O  
ATOM   2380  CB  THR J 294      33.764 119.699  74.036  1.00 98.97           C  
ATOM   2381  OG1 THR J 294      32.459 119.997  73.597  1.00 98.71           O  
ATOM   2382  CG2 THR J 294      33.653 119.358  75.518  1.00 98.74           C  
ATOM   2383  N   LEU J 295      36.936 119.922  73.469  1.00 98.99           N  
ATOM   2384  CA  LEU J 295      38.331 119.681  73.842  1.00 98.99           C  
ATOM   2385  C   LEU J 295      39.105 120.992  74.032  1.00 98.99           C  
ATOM   2386  O   LEU J 295      39.814 121.140  75.023  1.00 98.98           O  
ATOM   2387  CB  LEU J 295      39.013 118.791  72.787  1.00 98.99           C  
ATOM   2388  CG  LEU J 295      40.444 118.370  73.200  1.00 98.98           C  
ATOM   2389  CD1 LEU J 295      40.426 117.362  74.353  1.00 98.96           C  
ATOM   2390  CD2 LEU J 295      41.163 117.740  72.017  1.00 98.96           C  
ATOM   2391  N   THR J 296      38.945 121.950  73.123  1.00 98.98           N  
ATOM   2392  CA  THR J 296      39.616 123.264  73.200  1.00 98.98           C  
ATOM   2393  C   THR J 296      39.152 124.070  74.411  1.00 98.97           C  
ATOM   2394  O   THR J 296      39.965 124.737  75.047  1.00 98.93           O  
ATOM   2395  CB  THR J 296      39.386 124.079  71.915  1.00 98.93           C  
ATOM   2396  OG1 THR J 296      39.899 123.390  70.800  1.00 94.78           O  
ATOM   2397  CG2 THR J 296      40.075 125.444  71.945  1.00 96.16           C  
ATOM   2398  N   GLN J 297      37.877 124.000  74.766  1.00 98.96           N  
ATOM   2399  CA  GLN J 297      37.368 124.629  75.994  1.00 98.95           C  
ATOM   2400  C   GLN J 297      38.074 124.069  77.239  1.00 98.94           C  
ATOM   2401  O   GLN J 297      38.517 124.841  78.094  1.00 98.89           O  
ATOM   2402  CB  GLN J 297      35.851 124.402  76.096  1.00 98.91           C  
ATOM   2403  CG  GLN J 297      35.031 125.219  75.090  1.00 98.50           C  
ATOM   2404  CD  GLN J 297      33.570 124.749  74.999  1.00 98.06           C  
ATOM   2405  OE1 GLN J 297      33.234 123.622  75.312  1.00 93.80           O  
ATOM   2406  NE2 GLN J 297      32.674 125.586  74.559  1.00 92.70           N  
ATOM   2407  N   ILE J 298      38.220 122.749  77.310  1.00 98.91           N  
ATOM   2408  CA  ILE J 298      38.806 122.059  78.469  1.00 98.91           C  
ATOM   2409  C   ILE J 298      40.338 122.176  78.482  1.00 98.90           C  
ATOM   2410  O   ILE J 298      40.936 122.392  79.541  1.00 98.87           O  
ATOM   2411  CB  ILE J 298      38.343 120.581  78.488  1.00 98.91           C  
ATOM   2412  CG1 ILE J 298      36.804 120.494  78.633  1.00 98.85           C  
ATOM   2413  CG2 ILE J 298      39.018 119.816  79.640  1.00 98.85           C  
ATOM   2414  CD1 ILE J 298      36.241 119.091  78.371  1.00 98.67           C  
ATOM   2415  N   LEU J 299      40.967 122.033  77.319  1.00 98.94           N  
ATOM   2416  CA  LEU J 299      42.414 122.060  77.117  1.00 98.95           C  
ATOM   2417  C   LEU J 299      42.765 123.128  76.063  1.00 98.96           C  
ATOM   2418  O   LEU J 299      42.987 122.786  74.894  1.00 98.93           O  
ATOM   2419  CB  LEU J 299      42.916 120.655  76.704  1.00 98.95           C  
ATOM   2420  CG  LEU J 299      42.612 119.498  77.679  1.00 98.89           C  
ATOM   2421  CD1 LEU J 299      43.186 118.201  77.106  1.00 98.81           C  
ATOM   2422  CD2 LEU J 299      43.223 119.719  79.061  1.00 98.77           C  
ATOM   2423  N   PRO J 300      42.832 124.425  76.423  1.00 98.95           N  
ATOM   2424  CA  PRO J 300      43.045 125.505  75.450  1.00 98.94           C  
ATOM   2425  C   PRO J 300      44.248 125.329  74.503  1.00 98.96           C  
ATOM   2426  O   PRO J 300      44.117 125.683  73.332  1.00 98.94           O  
ATOM   2427  CB  PRO J 300      43.141 126.793  76.275  1.00 98.88           C  
ATOM   2428  CG  PRO J 300      42.297 126.479  77.513  1.00 98.64           C  
ATOM   2429  CD  PRO J 300      42.550 124.983  77.736  1.00 98.88           C  
ATOM   2430  N   PRO J 301      45.385 124.731  74.920  1.00 98.95           N  
ATOM   2431  CA  PRO J 301      46.516 124.502  74.012  1.00 98.95           C  
ATOM   2432  C   PRO J 301      46.225 123.558  72.834  1.00 98.97           C  
ATOM   2433  O   PRO J 301      47.054 123.447  71.931  1.00 98.93           O  
ATOM   2434  CB  PRO J 301      47.645 123.955  74.895  1.00 98.87           C  
ATOM   2435  CG  PRO J 301      47.311 124.470  76.292  1.00 98.52           C  
ATOM   2436  CD  PRO J 301      45.785 124.403  76.284  1.00 98.88           C  
ATOM   2437  N   THR J 302      45.066 122.885  72.808  1.00 98.97           N  
ATOM   2438  CA  THR J 302      44.636 122.026  71.690  1.00 98.98           C  
ATOM   2439  C   THR J 302      43.905 122.785  70.575  1.00 98.98           C  
ATOM   2440  O   THR J 302      43.535 122.173  69.575  1.00 98.97           O  
ATOM   2441  CB  THR J 302      43.801 120.823  72.159  1.00 98.97           C  
ATOM   2442  OG1 THR J 302      42.554 121.218  72.680  1.00 98.85           O  
ATOM   2443  CG2 THR J 302      44.520 119.999  73.237  1.00 98.83           C  
ATOM   2444  N   GLU J 303      43.740 124.118  70.690  1.00 98.98           N  
ATOM   2445  CA  GLU J 303      43.048 124.956  69.696  1.00 98.97           C  
ATOM   2446  C   GLU J 303      43.501 124.721  68.237  1.00 98.98           C  
ATOM   2447  O   GLU J 303      42.645 124.739  67.346  1.00 98.95           O  
ATOM   2448  CB  GLU J 303      43.201 126.437  70.078  1.00 98.89           C  
ATOM   2449  CG  GLU J 303      42.446 127.376  69.127  1.00 96.24           C  
ATOM   2450  CD  GLU J 303      42.616 128.866  69.453  0.99 89.72           C  
ATOM   2451  OE1 GLU J 303      41.928 129.669  68.782  0.99 83.27           O  
ATOM   2452  OE2 GLU J 303      43.428 129.210  70.335  0.99 83.69           O  
ATOM   2453  N   PRO J 304      44.784 124.447  67.931  1.00 98.98           N  
ATOM   2454  CA  PRO J 304      45.197 124.144  66.560  1.00 98.97           C  
ATOM   2455  C   PRO J 304      44.444 122.971  65.916  1.00 98.98           C  
ATOM   2456  O   PRO J 304      44.219 123.001  64.705  1.00 98.96           O  
ATOM   2457  CB  PRO J 304      46.706 123.878  66.638  1.00 98.93           C  
ATOM   2458  CG  PRO J 304      47.146 124.697  67.858  1.00 98.75           C  
ATOM   2459  CD  PRO J 304      45.961 124.511  68.799  1.00 98.94           C  
ATOM   2460  N   LEU J 305      43.999 121.977  66.693  1.00 98.99           N  
ATOM   2461  CA  LEU J 305      43.167 120.874  66.195  1.00 98.99           C  
ATOM   2462  C   LEU J 305      41.808 121.389  65.715  1.00 98.99           C  
ATOM   2463  O   LEU J 305      41.375 121.059  64.610  1.00 98.99           O  
ATOM   2464  CB  LEU J 305      42.961 119.811  67.294  1.00 98.99           C  
ATOM   2465  CG  LEU J 305      44.227 119.066  67.757  1.00 98.98           C  
ATOM   2466  CD1 LEU J 305      43.894 118.193  68.966  1.00 98.97           C  
ATOM   2467  CD2 LEU J 305      44.784 118.155  66.658  1.00 98.97           C  
ATOM   2468  N   LEU J 306      41.147 122.233  66.505  1.00 98.99           N  
ATOM   2469  CA  LEU J 306      39.862 122.829  66.137  1.00 98.99           C  
ATOM   2470  C   LEU J 306      39.989 123.720  64.899  1.00 98.99           C  
ATOM   2471  O   LEU J 306      39.147 123.648  64.005  1.00 98.98           O  
ATOM   2472  CB  LEU J 306      39.306 123.623  67.331  1.00 98.99           C  
ATOM   2473  CG  LEU J 306      37.999 124.387  67.034  1.00 98.96           C  
ATOM   2474  CD1 LEU J 306      36.861 123.456  66.608  1.00 98.93           C  
ATOM   2475  CD2 LEU J 306      37.560 125.151  68.279  1.00 98.92           C  
ATOM   2476  N   LYS J 307      41.031 124.538  64.839  1.00 98.99           N  
ATOM   2477  CA  LYS J 307      41.291 125.391  63.676  1.00 98.98           C  
ATOM   2478  C   LYS J 307      41.440 124.560  62.398  1.00 98.98           C  
ATOM   2479  O   LYS J 307      40.723 124.806  61.435  1.00 98.96           O  
ATOM   2480  CB  LYS J 307      42.516 126.270  63.944  1.00 98.94           C  
ATOM   2481  CG  LYS J 307      42.749 127.239  62.782  0.98 90.93           C  
ATOM   2482  CD  LYS J 307      43.989 128.098  63.014  0.97 88.50           C  
ATOM   2483  CE  LYS J 307      44.210 128.937  61.761  0.95 76.56           C  
ATOM   2484  NZ  LYS J 307      45.469 129.714  61.844  0.95 65.08           N  
ATOM   2485  N   ALA J 308      42.288 123.543  62.418  1.00 98.96           N  
ATOM   2486  CA  ALA J 308      42.494 122.668  61.264  1.00 98.96           C  
ATOM   2487  C   ALA J 308      41.220 121.902  60.873  1.00 98.95           C  
ATOM   2488  O   ALA J 308      40.920 121.749  59.688  1.00 98.92           O  
ATOM   2489  CB  ALA J 308      43.642 121.717  61.606  1.00 98.93           C  
ATOM   2490  N   CYS J 309      40.428 121.466  61.847  1.00 98.98           N  
ATOM   2491  CA  CYS J 309      39.133 120.831  61.593  1.00 98.98           C  
ATOM   2492  C   CYS J 309      38.155 121.792  60.896  1.00 98.98           C  
ATOM   2493  O   CYS J 309      37.489 121.405  59.937  1.00 98.96           O  
ATOM   2494  CB  CYS J 309      38.584 120.296  62.921  1.00 98.98           C  
ATOM   2495  SG  CYS J 309      37.069 119.333  62.648  1.00 98.96           S  
ATOM   2496  N   ARG J 310      38.102 123.061  61.315  1.00 98.98           N  
ATOM   2497  CA  ARG J 310      37.296 124.106  60.654  1.00 98.97           C  
ATOM   2498  C   ARG J 310      37.779 124.400  59.231  1.00 98.96           C  
ATOM   2499  O   ARG J 310      36.946 124.550  58.338  1.00 98.90           O  
ATOM   2500  CB  ARG J 310      37.318 125.399  61.479  1.00 98.94           C  
ATOM   2501  CG  ARG J 310      36.464 125.315  62.746  1.00 98.20           C  
ATOM   2502  CD  ARG J 310      36.656 126.588  63.573  1.00 97.11           C  
ATOM   2503  NE  ARG J 310      35.789 126.619  64.751  1.00 92.77           N  
ATOM   2504  CZ  ARG J 310      35.955 127.379  65.828  0.99 89.53           C  
ATOM   2505  NH1 ARG J 310      36.957 128.207  65.928  0.99 83.40           N  
ATOM   2506  NH2 ARG J 310      35.109 127.307  66.821  0.99 83.15           N  
ATOM   2507  N   ASP J 311      39.082 124.437  59.014  1.00 98.90           N  
ATOM   2508  CA  ASP J 311      39.655 124.629  57.680  1.00 98.85           C  
ATOM   2509  C   ASP J 311      39.232 123.490  56.741  1.00 98.80           C  
ATOM   2510  O   ASP J 311      38.774 123.736  55.626  1.00 98.69           O  
ATOM   2511  CB  ASP J 311      41.190 124.743  57.771  1.00 98.79           C  
ATOM   2512  CG  ASP J 311      41.699 126.007  58.484  1.00 98.24           C  
ATOM   2513  OD1 ASP J 311      40.939 127.000  58.579  1.00 97.38           O  
ATOM   2514  OD2 ASP J 311      42.876 126.004  58.917  1.00 97.35           O  
ATOM   2515  N   ASN J 312      39.279 122.244  57.210  1.00 98.85           N  
ATOM   2516  CA  ASN J 312      38.843 121.085  56.426  1.00 98.84           C  
ATOM   2517  C   ASN J 312      37.326 121.024  56.213  1.00 98.84           C  
ATOM   2518  O   ASN J 312      36.892 120.622  55.132  1.00 98.80           O  
ATOM   2519  CB  ASN J 312      39.373 119.807  57.081  1.00 98.84           C  
ATOM   2520  CG  ASN J 312      40.860 119.621  56.834  1.00 98.83           C  
ATOM   2521  OD1 ASN J 312      41.384 119.940  55.780  1.00 97.80           O  
ATOM   2522  ND2 ASN J 312      41.571 119.066  57.782  1.00 97.81           N  
ATOM   2523  N   LEU J 313      36.522 121.461  57.182  1.00 98.88           N  
ATOM   2524  CA  LEU J 313      35.084 121.657  56.979  1.00 98.88           C  
ATOM   2525  C   LEU J 313      34.832 122.622  55.812  1.00 98.85           C  
ATOM   2526  O   LEU J 313      34.070 122.303  54.903  1.00 98.74           O  
ATOM   2527  CB  LEU J 313      34.444 122.160  58.286  1.00 98.83           C  
ATOM   2528  CG  LEU J 313      32.960 122.559  58.164  1.00 98.36           C  
ATOM   2529  CD1 LEU J 313      32.085 121.395  57.702  1.00 97.10           C  
ATOM   2530  CD2 LEU J 313      32.445 123.027  59.524  1.00 96.74           C  
ATOM   2531  N   SER J 314      35.537 123.747  55.788  1.00 98.78           N  
ATOM   2532  CA  SER J 314      35.440 124.720  54.693  1.00 98.65           C  
ATOM   2533  C   SER J 314      35.863 124.135  53.342  1.00 98.63           C  
ATOM   2534  O   SER J 314      35.307 124.504  52.310  1.00 98.38           O  
ATOM   2535  CB  SER J 314      36.295 125.949  54.998  1.00 98.31           C  
ATOM   2536  OG  SER J 314      35.894 126.559  56.211  1.00 86.63           O  
ATOM   2537  N   GLN J 315      36.811 123.195  53.318  1.00 98.55           N  
ATOM   2538  CA  GLN J 315      37.179 122.483  52.083  1.00 98.45           C  
ATOM   2539  C   GLN J 315      36.057 121.551  51.605  1.00 98.45           C  
ATOM   2540  O   GLN J 315      35.734 121.560  50.423  1.00 98.37           O  
ATOM   2541  CB  GLN J 315      38.488 121.697  52.255  1.00 98.34           C  
ATOM   2542  CG  GLN J 315      39.727 122.577  52.489  1.00 97.84           C  
ATOM   2543  CD  GLN J 315      40.062 123.515  51.325  1.00 97.24           C  
ATOM   2544  OE1 GLN J 315      39.797 123.260  50.163  1.00 93.92           O  
ATOM   2545  NE2 GLN J 315      40.660 124.636  51.626  1.00 92.32           N  
ATOM   2546  N   TRP J 316      35.413 120.801  52.495  1.00 98.55           N  
ATOM   2547  CA  TRP J 316      34.255 119.976  52.121  1.00 98.51           C  
ATOM   2548  C   TRP J 316      33.084 120.817  51.608  1.00 98.46           C  
ATOM   2549  O   TRP J 316      32.452 120.444  50.621  1.00 98.30           O  
ATOM   2550  CB  TRP J 316      33.822 119.099  53.303  1.00 98.48           C  
ATOM   2551  CG  TRP J 316      34.725 117.935  53.542  1.00 98.49           C  
ATOM   2552  CD1 TRP J 316      35.476 117.723  54.645  1.00 98.29           C  
ATOM   2553  CD2 TRP J 316      34.994 116.827  52.635  1.00 98.49           C  
ATOM   2554  NE1 TRP J 316      36.204 116.542  54.495  1.00 98.16           N  
ATOM   2555  CE2 TRP J 316      35.939 115.974  53.267  1.00 98.33           C  
ATOM   2556  CE3 TRP J 316      34.535 116.463  51.350  1.00 98.38           C  
ATOM   2557  CZ2 TRP J 316      36.426 114.799  52.645  1.00 98.10           C  
ATOM   2558  CZ3 TRP J 316      35.022 115.299  50.732  1.00 98.18           C  
ATOM   2559  CH2 TRP J 316      35.956 114.481  51.374  1.00 98.04           C  
ATOM   2560  N   GLU J 317      32.837 121.976  52.198  1.00 98.57           N  
ATOM   2561  CA  GLU J 317      31.832 122.920  51.701  1.00 98.46           C  
ATOM   2562  C   GLU J 317      32.153 123.408  50.276  1.00 98.29           C  
ATOM   2563  O   GLU J 317      31.252 123.513  49.446  1.00 97.98           O  
ATOM   2564  CB  GLU J 317      31.732 124.124  52.639  1.00 98.42           C  
ATOM   2565  CG  GLU J 317      31.082 123.800  53.990  1.00 97.67           C  
ATOM   2566  CD  GLU J 317      31.104 124.997  54.947  1.00 97.26           C  
ATOM   2567  OE1 GLU J 317      30.374 124.939  55.961  1.00 95.13           O  
ATOM   2568  OE2 GLU J 317      31.844 125.975  54.679  1.00 95.39           O  
ATOM   2569  N   LYS J 318      33.423 123.656  49.958  1.00 98.46           N  
ATOM   2570  CA  LYS J 318      33.851 123.991  48.585  1.00 98.30           C  
ATOM   2571  C   LYS J 318      33.605 122.837  47.614  1.00 98.25           C  
ATOM   2572  O   LYS J 318      33.099 123.079  46.522  1.00 97.92           O  
ATOM   2573  CB  LYS J 318      35.335 124.365  48.546  1.00 97.89           C  
ATOM   2574  CG  LYS J 318      35.626 125.729  49.167  0.97 90.36           C  
ATOM   2575  CD  LYS J 318      37.137 125.932  49.182  0.96 89.29           C  
ATOM   2576  CE  LYS J 318      37.510 127.203  49.923  0.94 81.93           C  
ATOM   2577  NZ  LYS J 318      38.985 127.326  49.961  0.94 74.41           N  
ATOM   2578  N   VAL J 319      33.905 121.605  48.017  1.00 97.99           N  
ATOM   2579  CA  VAL J 319      33.624 120.413  47.197  1.00 97.79           C  
ATOM   2580  C   VAL J 319      32.129 120.310  46.883  1.00 97.65           C  
ATOM   2581  O   VAL J 319      31.764 120.083  45.733  1.00 97.17           O  
ATOM   2582  CB  VAL J 319      34.133 119.120  47.876  1.00 97.60           C  
ATOM   2583  CG1 VAL J 319      33.759 117.867  47.077  1.00 97.16           C  
ATOM   2584  CG2 VAL J 319      35.656 119.116  48.019  1.00 97.32           C  
ATOM   2585  N   ILE J 320      31.259 120.522  47.869  1.00 98.03           N  
ATOM   2586  CA  ILE J 320      29.796 120.500  47.685  1.00 97.93           C  
ATOM   2587  C   ILE J 320      29.337 121.592  46.706  1.00 97.50           C  
ATOM   2588  O   ILE J 320      28.458 121.341  45.881  1.00 96.52           O  
ATOM   2589  CB  ILE J 320      29.077 120.622  49.051  1.00 97.97           C  
ATOM   2590  CG1 ILE J 320      29.321 119.339  49.878  1.00 97.50           C  
ATOM   2591  CG2 ILE J 320      27.565 120.858  48.884  1.00 97.33           C  
ATOM   2592  CD1 ILE J 320      28.942 119.473  51.353  1.00 96.31           C  
ATOM   2593  N   ARG J 321      29.929 122.771  46.756  1.00 97.84           N  
ATOM   2594  CA  ARG J 321      29.625 123.869  45.817  1.00 97.42           C  
ATOM   2595  C   ARG J 321      30.194 123.656  44.406  1.00 97.11           C  
ATOM   2596  O   ARG J 321      29.921 124.466  43.527  1.00 95.54           O  
ATOM   2597  CB  ARG J 321      30.102 125.203  46.406  1.00 96.87           C  
ATOM   2598  CG  ARG J 321      29.282 125.634  47.631  0.96 94.00           C  
ATOM   2599  CD  ARG J 321      29.591 127.084  48.038  0.95 91.97           C  
ATOM   2600  NE  ARG J 321      31.013 127.316  48.300  0.95 89.75           N  
ATOM   2601  CZ  ARG J 321      31.648 127.227  49.466  0.94 89.23           C  
ATOM   2602  NH1 ARG J 321      31.031 126.898  50.574  0.95 81.14           N  
ATOM   2603  NH2 ARG J 321      32.925 127.474  49.519  0.94 83.26           N  
ATOM   2604  N   GLY J 322      30.981 122.597  44.186  0.97 96.61           N  
ATOM   2605  CA  GLY J 322      31.639 122.337  42.900  0.97 95.87           C  
ATOM   2606  C   GLY J 322      32.844 123.240  42.625  0.97 95.41           C  
ATOM   2607  O   GLY J 322      33.290 123.328  41.482  0.97 91.16           O  
ATOM   2608  N   GLU J 323      33.378 123.894  43.644  0.93 96.99           N  
ATOM   2609  CA  GLU J 323      34.567 124.761  43.544  0.93 96.28           C  
ATOM   2610  C   GLU J 323      35.872 123.958  43.503  0.93 94.05           C  
ATOM   2611  O   GLU J 323      36.923 124.491  43.155  0.93 87.68           O  
ATOM   2612  CB  GLU J 323      34.603 125.734  44.733  0.94 95.54           C  
ATOM   2613  CG  GLU J 323      33.478 126.769  44.714  0.88 94.28           C  
ATOM   2614  CD  GLU J 323      33.381 127.576  46.024  0.87 93.57           C  
ATOM   2615  OE1 GLU J 323      32.368 128.285  46.208  0.87 88.98           O  
ATOM   2616  OE2 GLU J 323      34.255 127.465  46.904  0.87 89.99           O  
ATOM   2617  N   GLU J 324      35.810 122.668  43.857  0.53 86.04           N  
ATOM   2618  CA  GLU J 324      36.957 121.758  43.846  0.52 84.29           C  
ATOM   2619  C   GLU J 324      36.516 120.371  43.375  0.53 82.02           C  
ATOM   2620  O   GLU J 324      35.470 119.857  43.770  0.52 73.82           O  
ATOM   2621  CB  GLU J 324      37.604 121.720  45.242  0.54 76.32           C  
ATOM   2622  CG  GLU J 324      39.092 121.382  45.196  0.38 69.08           C  
ATOM   2623  CD  GLU J 324      39.783 121.493  46.558  0.37 65.60           C  
ATOM   2624  OE1 GLU J 324      41.032 121.537  46.570  0.38 60.94           O  
ATOM   2625  OE2 GLU J 324      39.079 121.525  47.591  0.38 65.79           O  
ATOM   2626  N   THR J 325      37.307 119.741  42.505  0.46 72.24           N  
ATOM   2627  CA  THR J 325      37.006 118.393  42.011  0.44 72.06           C  
ATOM   2628  C   THR J 325      37.378 117.364  43.068  0.45 72.07           C  
ATOM   2629  O   THR J 325      38.539 117.230  43.464  0.45 67.31           O  
ATOM   2630  CB  THR J 325      37.698 118.085  40.670  0.47 65.36           C  
ATOM   2631  OG1 THR J 325      39.047 118.502  40.691  0.41 59.54           O  
ATOM   2632  CG2 THR J 325      37.019 118.799  39.510  0.39 59.54           C  
ATOM   2633  N   ALA J 326      36.393 116.571  43.505  0.34 72.21           N  
ATOM   2634  CA  ALA J 326      36.617 115.427  44.376  0.35 72.17           C  
ATOM   2635  C   ALA J 326      37.228 114.268  43.568  0.35 73.57           C  
ATOM   2636  O   ALA J 326      36.518 113.419  43.030  0.35 70.26           O  
ATOM   2637  CB  ALA J 326      35.299 115.054  45.076  0.38 67.20           C  
ATOM   2638  N   THR J 327      38.543 114.198  43.474  0.27 66.20           N  
ATOM   2639  CA  THR J 327      39.225 113.005  42.959  0.26 65.59           C  
ATOM   2640  C   THR J 327      39.257 111.949  44.056  0.27 66.80           C  
ATOM   2641  O   THR J 327      40.108 111.972  44.947  0.27 63.82           O  
ATOM   2642  CB  THR J 327      40.630 113.314  42.419  0.26 59.74           C  
ATOM   2643  OG1 THR J 327      41.302 114.246  43.249  0.23 53.99           O  
ATOM   2644  CG2 THR J 327      40.554 113.926  41.028  0.22 53.53           C  
ATOM   2645  N   TRP J 328      38.319 111.011  43.997  0.25 67.58           N  
ATOM   2646  CA  TRP J 328      38.326 109.813  44.830  0.23 68.51           C  
ATOM   2647  C   TRP J 328      39.228 108.784  44.168  0.24 69.46           C  
ATOM   2648  O   TRP J 328      38.840 108.160  43.183  0.25 66.61           O  
ATOM   2649  CB  TRP J 328      36.898 109.289  45.011  0.28 64.24           C  
ATOM   2650  CG  TRP J 328      35.980 110.289  45.654  0.19 60.42           C  
ATOM   2651  CD1 TRP J 328      35.044 111.022  45.033  0.19 56.01           C  
ATOM   2652  CD2 TRP J 328      35.984 110.717  47.056  0.18 60.50           C  
ATOM   2653  NE1 TRP J 328      34.466 111.920  45.930  0.18 54.86           N  
ATOM   2654  CE2 TRP J 328      35.040 111.767  47.192  0.17 56.79           C  
ATOM   2655  CE3 TRP J 328      36.716 110.327  48.207  0.18 54.44           C  
ATOM   2656  CZ2 TRP J 328      34.843 112.447  48.410  0.17 53.01           C  
ATOM   2657  CZ3 TRP J 328      36.512 111.004  49.413  0.18 53.10           C  
ATOM   2658  CH2 TRP J 328      35.588 112.050  49.514  0.17 51.89           C  
ATOM   2659  N   ILE J 329      40.428 108.608  44.678  0.17 65.49           N  
ATOM   2660  CA  ILE J 329      41.278 107.498  44.265  0.18 65.47           C  
ATOM   2661  C   ILE J 329      40.765 106.277  45.023  0.18 66.13           C  
ATOM   2662  O   ILE J 329      41.026 106.128  46.211  0.18 62.73           O  
ATOM   2663  CB  ILE J 329      42.780 107.780  44.505  0.17 61.51           C  
ATOM   2664  CG1 ILE J 329      43.207 109.072  43.766  0.14 56.89           C  
ATOM   2665  CG2 ILE J 329      43.607 106.569  44.035  0.14 55.91           C  
ATOM   2666  CD1 ILE J 329      44.661 109.488  44.018  0.13 52.83           C  
ATOM   2667  N   SER J 330      40.027 105.411  44.328  0.13 62.83           N  
ATOM   2668  CA  SER J 330      39.734 104.082  44.859  0.13 62.16           C  
ATOM   2669  C   SER J 330      41.063 103.344  44.991  0.13 63.01           C  
ATOM   2670  O   SER J 330      41.700 103.055  43.973  0.13 59.44           O  
ATOM   2671  CB  SER J 330      38.774 103.325  43.929  0.12 56.32           C  
ATOM   2672  OG  SER J 330      39.284 103.258  42.613  0.11 49.67           O  
ATOM   2673  N   SER J 331      41.473 103.025  46.211  0.09 61.19           N  
ATOM   2674  CA  SER J 331      42.617 102.142  46.453  0.08 60.41           C  
ATOM   2675  C   SER J 331      42.121 100.689  46.479  0.08 61.42           C  
ATOM   2676  O   SER J 331      41.794 100.181  47.553  0.08 58.12           O  
ATOM   2677  CB  SER J 331      43.332 102.521  47.756  0.08 54.51           C  
ATOM   2678  OG  SER J 331      43.911 103.803  47.624  0.07 47.55           O  
ATOM   2679  N   PRO J 332      42.018  99.982  45.324  0.06 56.34           N  
ATOM   2680  CA  PRO J 332      41.453  98.628  45.290  0.06 57.13           C  
ATOM   2681  C   PRO J 332      42.382  97.588  45.924  0.06 57.95           C  
ATOM   2682  O   PRO J 332      41.964  96.469  46.204  0.06 54.95           O  
ATOM   2683  CB  PRO J 332      41.204  98.337  43.800  0.06 53.32           C  
ATOM   2684  CG  PRO J 332      42.240  99.197  43.084  0.06 50.17           C  
ATOM   2685  CD  PRO J 332      42.367 100.424  43.980  0.06 53.96           C  
ATOM   2686  N   SER J 333      43.643  97.929  46.136  0.04 53.71           N  
ATOM   2687  CA  SER J 333      44.698  96.937  46.381  0.03 55.06           C  
ATOM   2688  C   SER J 333      44.701  96.331  47.788  0.03 57.02           C  
ATOM   2689  O   SER J 333      45.207  95.218  47.950  0.03 53.69           O  
ATOM   2690  CB  SER J 333      46.072  97.560  46.100  0.03 49.90           C  
ATOM   2691  OG  SER J 333      46.389  98.567  47.043  0.03 42.98           O  
ATOM   2692  N   VAL J 334      44.197  97.022  48.800  0.02 54.82           N  
ATOM   2693  CA  VAL J 334      44.297  96.529  50.187  0.02 55.85           C  
ATOM   2694  C   VAL J 334      43.215  95.497  50.495  0.02 56.14           C  
ATOM   2695  O   VAL J 334      43.536  94.450  51.051  0.02 52.81           O  
ATOM   2696  CB  VAL J 334      44.308  97.672  51.218  0.02 52.62           C  
ATOM   2697  CG1 VAL J 334      44.658  97.128  52.602  0.02 47.42           C  
ATOM   2698  CG2 VAL J 334      45.357  98.727  50.858  0.02 50.02           C  
ATOM   2699  N   ALA J 335      41.971  95.726  50.052  0.01 52.67           N  
ATOM   2700  CA  ALA J 335      40.872  94.772  50.232  0.01 54.53           C  
ATOM   2701  C   ALA J 335      41.147  93.425  49.532  0.01 55.78           C  
ATOM   2702  O   ALA J 335      40.952  92.366  50.122  0.01 53.84           O  
ATOM   2703  CB  ALA J 335      39.574  95.417  49.720  0.01 51.95           C  
ATOM   2704  N   GLN J 336      41.688  93.443  48.313  0.01 52.70           N  
ATOM   2705  CA  GLN J 336      42.080  92.213  47.604  0.01 56.43           C  
ATOM   2706  C   GLN J 336      43.232  91.471  48.292  0.01 57.16           C  
ATOM   2707  O   GLN J 336      43.256  90.246  48.293  0.01 54.95           O  
ATOM   2708  CB  GLN J 336      42.470  92.528  46.152  0.01 53.21           C  
ATOM   2709  CG  GLN J 336      41.247  92.788  45.261  0.01 45.95           C  
ATOM   2710  CD  GLN J 336      41.624  93.037  43.792  0.01 44.16           C  
ATOM   2711  OE1 GLN J 336      42.756  93.320  43.443  0.00 39.20           O  
ATOM   2712  NE2 GLN J 336      40.664  92.940  42.896  0.01 40.64           N  
ATOM   2713  N   LYS J 337      44.175  92.187  48.895  0.00 57.90           N  
ATOM   2714  CA  LYS J 337      45.284  91.554  49.626  0.00 60.47           C  
ATOM   2715  C   LYS J 337      44.855  90.970  50.966  0.00 58.75           C  
ATOM   2716  O   LYS J 337      45.479  90.014  51.405  0.00 56.36           O  
ATOM   2717  CB  LYS J 337      46.432  92.551  49.841  0.00 57.83           C  
ATOM   2718  CG  LYS J 337      47.244  92.789  48.563  0.00 52.36           C  
ATOM   2719  CD  LYS J 337      48.353  93.812  48.843  0.00 50.26           C  
ATOM   2720  CE  LYS J 337      49.139  94.082  47.558  0.00 43.53           C  
ATOM   2721  NZ  LYS J 337      50.208  95.094  47.768  0.00 39.56           N  
ATOM   2722  N   ALA J 338      43.850  91.542  51.607  0.00 49.43           N  
ATOM   2723  CA  ALA J 338      43.301  91.002  52.851  0.00 52.55           C  
ATOM   2724  C   ALA J 338      42.555  89.677  52.600  0.00 54.72           C  
ATOM   2725  O   ALA J 338      42.867  88.686  53.249  0.00 53.25           O  
ATOM   2726  CB  ALA J 338      42.403  92.064  53.505  0.00 50.62           C  
ATOM   2727  N   ALA J 339      41.673  89.632  51.585  0.00 52.22           N  
ATOM   2728  CA  ALA J 339      40.937  88.417  51.218  0.00 56.41           C  
ATOM   2729  C   ALA J 339      41.864  87.253  50.818  0.00 58.08           C  
ATOM   2730  O   ALA J 339      41.648  86.118  51.222  0.00 55.97           O  
ATOM   2731  CB  ALA J 339      39.960  88.770  50.083  0.00 54.72           C  
ATOM   2732  N   ALA J 340      42.942  87.538  50.078  0.00 53.99           N  
ATOM   2733  CA  ALA J 340      43.898  86.510  49.639  0.00 58.82           C  
ATOM   2734  C   ALA J 340      44.774  85.917  50.762  0.00 61.17           C  
ATOM   2735  O   ALA J 340      45.558  85.006  50.497  0.00 58.23           O  
ATOM   2736  CB  ALA J 340      44.777  87.107  48.527  0.00 55.98           C  
ATOM   2737  N   SER J 341      44.733  86.452  51.972  0.00 54.80           N  
ATOM   2738  CA  SER J 341      45.488  85.933  53.119  0.00 59.92           C  
ATOM   2739  C   SER J 341      44.644  85.082  54.078  0.00 61.92           C  
ATOM   2740  O   SER J 341      45.195  84.605  55.073  0.00 58.20           O  
ATOM   2741  CB  SER J 341      46.197  87.069  53.879  0.00 55.02           C  
ATOM   2742  OG  SER J 341      45.313  88.025  54.433  0.00 48.06           O  
ATOM   2743  N   GLU J 342      43.353  84.919  53.804  0.00 46.35           N  
ATOM   2744  CA  GLU J 342      42.450  84.061  54.584  0.00 52.17           C  
ATOM   2745  C   GLU J 342      42.242  82.671  53.941  0.00 52.84           C  
ATOM   2746  O   GLU J 342      41.731  81.784  54.611  0.00 48.62           O  
ATOM   2747  CB  GLU J 342      41.110  84.782  54.864  0.00 49.47           C  
ATOM   2748  CG  GLU J 342      41.289  85.973  55.823  0.00 43.11           C  
ATOM   2749  CD  GLU J 342      39.975  86.596  56.335  0.00 42.03           C  
ATOM   2750  OE1 GLU J 342      40.040  87.226  57.434  0.00 35.32           O  
ATOM   2751  OE2 GLU J 342      38.926  86.476  55.668  0.00 43.40           O  
ATOM   2752  N   ASP J 343      42.689  82.481  52.690  0.00 53.48           N  
ATOM   2753  CA  ASP J 343      42.716  81.183  52.001  0.00 53.08           C  
ATOM   2754  C   ASP J 343      44.009  80.392  52.284  0.00 49.54           C  
ATOM   2755  O   ASP J 343      45.121  81.002  52.255  0.00 44.47           O  
ATOM   2756  CB  ASP J 343      42.482  81.362  50.478  0.00 50.22           C  
ATOM   2757  CG  ASP J 343      41.031  81.618  50.037  0.00 44.13           C  
ATOM   2758  OD1 ASP J 343      40.076  81.256  50.764  0.00 41.69           O  
ATOM   2759  OD2 ASP J 343      40.864  82.141  48.915  0.00 44.02           O  
ATOM   2760  OXT ASP J 343      43.915  79.167  52.500  0.00 46.89           O  
TER    2761      ASP J 343                                                      
HETATM 2762  ZN   ZN Q   1      40.938 104.037  65.667  1.00 98.94          ZN  
HETATM 2763  MG   MG F   1      38.481 101.551  66.939  1.00 98.95          MG  
ENDMDL                                                                          
END                                                                             
