# Supplementary material for: Accurate structure prediction of biomolecular interactions with AlphaFold 3
Source: Nature. 2024 May 8;630(8016):493–500. doi: 10.1038/s41586-024-07487-w (PMC11168924; doi:10.1038/s41586-024-07487-w)
Supplement: Supplementary file 3 — AF3 predictions for the Posebusters benchmark and outputs of the Posebusters checks for those predictions. [file 41586_2024_7487_MOESM3_ESM.zip › 5SIS_JSM_pred_lig_pose.sdf]

5SIS_JSM_A_803
     RDKit          3D

 32 35  0  0  0  0  0  0  0  0999 V2000
   28.3859  109.1847   56.8896 C   0  0  0  0  0  0  0  0  0  0  0  0
   29.5945  109.1674   59.0519 C   0  0  0  0  0  0  0  0  0  0  0  0
   30.8348  109.0219   59.6236 C   0  0  0  0  0  0  0  0  0  0  0  0
   28.0005  109.1438   54.4006 C   0  0  0  0  0  0  0  0  0  0  0  0
   37.0100  111.2253   59.2135 C   0  0  0  0  0  0  0  0  0  0  0  0
   34.4155  104.8895   62.1348 C   0  0  0  0  0  0  0  0  0  0  0  0
   36.5417  105.4116   60.8944 C   0  0  0  0  0  0  0  0  0  0  0  0
   28.5939  109.0101   53.1374 C   0  0  0  0  0  0  0  0  0  0  0  0
   26.6116  109.1330   54.4819 C   0  0  0  0  0  0  0  0  0  0  0  0
   35.0758  104.1878   63.3152 C   0  0  0  0  0  0  0  0  0  0  0  0
   35.7990  108.2642   60.9450 C   0  0  0  0  0  0  0  0  0  0  0  0
   35.5801  109.2667   59.9915 C   0  0  0  0  0  0  0  0  0  0  0  0
   30.6036  109.2897   56.8800 C   0  0  0  0  0  0  0  0  0  0  0  0
   30.1895  109.3065   55.5959 N   0  0  0  0  0  0  0  0  0  0  0  0
   34.4236  109.5292   59.0882 C   0  0  0  0  0  0  0  0  0  0  0  0
   29.4863  109.2342   57.6769 N   0  0  0  0  0  0  0  0  0  0  0  0
   34.8724  107.1818   61.3941 C   0  0  0  0  0  0  0  0  0  0  0  0
   28.8359  109.2276   55.5906 C   0  0  0  0  0  0  0  0  0  0  0  0
   31.8931  109.2715   57.4364 C   0  0  0  0  0  0  0  0  0  0  0  0
   36.7003  110.0359   60.0065 N   0  0  0  0  0  0  0  0  0  0  0  0
   37.5796  109.5642   60.9037 N   0  0  0  0  0  0  0  0  0  0  0  0
   37.0427  108.4971   61.4684 C   0  0  0  0  0  0  0  0  0  0  0  0
   32.0109  109.1731   58.8302 C   0  0  0  0  0  0  0  0  0  0  0  0
   33.2263  109.0839   59.4930 N   0  0  0  0  0  0  0  0  0  0  0  0
   35.2849  105.8871   61.4692 N   0  0  0  0  0  0  0  0  0  0  0  0
   34.5805  110.1385   58.0318 O   0  0  0  0  0  0  0  0  0  0  0  0
   33.7264  107.4967   61.6992 O   0  0  0  0  0  0  0  0  0  0  0  0
   35.9706  104.9582   64.1266 N   0  0  0  0  0  0  0  0  0  0  0  0
   35.5287  106.1630   64.7285 C   0  0  0  0  0  0  0  0  0  0  0  0
   25.8318  108.9989   53.3464 C   0  0  0  0  0  0  0  0  0  0  0  0
   27.8222  108.8716   51.9964 C   0  0  0  0  0  0  0  0  0  0  0  0
   26.4331  108.8633   52.0892 C   0  0  0  0  0  0  0  0  0  0  0  0
  2  3  2  0
  4  8  2  0
  4  9  1  0
  6 10  1  0
 11 12  2  0
 13 14  2  0
 12 15  1  0
 13 16  1  0
  1 16  1  0
  2 16  1  0
 11 17  1  0
 14 18  1  0
  1 18  2  0
  4 18  1  0
 13 19  1  0
 12 20  1  0
  5 20  1  0
 20 21  1  0
 11 22  1  0
 21 22  2  0
 19 23  2  0
  3 23  1  0
 15 24  1  0
 23 24  1  0
 17 25  1  0
  7 25  1  0
  6 25  1  0
 15 26  2  0
 17 27  2  0
 10 28  1  0
 28 29  1  0
  9 30  2  0
  8 31  1  0
 30 32  1  0
 31 32  2  0
M  END
