# Supplementary material for: Accurate structure prediction of biomolecular interactions with AlphaFold 3
Source: Nature. 2024 May 8;630(8016):493–500. doi: 10.1038/s41586-024-07487-w (PMC11168924; doi:10.1038/s41586-024-07487-w)
Supplement: Supplementary file 3 — AF3 predictions for the Posebusters benchmark and outputs of the Posebusters checks for those predictions. [file 41586_2024_7487_MOESM3_ESM.zip › 6M2B_EZO_pred_context_pose.pdb]

TITLE     6M2B                                                                  
REVDAT   1   01-OCT-21         0                                                
REMARK   6                                                                      
REMARK   6 PDB GENERATED WITH DEEPMIND STRUCTURE CLASS VERSION 1.0.2.           
SEQRES   1 J  390  MET GLY HIS HIS HIS HIS HIS HIS HIS HIS HIS HIS SER          
SEQRES   2 J  390  SER GLY HIS ILE ASP ASP ASP ASP LYS HIS MET ALA THR          
SEQRES   3 J  390  GLY ASP GLU ARG PHE TYR ALA GLU HIS LEU MET PRO THR          
SEQRES   4 J  390  LEU GLN GLY LEU LEU ASP PRO GLU SER ALA HIS ARG LEU          
SEQRES   5 J  390  ALA VAL ARG PHE THR SER LEU GLY LEU LEU PRO ARG ALA          
SEQRES   6 J  390  ARG PHE GLN ASP SER ASP MET LEU GLU VAL ARG VAL LEU          
SEQRES   7 J  390  GLY HIS LYS PHE ARG ASN PRO VAL GLY ILE ALA ALA GLY          
SEQRES   8 J  390  PHE ASP LYS HIS GLY GLU ALA VAL ASP GLY LEU TYR LYS          
SEQRES   9 J  390  MET GLY PHE GLY PHE VAL GLU ILE GLY SER VAL THR PRO          
SEQRES  10 J  390  LYS PRO GLN GLU GLY ASN PRO ARG PRO ARG VAL PHE ARG          
SEQRES  11 J  390  LEU PRO GLU ASP GLN ALA VAL ILE ASN ARG TYR GLY PHE          
SEQRES  12 J  390  ASN SER HIS GLY LEU SER VAL VAL GLU HIS ARG LEU ARG          
SEQRES  13 J  390  ALA ARG GLN GLN LYS GLN ALA LYS LEU THR GLU ASP GLY          
SEQRES  14 J  390  LEU PRO LEU GLY VAL ASN LEU GLY LYS ASN LYS THR SER          
SEQRES  15 J  390  VAL ASP ALA ALA GLU ASP TYR ALA GLU GLY VAL ARG VAL          
SEQRES  16 J  390  LEU GLY PRO LEU ALA ASP TYR LEU VAL VAL ASN VAL SER          
SEQRES  17 J  390  SER PRO ASN THR ALA GLY LEU ARG SER LEU GLN GLY LYS          
SEQRES  18 J  390  ALA GLU LEU ARG ARG LEU LEU THR LYS VAL LEU GLN GLU          
SEQRES  19 J  390  ARG ASP GLY LEU ARG ARG VAL HIS ARG PRO ALA VAL LEU          
SEQRES  20 J  390  VAL LYS ILE ALA PRO ASP LEU THR SER GLN ASP LYS GLU          
SEQRES  21 J  390  ASP ILE ALA SER VAL VAL LYS GLU LEU GLY ILE ASP GLY          
SEQRES  22 J  390  LEU ILE VAL THR ASN THR THR VAL SER ARG PRO ALA GLY          
SEQRES  23 J  390  LEU GLN GLY ALA LEU ARG SER GLU THR GLY GLY LEU SER          
SEQRES  24 J  390  GLY LYS PRO LEU ARG ASP LEU SER THR GLN THR ILE ARG          
SEQRES  25 J  390  GLU MET TYR ALA LEU THR GLN GLY ARG VAL PRO ILE ILE          
SEQRES  26 J  390  GLY VAL GLY GLY VAL SER SER GLY GLN ASP ALA LEU GLU          
SEQRES  27 J  390  LYS ILE ARG ALA GLY ALA SER LEU VAL GLN LEU TYR THR          
SEQRES  28 J  390  ALA LEU THR PHE TRP GLY PRO PRO VAL VAL GLY LYS VAL          
SEQRES  29 J  390  LYS ARG GLU LEU GLU ALA LEU LEU LYS GLU GLN GLY PHE          
SEQRES  30 J  390  GLY GLY VAL THR ASP ALA ILE GLY ALA ASP HIS ARG ARG          
HET    FMN  Q   1      31                                                       
HETNAM     FMN ?                                                                
MODEL        1                                                                  
ATOM      1  N   MET J   1     -42.554   3.622   2.088  0.00 17.24           N  
ATOM      2  CA  MET J   1     -41.556   2.610   1.680  0.00 37.72           C  
ATOM      3  C   MET J   1     -40.212   3.052   2.226  0.00 45.72           C  
ATOM      4  O   MET J   1     -39.640   4.005   1.715  0.00 41.32           O  
ATOM      5  CB  MET J   1     -41.512   2.455   0.152  0.00 38.51           C  
ATOM      6  CG  MET J   1     -42.760   1.729  -0.373  0.00 31.05           C  
ATOM      7  SD  MET J   1     -42.836   1.685  -2.177  0.00 31.47           S  
ATOM      8  CE  MET J   1     -44.361   0.744  -2.433  0.00 20.60           C  
ATOM      9  N   GLY J   2     -39.814   2.486   3.365  0.00 30.63           N  
ATOM     10  CA  GLY J   2     -38.639   2.935   4.111  0.00 49.23           C  
ATOM     11  C   GLY J   2     -37.355   2.407   3.499  0.00 58.63           C  
ATOM     12  O   GLY J   2     -37.163   1.201   3.433  0.00 50.99           O  
ATOM     13  N   HIS J   3     -36.495   3.318   3.041  0.00 26.58           N  
ATOM     14  CA  HIS J   3     -35.172   2.970   2.538  0.00 37.79           C  
ATOM     15  C   HIS J   3     -34.282   2.532   3.699  0.00 42.23           C  
ATOM     16  O   HIS J   3     -33.781   3.358   4.465  0.00 40.07           O  
ATOM     17  CB  HIS J   3     -34.580   4.157   1.759  0.00 37.98           C  
ATOM     18  CG  HIS J   3     -35.108   4.245   0.355  0.00 34.04           C  
ATOM     19  ND1 HIS J   3     -34.693   3.468  -0.696  0.00 32.10           N  
ATOM     20  CD2 HIS J   3     -36.061   5.099  -0.134  0.00 31.98           C  
ATOM     21  CE1 HIS J   3     -35.380   3.833  -1.797  0.00 30.79           C  
ATOM     22  NE2 HIS J   3     -36.224   4.824  -1.499  0.00 33.90           N  
ATOM     23  N   HIS J   4     -34.092   1.231   3.837  0.00 26.21           N  
ATOM     24  CA  HIS J   4     -33.110   0.674   4.758  0.00 34.59           C  
ATOM     25  C   HIS J   4     -31.705   0.953   4.227  0.00 37.50           C  
ATOM     26  O   HIS J   4     -31.223   0.285   3.309  0.00 35.85           O  
ATOM     27  CB  HIS J   4     -33.361  -0.828   4.967  0.00 35.10           C  
ATOM     28  CG  HIS J   4     -34.420  -1.101   6.007  0.00 30.79           C  
ATOM     29  ND1 HIS J   4     -34.243  -1.009   7.364  0.00 28.26           N  
ATOM     30  CD2 HIS J   4     -35.715  -1.497   5.803  0.00 27.49           C  
ATOM     31  CE1 HIS J   4     -35.405  -1.335   7.966  0.00 25.48           C  
ATOM     32  NE2 HIS J   4     -36.326  -1.639   7.055  0.00 27.53           N  
ATOM     33  N   HIS J   5     -31.052   1.950   4.810  0.00 25.06           N  
ATOM     34  CA  HIS J   5     -29.630   2.184   4.591  0.00 33.27           C  
ATOM     35  C   HIS J   5     -28.835   1.062   5.261  0.00 36.08           C  
ATOM     36  O   HIS J   5     -28.653   1.044   6.480  0.00 35.01           O  
ATOM     37  CB  HIS J   5     -29.230   3.572   5.114  0.00 33.55           C  
ATOM     38  CG  HIS J   5     -29.501   4.670   4.119  0.00 28.43           C  
ATOM     39  ND1 HIS J   5     -28.727   4.957   3.019  0.00 25.79           N  
ATOM     40  CD2 HIS J   5     -30.532   5.576   4.130  0.00 24.81           C  
ATOM     41  CE1 HIS J   5     -29.275   6.005   2.373  0.00 22.92           C  
ATOM     42  NE2 HIS J   5     -30.375   6.416   3.015  0.00 24.39           N  
ATOM     43  N   HIS J   6     -28.362   0.120   4.465  0.00 23.67           N  
ATOM     44  CA  HIS J   6     -27.382  -0.860   4.910  0.00 30.20           C  
ATOM     45  C   HIS J   6     -26.044  -0.160   5.129  0.00 32.32           C  
ATOM     46  O   HIS J   6     -25.301   0.114   4.185  0.00 31.64           O  
ATOM     47  CB  HIS J   6     -27.274  -2.010   3.900  0.00 30.39           C  
ATOM     48  CG  HIS J   6     -28.323  -3.070   4.125  0.00 26.17           C  
ATOM     49  ND1 HIS J   6     -28.297  -4.020   5.114  0.00 23.96           N  
ATOM     50  CD2 HIS J   6     -29.465  -3.289   3.398  0.00 23.19           C  
ATOM     51  CE1 HIS J   6     -29.396  -4.792   4.992  0.00 21.31           C  
ATOM     52  NE2 HIS J   6     -30.132  -4.385   3.962  0.00 22.48           N  
ATOM     53  N   HIS J   7     -25.744   0.147   6.378  0.00 22.69           N  
ATOM     54  CA  HIS J   7     -24.401   0.545   6.781  0.00 28.64           C  
ATOM     55  C   HIS J   7     -23.475  -0.662   6.644  0.00 30.46           C  
ATOM     56  O   HIS J   7     -23.453  -1.555   7.493  0.00 29.62           O  
ATOM     57  CB  HIS J   7     -24.418   1.114   8.210  0.00 28.78           C  
ATOM     58  CG  HIS J   7     -24.786   2.574   8.251  0.00 23.68           C  
ATOM     59  ND1 HIS J   7     -23.945   3.618   7.940  0.00 21.19           N  
ATOM     60  CD2 HIS J   7     -25.991   3.126   8.608  0.00 20.08           C  
ATOM     61  CE1 HIS J   7     -24.625   4.771   8.094  0.00 18.37           C  
ATOM     62  NE2 HIS J   7     -25.870   4.518   8.502  0.00 19.33           N  
ATOM     63  N   HIS J   8     -22.725  -0.696   5.564  0.00 19.84           N  
ATOM     64  CA  HIS J   8     -21.596  -1.607   5.447  0.00 23.29           C  
ATOM     65  C   HIS J   8     -20.523  -1.170   6.440  0.00 24.20           C  
ATOM     66  O   HIS J   8     -19.757  -0.238   6.191  0.00 23.46           O  
ATOM     67  CB  HIS J   8     -21.070  -1.635   4.004  0.00 23.16           C  
ATOM     68  CG  HIS J   8     -21.846  -2.581   3.129  0.00 19.40           C  
ATOM     69  ND1 HIS J   8     -21.722  -3.947   3.129  0.00 17.70           N  
ATOM     70  CD2 HIS J   8     -22.792  -2.269   2.187  0.00 16.91           C  
ATOM     71  CE1 HIS J   8     -22.572  -4.450   2.212  0.00 15.44           C  
ATOM     72  NE2 HIS J   8     -23.239  -3.466   1.618  0.00 16.14           N  
ATOM     73  N   HIS J   9     -20.486  -1.827   7.580  0.00 19.45           N  
ATOM     74  CA  HIS J   9     -19.348  -1.748   8.482  0.00 21.40           C  
ATOM     75  C   HIS J   9     -18.146  -2.376   7.784  0.00 22.19           C  
ATOM     76  O   HIS J   9     -17.997  -3.597   7.736  0.00 21.50           O  
ATOM     77  CB  HIS J   9     -19.670  -2.434   9.820  0.00 21.27           C  
ATOM     78  CG  HIS J   9     -20.404  -1.528  10.774  0.00 17.70           C  
ATOM     79  ND1 HIS J   9     -19.836  -0.512  11.502  0.00 15.90           N  
ATOM     80  CD2 HIS J   9     -21.738  -1.549  11.090  0.00 15.01           C  
ATOM     81  CE1 HIS J   9     -20.803   0.073  12.236  0.00 13.49           C  
ATOM     82  NE2 HIS J   9     -21.970  -0.528  12.017  0.00 14.10           N  
ATOM     83  N   HIS J  10     -17.311  -1.532   7.216  0.00 18.70           N  
ATOM     84  CA  HIS J  10     -15.967  -1.937   6.838  0.00 21.06           C  
ATOM     85  C   HIS J  10     -15.218  -2.285   8.121  0.00 21.57           C  
ATOM     86  O   HIS J  10     -14.731  -1.405   8.834  0.00 20.77           O  
ATOM     87  CB  HIS J  10     -15.271  -0.823   6.043  0.00 20.76           C  
ATOM     88  CG  HIS J  10     -15.631  -0.845   4.582  0.00 17.57           C  
ATOM     89  ND1 HIS J  10     -15.136  -1.730   3.655  0.00 15.99           N  
ATOM     90  CD2 HIS J  10     -16.489  -0.010   3.913  0.00 15.39           C  
ATOM     91  CE1 HIS J  10     -15.681  -1.441   2.457  0.00 13.92           C  
ATOM     92  NE2 HIS J  10     -16.504  -0.402   2.568  0.00 14.37           N  
ATOM     93  N   HIS J  11     -15.163  -3.560   8.425  0.00 18.61           N  
ATOM     94  CA  HIS J  11     -14.187  -4.070   9.370  0.00 19.73           C  
ATOM     95  C   HIS J  11     -12.804  -3.810   8.782  0.00 20.08           C  
ATOM     96  O   HIS J  11     -12.305  -4.571   7.952  0.00 19.53           O  
ATOM     97  CB  HIS J  11     -14.427  -5.563   9.657  0.00 19.50           C  
ATOM     98  CG  HIS J  11     -15.296  -5.793  10.864  0.00 16.80           C  
ATOM     99  ND1 HIS J  11     -14.906  -5.619  12.167  0.00 15.21           N  
ATOM    100  CD2 HIS J  11     -16.594  -6.226  10.893  0.00 14.68           C  
ATOM    101  CE1 HIS J  11     -15.944  -5.935  12.963  0.00 13.33           C  
ATOM    102  NE2 HIS J  11     -16.984  -6.312  12.232  0.00 13.87           N  
ATOM    103  N   HIS J  12     -12.212  -2.710   9.191  0.00 17.91           N  
ATOM    104  CA  HIS J  12     -10.771  -2.558   9.106  0.00 19.12           C  
ATOM    105  C   HIS J  12     -10.173  -3.642   9.994  0.00 19.23           C  
ATOM    106  O   HIS J  12     -10.094  -3.496  11.215  0.00 18.54           O  
ATOM    107  CB  HIS J  12     -10.343  -1.147   9.543  0.00 19.07           C  
ATOM    108  CG  HIS J  12     -10.358  -0.159   8.411  0.00 16.56           C  
ATOM    109  ND1 HIS J  12      -9.450  -0.113   7.382  0.00 14.98           N  
ATOM    110  CD2 HIS J  12     -11.243   0.867   8.208  0.00 14.58           C  
ATOM    111  CE1 HIS J  12      -9.781   0.908   6.572  0.00 13.40           C  
ATOM    112  NE2 HIS J  12     -10.861   1.531   7.037  0.00 13.62           N  
ATOM    113  N   SER J  13      -9.784  -4.742   9.378  0.00 19.08           N  
ATOM    114  CA  SER J  13      -8.869  -5.684   9.994  0.00 21.48           C  
ATOM    115  C   SER J  13      -7.530  -4.962  10.138  0.00 21.98           C  
ATOM    116  O   SER J  13      -6.666  -5.029   9.260  0.00 21.19           O  
ATOM    117  CB  SER J  13      -8.754  -6.960   9.150  0.00 20.72           C  
ATOM    118  OG  SER J  13      -8.379  -6.642   7.827  0.00 18.18           O  
ATOM    119  N   SER J  14      -7.397  -4.204  11.218  0.00 19.10           N  
ATOM    120  CA  SER J  14      -6.099  -3.777  11.693  0.00 22.06           C  
ATOM    121  C   SER J  14      -5.305  -5.053  11.936  0.00 23.05           C  
ATOM    122  O   SER J  14      -5.611  -5.811  12.860  0.00 21.73           O  
ATOM    123  CB  SER J  14      -6.241  -2.948  12.976  0.00 20.81           C  
ATOM    124  OG  SER J  14      -7.041  -3.621  13.924  0.00 17.40           O  
ATOM    125  N   GLY J  15      -4.345  -5.316  11.068  0.00 21.65           N  
ATOM    126  CA  GLY J  15      -3.373  -6.370  11.295  0.00 24.77           C  
ATOM    127  C   GLY J  15      -2.578  -6.014  12.541  0.00 26.13           C  
ATOM    128  O   GLY J  15      -1.567  -5.324  12.451  0.00 25.20           O  
ATOM    129  N   HIS J  16      -3.089  -6.409  13.688  0.00 21.55           N  
ATOM    130  CA  HIS J  16      -2.298  -6.455  14.899  0.00 22.75           C  
ATOM    131  C   HIS J  16      -1.137  -7.396  14.593  0.00 23.08           C  
ATOM    132  O   HIS J  16      -1.301  -8.613  14.553  0.00 22.63           O  
ATOM    133  CB  HIS J  16      -3.149  -6.935  16.092  0.00 22.23           C  
ATOM    134  CG  HIS J  16      -3.391  -5.895  17.149  0.00 20.38           C  
ATOM    135  ND1 HIS J  16      -2.716  -4.717  17.331  0.00 18.70           N  
ATOM    136  CD2 HIS J  16      -4.308  -5.983  18.166  0.00 18.03           C  
ATOM    137  CE1 HIS J  16      -3.207  -4.113  18.423  0.00 16.64           C  
ATOM    138  NE2 HIS J  16      -4.171  -4.850  18.956  0.00 16.70           N  
ATOM    139  N   ILE J  17      -0.006  -6.808  14.303  0.00 25.06           N  
ATOM    140  CA  ILE J  17       1.257  -7.518  14.445  0.00 27.46           C  
ATOM    141  C   ILE J  17       1.313  -7.853  15.924  0.00 28.63           C  
ATOM    142  O   ILE J  17       1.365  -6.933  16.739  0.00 28.07           O  
ATOM    143  CB  ILE J  17       2.452  -6.654  14.010  0.00 26.34           C  
ATOM    144  CG1 ILE J  17       2.301  -6.235  12.526  0.00 23.87           C  
ATOM    145  CG2 ILE J  17       3.751  -7.445  14.227  0.00 24.77           C  
ATOM    146  CD1 ILE J  17       3.373  -5.251  12.052  0.00 21.91           C  
ATOM    147  N   ASP J  18       1.184  -9.115  16.218  0.00 28.30           N  
ATOM    148  CA  ASP J  18       0.984  -9.610  17.567  0.00 28.55           C  
ATOM    149  C   ASP J  18       2.167  -9.160  18.435  0.00 28.88           C  
ATOM    150  O   ASP J  18       3.313  -9.570  18.220  0.00 28.56           O  
ATOM    151  CB  ASP J  18       0.804 -11.143  17.501  0.00 27.88           C  
ATOM    152  CG  ASP J  18      -0.274 -11.675  18.443  0.00 24.77           C  
ATOM    153  OD1 ASP J  18      -0.698 -10.915  19.343  0.00 23.73           O  
ATOM    154  OD2 ASP J  18      -0.703 -12.826  18.197  0.00 23.85           O  
ATOM    155  N   ASP J  19       1.915  -8.249  19.351  0.00 30.83           N  
ATOM    156  CA  ASP J  19       2.922  -7.728  20.285  0.00 30.99           C  
ATOM    157  C   ASP J  19       3.526  -8.852  21.134  0.00 31.85           C  
ATOM    158  O   ASP J  19       4.690  -8.777  21.541  0.00 31.50           O  
ATOM    159  CB  ASP J  19       2.298  -6.636  21.177  0.00 29.37           C  
ATOM    160  CG  ASP J  19       2.590  -5.198  20.747  0.00 25.77           C  
ATOM    161  OD1 ASP J  19       3.626  -4.956  20.082  0.00 23.78           O  
ATOM    162  OD2 ASP J  19       1.798  -4.318  21.143  0.00 23.27           O  
ATOM    163  N   ASP J  20       2.795  -9.933  21.296  0.00 34.87           N  
ATOM    164  CA  ASP J  20       3.253 -11.147  21.963  0.00 35.38           C  
ATOM    165  C   ASP J  20       4.459 -11.787  21.269  0.00 36.37           C  
ATOM    166  O   ASP J  20       5.363 -12.297  21.943  0.00 35.99           O  
ATOM    167  CB  ASP J  20       2.096 -12.156  22.035  0.00 34.25           C  
ATOM    168  CG  ASP J  20       1.058 -11.847  23.110  0.00 29.95           C  
ATOM    169  OD1 ASP J  20       1.334 -10.996  23.978  0.00 28.15           O  
ATOM    170  OD2 ASP J  20       0.022 -12.550  23.104  0.00 27.27           O  
ATOM    171  N   ASP J  21       4.552 -11.725  19.960  0.01 42.03           N  
ATOM    172  CA  ASP J  21       5.702 -12.269  19.235  0.01 41.90           C  
ATOM    173  C   ASP J  21       6.972 -11.434  19.451  0.01 42.89           C  
ATOM    174  O   ASP J  21       8.077 -11.994  19.535  0.01 41.58           O  
ATOM    175  CB  ASP J  21       5.374 -12.437  17.742  0.01 40.48           C  
ATOM    176  CG  ASP J  21       4.964 -13.853  17.334  0.01 35.78           C  
ATOM    177  OD1 ASP J  21       5.067 -14.792  18.162  0.01 34.86           O  
ATOM    178  OD2 ASP J  21       4.700 -14.033  16.121  0.02 33.77           O  
ATOM    179  N   LYS J  22       6.838 -10.124  19.613  0.02 42.76           N  
ATOM    180  CA  LYS J  22       7.944  -9.254  20.015  0.02 43.29           C  
ATOM    181  C   LYS J  22       8.334  -9.483  21.468  0.02 44.34           C  
ATOM    182  O   LYS J  22       9.525  -9.555  21.766  0.02 42.08           O  
ATOM    183  CB  LYS J  22       7.584  -7.784  19.802  0.01 40.92           C  
ATOM    184  CG  LYS J  22       7.624  -7.373  18.325  0.01 36.80           C  
ATOM    185  CD  LYS J  22       7.289  -5.880  18.225  0.01 34.66           C  
ATOM    186  CE  LYS J  22       7.274  -5.422  16.768  0.01 30.46           C  
ATOM    187  NZ  LYS J  22       6.779  -4.021  16.668  0.02 27.98           N  
ATOM    188  N   HIS J  23       7.360  -9.630  22.340  0.03 41.04           N  
ATOM    189  CA  HIS J  23       7.608  -9.896  23.754  0.03 42.15           C  
ATOM    190  C   HIS J  23       8.237 -11.265  23.989  0.03 45.87           C  
ATOM    191  O   HIS J  23       9.175 -11.369  24.783  0.03 44.00           O  
ATOM    192  CB  HIS J  23       6.314  -9.737  24.551  0.03 37.66           C  
ATOM    193  CG  HIS J  23       6.032  -8.303  24.904  0.02 33.49           C  
ATOM    194  ND1 HIS J  23       6.861  -7.490  25.631  0.02 29.74           N  
ATOM    195  CD2 HIS J  23       4.921  -7.561  24.596  0.03 28.68           C  
ATOM    196  CE1 HIS J  23       6.275  -6.290  25.755  0.02 26.31           C  
ATOM    197  NE2 HIS J  23       5.097  -6.301  25.146  0.03 27.92           N  
ATOM    198  N   MET J  24       7.815 -12.293  23.277  0.10 43.47           N  
ATOM    199  CA  MET J  24       8.424 -13.619  23.417  0.09 47.84           C  
ATOM    200  C   MET J  24       9.831 -13.707  22.838  0.09 50.44           C  
ATOM    201  O   MET J  24      10.656 -14.412  23.413  0.09 50.17           O  
ATOM    202  CB  MET J  24       7.518 -14.696  22.821  0.07 47.42           C  
ATOM    203  CG  MET J  24       6.585 -15.268  23.890  0.06 42.16           C  
ATOM    204  SD  MET J  24       5.978 -16.928  23.479  0.06 38.90           S  
ATOM    205  CE  MET J  24       4.578 -16.503  22.424  0.06 34.50           C  
ATOM    206  N   ALA J  25      10.144 -12.979  21.767  0.21 49.67           N  
ATOM    207  CA  ALA J  25      11.520 -12.899  21.280  0.21 50.38           C  
ATOM    208  C   ALA J  25      12.446 -12.293  22.344  0.20 52.91           C  
ATOM    209  O   ALA J  25      13.516 -12.838  22.612  0.20 51.25           O  
ATOM    210  CB  ALA J  25      11.555 -12.096  19.974  0.15 47.75           C  
ATOM    211  N   THR J  26      12.006 -11.241  23.031  0.48 62.95           N  
ATOM    212  CA  THR J  26      12.739 -10.654  24.163  0.47 64.23           C  
ATOM    213  C   THR J  26      12.776 -11.572  25.384  0.47 67.40           C  
ATOM    214  O   THR J  26      13.752 -11.537  26.134  0.47 62.71           O  
ATOM    215  CB  THR J  26      12.161  -9.291  24.571  0.47 56.06           C  
ATOM    216  OG1 THR J  26      10.775  -9.349  24.802  0.48 48.79           O  
ATOM    217  CG2 THR J  26      12.382  -8.227  23.502  0.48 47.48           C  
ATOM    218  N   GLY J  27      11.764 -12.400  25.589  0.79 63.74           N  
ATOM    219  CA  GLY J  27      11.729 -13.413  26.645  0.78 69.60           C  
ATOM    220  C   GLY J  27      12.769 -14.507  26.432  0.77 79.79           C  
ATOM    221  O   GLY J  27      13.533 -14.801  27.354  0.77 76.46           O  
ATOM    222  N   ASP J  28      12.871 -15.051  25.226  0.99 87.14           N  
ATOM    223  CA  ASP J  28      13.895 -16.041  24.874  0.99 92.26           C  
ATOM    224  C   ASP J  28      15.304 -15.441  24.973  0.99 94.60           C  
ATOM    225  O   ASP J  28      16.203 -16.061  25.545  0.99 93.68           O  
ATOM    226  CB  ASP J  28      13.652 -16.588  23.455  0.99 85.59           C  
ATOM    227  CG  ASP J  28      12.513 -17.603  23.323  0.98 80.21           C  
ATOM    228  OD1 ASP J  28      12.106 -18.199  24.346  0.98 73.96           O  
ATOM    229  OD2 ASP J  28      12.071 -17.833  22.169  0.98 72.74           O  
ATOM    230  N   GLU J  29      15.495 -14.209  24.492  1.00 96.87           N  
ATOM    231  CA  GLU J  29      16.785 -13.508  24.594  1.00 97.28           C  
ATOM    232  C   GLU J  29      17.251 -13.396  26.049  1.00 97.52           C  
ATOM    233  O   GLU J  29      18.385 -13.765  26.353  1.00 97.28           O  
ATOM    234  CB  GLU J  29      16.684 -12.102  23.980  1.00 96.93           C  
ATOM    235  CG  GLU J  29      16.738 -12.128  22.445  1.00 95.65           C  
ATOM    236  CD  GLU J  29      16.328 -10.790  21.818  1.00 96.00           C  
ATOM    237  OE1 GLU J  29      15.770 -10.820  20.697  1.00 91.66           O  
ATOM    238  OE2 GLU J  29      16.538  -9.701  22.391  1.00 92.58           O  
ATOM    239  N   ARG J  30      16.378 -12.939  26.937  1.00 97.55           N  
ATOM    240  CA  ARG J  30      16.676 -12.814  28.371  1.00 97.62           C  
ATOM    241  C   ARG J  30      16.911 -14.166  29.026  1.00 97.85           C  
ATOM    242  O   ARG J  30      17.908 -14.328  29.717  1.00 97.67           O  
ATOM    243  CB  ARG J  30      15.546 -12.078  29.096  1.00 97.07           C  
ATOM    244  CG  ARG J  30      15.540 -10.586  28.766  0.98 88.68           C  
ATOM    245  CD  ARG J  30      14.435  -9.902  29.560  0.97 85.62           C  
ATOM    246  NE  ARG J  30      14.289  -8.501  29.179  0.97 74.97           N  
ATOM    247  CZ  ARG J  30      13.480  -7.629  29.752  0.97 67.85           C  
ATOM    248  NH1 ARG J  30      12.737  -7.970  30.775  0.97 60.55           N  
ATOM    249  NH2 ARG J  30      13.404  -6.405  29.303  0.97 60.76           N  
ATOM    250  N   PHE J  31      16.049 -15.136  28.770  1.00 97.81           N  
ATOM    251  CA  PHE J  31      16.193 -16.469  29.354  1.00 98.00           C  
ATOM    252  C   PHE J  31      17.533 -17.118  28.991  1.00 98.20           C  
ATOM    253  O   PHE J  31      18.216 -17.676  29.850  1.00 98.13           O  
ATOM    254  CB  PHE J  31      15.026 -17.351  28.904  1.00 97.82           C  
ATOM    255  CG  PHE J  31      15.150 -18.777  29.397  1.00 97.60           C  
ATOM    256  CD1 PHE J  31      15.554 -19.799  28.525  1.00 96.63           C  
ATOM    257  CD2 PHE J  31      14.912 -19.074  30.752  1.00 96.71           C  
ATOM    258  CE1 PHE J  31      15.719 -21.111  28.993  1.00 95.99           C  
ATOM    259  CE2 PHE J  31      15.077 -20.379  31.231  1.00 96.00           C  
ATOM    260  CZ  PHE J  31      15.479 -21.401  30.348  1.00 96.28           C  
ATOM    261  N   TYR J  32      17.942 -17.020  27.737  1.00 98.24           N  
ATOM    262  CA  TYR J  32      19.238 -17.551  27.322  1.00 98.43           C  
ATOM    263  C   TYR J  32      20.397 -16.762  27.937  1.00 98.54           C  
ATOM    264  O   TYR J  32      21.349 -17.374  28.418  1.00 98.51           O  
ATOM    265  CB  TYR J  32      19.341 -17.586  25.791  1.00 98.44           C  
ATOM    266  CG  TYR J  32      18.774 -18.850  25.174  1.00 98.45           C  
ATOM    267  CD1 TYR J  32      19.642 -19.820  24.645  1.00 98.07           C  
ATOM    268  CD2 TYR J  32      17.380 -19.077  25.140  1.00 97.99           C  
ATOM    269  CE1 TYR J  32      19.134 -20.998  24.081  1.00 97.74           C  
ATOM    270  CE2 TYR J  32      16.857 -20.250  24.586  1.00 97.74           C  
ATOM    271  CZ  TYR J  32      17.741 -21.208  24.055  1.00 98.03           C  
ATOM    272  OH  TYR J  32      17.229 -22.361  23.506  1.00 97.56           O  
ATOM    273  N   ALA J  33      20.324 -15.436  27.933  1.00 98.34           N  
ATOM    274  CA  ALA J  33      21.389 -14.568  28.430  1.00 98.33           C  
ATOM    275  C   ALA J  33      21.575 -14.635  29.950  1.00 98.39           C  
ATOM    276  O   ALA J  33      22.705 -14.606  30.433  1.00 98.22           O  
ATOM    277  CB  ALA J  33      21.077 -13.137  27.979  1.00 98.14           C  
ATOM    278  N   GLU J  34      20.478 -14.716  30.695  1.00 97.97           N  
ATOM    279  CA  GLU J  34      20.484 -14.591  32.157  1.00 98.01           C  
ATOM    280  C   GLU J  34      20.467 -15.949  32.863  1.00 98.21           C  
ATOM    281  O   GLU J  34      20.951 -16.051  33.987  1.00 98.04           O  
ATOM    282  CB  GLU J  34      19.285 -13.730  32.607  1.00 97.70           C  
ATOM    283  CG  GLU J  34      19.338 -12.290  32.064  1.00 96.26           C  
ATOM    284  CD  GLU J  34      18.063 -11.467  32.329  1.00 95.26           C  
ATOM    285  OE1 GLU J  34      17.899 -10.423  31.645  1.00 90.64           O  
ATOM    286  OE2 GLU J  34      17.223 -11.854  33.167  1.00 90.49           O  
ATOM    287  N   HIS J  35      19.962 -16.992  32.211  1.00 98.43           N  
ATOM    288  CA  HIS J  35      19.788 -18.303  32.836  1.00 98.49           C  
ATOM    289  C   HIS J  35      20.497 -19.425  32.080  1.00 98.58           C  
ATOM    290  O   HIS J  35      21.450 -20.007  32.606  1.00 98.44           O  
ATOM    291  CB  HIS J  35      18.296 -18.595  33.057  1.00 98.34           C  
ATOM    292  CG  HIS J  35      17.596 -17.539  33.874  1.00 97.30           C  
ATOM    293  ND1 HIS J  35      17.783 -17.313  35.216  1.00 87.89           N  
ATOM    294  CD2 HIS J  35      16.691 -16.596  33.440  1.00 89.14           C  
ATOM    295  CE1 HIS J  35      17.019 -16.270  35.581  1.00 90.39           C  
ATOM    296  NE2 HIS J  35      16.343 -15.817  34.528  1.00 91.87           N  
ATOM    297  N   LEU J  36      20.068 -19.745  30.867  1.00 98.70           N  
ATOM    298  CA  LEU J  36      20.526 -20.956  30.180  1.00 98.69           C  
ATOM    299  C   LEU J  36      22.030 -20.943  29.902  1.00 98.73           C  
ATOM    300  O   LEU J  36      22.729 -21.907  30.224  1.00 98.57           O  
ATOM    301  CB  LEU J  36      19.720 -21.151  28.881  1.00 98.52           C  
ATOM    302  CG  LEU J  36      20.039 -22.476  28.156  1.00 97.41           C  
ATOM    303  CD1 LEU J  36      19.578 -23.693  28.969  1.00 92.99           C  
ATOM    304  CD2 LEU J  36      19.342 -22.520  26.803  1.00 92.15           C  
ATOM    305  N   MET J  37      22.529 -19.873  29.308  1.00 98.85           N  
ATOM    306  CA  MET J  37      23.942 -19.783  28.935  1.00 98.90           C  
ATOM    307  C   MET J  37      24.864 -19.705  30.162  1.00 98.90           C  
ATOM    308  O   MET J  37      25.836 -20.465  30.187  1.00 98.84           O  
ATOM    309  CB  MET J  37      24.198 -18.627  27.951  1.00 98.90           C  
ATOM    310  CG  MET J  37      23.388 -18.739  26.643  1.00 98.79           C  
ATOM    311  SD  MET J  37      23.633 -20.250  25.674  1.00 98.77           S  
ATOM    312  CE  MET J  37      25.371 -20.070  25.223  1.00 98.14           C  
ATOM    313  N   PRO J  38      24.562 -18.904  31.196  1.00 98.89           N  
ATOM    314  CA  PRO J  38      25.350 -18.918  32.430  1.00 98.86           C  
ATOM    315  C   PRO J  38      25.387 -20.291  33.106  1.00 98.88           C  
ATOM    316  O   PRO J  38      26.463 -20.754  33.494  1.00 98.75           O  
ATOM    317  CB  PRO J  38      24.715 -17.857  33.335  1.00 98.65           C  
ATOM    318  CG  PRO J  38      24.095 -16.878  32.342  1.00 97.73           C  
ATOM    319  CD  PRO J  38      23.608 -17.810  31.234  1.00 98.74           C  
ATOM    320  N   THR J  39      24.249 -20.985  33.184  1.00 98.78           N  
ATOM    321  CA  THR J  39      24.202 -22.341  33.751  1.00 98.79           C  
ATOM    322  C   THR J  39      25.066 -23.311  32.948  1.00 98.84           C  
ATOM    323  O   THR J  39      25.862 -24.056  33.524  1.00 98.71           O  
ATOM    324  CB  THR J  39      22.757 -22.860  33.817  1.00 98.64           C  
ATOM    325  OG1 THR J  39      21.975 -21.996  34.609  1.00 96.43           O  
ATOM    326  CG2 THR J  39      22.648 -24.240  34.460  1.00 96.21           C  
ATOM    327  N   LEU J  40      24.964 -23.279  31.626  1.00 98.82           N  
ATOM    328  CA  LEU J  40      25.775 -24.132  30.760  1.00 98.81           C  
ATOM    329  C   LEU J  40      27.277 -23.855  30.920  1.00 98.88           C  
ATOM    330  O   LEU J  40      28.083 -24.791  30.948  1.00 98.73           O  
ATOM    331  CB  LEU J  40      25.322 -23.922  29.303  1.00 98.36           C  
ATOM    332  CG  LEU J  40      25.914 -24.954  28.327  1.00 92.35           C  
ATOM    333  CD1 LEU J  40      25.281 -26.335  28.513  1.00 85.20           C  
ATOM    334  CD2 LEU J  40      25.659 -24.507  26.891  1.00 84.84           C  
ATOM    335  N   GLN J  41      27.647 -22.588  31.060  1.00 98.89           N  
ATOM    336  CA  GLN J  41      29.032 -22.181  31.308  1.00 98.90           C  
ATOM    337  C   GLN J  41      29.552 -22.639  32.676  1.00 98.91           C  
ATOM    338  O   GLN J  41      30.738 -22.941  32.791  1.00 98.76           O  
ATOM    339  CB  GLN J  41      29.164 -20.657  31.184  1.00 98.74           C  
ATOM    340  CG  GLN J  41      29.103 -20.170  29.730  1.00 96.75           C  
ATOM    341  CD  GLN J  41      29.375 -18.666  29.601  1.00 93.95           C  
ATOM    342  OE1 GLN J  41      29.607 -17.963  30.559  1.00 85.19           O  
ATOM    343  NE2 GLN J  41      29.394 -18.149  28.395  1.00 81.00           N  
ATOM    344  N   GLY J  42      28.685 -22.707  33.672  1.00 98.90           N  
ATOM    345  CA  GLY J  42      29.033 -23.232  34.992  1.00 98.89           C  
ATOM    346  C   GLY J  42      29.235 -24.753  35.019  1.00 98.91           C  
ATOM    347  O   GLY J  42      30.013 -25.251  35.825  1.00 98.69           O  
ATOM    348  N   LEU J  43      28.569 -25.478  34.126  1.00 98.91           N  
ATOM    349  CA  LEU J  43      28.587 -26.944  34.110  1.00 98.93           C  
ATOM    350  C   LEU J  43      29.644 -27.541  33.170  1.00 98.93           C  
ATOM    351  O   LEU J  43      30.116 -28.656  33.406  1.00 98.81           O  
ATOM    352  CB  LEU J  43      27.190 -27.452  33.711  1.00 98.86           C  
ATOM    353  CG  LEU J  43      26.079 -27.179  34.744  1.00 98.01           C  
ATOM    354  CD1 LEU J  43      24.735 -27.596  34.148  1.00 96.55           C  
ATOM    355  CD2 LEU J  43      26.294 -27.963  36.043  1.00 96.48           C  
ATOM    356  N   LEU J  44      29.973 -26.845  32.087  1.00 98.96           N  
ATOM    357  CA  LEU J  44      30.817 -27.387  31.024  1.00 98.96           C  
ATOM    358  C   LEU J  44      32.006 -26.475  30.728  1.00 98.97           C  
ATOM    359  O   LEU J  44      31.866 -25.252  30.622  1.00 98.92           O  
ATOM    360  CB  LEU J  44      29.984 -27.614  29.751  1.00 98.91           C  
ATOM    361  CG  LEU J  44      28.845 -28.648  29.875  1.00 98.55           C  
ATOM    362  CD1 LEU J  44      28.093 -28.710  28.545  1.00 97.66           C  
ATOM    363  CD2 LEU J  44      29.361 -30.055  30.185  1.00 97.34           C  
ATOM    364  N   ASP J  45      33.158 -27.084  30.492  1.00 98.98           N  
ATOM    365  CA  ASP J  45      34.297 -26.377  29.916  1.00 98.98           C  
ATOM    366  C   ASP J  45      33.961 -25.853  28.490  1.00 98.99           C  
ATOM    367  O   ASP J  45      33.039 -26.363  27.834  1.00 98.98           O  
ATOM    368  CB  ASP J  45      35.546 -27.270  29.926  1.00 98.95           C  
ATOM    369  CG  ASP J  45      35.488 -28.307  28.811  1.00 98.70           C  
ATOM    370  OD1 ASP J  45      35.883 -27.964  27.675  1.00 97.57           O  
ATOM    371  OD2 ASP J  45      34.984 -29.422  29.055  1.00 96.90           O  
ATOM    372  N   PRO J  46      34.689 -24.854  27.977  1.00 98.99           N  
ATOM    373  CA  PRO J  46      34.345 -24.217  26.704  1.00 98.99           C  
ATOM    374  C   PRO J  46      34.298 -25.168  25.503  1.00 98.99           C  
ATOM    375  O   PRO J  46      33.429 -25.032  24.645  1.00 98.98           O  
ATOM    376  CB  PRO J  46      35.413 -23.138  26.493  1.00 98.97           C  
ATOM    377  CG  PRO J  46      35.908 -22.816  27.902  1.00 98.69           C  
ATOM    378  CD  PRO J  46      35.768 -24.135  28.648  1.00 98.97           C  
ATOM    379  N   GLU J  47      35.213 -26.128  25.412  1.00 98.99           N  
ATOM    380  CA  GLU J  47      35.249 -27.047  24.275  1.00 99.00           C  
ATOM    381  C   GLU J  47      34.115 -28.079  24.352  1.00 98.99           C  
ATOM    382  O   GLU J  47      33.492 -28.384  23.331  1.00 98.98           O  
ATOM    383  CB  GLU J  47      36.629 -27.720  24.157  1.00 98.99           C  
ATOM    384  CG  GLU J  47      36.690 -28.598  22.909  1.00 98.97           C  
ATOM    385  CD  GLU J  47      38.085 -29.099  22.505  1.00 98.97           C  
ATOM    386  OE1 GLU J  47      38.137 -29.883  21.532  1.00 98.84           O  
ATOM    387  OE2 GLU J  47      39.128 -28.730  23.072  1.00 98.84           O  
ATOM    388  N   SER J  48      33.804 -28.588  25.531  1.00 98.99           N  
ATOM    389  CA  SER J  48      32.650 -29.471  25.746  1.00 98.99           C  
ATOM    390  C   SER J  48      31.342 -28.752  25.428  1.00 98.99           C  
ATOM    391  O   SER J  48      30.499 -29.301  24.713  1.00 98.98           O  
ATOM    392  CB  SER J  48      32.636 -29.997  27.182  1.00 98.98           C  
ATOM    393  OG  SER J  48      33.804 -30.758  27.427  1.00 98.62           O  
ATOM    394  N   ALA J  49      31.207 -27.508  25.870  1.00 98.99           N  
ATOM    395  CA  ALA J  49      30.063 -26.667  25.528  1.00 98.99           C  
ATOM    396  C   ALA J  49      29.956 -26.425  24.015  1.00 98.98           C  
ATOM    397  O   ALA J  49      28.868 -26.532  23.450  1.00 98.96           O  
ATOM    398  CB  ALA J  49      30.173 -25.349  26.306  1.00 98.97           C  
ATOM    399  N   HIS J  50      31.078 -26.181  23.344  1.00 98.98           N  
ATOM    400  CA  HIS J  50      31.120 -26.046  21.884  1.00 98.99           C  
ATOM    401  C   HIS J  50      30.643 -27.321  21.176  1.00 98.99           C  
ATOM    402  O   HIS J  50      29.784 -27.261  20.296  1.00 98.98           O  
ATOM    403  CB  HIS J  50      32.545 -25.657  21.448  1.00 98.98           C  
ATOM    404  CG  HIS J  50      32.734 -25.453  19.965  1.00 98.96           C  
ATOM    405  ND1 HIS J  50      33.964 -25.425  19.318  1.00 98.04           N  
ATOM    406  CD2 HIS J  50      31.775 -25.253  19.002  1.00 98.07           C  
ATOM    407  CE1 HIS J  50      33.739 -25.220  18.006  1.00 98.31           C  
ATOM    408  NE2 HIS J  50      32.430 -25.114  17.791  1.00 98.49           N  
ATOM    409  N   ARG J  51      31.136 -28.480  21.577  1.00 98.98           N  
ATOM    410  CA  ARG J  51      30.714 -29.767  21.000  1.00 98.98           C  
ATOM    411  C   ARG J  51      29.219 -30.020  21.192  1.00 98.98           C  
ATOM    412  O   ARG J  51      28.552 -30.436  20.246  1.00 98.94           O  
ATOM    413  CB  ARG J  51      31.523 -30.909  21.625  1.00 98.90           C  
ATOM    414  CG  ARG J  51      32.959 -30.936  21.111  1.00 88.66           C  
ATOM    415  CD  ARG J  51      33.748 -32.011  21.857  1.00 83.64           C  
ATOM    416  NE  ARG J  51      35.101 -32.151  21.309  0.99 71.84           N  
ATOM    417  CZ  ARG J  51      35.821 -33.264  21.293  0.99 61.38           C  
ATOM    418  NH1 ARG J  51      35.410 -34.355  21.882  0.99 55.79           N  
ATOM    419  NH2 ARG J  51      36.965 -33.301  20.668  0.99 52.68           N  
ATOM    420  N   LEU J  52      28.711 -29.742  22.380  1.00 98.97           N  
ATOM    421  CA  LEU J  52      27.283 -29.861  22.662  1.00 98.96           C  
ATOM    422  C   LEU J  52      26.453 -28.903  21.796  1.00 98.97           C  
ATOM    423  O   LEU J  52      25.442 -29.312  21.226  1.00 98.93           O  
ATOM    424  CB  LEU J  52      27.048 -29.613  24.165  1.00 98.88           C  
ATOM    425  CG  LEU J  52      25.592 -29.865  24.605  1.00 97.59           C  
ATOM    426  CD1 LEU J  52      25.205 -31.341  24.448  1.00 93.83           C  
ATOM    427  CD2 LEU J  52      25.423 -29.476  26.072  1.00 94.05           C  
ATOM    428  N   ALA J  53      26.910 -27.669  21.639  1.00 98.95           N  
ATOM    429  CA  ALA J  53      26.258 -26.666  20.800  1.00 98.96           C  
ATOM    430  C   ALA J  53      26.173 -27.101  19.334  1.00 98.96           C  
ATOM    431  O   ALA J  53      25.101 -27.025  18.731  1.00 98.94           O  
ATOM    432  CB  ALA J  53      27.023 -25.350  20.946  1.00 98.94           C  
ATOM    433  N   VAL J  54      27.266 -27.608  18.773  1.00 98.99           N  
ATOM    434  CA  VAL J  54      27.274 -28.161  17.404  1.00 98.99           C  
ATOM    435  C   VAL J  54      26.290 -29.318  17.298  1.00 98.99           C  
ATOM    436  O   VAL J  54      25.488 -29.359  16.364  1.00 98.98           O  
ATOM    437  CB  VAL J  54      28.692 -28.592  16.976  1.00 98.99           C  
ATOM    438  CG1 VAL J  54      28.701 -29.329  15.630  1.00 98.96           C  
ATOM    439  CG2 VAL J  54      29.602 -27.370  16.832  1.00 98.97           C  
ATOM    440  N   ARG J  55      26.285 -30.226  18.282  1.00 98.98           N  
ATOM    441  CA  ARG J  55      25.369 -31.370  18.276  1.00 98.97           C  
ATOM    442  C   ARG J  55      23.906 -30.931  18.310  1.00 98.97           C  
ATOM    443  O   ARG J  55      23.130 -31.392  17.479  1.00 98.92           O  
ATOM    444  CB  ARG J  55      25.711 -32.326  19.437  1.00 98.91           C  
ATOM    445  CG  ARG J  55      24.859 -33.602  19.445  1.00 94.81           C  
ATOM    446  CD  ARG J  55      24.984 -34.376  18.132  1.00 92.03           C  
ATOM    447  NE  ARG J  55      24.247 -35.639  18.181  1.00 84.03           N  
ATOM    448  CZ  ARG J  55      24.004 -36.423  17.145  0.99 76.52           C  
ATOM    449  NH1 ARG J  55      24.421 -36.120  15.939  0.99 69.48           N  
ATOM    450  NH2 ARG J  55      23.315 -37.529  17.301  0.99 71.11           N  
ATOM    451  N   PHE J  56      23.528 -30.056  19.202  1.00 98.92           N  
ATOM    452  CA  PHE J  56      22.150 -29.565  19.303  1.00 98.90           C  
ATOM    453  C   PHE J  56      21.733 -28.794  18.052  1.00 98.90           C  
ATOM    454  O   PHE J  56      20.636 -29.010  17.532  1.00 98.81           O  
ATOM    455  CB  PHE J  56      21.996 -28.701  20.567  1.00 98.79           C  
ATOM    456  CG  PHE J  56      21.861 -29.457  21.879  1.00 98.29           C  
ATOM    457  CD1 PHE J  56      22.030 -30.855  21.972  1.00 92.54           C  
ATOM    458  CD2 PHE J  56      21.521 -28.736  23.039  1.00 93.07           C  
ATOM    459  CE1 PHE J  56      21.847 -31.522  23.196  1.00 89.89           C  
ATOM    460  CE2 PHE J  56      21.339 -29.392  24.265  1.00 91.09           C  
ATOM    461  CZ  PHE J  56      21.499 -30.785  24.344  1.00 93.18           C  
ATOM    462  N   THR J  57      22.619 -27.983  17.515  1.00 98.86           N  
ATOM    463  CA  THR J  57      22.376 -27.255  16.268  1.00 98.89           C  
ATOM    464  C   THR J  57      22.173 -28.217  15.099  1.00 98.88           C  
ATOM    465  O   THR J  57      21.195 -28.072  14.369  1.00 98.85           O  
ATOM    466  CB  THR J  57      23.512 -26.265  15.979  1.00 98.92           C  
ATOM    467  OG1 THR J  57      23.678 -25.396  17.076  1.00 98.86           O  
ATOM    468  CG2 THR J  57      23.213 -25.386  14.772  1.00 98.88           C  
ATOM    469  N   SER J  58      23.016 -29.237  14.966  1.00 98.95           N  
ATOM    470  CA  SER J  58      22.892 -30.242  13.893  1.00 98.95           C  
ATOM    471  C   SER J  58      21.580 -31.028  13.942  1.00 98.94           C  
ATOM    472  O   SER J  58      21.047 -31.412  12.904  1.00 98.86           O  
ATOM    473  CB  SER J  58      24.080 -31.212  13.915  1.00 98.94           C  
ATOM    474  OG  SER J  58      23.989 -32.157  14.969  1.00 98.51           O  
ATOM    475  N   LEU J  59      21.034 -31.224  15.132  1.00 98.94           N  
ATOM    476  CA  LEU J  59      19.741 -31.882  15.347  1.00 98.92           C  
ATOM    477  C   LEU J  59      18.550 -30.919  15.211  1.00 98.86           C  
ATOM    478  O   LEU J  59      17.401 -31.342  15.336  1.00 98.62           O  
ATOM    479  CB  LEU J  59      19.758 -32.567  16.724  1.00 98.90           C  
ATOM    480  CG  LEU J  59      20.775 -33.719  16.858  1.00 98.76           C  
ATOM    481  CD1 LEU J  59      20.808 -34.204  18.311  1.00 98.51           C  
ATOM    482  CD2 LEU J  59      20.426 -34.903  15.954  1.00 98.40           C  
ATOM    483  N   GLY J  60      18.801 -29.640  14.987  1.00 98.71           N  
ATOM    484  CA  GLY J  60      17.768 -28.611  14.924  1.00 98.56           C  
ATOM    485  C   GLY J  60      17.076 -28.354  16.266  1.00 98.49           C  
ATOM    486  O   GLY J  60      15.959 -27.823  16.267  1.00 98.09           O  
ATOM    487  N   LEU J  61      17.708 -28.703  17.378  1.00 98.73           N  
ATOM    488  CA  LEU J  61      17.234 -28.451  18.745  1.00 98.64           C  
ATOM    489  C   LEU J  61      17.538 -27.004  19.137  1.00 98.39           C  
ATOM    490  O   LEU J  61      18.475 -26.710  19.884  1.00 97.81           O  
ATOM    491  CB  LEU J  61      17.865 -29.459  19.722  1.00 98.63           C  
ATOM    492  CG  LEU J  61      17.536 -30.938  19.446  1.00 98.26           C  
ATOM    493  CD1 LEU J  61      18.276 -31.817  20.450  1.00 97.60           C  
ATOM    494  CD2 LEU J  61      16.035 -31.234  19.559  1.00 97.47           C  
ATOM    495  N   LEU J  62      16.750 -26.104  18.584  1.00 98.32           N  
ATOM    496  CA  LEU J  62      16.927 -24.658  18.687  1.00 98.14           C  
ATOM    497  C   LEU J  62      15.648 -24.010  19.204  1.00 97.78           C  
ATOM    498  O   LEU J  62      14.560 -24.495  18.876  1.00 96.69           O  
ATOM    499  CB  LEU J  62      17.270 -24.093  17.296  1.00 97.85           C  
ATOM    500  CG  LEU J  62      18.605 -24.589  16.724  1.00 96.64           C  
ATOM    501  CD1 LEU J  62      18.721 -24.165  15.263  1.00 93.29           C  
ATOM    502  CD2 LEU J  62      19.788 -24.013  17.486  1.00 92.80           C  
ATOM    503  N   PRO J  63      15.752 -22.897  19.929  1.00 97.37           N  
ATOM    504  CA  PRO J  63      14.587 -22.060  20.176  1.00 96.62           C  
ATOM    505  C   PRO J  63      14.012 -21.588  18.839  1.00 96.04           C  
ATOM    506  O   PRO J  63      14.722 -21.488  17.826  1.00 94.30           O  
ATOM    507  CB  PRO J  63      15.078 -20.896  21.043  1.00 95.70           C  
ATOM    508  CG  PRO J  63      16.542 -20.758  20.631  1.00 95.45           C  
ATOM    509  CD  PRO J  63      16.962 -22.200  20.359  1.00 96.99           C  
ATOM    510  N   ARG J  64      12.720 -21.307  18.818  1.00 91.74           N  
ATOM    511  CA  ARG J  64      12.056 -20.871  17.594  1.00 90.91           C  
ATOM    512  C   ARG J  64      12.600 -19.499  17.180  1.00 90.41           C  
ATOM    513  O   ARG J  64      12.415 -18.526  17.894  1.00 84.35           O  
ATOM    514  CB  ARG J  64      10.538 -20.868  17.811  1.00 87.95           C  
ATOM    515  CG  ARG J  64       9.753 -20.598  16.521  0.97 76.06           C  
ATOM    516  CD  ARG J  64       8.247 -20.686  16.768  0.97 70.60           C  
ATOM    517  NE  ARG J  64       7.479 -20.416  15.552  0.97 61.09           N  
ATOM    518  CZ  ARG J  64       6.161 -20.479  15.429  0.96 52.60           C  
ATOM    519  NH1 ARG J  64       5.398 -20.833  16.424  0.96 47.75           N  
ATOM    520  NH2 ARG J  64       5.578 -20.178  14.295  0.96 47.30           N  
ATOM    521  N   ALA J  65      13.208 -19.423  15.993  0.96 90.35           N  
ATOM    522  CA  ALA J  65      13.528 -18.140  15.372  0.96 89.96           C  
ATOM    523  C   ALA J  65      12.215 -17.449  14.967  0.96 89.83           C  
ATOM    524  O   ALA J  65      11.490 -17.943  14.103  0.96 85.95           O  
ATOM    525  CB  ALA J  65      14.476 -18.372  14.183  0.95 87.20           C  
ATOM    526  N   ARG J  66      11.899 -16.335  15.617  0.99 89.89           N  
ATOM    527  CA  ARG J  66      10.644 -15.595  15.403  0.99 90.75           C  
ATOM    528  C   ARG J  66      10.795 -14.439  14.426  0.99 92.04           C  
ATOM    529  O   ARG J  66       9.828 -14.037  13.798  0.99 87.47           O  
ATOM    530  CB  ARG J  66      10.124 -15.073  16.744  0.99 86.67           C  
ATOM    531  CG  ARG J  66       9.674 -16.215  17.658  0.93 74.49           C  
ATOM    532  CD  ARG J  66       9.195 -15.660  18.984  0.93 68.01           C  
ATOM    533  NE  ARG J  66       8.723 -16.739  19.857  0.94 59.01           N  
ATOM    534  CZ  ARG J  66       7.473 -16.901  20.246  0.94 50.04           C  
ATOM    535  NH1 ARG J  66       6.535 -16.044  19.957  0.93 46.31           N  
ATOM    536  NH2 ARG J  66       7.144 -17.943  20.939  0.93 45.80           N  
ATOM    537  N   PHE J  67      12.000 -13.928  14.295  1.00 93.31           N  
ATOM    538  CA  PHE J  67      12.263 -12.814  13.397  1.00 95.77           C  
ATOM    539  C   PHE J  67      12.156 -13.268  11.934  1.00 96.85           C  
ATOM    540  O   PHE J  67      12.873 -14.178  11.510  1.00 96.59           O  
ATOM    541  CB  PHE J  67      13.638 -12.211  13.721  1.00 95.73           C  
ATOM    542  CG  PHE J  67      13.929 -10.964  12.915  1.00 96.75           C  
ATOM    543  CD1 PHE J  67      14.631 -11.063  11.698  1.00 96.14           C  
ATOM    544  CD2 PHE J  67      13.458  -9.715  13.347  1.00 96.04           C  
ATOM    545  CE1 PHE J  67      14.851  -9.920  10.919  1.00 95.72           C  
ATOM    546  CE2 PHE J  67      13.678  -8.570  12.573  1.00 95.83           C  
ATOM    547  CZ  PHE J  67      14.378  -8.673  11.354  1.00 96.45           C  
ATOM    548  N   GLN J  68      11.282 -12.600  11.184  1.00 97.56           N  
ATOM    549  CA  GLN J  68      11.187 -12.755   9.733  1.00 97.74           C  
ATOM    550  C   GLN J  68      12.050 -11.685   9.068  1.00 98.13           C  
ATOM    551  O   GLN J  68      11.951 -10.508   9.407  1.00 97.68           O  
ATOM    552  CB  GLN J  68       9.730 -12.664   9.273  1.00 96.97           C  
ATOM    553  CG  GLN J  68       8.895 -13.854   9.768  0.97 85.04           C  
ATOM    554  CD  GLN J  68       7.461 -13.863   9.220  0.96 76.69           C  
ATOM    555  OE1 GLN J  68       7.018 -12.980   8.516  0.96 68.67           O  
ATOM    556  NE2 GLN J  68       6.700 -14.878   9.532  0.96 64.43           N  
ATOM    557  N   ASP J  69      12.891 -12.108   8.137  1.00 98.69           N  
ATOM    558  CA  ASP J  69      13.778 -11.195   7.425  1.00 98.80           C  
ATOM    559  C   ASP J  69      12.957 -10.310   6.481  1.00 98.78           C  
ATOM    560  O   ASP J  69      12.228 -10.824   5.630  1.00 98.52           O  
ATOM    561  CB  ASP J  69      14.862 -11.983   6.667  1.00 98.83           C  
ATOM    562  CG  ASP J  69      15.836 -12.728   7.592  1.00 98.82           C  
ATOM    563  OD1 ASP J  69      15.949 -12.379   8.786  1.00 98.56           O  
ATOM    564  OD2 ASP J  69      16.502 -13.677   7.134  1.00 98.49           O  
ATOM    565  N   SER J  70      13.079  -8.999   6.634  1.00 98.62           N  
ATOM    566  CA  SER J  70      12.481  -8.037   5.710  1.00 98.63           C  
ATOM    567  C   SER J  70      13.380  -7.813   4.497  1.00 98.87           C  
ATOM    568  O   SER J  70      14.593  -8.020   4.569  1.00 98.79           O  
ATOM    569  CB  SER J  70      12.170  -6.711   6.416  1.00 97.62           C  
ATOM    570  OG  SER J  70      13.331  -5.963   6.682  1.00 92.98           O  
ATOM    571  N   ASP J  71      12.805  -7.295   3.417  1.00 98.90           N  
ATOM    572  CA  ASP J  71      13.548  -6.958   2.194  1.00 98.93           C  
ATOM    573  C   ASP J  71      14.667  -5.931   2.443  1.00 98.97           C  
ATOM    574  O   ASP J  71      15.668  -5.916   1.729  1.00 98.93           O  
ATOM    575  CB  ASP J  71      12.572  -6.403   1.138  1.00 98.81           C  
ATOM    576  CG  ASP J  71      11.480  -7.388   0.698  1.00 96.40           C  
ATOM    577  OD1 ASP J  71      11.614  -8.603   0.982  1.00 94.29           O  
ATOM    578  OD2 ASP J  71      10.490  -6.913   0.105  1.00 93.63           O  
ATOM    579  N   MET J  72      14.556  -5.116   3.489  1.00 98.96           N  
ATOM    580  CA  MET J  72      15.612  -4.177   3.894  1.00 98.97           C  
ATOM    581  C   MET J  72      16.933  -4.863   4.245  1.00 98.99           C  
ATOM    582  O   MET J  72      17.990  -4.233   4.160  1.00 98.96           O  
ATOM    583  CB  MET J  72      15.185  -3.376   5.128  1.00 98.81           C  
ATOM    584  CG  MET J  72      13.995  -2.448   4.871  1.00 95.32           C  
ATOM    585  SD  MET J  72      13.641  -1.351   6.272  1.00 95.55           S  
ATOM    586  CE  MET J  72      15.106  -0.295   6.263  1.00 89.28           C  
ATOM    587  N   LEU J  73      16.879  -6.109   4.666  1.00 98.99           N  
ATOM    588  CA  LEU J  73      18.052  -6.883   5.060  1.00 98.99           C  
ATOM    589  C   LEU J  73      18.669  -7.671   3.901  1.00 99.00           C  
ATOM    590  O   LEU J  73      19.745  -8.239   4.081  1.00 98.99           O  
ATOM    591  CB  LEU J  73      17.692  -7.801   6.244  1.00 98.99           C  
ATOM    592  CG  LEU J  73      17.263  -7.077   7.534  1.00 98.96           C  
ATOM    593  CD1 LEU J  73      17.026  -8.119   8.628  1.00 98.94           C  
ATOM    594  CD2 LEU J  73      18.329  -6.107   8.046  1.00 98.91           C  
ATOM    595  N   GLU J  74      18.031  -7.710   2.732  1.00 99.00           N  
ATOM    596  CA  GLU J  74      18.587  -8.399   1.569  1.00 99.00           C  
ATOM    597  C   GLU J  74      19.832  -7.669   1.053  1.00 99.00           C  
ATOM    598  O   GLU J  74      19.850  -6.455   0.869  1.00 98.99           O  
ATOM    599  CB  GLU J  74      17.535  -8.593   0.457  1.00 98.99           C  
ATOM    600  CG  GLU J  74      18.102  -9.425  -0.719  1.00 98.73           C  
ATOM    601  CD  GLU J  74      17.126  -9.768  -1.852  1.00 98.08           C  
ATOM    602  OE1 GLU J  74      17.432  -9.414  -3.021  1.00 94.42           O  
ATOM    603  OE2 GLU J  74      16.124 -10.473  -1.635  1.00 94.84           O  
ATOM    604  N   VAL J  75      20.875  -8.440   0.731  1.00 99.00           N  
ATOM    605  CA  VAL J  75      22.092  -7.941   0.076  1.00 99.00           C  
ATOM    606  C   VAL J  75      22.421  -8.823  -1.121  1.00 99.00           C  
ATOM    607  O   VAL J  75      22.370 -10.046  -1.046  1.00 98.99           O  
ATOM    608  CB  VAL J  75      23.282  -7.865   1.057  1.00 99.00           C  
ATOM    609  CG1 VAL J  75      24.549  -7.324   0.377  1.00 98.92           C  
ATOM    610  CG2 VAL J  75      22.973  -6.946   2.242  1.00 98.95           C  
ATOM    611  N   ARG J  76      22.823  -8.199  -2.228  1.00 99.00           N  
ATOM    612  CA  ARG J  76      23.328  -8.878  -3.426  1.00 99.00           C  
ATOM    613  C   ARG J  76      24.798  -8.552  -3.602  1.00 99.00           C  
ATOM    614  O   ARG J  76      25.147  -7.415  -3.909  1.00 98.98           O  
ATOM    615  CB  ARG J  76      22.508  -8.490  -4.657  1.00 98.99           C  
ATOM    616  CG  ARG J  76      21.075  -9.017  -4.559  1.00 98.61           C  
ATOM    617  CD  ARG J  76      20.229  -8.548  -5.733  1.00 97.71           C  
ATOM    618  NE  ARG J  76      18.859  -9.051  -5.627  1.00 92.62           N  
ATOM    619  CZ  ARG J  76      18.371 -10.162  -6.153  1.00 85.85           C  
ATOM    620  NH1 ARG J  76      19.057 -10.905  -6.983  1.00 81.87           N  
ATOM    621  NH2 ARG J  76      17.166 -10.541  -5.825  1.00 81.19           N  
ATOM    622  N   VAL J  77      25.638  -9.545  -3.396  1.00 99.00           N  
ATOM    623  CA  VAL J  77      27.098  -9.417  -3.430  1.00 99.00           C  
ATOM    624  C   VAL J  77      27.717 -10.787  -3.722  1.00 99.00           C  
ATOM    625  O   VAL J  77      27.047 -11.811  -3.583  1.00 98.99           O  
ATOM    626  CB  VAL J  77      27.601  -8.786  -2.110  1.00 98.99           C  
ATOM    627  CG1 VAL J  77      27.485  -9.735  -0.908  1.00 98.91           C  
ATOM    628  CG2 VAL J  77      29.021  -8.263  -2.234  1.00 98.93           C  
ATOM    629  N   LEU J  78      28.969 -10.824  -4.155  1.00 98.99           N  
ATOM    630  CA  LEU J  78      29.689 -12.080  -4.456  1.00 98.99           C  
ATOM    631  C   LEU J  78      28.971 -12.994  -5.477  1.00 98.99           C  
ATOM    632  O   LEU J  78      29.177 -14.207  -5.498  1.00 98.96           O  
ATOM    633  CB  LEU J  78      30.040 -12.811  -3.139  1.00 98.99           C  
ATOM    634  CG  LEU J  78      30.835 -11.972  -2.120  1.00 98.98           C  
ATOM    635  CD1 LEU J  78      30.957 -12.733  -0.804  1.00 98.96           C  
ATOM    636  CD2 LEU J  78      32.237 -11.647  -2.634  1.00 98.95           C  
ATOM    637  N   GLY J  79      28.132 -12.421  -6.324  1.00 98.97           N  
ATOM    638  CA  GLY J  79      27.333 -13.158  -7.308  1.00 98.96           C  
ATOM    639  C   GLY J  79      26.086 -13.833  -6.738  1.00 98.97           C  
ATOM    640  O   GLY J  79      25.405 -14.548  -7.477  1.00 98.91           O  
ATOM    641  N   HIS J  80      25.753 -13.592  -5.467  1.00 98.98           N  
ATOM    642  CA  HIS J  80      24.631 -14.225  -4.767  1.00 98.98           C  
ATOM    643  C   HIS J  80      23.713 -13.213  -4.085  1.00 98.99           C  
ATOM    644  O   HIS J  80      24.080 -12.068  -3.802  1.00 98.98           O  
ATOM    645  CB  HIS J  80      25.169 -15.263  -3.768  1.00 98.98           C  
ATOM    646  CG  HIS J  80      25.859 -16.406  -4.451  1.00 98.95           C  
ATOM    647  ND1 HIS J  80      25.233 -17.478  -5.053  1.00 95.32           N  
ATOM    648  CD2 HIS J  80      27.207 -16.554  -4.660  1.00 95.70           C  
ATOM    649  CE1 HIS J  80      26.182 -18.245  -5.609  1.00 95.68           C  
ATOM    650  NE2 HIS J  80      27.379 -17.712  -5.387  1.00 97.13           N  
ATOM    651  N   LYS J  81      22.500 -13.673  -3.812  1.00 99.00           N  
ATOM    652  CA  LYS J  81      21.569 -13.022  -2.893  1.00 99.00           C  
ATOM    653  C   LYS J  81      21.807 -13.546  -1.478  1.00 99.00           C  
ATOM    654  O   LYS J  81      21.963 -14.749  -1.289  1.00 98.99           O  
ATOM    655  CB  LYS J  81      20.132 -13.288  -3.366  1.00 98.96           C  
ATOM    656  CG  LYS J  81      19.066 -12.632  -2.469  1.00 95.43           C  
ATOM    657  CD  LYS J  81      17.643 -12.915  -2.970  1.00 92.01           C  
ATOM    658  CE  LYS J  81      17.283 -14.401  -2.814  1.00 85.28           C  
ATOM    659  NZ  LYS J  81      15.908 -14.692  -3.267  1.00 76.71           N  
ATOM    660  N   PHE J  82      21.780 -12.665  -0.514  1.00 99.00           N  
ATOM    661  CA  PHE J  82      21.808 -12.964   0.914  1.00 99.00           C  
ATOM    662  C   PHE J  82      20.524 -12.412   1.522  1.00 99.00           C  
ATOM    663  O   PHE J  82      20.296 -11.201   1.486  1.00 98.99           O  
ATOM    664  CB  PHE J  82      23.050 -12.330   1.556  1.00 99.00           C  
ATOM    665  CG  PHE J  82      24.367 -12.889   1.059  1.00 99.00           C  
ATOM    666  CD1 PHE J  82      25.100 -13.787   1.858  1.00 98.99           C  
ATOM    667  CD2 PHE J  82      24.864 -12.527  -0.206  1.00 98.99           C  
ATOM    668  CE1 PHE J  82      26.311 -14.319   1.397  1.00 98.99           C  
ATOM    669  CE2 PHE J  82      26.068 -13.062  -0.675  1.00 98.99           C  
ATOM    670  CZ  PHE J  82      26.794 -13.962   0.131  1.00 99.00           C  
ATOM    671  N   ARG J  83      19.689 -13.286   2.077  1.00 98.96           N  
ATOM    672  CA  ARG J  83      18.384 -12.916   2.647  1.00 98.94           C  
ATOM    673  C   ARG J  83      18.520 -11.933   3.808  1.00 98.97           C  
ATOM    674  O   ARG J  83      17.674 -11.067   4.002  1.00 98.92           O  
ATOM    675  CB  ARG J  83      17.671 -14.196   3.089  1.00 98.38           C  
ATOM    676  CG  ARG J  83      16.238 -13.928   3.574  1.00 90.66           C  
ATOM    677  CD  ARG J  83      15.551 -15.222   4.016  1.00 89.65           C  
ATOM    678  NE  ARG J  83      15.331 -16.133   2.886  1.00 85.70           N  
ATOM    679  CZ  ARG J  83      14.880 -17.374   2.969  1.00 82.28           C  
ATOM    680  NH1 ARG J  83      14.571 -17.911   4.124  1.00 74.72           N  
ATOM    681  NH2 ARG J  83      14.722 -18.096   1.891  1.00 72.56           N  
ATOM    682  N   ASN J  84      19.578 -12.082   4.565  1.00 98.99           N  
ATOM    683  CA  ASN J  84      20.018 -11.118   5.567  1.00 98.99           C  
ATOM    684  C   ASN J  84      21.556 -11.098   5.634  1.00 98.99           C  
ATOM    685  O   ASN J  84      22.190 -12.068   5.214  1.00 98.99           O  
ATOM    686  CB  ASN J  84      19.351 -11.426   6.919  1.00 98.99           C  
ATOM    687  CG  ASN J  84      19.900 -12.655   7.622  1.00 98.98           C  
ATOM    688  OD1 ASN J  84      21.023 -12.672   8.090  1.00 98.34           O  
ATOM    689  ND2 ASN J  84      19.114 -13.690   7.759  1.00 98.13           N  
ATOM    690  N   PRO J  85      22.168 -10.035   6.148  1.00 99.00           N  
ATOM    691  CA  PRO J  85      23.616  -9.864   6.099  1.00 99.00           C  
ATOM    692  C   PRO J  85      24.361 -10.491   7.283  1.00 99.00           C  
ATOM    693  O   PRO J  85      25.557 -10.243   7.428  1.00 99.00           O  
ATOM    694  CB  PRO J  85      23.811  -8.346   6.038  1.00 99.00           C  
ATOM    695  CG  PRO J  85      22.700  -7.853   6.972  1.00 98.97           C  
ATOM    696  CD  PRO J  85      21.549  -8.810   6.661  1.00 99.00           C  
ATOM    697  N   VAL J  86      23.692 -11.260   8.142  1.00 98.99           N  
ATOM    698  CA  VAL J  86      24.279 -11.790   9.383  1.00 98.99           C  
ATOM    699  C   VAL J  86      24.628 -13.264   9.208  1.00 98.99           C  
ATOM    700  O   VAL J  86      23.753 -14.130   9.226  1.00 98.99           O  
ATOM    701  CB  VAL J  86      23.355 -11.563  10.594  1.00 98.99           C  
ATOM    702  CG1 VAL J  86      24.048 -11.995  11.893  1.00 98.96           C  
ATOM    703  CG2 VAL J  86      22.963 -10.090  10.739  1.00 98.97           C  
ATOM    704  N   GLY J  87      25.904 -13.559   9.079  1.00 99.00           N  
ATOM    705  CA  GLY J  87      26.434 -14.917   8.950  1.00 99.00           C  
ATOM    706  C   GLY J  87      27.052 -15.464  10.234  1.00 99.00           C  
ATOM    707  O   GLY J  87      27.442 -14.717  11.133  1.00 99.00           O  
ATOM    708  N   ILE J  88      27.184 -16.778  10.296  1.00 99.00           N  
ATOM    709  CA  ILE J  88      28.034 -17.434  11.292  1.00 99.00           C  
ATOM    710  C   ILE J  88      29.481 -17.462  10.797  1.00 99.00           C  
ATOM    711  O   ILE J  88      29.769 -17.931   9.694  1.00 99.00           O  
ATOM    712  CB  ILE J  88      27.493 -18.831  11.676  1.00 99.00           C  
ATOM    713  CG1 ILE J  88      28.316 -19.521  12.786  1.00 98.96           C  
ATOM    714  CG2 ILE J  88      27.388 -19.786  10.483  1.00 98.98           C  
ATOM    715  CD1 ILE J  88      28.343 -18.782  14.118  1.00 98.80           C  
ATOM    716  N   ALA J  89      30.395 -16.979  11.608  1.00 99.00           N  
ATOM    717  CA  ALA J  89      31.812 -16.988  11.291  1.00 99.00           C  
ATOM    718  C   ALA J  89      32.405 -18.404  11.305  1.00 99.00           C  
ATOM    719  O   ALA J  89      31.927 -19.303  12.006  1.00 99.00           O  
ATOM    720  CB  ALA J  89      32.544 -16.051  12.262  1.00 99.00           C  
ATOM    721  N   ALA J  90      33.507 -18.573  10.585  1.00 99.00           N  
ATOM    722  CA  ALA J  90      34.283 -19.800  10.642  1.00 99.00           C  
ATOM    723  C   ALA J  90      34.720 -20.134  12.069  1.00 99.00           C  
ATOM    724  O   ALA J  90      34.996 -19.257  12.896  1.00 98.99           O  
ATOM    725  CB  ALA J  90      35.497 -19.679   9.713  1.00 98.99           C  
ATOM    726  N   GLY J  91      34.814 -21.421  12.345  1.00 99.00           N  
ATOM    727  CA  GLY J  91      35.297 -21.959  13.601  1.00 99.00           C  
ATOM    728  C   GLY J  91      34.223 -22.497  14.533  1.00 99.00           C  
ATOM    729  O   GLY J  91      34.551 -23.325  15.386  1.00 98.99           O  
ATOM    730  N   PHE J  92      32.966 -22.107  14.376  1.00 99.00           N  
ATOM    731  CA  PHE J  92      31.862 -22.778  15.064  1.00 99.00           C  
ATOM    732  C   PHE J  92      31.616 -24.161  14.456  1.00 99.00           C  
ATOM    733  O   PHE J  92      31.839 -25.172  15.125  1.00 98.99           O  
ATOM    734  CB  PHE J  92      30.595 -21.913  15.041  1.00 99.00           C  
ATOM    735  CG  PHE J  92      29.437 -22.576  15.761  1.00 98.99           C  
ATOM    736  CD1 PHE J  92      28.405 -23.192  15.034  1.00 98.95           C  
ATOM    737  CD2 PHE J  92      29.419 -22.628  17.166  1.00 98.96           C  
ATOM    738  CE1 PHE J  92      27.358 -23.849  15.703  1.00 98.95           C  
ATOM    739  CE2 PHE J  92      28.378 -23.284  17.843  1.00 98.95           C  
ATOM    740  CZ  PHE J  92      27.344 -23.893  17.110  1.00 98.96           C  
ATOM    741  N   ASP J  93      31.245 -24.200  13.186  1.00 99.00           N  
ATOM    742  CA  ASP J  93      31.096 -25.458  12.455  1.00 99.00           C  
ATOM    743  C   ASP J  93      32.331 -25.735  11.583  1.00 99.00           C  
ATOM    744  O   ASP J  93      32.347 -25.530  10.367  1.00 99.00           O  
ATOM    745  CB  ASP J  93      29.787 -25.478  11.659  1.00 99.00           C  
ATOM    746  CG  ASP J  93      29.511 -26.860  11.064  1.00 99.00           C  
ATOM    747  OD1 ASP J  93      30.260 -27.818  11.377  1.00 98.98           O  
ATOM    748  OD2 ASP J  93      28.539 -26.984  10.298  1.00 98.97           O  
ATOM    749  N   LYS J  94      33.383 -26.214  12.212  1.00 99.00           N  
ATOM    750  CA  LYS J  94      34.654 -26.479  11.515  1.00 99.00           C  
ATOM    751  C   LYS J  94      34.556 -27.579  10.452  1.00 98.99           C  
ATOM    752  O   LYS J  94      35.365 -27.602   9.527  1.00 98.98           O  
ATOM    753  CB  LYS J  94      35.752 -26.829  12.530  1.00 98.99           C  
ATOM    754  CG  LYS J  94      36.261 -25.590  13.282  1.00 98.68           C  
ATOM    755  CD  LYS J  94      37.368 -25.960  14.272  1.00 98.64           C  
ATOM    756  CE  LYS J  94      38.030 -24.732  14.901  1.00 98.20           C  
ATOM    757  NZ  LYS J  94      38.996 -24.068  13.980  1.00 98.16           N  
ATOM    758  N   HIS J  95      33.613 -28.495  10.592  1.00 99.00           N  
ATOM    759  CA  HIS J  95      33.569 -29.753   9.845  1.00 99.00           C  
ATOM    760  C   HIS J  95      32.311 -29.905   8.978  1.00 99.00           C  
ATOM    761  O   HIS J  95      32.095 -30.972   8.406  1.00 99.00           O  
ATOM    762  CB  HIS J  95      33.744 -30.931  10.816  1.00 99.00           C  
ATOM    763  CG  HIS J  95      34.838 -30.758  11.843  1.00 98.99           C  
ATOM    764  ND1 HIS J  95      36.129 -30.349  11.603  1.00 96.63           N  
ATOM    765  CD2 HIS J  95      34.723 -30.915  13.203  1.00 96.34           C  
ATOM    766  CE1 HIS J  95      36.768 -30.257  12.780  1.00 97.91           C  
ATOM    767  NE2 HIS J  95      35.944 -30.599  13.768  1.00 98.53           N  
ATOM    768  N   GLY J  96      31.473 -28.874   8.891  1.00 99.00           N  
ATOM    769  CA  GLY J  96      30.242 -28.878   8.097  1.00 99.00           C  
ATOM    770  C   GLY J  96      29.156 -29.807   8.644  1.00 99.00           C  
ATOM    771  O   GLY J  96      28.461 -30.474   7.874  1.00 98.98           O  
ATOM    772  N   GLU J  97      29.020 -29.903   9.965  1.00 99.00           N  
ATOM    773  CA  GLU J  97      28.104 -30.829  10.646  1.00 99.00           C  
ATOM    774  C   GLU J  97      26.741 -30.207  10.969  1.00 98.99           C  
ATOM    775  O   GLU J  97      25.773 -30.941  11.173  1.00 98.95           O  
ATOM    776  CB  GLU J  97      28.750 -31.346  11.940  1.00 98.99           C  
ATOM    777  CG  GLU J  97      30.007 -32.200  11.663  1.00 98.90           C  
ATOM    778  CD  GLU J  97      30.660 -32.684  12.954  1.00 98.80           C  
ATOM    779  OE1 GLU J  97      30.571 -33.903  13.230  1.00 97.16           O  
ATOM    780  OE2 GLU J  97      31.250 -31.861  13.682  1.00 97.21           O  
ATOM    781  N   ALA J  98      26.658 -28.888  11.023  1.00 98.98           N  
ATOM    782  CA  ALA J  98      25.504 -28.168  11.569  1.00 98.98           C  
ATOM    783  C   ALA J  98      24.888 -27.125  10.617  1.00 98.98           C  
ATOM    784  O   ALA J  98      24.031 -26.345  11.037  1.00 98.95           O  
ATOM    785  CB  ALA J  98      25.923 -27.568  12.922  1.00 98.97           C  
ATOM    786  N   VAL J  99      25.258 -27.140   9.335  1.00 98.98           N  
ATOM    787  CA  VAL J  99      24.873 -26.115   8.342  1.00 98.98           C  
ATOM    788  C   VAL J  99      23.368 -25.829   8.327  1.00 98.96           C  
ATOM    789  O   VAL J  99      22.947 -24.679   8.442  1.00 98.93           O  
ATOM    790  CB  VAL J  99      25.347 -26.516   6.926  1.00 98.99           C  
ATOM    791  CG1 VAL J  99      25.014 -25.433   5.895  1.00 98.97           C  
ATOM    792  CG2 VAL J  99      26.855 -26.772   6.874  1.00 98.98           C  
ATOM    793  N   ASP J 100      22.545 -26.861   8.230  1.00 98.91           N  
ATOM    794  CA  ASP J 100      21.087 -26.674   8.167  1.00 98.88           C  
ATOM    795  C   ASP J 100      20.500 -26.110   9.470  1.00 98.80           C  
ATOM    796  O   ASP J 100      19.581 -25.291   9.444  1.00 98.70           O  
ATOM    797  CB  ASP J 100      20.414 -28.008   7.817  1.00 98.90           C  
ATOM    798  CG  ASP J 100      20.698 -28.422   6.374  1.00 98.87           C  
ATOM    799  OD1 ASP J 100      20.326 -27.663   5.453  1.00 98.53           O  
ATOM    800  OD2 ASP J 100      21.262 -29.509   6.143  1.00 98.49           O  
ATOM    801  N   GLY J 101      21.047 -26.528  10.603  1.00 98.73           N  
ATOM    802  CA  GLY J 101      20.663 -25.982  11.901  1.00 98.68           C  
ATOM    803  C   GLY J 101      21.064 -24.517  12.065  1.00 98.68           C  
ATOM    804  O   GLY J 101      20.318 -23.744  12.662  1.00 98.65           O  
ATOM    805  N   LEU J 102      22.180 -24.116  11.486  1.00 98.85           N  
ATOM    806  CA  LEU J 102      22.630 -22.721  11.489  1.00 98.88           C  
ATOM    807  C   LEU J 102      21.720 -21.817  10.647  1.00 98.80           C  
ATOM    808  O   LEU J 102      21.372 -20.725  11.096  1.00 98.81           O  
ATOM    809  CB  LEU J 102      24.091 -22.664  11.023  1.00 98.95           C  
ATOM    810  CG  LEU J 102      25.087 -23.219  12.063  1.00 98.98           C  
ATOM    811  CD1 LEU J 102      26.449 -23.445  11.416  1.00 98.97           C  
ATOM    812  CD2 LEU J 102      25.272 -22.258  13.240  1.00 98.98           C  
ATOM    813  N   TYR J 103      21.243 -22.287   9.495  1.00 98.86           N  
ATOM    814  CA  TYR J 103      20.189 -21.569   8.765  1.00 98.82           C  
ATOM    815  C   TYR J 103      18.887 -21.492   9.572  1.00 98.69           C  
ATOM    816  O   TYR J 103      18.280 -20.430   9.670  1.00 98.64           O  
ATOM    817  CB  TYR J 103      19.923 -22.224   7.402  1.00 98.89           C  
ATOM    818  CG  TYR J 103      21.062 -22.108   6.411  1.00 98.95           C  
ATOM    819  CD1 TYR J 103      21.603 -20.847   6.084  1.00 98.95           C  
ATOM    820  CD2 TYR J 103      21.567 -23.260   5.786  1.00 98.96           C  
ATOM    821  CE1 TYR J 103      22.650 -20.742   5.158  1.00 98.96           C  
ATOM    822  CE2 TYR J 103      22.610 -23.168   4.855  1.00 98.96           C  
ATOM    823  CZ  TYR J 103      23.151 -21.908   4.549  1.00 98.97           C  
ATOM    824  OH  TYR J 103      24.187 -21.821   3.643  1.00 98.96           O  
ATOM    825  N   LYS J 104      18.503 -22.585  10.209  1.00 98.55           N  
ATOM    826  CA  LYS J 104      17.328 -22.594  11.099  1.00 98.45           C  
ATOM    827  C   LYS J 104      17.472 -21.618  12.281  1.00 98.45           C  
ATOM    828  O   LYS J 104      16.468 -21.095  12.757  1.00 98.32           O  
ATOM    829  CB  LYS J 104      17.074 -24.033  11.574  1.00 98.27           C  
ATOM    830  CG  LYS J 104      15.765 -24.172  12.361  1.00 95.08           C  
ATOM    831  CD  LYS J 104      15.543 -25.616  12.822  1.00 93.03           C  
ATOM    832  CE  LYS J 104      14.300 -25.705  13.709  1.00 86.75           C  
ATOM    833  NZ  LYS J 104      14.171 -27.035  14.351  1.00 77.78           N  
ATOM    834  N   MET J 105      18.676 -21.356  12.729  1.00 98.59           N  
ATOM    835  CA  MET J 105      18.981 -20.350  13.760  1.00 98.61           C  
ATOM    836  C   MET J 105      18.755 -18.909  13.275  1.00 98.59           C  
ATOM    837  O   MET J 105      18.688 -17.987  14.085  1.00 98.57           O  
ATOM    838  CB  MET J 105      20.418 -20.588  14.250  1.00 98.69           C  
ATOM    839  CG  MET J 105      20.704 -19.948  15.607  1.00 98.66           C  
ATOM    840  SD  MET J 105      22.408 -20.167  16.197  1.00 98.62           S  
ATOM    841  CE  MET J 105      22.502 -21.953  16.421  1.00 98.00           C  
ATOM    842  N   GLY J 106      18.632 -18.707  11.964  1.00 98.59           N  
ATOM    843  CA  GLY J 106      18.315 -17.415  11.359  1.00 98.59           C  
ATOM    844  C   GLY J 106      19.494 -16.708  10.694  1.00 98.71           C  
ATOM    845  O   GLY J 106      19.337 -15.560  10.273  1.00 98.71           O  
ATOM    846  N   PHE J 107      20.650 -17.353  10.570  1.00 98.88           N  
ATOM    847  CA  PHE J 107      21.763 -16.797   9.797  1.00 98.89           C  
ATOM    848  C   PHE J 107      21.413 -16.699   8.309  1.00 98.89           C  
ATOM    849  O   PHE J 107      20.842 -17.626   7.735  1.00 98.89           O  
ATOM    850  CB  PHE J 107      23.034 -17.629  10.012  1.00 98.91           C  
ATOM    851  CG  PHE J 107      23.632 -17.495  11.400  1.00 98.95           C  
ATOM    852  CD1 PHE J 107      24.249 -16.295  11.784  1.00 98.94           C  
ATOM    853  CD2 PHE J 107      23.603 -18.570  12.305  1.00 98.95           C  
ATOM    854  CE1 PHE J 107      24.831 -16.165  13.051  1.00 98.94           C  
ATOM    855  CE2 PHE J 107      24.185 -18.449  13.576  1.00 98.94           C  
ATOM    856  CZ  PHE J 107      24.802 -17.244  13.947  1.00 98.95           C  
ATOM    857  N   GLY J 108      21.805 -15.599   7.672  1.00 98.95           N  
ATOM    858  CA  GLY J 108      21.598 -15.363   6.240  1.00 98.96           C  
ATOM    859  C   GLY J 108      22.612 -16.086   5.350  1.00 98.98           C  
ATOM    860  O   GLY J 108      22.377 -16.273   4.159  1.00 98.96           O  
ATOM    861  N   PHE J 109      23.715 -16.492   5.932  1.00 99.00           N  
ATOM    862  CA  PHE J 109      24.702 -17.359   5.301  1.00 99.00           C  
ATOM    863  C   PHE J 109      25.513 -18.107   6.359  1.00 99.00           C  
ATOM    864  O   PHE J 109      25.599 -17.698   7.518  1.00 99.00           O  
ATOM    865  CB  PHE J 109      25.603 -16.561   4.344  1.00 99.00           C  
ATOM    866  CG  PHE J 109      26.482 -15.514   5.000  1.00 99.00           C  
ATOM    867  CD1 PHE J 109      25.924 -14.309   5.468  1.00 99.00           C  
ATOM    868  CD2 PHE J 109      27.867 -15.718   5.098  1.00 99.00           C  
ATOM    869  CE1 PHE J 109      26.743 -13.314   6.020  1.00 98.99           C  
ATOM    870  CE2 PHE J 109      28.694 -14.728   5.646  1.00 98.99           C  
ATOM    871  CZ  PHE J 109      28.128 -13.522   6.105  1.00 99.00           C  
ATOM    872  N   VAL J 110      26.110 -19.209   5.950  1.00 99.00           N  
ATOM    873  CA  VAL J 110      26.926 -20.068   6.818  1.00 99.00           C  
ATOM    874  C   VAL J 110      28.322 -20.183   6.235  1.00 99.00           C  
ATOM    875  O   VAL J 110      28.475 -20.444   5.048  1.00 99.00           O  
ATOM    876  CB  VAL J 110      26.266 -21.451   6.989  1.00 99.00           C  
ATOM    877  CG1 VAL J 110      27.151 -22.424   7.775  1.00 98.97           C  
ATOM    878  CG2 VAL J 110      24.928 -21.326   7.733  1.00 98.98           C  
ATOM    879  N   GLU J 111      29.336 -20.047   7.080  1.00 99.00           N  
ATOM    880  CA  GLU J 111      30.717 -20.367   6.730  1.00 99.00           C  
ATOM    881  C   GLU J 111      31.215 -21.525   7.597  1.00 99.00           C  
ATOM    882  O   GLU J 111      31.287 -21.421   8.821  1.00 99.00           O  
ATOM    883  CB  GLU J 111      31.597 -19.123   6.850  1.00 99.00           C  
ATOM    884  CG  GLU J 111      33.014 -19.339   6.287  1.00 98.99           C  
ATOM    885  CD  GLU J 111      33.855 -18.067   6.414  1.00 99.00           C  
ATOM    886  OE1 GLU J 111      34.934 -18.150   7.047  1.00 98.92           O  
ATOM    887  OE2 GLU J 111      33.428 -16.992   5.937  1.00 98.93           O  
ATOM    888  N   ILE J 112      31.575 -22.627   6.963  1.00 99.00           N  
ATOM    889  CA  ILE J 112      32.195 -23.767   7.647  1.00 99.00           C  
ATOM    890  C   ILE J 112      33.719 -23.680   7.600  1.00 99.00           C  
ATOM    891  O   ILE J 112      34.304 -22.927   6.824  1.00 99.00           O  
ATOM    892  CB  ILE J 112      31.680 -25.121   7.121  1.00 99.00           C  
ATOM    893  CG1 ILE J 112      32.165 -25.400   5.681  1.00 98.96           C  
ATOM    894  CG2 ILE J 112      30.155 -25.197   7.256  1.00 98.95           C  
ATOM    895  CD1 ILE J 112      32.038 -26.874   5.285  1.00 98.91           C  
ATOM    896  N   GLY J 113      34.381 -24.487   8.406  1.00 98.87           N  
ATOM    897  CA  GLY J 113      35.834 -24.523   8.416  1.00 98.94           C  
ATOM    898  C   GLY J 113      36.445 -23.794   9.626  1.00 98.95           C  
ATOM    899  O   GLY J 113      35.758 -23.422  10.570  1.00 98.76           O  
ATOM    900  N   SER J 114      37.770 -23.592   9.657  1.00 98.99           N  
ATOM    901  CA  SER J 114      38.662 -23.980   8.548  1.00 98.99           C  
ATOM    902  C   SER J 114      38.809 -25.485   8.382  1.00 98.99           C  
ATOM    903  O   SER J 114      38.876 -26.231   9.363  1.00 98.98           O  
ATOM    904  CB  SER J 114      40.037 -23.359   8.735  1.00 98.99           C  
ATOM    905  OG  SER J 114      39.932 -21.957   8.830  1.00 98.95           O  
ATOM    906  N   VAL J 115      38.908 -25.900   7.135  1.00 99.00           N  
ATOM    907  CA  VAL J 115      39.163 -27.292   6.748  1.00 99.00           C  
ATOM    908  C   VAL J 115      40.596 -27.412   6.239  1.00 99.00           C  
ATOM    909  O   VAL J 115      41.029 -26.621   5.402  1.00 98.99           O  
ATOM    910  CB  VAL J 115      38.162 -27.802   5.689  1.00 99.00           C  
ATOM    911  CG1 VAL J 115      38.271 -29.325   5.554  1.00 98.95           C  
ATOM    912  CG2 VAL J 115      36.708 -27.465   6.053  1.00 98.98           C  
ATOM    913  N   THR J 116      41.332 -28.388   6.739  1.00 99.00           N  
ATOM    914  CA  THR J 116      42.691 -28.714   6.277  1.00 99.00           C  
ATOM    915  C   THR J 116      42.659 -29.889   5.293  1.00 99.00           C  
ATOM    916  O   THR J 116      41.760 -30.727   5.416  1.00 98.99           O  
ATOM    917  CB  THR J 116      43.630 -29.025   7.449  1.00 98.99           C  
ATOM    918  OG1 THR J 116      43.147 -30.102   8.225  1.00 98.97           O  
ATOM    919  CG2 THR J 116      43.776 -27.832   8.392  1.00 98.98           C  
ATOM    920  N   PRO J 117      43.621 -30.029   4.375  1.00 99.00           N  
ATOM    921  CA  PRO J 117      43.631 -31.141   3.414  1.00 99.00           C  
ATOM    922  C   PRO J 117      43.526 -32.509   4.085  1.00 99.00           C  
ATOM    923  O   PRO J 117      42.551 -33.243   3.890  1.00 98.99           O  
ATOM    924  CB  PRO J 117      44.923 -30.973   2.607  1.00 98.99           C  
ATOM    925  CG  PRO J 117      45.133 -29.464   2.622  1.00 98.85           C  
ATOM    926  CD  PRO J 117      44.659 -29.075   4.028  1.00 98.99           C  
ATOM    927  N   LYS J 118      44.473 -32.825   4.951  1.00 98.99           N  
ATOM    928  CA  LYS J 118      44.471 -34.052   5.757  1.00 98.99           C  
ATOM    929  C   LYS J 118      43.793 -33.806   7.111  1.00 99.00           C  
ATOM    930  O   LYS J 118      43.863 -32.689   7.621  1.00 98.99           O  
ATOM    931  CB  LYS J 118      45.906 -34.571   5.929  1.00 98.97           C  
ATOM    932  CG  LYS J 118      46.535 -34.938   4.582  1.00 97.81           C  
ATOM    933  CD  LYS J 118      47.976 -35.428   4.747  1.00 92.06           C  
ATOM    934  CE  LYS J 118      48.557 -35.689   3.355  0.99 84.56           C  
ATOM    935  NZ  LYS J 118      49.982 -36.095   3.404  0.99 72.50           N  
ATOM    936  N   PRO J 119      43.191 -34.842   7.731  1.00 99.00           N  
ATOM    937  CA  PRO J 119      42.739 -34.738   9.110  1.00 99.00           C  
ATOM    938  C   PRO J 119      43.885 -34.364  10.054  1.00 99.00           C  
ATOM    939  O   PRO J 119      45.019 -34.806   9.873  1.00 98.99           O  
ATOM    940  CB  PRO J 119      42.145 -36.106   9.471  1.00 98.99           C  
ATOM    941  CG  PRO J 119      41.824 -36.736   8.116  1.00 98.45           C  
ATOM    942  CD  PRO J 119      42.901 -36.154   7.197  1.00 98.98           C  
ATOM    943  N   GLN J 120      43.593 -33.582  11.072  1.00 98.99           N  
ATOM    944  CA  GLN J 120      44.519 -33.301  12.162  1.00 98.99           C  
ATOM    945  C   GLN J 120      43.782 -32.928  13.454  1.00 98.99           C  
ATOM    946  O   GLN J 120      42.731 -32.293  13.431  1.00 98.98           O  
ATOM    947  CB  GLN J 120      45.546 -32.221  11.760  1.00 98.98           C  
ATOM    948  CG  GLN J 120      44.957 -30.818  11.497  1.00 98.92           C  
ATOM    949  CD  GLN J 120      46.052 -29.795  11.167  1.00 98.96           C  
ATOM    950  OE1 GLN J 120      46.909 -30.008  10.321  1.00 98.25           O  
ATOM    951  NE2 GLN J 120      46.070 -28.669  11.841  1.00 98.34           N  
ATOM    952  N   GLU J 121      44.376 -33.279  14.594  1.00 98.98           N  
ATOM    953  CA  GLU J 121      43.767 -33.091  15.918  1.00 98.98           C  
ATOM    954  C   GLU J 121      43.796 -31.638  16.421  1.00 98.99           C  
ATOM    955  O   GLU J 121      42.992 -31.242  17.266  1.00 98.94           O  
ATOM    956  CB  GLU J 121      44.479 -34.013  16.927  1.00 98.89           C  
ATOM    957  CG  GLU J 121      44.221 -35.505  16.689  0.99 88.45           C  
ATOM    958  CD  GLU J 121      42.725 -35.816  16.776  0.99 80.20           C  
ATOM    959  OE1 GLU J 121      42.207 -36.430  15.822  0.99 73.74           O  
ATOM    960  OE2 GLU J 121      42.094 -35.385  17.767  0.98 73.65           O  
ATOM    961  N   GLY J 122      44.715 -30.834  15.917  1.00 98.98           N  
ATOM    962  CA  GLY J 122      44.995 -29.515  16.472  1.00 98.99           C  
ATOM    963  C   GLY J 122      45.876 -29.569  17.724  1.00 98.99           C  
ATOM    964  O   GLY J 122      46.597 -30.534  17.961  1.00 98.97           O  
ATOM    965  N   ASN J 123      45.832 -28.507  18.522  1.00 98.99           N  
ATOM    966  CA  ASN J 123      46.649 -28.390  19.729  1.00 98.99           C  
ATOM    967  C   ASN J 123      46.093 -29.234  20.891  1.00 98.99           C  
ATOM    968  O   ASN J 123      44.895 -29.533  20.919  1.00 98.98           O  
ATOM    969  CB  ASN J 123      46.759 -26.908  20.116  1.00 98.98           C  
ATOM    970  CG  ASN J 123      47.631 -26.108  19.162  1.00 98.97           C  
ATOM    971  OD1 ASN J 123      48.655 -26.565  18.685  1.00 97.62           O  
ATOM    972  ND2 ASN J 123      47.260 -24.884  18.884  1.00 97.70           N  
ATOM    973  N   PRO J 124      46.924 -29.557  21.902  1.00 98.99           N  
ATOM    974  CA  PRO J 124      46.457 -30.181  23.136  1.00 98.99           C  
ATOM    975  C   PRO J 124      45.413 -29.329  23.857  1.00 99.00           C  
ATOM    976  O   PRO J 124      45.391 -28.098  23.757  1.00 98.99           O  
ATOM    977  CB  PRO J 124      47.709 -30.391  24.001  1.00 98.98           C  
ATOM    978  CG  PRO J 124      48.859 -30.378  22.994  1.00 98.46           C  
ATOM    979  CD  PRO J 124      48.362 -29.415  21.920  1.00 98.95           C  
ATOM    980  N   ARG J 125      44.552 -29.993  24.626  1.00 98.98           N  
ATOM    981  CA  ARG J 125      43.593 -29.347  25.521  1.00 98.99           C  
ATOM    982  C   ARG J 125      44.255 -29.027  26.877  1.00 98.99           C  
ATOM    983  O   ARG J 125      45.147 -29.758  27.288  1.00 98.96           O  
ATOM    984  CB  ARG J 125      42.353 -30.235  25.700  1.00 98.97           C  
ATOM    985  CG  ARG J 125      41.580 -30.450  24.397  1.00 98.30           C  
ATOM    986  CD  ARG J 125      40.350 -31.327  24.651  1.00 96.10           C  
ATOM    987  NE  ARG J 125      39.665 -31.677  23.391  1.00 89.13           N  
ATOM    988  CZ  ARG J 125      39.328 -32.895  22.991  1.00 81.54           C  
ATOM    989  NH1 ARG J 125      39.505 -33.956  23.734  1.00 77.14           N  
ATOM    990  NH2 ARG J 125      38.807 -33.073  21.816  1.00 78.53           N  
ATOM    991  N   PRO J 126      43.791 -27.990  27.594  1.00 98.99           N  
ATOM    992  CA  PRO J 126      42.765 -27.029  27.195  1.00 99.00           C  
ATOM    993  C   PRO J 126      43.282 -26.072  26.107  1.00 99.00           C  
ATOM    994  O   PRO J 126      44.461 -25.721  26.069  1.00 98.99           O  
ATOM    995  CB  PRO J 126      42.390 -26.286  28.481  1.00 98.98           C  
ATOM    996  CG  PRO J 126      43.692 -26.303  29.285  1.00 98.62           C  
ATOM    997  CD  PRO J 126      44.296 -27.665  28.930  1.00 98.96           C  
ATOM    998  N   ARG J 127      42.391 -25.650  25.224  1.00 99.00           N  
ATOM    999  CA  ARG J 127      42.721 -24.819  24.057  1.00 99.00           C  
ATOM   1000  C   ARG J 127      41.671 -23.761  23.716  1.00 99.00           C  
ATOM   1001  O   ARG J 127      41.758 -23.125  22.669  1.00 98.98           O  
ATOM   1002  CB  ARG J 127      43.043 -25.730  22.856  1.00 98.99           C  
ATOM   1003  CG  ARG J 127      41.888 -26.649  22.466  1.00 98.97           C  
ATOM   1004  CD  ARG J 127      42.324 -27.625  21.380  1.00 98.97           C  
ATOM   1005  NE  ARG J 127      41.248 -28.560  21.032  1.00 98.97           N  
ATOM   1006  CZ  ARG J 127      41.261 -29.481  20.091  1.00 98.98           C  
ATOM   1007  NH1 ARG J 127      42.286 -29.659  19.315  1.00 98.90           N  
ATOM   1008  NH2 ARG J 127      40.220 -30.239  19.914  1.00 98.89           N  
ATOM   1009  N   VAL J 128      40.690 -23.588  24.588  1.00 98.99           N  
ATOM   1010  CA  VAL J 128      39.643 -22.565  24.500  1.00 98.99           C  
ATOM   1011  C   VAL J 128      39.377 -22.039  25.901  1.00 98.99           C  
ATOM   1012  O   VAL J 128      39.257 -22.833  26.832  1.00 98.97           O  
ATOM   1013  CB  VAL J 128      38.326 -23.110  23.913  1.00 98.90           C  
ATOM   1014  CG1 VAL J 128      37.398 -21.959  23.493  1.00 94.63           C  
ATOM   1015  CG2 VAL J 128      38.540 -23.987  22.687  1.00 94.62           C  
ATOM   1016  N   PHE J 129      39.269 -20.729  26.047  1.00 99.00           N  
ATOM   1017  CA  PHE J 129      39.169 -20.052  27.337  1.00 99.00           C  
ATOM   1018  C   PHE J 129      38.123 -18.943  27.270  1.00 99.00           C  
ATOM   1019  O   PHE J 129      38.116 -18.145  26.333  1.00 98.99           O  
ATOM   1020  CB  PHE J 129      40.537 -19.484  27.718  1.00 99.00           C  
ATOM   1021  CG  PHE J 129      41.651 -20.509  27.649  1.00 99.00           C  
ATOM   1022  CD1 PHE J 129      41.887 -21.369  28.735  1.00 98.98           C  
ATOM   1023  CD2 PHE J 129      42.400 -20.656  26.465  1.00 98.98           C  
ATOM   1024  CE1 PHE J 129      42.855 -22.376  28.648  1.00 98.97           C  
ATOM   1025  CE2 PHE J 129      43.370 -21.662  26.368  1.00 98.97           C  
ATOM   1026  CZ  PHE J 129      43.592 -22.524  27.466  1.00 98.97           C  
ATOM   1027  N   ARG J 130      37.253 -18.884  28.267  1.00 99.00           N  
ATOM   1028  CA  ARG J 130      36.258 -17.813  28.425  1.00 99.00           C  
ATOM   1029  C   ARG J 130      36.865 -16.659  29.217  1.00 99.00           C  
ATOM   1030  O   ARG J 130      37.528 -16.890  30.222  1.00 98.98           O  
ATOM   1031  CB  ARG J 130      35.002 -18.331  29.145  1.00 98.98           C  
ATOM   1032  CG  ARG J 130      34.264 -19.429  28.382  1.00 98.74           C  
ATOM   1033  CD  ARG J 130      33.104 -19.974  29.219  1.00 98.79           C  
ATOM   1034  NE  ARG J 130      32.499 -21.152  28.596  1.00 98.78           N  
ATOM   1035  CZ  ARG J 130      32.200 -22.316  29.163  1.00 98.88           C  
ATOM   1036  NH1 ARG J 130      32.369 -22.549  30.434  1.00 98.39           N  
ATOM   1037  NH2 ARG J 130      31.711 -23.275  28.439  1.00 98.33           N  
ATOM   1038  N   LEU J 131      36.562 -15.445  28.792  1.00 99.00           N  
ATOM   1039  CA  LEU J 131      36.804 -14.209  29.532  1.00 99.00           C  
ATOM   1040  C   LEU J 131      35.437 -13.530  29.730  1.00 98.99           C  
ATOM   1041  O   LEU J 131      35.097 -12.615  28.983  1.00 98.97           O  
ATOM   1042  CB  LEU J 131      37.806 -13.311  28.774  1.00 98.99           C  
ATOM   1043  CG  LEU J 131      39.286 -13.715  28.828  1.00 98.63           C  
ATOM   1044  CD1 LEU J 131      39.608 -15.013  28.090  1.00 95.50           C  
ATOM   1045  CD2 LEU J 131      40.123 -12.607  28.186  1.00 95.37           C  
ATOM   1046  N   PRO J 132      34.603 -14.010  30.656  1.00 98.98           N  
ATOM   1047  CA  PRO J 132      33.229 -13.524  30.784  1.00 98.97           C  
ATOM   1048  C   PRO J 132      33.151 -12.035  31.126  1.00 98.98           C  
ATOM   1049  O   PRO J 132      32.311 -11.336  30.561  1.00 98.93           O  
ATOM   1050  CB  PRO J 132      32.579 -14.410  31.856  1.00 98.88           C  
ATOM   1051  CG  PRO J 132      33.758 -14.959  32.653  1.00 98.37           C  
ATOM   1052  CD  PRO J 132      34.860 -15.064  31.611  1.00 98.92           C  
ATOM   1053  N   GLU J 133      34.055 -11.519  31.940  1.00 98.97           N  
ATOM   1054  CA  GLU J 133      34.132 -10.103  32.322  1.00 98.98           C  
ATOM   1055  C   GLU J 133      34.382  -9.187  31.113  1.00 98.98           C  
ATOM   1056  O   GLU J 133      33.957  -8.037  31.102  1.00 98.92           O  
ATOM   1057  CB  GLU J 133      35.249  -9.893  33.359  1.00 98.95           C  
ATOM   1058  CG  GLU J 133      35.082 -10.693  34.659  1.00 98.55           C  
ATOM   1059  CD  GLU J 133      35.557 -12.156  34.592  1.00 98.25           C  
ATOM   1060  OE1 GLU J 133      35.459 -12.843  35.626  1.00 96.94           O  
ATOM   1061  OE2 GLU J 133      36.020 -12.604  33.515  1.00 96.83           O  
ATOM   1062  N   ASP J 134      35.018  -9.727  30.071  1.00 98.99           N  
ATOM   1063  CA  ASP J 134      35.343  -8.996  28.845  1.00 99.00           C  
ATOM   1064  C   ASP J 134      34.370  -9.295  27.694  1.00 99.00           C  
ATOM   1065  O   ASP J 134      34.495  -8.706  26.621  1.00 98.99           O  
ATOM   1066  CB  ASP J 134      36.776  -9.333  28.423  1.00 99.00           C  
ATOM   1067  CG  ASP J 134      37.809  -9.050  29.508  1.00 98.99           C  
ATOM   1068  OD1 ASP J 134      37.866  -7.900  29.993  1.00 98.90           O  
ATOM   1069  OD2 ASP J 134      38.568  -9.987  29.833  1.00 98.91           O  
ATOM   1070  N   GLN J 135      33.437 -10.222  27.873  1.00 98.98           N  
ATOM   1071  CA  GLN J 135      32.617 -10.805  26.802  1.00 98.98           C  
ATOM   1072  C   GLN J 135      33.488 -11.304  25.639  1.00 98.99           C  
ATOM   1073  O   GLN J 135      33.234 -11.021  24.460  1.00 98.97           O  
ATOM   1074  CB  GLN J 135      31.513  -9.839  26.359  1.00 98.88           C  
ATOM   1075  CG  GLN J 135      30.591  -9.401  27.502  1.00 94.91           C  
ATOM   1076  CD  GLN J 135      29.555  -8.362  27.066  1.00 87.53           C  
ATOM   1077  OE1 GLN J 135      29.346  -8.073  25.898  1.00 78.28           O  
ATOM   1078  NE2 GLN J 135      28.879  -7.755  28.011  1.00 73.24           N  
ATOM   1079  N   ALA J 136      34.541 -12.021  25.979  1.00 99.00           N  
ATOM   1080  CA  ALA J 136      35.572 -12.459  25.060  1.00 99.00           C  
ATOM   1081  C   ALA J 136      35.910 -13.943  25.221  1.00 99.00           C  
ATOM   1082  O   ALA J 136      35.607 -14.595  26.225  1.00 98.99           O  
ATOM   1083  CB  ALA J 136      36.800 -11.561  25.245  1.00 99.00           C  
ATOM   1084  N   VAL J 137      36.576 -14.471  24.207  1.00 99.00           N  
ATOM   1085  CA  VAL J 137      37.142 -15.820  24.198  1.00 99.00           C  
ATOM   1086  C   VAL J 137      38.576 -15.734  23.698  1.00 99.00           C  
ATOM   1087  O   VAL J 137      38.881 -14.953  22.801  1.00 99.00           O  
ATOM   1088  CB  VAL J 137      36.275 -16.776  23.341  1.00 98.99           C  
ATOM   1089  CG1 VAL J 137      36.944 -18.131  23.079  1.00 98.88           C  
ATOM   1090  CG2 VAL J 137      34.928 -17.054  24.025  1.00 98.91           C  
ATOM   1091  N   ILE J 138      39.455 -16.557  24.253  1.00 99.00           N  
ATOM   1092  CA  ILE J 138      40.760 -16.849  23.651  1.00 99.00           C  
ATOM   1093  C   ILE J 138      40.741 -18.301  23.192  1.00 99.00           C  
ATOM   1094  O   ILE J 138      40.350 -19.190  23.941  1.00 99.00           O  
ATOM   1095  CB  ILE J 138      41.921 -16.548  24.623  1.00 99.00           C  
ATOM   1096  CG1 ILE J 138      41.988 -15.031  24.910  1.00 98.97           C  
ATOM   1097  CG2 ILE J 138      43.262 -17.051  24.054  1.00 98.96           C  
ATOM   1098  CD1 ILE J 138      42.959 -14.649  26.038  1.00 98.93           C  
ATOM   1099  N   ASN J 139      41.187 -18.565  21.979  1.00 99.00           N  
ATOM   1100  CA  ASN J 139      41.317 -19.929  21.487  1.00 99.00           C  
ATOM   1101  C   ASN J 139      42.674 -20.155  20.815  1.00 98.99           C  
ATOM   1102  O   ASN J 139      43.228 -19.268  20.174  1.00 98.99           O  
ATOM   1103  CB  ASN J 139      40.135 -20.292  20.557  1.00 98.99           C  
ATOM   1104  CG  ASN J 139      40.379 -19.893  19.115  1.00 98.98           C  
ATOM   1105  OD1 ASN J 139      40.918 -20.658  18.330  1.00 97.43           O  
ATOM   1106  ND2 ASN J 139      40.042 -18.683  18.744  1.00 97.26           N  
ATOM   1107  N   ARG J 140      43.142 -21.378  20.927  1.00 99.00           N  
ATOM   1108  CA  ARG J 140      44.316 -21.908  20.230  1.00 99.00           C  
ATOM   1109  C   ARG J 140      44.052 -23.311  19.693  1.00 99.00           C  
ATOM   1110  O   ARG J 140      44.850 -24.225  19.902  1.00 98.99           O  
ATOM   1111  CB  ARG J 140      45.586 -21.820  21.119  1.00 98.99           C  
ATOM   1112  CG  ARG J 140      45.444 -22.533  22.472  1.00 98.74           C  
ATOM   1113  CD  ARG J 140      46.771 -22.531  23.230  1.00 98.85           C  
ATOM   1114  NE  ARG J 140      46.649 -23.155  24.554  1.00 98.84           N  
ATOM   1115  CZ  ARG J 140      46.477 -22.525  25.719  1.00 98.92           C  
ATOM   1116  NH1 ARG J 140      46.345 -21.230  25.797  1.00 98.39           N  
ATOM   1117  NH2 ARG J 140      46.422 -23.188  26.840  1.00 98.24           N  
ATOM   1118  N   TYR J 141      42.910 -23.523  19.041  1.00 98.99           N  
ATOM   1119  CA  TYR J 141      42.525 -24.829  18.507  1.00 99.00           C  
ATOM   1120  C   TYR J 141      43.596 -25.431  17.595  1.00 99.00           C  
ATOM   1121  O   TYR J 141      43.868 -26.626  17.698  1.00 98.98           O  
ATOM   1122  CB  TYR J 141      41.193 -24.716  17.752  1.00 98.99           C  
ATOM   1123  CG  TYR J 141      39.961 -25.004  18.584  1.00 98.98           C  
ATOM   1124  CD1 TYR J 141      39.740 -26.306  19.071  1.00 98.88           C  
ATOM   1125  CD2 TYR J 141      39.006 -24.000  18.835  1.00 98.84           C  
ATOM   1126  CE1 TYR J 141      38.581 -26.609  19.802  1.00 98.68           C  
ATOM   1127  CE2 TYR J 141      37.839 -24.294  19.563  1.00 98.67           C  
ATOM   1128  CZ  TYR J 141      37.633 -25.600  20.045  1.00 98.77           C  
ATOM   1129  OH  TYR J 141      36.494 -25.892  20.755  1.00 98.10           O  
ATOM   1130  N   GLY J 142      44.223 -24.627  16.741  1.00 98.98           N  
ATOM   1131  CA  GLY J 142      45.294 -25.074  15.842  1.00 98.98           C  
ATOM   1132  C   GLY J 142      44.792 -25.907  14.668  1.00 98.98           C  
ATOM   1133  O   GLY J 142      45.407 -26.922  14.332  1.00 98.90           O  
ATOM   1134  N   PHE J 143      43.665 -25.495  14.075  1.00 98.98           N  
ATOM   1135  CA  PHE J 143      43.043 -26.196  12.951  1.00 98.98           C  
ATOM   1136  C   PHE J 143      42.764 -27.683  13.227  1.00 98.99           C  
ATOM   1137  O   PHE J 143      43.113 -28.551  12.422  1.00 98.96           O  
ATOM   1138  CB  PHE J 143      43.838 -25.989  11.651  1.00 98.97           C  
ATOM   1139  CG  PHE J 143      43.912 -24.594  11.074  1.00 98.96           C  
ATOM   1140  CD1 PHE J 143      42.883 -23.654  11.262  1.00 98.85           C  
ATOM   1141  CD2 PHE J 143      45.005 -24.262  10.249  1.00 98.83           C  
ATOM   1142  CE1 PHE J 143      42.939 -22.400  10.641  1.00 98.78           C  
ATOM   1143  CE2 PHE J 143      45.067 -23.017   9.622  1.00 98.74           C  
ATOM   1144  CZ  PHE J 143      44.035 -22.083   9.814  1.00 98.83           C  
ATOM   1145  N   ASN J 144      42.089 -28.008  14.310  1.00 98.99           N  
ATOM   1146  CA  ASN J 144      41.444 -29.312  14.436  1.00 99.00           C  
ATOM   1147  C   ASN J 144      40.432 -29.478  13.291  1.00 99.00           C  
ATOM   1148  O   ASN J 144      39.495 -28.683  13.158  1.00 98.99           O  
ATOM   1149  CB  ASN J 144      40.796 -29.457  15.822  1.00 98.99           C  
ATOM   1150  CG  ASN J 144      39.660 -28.475  16.068  1.00 98.99           C  
ATOM   1151  OD1 ASN J 144      39.810 -27.269  15.978  1.00 98.35           O  
ATOM   1152  ND2 ASN J 144      38.488 -28.973  16.382  1.00 98.08           N  
ATOM   1153  N   SER J 145      40.649 -30.471  12.449  1.00 99.00           N  
ATOM   1154  CA  SER J 145      39.873 -30.643  11.221  1.00 99.00           C  
ATOM   1155  C   SER J 145      39.675 -32.117  10.894  1.00 99.00           C  
ATOM   1156  O   SER J 145      40.602 -32.915  11.017  1.00 99.00           O  
ATOM   1157  CB  SER J 145      40.580 -29.938  10.054  1.00 99.00           C  
ATOM   1158  OG  SER J 145      39.830 -30.086   8.861  1.00 98.97           O  
ATOM   1159  N   HIS J 146      38.474 -32.467  10.428  1.00 99.00           N  
ATOM   1160  CA  HIS J 146      38.195 -33.799   9.877  1.00 99.00           C  
ATOM   1161  C   HIS J 146      38.854 -34.017   8.508  1.00 99.00           C  
ATOM   1162  O   HIS J 146      38.896 -35.147   8.028  1.00 98.99           O  
ATOM   1163  CB  HIS J 146      36.674 -34.019   9.794  1.00 99.00           C  
ATOM   1164  CG  HIS J 146      35.954 -34.131  11.115  1.00 98.99           C  
ATOM   1165  ND1 HIS J 146      34.599 -34.364  11.258  1.00 97.34           N  
ATOM   1166  CD2 HIS J 146      36.471 -34.073  12.389  1.00 97.67           C  
ATOM   1167  CE1 HIS J 146      34.314 -34.437  12.572  1.00 97.38           C  
ATOM   1168  NE2 HIS J 146      35.429 -34.268  13.279  1.00 98.36           N  
ATOM   1169  N   GLY J 147      39.382 -32.973   7.888  1.00 99.00           N  
ATOM   1170  CA  GLY J 147      40.016 -33.019   6.572  1.00 99.00           C  
ATOM   1171  C   GLY J 147      39.029 -32.925   5.407  1.00 99.00           C  
ATOM   1172  O   GLY J 147      37.819 -33.135   5.560  1.00 98.99           O  
ATOM   1173  N   LEU J 148      39.571 -32.623   4.233  1.00 99.00           N  
ATOM   1174  CA  LEU J 148      38.797 -32.355   3.014  1.00 99.00           C  
ATOM   1175  C   LEU J 148      37.862 -33.505   2.633  1.00 99.00           C  
ATOM   1176  O   LEU J 148      36.676 -33.261   2.417  1.00 99.00           O  
ATOM   1177  CB  LEU J 148      39.754 -32.048   1.846  1.00 99.00           C  
ATOM   1178  CG  LEU J 148      40.457 -30.683   1.929  1.00 98.96           C  
ATOM   1179  CD1 LEU J 148      41.525 -30.592   0.848  1.00 98.96           C  
ATOM   1180  CD2 LEU J 148      39.477 -29.522   1.734  1.00 98.95           C  
ATOM   1181  N   SER J 149      38.330 -34.745   2.619  1.00 99.00           N  
ATOM   1182  CA  SER J 149      37.532 -35.890   2.153  1.00 99.00           C  
ATOM   1183  C   SER J 149      36.269 -36.113   2.984  1.00 99.00           C  
ATOM   1184  O   SER J 149      35.199 -36.385   2.447  1.00 98.99           O  
ATOM   1185  CB  SER J 149      38.375 -37.171   2.173  1.00 98.99           C  
ATOM   1186  OG  SER J 149      39.622 -36.961   1.542  1.00 97.03           O  
ATOM   1187  N   VAL J 150      36.376 -35.994   4.309  1.00 99.00           N  
ATOM   1188  CA  VAL J 150      35.226 -36.156   5.211  1.00 99.00           C  
ATOM   1189  C   VAL J 150      34.225 -35.019   5.020  1.00 99.00           C  
ATOM   1190  O   VAL J 150      33.021 -35.261   4.938  1.00 99.00           O  
ATOM   1191  CB  VAL J 150      35.683 -36.245   6.682  1.00 99.00           C  
ATOM   1192  CG1 VAL J 150      34.506 -36.204   7.669  1.00 98.94           C  
ATOM   1193  CG2 VAL J 150      36.451 -37.546   6.926  1.00 98.96           C  
ATOM   1194  N   VAL J 151      34.715 -33.793   4.921  1.00 99.00           N  
ATOM   1195  CA  VAL J 151      33.859 -32.617   4.705  1.00 99.00           C  
ATOM   1196  C   VAL J 151      33.218 -32.654   3.317  1.00 99.00           C  
ATOM   1197  O   VAL J 151      32.022 -32.400   3.205  1.00 99.00           O  
ATOM   1198  CB  VAL J 151      34.630 -31.307   4.949  1.00 99.00           C  
ATOM   1199  CG1 VAL J 151      33.737 -30.082   4.707  1.00 98.98           C  
ATOM   1200  CG2 VAL J 151      35.123 -31.238   6.400  1.00 98.99           C  
ATOM   1201  N   GLU J 152      33.957 -33.050   2.286  1.00 99.00           N  
ATOM   1202  CA  GLU J 152      33.432 -33.231   0.929  1.00 99.00           C  
ATOM   1203  C   GLU J 152      32.239 -34.189   0.927  1.00 99.00           C  
ATOM   1204  O   GLU J 152      31.162 -33.836   0.450  1.00 99.00           O  
ATOM   1205  CB  GLU J 152      34.527 -33.774  -0.002  1.00 99.00           C  
ATOM   1206  CG  GLU J 152      34.025 -33.849  -1.442  1.00 98.93           C  
ATOM   1207  CD  GLU J 152      34.894 -34.676  -2.384  1.00 98.79           C  
ATOM   1208  OE1 GLU J 152      34.578 -34.639  -3.599  1.00 97.49           O  
ATOM   1209  OE2 GLU J 152      35.808 -35.394  -1.933  1.00 97.44           O  
ATOM   1210  N   HIS J 153      32.408 -35.383   1.490  1.00 99.00           N  
ATOM   1211  CA  HIS J 153      31.333 -36.370   1.568  1.00 99.00           C  
ATOM   1212  C   HIS J 153      30.104 -35.808   2.298  1.00 99.00           C  
ATOM   1213  O   HIS J 153      28.970 -35.963   1.839  1.00 98.99           O  
ATOM   1214  CB  HIS J 153      31.866 -37.639   2.243  1.00 98.99           C  
ATOM   1215  CG  HIS J 153      30.840 -38.738   2.274  1.00 97.93           C  
ATOM   1216  ND1 HIS J 153      30.493 -39.549   1.214  1.00 89.85           N  
ATOM   1217  CD2 HIS J 153      30.027 -39.111   3.324  1.00 92.85           C  
ATOM   1218  CE1 HIS J 153      29.514 -40.376   1.612  1.00 93.12           C  
ATOM   1219  NE2 HIS J 153      29.213 -40.135   2.885  1.00 94.90           N  
ATOM   1220  N   ARG J 154      30.331 -35.105   3.394  1.00 99.00           N  
ATOM   1221  CA  ARG J 154      29.266 -34.495   4.196  1.00 99.00           C  
ATOM   1222  C   ARG J 154      28.494 -33.418   3.428  1.00 99.00           C  
ATOM   1223  O   ARG J 154      27.268 -33.379   3.518  1.00 98.99           O  
ATOM   1224  CB  ARG J 154      29.899 -33.953   5.485  1.00 98.98           C  
ATOM   1225  CG  ARG J 154      28.883 -33.673   6.586  1.00 98.19           C  
ATOM   1226  CD  ARG J 154      29.594 -33.242   7.869  1.00 98.49           C  
ATOM   1227  NE  ARG J 154      30.287 -34.356   8.541  1.00 98.27           N  
ATOM   1228  CZ  ARG J 154      31.471 -34.323   9.145  1.00 98.76           C  
ATOM   1229  NH1 ARG J 154      32.232 -33.266   9.134  1.00 96.22           N  
ATOM   1230  NH2 ARG J 154      31.916 -35.359   9.791  1.00 96.92           N  
ATOM   1231  N   LEU J 155      29.181 -32.593   2.670  1.00 99.00           N  
ATOM   1232  CA  LEU J 155      28.543 -31.569   1.837  1.00 99.00           C  
ATOM   1233  C   LEU J 155      27.855 -32.173   0.610  1.00 99.00           C  
ATOM   1234  O   LEU J 155      26.747 -31.756   0.274  1.00 98.99           O  
ATOM   1235  CB  LEU J 155      29.573 -30.502   1.426  1.00 99.00           C  
ATOM   1236  CG  LEU J 155      30.141 -29.638   2.570  1.00 98.97           C  
ATOM   1237  CD1 LEU J 155      31.007 -28.540   1.950  1.00 98.95           C  
ATOM   1238  CD2 LEU J 155      29.056 -28.985   3.428  1.00 98.94           C  
ATOM   1239  N   ARG J 156      28.444 -33.182  -0.021  1.00 99.00           N  
ATOM   1240  CA  ARG J 156      27.827 -33.882  -1.162  1.00 98.99           C  
ATOM   1241  C   ARG J 156      26.498 -34.525  -0.790  1.00 98.99           C  
ATOM   1242  O   ARG J 156      25.560 -34.455  -1.580  1.00 98.96           O  
ATOM   1243  CB  ARG J 156      28.782 -34.935  -1.748  1.00 98.96           C  
ATOM   1244  CG  ARG J 156      29.879 -34.305  -2.593  1.00 97.76           C  
ATOM   1245  CD  ARG J 156      30.648 -35.385  -3.373  1.00 96.11           C  
ATOM   1246  NE  ARG J 156      31.816 -34.847  -4.075  1.00 92.73           N  
ATOM   1247  CZ  ARG J 156      31.844 -34.071  -5.154  1.00 90.31           C  
ATOM   1248  NH1 ARG J 156      30.764 -33.730  -5.805  1.00 83.12           N  
ATOM   1249  NH2 ARG J 156      32.991 -33.625  -5.585  1.00 85.23           N  
ATOM   1250  N   ALA J 157      26.382 -35.078   0.408  1.00 99.00           N  
ATOM   1251  CA  ALA J 157      25.136 -35.669   0.912  1.00 98.99           C  
ATOM   1252  C   ALA J 157      23.954 -34.682   0.965  1.00 98.99           C  
ATOM   1253  O   ALA J 157      22.797 -35.096   0.987  1.00 98.97           O  
ATOM   1254  CB  ALA J 157      25.424 -36.267   2.293  1.00 98.98           C  
ATOM   1255  N   ARG J 158      24.224 -33.390   0.963  1.00 98.99           N  
ATOM   1256  CA  ARG J 158      23.219 -32.322   0.986  1.00 98.99           C  
ATOM   1257  C   ARG J 158      23.355 -31.315  -0.163  1.00 98.99           C  
ATOM   1258  O   ARG J 158      22.752 -30.247  -0.104  1.00 98.96           O  
ATOM   1259  CB  ARG J 158      23.212 -31.655   2.372  1.00 98.96           C  
ATOM   1260  CG  ARG J 158      24.531 -30.943   2.701  1.00 98.68           C  
ATOM   1261  CD  ARG J 158      24.504 -30.287   4.096  1.00 98.69           C  
ATOM   1262  NE  ARG J 158      23.515 -29.218   4.190  1.00 98.54           N  
ATOM   1263  CZ  ARG J 158      23.586 -28.001   3.654  1.00 98.79           C  
ATOM   1264  NH1 ARG J 158      24.613 -27.582   2.968  1.00 97.34           N  
ATOM   1265  NH2 ARG J 158      22.597 -27.173   3.801  1.00 97.32           N  
ATOM   1266  N   GLN J 159      24.111 -31.632  -1.201  1.00 98.98           N  
ATOM   1267  CA  GLN J 159      24.491 -30.675  -2.247  1.00 98.98           C  
ATOM   1268  C   GLN J 159      23.277 -30.039  -2.938  1.00 98.98           C  
ATOM   1269  O   GLN J 159      23.212 -28.819  -3.078  1.00 98.95           O  
ATOM   1270  CB  GLN J 159      25.405 -31.382  -3.262  1.00 98.95           C  
ATOM   1271  CG  GLN J 159      25.968 -30.428  -4.324  1.00 98.80           C  
ATOM   1272  CD  GLN J 159      26.937 -31.119  -5.295  1.00 98.66           C  
ATOM   1273  OE1 GLN J 159      27.134 -32.323  -5.271  1.00 97.14           O  
ATOM   1274  NE2 GLN J 159      27.559 -30.367  -6.167  1.00 96.46           N  
ATOM   1275  N   GLN J 160      22.289 -30.849  -3.308  1.00 98.95           N  
ATOM   1276  CA  GLN J 160      21.068 -30.344  -3.958  1.00 98.94           C  
ATOM   1277  C   GLN J 160      20.201 -29.510  -3.007  1.00 98.97           C  
ATOM   1278  O   GLN J 160      19.543 -28.567  -3.432  1.00 98.91           O  
ATOM   1279  CB  GLN J 160      20.254 -31.524  -4.511  1.00 98.81           C  
ATOM   1280  CG  GLN J 160      20.975 -32.281  -5.638  0.99 90.43           C  
ATOM   1281  CD  GLN J 160      21.309 -31.394  -6.847  0.99 80.69           C  
ATOM   1282  OE1 GLN J 160      20.679 -30.382  -7.095  0.99 71.04           O  
ATOM   1283  NE2 GLN J 160      22.310 -31.749  -7.611  0.98 66.92           N  
ATOM   1284  N   LYS J 161      20.204 -29.846  -1.723  1.00 98.99           N  
ATOM   1285  CA  LYS J 161      19.540 -29.025  -0.704  1.00 98.99           C  
ATOM   1286  C   LYS J 161      20.221 -27.663  -0.584  1.00 98.99           C  
ATOM   1287  O   LYS J 161      19.525 -26.652  -0.528  1.00 98.98           O  
ATOM   1288  CB  LYS J 161      19.518 -29.777   0.634  1.00 98.96           C  
ATOM   1289  CG  LYS J 161      18.717 -29.018   1.696  1.00 97.91           C  
ATOM   1290  CD  LYS J 161      18.696 -29.776   3.025  1.00 95.86           C  
ATOM   1291  CE  LYS J 161      17.822 -29.029   4.021  1.00 91.09           C  
ATOM   1292  NZ  LYS J 161      17.802 -29.688   5.338  1.00 83.21           N  
ATOM   1293  N   GLN J 162      21.543 -27.650  -0.584  1.00 98.99           N  
ATOM   1294  CA  GLN J 162      22.288 -26.394  -0.548  1.00 98.99           C  
ATOM   1295  C   GLN J 162      22.024 -25.545  -1.791  1.00 98.99           C  
ATOM   1296  O   GLN J 162      21.781 -24.361  -1.634  1.00 98.98           O  
ATOM   1297  CB  GLN J 162      23.791 -26.644  -0.359  1.00 99.00           C  
ATOM   1298  CG  GLN J 162      24.560 -25.323  -0.163  1.00 98.99           C  
ATOM   1299  CD  GLN J 162      24.084 -24.549   1.078  1.00 99.00           C  
ATOM   1300  OE1 GLN J 162      23.996 -25.109   2.163  1.00 98.60           O  
ATOM   1301  NE2 GLN J 162      23.743 -23.288   0.949  1.00 98.53           N  
ATOM   1302  N   ALA J 163      22.002 -26.135  -2.987  1.00 98.98           N  
ATOM   1303  CA  ALA J 163      21.709 -25.387  -4.209  1.00 98.97           C  
ATOM   1304  C   ALA J 163      20.379 -24.618  -4.114  1.00 98.98           C  
ATOM   1305  O   ALA J 163      20.323 -23.443  -4.456  1.00 98.95           O  
ATOM   1306  CB  ALA J 163      21.717 -26.365  -5.390  1.00 98.92           C  
ATOM   1307  N   LYS J 164      19.340 -25.253  -3.565  1.00 98.99           N  
ATOM   1308  CA  LYS J 164      18.044 -24.588  -3.323  1.00 98.99           C  
ATOM   1309  C   LYS J 164      18.132 -23.509  -2.246  1.00 98.99           C  
ATOM   1310  O   LYS J 164      17.587 -22.427  -2.423  1.00 98.97           O  
ATOM   1311  CB  LYS J 164      16.987 -25.624  -2.929  1.00 98.95           C  
ATOM   1312  CG  LYS J 164      16.675 -26.590  -4.077  0.99 91.70           C  
ATOM   1313  CD  LYS J 164      15.606 -27.595  -3.647  0.98 88.51           C  
ATOM   1314  CE  LYS J 164      15.326 -28.544  -4.805  0.98 80.31           C  
ATOM   1315  NZ  LYS J 164      14.217 -29.473  -4.494  0.98 68.94           N  
ATOM   1316  N   LEU J 165      18.843 -23.780  -1.159  1.00 98.99           N  
ATOM   1317  CA  LEU J 165      19.055 -22.781  -0.103  1.00 98.99           C  
ATOM   1318  C   LEU J 165      19.777 -21.539  -0.638  1.00 98.99           C  
ATOM   1319  O   LEU J 165      19.363 -20.420  -0.345  1.00 98.98           O  
ATOM   1320  CB  LEU J 165      19.855 -23.407   1.052  1.00 98.99           C  
ATOM   1321  CG  LEU J 165      19.056 -24.389   1.922  1.00 98.96           C  
ATOM   1322  CD1 LEU J 165      20.011 -25.180   2.815  1.00 98.92           C  
ATOM   1323  CD2 LEU J 165      18.061 -23.663   2.829  1.00 98.89           C  
ATOM   1324  N   THR J 166      20.812 -21.732  -1.442  1.00 98.99           N  
ATOM   1325  CA  THR J 166      21.549 -20.644  -2.090  1.00 98.99           C  
ATOM   1326  C   THR J 166      20.647 -19.845  -3.028  1.00 98.99           C  
ATOM   1327  O   THR J 166      20.621 -18.620  -2.945  1.00 98.98           O  
ATOM   1328  CB  THR J 166      22.754 -21.199  -2.855  1.00 98.99           C  
ATOM   1329  OG1 THR J 166      23.603 -21.878  -1.963  1.00 98.94           O  
ATOM   1330  CG2 THR J 166      23.563 -20.099  -3.536  1.00 98.94           C  
ATOM   1331  N   GLU J 167      19.851 -20.518  -3.859  1.00 98.98           N  
ATOM   1332  CA  GLU J 167      18.864 -19.865  -4.731  1.00 98.98           C  
ATOM   1333  C   GLU J 167      17.838 -19.046  -3.928  1.00 98.98           C  
ATOM   1334  O   GLU J 167      17.512 -17.912  -4.297  1.00 98.95           O  
ATOM   1335  CB  GLU J 167      18.191 -20.948  -5.593  1.00 98.90           C  
ATOM   1336  CG  GLU J 167      17.260 -20.372  -6.664  0.99 89.78           C  
ATOM   1337  CD  GLU J 167      16.688 -21.449  -7.602  0.99 82.17           C  
ATOM   1338  OE1 GLU J 167      16.271 -21.071  -8.716  0.99 74.90           O  
ATOM   1339  OE2 GLU J 167      16.662 -22.645  -7.230  0.99 75.45           O  
ATOM   1340  N   ASP J 168      17.435 -19.555  -2.768  1.00 98.98           N  
ATOM   1341  CA  ASP J 168      16.550 -18.875  -1.814  1.00 98.97           C  
ATOM   1342  C   ASP J 168      17.237 -17.759  -1.003  1.00 98.98           C  
ATOM   1343  O   ASP J 168      16.598 -17.115  -0.160  1.00 98.90           O  
ATOM   1344  CB  ASP J 168      15.905 -19.911  -0.883  1.00 98.89           C  
ATOM   1345  CG  ASP J 168      14.824 -20.776  -1.537  1.00 96.26           C  
ATOM   1346  OD1 ASP J 168      14.271 -20.361  -2.579  1.00 94.28           O  
ATOM   1347  OD2 ASP J 168      14.493 -21.818  -0.927  1.00 94.29           O  
ATOM   1348  N   GLY J 169      18.517 -17.500  -1.237  1.00 98.99           N  
ATOM   1349  CA  GLY J 169      19.264 -16.416  -0.595  1.00 98.99           C  
ATOM   1350  C   GLY J 169      19.957 -16.800   0.707  1.00 98.99           C  
ATOM   1351  O   GLY J 169      20.115 -15.938   1.575  1.00 98.98           O  
ATOM   1352  N   LEU J 170      20.373 -18.050   0.838  1.00 98.99           N  
ATOM   1353  CA  LEU J 170      21.096 -18.599   1.990  1.00 98.99           C  
ATOM   1354  C   LEU J 170      22.404 -19.285   1.537  1.00 98.99           C  
ATOM   1355  O   LEU J 170      22.486 -20.520   1.535  1.00 98.98           O  
ATOM   1356  CB  LEU J 170      20.164 -19.548   2.761  1.00 98.96           C  
ATOM   1357  CG  LEU J 170      18.920 -18.892   3.383  1.00 98.87           C  
ATOM   1358  CD1 LEU J 170      18.008 -19.968   3.959  1.00 98.76           C  
ATOM   1359  CD2 LEU J 170      19.278 -17.927   4.510  1.00 98.63           C  
ATOM   1360  N   PRO J 171      23.416 -18.518   1.126  1.00 99.00           N  
ATOM   1361  CA  PRO J 171      24.671 -19.066   0.600  1.00 99.00           C  
ATOM   1362  C   PRO J 171      25.527 -19.814   1.631  1.00 99.00           C  
ATOM   1363  O   PRO J 171      25.420 -19.611   2.846  1.00 99.00           O  
ATOM   1364  CB  PRO J 171      25.425 -17.874  -0.004  1.00 99.00           C  
ATOM   1365  CG  PRO J 171      24.318 -16.860  -0.296  1.00 98.90           C  
ATOM   1366  CD  PRO J 171      23.363 -17.097   0.875  1.00 99.00           C  
ATOM   1367  N   LEU J 172      26.428 -20.645   1.117  1.00 99.00           N  
ATOM   1368  CA  LEU J 172      27.409 -21.410   1.887  1.00 99.00           C  
ATOM   1369  C   LEU J 172      28.839 -20.991   1.533  1.00 99.00           C  
ATOM   1370  O   LEU J 172      29.279 -21.133   0.390  1.00 99.00           O  
ATOM   1371  CB  LEU J 172      27.193 -22.909   1.622  1.00 99.00           C  
ATOM   1372  CG  LEU J 172      28.195 -23.846   2.330  1.00 98.98           C  
ATOM   1373  CD1 LEU J 172      28.052 -23.816   3.848  1.00 98.98           C  
ATOM   1374  CD2 LEU J 172      27.973 -25.284   1.869  1.00 98.97           C  
ATOM   1375  N   GLY J 173      29.585 -20.586   2.540  1.00 99.00           N  
ATOM   1376  CA  GLY J 173      31.024 -20.383   2.447  1.00 99.00           C  
ATOM   1377  C   GLY J 173      31.816 -21.558   3.021  1.00 99.00           C  
ATOM   1378  O   GLY J 173      31.402 -22.203   3.982  1.00 99.00           O  
ATOM   1379  N   VAL J 174      32.979 -21.807   2.438  1.00 99.00           N  
ATOM   1380  CA  VAL J 174      33.928 -22.812   2.923  1.00 99.00           C  
ATOM   1381  C   VAL J 174      35.286 -22.165   3.147  1.00 99.00           C  
ATOM   1382  O   VAL J 174      35.914 -21.650   2.226  1.00 99.00           O  
ATOM   1383  CB  VAL J 174      34.025 -24.014   1.971  1.00 99.00           C  
ATOM   1384  CG1 VAL J 174      35.051 -25.036   2.473  1.00 98.97           C  
ATOM   1385  CG2 VAL J 174      32.673 -24.731   1.854  1.00 98.99           C  
ATOM   1386  N   ASN J 175      35.750 -22.231   4.384  1.00 99.00           N  
ATOM   1387  CA  ASN J 175      37.018 -21.663   4.803  1.00 99.00           C  
ATOM   1388  C   ASN J 175      38.120 -22.733   4.780  1.00 99.00           C  
ATOM   1389  O   ASN J 175      38.024 -23.772   5.442  1.00 99.00           O  
ATOM   1390  CB  ASN J 175      36.794 -21.031   6.175  1.00 99.00           C  
ATOM   1391  CG  ASN J 175      37.984 -20.254   6.704  1.00 99.00           C  
ATOM   1392  OD1 ASN J 175      39.099 -20.750   6.846  1.00 98.27           O  
ATOM   1393  ND2 ASN J 175      37.757 -19.022   7.072  1.00 98.34           N  
ATOM   1394  N   LEU J 176      39.174 -22.454   4.038  1.00 99.00           N  
ATOM   1395  CA  LEU J 176      40.292 -23.356   3.805  1.00 99.00           C  
ATOM   1396  C   LEU J 176      41.480 -22.983   4.685  1.00 99.00           C  
ATOM   1397  O   LEU J 176      41.919 -21.836   4.729  1.00 98.98           O  
ATOM   1398  CB  LEU J 176      40.669 -23.344   2.316  1.00 98.99           C  
ATOM   1399  CG  LEU J 176      39.525 -23.701   1.344  1.00 98.98           C  
ATOM   1400  CD1 LEU J 176      40.051 -23.623  -0.085  1.00 98.98           C  
ATOM   1401  CD2 LEU J 176      38.975 -25.110   1.590  1.00 98.97           C  
ATOM   1402  N   GLY J 177      42.023 -23.983   5.353  1.00 98.97           N  
ATOM   1403  CA  GLY J 177      43.282 -23.892   6.088  1.00 98.96           C  
ATOM   1404  C   GLY J 177      44.378 -24.751   5.457  1.00 98.97           C  
ATOM   1405  O   GLY J 177      44.192 -25.360   4.407  1.00 98.94           O  
ATOM   1406  N   LYS J 178      45.517 -24.824   6.132  1.00 98.89           N  
ATOM   1407  CA  LYS J 178      46.610 -25.728   5.768  1.00 98.86           C  
ATOM   1408  C   LYS J 178      46.979 -26.659   6.921  1.00 98.90           C  
ATOM   1409  O   LYS J 178      46.812 -26.299   8.092  1.00 98.85           O  
ATOM   1410  CB  LYS J 178      47.838 -24.942   5.265  1.00 98.43           C  
ATOM   1411  CG  LYS J 178      48.493 -24.071   6.348  1.00 96.52           C  
ATOM   1412  CD  LYS J 178      49.855 -23.474   5.923  1.00 95.75           C  
ATOM   1413  CE  LYS J 178      50.954 -24.527   5.776  1.00 93.80           C  
ATOM   1414  NZ  LYS J 178      51.368 -25.150   7.072  1.00 91.36           N  
ATOM   1415  N   ASN J 179      47.528 -27.819   6.607  1.00 98.96           N  
ATOM   1416  CA  ASN J 179      48.048 -28.719   7.627  1.00 98.97           C  
ATOM   1417  C   ASN J 179      49.278 -28.134   8.328  1.00 98.96           C  
ATOM   1418  O   ASN J 179      50.076 -27.408   7.745  1.00 98.92           O  
ATOM   1419  CB  ASN J 179      48.334 -30.102   7.033  1.00 98.97           C  
ATOM   1420  CG  ASN J 179      47.056 -30.891   6.802  1.00 98.98           C  
ATOM   1421  OD1 ASN J 179      46.698 -31.207   5.690  1.00 98.52           O  
ATOM   1422  ND2 ASN J 179      46.343 -31.231   7.849  1.00 98.36           N  
ATOM   1423  N   LYS J 180      49.438 -28.501   9.600  1.00 98.94           N  
ATOM   1424  CA  LYS J 180      50.573 -28.051  10.425  1.00 98.93           C  
ATOM   1425  C   LYS J 180      51.923 -28.437   9.813  1.00 98.86           C  
ATOM   1426  O   LYS J 180      52.861 -27.647   9.866  1.00 98.47           O  
ATOM   1427  CB  LYS J 180      50.417 -28.647  11.834  1.00 98.89           C  
ATOM   1428  CG  LYS J 180      51.533 -28.211  12.796  1.00 98.14           C  
ATOM   1429  CD  LYS J 180      51.340 -28.828  14.187  0.99 96.25           C  
ATOM   1430  CE  LYS J 180      52.491 -28.429  15.103  0.99 91.47           C  
ATOM   1431  NZ  LYS J 180      52.366 -29.043  16.452  0.99 82.96           N  
ATOM   1432  N   THR J 181      52.005 -29.642   9.260  1.00 98.75           N  
ATOM   1433  CA  THR J 181      53.240 -30.226   8.713  1.00 98.64           C  
ATOM   1434  C   THR J 181      53.394 -30.029   7.206  1.00 98.57           C  
ATOM   1435  O   THR J 181      54.330 -30.568   6.623  1.00 98.00           O  
ATOM   1436  CB  THR J 181      53.319 -31.724   9.042  1.00 98.43           C  
ATOM   1437  OG1 THR J 181      52.166 -32.379   8.549  1.00 96.76           O  
ATOM   1438  CG2 THR J 181      53.370 -31.972  10.550  1.00 96.40           C  
ATOM   1439  N   SER J 182      52.484 -29.302   6.569  1.00 98.58           N  
ATOM   1440  CA  SER J 182      52.579 -29.034   5.138  1.00 98.50           C  
ATOM   1441  C   SER J 182      53.785 -28.151   4.828  1.00 98.43           C  
ATOM   1442  O   SER J 182      54.023 -27.152   5.514  1.00 97.68           O  
ATOM   1443  CB  SER J 182      51.302 -28.382   4.625  1.00 97.77           C  
ATOM   1444  OG  SER J 182      51.441 -28.078   3.264  1.00 90.10           O  
ATOM   1445  N   VAL J 183      54.517 -28.528   3.784  1.00 98.20           N  
ATOM   1446  CA  VAL J 183      55.683 -27.794   3.288  1.00 97.72           C  
ATOM   1447  C   VAL J 183      55.257 -26.759   2.247  1.00 97.38           C  
ATOM   1448  O   VAL J 183      55.774 -25.646   2.236  1.00 94.89           O  
ATOM   1449  CB  VAL J 183      56.730 -28.771   2.711  1.00 96.84           C  
ATOM   1450  CG1 VAL J 183      57.994 -28.043   2.262  1.00 90.86           C  
ATOM   1451  CG2 VAL J 183      57.135 -29.830   3.741  1.00 91.94           C  
ATOM   1452  N   ASP J 184      54.303 -27.111   1.394  1.00 98.21           N  
ATOM   1453  CA  ASP J 184      53.771 -26.219   0.368  1.00 98.39           C  
ATOM   1454  C   ASP J 184      52.374 -25.723   0.757  1.00 98.60           C  
ATOM   1455  O   ASP J 184      51.349 -26.364   0.498  1.00 98.52           O  
ATOM   1456  CB  ASP J 184      53.808 -26.892  -1.014  1.00 98.21           C  
ATOM   1457  CG  ASP J 184      53.514 -25.897  -2.148  1.00 98.03           C  
ATOM   1458  OD1 ASP J 184      52.962 -24.801  -1.869  1.00 96.95           O  
ATOM   1459  OD2 ASP J 184      53.856 -26.205  -3.307  1.00 96.46           O  
ATOM   1460  N   ALA J 185      52.338 -24.557   1.369  1.00 98.27           N  
ATOM   1461  CA  ALA J 185      51.082 -23.924   1.753  1.00 98.40           C  
ATOM   1462  C   ALA J 185      50.167 -23.669   0.552  1.00 98.65           C  
ATOM   1463  O   ALA J 185      48.960 -23.870   0.653  1.00 98.68           O  
ATOM   1464  CB  ALA J 185      51.401 -22.617   2.486  1.00 98.19           C  
ATOM   1465  N   ALA J 186      50.723 -23.251  -0.579  1.00 98.50           N  
ATOM   1466  CA  ALA J 186      49.918 -22.945  -1.757  1.00 98.61           C  
ATOM   1467  C   ALA J 186      49.216 -24.194  -2.303  1.00 98.78           C  
ATOM   1468  O   ALA J 186      48.066 -24.104  -2.730  1.00 98.78           O  
ATOM   1469  CB  ALA J 186      50.802 -22.268  -2.813  1.00 98.44           C  
ATOM   1470  N   GLU J 187      49.877 -25.352  -2.243  1.00 98.87           N  
ATOM   1471  CA  GLU J 187      49.276 -26.619  -2.668  1.00 98.90           C  
ATOM   1472  C   GLU J 187      48.167 -27.079  -1.713  1.00 98.94           C  
ATOM   1473  O   GLU J 187      47.123 -27.520  -2.187  1.00 98.92           O  
ATOM   1474  CB  GLU J 187      50.356 -27.693  -2.843  1.00 98.86           C  
ATOM   1475  CG  GLU J 187      49.824 -29.007  -3.456  1.00 97.87           C  
ATOM   1476  CD  GLU J 187      49.030 -28.799  -4.768  1.00 97.53           C  
ATOM   1477  OE1 GLU J 187      48.085 -29.576  -5.015  1.00 95.23           O  
ATOM   1478  OE2 GLU J 187      49.310 -27.836  -5.517  1.00 95.79           O  
ATOM   1479  N   ASP J 188      48.324 -26.874  -0.404  1.00 98.92           N  
ATOM   1480  CA  ASP J 188      47.241 -27.163   0.550  1.00 98.95           C  
ATOM   1481  C   ASP J 188      45.960 -26.378   0.214  1.00 98.97           C  
ATOM   1482  O   ASP J 188      44.865 -26.941   0.173  1.00 98.95           O  
ATOM   1483  CB  ASP J 188      47.681 -26.811   1.987  1.00 98.92           C  
ATOM   1484  CG  ASP J 188      48.416 -27.912   2.746  1.00 98.76           C  
ATOM   1485  OD1 ASP J 188      49.094 -28.767   2.141  1.00 97.76           O  
ATOM   1486  OD2 ASP J 188      48.319 -27.909   3.997  1.00 97.51           O  
ATOM   1487  N   TYR J 189      46.092 -25.090  -0.054  1.00 98.97           N  
ATOM   1488  CA  TYR J 189      44.936 -24.279  -0.454  1.00 98.97           C  
ATOM   1489  C   TYR J 189      44.392 -24.697  -1.825  1.00 98.98           C  
ATOM   1490  O   TYR J 189      43.175 -24.799  -1.986  1.00 98.98           O  
ATOM   1491  CB  TYR J 189      45.280 -22.783  -0.447  1.00 98.96           C  
ATOM   1492  CG  TYR J 189      45.515 -22.193   0.930  1.00 98.96           C  
ATOM   1493  CD1 TYR J 189      44.444 -22.032   1.836  1.00 98.91           C  
ATOM   1494  CD2 TYR J 189      46.810 -21.809   1.320  1.00 98.90           C  
ATOM   1495  CE1 TYR J 189      44.669 -21.508   3.118  1.00 98.86           C  
ATOM   1496  CE2 TYR J 189      47.050 -21.287   2.593  1.00 98.84           C  
ATOM   1497  CZ  TYR J 189      45.979 -21.142   3.492  1.00 98.88           C  
ATOM   1498  OH  TYR J 189      46.225 -20.640   4.752  1.00 98.72           O  
ATOM   1499  N   ALA J 190      45.265 -24.985  -2.790  1.00 98.98           N  
ATOM   1500  CA  ALA J 190      44.866 -25.449  -4.120  1.00 98.98           C  
ATOM   1501  C   ALA J 190      44.061 -26.757  -4.055  1.00 98.99           C  
ATOM   1502  O   ALA J 190      43.024 -26.886  -4.711  1.00 98.98           O  
ATOM   1503  CB  ALA J 190      46.129 -25.613  -4.971  1.00 98.96           C  
ATOM   1504  N   GLU J 191      44.480 -27.710  -3.220  1.00 98.99           N  
ATOM   1505  CA  GLU J 191      43.725 -28.937  -2.971  1.00 98.99           C  
ATOM   1506  C   GLU J 191      42.342 -28.617  -2.378  1.00 99.00           C  
ATOM   1507  O   GLU J 191      41.329 -29.140  -2.846  1.00 98.99           O  
ATOM   1508  CB  GLU J 191      44.532 -29.873  -2.060  1.00 98.95           C  
ATOM   1509  CG  GLU J 191      43.880 -31.254  -1.961  1.00 91.52           C  
ATOM   1510  CD  GLU J 191      44.636 -32.243  -1.065  1.00 89.59           C  
ATOM   1511  OE1 GLU J 191      44.100 -33.362  -0.872  1.00 82.47           O  
ATOM   1512  OE2 GLU J 191      45.717 -31.905  -0.539  1.00 83.83           O  
ATOM   1513  N   GLY J 192      42.285 -27.706  -1.422  1.00 99.00           N  
ATOM   1514  CA  GLY J 192      41.020 -27.222  -0.873  1.00 99.00           C  
ATOM   1515  C   GLY J 192      40.084 -26.633  -1.932  1.00 99.00           C  
ATOM   1516  O   GLY J 192      38.890 -26.937  -1.929  1.00 98.99           O  
ATOM   1517  N   VAL J 193      40.621 -25.850  -2.863  1.00 99.00           N  
ATOM   1518  CA  VAL J 193      39.850 -25.296  -3.994  1.00 99.00           C  
ATOM   1519  C   VAL J 193      39.289 -26.417  -4.864  1.00 99.00           C  
ATOM   1520  O   VAL J 193      38.094 -26.423  -5.148  1.00 99.00           O  
ATOM   1521  CB  VAL J 193      40.688 -24.327  -4.857  1.00 99.00           C  
ATOM   1522  CG1 VAL J 193      39.883 -23.797  -6.049  1.00 98.96           C  
ATOM   1523  CG2 VAL J 193      41.163 -23.114  -4.059  1.00 98.98           C  
ATOM   1524  N   ARG J 194      40.111 -27.375  -5.245  1.00 99.00           N  
ATOM   1525  CA  ARG J 194      39.697 -28.493  -6.107  1.00 98.99           C  
ATOM   1526  C   ARG J 194      38.613 -29.353  -5.462  1.00 99.00           C  
ATOM   1527  O   ARG J 194      37.662 -29.749  -6.136  1.00 98.98           O  
ATOM   1528  CB  ARG J 194      40.916 -29.359  -6.469  1.00 98.97           C  
ATOM   1529  CG  ARG J 194      41.875 -28.642  -7.427  1.00 97.74           C  
ATOM   1530  CD  ARG J 194      42.999 -29.572  -7.906  1.00 96.74           C  
ATOM   1531  NE  ARG J 194      43.908 -29.986  -6.825  1.00 94.77           N  
ATOM   1532  CZ  ARG J 194      45.109 -29.471  -6.566  1.00 95.31           C  
ATOM   1533  NH1 ARG J 194      45.583 -28.442  -7.217  1.00 87.66           N  
ATOM   1534  NH2 ARG J 194      45.877 -29.973  -5.648  1.00 90.50           N  
ATOM   1535  N   VAL J 195      38.756 -29.648  -4.174  1.00 99.00           N  
ATOM   1536  CA  VAL J 195      37.870 -30.594  -3.475  1.00 99.00           C  
ATOM   1537  C   VAL J 195      36.572 -29.933  -3.012  1.00 99.00           C  
ATOM   1538  O   VAL J 195      35.493 -30.489  -3.230  1.00 98.99           O  
ATOM   1539  CB  VAL J 195      38.616 -31.270  -2.310  1.00 99.00           C  
ATOM   1540  CG1 VAL J 195      37.699 -32.209  -1.514  1.00 98.96           C  
ATOM   1541  CG2 VAL J 195      39.791 -32.113  -2.819  1.00 98.97           C  
ATOM   1542  N   LEU J 196      36.642 -28.777  -2.378  1.00 99.00           N  
ATOM   1543  CA  LEU J 196      35.471 -28.127  -1.769  1.00 99.00           C  
ATOM   1544  C   LEU J 196      34.940 -26.928  -2.557  1.00 99.00           C  
ATOM   1545  O   LEU J 196      33.785 -26.557  -2.363  1.00 98.99           O  
ATOM   1546  CB  LEU J 196      35.756 -27.758  -0.301  1.00 99.00           C  
ATOM   1547  CG  LEU J 196      36.058 -28.949   0.627  1.00 98.98           C  
ATOM   1548  CD1 LEU J 196      36.204 -28.456   2.064  1.00 98.97           C  
ATOM   1549  CD2 LEU J 196      34.945 -30.001   0.628  1.00 98.96           C  
ATOM   1550  N   GLY J 197      35.724 -26.369  -3.461  1.00 99.00           N  
ATOM   1551  CA  GLY J 197      35.282 -25.285  -4.336  1.00 99.00           C  
ATOM   1552  C   GLY J 197      33.987 -25.607  -5.092  1.00 99.00           C  
ATOM   1553  O   GLY J 197      33.067 -24.790  -5.065  1.00 98.99           O  
ATOM   1554  N   PRO J 198      33.840 -26.813  -5.676  1.00 99.00           N  
ATOM   1555  CA  PRO J 198      32.609 -27.207  -6.370  1.00 98.99           C  
ATOM   1556  C   PRO J 198      31.356 -27.288  -5.491  1.00 98.99           C  
ATOM   1557  O   PRO J 198      30.252 -27.468  -6.018  1.00 98.94           O  
ATOM   1558  CB  PRO J 198      32.919 -28.576  -6.984  1.00 98.98           C  
ATOM   1559  CG  PRO J 198      34.443 -28.595  -7.118  1.00 98.85           C  
ATOM   1560  CD  PRO J 198      34.877 -27.818  -5.882  1.00 98.98           C  
ATOM   1561  N   LEU J 199      31.508 -27.207  -4.172  1.00 99.00           N  
ATOM   1562  CA  LEU J 199      30.445 -27.350  -3.170  1.00 99.00           C  
ATOM   1563  C   LEU J 199      30.159 -26.044  -2.413  1.00 98.99           C  
ATOM   1564  O   LEU J 199      29.298 -26.038  -1.534  1.00 98.97           O  
ATOM   1565  CB  LEU J 199      30.847 -28.472  -2.195  1.00 98.99           C  
ATOM   1566  CG  LEU J 199      31.026 -29.856  -2.856  1.00 98.96           C  
ATOM   1567  CD1 LEU J 199      31.702 -30.818  -1.894  1.00 98.90           C  
ATOM   1568  CD2 LEU J 199      29.689 -30.457  -3.267  1.00 98.88           C  
ATOM   1569  N   ALA J 200      30.876 -24.981  -2.734  1.00 99.00           N  
ATOM   1570  CA  ALA J 200      30.826 -23.705  -2.045  1.00 99.00           C  
ATOM   1571  C   ALA J 200      30.347 -22.578  -2.966  1.00 99.00           C  
ATOM   1572  O   ALA J 200      30.716 -22.522  -4.139  1.00 98.99           O  
ATOM   1573  CB  ALA J 200      32.224 -23.412  -1.482  1.00 98.99           C  
ATOM   1574  N   ASP J 201      29.603 -21.647  -2.402  1.00 99.00           N  
ATOM   1575  CA  ASP J 201      29.272 -20.390  -3.085  1.00 99.00           C  
ATOM   1576  C   ASP J 201      30.442 -19.404  -3.015  1.00 99.00           C  
ATOM   1577  O   ASP J 201      30.714 -18.673  -3.971  1.00 98.99           O  
ATOM   1578  CB  ASP J 201      28.012 -19.789  -2.466  1.00 98.99           C  
ATOM   1579  CG  ASP J 201      26.818 -20.727  -2.582  1.00 98.99           C  
ATOM   1580  OD1 ASP J 201      26.533 -21.198  -3.704  1.00 98.93           O  
ATOM   1581  OD2 ASP J 201      26.178 -20.996  -1.543  1.00 98.93           O  
ATOM   1582  N   TYR J 202      31.172 -19.431  -1.919  1.00 99.00           N  
ATOM   1583  CA  TYR J 202      32.458 -18.762  -1.802  1.00 99.00           C  
ATOM   1584  C   TYR J 202      33.472 -19.605  -1.025  1.00 99.00           C  
ATOM   1585  O   TYR J 202      33.131 -20.374  -0.124  1.00 99.00           O  
ATOM   1586  CB  TYR J 202      32.285 -17.357  -1.198  1.00 99.00           C  
ATOM   1587  CG  TYR J 202      31.930 -17.317   0.274  1.00 99.00           C  
ATOM   1588  CD1 TYR J 202      30.587 -17.259   0.693  1.00 98.99           C  
ATOM   1589  CD2 TYR J 202      32.958 -17.308   1.241  1.00 98.99           C  
ATOM   1590  CE1 TYR J 202      30.270 -17.188   2.061  1.00 98.99           C  
ATOM   1591  CE2 TYR J 202      32.656 -17.242   2.606  1.00 98.99           C  
ATOM   1592  CZ  TYR J 202      31.310 -17.178   3.012  1.00 99.00           C  
ATOM   1593  OH  TYR J 202      31.016 -17.105   4.356  1.00 98.99           O  
ATOM   1594  N   LEU J 203      34.732 -19.422  -1.353  1.00 99.00           N  
ATOM   1595  CA  LEU J 203      35.871 -19.965  -0.624  1.00 99.00           C  
ATOM   1596  C   LEU J 203      36.573 -18.864   0.153  1.00 99.00           C  
ATOM   1597  O   LEU J 203      36.624 -17.715  -0.284  1.00 99.00           O  
ATOM   1598  CB  LEU J 203      36.861 -20.624  -1.595  1.00 99.00           C  
ATOM   1599  CG  LEU J 203      36.358 -21.914  -2.252  1.00 98.96           C  
ATOM   1600  CD1 LEU J 203      37.404 -22.370  -3.271  1.00 98.97           C  
ATOM   1601  CD2 LEU J 203      36.147 -23.035  -1.235  1.00 98.96           C  
ATOM   1602  N   VAL J 204      37.187 -19.244   1.257  1.00 99.00           N  
ATOM   1603  CA  VAL J 204      38.008 -18.345   2.062  1.00 99.00           C  
ATOM   1604  C   VAL J 204      39.416 -18.896   2.166  1.00 99.00           C  
ATOM   1605  O   VAL J 204      39.632 -19.973   2.723  1.00 98.99           O  
ATOM   1606  CB  VAL J 204      37.411 -18.122   3.459  1.00 99.00           C  
ATOM   1607  CG1 VAL J 204      38.191 -17.024   4.198  1.00 98.98           C  
ATOM   1608  CG2 VAL J 204      35.932 -17.730   3.387  1.00 98.99           C  
ATOM   1609  N   VAL J 205      40.380 -18.137   1.692  1.00 98.96           N  
ATOM   1610  CA  VAL J 205      41.797 -18.390   1.934  1.00 98.96           C  
ATOM   1611  C   VAL J 205      42.152 -17.795   3.295  1.00 98.96           C  
ATOM   1612  O   VAL J 205      42.358 -16.590   3.440  1.00 98.94           O  
ATOM   1613  CB  VAL J 205      42.674 -17.843   0.791  1.00 98.94           C  
ATOM   1614  CG1 VAL J 205      44.134 -18.253   1.003  1.00 98.86           C  
ATOM   1615  CG2 VAL J 205      42.229 -18.394  -0.569  1.00 98.90           C  
ATOM   1616  N   ASN J 206      42.189 -18.638   4.309  1.00 98.90           N  
ATOM   1617  CA  ASN J 206      42.505 -18.215   5.666  1.00 98.88           C  
ATOM   1618  C   ASN J 206      44.017 -18.204   5.897  1.00 98.81           C  
ATOM   1619  O   ASN J 206      44.621 -19.217   6.261  1.00 98.70           O  
ATOM   1620  CB  ASN J 206      41.761 -19.086   6.685  1.00 98.88           C  
ATOM   1621  CG  ASN J 206      42.056 -18.670   8.120  1.00 98.92           C  
ATOM   1622  OD1 ASN J 206      42.581 -17.599   8.398  1.00 97.72           O  
ATOM   1623  ND2 ASN J 206      41.729 -19.501   9.071  1.00 97.50           N  
ATOM   1624  N   VAL J 207      44.613 -17.030   5.749  1.00 97.70           N  
ATOM   1625  CA  VAL J 207      46.044 -16.771   6.000  1.00 96.79           C  
ATOM   1626  C   VAL J 207      46.296 -16.029   7.315  1.00 97.16           C  
ATOM   1627  O   VAL J 207      47.374 -15.486   7.538  1.00 96.74           O  
ATOM   1628  CB  VAL J 207      46.695 -16.052   4.799  1.00 95.24           C  
ATOM   1629  CG1 VAL J 207      46.710 -16.970   3.576  1.00 94.28           C  
ATOM   1630  CG2 VAL J 207      45.964 -14.750   4.436  1.00 93.22           C  
ATOM   1631  N   SER J 208      45.305 -15.999   8.195  1.00 98.73           N  
ATOM   1632  CA  SER J 208      45.310 -15.123   9.371  1.00 98.81           C  
ATOM   1633  C   SER J 208      45.094 -15.830  10.707  1.00 98.84           C  
ATOM   1634  O   SER J 208      44.994 -15.159  11.737  1.00 98.78           O  
ATOM   1635  CB  SER J 208      44.292 -14.004   9.164  1.00 98.82           C  
ATOM   1636  OG  SER J 208      43.000 -14.535   8.939  1.00 98.81           O  
ATOM   1637  N   SER J 209      45.041 -17.164  10.735  1.00 98.87           N  
ATOM   1638  CA  SER J 209      44.998 -17.883  12.011  1.00 98.88           C  
ATOM   1639  C   SER J 209      46.246 -17.589  12.839  1.00 98.82           C  
ATOM   1640  O   SER J 209      47.359 -17.778  12.336  1.00 98.66           O  
ATOM   1641  CB  SER J 209      44.887 -19.394  11.828  1.00 98.89           C  
ATOM   1642  OG  SER J 209      44.873 -20.024  13.104  1.00 98.56           O  
ATOM   1643  N   PRO J 210      46.103 -17.192  14.098  1.00 98.89           N  
ATOM   1644  CA  PRO J 210      47.253 -16.958  14.964  1.00 98.80           C  
ATOM   1645  C   PRO J 210      47.879 -18.250  15.507  1.00 98.74           C  
ATOM   1646  O   PRO J 210      48.932 -18.204  16.139  1.00 98.11           O  
ATOM   1647  CB  PRO J 210      46.705 -16.072  16.085  1.00 98.61           C  
ATOM   1648  CG  PRO J 210      45.258 -16.548  16.235  1.00 98.19           C  
ATOM   1649  CD  PRO J 210      44.860 -16.894  14.801  1.00 98.85           C  
ATOM   1650  N   ASN J 211      47.255 -19.402  15.269  1.00 98.90           N  
ATOM   1651  CA  ASN J 211      47.556 -20.658  15.964  1.00 98.89           C  
ATOM   1652  C   ASN J 211      48.250 -21.710  15.079  1.00 98.87           C  
ATOM   1653  O   ASN J 211      48.333 -22.880  15.458  1.00 98.67           O  
ATOM   1654  CB  ASN J 211      46.256 -21.193  16.579  1.00 98.86           C  
ATOM   1655  CG  ASN J 211      45.568 -20.190  17.491  1.00 98.94           C  
ATOM   1656  OD1 ASN J 211      46.184 -19.483  18.270  1.00 97.39           O  
ATOM   1657  ND2 ASN J 211      44.265 -20.096  17.405  1.00 97.30           N  
ATOM   1658  N   THR J 212      48.716 -21.304  13.902  0.99 98.57           N  
ATOM   1659  CA  THR J 212      49.522 -22.144  13.004  0.99 98.47           C  
ATOM   1660  C   THR J 212      50.804 -21.402  12.669  0.99 98.34           C  
ATOM   1661  O   THR J 212      50.757 -20.328  12.072  0.99 97.93           O  
ATOM   1662  CB  THR J 212      48.751 -22.517  11.732  0.99 98.47           C  
ATOM   1663  OG1 THR J 212      47.633 -23.297  12.087  0.99 97.96           O  
ATOM   1664  CG2 THR J 212      49.575 -23.359  10.761  0.99 98.35           C  
ATOM   1665  N   ALA J 213      51.943 -21.971  13.057  0.99 97.88           N  
ATOM   1666  CA  ALA J 213      53.244 -21.332  12.899  0.99 97.57           C  
ATOM   1667  C   ALA J 213      53.501 -20.943  11.433  0.99 97.57           C  
ATOM   1668  O   ALA J 213      53.273 -21.741  10.524  0.99 96.60           O  
ATOM   1669  CB  ALA J 213      54.328 -22.273  13.439  0.99 97.12           C  
ATOM   1670  N   GLY J 214      53.943 -19.706  11.230  0.98 97.35           N  
ATOM   1671  CA  GLY J 214      54.260 -19.155   9.912  0.98 97.39           C  
ATOM   1672  C   GLY J 214      53.056 -18.825   9.021  0.98 97.75           C  
ATOM   1673  O   GLY J 214      53.241 -18.187   7.990  0.98 97.07           O  
ATOM   1674  N   LEU J 215      51.832 -19.186   9.395  0.96 97.85           N  
ATOM   1675  CA  LEU J 215      50.668 -18.977   8.521  0.97 98.12           C  
ATOM   1676  C   LEU J 215      50.432 -17.504   8.179  0.96 98.20           C  
ATOM   1677  O   LEU J 215      50.136 -17.174   7.034  0.96 97.91           O  
ATOM   1678  CB  LEU J 215      49.414 -19.553   9.195  0.97 98.17           C  
ATOM   1679  CG  LEU J 215      48.180 -19.559   8.269  0.96 98.19           C  
ATOM   1680  CD1 LEU J 215      48.299 -20.653   7.208  0.96 97.92           C  
ATOM   1681  CD2 LEU J 215      46.918 -19.814   9.077  0.96 97.89           C  
ATOM   1682  N   ARG J 216      50.563 -16.639   9.174  0.98 98.17           N  
ATOM   1683  CA  ARG J 216      50.300 -15.203   8.995  0.98 98.25           C  
ATOM   1684  C   ARG J 216      51.333 -14.520   8.085  0.98 97.90           C  
ATOM   1685  O   ARG J 216      51.006 -13.487   7.524  0.98 97.43           O  
ATOM   1686  CB  ARG J 216      50.198 -14.488  10.359  0.98 98.32           C  
ATOM   1687  CG  ARG J 216      49.006 -14.957  11.201  0.98 97.76           C  
ATOM   1688  CD  ARG J 216      48.945 -14.241  12.564  0.98 97.27           C  
ATOM   1689  NE  ARG J 216      47.854 -13.259  12.654  0.98 95.93           N  
ATOM   1690  CZ  ARG J 216      47.682 -12.370  13.613  0.97 94.79           C  
ATOM   1691  NH1 ARG J 216      48.546 -12.188  14.567  0.98 90.77           N  
ATOM   1692  NH2 ARG J 216      46.629 -11.615  13.644  0.98 90.15           N  
ATOM   1693  N   SER J 217      52.512 -15.103   7.895  0.96 96.26           N  
ATOM   1694  CA  SER J 217      53.514 -14.556   6.967  0.96 95.79           C  
ATOM   1695  C   SER J 217      53.079 -14.664   5.505  0.96 95.64           C  
ATOM   1696  O   SER J 217      53.531 -13.875   4.687  0.96 94.76           O  
ATOM   1697  CB  SER J 217      54.896 -15.190   7.170  0.97 95.61           C  
ATOM   1698  OG  SER J 217      54.943 -16.519   6.701  0.96 91.96           O  
ATOM   1699  N   LEU J 218      52.124 -15.540   5.193  0.95 96.08           N  
ATOM   1700  CA  LEU J 218      51.491 -15.617   3.867  0.95 96.18           C  
ATOM   1701  C   LEU J 218      50.688 -14.357   3.496  0.95 96.44           C  
ATOM   1702  O   LEU J 218      50.270 -14.220   2.348  0.95 96.09           O  
ATOM   1703  CB  LEU J 218      50.572 -16.852   3.803  0.96 96.60           C  
ATOM   1704  CG  LEU J 218      51.256 -18.207   4.044  0.95 97.05           C  
ATOM   1705  CD1 LEU J 218      50.196 -19.308   4.059  0.95 96.89           C  
ATOM   1706  CD2 LEU J 218      52.272 -18.539   2.954  0.95 96.60           C  
ATOM   1707  N   GLN J 219      50.478 -13.447   4.437  0.97 96.15           N  
ATOM   1708  CA  GLN J 219      49.883 -12.129   4.174  0.97 95.62           C  
ATOM   1709  C   GLN J 219      50.895 -11.135   3.563  0.97 96.55           C  
ATOM   1710  O   GLN J 219      50.490 -10.081   3.081  0.97 96.41           O  
ATOM   1711  CB  GLN J 219      49.280 -11.567   5.478  0.98 95.09           C  
ATOM   1712  CG  GLN J 219      48.110 -12.415   6.001  0.97 95.20           C  
ATOM   1713  CD  GLN J 219      47.663 -12.007   7.407  0.97 97.09           C  
ATOM   1714  OE1 GLN J 219      46.565 -11.532   7.632  0.97 92.25           O  
ATOM   1715  NE2 GLN J 219      48.513 -12.196   8.395  0.96 92.28           N  
ATOM   1716  N   GLY J 220      52.184 -11.465   3.570  0.95 92.99           N  
ATOM   1717  CA  GLY J 220      53.224 -10.656   2.928  0.95 92.40           C  
ATOM   1718  C   GLY J 220      53.066 -10.617   1.407  0.95 94.12           C  
ATOM   1719  O   GLY J 220      52.728 -11.626   0.783  0.95 93.73           O  
ATOM   1720  N   LYS J 221      53.345  -9.485   0.789  0.96 96.44           N  
ATOM   1721  CA  LYS J 221      52.971  -9.179  -0.603  0.97 97.03           C  
ATOM   1722  C   LYS J 221      53.384 -10.242  -1.620  0.96 97.27           C  
ATOM   1723  O   LYS J 221      52.561 -10.658  -2.435  0.96 96.70           O  
ATOM   1724  CB  LYS J 221      53.569  -7.820  -0.983  0.97 96.89           C  
ATOM   1725  CG  LYS J 221      52.996  -7.282  -2.303  0.94 96.82           C  
ATOM   1726  CD  LYS J 221      53.514  -5.869  -2.552  0.93 95.59           C  
ATOM   1727  CE  LYS J 221      52.736  -5.174  -3.666  0.93 94.41           C  
ATOM   1728  NZ  LYS J 221      52.844  -3.706  -3.534  0.91 90.63           N  
ATOM   1729  N   ALA J 222      54.644 -10.658  -1.608  0.97 96.48           N  
ATOM   1730  CA  ALA J 222      55.177 -11.605  -2.588  0.98 96.47           C  
ATOM   1731  C   ALA J 222      54.581 -13.012  -2.400  0.98 97.25           C  
ATOM   1732  O   ALA J 222      54.157 -13.642  -3.374  0.98 96.72           O  
ATOM   1733  CB  ALA J 222      56.709 -11.609  -2.480  0.98 95.80           C  
ATOM   1734  N   GLU J 223      54.511 -13.491  -1.166  1.00 97.11           N  
ATOM   1735  CA  GLU J 223      53.930 -14.795  -0.836  1.00 97.42           C  
ATOM   1736  C   GLU J 223      52.430 -14.814  -1.123  1.00 98.15           C  
ATOM   1737  O   GLU J 223      51.940 -15.759  -1.743  1.00 97.98           O  
ATOM   1738  CB  GLU J 223      54.178 -15.147   0.636  1.00 95.86           C  
ATOM   1739  CG  GLU J 223      55.658 -15.376   0.953  0.96 83.76           C  
ATOM   1740  CD  GLU J 223      55.868 -15.985   2.349  0.95 76.02           C  
ATOM   1741  OE1 GLU J 223      56.968 -16.543   2.578  0.95 68.93           O  
ATOM   1742  OE2 GLU J 223      54.937 -15.926   3.183  0.95 69.93           O  
ATOM   1743  N   LEU J 224      51.733 -13.753  -0.753  1.00 97.39           N  
ATOM   1744  CA  LEU J 224      50.303 -13.615  -1.003  1.00 97.90           C  
ATOM   1745  C   LEU J 224      49.996 -13.600  -2.498  1.00 98.46           C  
ATOM   1746  O   LEU J 224      49.123 -14.345  -2.933  1.00 98.57           O  
ATOM   1747  CB  LEU J 224      49.783 -12.347  -0.308  1.00 97.78           C  
ATOM   1748  CG  LEU J 224      48.247 -12.234  -0.314  1.00 97.62           C  
ATOM   1749  CD1 LEU J 224      47.604 -13.326   0.548  1.00 96.62           C  
ATOM   1750  CD2 LEU J 224      47.829 -10.879   0.227  1.00 96.65           C  
ATOM   1751  N   ARG J 225      50.734 -12.817  -3.286  1.00 98.74           N  
ATOM   1752  CA  ARG J 225      50.567 -12.797  -4.749  1.00 98.81           C  
ATOM   1753  C   ARG J 225      50.724 -14.201  -5.338  1.00 98.87           C  
ATOM   1754  O   ARG J 225      49.845 -14.651  -6.071  1.00 98.83           O  
ATOM   1755  CB  ARG J 225      51.541 -11.798  -5.395  1.00 98.69           C  
ATOM   1756  CG  ARG J 225      51.316 -11.711  -6.917  1.00 97.74           C  
ATOM   1757  CD  ARG J 225      52.343 -10.817  -7.621  1.00 96.88           C  
ATOM   1758  NE  ARG J 225      52.106  -9.388  -7.380  1.00 94.96           N  
ATOM   1759  CZ  ARG J 225      52.888  -8.514  -6.765  1.00 94.18           C  
ATOM   1760  NH1 ARG J 225      54.031  -8.841  -6.219  1.00 88.58           N  
ATOM   1761  NH2 ARG J 225      52.511  -7.267  -6.722  1.00 89.57           N  
ATOM   1762  N   ARG J 226      51.803 -14.902  -4.991  1.00 98.66           N  
ATOM   1763  CA  ARG J 226      52.051 -16.261  -5.491  1.00 98.68           C  
ATOM   1764  C   ARG J 226      50.934 -17.229  -5.087  1.00 98.84           C  
ATOM   1765  O   ARG J 226      50.438 -17.981  -5.925  1.00 98.77           O  
ATOM   1766  CB  ARG J 226      53.416 -16.743  -4.974  1.00 98.28           C  
ATOM   1767  CG  ARG J 226      53.820 -18.092  -5.596  0.97 89.28           C  
ATOM   1768  CD  ARG J 226      55.124 -18.636  -4.992  0.96 84.81           C  
ATOM   1769  NE  ARG J 226      54.920 -19.149  -3.622  0.96 74.26           N  
ATOM   1770  CZ  ARG J 226      55.735 -19.953  -2.957  0.96 65.33           C  
ATOM   1771  NH1 ARG J 226      56.880 -20.333  -3.462  0.96 58.09           N  
ATOM   1772  NH2 ARG J 226      55.407 -20.415  -1.778  0.96 57.49           N  
ATOM   1773  N   LEU J 227      50.552 -17.207  -3.823  1.00 98.76           N  
ATOM   1774  CA  LEU J 227      49.494 -18.053  -3.277  1.00 98.85           C  
ATOM   1775  C   LEU J 227      48.156 -17.793  -3.971  1.00 98.92           C  
ATOM   1776  O   LEU J 227      47.523 -18.728  -4.457  1.00 98.92           O  
ATOM   1777  CB  LEU J 227      49.403 -17.790  -1.760  1.00 98.80           C  
ATOM   1778  CG  LEU J 227      48.176 -18.418  -1.070  1.00 98.43           C  
ATOM   1779  CD1 LEU J 227      48.186 -19.942  -1.175  1.00 97.69           C  
ATOM   1780  CD2 LEU J 227      48.155 -18.032   0.402  1.00 97.54           C  
ATOM   1781  N   LEU J 228      47.734 -16.546  -4.037  1.00 98.95           N  
ATOM   1782  CA  LEU J 228      46.428 -16.187  -4.586  1.00 98.96           C  
ATOM   1783  C   LEU J 228      46.361 -16.380  -6.096  1.00 98.97           C  
ATOM   1784  O   LEU J 228      45.320 -16.801  -6.589  1.00 98.97           O  
ATOM   1785  CB  LEU J 228      46.066 -14.747  -4.199  1.00 98.95           C  
ATOM   1786  CG  LEU J 228      45.883 -14.504  -2.691  1.00 98.88           C  
ATOM   1787  CD1 LEU J 228      45.458 -13.055  -2.482  1.00 98.81           C  
ATOM   1788  CD2 LEU J 228      44.832 -15.426  -2.065  1.00 98.78           C  
ATOM   1789  N   THR J 229      47.460 -16.168  -6.818  1.00 98.96           N  
ATOM   1790  CA  THR J 229      47.527 -16.511  -8.246  1.00 98.96           C  
ATOM   1791  C   THR J 229      47.227 -17.993  -8.454  1.00 98.97           C  
ATOM   1792  O   THR J 229      46.378 -18.335  -9.276  1.00 98.95           O  
ATOM   1793  CB  THR J 229      48.896 -16.162  -8.846  1.00 98.94           C  
ATOM   1794  OG1 THR J 229      49.149 -14.784  -8.732  1.00 98.63           O  
ATOM   1795  CG2 THR J 229      48.985 -16.485 -10.335  1.00 98.61           C  
ATOM   1796  N   LYS J 230      47.850 -18.880  -7.678  1.00 98.96           N  
ATOM   1797  CA  LYS J 230      47.596 -20.326  -7.765  1.00 98.97           C  
ATOM   1798  C   LYS J 230      46.149 -20.675  -7.396  1.00 98.97           C  
ATOM   1799  O   LYS J 230      45.505 -21.442  -8.107  1.00 98.95           O  
ATOM   1800  CB  LYS J 230      48.620 -21.088  -6.898  1.00 98.93           C  
ATOM   1801  CG  LYS J 230      48.458 -22.607  -7.033  1.00 97.90           C  
ATOM   1802  CD  LYS J 230      49.584 -23.388  -6.344  1.00 96.91           C  
ATOM   1803  CE  LYS J 230      49.340 -24.883  -6.541  1.00 94.31           C  
ATOM   1804  NZ  LYS J 230      50.428 -25.737  -6.018  1.00 88.31           N  
ATOM   1805  N   VAL J 231      45.636 -20.104  -6.329  1.00 98.99           N  
ATOM   1806  CA  VAL J 231      44.249 -20.330  -5.886  1.00 98.99           C  
ATOM   1807  C   VAL J 231      43.237 -19.909  -6.954  1.00 98.99           C  
ATOM   1808  O   VAL J 231      42.309 -20.661  -7.245  1.00 98.98           O  
ATOM   1809  CB  VAL J 231      43.988 -19.595  -4.556  1.00 98.98           C  
ATOM   1810  CG1 VAL J 231      42.504 -19.479  -4.206  1.00 98.94           C  
ATOM   1811  CG2 VAL J 231      44.674 -20.334  -3.402  1.00 98.95           C  
ATOM   1812  N   LEU J 232      43.420 -18.744  -7.555  1.00 98.99           N  
ATOM   1813  CA  LEU J 232      42.524 -18.250  -8.606  1.00 98.99           C  
ATOM   1814  C   LEU J 232      42.612 -19.101  -9.875  1.00 98.99           C  
ATOM   1815  O   LEU J 232      41.577 -19.417 -10.454  1.00 98.98           O  
ATOM   1816  CB  LEU J 232      42.836 -16.777  -8.905  1.00 98.99           C  
ATOM   1817  CG  LEU J 232      42.429 -15.800  -7.785  1.00 98.96           C  
ATOM   1818  CD1 LEU J 232      42.931 -14.406  -8.136  1.00 98.93           C  
ATOM   1819  CD2 LEU J 232      40.917 -15.737  -7.586  1.00 98.92           C  
ATOM   1820  N   GLN J 233      43.804 -19.545 -10.257  1.00 98.99           N  
ATOM   1821  CA  GLN J 233      43.972 -20.471 -11.387  1.00 98.98           C  
ATOM   1822  C   GLN J 233      43.218 -21.786 -11.159  1.00 98.99           C  
ATOM   1823  O   GLN J 233      42.491 -22.241 -12.044  1.00 98.96           O  
ATOM   1824  CB  GLN J 233      45.466 -20.750 -11.605  1.00 98.92           C  
ATOM   1825  CG  GLN J 233      46.182 -19.573 -12.272  1.00 91.67           C  
ATOM   1826  CD  GLN J 233      47.708 -19.743 -12.329  0.99 88.00           C  
ATOM   1827  OE1 GLN J 233      48.308 -20.586 -11.689  0.99 81.58           O  
ATOM   1828  NE2 GLN J 233      48.371 -18.925 -13.102  0.99 77.15           N  
ATOM   1829  N   GLU J 234      43.336 -22.370  -9.965  1.00 98.99           N  
ATOM   1830  CA  GLU J 234      42.589 -23.586  -9.607  1.00 98.99           C  
ATOM   1831  C   GLU J 234      41.073 -23.339  -9.612  1.00 98.99           C  
ATOM   1832  O   GLU J 234      40.310 -24.149 -10.144  1.00 98.98           O  
ATOM   1833  CB  GLU J 234      43.026 -24.077  -8.219  1.00 98.94           C  
ATOM   1834  CG  GLU J 234      44.461 -24.603  -8.188  1.00 97.01           C  
ATOM   1835  CD  GLU J 234      44.649 -25.969  -8.851  1.00 96.84           C  
ATOM   1836  OE1 GLU J 234      45.817 -26.414  -8.921  1.00 90.23           O  
ATOM   1837  OE2 GLU J 234      43.648 -26.620  -9.225  1.00 91.26           O  
ATOM   1838  N   ARG J 235      40.641 -22.218  -9.070  1.00 98.99           N  
ATOM   1839  CA  ARG J 235      39.230 -21.811  -9.080  1.00 99.00           C  
ATOM   1840  C   ARG J 235      38.712 -21.650 -10.507  1.00 99.00           C  
ATOM   1841  O   ARG J 235      37.616 -22.134 -10.818  1.00 98.98           O  
ATOM   1842  CB  ARG J 235      39.093 -20.513  -8.252  1.00 98.99           C  
ATOM   1843  CG  ARG J 235      37.646 -20.046  -8.001  1.00 98.88           C  
ATOM   1844  CD  ARG J 235      36.917 -19.403  -9.172  1.00 98.76           C  
ATOM   1845  NE  ARG J 235      37.544 -18.156  -9.629  1.00 98.50           N  
ATOM   1846  CZ  ARG J 235      37.305 -16.923  -9.174  1.00 98.63           C  
ATOM   1847  NH1 ARG J 235      36.442 -16.673  -8.224  1.00 97.22           N  
ATOM   1848  NH2 ARG J 235      37.950 -15.906  -9.655  1.00 97.03           N  
ATOM   1849  N   ASP J 236      39.463 -21.005 -11.362  1.00 98.99           N  
ATOM   1850  CA  ASP J 236      39.076 -20.739 -12.752  1.00 98.98           C  
ATOM   1851  C   ASP J 236      39.036 -22.012 -13.605  1.00 98.98           C  
ATOM   1852  O   ASP J 236      38.261 -22.090 -14.564  1.00 98.92           O  
ATOM   1853  CB  ASP J 236      40.003 -19.667 -13.350  1.00 98.97           C  
ATOM   1854  CG  ASP J 236      39.763 -18.268 -12.764  1.00 98.89           C  
ATOM   1855  OD1 ASP J 236      38.702 -18.062 -12.120  1.00 98.57           O  
ATOM   1856  OD2 ASP J 236      40.609 -17.384 -12.994  1.00 98.48           O  
ATOM   1857  N   GLY J 237      39.781 -23.040 -13.205  1.00 98.97           N  
ATOM   1858  CA  GLY J 237      39.722 -24.382 -13.784  1.00 98.96           C  
ATOM   1859  C   GLY J 237      38.443 -25.171 -13.466  1.00 98.96           C  
ATOM   1860  O   GLY J 237      38.149 -26.168 -14.135  1.00 98.85           O  
ATOM   1861  N   LEU J 238      37.657 -24.745 -12.487  1.00 98.98           N  
ATOM   1862  CA  LEU J 238      36.378 -25.387 -12.170  1.00 98.98           C  
ATOM   1863  C   LEU J 238      35.305 -25.038 -13.213  1.00 98.97           C  
ATOM   1864  O   LEU J 238      35.291 -23.953 -13.798  1.00 98.89           O  
ATOM   1865  CB  LEU J 238      35.911 -25.011 -10.748  1.00 98.98           C  
ATOM   1866  CG  LEU J 238      36.886 -25.388  -9.617  1.00 98.95           C  
ATOM   1867  CD1 LEU J 238      36.303 -24.944  -8.277  1.00 98.92           C  
ATOM   1868  CD2 LEU J 238      37.142 -26.896  -9.550  1.00 98.90           C  
ATOM   1869  N   ARG J 239      34.351 -25.949 -13.400  1.00 98.91           N  
ATOM   1870  CA  ARG J 239      33.192 -25.694 -14.263  1.00 98.88           C  
ATOM   1871  C   ARG J 239      32.421 -24.473 -13.762  1.00 98.88           C  
ATOM   1872  O   ARG J 239      32.240 -24.324 -12.562  1.00 98.54           O  
ATOM   1873  CB  ARG J 239      32.266 -26.920 -14.318  1.00 98.65           C  
ATOM   1874  CG  ARG J 239      32.917 -28.121 -15.019  0.99 93.73           C  
ATOM   1875  CD  ARG J 239      31.922 -29.273 -15.194  0.99 89.14           C  
ATOM   1876  NE  ARG J 239      31.520 -29.852 -13.900  0.99 79.86           N  
ATOM   1877  CZ  ARG J 239      30.505 -30.675 -13.684  0.98 70.28           C  
ATOM   1878  NH1 ARG J 239      29.709 -31.048 -14.655  0.98 64.09           N  
ATOM   1879  NH2 ARG J 239      30.263 -31.144 -12.490  0.98 63.66           N  
ATOM   1880  N   ARG J 240      31.895 -23.672 -14.667  1.00 98.74           N  
ATOM   1881  CA  ARG J 240      31.254 -22.384 -14.347  1.00 98.65           C  
ATOM   1882  C   ARG J 240      30.209 -22.465 -13.224  1.00 98.64           C  
ATOM   1883  O   ARG J 240      30.208 -21.610 -12.344  1.00 97.75           O  
ATOM   1884  CB  ARG J 240      30.642 -21.798 -15.627  1.00 98.15           C  
ATOM   1885  CG  ARG J 240      30.046 -20.399 -15.416  0.98 88.81           C  
ATOM   1886  CD  ARG J 240      29.523 -19.814 -16.724  0.97 83.62           C  
ATOM   1887  NE  ARG J 240      28.913 -18.502 -16.513  0.97 72.56           N  
ATOM   1888  CZ  ARG J 240      28.357 -17.744 -17.445  0.97 63.44           C  
ATOM   1889  NH1 ARG J 240      28.308 -18.119 -18.693  0.97 57.56           N  
ATOM   1890  NH2 ARG J 240      27.832 -16.583 -17.130  0.97 57.38           N  
ATOM   1891  N   VAL J 241      29.338 -23.476 -13.246  1.00 98.45           N  
ATOM   1892  CA  VAL J 241      28.272 -23.682 -12.233  1.00 98.16           C  
ATOM   1893  C   VAL J 241      28.799 -24.118 -10.866  1.00 98.37           C  
ATOM   1894  O   VAL J 241      28.045 -24.132  -9.901  1.00 97.64           O  
ATOM   1895  CB  VAL J 241      27.224 -24.696 -12.728  1.00 97.11           C  
ATOM   1896  CG1 VAL J 241      26.540 -24.188 -14.003  1.00 91.59           C  
ATOM   1897  CG2 VAL J 241      27.825 -26.079 -13.016  1.00 91.74           C  
ATOM   1898  N   HIS J 242      30.068 -24.484 -10.789  1.00 98.66           N  
ATOM   1899  CA  HIS J 242      30.765 -24.904  -9.573  1.00 98.70           C  
ATOM   1900  C   HIS J 242      31.961 -24.002  -9.265  1.00 98.79           C  
ATOM   1901  O   HIS J 242      32.887 -24.428  -8.574  1.00 98.54           O  
ATOM   1902  CB  HIS J 242      31.185 -26.376  -9.709  1.00 98.28           C  
ATOM   1903  CG  HIS J 242      30.024 -27.327  -9.796  1.00 97.63           C  
ATOM   1904  ND1 HIS J 242      28.945 -27.346  -8.939  1.00 89.97           N  
ATOM   1905  CD2 HIS J 242      29.832 -28.344 -10.695  1.00 89.25           C  
ATOM   1906  CE1 HIS J 242      28.130 -28.343  -9.315  1.00 89.22           C  
ATOM   1907  NE2 HIS J 242      28.645 -28.964 -10.373  1.00 91.31           N  
ATOM   1908  N   ARG J 243      31.965 -22.792  -9.786  1.00 98.92           N  
ATOM   1909  CA  ARG J 243      33.064 -21.842  -9.628  1.00 98.93           C  
ATOM   1910  C   ARG J 243      32.717 -20.835  -8.531  1.00 98.96           C  
ATOM   1911  O   ARG J 243      31.923 -19.936  -8.788  1.00 98.92           O  
ATOM   1912  CB  ARG J 243      33.340 -21.180 -10.984  1.00 98.75           C  
ATOM   1913  CG  ARG J 243      34.620 -20.350 -10.945  1.00 96.91           C  
ATOM   1914  CD  ARG J 243      34.869 -19.661 -12.286  1.00 95.89           C  
ATOM   1915  NE  ARG J 243      35.129 -20.630 -13.353  1.00 93.86           N  
ATOM   1916  CZ  ARG J 243      35.254 -20.359 -14.642  1.00 93.55           C  
ATOM   1917  NH1 ARG J 243      35.115 -19.141 -15.099  1.00 86.59           N  
ATOM   1918  NH2 ARG J 243      35.536 -21.308 -15.491  1.00 88.27           N  
ATOM   1919  N   PRO J 244      33.273 -20.999  -7.322  1.00 98.99           N  
ATOM   1920  CA  PRO J 244      32.963 -20.116  -6.202  1.00 99.00           C  
ATOM   1921  C   PRO J 244      33.674 -18.768  -6.333  1.00 99.00           C  
ATOM   1922  O   PRO J 244      34.700 -18.652  -7.009  1.00 98.99           O  
ATOM   1923  CB  PRO J 244      33.430 -20.885  -4.970  1.00 98.99           C  
ATOM   1924  CG  PRO J 244      34.641 -21.658  -5.493  1.00 98.90           C  
ATOM   1925  CD  PRO J 244      34.223 -22.024  -6.913  1.00 98.99           C  
ATOM   1926  N   ALA J 245      33.180 -17.776  -5.617  1.00 99.00           N  
ATOM   1927  CA  ALA J 245      33.965 -16.587  -5.301  1.00 99.00           C  
ATOM   1928  C   ALA J 245      35.147 -16.950  -4.388  1.00 99.00           C  
ATOM   1929  O   ALA J 245      35.069 -17.900  -3.605  1.00 99.00           O  
ATOM   1930  CB  ALA J 245      33.043 -15.532  -4.669  1.00 98.99           C  
ATOM   1931  N   VAL J 246      36.235 -16.191  -4.463  1.00 99.00           N  
ATOM   1932  CA  VAL J 246      37.415 -16.362  -3.603  1.00 99.00           C  
ATOM   1933  C   VAL J 246      37.626 -15.105  -2.771  1.00 99.00           C  
ATOM   1934  O   VAL J 246      37.817 -14.013  -3.302  1.00 99.00           O  
ATOM   1935  CB  VAL J 246      38.677 -16.718  -4.411  1.00 99.00           C  
ATOM   1936  CG1 VAL J 246      39.915 -16.827  -3.509  1.00 98.97           C  
ATOM   1937  CG2 VAL J 246      38.515 -18.066  -5.119  1.00 98.98           C  
ATOM   1938  N   LEU J 247      37.632 -15.283  -1.454  1.00 99.00           N  
ATOM   1939  CA  LEU J 247      37.917 -14.229  -0.489  1.00 99.00           C  
ATOM   1940  C   LEU J 247      39.198 -14.542   0.281  1.00 99.00           C  
ATOM   1941  O   LEU J 247      39.546 -15.697   0.499  1.00 98.99           O  
ATOM   1942  CB  LEU J 247      36.737 -14.027   0.474  1.00 99.00           C  
ATOM   1943  CG  LEU J 247      35.447 -13.484  -0.172  1.00 98.95           C  
ATOM   1944  CD1 LEU J 247      34.590 -14.579  -0.803  1.00 98.33           C  
ATOM   1945  CD2 LEU J 247      34.598 -12.783   0.885  1.00 98.05           C  
ATOM   1946  N   VAL J 248      39.851 -13.501   0.762  1.00 98.96           N  
ATOM   1947  CA  VAL J 248      40.996 -13.621   1.673  1.00 98.95           C  
ATOM   1948  C   VAL J 248      40.584 -13.144   3.060  1.00 98.95           C  
ATOM   1949  O   VAL J 248      40.081 -12.033   3.209  1.00 98.94           O  
ATOM   1950  CB  VAL J 248      42.226 -12.855   1.151  1.00 98.88           C  
ATOM   1951  CG1 VAL J 248      43.442 -13.076   2.064  1.00 98.34           C  
ATOM   1952  CG2 VAL J 248      42.609 -13.333  -0.246  1.00 98.52           C  
ATOM   1953  N   LYS J 249      40.822 -13.965   4.077  1.00 98.97           N  
ATOM   1954  CA  LYS J 249      40.575 -13.588   5.479  1.00 98.97           C  
ATOM   1955  C   LYS J 249      41.864 -13.121   6.145  1.00 98.94           C  
ATOM   1956  O   LYS J 249      42.814 -13.896   6.271  1.00 98.89           O  
ATOM   1957  CB  LYS J 249      39.907 -14.732   6.244  1.00 98.98           C  
ATOM   1958  CG  LYS J 249      39.487 -14.307   7.664  1.00 98.97           C  
ATOM   1959  CD  LYS J 249      38.650 -15.410   8.324  1.00 98.96           C  
ATOM   1960  CE  LYS J 249      38.124 -14.983   9.690  1.00 98.93           C  
ATOM   1961  NZ  LYS J 249      37.226 -16.015  10.254  1.00 98.95           N  
ATOM   1962  N   ILE J 250      41.852 -11.884   6.617  1.00 98.94           N  
ATOM   1963  CA  ILE J 250      43.033 -11.202   7.154  1.00 98.91           C  
ATOM   1964  C   ILE J 250      42.979 -11.011   8.673  1.00 98.93           C  
ATOM   1965  O   ILE J 250      41.930 -11.108   9.315  1.00 98.93           O  
ATOM   1966  CB  ILE J 250      43.314  -9.886   6.401  1.00 98.88           C  
ATOM   1967  CG1 ILE J 250      42.211  -8.829   6.642  1.00 98.84           C  
ATOM   1968  CG2 ILE J 250      43.528 -10.176   4.908  1.00 98.76           C  
ATOM   1969  CD1 ILE J 250      42.588  -7.437   6.111  1.00 98.80           C  
ATOM   1970  N   ALA J 251      44.143 -10.752   9.243  1.00 98.62           N  
ATOM   1971  CA  ALA J 251      44.308 -10.473  10.662  1.00 98.51           C  
ATOM   1972  C   ALA J 251      43.937  -9.019  11.012  1.00 98.66           C  
ATOM   1973  O   ALA J 251      44.028  -8.143  10.157  1.00 98.64           O  
ATOM   1974  CB  ALA J 251      45.760 -10.785  11.046  1.00 98.11           C  
ATOM   1975  N   PRO J 252      43.601  -8.742  12.267  1.00 98.93           N  
ATOM   1976  CA  PRO J 252      43.450  -7.370  12.754  1.00 98.92           C  
ATOM   1977  C   PRO J 252      44.780  -6.723  13.185  1.00 98.88           C  
ATOM   1978  O   PRO J 252      44.798  -5.555  13.562  1.00 98.68           O  
ATOM   1979  CB  PRO J 252      42.484  -7.507  13.929  1.00 98.90           C  
ATOM   1980  CG  PRO J 252      42.860  -8.861  14.528  1.00 98.76           C  
ATOM   1981  CD  PRO J 252      43.263  -9.690  13.309  1.00 98.96           C  
ATOM   1982  N   ASP J 253      45.872  -7.473  13.137  1.00 98.85           N  
ATOM   1983  CA  ASP J 253      47.174  -7.074  13.697  1.00 98.81           C  
ATOM   1984  C   ASP J 253      48.202  -6.730  12.597  1.00 98.70           C  
ATOM   1985  O   ASP J 253      49.410  -6.876  12.798  1.00 98.44           O  
ATOM   1986  CB  ASP J 253      47.713  -8.186  14.619  1.00 98.82           C  
ATOM   1987  CG  ASP J 253      46.678  -8.799  15.560  1.00 98.87           C  
ATOM   1988  OD1 ASP J 253      45.999  -8.072  16.313  1.00 98.68           O  
ATOM   1989  OD2 ASP J 253      46.550 -10.041  15.527  1.00 98.64           O  
ATOM   1990  N   LEU J 254      47.704  -6.352  11.432  1.00 98.62           N  
ATOM   1991  CA  LEU J 254      48.534  -5.986  10.284  1.00 98.58           C  
ATOM   1992  C   LEU J 254      49.082  -4.569  10.441  1.00 98.60           C  
ATOM   1993  O   LEU J 254      48.392  -3.674  10.936  1.00 98.53           O  
ATOM   1994  CB  LEU J 254      47.699  -6.089   8.996  1.00 98.53           C  
ATOM   1995  CG  LEU J 254      47.233  -7.511   8.646  1.00 98.38           C  
ATOM   1996  CD1 LEU J 254      46.236  -7.444   7.491  1.00 98.21           C  
ATOM   1997  CD2 LEU J 254      48.393  -8.411   8.234  1.00 98.12           C  
ATOM   1998  N   THR J 255      50.292  -4.352   9.945  1.00 98.38           N  
ATOM   1999  CA  THR J 255      50.846  -3.001   9.803  1.00 98.41           C  
ATOM   2000  C   THR J 255      50.118  -2.231   8.696  1.00 98.62           C  
ATOM   2001  O   THR J 255      49.391  -2.805   7.879  1.00 98.66           O  
ATOM   2002  CB  THR J 255      52.357  -3.034   9.522  1.00 98.26           C  
ATOM   2003  OG1 THR J 255      52.611  -3.575   8.252  1.00 97.98           O  
ATOM   2004  CG2 THR J 255      53.147  -3.845  10.559  1.00 97.79           C  
ATOM   2005  N   SER J 256      50.326  -0.921   8.630  1.00 98.64           N  
ATOM   2006  CA  SER J 256      49.815  -0.113   7.517  1.00 98.71           C  
ATOM   2007  C   SER J 256      50.356  -0.605   6.175  1.00 98.76           C  
ATOM   2008  O   SER J 256      49.581  -0.749   5.235  1.00 98.71           O  
ATOM   2009  CB  SER J 256      50.158   1.366   7.716  1.00 98.67           C  
ATOM   2010  OG  SER J 256      49.624   1.810   8.951  1.00 94.35           O  
ATOM   2011  N   GLN J 257      51.638  -0.959   6.113  1.00 98.45           N  
ATOM   2012  CA  GLN J 257      52.258  -1.499   4.903  1.00 98.38           C  
ATOM   2013  C   GLN J 257      51.625  -2.827   4.477  1.00 98.53           C  
ATOM   2014  O   GLN J 257      51.302  -3.005   3.305  1.00 98.46           O  
ATOM   2015  CB  GLN J 257      53.769  -1.664   5.136  1.00 98.21           C  
ATOM   2016  CG  GLN J 257      54.522  -2.037   3.849  1.00 97.03           C  
ATOM   2017  CD  GLN J 257      54.397  -0.940   2.790  1.00 95.42           C  
ATOM   2018  OE1 GLN J 257      54.798   0.193   3.010  1.00 92.98           O  
ATOM   2019  NE2 GLN J 257      53.814  -1.234   1.650  1.00 91.53           N  
ATOM   2020  N   ASP J 258      51.382  -3.743   5.413  1.00 98.44           N  
ATOM   2021  CA  ASP J 258      50.719  -5.015   5.104  1.00 98.40           C  
ATOM   2022  C   ASP J 258      49.334  -4.780   4.492  1.00 98.60           C  
ATOM   2023  O   ASP J 258      48.966  -5.422   3.512  1.00 98.64           O  
ATOM   2024  CB  ASP J 258      50.537  -5.869   6.369  1.00 98.23           C  
ATOM   2025  CG  ASP J 258      51.826  -6.309   7.048  1.00 97.70           C  
ATOM   2026  OD1 ASP J 258      52.754  -6.754   6.341  1.00 96.01           O  
ATOM   2027  OD2 ASP J 258      51.858  -6.206   8.300  1.00 95.67           O  
ATOM   2028  N   LYS J 259      48.574  -3.849   5.049  1.00 98.69           N  
ATOM   2029  CA  LYS J 259      47.234  -3.509   4.549  1.00 98.82           C  
ATOM   2030  C   LYS J 259      47.283  -2.923   3.139  1.00 98.84           C  
ATOM   2031  O   LYS J 259      46.499  -3.344   2.288  1.00 98.86           O  
ATOM   2032  CB  LYS J 259      46.528  -2.556   5.531  1.00 98.86           C  
ATOM   2033  CG  LYS J 259      46.060  -3.298   6.798  1.00 98.79           C  
ATOM   2034  CD  LYS J 259      45.429  -2.391   7.853  1.00 98.59           C  
ATOM   2035  CE  LYS J 259      46.514  -1.631   8.621  1.00 97.98           C  
ATOM   2036  NZ  LYS J 259      45.984  -0.913   9.803  1.00 97.50           N  
ATOM   2037  N   GLU J 260      48.208  -2.016   2.866  1.00 98.74           N  
ATOM   2038  CA  GLU J 260      48.439  -1.467   1.526  1.00 98.78           C  
ATOM   2039  C   GLU J 260      48.824  -2.563   0.524  1.00 98.82           C  
ATOM   2040  O   GLU J 260      48.273  -2.637  -0.577  1.00 98.78           O  
ATOM   2041  CB  GLU J 260      49.553  -0.415   1.574  1.00 98.67           C  
ATOM   2042  CG  GLU J 260      49.090   0.903   2.195  0.99 92.46           C  
ATOM   2043  CD  GLU J 260      50.222   1.928   2.323  0.99 87.60           C  
ATOM   2044  OE1 GLU J 260      50.068   2.856   3.152  0.99 79.79           O  
ATOM   2045  OE2 GLU J 260      51.239   1.789   1.609  0.99 80.06           O  
ATOM   2046  N   ASP J 261      49.722  -3.447   0.917  1.00 98.63           N  
ATOM   2047  CA  ASP J 261      50.188  -4.545   0.082  1.00 98.58           C  
ATOM   2048  C   ASP J 261      49.072  -5.548  -0.226  1.00 98.69           C  
ATOM   2049  O   ASP J 261      48.899  -5.931  -1.386  1.00 98.69           O  
ATOM   2050  CB  ASP J 261      51.381  -5.225   0.762  1.00 98.46           C  
ATOM   2051  CG  ASP J 261      52.707  -4.481   0.587  1.00 98.19           C  
ATOM   2052  OD1 ASP J 261      52.801  -3.606  -0.311  1.00 97.07           O  
ATOM   2053  OD2 ASP J 261      53.689  -4.887   1.241  1.00 96.86           O  
ATOM   2054  N   ILE J 262      48.278  -5.923   0.766  1.00 98.77           N  
ATOM   2055  CA  ILE J 262      47.107  -6.787   0.580  1.00 98.80           C  
ATOM   2056  C   ILE J 262      46.112  -6.128  -0.379  1.00 98.85           C  
ATOM   2057  O   ILE J 262      45.684  -6.769  -1.336  1.00 98.86           O  
ATOM   2058  CB  ILE J 262      46.451  -7.133   1.933  1.00 98.79           C  
ATOM   2059  CG1 ILE J 262      47.368  -8.085   2.731  1.00 98.55           C  
ATOM   2060  CG2 ILE J 262      45.075  -7.796   1.739  1.00 98.63           C  
ATOM   2061  CD1 ILE J 262      47.003  -8.171   4.216  1.00 98.05           C  
ATOM   2062  N   ALA J 263      45.775  -4.859  -0.167  1.00 98.88           N  
ATOM   2063  CA  ALA J 263      44.853  -4.141  -1.048  1.00 98.90           C  
ATOM   2064  C   ALA J 263      45.368  -4.075  -2.493  1.00 98.90           C  
ATOM   2065  O   ALA J 263      44.599  -4.247  -3.441  1.00 98.88           O  
ATOM   2066  CB  ALA J 263      44.626  -2.741  -0.475  1.00 98.91           C  
ATOM   2067  N   SER J 264      46.671  -3.868  -2.668  1.00 98.82           N  
ATOM   2068  CA  SER J 264      47.321  -3.873  -3.979  1.00 98.79           C  
ATOM   2069  C   SER J 264      47.183  -5.226  -4.673  1.00 98.82           C  
ATOM   2070  O   SER J 264      46.705  -5.280  -5.804  1.00 98.77           O  
ATOM   2071  CB  SER J 264      48.795  -3.482  -3.821  1.00 98.62           C  
ATOM   2072  OG  SER J 264      49.446  -3.406  -5.074  1.00 89.98           O  
ATOM   2073  N   VAL J 265      47.525  -6.318  -3.991  1.00 98.79           N  
ATOM   2074  CA  VAL J 265      47.452  -7.681  -4.552  1.00 98.82           C  
ATOM   2075  C   VAL J 265      46.011  -8.092  -4.850  1.00 98.86           C  
ATOM   2076  O   VAL J 265      45.740  -8.674  -5.897  1.00 98.85           O  
ATOM   2077  CB  VAL J 265      48.125  -8.696  -3.608  1.00 98.77           C  
ATOM   2078  CG1 VAL J 265      47.940 -10.146  -4.068  1.00 98.51           C  
ATOM   2079  CG2 VAL J 265      49.632  -8.449  -3.527  1.00 98.58           C  
ATOM   2080  N   VAL J 266      45.078  -7.782  -3.967  1.00 98.88           N  
ATOM   2081  CA  VAL J 266      43.651  -8.083  -4.147  1.00 98.88           C  
ATOM   2082  C   VAL J 266      43.092  -7.410  -5.400  1.00 98.91           C  
ATOM   2083  O   VAL J 266      42.409  -8.062  -6.189  1.00 98.88           O  
ATOM   2084  CB  VAL J 266      42.876  -7.672  -2.879  1.00 98.80           C  
ATOM   2085  CG1 VAL J 266      41.369  -7.559  -3.091  1.00 98.28           C  
ATOM   2086  CG2 VAL J 266      43.115  -8.707  -1.776  1.00 98.37           C  
ATOM   2087  N   LYS J 267      43.425  -6.141  -5.616  1.00 98.92           N  
ATOM   2088  CA  LYS J 267      43.013  -5.407  -6.819  1.00 98.91           C  
ATOM   2089  C   LYS J 267      43.717  -5.917  -8.079  1.00 98.91           C  
ATOM   2090  O   LYS J 267      43.066  -6.048  -9.112  1.00 98.81           O  
ATOM   2091  CB  LYS J 267      43.285  -3.909  -6.645  1.00 98.86           C  
ATOM   2092  CG  LYS J 267      42.315  -3.252  -5.651  1.00 98.17           C  
ATOM   2093  CD  LYS J 267      42.537  -1.742  -5.527  1.00 96.66           C  
ATOM   2094  CE  LYS J 267      43.919  -1.396  -4.981  1.00 93.43           C  
ATOM   2095  NZ  LYS J 267      44.074   0.058  -4.749  0.99 88.80           N  
ATOM   2096  N   GLU J 268      45.012  -6.185  -7.992  1.00 98.87           N  
ATOM   2097  CA  GLU J 268      45.826  -6.680  -9.111  1.00 98.87           C  
ATOM   2098  C   GLU J 268      45.291  -8.013  -9.651  1.00 98.91           C  
ATOM   2099  O   GLU J 268      45.152  -8.179 -10.862  1.00 98.87           O  
ATOM   2100  CB  GLU J 268      47.284  -6.823  -8.624  1.00 98.82           C  
ATOM   2101  CG  GLU J 268      48.276  -7.364  -9.658  1.00 98.49           C  
ATOM   2102  CD  GLU J 268      49.657  -7.687  -9.044  1.00 98.22           C  
ATOM   2103  OE1 GLU J 268      50.346  -8.584  -9.564  1.00 96.90           O  
ATOM   2104  OE2 GLU J 268      50.075  -7.101  -8.022  1.00 97.11           O  
ATOM   2105  N   LEU J 269      44.967  -8.946  -8.767  1.00 98.95           N  
ATOM   2106  CA  LEU J 269      44.566 -10.304  -9.131  1.00 98.96           C  
ATOM   2107  C   LEU J 269      43.057 -10.469  -9.333  1.00 98.96           C  
ATOM   2108  O   LEU J 269      42.625 -11.513  -9.821  1.00 98.93           O  
ATOM   2109  CB  LEU J 269      45.091 -11.285  -8.068  1.00 98.95           C  
ATOM   2110  CG  LEU J 269      46.622 -11.326  -7.909  1.00 98.90           C  
ATOM   2111  CD1 LEU J 269      46.979 -12.400  -6.884  1.00 98.81           C  
ATOM   2112  CD2 LEU J 269      47.347 -11.660  -9.214  1.00 98.77           C  
ATOM   2113  N   GLY J 270      42.253  -9.484  -8.966  1.00 98.98           N  
ATOM   2114  CA  GLY J 270      40.794  -9.592  -9.036  1.00 98.98           C  
ATOM   2115  C   GLY J 270      40.216 -10.570  -8.010  1.00 98.99           C  
ATOM   2116  O   GLY J 270      39.308 -11.337  -8.332  1.00 98.97           O  
ATOM   2117  N   ILE J 271      40.742 -10.562  -6.791  1.00 98.99           N  
ATOM   2118  CA  ILE J 271      40.134 -11.286  -5.663  1.00 98.99           C  
ATOM   2119  C   ILE J 271      38.726 -10.745  -5.411  1.00 98.99           C  
ATOM   2120  O   ILE J 271      38.505  -9.533  -5.393  1.00 98.98           O  
ATOM   2121  CB  ILE J 271      41.031 -11.178  -4.408  1.00 98.98           C  
ATOM   2122  CG1 ILE J 271      42.311 -12.021  -4.557  1.00 98.81           C  
ATOM   2123  CG2 ILE J 271      40.290 -11.556  -3.111  1.00 98.85           C  
ATOM   2124  CD1 ILE J 271      42.128 -13.545  -4.516  1.00 98.12           C  
ATOM   2125  N   ASP J 272      37.783 -11.650  -5.171  1.00 99.00           N  
ATOM   2126  CA  ASP J 272      36.354 -11.326  -5.117  1.00 99.00           C  
ATOM   2127  C   ASP J 272      35.938 -10.615  -3.824  1.00 99.00           C  
ATOM   2128  O   ASP J 272      34.902  -9.948  -3.790  1.00 98.99           O  
ATOM   2129  CB  ASP J 272      35.545 -12.613  -5.302  1.00 99.00           C  
ATOM   2130  CG  ASP J 272      35.823 -13.320  -6.631  1.00 98.99           C  
ATOM   2131  OD1 ASP J 272      35.578 -12.717  -7.694  1.00 98.93           O  
ATOM   2132  OD2 ASP J 272      36.267 -14.489  -6.597  1.00 98.92           O  
ATOM   2133  N   GLY J 273      36.728 -10.749  -2.766  1.00 99.00           N  
ATOM   2134  CA  GLY J 273      36.434 -10.077  -1.509  1.00 99.00           C  
ATOM   2135  C   GLY J 273      37.433 -10.331  -0.378  1.00 99.00           C  
ATOM   2136  O   GLY J 273      38.380 -11.108  -0.490  1.00 98.99           O  
ATOM   2137  N   LEU J 274      37.169  -9.672   0.742  1.00 99.00           N  
ATOM   2138  CA  LEU J 274      37.950  -9.778   1.969  1.00 99.00           C  
ATOM   2139  C   LEU J 274      37.051 -10.170   3.143  1.00 99.00           C  
ATOM   2140  O   LEU J 274      35.919  -9.710   3.248  1.00 99.00           O  
ATOM   2141  CB  LEU J 274      38.640  -8.432   2.249  1.00 99.00           C  
ATOM   2142  CG  LEU J 274      39.765  -8.061   1.263  1.00 98.97           C  
ATOM   2143  CD1 LEU J 274      40.201  -6.617   1.503  1.00 98.95           C  
ATOM   2144  CD2 LEU J 274      40.990  -8.956   1.451  1.00 98.91           C  
ATOM   2145  N   ILE J 275      37.568 -10.960   4.067  1.00 99.00           N  
ATOM   2146  CA  ILE J 275      36.951 -11.168   5.382  1.00 99.00           C  
ATOM   2147  C   ILE J 275      37.826 -10.501   6.437  1.00 99.00           C  
ATOM   2148  O   ILE J 275      39.002 -10.840   6.602  1.00 98.99           O  
ATOM   2149  CB  ILE J 275      36.671 -12.649   5.698  1.00 99.00           C  
ATOM   2150  CG1 ILE J 275      35.874 -13.288   4.534  1.00 98.95           C  
ATOM   2151  CG2 ILE J 275      35.924 -12.745   7.041  1.00 98.99           C  
ATOM   2152  CD1 ILE J 275      35.313 -14.678   4.835  1.00 98.29           C  
ATOM   2153  N   VAL J 276      37.249  -9.562   7.155  1.00 99.00           N  
ATOM   2154  CA  VAL J 276      37.972  -8.633   8.018  1.00 99.00           C  
ATOM   2155  C   VAL J 276      37.252  -8.533   9.367  1.00 99.00           C  
ATOM   2156  O   VAL J 276      36.212  -7.881   9.473  1.00 98.99           O  
ATOM   2157  CB  VAL J 276      38.084  -7.253   7.331  1.00 99.00           C  
ATOM   2158  CG1 VAL J 276      39.035  -6.345   8.105  1.00 98.94           C  
ATOM   2159  CG2 VAL J 276      38.608  -7.353   5.897  1.00 98.96           C  
ATOM   2160  N   THR J 277      37.706  -9.179  10.432  1.00 98.98           N  
ATOM   2161  CA  THR J 277      39.010  -9.825  10.642  1.00 98.99           C  
ATOM   2162  C   THR J 277      38.917 -11.198  11.298  1.00 98.99           C  
ATOM   2163  O   THR J 277      37.880 -11.607  11.823  1.00 98.97           O  
ATOM   2164  CB  THR J 277      39.918  -8.949  11.521  1.00 98.97           C  
ATOM   2165  OG1 THR J 277      39.369  -8.823  12.810  1.00 98.85           O  
ATOM   2166  CG2 THR J 277      40.153  -7.549  10.972  1.00 98.84           C  
ATOM   2167  N   ASN J 278      40.012 -11.897  11.348  1.00 98.98           N  
ATOM   2168  CA  ASN J 278      40.245 -13.004  12.274  1.00 98.99           C  
ATOM   2169  C   ASN J 278      40.415 -12.501  13.723  1.00 98.98           C  
ATOM   2170  O   ASN J 278      40.239 -11.316  14.017  1.00 98.97           O  
ATOM   2171  CB  ASN J 278      41.452 -13.821  11.762  1.00 98.99           C  
ATOM   2172  CG  ASN J 278      41.332 -15.310  12.042  1.00 98.99           C  
ATOM   2173  OD1 ASN J 278      40.967 -15.759  13.126  1.00 98.14           O  
ATOM   2174  ND2 ASN J 278      41.623 -16.128  11.062  1.00 98.17           N  
ATOM   2175  N   THR J 279      40.753 -13.396  14.621  1.00 98.99           N  
ATOM   2176  CA  THR J 279      41.081 -13.075  16.013  1.00 98.99           C  
ATOM   2177  C   THR J 279      42.402 -12.304  16.124  1.00 98.98           C  
ATOM   2178  O   THR J 279      43.271 -12.406  15.259  1.00 98.97           O  
ATOM   2179  CB  THR J 279      41.147 -14.353  16.862  1.00 98.99           C  
ATOM   2180  OG1 THR J 279      42.057 -15.275  16.306  1.00 98.96           O  
ATOM   2181  CG2 THR J 279      39.789 -15.052  16.950  1.00 98.98           C  
ATOM   2182  N   THR J 280      42.556 -11.563  17.205  1.00 98.99           N  
ATOM   2183  CA  THR J 280      43.778 -10.799  17.486  1.00 98.99           C  
ATOM   2184  C   THR J 280      44.740 -11.555  18.400  1.00 98.99           C  
ATOM   2185  O   THR J 280      44.333 -12.219  19.350  1.00 98.99           O  
ATOM   2186  CB  THR J 280      43.473  -9.386  18.021  1.00 98.99           C  
ATOM   2187  OG1 THR J 280      44.676  -8.677  18.195  1.00 98.98           O  
ATOM   2188  CG2 THR J 280      42.732  -9.355  19.357  1.00 98.99           C  
ATOM   2189  N   VAL J 281      46.034 -11.412  18.147  1.00 98.98           N  
ATOM   2190  CA  VAL J 281      47.103 -11.813  19.079  1.00 98.98           C  
ATOM   2191  C   VAL J 281      47.440 -10.710  20.078  1.00 98.98           C  
ATOM   2192  O   VAL J 281      48.167 -10.960  21.041  1.00 98.95           O  
ATOM   2193  CB  VAL J 281      48.377 -12.269  18.344  1.00 98.95           C  
ATOM   2194  CG1 VAL J 281      48.102 -13.543  17.543  1.00 98.57           C  
ATOM   2195  CG2 VAL J 281      48.951 -11.194  17.414  1.00 98.64           C  
ATOM   2196  N   SER J 282      46.910  -9.514  19.871  1.00 98.98           N  
ATOM   2197  CA  SER J 282      47.036  -8.436  20.835  1.00 98.99           C  
ATOM   2198  C   SER J 282      46.207  -8.728  22.088  1.00 98.99           C  
ATOM   2199  O   SER J 282      45.296  -9.565  22.093  1.00 98.98           O  
ATOM   2200  CB  SER J 282      46.681  -7.074  20.209  1.00 98.97           C  
ATOM   2201  OG  SER J 282      45.285  -6.894  20.125  1.00 98.83           O  
ATOM   2202  N   ARG J 283      46.547  -8.043  23.158  1.00 98.99           N  
ATOM   2203  CA  ARG J 283      45.772  -8.016  24.393  1.00 98.99           C  
ATOM   2204  C   ARG J 283      45.486  -6.555  24.720  1.00 98.98           C  
ATOM   2205  O   ARG J 283      46.333  -5.905  25.332  1.00 98.89           O  
ATOM   2206  CB  ARG J 283      46.517  -8.750  25.522  1.00 98.98           C  
ATOM   2207  CG  ARG J 283      46.702 -10.250  25.259  1.00 98.90           C  
ATOM   2208  CD  ARG J 283      45.349 -10.996  25.218  1.00 98.89           C  
ATOM   2209  NE  ARG J 283      45.541 -12.429  24.963  1.00 98.89           N  
ATOM   2210  CZ  ARG J 283      45.580 -13.030  23.776  1.00 98.94           C  
ATOM   2211  NH1 ARG J 283      45.447 -12.378  22.656  1.00 98.48           N  
ATOM   2212  NH2 ARG J 283      45.753 -14.318  23.707  1.00 98.56           N  
ATOM   2213  N   PRO J 284      44.337  -6.027  24.276  1.00 98.97           N  
ATOM   2214  CA  PRO J 284      43.966  -4.646  24.549  1.00 98.96           C  
ATOM   2215  C   PRO J 284      44.041  -4.323  26.042  1.00 98.97           C  
ATOM   2216  O   PRO J 284      43.745  -5.170  26.892  1.00 98.91           O  
ATOM   2217  CB  PRO J 284      42.545  -4.483  23.997  1.00 98.88           C  
ATOM   2218  CG  PRO J 284      42.484  -5.529  22.882  1.00 98.31           C  
ATOM   2219  CD  PRO J 284      43.341  -6.666  23.431  1.00 98.92           C  
ATOM   2220  N   ALA J 285      44.446  -3.097  26.350  1.00 98.82           N  
ATOM   2221  CA  ALA J 285      44.454  -2.632  27.726  1.00 98.75           C  
ATOM   2222  C   ALA J 285      43.038  -2.708  28.317  1.00 98.59           C  
ATOM   2223  O   ALA J 285      42.050  -2.430  27.633  1.00 96.68           O  
ATOM   2224  CB  ALA J 285      45.025  -1.204  27.769  1.00 98.46           C  
ATOM   2225  N   GLY J 286      42.957  -3.092  29.583  1.00 98.86           N  
ATOM   2226  CA  GLY J 286      41.686  -3.145  30.298  1.00 98.89           C  
ATOM   2227  C   GLY J 286      40.992  -4.506  30.320  1.00 98.94           C  
ATOM   2228  O   GLY J 286      39.961  -4.605  30.981  1.00 98.76           O  
ATOM   2229  N   LEU J 287      41.549  -5.547  29.690  1.00 98.99           N  
ATOM   2230  CA  LEU J 287      41.042  -6.914  29.879  1.00 98.99           C  
ATOM   2231  C   LEU J 287      41.059  -7.309  31.363  1.00 98.99           C  
ATOM   2232  O   LEU J 287      42.102  -7.210  32.019  1.00 98.95           O  
ATOM   2233  CB  LEU J 287      41.874  -7.928  29.072  1.00 98.99           C  
ATOM   2234  CG  LEU J 287      41.757  -7.825  27.539  1.00 98.96           C  
ATOM   2235  CD1 LEU J 287      42.656  -8.889  26.904  1.00 98.96           C  
ATOM   2236  CD2 LEU J 287      40.337  -8.060  27.036  1.00 98.95           C  
ATOM   2237  N   GLN J 288      39.925  -7.796  31.852  1.00 98.99           N  
ATOM   2238  CA  GLN J 288      39.719  -8.174  33.255  1.00 98.99           C  
ATOM   2239  C   GLN J 288      39.770  -9.690  33.471  1.00 98.99           C  
ATOM   2240  O   GLN J 288      40.118 -10.144  34.562  1.00 98.94           O  
ATOM   2241  CB  GLN J 288      38.370  -7.614  33.749  1.00 98.96           C  
ATOM   2242  CG  GLN J 288      38.246  -6.086  33.655  1.00 97.82           C  
ATOM   2243  CD  GLN J 288      39.377  -5.348  34.380  1.00 94.53           C  
ATOM   2244  OE1 GLN J 288      39.658  -5.566  35.545  1.00 87.92           O  
ATOM   2245  NE2 GLN J 288      40.063  -4.464  33.690  1.00 81.79           N  
ATOM   2246  N   GLY J 289      39.446 -10.472  32.446  1.00 98.98           N  
ATOM   2247  CA  GLY J 289      39.371 -11.924  32.555  1.00 98.98           C  
ATOM   2248  C   GLY J 289      40.662 -12.545  33.086  1.00 98.99           C  
ATOM   2249  O   GLY J 289      41.761 -12.248  32.601  1.00 98.95           O  
ATOM   2250  N   ALA J 290      40.531 -13.458  34.040  1.00 98.99           N  
ATOM   2251  CA  ALA J 290      41.671 -14.135  34.664  1.00 98.99           C  
ATOM   2252  C   ALA J 290      42.571 -14.842  33.638  1.00 98.99           C  
ATOM   2253  O   ALA J 290      43.789 -14.924  33.806  1.00 98.97           O  
ATOM   2254  CB  ALA J 290      41.124 -15.134  35.693  1.00 98.97           C  
ATOM   2255  N   LEU J 291      41.978 -15.297  32.540  1.00 98.99           N  
ATOM   2256  CA  LEU J 291      42.656 -16.040  31.476  1.00 98.99           C  
ATOM   2257  C   LEU J 291      43.181 -15.143  30.339  1.00 98.99           C  
ATOM   2258  O   LEU J 291      43.584 -15.639  29.289  1.00 98.98           O  
ATOM   2259  CB  LEU J 291      41.720 -17.157  30.976  1.00 98.99           C  
ATOM   2260  CG  LEU J 291      41.269 -18.146  32.074  1.00 98.93           C  
ATOM   2261  CD1 LEU J 291      40.309 -19.171  31.483  1.00 98.79           C  
ATOM   2262  CD2 LEU J 291      42.444 -18.895  32.707  1.00 98.72           C  
ATOM   2263  N   ARG J 292      43.230 -13.830  30.532  1.00 98.99           N  
ATOM   2264  CA  ARG J 292      43.654 -12.851  29.512  1.00 98.99           C  
ATOM   2265  C   ARG J 292      45.058 -13.084  28.930  1.00 98.99           C  
ATOM   2266  O   ARG J 292      45.335 -12.659  27.803  1.00 98.98           O  
ATOM   2267  CB  ARG J 292      43.533 -11.436  30.094  1.00 98.98           C  
ATOM   2268  CG  ARG J 292      44.545 -11.146  31.212  1.00 98.86           C  
ATOM   2269  CD  ARG J 292      44.257  -9.797  31.865  1.00 98.70           C  
ATOM   2270  NE  ARG J 292      45.231  -9.512  32.928  1.00 98.11           N  
ATOM   2271  CZ  ARG J 292      45.078  -8.631  33.903  1.00 97.83           C  
ATOM   2272  NH1 ARG J 292      44.014  -7.886  33.988  1.00 95.78           N  
ATOM   2273  NH2 ARG J 292      46.001  -8.481  34.823  1.00 96.25           N  
ATOM   2274  N   SER J 293      45.939 -13.740  29.685  1.00 98.99           N  
ATOM   2275  CA  SER J 293      47.321 -14.027  29.275  1.00 98.98           C  
ATOM   2276  C   SER J 293      47.494 -15.390  28.605  1.00 98.99           C  
ATOM   2277  O   SER J 293      48.610 -15.740  28.231  1.00 98.94           O  
ATOM   2278  CB  SER J 293      48.270 -13.893  30.468  1.00 98.92           C  
ATOM   2279  OG  SER J 293      48.203 -12.579  30.991  1.00 94.14           O  
ATOM   2280  N   GLU J 294      46.414 -16.152  28.414  1.00 98.99           N  
ATOM   2281  CA  GLU J 294      46.479 -17.393  27.655  1.00 99.00           C  
ATOM   2282  C   GLU J 294      46.912 -17.130  26.208  1.00 99.00           C  
ATOM   2283  O   GLU J 294      46.516 -16.146  25.573  1.00 98.99           O  
ATOM   2284  CB  GLU J 294      45.134 -18.135  27.690  1.00 99.00           C  
ATOM   2285  CG  GLU J 294      44.873 -18.829  29.036  1.00 98.97           C  
ATOM   2286  CD  GLU J 294      45.777 -20.039  29.270  1.00 98.98           C  
ATOM   2287  OE1 GLU J 294      45.896 -20.492  30.418  1.00 98.84           O  
ATOM   2288  OE2 GLU J 294      46.357 -20.547  28.276  1.00 98.83           O  
ATOM   2289  N   THR J 295      47.730 -18.022  25.668  1.00 98.99           N  
ATOM   2290  CA  THR J 295      48.140 -17.954  24.265  1.00 98.99           C  
ATOM   2291  C   THR J 295      46.954 -18.259  23.359  1.00 98.99           C  
ATOM   2292  O   THR J 295      46.201 -19.204  23.604  1.00 98.98           O  
ATOM   2293  CB  THR J 295      49.298 -18.917  23.969  1.00 98.96           C  
ATOM   2294  OG1 THR J 295      50.392 -18.597  24.794  1.00 95.83           O  
ATOM   2295  CG2 THR J 295      49.807 -18.821  22.530  1.00 94.79           C  
ATOM   2296  N   GLY J 296      46.827 -17.509  22.274  1.00 98.98           N  
ATOM   2297  CA  GLY J 296      45.807 -17.741  21.255  1.00 98.98           C  
ATOM   2298  C   GLY J 296      45.246 -16.455  20.665  1.00 98.99           C  
ATOM   2299  O   GLY J 296      45.743 -15.357  20.924  1.00 98.98           O  
ATOM   2300  N   GLY J 297      44.215 -16.613  19.850  1.00 98.99           N  
ATOM   2301  CA  GLY J 297      43.480 -15.495  19.273  1.00 98.99           C  
ATOM   2302  C   GLY J 297      42.355 -15.045  20.195  1.00 99.00           C  
ATOM   2303  O   GLY J 297      41.530 -15.860  20.603  1.00 98.99           O  
ATOM   2304  N   LEU J 298      42.319 -13.753  20.472  1.00 99.00           N  
ATOM   2305  CA  LEU J 298      41.247 -13.106  21.224  1.00 99.00           C  
ATOM   2306  C   LEU J 298      40.103 -12.720  20.280  1.00 99.00           C  
ATOM   2307  O   LEU J 298      40.328 -12.127  19.221  1.00 99.00           O  
ATOM   2308  CB  LEU J 298      41.832 -11.889  21.956  1.00 99.00           C  
ATOM   2309  CG  LEU J 298      40.821 -11.039  22.749  1.00 98.99           C  
ATOM   2310  CD1 LEU J 298      40.329 -11.765  23.993  1.00 98.99           C  
ATOM   2311  CD2 LEU J 298      41.484  -9.737  23.190  1.00 98.98           C  
ATOM   2312  N   SER J 299      38.882 -13.012  20.675  1.00 99.00           N  
ATOM   2313  CA  SER J 299      37.648 -12.686  19.961  1.00 99.00           C  
ATOM   2314  C   SER J 299      36.624 -12.037  20.890  1.00 99.00           C  
ATOM   2315  O   SER J 299      36.816 -11.991  22.104  1.00 99.00           O  
ATOM   2316  CB  SER J 299      37.073 -13.950  19.315  1.00 99.00           C  
ATOM   2317  OG  SER J 299      36.742 -14.917  20.291  1.00 98.97           O  
ATOM   2318  N   GLY J 300      35.528 -11.562  20.314  1.00 99.00           N  
ATOM   2319  CA  GLY J 300      34.466 -10.915  21.071  1.00 99.00           C  
ATOM   2320  C   GLY J 300      34.659  -9.408  21.218  1.00 99.00           C  
ATOM   2321  O   GLY J 300      35.388  -8.773  20.449  1.00 98.99           O  
ATOM   2322  N   LYS J 301      34.000  -8.827  22.203  1.00 99.00           N  
ATOM   2323  CA  LYS J 301      33.890  -7.372  22.383  1.00 99.00           C  
ATOM   2324  C   LYS J 301      35.228  -6.610  22.347  1.00 99.00           C  
ATOM   2325  O   LYS J 301      35.264  -5.578  21.674  1.00 98.99           O  
ATOM   2326  CB  LYS J 301      33.079  -7.099  23.657  1.00 98.97           C  
ATOM   2327  CG  LYS J 301      32.753  -5.617  23.865  1.00 95.10           C  
ATOM   2328  CD  LYS J 301      31.836  -5.465  25.085  1.00 89.77           C  
ATOM   2329  CE  LYS J 301      31.485  -4.002  25.344  0.99 82.59           C  
ATOM   2330  NZ  LYS J 301      30.582  -3.876  26.514  0.99 71.61           N  
ATOM   2331  N   PRO J 302      36.322  -7.089  22.939  1.00 99.00           N  
ATOM   2332  CA  PRO J 302      37.604  -6.380  22.864  1.00 99.00           C  
ATOM   2333  C   PRO J 302      38.206  -6.284  21.455  1.00 99.00           C  
ATOM   2334  O   PRO J 302      39.090  -5.462  21.221  1.00 98.99           O  
ATOM   2335  CB  PRO J 302      38.549  -7.144  23.795  1.00 99.00           C  
ATOM   2336  CG  PRO J 302      37.619  -7.912  24.733  1.00 98.92           C  
ATOM   2337  CD  PRO J 302      36.436  -8.226  23.833  1.00 99.00           C  
ATOM   2338  N   LEU J 303      37.743  -7.117  20.524  1.00 99.00           N  
ATOM   2339  CA  LEU J 303      38.172  -7.116  19.121  1.00 99.00           C  
ATOM   2340  C   LEU J 303      37.326  -6.180  18.244  1.00 99.00           C  
ATOM   2341  O   LEU J 303      37.739  -5.839  17.136  1.00 99.00           O  
ATOM   2342  CB  LEU J 303      38.115  -8.577  18.623  1.00 99.00           C  
ATOM   2343  CG  LEU J 303      38.457  -8.798  17.139  1.00 98.99           C  
ATOM   2344  CD1 LEU J 303      39.876  -8.365  16.797  1.00 98.99           C  
ATOM   2345  CD2 LEU J 303      38.288 -10.271  16.784  1.00 98.99           C  
ATOM   2346  N   ARG J 304      36.146  -5.786  18.694  1.00 99.00           N  
ATOM   2347  CA  ARG J 304      35.109  -5.141  17.875  1.00 99.00           C  
ATOM   2348  C   ARG J 304      35.645  -3.938  17.100  1.00 99.00           C  
ATOM   2349  O   ARG J 304      35.610  -3.945  15.865  1.00 99.00           O  
ATOM   2350  CB  ARG J 304      33.934  -4.751  18.782  1.00 99.00           C  
ATOM   2351  CG  ARG J 304      32.736  -4.196  17.984  1.00 98.95           C  
ATOM   2352  CD  ARG J 304      31.693  -3.593  18.924  1.00 98.85           C  
ATOM   2353  NE  ARG J 304      32.228  -2.390  19.560  1.00 98.38           N  
ATOM   2354  CZ  ARG J 304      31.684  -1.696  20.537  1.00 98.32           C  
ATOM   2355  NH1 ARG J 304      30.513  -2.006  21.039  1.00 96.59           N  
ATOM   2356  NH2 ARG J 304      32.325  -0.660  21.010  1.00 96.28           N  
ATOM   2357  N   ASP J 305      36.149  -2.934  17.791  1.00 99.00           N  
ATOM   2358  CA  ASP J 305      36.509  -1.652  17.172  1.00 99.00           C  
ATOM   2359  C   ASP J 305      37.805  -1.770  16.367  1.00 99.00           C  
ATOM   2360  O   ASP J 305      37.909  -1.202  15.280  1.00 98.99           O  
ATOM   2361  CB  ASP J 305      36.571  -0.557  18.245  1.00 98.99           C  
ATOM   2362  CG  ASP J 305      35.231  -0.369  18.980  1.00 98.75           C  
ATOM   2363  OD1 ASP J 305      34.185  -0.857  18.485  1.00 97.98           O  
ATOM   2364  OD2 ASP J 305      35.240   0.182  20.096  1.00 97.89           O  
ATOM   2365  N   LEU J 306      38.737  -2.608  16.811  1.00 98.99           N  
ATOM   2366  CA  LEU J 306      39.926  -2.953  16.029  1.00 98.99           C  
ATOM   2367  C   LEU J 306      39.543  -3.578  14.676  1.00 99.00           C  
ATOM   2368  O   LEU J 306      40.094  -3.206  13.638  1.00 98.99           O  
ATOM   2369  CB  LEU J 306      40.811  -3.899  16.864  1.00 98.95           C  
ATOM   2370  CG  LEU J 306      42.106  -4.354  16.157  1.00 94.31           C  
ATOM   2371  CD1 LEU J 306      43.023  -3.178  15.821  1.00 93.27           C  
ATOM   2372  CD2 LEU J 306      42.870  -5.318  17.062  1.00 93.97           C  
ATOM   2373  N   SER J 307      38.568  -4.484  14.664  1.00 99.00           N  
ATOM   2374  CA  SER J 307      38.052  -5.073  13.425  1.00 99.00           C  
ATOM   2375  C   SER J 307      37.331  -4.042  12.562  1.00 99.00           C  
ATOM   2376  O   SER J 307      37.552  -4.003  11.354  1.00 99.00           O  
ATOM   2377  CB  SER J 307      37.106  -6.238  13.726  1.00 98.97           C  
ATOM   2378  OG  SER J 307      37.777  -7.236  14.460  1.00 92.73           O  
ATOM   2379  N   THR J 308      36.503  -3.193  13.151  1.00 99.00           N  
ATOM   2380  CA  THR J 308      35.782  -2.133  12.428  1.00 99.00           C  
ATOM   2381  C   THR J 308      36.744  -1.128  11.796  1.00 99.00           C  
ATOM   2382  O   THR J 308      36.564  -0.761  10.635  1.00 99.00           O  
ATOM   2383  CB  THR J 308      34.794  -1.411  13.354  1.00 99.00           C  
ATOM   2384  OG1 THR J 308      33.900  -2.360  13.893  1.00 98.98           O  
ATOM   2385  CG2 THR J 308      33.943  -0.388  12.609  1.00 98.98           C  
ATOM   2386  N   GLN J 309      37.798  -0.746  12.495  1.00 99.00           N  
ATOM   2387  CA  GLN J 309      38.836   0.124  11.947  1.00 99.00           C  
ATOM   2388  C   GLN J 309      39.582  -0.550  10.786  1.00 99.00           C  
ATOM   2389  O   GLN J 309      39.800   0.079   9.752  1.00 98.99           O  
ATOM   2390  CB  GLN J 309      39.786   0.552  13.078  1.00 98.99           C  
ATOM   2391  CG  GLN J 309      40.856   1.550  12.610  1.00 95.45           C  
ATOM   2392  CD  GLN J 309      40.292   2.818  11.950  1.00 93.85           C  
ATOM   2393  OE1 GLN J 309      39.177   3.253  12.202  1.00 89.48           O  
ATOM   2394  NE2 GLN J 309      41.057   3.423  11.079  1.00 86.39           N  
ATOM   2395  N   THR J 310      39.889  -1.836  10.892  1.00 99.00           N  
ATOM   2396  CA  THR J 310      40.512  -2.580   9.786  1.00 99.00           C  
ATOM   2397  C   THR J 310      39.588  -2.638   8.560  1.00 99.00           C  
ATOM   2398  O   THR J 310      40.059  -2.465   7.440  1.00 99.00           O  
ATOM   2399  CB  THR J 310      40.925  -3.997  10.211  1.00 99.00           C  
ATOM   2400  OG1 THR J 310      41.630  -3.991  11.433  1.00 98.90           O  
ATOM   2401  CG2 THR J 310      41.866  -4.636   9.191  1.00 98.94           C  
ATOM   2402  N   ILE J 311      38.280  -2.823   8.747  1.00 99.00           N  
ATOM   2403  CA  ILE J 311      37.291  -2.753   7.654  1.00 99.00           C  
ATOM   2404  C   ILE J 311      37.353  -1.383   6.972  1.00 99.00           C  
ATOM   2405  O   ILE J 311      37.463  -1.315   5.750  1.00 99.00           O  
ATOM   2406  CB  ILE J 311      35.857  -3.037   8.161  1.00 99.00           C  
ATOM   2407  CG1 ILE J 311      35.727  -4.495   8.638  1.00 98.99           C  
ATOM   2408  CG2 ILE J 311      34.803  -2.757   7.069  1.00 98.99           C  
ATOM   2409  CD1 ILE J 311      34.521  -4.727   9.546  1.00 98.94           C  
ATOM   2410  N   ARG J 312      37.324  -0.318   7.752  1.00 99.00           N  
ATOM   2411  CA  ARG J 312      37.352   1.067   7.268  1.00 99.00           C  
ATOM   2412  C   ARG J 312      38.583   1.335   6.398  1.00 99.00           C  
ATOM   2413  O   ARG J 312      38.460   1.880   5.303  1.00 98.99           O  
ATOM   2414  CB  ARG J 312      37.295   1.999   8.487  1.00 98.99           C  
ATOM   2415  CG  ARG J 312      37.094   3.462   8.123  1.00 98.22           C  
ATOM   2416  CD  ARG J 312      37.030   4.355   9.382  1.00 97.26           C  
ATOM   2417  NE  ARG J 312      35.924   3.996  10.285  1.00 94.59           N  
ATOM   2418  CZ  ARG J 312      34.629   4.275  10.124  1.00 94.57           C  
ATOM   2419  NH1 ARG J 312      34.192   4.979   9.122  1.00 86.90           N  
ATOM   2420  NH2 ARG J 312      33.733   3.840  10.963  1.00 89.22           N  
ATOM   2421  N   GLU J 313      39.734   0.914   6.851  1.00 99.00           N  
ATOM   2422  CA  GLU J 313      40.991   1.077   6.123  1.00 99.00           C  
ATOM   2423  C   GLU J 313      41.019   0.239   4.837  1.00 99.00           C  
ATOM   2424  O   GLU J 313      41.338   0.769   3.773  1.00 98.99           O  
ATOM   2425  CB  GLU J 313      42.152   0.684   7.036  1.00 98.99           C  
ATOM   2426  CG  GLU J 313      42.372   1.695   8.175  1.00 98.47           C  
ATOM   2427  CD  GLU J 313      43.358   1.162   9.233  1.00 97.07           C  
ATOM   2428  OE1 GLU J 313      43.501   1.794  10.306  1.00 92.70           O  
ATOM   2429  OE2 GLU J 313      43.974   0.099   9.004  1.00 93.13           O  
ATOM   2430  N   MET J 314      40.620  -1.028   4.897  1.00 99.00           N  
ATOM   2431  CA  MET J 314      40.617  -1.893   3.713  1.00 99.00           C  
ATOM   2432  C   MET J 314      39.589  -1.443   2.669  1.00 99.00           C  
ATOM   2433  O   MET J 314      39.864  -1.520   1.471  1.00 98.99           O  
ATOM   2434  CB  MET J 314      40.378  -3.358   4.105  1.00 98.99           C  
ATOM   2435  CG  MET J 314      41.515  -3.968   4.946  1.00 98.98           C  
ATOM   2436  SD  MET J 314      43.207  -3.764   4.327  1.00 98.97           S  
ATOM   2437  CE  MET J 314      43.093  -4.552   2.712  1.00 98.84           C  
ATOM   2438  N   TYR J 315      38.449  -0.928   3.094  1.00 99.00           N  
ATOM   2439  CA  TYR J 315      37.466  -0.334   2.188  1.00 99.00           C  
ATOM   2440  C   TYR J 315      38.051   0.878   1.451  1.00 99.00           C  
ATOM   2441  O   TYR J 315      37.957   0.956   0.225  1.00 99.00           O  
ATOM   2442  CB  TYR J 315      36.218   0.059   2.980  1.00 99.00           C  
ATOM   2443  CG  TYR J 315      35.092   0.567   2.105  1.00 99.00           C  
ATOM   2444  CD1 TYR J 315      34.977   1.937   1.803  1.00 98.99           C  
ATOM   2445  CD2 TYR J 315      34.146  -0.343   1.588  1.00 98.99           C  
ATOM   2446  CE1 TYR J 315      33.924   2.404   1.010  1.00 98.98           C  
ATOM   2447  CE2 TYR J 315      33.086   0.111   0.793  1.00 98.98           C  
ATOM   2448  CZ  TYR J 315      32.977   1.488   0.512  1.00 98.99           C  
ATOM   2449  OH  TYR J 315      31.926   1.938  -0.255  1.00 98.96           O  
ATOM   2450  N   ALA J 316      38.704   1.780   2.162  1.00 99.00           N  
ATOM   2451  CA  ALA J 316      39.345   2.944   1.553  1.00 99.00           C  
ATOM   2452  C   ALA J 316      40.476   2.539   0.585  1.00 99.00           C  
ATOM   2453  O   ALA J 316      40.500   2.984  -0.565  1.00 98.99           O  
ATOM   2454  CB  ALA J 316      39.843   3.867   2.674  1.00 98.99           C  
ATOM   2455  N   LEU J 317      41.353   1.646   0.999  1.00 98.99           N  
ATOM   2456  CA  LEU J 317      42.480   1.165   0.184  1.00 98.99           C  
ATOM   2457  C   LEU J 317      42.035   0.428  -1.091  1.00 98.99           C  
ATOM   2458  O   LEU J 317      42.753   0.423  -2.095  1.00 98.98           O  
ATOM   2459  CB  LEU J 317      43.359   0.237   1.042  1.00 98.99           C  
ATOM   2460  CG  LEU J 317      44.180   0.948   2.138  1.00 98.96           C  
ATOM   2461  CD1 LEU J 317      44.825  -0.103   3.039  1.00 98.92           C  
ATOM   2462  CD2 LEU J 317      45.292   1.818   1.543  1.00 98.91           C  
ATOM   2463  N   THR J 318      40.850  -0.165  -1.078  1.00 99.00           N  
ATOM   2464  CA  THR J 318      40.251  -0.839  -2.243  1.00 99.00           C  
ATOM   2465  C   THR J 318      39.233   0.033  -2.985  1.00 98.99           C  
ATOM   2466  O   THR J 318      38.576  -0.436  -3.917  1.00 98.98           O  
ATOM   2467  CB  THR J 318      39.668  -2.207  -1.867  1.00 98.99           C  
ATOM   2468  OG1 THR J 318      38.684  -2.074  -0.864  1.00 98.94           O  
ATOM   2469  CG2 THR J 318      40.744  -3.162  -1.347  1.00 98.92           C  
ATOM   2470  N   GLN J 319      39.125   1.314  -2.634  1.00 98.99           N  
ATOM   2471  CA  GLN J 319      38.217   2.293  -3.230  1.00 98.98           C  
ATOM   2472  C   GLN J 319      36.742   1.851  -3.191  1.00 98.99           C  
ATOM   2473  O   GLN J 319      35.967   2.184  -4.090  1.00 98.93           O  
ATOM   2474  CB  GLN J 319      38.682   2.704  -4.643  1.00 98.95           C  
ATOM   2475  CG  GLN J 319      40.095   3.326  -4.712  1.00 98.10           C  
ATOM   2476  CD  GLN J 319      41.238   2.338  -4.456  1.00 94.10           C  
ATOM   2477  OE1 GLN J 319      41.399   1.329  -5.119  1.00 86.60           O  
ATOM   2478  NE2 GLN J 319      42.071   2.613  -3.476  1.00 82.76           N  
ATOM   2479  N   GLY J 320      36.371   1.071  -2.186  1.00 98.99           N  
ATOM   2480  CA  GLY J 320      35.019   0.532  -2.037  1.00 98.99           C  
ATOM   2481  C   GLY J 320      34.598  -0.465  -3.122  1.00 98.99           C  
ATOM   2482  O   GLY J 320      33.407  -0.735  -3.268  1.00 98.96           O  
ATOM   2483  N   ARG J 321      35.541  -0.992  -3.900  1.00 98.98           N  
ATOM   2484  CA  ARG J 321      35.261  -1.873  -5.046  1.00 98.98           C  
ATOM   2485  C   ARG J 321      35.377  -3.358  -4.722  1.00 98.98           C  
ATOM   2486  O   ARG J 321      35.002  -4.176  -5.553  1.00 98.86           O  
ATOM   2487  CB  ARG J 321      36.200  -1.526  -6.212  1.00 98.95           C  
ATOM   2488  CG  ARG J 321      35.968  -0.116  -6.758  1.00 98.03           C  
ATOM   2489  CD  ARG J 321      36.943   0.166  -7.898  1.00 95.38           C  
ATOM   2490  NE  ARG J 321      36.790   1.528  -8.402  1.00 88.33           N  
ATOM   2491  CZ  ARG J 321      37.565   2.116  -9.299  1.00 78.33           C  
ATOM   2492  NH1 ARG J 321      38.569   1.489  -9.847  1.00 74.47           N  
ATOM   2493  NH2 ARG J 321      37.344   3.355  -9.658  1.00 74.53           N  
ATOM   2494  N   VAL J 322      35.914  -3.690  -3.563  1.00 99.00           N  
ATOM   2495  CA  VAL J 322      36.106  -5.076  -3.123  1.00 99.00           C  
ATOM   2496  C   VAL J 322      35.146  -5.355  -1.968  1.00 99.00           C  
ATOM   2497  O   VAL J 322      35.275  -4.721  -0.918  1.00 99.00           O  
ATOM   2498  CB  VAL J 322      37.572  -5.329  -2.720  1.00 98.99           C  
ATOM   2499  CG1 VAL J 322      37.777  -6.773  -2.258  1.00 98.95           C  
ATOM   2500  CG2 VAL J 322      38.518  -5.059  -3.895  1.00 98.97           C  
ATOM   2501  N   PRO J 323      34.178  -6.273  -2.129  1.00 99.00           N  
ATOM   2502  CA  PRO J 323      33.284  -6.662  -1.046  1.00 99.00           C  
ATOM   2503  C   PRO J 323      34.024  -7.083   0.222  1.00 99.00           C  
ATOM   2504  O   PRO J 323      35.011  -7.820   0.171  1.00 99.00           O  
ATOM   2505  CB  PRO J 323      32.447  -7.811  -1.609  1.00 98.99           C  
ATOM   2506  CG  PRO J 323      32.385  -7.486  -3.097  1.00 98.27           C  
ATOM   2507  CD  PRO J 323      33.776  -6.912  -3.365  1.00 98.98           C  
ATOM   2508  N   ILE J 324      33.516  -6.649   1.366  1.00 99.00           N  
ATOM   2509  CA  ILE J 324      34.065  -6.993   2.678  1.00 99.00           C  
ATOM   2510  C   ILE J 324      32.990  -7.701   3.502  1.00 99.00           C  
ATOM   2511  O   ILE J 324      31.874  -7.199   3.655  1.00 99.00           O  
ATOM   2512  CB  ILE J 324      34.638  -5.747   3.392  1.00 99.00           C  
ATOM   2513  CG1 ILE J 324      35.812  -5.146   2.580  1.00 98.99           C  
ATOM   2514  CG2 ILE J 324      35.098  -6.107   4.819  1.00 99.00           C  
ATOM   2515  CD1 ILE J 324      36.343  -3.814   3.128  1.00 98.96           C  
ATOM   2516  N   ILE J 325      33.352  -8.843   4.086  1.00 99.00           N  
ATOM   2517  CA  ILE J 325      32.611  -9.458   5.187  1.00 99.00           C  
ATOM   2518  C   ILE J 325      33.262  -8.995   6.489  1.00 99.00           C  
ATOM   2519  O   ILE J 325      34.397  -9.361   6.800  1.00 99.00           O  
ATOM   2520  CB  ILE J 325      32.549 -10.995   5.072  1.00 99.00           C  
ATOM   2521  CG1 ILE J 325      32.007 -11.423   3.689  1.00 98.99           C  
ATOM   2522  CG2 ILE J 325      31.695 -11.546   6.225  1.00 98.99           C  
ATOM   2523  CD1 ILE J 325      31.803 -12.939   3.518  1.00 98.96           C  
ATOM   2524  N   GLY J 326      32.549  -8.180   7.240  1.00 99.00           N  
ATOM   2525  CA  GLY J 326      33.015  -7.632   8.509  1.00 99.00           C  
ATOM   2526  C   GLY J 326      32.752  -8.582   9.670  1.00 99.00           C  
ATOM   2527  O   GLY J 326      31.616  -8.999   9.890  1.00 99.00           O  
ATOM   2528  N   VAL J 327      33.782  -8.896  10.444  1.00 98.95           N  
ATOM   2529  CA  VAL J 327      33.666  -9.817  11.576  1.00 98.90           C  
ATOM   2530  C   VAL J 327      34.590  -9.430  12.726  1.00 98.93           C  
ATOM   2531  O   VAL J 327      35.734  -9.032  12.522  1.00 98.79           O  
ATOM   2532  CB  VAL J 327      33.838 -11.280  11.108  1.00 97.92           C  
ATOM   2533  CG1 VAL J 327      35.139 -11.532  10.360  1.00 95.43           C  
ATOM   2534  CG2 VAL J 327      33.705 -12.282  12.245  1.00 96.04           C  
ATOM   2535  N   GLY J 328      34.098  -9.568  13.937  1.00 99.00           N  
ATOM   2536  CA  GLY J 328      34.832  -9.287  15.167  1.00 99.00           C  
ATOM   2537  C   GLY J 328      33.980  -8.511  16.163  1.00 99.00           C  
ATOM   2538  O   GLY J 328      33.687  -7.333  15.945  1.00 98.99           O  
ATOM   2539  N   GLY J 329      33.565  -9.164  17.231  1.00 99.00           N  
ATOM   2540  CA  GLY J 329      32.855  -8.537  18.347  1.00 99.00           C  
ATOM   2541  C   GLY J 329      31.426  -8.071  18.072  1.00 99.00           C  
ATOM   2542  O   GLY J 329      30.912  -7.261  18.841  1.00 98.98           O  
ATOM   2543  N   VAL J 330      30.778  -8.557  17.007  1.00 99.00           N  
ATOM   2544  CA  VAL J 330      29.376  -8.209  16.724  1.00 99.00           C  
ATOM   2545  C   VAL J 330      28.455  -8.956  17.687  1.00 99.00           C  
ATOM   2546  O   VAL J 330      28.444 -10.190  17.721  1.00 98.99           O  
ATOM   2547  CB  VAL J 330      29.001  -8.491  15.257  1.00 99.00           C  
ATOM   2548  CG1 VAL J 330      27.513  -8.215  14.974  1.00 98.99           C  
ATOM   2549  CG2 VAL J 330      29.821  -7.611  14.312  1.00 99.00           C  
ATOM   2550  N   SER J 331      27.654  -8.210  18.439  1.00 98.97           N  
ATOM   2551  CA  SER J 331      26.647  -8.730  19.378  1.00 98.95           C  
ATOM   2552  C   SER J 331      25.330  -7.954  19.373  1.00 98.91           C  
ATOM   2553  O   SER J 331      24.372  -8.345  20.051  1.00 98.80           O  
ATOM   2554  CB  SER J 331      27.227  -8.773  20.788  1.00 98.90           C  
ATOM   2555  OG  SER J 331      27.496  -7.474  21.275  1.00 98.34           O  
ATOM   2556  N   SER J 332      25.260  -6.865  18.616  1.00 98.89           N  
ATOM   2557  CA  SER J 332      24.086  -5.999  18.512  1.00 98.90           C  
ATOM   2558  C   SER J 332      23.895  -5.481  17.083  1.00 98.93           C  
ATOM   2559  O   SER J 332      24.786  -5.587  16.239  1.00 98.94           O  
ATOM   2560  CB  SER J 332      24.219  -4.828  19.488  1.00 98.90           C  
ATOM   2561  OG  SER J 332      25.292  -3.987  19.106  1.00 98.90           O  
ATOM   2562  N   GLY J 333      22.736  -4.898  16.803  1.00 98.92           N  
ATOM   2563  CA  GLY J 333      22.478  -4.203  15.548  1.00 98.94           C  
ATOM   2564  C   GLY J 333      23.408  -3.011  15.343  1.00 98.95           C  
ATOM   2565  O   GLY J 333      23.876  -2.799  14.227  1.00 98.95           O  
ATOM   2566  N   GLN J 334      23.739  -2.288  16.409  1.00 98.95           N  
ATOM   2567  CA  GLN J 334      24.705  -1.187  16.371  1.00 98.96           C  
ATOM   2568  C   GLN J 334      26.085  -1.676  15.917  1.00 98.98           C  
ATOM   2569  O   GLN J 334      26.647  -1.129  14.973  1.00 98.97           O  
ATOM   2570  CB  GLN J 334      24.775  -0.513  17.753  1.00 98.89           C  
ATOM   2571  CG  GLN J 334      25.701   0.716  17.784  1.00 94.00           C  
ATOM   2572  CD  GLN J 334      25.274   1.830  16.820  1.00 87.70           C  
ATOM   2573  OE1 GLN J 334      24.101   2.048  16.567  1.00 78.12           O  
ATOM   2574  NE2 GLN J 334      26.220   2.547  16.263  1.00 73.46           N  
ATOM   2575  N   ASP J 335      26.592  -2.743  16.505  1.00 98.99           N  
ATOM   2576  CA  ASP J 335      27.891  -3.315  16.126  1.00 99.00           C  
ATOM   2577  C   ASP J 335      27.918  -3.742  14.644  1.00 99.00           C  
ATOM   2578  O   ASP J 335      28.918  -3.557  13.951  1.00 99.00           O  
ATOM   2579  CB  ASP J 335      28.196  -4.569  16.956  1.00 98.99           C  
ATOM   2580  CG  ASP J 335      28.269  -4.399  18.476  1.00 98.99           C  
ATOM   2581  OD1 ASP J 335      28.695  -3.332  18.972  1.00 98.95           O  
ATOM   2582  OD2 ASP J 335      27.926  -5.390  19.163  1.00 98.95           O  
ATOM   2583  N   ALA J 336      26.813  -4.326  14.164  1.00 99.00           N  
ATOM   2584  CA  ALA J 336      26.676  -4.710  12.762  1.00 99.00           C  
ATOM   2585  C   ALA J 336      26.654  -3.479  11.845  1.00 99.00           C  
ATOM   2586  O   ALA J 336      27.404  -3.428  10.870  1.00 99.00           O  
ATOM   2587  CB  ALA J 336      25.418  -5.573  12.600  1.00 99.00           C  
ATOM   2588  N   LEU J 337      25.853  -2.480  12.174  1.00 99.00           N  
ATOM   2589  CA  LEU J 337      25.730  -1.269  11.370  1.00 99.00           C  
ATOM   2590  C   LEU J 337      27.031  -0.461  11.339  1.00 99.00           C  
ATOM   2591  O   LEU J 337      27.388   0.046  10.281  1.00 99.00           O  
ATOM   2592  CB  LEU J 337      24.548  -0.436  11.877  1.00 99.00           C  
ATOM   2593  CG  LEU J 337      24.247   0.807  11.017  1.00 98.98           C  
ATOM   2594  CD1 LEU J 337      23.979   0.474   9.547  1.00 98.96           C  
ATOM   2595  CD2 LEU J 337      23.018   1.519  11.559  1.00 98.95           C  
ATOM   2596  N   GLU J 338      27.762  -0.377  12.423  1.00 99.00           N  
ATOM   2597  CA  GLU J 338      29.080   0.271  12.443  1.00 99.00           C  
ATOM   2598  C   GLU J 338      30.043  -0.378  11.438  1.00 99.00           C  
ATOM   2599  O   GLU J 338      30.721   0.327  10.687  1.00 99.00           O  
ATOM   2600  CB  GLU J 338      29.680   0.202  13.852  1.00 98.99           C  
ATOM   2601  CG  GLU J 338      29.074   1.250  14.797  1.00 98.13           C  
ATOM   2602  CD  GLU J 338      29.620   1.143  16.230  1.00 97.06           C  
ATOM   2603  OE1 GLU J 338      29.005   1.760  17.128  1.00 94.42           O  
ATOM   2604  OE2 GLU J 338      30.639   0.447  16.447  1.00 95.24           O  
ATOM   2605  N   LYS J 339      30.056  -1.703  11.347  1.00 99.00           N  
ATOM   2606  CA  LYS J 339      30.870  -2.413  10.351  1.00 99.00           C  
ATOM   2607  C   LYS J 339      30.368  -2.183   8.924  1.00 99.00           C  
ATOM   2608  O   LYS J 339      31.183  -1.962   8.027  1.00 99.00           O  
ATOM   2609  CB  LYS J 339      30.946  -3.908  10.667  1.00 99.00           C  
ATOM   2610  CG  LYS J 339      31.715  -4.165  11.966  1.00 98.96           C  
ATOM   2611  CD  LYS J 339      32.053  -5.646  12.122  1.00 98.95           C  
ATOM   2612  CE  LYS J 339      32.664  -5.987  13.480  1.00 98.85           C  
ATOM   2613  NZ  LYS J 339      33.753  -5.079  13.912  1.00 98.93           N  
ATOM   2614  N   ILE J 340      29.063  -2.200   8.704  1.00 99.00           N  
ATOM   2615  CA  ILE J 340      28.457  -1.939   7.389  1.00 99.00           C  
ATOM   2616  C   ILE J 340      28.796  -0.514   6.931  1.00 99.00           C  
ATOM   2617  O   ILE J 340      29.339  -0.327   5.842  1.00 99.00           O  
ATOM   2618  CB  ILE J 340      26.937  -2.207   7.435  1.00 99.00           C  
ATOM   2619  CG1 ILE J 340      26.677  -3.721   7.598  1.00 98.99           C  
ATOM   2620  CG2 ILE J 340      26.236  -1.688   6.169  1.00 98.99           C  
ATOM   2621  CD1 ILE J 340      25.245  -4.059   8.031  1.00 98.92           C  
ATOM   2622  N   ARG J 341      28.572   0.480   7.770  1.00 99.00           N  
ATOM   2623  CA  ARG J 341      28.905   1.881   7.483  1.00 99.00           C  
ATOM   2624  C   ARG J 341      30.402   2.081   7.234  1.00 99.00           C  
ATOM   2625  O   ARG J 341      30.776   2.876   6.374  1.00 99.00           O  
ATOM   2626  CB  ARG J 341      28.442   2.770   8.636  1.00 99.00           C  
ATOM   2627  CG  ARG J 341      26.912   2.883   8.726  1.00 98.93           C  
ATOM   2628  CD  ARG J 341      26.489   3.704   9.954  1.00 98.66           C  
ATOM   2629  NE  ARG J 341      26.926   5.096   9.840  1.00 97.34           N  
ATOM   2630  CZ  ARG J 341      26.299   6.070   9.198  1.00 96.77           C  
ATOM   2631  NH1 ARG J 341      25.073   5.960   8.787  1.00 93.02           N  
ATOM   2632  NH2 ARG J 341      26.922   7.177   8.944  1.00 93.92           N  
ATOM   2633  N   ALA J 342      31.251   1.337   7.914  1.00 99.00           N  
ATOM   2634  CA  ALA J 342      32.695   1.326   7.687  1.00 99.00           C  
ATOM   2635  C   ALA J 342      33.115   0.675   6.355  1.00 99.00           C  
ATOM   2636  O   ALA J 342      34.252   0.889   5.922  1.00 99.00           O  
ATOM   2637  CB  ALA J 342      33.372   0.644   8.883  1.00 99.00           C  
ATOM   2638  N   GLY J 343      32.238  -0.093   5.714  1.00 99.00           N  
ATOM   2639  CA  GLY J 343      32.477  -0.689   4.394  1.00 99.00           C  
ATOM   2640  C   GLY J 343      32.098  -2.160   4.233  1.00 99.00           C  
ATOM   2641  O   GLY J 343      32.253  -2.696   3.135  1.00 99.00           O  
ATOM   2642  N   ALA J 344      31.597  -2.823   5.264  1.00 99.00           N  
ATOM   2643  CA  ALA J 344      31.191  -4.219   5.143  1.00 99.00           C  
ATOM   2644  C   ALA J 344      29.864  -4.358   4.380  1.00 99.00           C  
ATOM   2645  O   ALA J 344      28.872  -3.718   4.724  1.00 99.00           O  
ATOM   2646  CB  ALA J 344      31.134  -4.865   6.536  1.00 99.00           C  
ATOM   2647  N   SER J 345      29.825  -5.242   3.389  1.00 99.00           N  
ATOM   2648  CA  SER J 345      28.582  -5.634   2.707  1.00 99.00           C  
ATOM   2649  C   SER J 345      27.795  -6.668   3.507  1.00 99.00           C  
ATOM   2650  O   SER J 345      26.569  -6.708   3.446  1.00 99.00           O  
ATOM   2651  CB  SER J 345      28.893  -6.211   1.327  1.00 99.00           C  
ATOM   2652  OG  SER J 345      29.614  -5.291   0.534  1.00 98.98           O  
ATOM   2653  N   LEU J 346      28.496  -7.501   4.234  1.00 99.00           N  
ATOM   2654  CA  LEU J 346      27.960  -8.541   5.108  1.00 99.00           C  
ATOM   2655  C   LEU J 346      28.726  -8.520   6.432  1.00 99.00           C  
ATOM   2656  O   LEU J 346      29.859  -8.041   6.500  1.00 99.00           O  
ATOM   2657  CB  LEU J 346      28.116  -9.923   4.442  1.00 99.00           C  
ATOM   2658  CG  LEU J 346      27.464 -10.093   3.056  1.00 98.99           C  
ATOM   2659  CD1 LEU J 346      27.921 -11.414   2.446  1.00 98.99           C  
ATOM   2660  CD2 LEU J 346      25.939 -10.107   3.143  1.00 98.99           C  
ATOM   2661  N   VAL J 347      28.133  -9.109   7.464  1.00 99.00           N  
ATOM   2662  CA  VAL J 347      28.808  -9.312   8.750  1.00 99.00           C  
ATOM   2663  C   VAL J 347      28.727 -10.768   9.187  1.00 99.00           C  
ATOM   2664  O   VAL J 347      27.844 -11.515   8.773  1.00 99.00           O  
ATOM   2665  CB  VAL J 347      28.286  -8.366   9.851  1.00 99.00           C  
ATOM   2666  CG1 VAL J 347      28.536  -6.896   9.482  1.00 98.97           C  
ATOM   2667  CG2 VAL J 347      26.797  -8.558  10.153  1.00 98.98           C  
ATOM   2668  N   GLN J 348      29.632 -11.158  10.054  1.00 99.00           N  
ATOM   2669  CA  GLN J 348      29.569 -12.435  10.757  1.00 99.00           C  
ATOM   2670  C   GLN J 348      29.709 -12.213  12.258  1.00 99.00           C  
ATOM   2671  O   GLN J 348      30.275 -11.217  12.720  1.00 99.00           O  
ATOM   2672  CB  GLN J 348      30.663 -13.391  10.257  1.00 99.00           C  
ATOM   2673  CG  GLN J 348      30.479 -13.873   8.809  1.00 99.00           C  
ATOM   2674  CD  GLN J 348      31.703 -14.667   8.337  1.00 99.00           C  
ATOM   2675  OE1 GLN J 348      32.814 -14.440   8.791  1.00 98.76           O  
ATOM   2676  NE2 GLN J 348      31.549 -15.588   7.430  1.00 98.71           N  
ATOM   2677  N   LEU J 349      29.248 -13.186  13.019  1.00 99.00           N  
ATOM   2678  CA  LEU J 349      29.500 -13.269  14.453  1.00 99.00           C  
ATOM   2679  C   LEU J 349      29.798 -14.707  14.864  1.00 99.00           C  
ATOM   2680  O   LEU J 349      29.443 -15.653  14.159  1.00 99.00           O  
ATOM   2681  CB  LEU J 349      28.331 -12.619  15.230  1.00 99.00           C  
ATOM   2682  CG  LEU J 349      26.949 -13.308  15.105  1.00 98.95           C  
ATOM   2683  CD1 LEU J 349      26.782 -14.504  16.040  1.00 98.94           C  
ATOM   2684  CD2 LEU J 349      25.846 -12.308  15.460  1.00 98.91           C  
ATOM   2685  N   TYR J 350      30.422 -14.859  16.008  1.00 99.00           N  
ATOM   2686  CA  TYR J 350      30.625 -16.151  16.652  1.00 99.00           C  
ATOM   2687  C   TYR J 350      30.632 -15.991  18.166  1.00 99.00           C  
ATOM   2688  O   TYR J 350      29.751 -16.527  18.836  1.00 98.99           O  
ATOM   2689  CB  TYR J 350      31.911 -16.811  16.114  1.00 99.00           C  
ATOM   2690  CG  TYR J 350      32.279 -18.195  16.637  1.00 98.98           C  
ATOM   2691  CD1 TYR J 350      31.497 -18.872  17.594  1.00 98.57           C  
ATOM   2692  CD2 TYR J 350      33.441 -18.817  16.146  1.00 98.67           C  
ATOM   2693  CE1 TYR J 350      31.877 -20.127  18.084  1.00 98.39           C  
ATOM   2694  CE2 TYR J 350      33.833 -20.074  16.624  1.00 98.41           C  
ATOM   2695  CZ  TYR J 350      33.052 -20.722  17.597  1.00 98.61           C  
ATOM   2696  OH  TYR J 350      33.444 -21.942  18.085  1.00 96.96           O  
ATOM   2697  N   THR J 351      31.559 -15.239  18.710  1.00 99.00           N  
ATOM   2698  CA  THR J 351      31.746 -15.178  20.167  1.00 99.00           C  
ATOM   2699  C   THR J 351      30.483 -14.731  20.900  1.00 99.00           C  
ATOM   2700  O   THR J 351      30.146 -15.319  21.925  1.00 98.99           O  
ATOM   2701  CB  THR J 351      32.946 -14.294  20.522  1.00 99.00           C  
ATOM   2702  OG1 THR J 351      34.091 -14.867  19.937  1.00 98.97           O  
ATOM   2703  CG2 THR J 351      33.204 -14.221  22.027  1.00 98.98           C  
ATOM   2704  N   ALA J 352      29.714 -13.797  20.350  1.00 99.00           N  
ATOM   2705  CA  ALA J 352      28.422 -13.408  20.920  1.00 98.99           C  
ATOM   2706  C   ALA J 352      27.450 -14.591  21.060  1.00 98.99           C  
ATOM   2707  O   ALA J 352      26.761 -14.699  22.070  1.00 98.97           O  
ATOM   2708  CB  ALA J 352      27.812 -12.312  20.043  1.00 98.99           C  
ATOM   2709  N   LEU J 353      27.442 -15.503  20.094  1.00 98.98           N  
ATOM   2710  CA  LEU J 353      26.619 -16.715  20.157  1.00 98.98           C  
ATOM   2711  C   LEU J 353      26.983 -17.583  21.370  1.00 98.97           C  
ATOM   2712  O   LEU J 353      26.108 -18.201  21.970  1.00 98.90           O  
ATOM   2713  CB  LEU J 353      26.773 -17.486  18.831  1.00 98.96           C  
ATOM   2714  CG  LEU J 353      25.938 -18.768  18.714  1.00 98.88           C  
ATOM   2715  CD1 LEU J 353      24.438 -18.475  18.670  1.00 98.83           C  
ATOM   2716  CD2 LEU J 353      26.314 -19.524  17.440  1.00 98.82           C  
ATOM   2717  N   THR J 354      28.254 -17.605  21.750  1.00 98.98           N  
ATOM   2718  CA  THR J 354      28.731 -18.407  22.889  1.00 98.97           C  
ATOM   2719  C   THR J 354      28.308 -17.843  24.249  1.00 98.96           C  
ATOM   2720  O   THR J 354      28.263 -18.598  25.218  1.00 98.85           O  
ATOM   2721  CB  THR J 354      30.258 -18.613  22.875  1.00 98.91           C  
ATOM   2722  OG1 THR J 354      30.980 -17.474  23.290  1.00 97.93           O  
ATOM   2723  CG2 THR J 354      30.809 -19.008  21.501  1.00 98.00           C  
ATOM   2724  N   PHE J 355      28.005 -16.549  24.322  1.00 98.97           N  
ATOM   2725  CA  PHE J 355      27.545 -15.901  25.554  1.00 98.96           C  
ATOM   2726  C   PHE J 355      26.025 -15.777  25.627  1.00 98.94           C  
ATOM   2727  O   PHE J 355      25.437 -16.005  26.681  1.00 98.86           O  
ATOM   2728  CB  PHE J 355      28.195 -14.515  25.684  1.00 98.96           C  
ATOM   2729  CG  PHE J 355      29.645 -14.580  26.102  1.00 98.95           C  
ATOM   2730  CD1 PHE J 355      29.972 -14.932  27.424  1.00 98.83           C  
ATOM   2731  CD2 PHE J 355      30.670 -14.314  25.184  1.00 98.85           C  
ATOM   2732  CE1 PHE J 355      31.313 -15.036  27.820  1.00 98.77           C  
ATOM   2733  CE2 PHE J 355      32.013 -14.411  25.570  1.00 98.78           C  
ATOM   2734  CZ  PHE J 355      32.334 -14.778  26.891  1.00 98.84           C  
ATOM   2735  N   TRP J 356      25.395 -15.422  24.516  1.00 98.88           N  
ATOM   2736  CA  TRP J 356      23.974 -15.060  24.472  1.00 98.81           C  
ATOM   2737  C   TRP J 356      23.088 -16.164  23.902  1.00 98.75           C  
ATOM   2738  O   TRP J 356      21.864 -16.117  24.048  1.00 98.57           O  
ATOM   2739  CB  TRP J 356      23.834 -13.753  23.691  1.00 98.74           C  
ATOM   2740  CG  TRP J 356      24.789 -12.680  24.136  1.00 98.28           C  
ATOM   2741  CD1 TRP J 356      25.803 -12.169  23.404  1.00 95.84           C  
ATOM   2742  CD2 TRP J 356      24.874 -12.044  25.447  1.00 97.20           C  
ATOM   2743  NE1 TRP J 356      26.524 -11.257  24.173  1.00 93.85           N  
ATOM   2744  CE2 TRP J 356      25.983 -11.159  25.438  1.00 96.34           C  
ATOM   2745  CE3 TRP J 356      24.124 -12.138  26.640  1.00 94.05           C  
ATOM   2746  CZ2 TRP J 356      26.354 -10.397  26.566  1.00 94.21           C  
ATOM   2747  CZ3 TRP J 356      24.492 -11.375  27.761  1.00 90.58           C  
ATOM   2748  CH2 TRP J 356      25.592 -10.517  27.726  1.00 91.08           C  
ATOM   2749  N   GLY J 357      23.674 -17.159  23.270  1.00 98.77           N  
ATOM   2750  CA  GLY J 357      22.964 -18.260  22.640  1.00 98.72           C  
ATOM   2751  C   GLY J 357      22.254 -17.877  21.332  1.00 98.70           C  
ATOM   2752  O   GLY J 357      22.383 -16.749  20.847  1.00 98.65           O  
ATOM   2753  N   PRO J 358      21.489 -18.811  20.746  1.00 98.72           N  
ATOM   2754  CA  PRO J 358      20.815 -18.618  19.459  1.00 98.67           C  
ATOM   2755  C   PRO J 358      19.948 -17.353  19.325  1.00 98.60           C  
ATOM   2756  O   PRO J 358      19.934 -16.778  18.232  1.00 98.56           O  
ATOM   2757  CB  PRO J 358      19.989 -19.891  19.251  1.00 98.63           C  
ATOM   2758  CG  PRO J 358      20.792 -20.956  19.995  1.00 98.41           C  
ATOM   2759  CD  PRO J 358      21.342 -20.190  21.196  1.00 98.68           C  
ATOM   2760  N   PRO J 359      19.270 -16.862  20.381  1.00 98.45           N  
ATOM   2761  CA  PRO J 359      18.462 -15.646  20.267  1.00 98.38           C  
ATOM   2762  C   PRO J 359      19.232 -14.394  19.824  1.00 98.47           C  
ATOM   2763  O   PRO J 359      18.629 -13.476  19.263  1.00 98.45           O  
ATOM   2764  CB  PRO J 359      17.828 -15.447  21.647  1.00 98.20           C  
ATOM   2765  CG  PRO J 359      17.742 -16.861  22.207  1.00 97.74           C  
ATOM   2766  CD  PRO J 359      19.041 -17.476  21.676  1.00 98.28           C  
ATOM   2767  N   VAL J 360      20.564 -14.349  19.982  1.00 98.57           N  
ATOM   2768  CA  VAL J 360      21.380 -13.198  19.561  1.00 98.69           C  
ATOM   2769  C   VAL J 360      21.261 -12.910  18.058  1.00 98.73           C  
ATOM   2770  O   VAL J 360      21.350 -11.756  17.650  1.00 98.76           O  
ATOM   2771  CB  VAL J 360      22.856 -13.371  19.978  1.00 98.77           C  
ATOM   2772  CG1 VAL J 360      23.664 -14.276  19.045  1.00 98.74           C  
ATOM   2773  CG2 VAL J 360      23.572 -12.021  20.063  1.00 98.76           C  
ATOM   2774  N   VAL J 361      21.019 -13.924  17.237  1.00 98.63           N  
ATOM   2775  CA  VAL J 361      20.894 -13.757  15.781  1.00 98.71           C  
ATOM   2776  C   VAL J 361      19.670 -12.905  15.440  1.00 98.74           C  
ATOM   2777  O   VAL J 361      19.778 -11.918  14.713  1.00 98.78           O  
ATOM   2778  CB  VAL J 361      20.822 -15.124  15.066  1.00 98.74           C  
ATOM   2779  CG1 VAL J 361      20.795 -14.946  13.544  1.00 98.64           C  
ATOM   2780  CG2 VAL J 361      22.024 -16.002  15.417  1.00 98.70           C  
ATOM   2781  N   GLY J 362      18.523 -13.246  15.989  1.00 98.37           N  
ATOM   2782  CA  GLY J 362      17.294 -12.465  15.822  1.00 98.37           C  
ATOM   2783  C   GLY J 362      17.414 -11.061  16.408  1.00 98.47           C  
ATOM   2784  O   GLY J 362      17.015 -10.098  15.757  1.00 98.47           O  
ATOM   2785  N   LYS J 363      18.046 -10.934  17.576  1.00 98.56           N  
ATOM   2786  CA  LYS J 363      18.340  -9.639  18.202  1.00 98.60           C  
ATOM   2787  C   LYS J 363      19.131  -8.724  17.263  1.00 98.65           C  
ATOM   2788  O   LYS J 363      18.687  -7.608  16.994  1.00 98.66           O  
ATOM   2789  CB  LYS J 363      19.084  -9.867  19.528  1.00 98.60           C  
ATOM   2790  CG  LYS J 363      19.529  -8.557  20.196  1.00 98.20           C  
ATOM   2791  CD  LYS J 363      20.314  -8.826  21.493  1.00 97.30           C  
ATOM   2792  CE  LYS J 363      20.824  -7.528  22.123  1.00 93.73           C  
ATOM   2793  NZ  LYS J 363      21.903  -6.877  21.328  1.00 89.33           N  
ATOM   2794  N   VAL J 364      20.255  -9.197  16.736  1.00 98.79           N  
ATOM   2795  CA  VAL J 364      21.115  -8.405  15.843  1.00 98.87           C  
ATOM   2796  C   VAL J 364      20.350  -7.967  14.597  1.00 98.87           C  
ATOM   2797  O   VAL J 364      20.408  -6.793  14.235  1.00 98.89           O  
ATOM   2798  CB  VAL J 364      22.393  -9.182  15.466  1.00 98.92           C  
ATOM   2799  CG1 VAL J 364      23.202  -8.496  14.360  1.00 98.90           C  
ATOM   2800  CG2 VAL J 364      23.322  -9.317  16.675  1.00 98.92           C  
ATOM   2801  N   LYS J 365      19.604  -8.860  13.961  1.00 98.83           N  
ATOM   2802  CA  LYS J 365      18.818  -8.532  12.760  1.00 98.85           C  
ATOM   2803  C   LYS J 365      17.722  -7.498  13.041  1.00 98.81           C  
ATOM   2804  O   LYS J 365      17.594  -6.527  12.301  1.00 98.81           O  
ATOM   2805  CB  LYS J 365      18.200  -9.807  12.167  1.00 98.88           C  
ATOM   2806  CG  LYS J 365      19.270 -10.762  11.597  1.00 98.85           C  
ATOM   2807  CD  LYS J 365      18.670 -11.928  10.826  1.00 98.76           C  
ATOM   2808  CE  LYS J 365      17.688 -12.784  11.629  1.00 98.61           C  
ATOM   2809  NZ  LYS J 365      17.063 -13.816  10.776  1.00 98.64           N  
ATOM   2810  N   ARG J 366      16.964  -7.685  14.104  1.00 98.69           N  
ATOM   2811  CA  ARG J 366      15.896  -6.767  14.527  1.00 98.59           C  
ATOM   2812  C   ARG J 366      16.441  -5.374  14.844  1.00 98.66           C  
ATOM   2813  O   ARG J 366      15.895  -4.380  14.381  1.00 98.64           O  
ATOM   2814  CB  ARG J 366      15.181  -7.372  15.746  1.00 98.37           C  
ATOM   2815  CG  ARG J 366      14.011  -6.514  16.249  1.00 97.28           C  
ATOM   2816  CD  ARG J 366      13.359  -7.120  17.497  1.00 96.32           C  
ATOM   2817  NE  ARG J 366      14.252  -7.056  18.665  1.00 94.91           N  
ATOM   2818  CZ  ARG J 366      14.779  -8.067  19.362  1.00 94.66           C  
ATOM   2819  NH1 ARG J 366      14.569  -9.323  19.072  1.00 89.52           N  
ATOM   2820  NH2 ARG J 366      15.533  -7.839  20.388  1.00 91.26           N  
ATOM   2821  N   GLU J 367      17.508  -5.297  15.606  1.00 98.68           N  
ATOM   2822  CA  GLU J 367      18.149  -4.029  15.958  1.00 98.72           C  
ATOM   2823  C   GLU J 367      18.769  -3.346  14.729  1.00 98.81           C  
ATOM   2824  O   GLU J 367      18.626  -2.136  14.583  1.00 98.82           O  
ATOM   2825  CB  GLU J 367      19.227  -4.270  17.017  1.00 98.70           C  
ATOM   2826  CG  GLU J 367      18.654  -4.613  18.399  1.00 98.66           C  
ATOM   2827  CD  GLU J 367      19.752  -4.984  19.413  1.00 98.66           C  
ATOM   2828  OE1 GLU J 367      19.443  -5.043  20.618  1.00 98.35           O  
ATOM   2829  OE2 GLU J 367      20.908  -5.261  19.025  1.00 98.47           O  
ATOM   2830  N   LEU J 368      19.381  -4.103  13.825  1.00 98.91           N  
ATOM   2831  CA  LEU J 368      19.917  -3.574  12.571  1.00 98.95           C  
ATOM   2832  C   LEU J 368      18.814  -2.960  11.705  1.00 98.94           C  
ATOM   2833  O   LEU J 368      18.970  -1.833  11.243  1.00 98.95           O  
ATOM   2834  CB  LEU J 368      20.669  -4.692  11.826  1.00 98.97           C  
ATOM   2835  CG  LEU J 368      21.202  -4.289  10.439  1.00 98.98           C  
ATOM   2836  CD1 LEU J 368      22.183  -3.117  10.511  1.00 98.98           C  
ATOM   2837  CD2 LEU J 368      21.914  -5.475   9.800  1.00 98.98           C  
ATOM   2838  N   GLU J 369      17.705  -3.656  11.513  1.00 98.91           N  
ATOM   2839  CA  GLU J 369      16.574  -3.139  10.742  1.00 98.91           C  
ATOM   2840  C   GLU J 369      16.017  -1.842  11.355  1.00 98.91           C  
ATOM   2841  O   GLU J 369      15.751  -0.880  10.633  1.00 98.89           O  
ATOM   2842  CB  GLU J 369      15.482  -4.214  10.654  1.00 98.85           C  
ATOM   2843  CG  GLU J 369      14.363  -3.787   9.715  1.00 98.24           C  
ATOM   2844  CD  GLU J 369      13.168  -4.736   9.691  1.00 97.28           C  
ATOM   2845  OE1 GLU J 369      12.095  -4.268   9.222  1.00 93.70           O  
ATOM   2846  OE2 GLU J 369      13.279  -5.894  10.144  1.00 93.91           O  
ATOM   2847  N   ALA J 370      15.868  -1.791  12.665  1.00 98.82           N  
ATOM   2848  CA  ALA J 370      15.397  -0.594  13.359  1.00 98.82           C  
ATOM   2849  C   ALA J 370      16.359   0.592  13.173  1.00 98.87           C  
ATOM   2850  O   ALA J 370      15.916   1.688  12.837  1.00 98.86           O  
ATOM   2851  CB  ALA J 370      15.185  -0.940  14.839  1.00 98.74           C  
ATOM   2852  N   LEU J 371      17.659   0.368  13.304  1.00 98.92           N  
ATOM   2853  CA  LEU J 371      18.680   1.408  13.139  1.00 98.93           C  
ATOM   2854  C   LEU J 371      18.789   1.902  11.692  1.00 98.95           C  
ATOM   2855  O   LEU J 371      18.991   3.093  11.472  1.00 98.93           O  
ATOM   2856  CB  LEU J 371      20.038   0.864  13.602  1.00 98.92           C  
ATOM   2857  CG  LEU J 371      20.171   0.695  15.127  1.00 98.81           C  
ATOM   2858  CD1 LEU J 371      21.442  -0.100  15.421  1.00 98.77           C  
ATOM   2859  CD2 LEU J 371      20.271   2.042  15.845  1.00 98.74           C  
ATOM   2860  N   LEU J 372      18.641   1.020  10.704  1.00 98.98           N  
ATOM   2861  CA  LEU J 372      18.600   1.419   9.294  1.00 98.99           C  
ATOM   2862  C   LEU J 372      17.449   2.398   9.038  1.00 98.98           C  
ATOM   2863  O   LEU J 372      17.671   3.453   8.448  1.00 98.97           O  
ATOM   2864  CB  LEU J 372      18.454   0.173   8.401  1.00 98.99           C  
ATOM   2865  CG  LEU J 372      19.729  -0.673   8.267  1.00 98.98           C  
ATOM   2866  CD1 LEU J 372      19.378  -2.020   7.635  1.00 98.97           C  
ATOM   2867  CD2 LEU J 372      20.782   0.007   7.393  1.00 98.97           C  
ATOM   2868  N   LYS J 373      16.257   2.085   9.538  1.00 98.98           N  
ATOM   2869  CA  LYS J 373      15.083   2.967   9.445  1.00 98.97           C  
ATOM   2870  C   LYS J 373      15.321   4.298  10.159  1.00 98.97           C  
ATOM   2871  O   LYS J 373      15.091   5.352   9.570  1.00 98.92           O  
ATOM   2872  CB  LYS J 373      13.849   2.258  10.030  1.00 98.94           C  
ATOM   2873  CG  LYS J 373      13.375   1.100   9.148  1.00 98.28           C  
ATOM   2874  CD  LYS J 373      12.301   0.257   9.850  1.00 97.30           C  
ATOM   2875  CE  LYS J 373      11.938  -0.921   8.955  1.00 95.21           C  
ATOM   2876  NZ  LYS J 373      11.114  -1.953   9.634  1.00 90.21           N  
ATOM   2877  N   GLU J 374      15.819   4.249  11.380  1.00 98.95           N  
ATOM   2878  CA  GLU J 374      16.091   5.437  12.198  1.00 98.95           C  
ATOM   2879  C   GLU J 374      17.123   6.374  11.540  1.00 98.95           C  
ATOM   2880  O   GLU J 374      16.967   7.593  11.564  1.00 98.86           O  
ATOM   2881  CB  GLU J 374      16.584   4.963  13.575  1.00 98.86           C  
ATOM   2882  CG  GLU J 374      16.802   6.112  14.568  1.00 92.73           C  
ATOM   2883  CD  GLU J 374      17.373   5.643  15.914  1.00 88.08           C  
ATOM   2884  OE1 GLU J 374      17.606   6.522  16.769  1.00 81.60           O  
ATOM   2885  OE2 GLU J 374      17.605   4.426  16.091  1.00 82.58           O  
ATOM   2886  N   GLN J 375      18.134   5.818  10.889  1.00 98.96           N  
ATOM   2887  CA  GLN J 375      19.189   6.584  10.214  1.00 98.96           C  
ATOM   2888  C   GLN J 375      18.858   6.937   8.753  1.00 98.94           C  
ATOM   2889  O   GLN J 375      19.706   7.499   8.059  1.00 98.87           O  
ATOM   2890  CB  GLN J 375      20.527   5.842  10.351  1.00 98.95           C  
ATOM   2891  CG  GLN J 375      20.959   5.733  11.825  1.00 98.86           C  
ATOM   2892  CD  GLN J 375      22.319   5.068  12.015  1.00 98.88           C  
ATOM   2893  OE1 GLN J 375      23.200   5.109  11.171  1.00 97.08           O  
ATOM   2894  NE2 GLN J 375      22.539   4.460  13.156  1.00 96.02           N  
ATOM   2895  N   GLY J 376      17.655   6.631   8.286  1.00 98.94           N  
ATOM   2896  CA  GLY J 376      17.156   7.025   6.969  1.00 98.93           C  
ATOM   2897  C   GLY J 376      17.707   6.210   5.795  1.00 98.94           C  
ATOM   2898  O   GLY J 376      17.661   6.685   4.660  1.00 98.83           O  
ATOM   2899  N   PHE J 377      18.206   5.012   6.035  1.00 98.98           N  
ATOM   2900  CA  PHE J 377      18.602   4.093   4.968  1.00 98.98           C  
ATOM   2901  C   PHE J 377      17.401   3.269   4.490  1.00 98.98           C  
ATOM   2902  O   PHE J 377      16.651   2.720   5.300  1.00 98.96           O  
ATOM   2903  CB  PHE J 377      19.743   3.183   5.439  1.00 98.98           C  
ATOM   2904  CG  PHE J 377      21.016   3.915   5.819  1.00 98.99           C  
ATOM   2905  CD1 PHE J 377      21.792   4.537   4.828  1.00 98.97           C  
ATOM   2906  CD2 PHE J 377      21.430   3.972   7.162  1.00 98.97           C  
ATOM   2907  CE1 PHE J 377      22.967   5.216   5.171  1.00 98.96           C  
ATOM   2908  CE2 PHE J 377      22.606   4.651   7.515  1.00 98.96           C  
ATOM   2909  CZ  PHE J 377      23.376   5.276   6.514  1.00 98.97           C  
ATOM   2910  N   GLY J 378      17.252   3.110   3.177  1.00 98.96           N  
ATOM   2911  CA  GLY J 378      16.227   2.244   2.583  1.00 98.96           C  
ATOM   2912  C   GLY J 378      16.481   0.756   2.834  1.00 98.97           C  
ATOM   2913  O   GLY J 378      15.540  -0.030   2.947  1.00 98.88           O  
ATOM   2914  N   GLY J 379      17.742   0.386   2.991  1.00 98.98           N  
ATOM   2915  CA  GLY J 379      18.171  -0.966   3.326  1.00 98.98           C  
ATOM   2916  C   GLY J 379      19.658  -1.046   3.648  1.00 98.99           C  
ATOM   2917  O   GLY J 379      20.372  -0.036   3.630  1.00 98.98           O  
ATOM   2918  N   VAL J 380      20.130  -2.257   3.918  1.00 99.00           N  
ATOM   2919  CA  VAL J 380      21.554  -2.519   4.197  1.00 99.00           C  
ATOM   2920  C   VAL J 380      22.437  -1.996   3.071  1.00 99.00           C  
ATOM   2921  O   VAL J 380      23.453  -1.358   3.341  1.00 99.00           O  
ATOM   2922  CB  VAL J 380      21.822  -4.027   4.404  1.00 99.00           C  
ATOM   2923  CG1 VAL J 380      23.316  -4.329   4.566  1.00 98.95           C  
ATOM   2924  CG2 VAL J 380      21.117  -4.550   5.655  1.00 98.97           C  
ATOM   2925  N   THR J 381      22.045  -2.217   1.818  1.00 99.00           N  
ATOM   2926  CA  THR J 381      22.820  -1.814   0.638  1.00 99.00           C  
ATOM   2927  C   THR J 381      23.172  -0.328   0.651  1.00 99.00           C  
ATOM   2928  O   THR J 381      24.312   0.031   0.362  1.00 98.99           O  
ATOM   2929  CB  THR J 381      22.053  -2.160  -0.644  1.00 98.98           C  
ATOM   2930  OG1 THR J 381      21.731  -3.531  -0.632  1.00 96.53           O  
ATOM   2931  CG2 THR J 381      22.869  -1.915  -1.907  1.00 96.77           C  
ATOM   2932  N   ASP J 382      22.241   0.536   1.041  1.00 98.99           N  
ATOM   2933  CA  ASP J 382      22.452   1.987   1.070  1.00 98.99           C  
ATOM   2934  C   ASP J 382      23.423   2.415   2.179  1.00 98.99           C  
ATOM   2935  O   ASP J 382      24.089   3.450   2.074  1.00 98.98           O  
ATOM   2936  CB  ASP J 382      21.107   2.698   1.267  1.00 98.96           C  
ATOM   2937  CG  ASP J 382      20.064   2.316   0.221  1.00 97.80           C  
ATOM   2938  OD1 ASP J 382      20.432   2.231  -0.974  1.00 95.13           O  
ATOM   2939  OD2 ASP J 382      18.906   2.081   0.634  1.00 94.86           O  
ATOM   2940  N   ALA J 383      23.526   1.605   3.227  1.00 99.00           N  
ATOM   2941  CA  ALA J 383      24.394   1.872   4.367  1.00 99.00           C  
ATOM   2942  C   ALA J 383      25.848   1.409   4.160  1.00 99.00           C  
ATOM   2943  O   ALA J 383      26.732   1.861   4.890  1.00 98.99           O  
ATOM   2944  CB  ALA J 383      23.761   1.239   5.609  1.00 98.99           C  
ATOM   2945  N   ILE J 384      26.126   0.547   3.179  1.00 99.00           N  
ATOM   2946  CA  ILE J 384      27.478   0.025   2.929  1.00 99.00           C  
ATOM   2947  C   ILE J 384      28.435   1.178   2.613  1.00 99.00           C  
ATOM   2948  O   ILE J 384      28.257   1.922   1.650  1.00 98.99           O  
ATOM   2949  CB  ILE J 384      27.490  -1.045   1.814  1.00 99.00           C  
ATOM   2950  CG1 ILE J 384      26.600  -2.245   2.199  1.00 98.98           C  
ATOM   2951  CG2 ILE J 384      28.933  -1.521   1.556  1.00 98.98           C  
ATOM   2952  CD1 ILE J 384      26.356  -3.241   1.059  1.00 98.91           C  
ATOM   2953  N   GLY J 385      29.456   1.336   3.442  1.00 99.00           N  
ATOM   2954  CA  GLY J 385      30.467   2.378   3.286  1.00 99.00           C  
ATOM   2955  C   GLY J 385      29.962   3.808   3.494  1.00 99.00           C  
ATOM   2956  O   GLY J 385      30.658   4.747   3.117  1.00 98.98           O  
ATOM   2957  N   ALA J 386      28.790   4.014   4.076  1.00 98.99           N  
ATOM   2958  CA  ALA J 386      28.185   5.339   4.228  1.00 98.99           C  
ATOM   2959  C   ALA J 386      29.061   6.343   4.999  1.00 98.99           C  
ATOM   2960  O   ALA J 386      29.019   7.534   4.698  1.00 98.96           O  
ATOM   2961  CB  ALA J 386      26.819   5.183   4.897  1.00 98.98           C  
ATOM   2962  N   ASP J 387      29.889   5.885   5.923  1.00 98.99           N  
ATOM   2963  CA  ASP J 387      30.806   6.759   6.666  1.00 98.99           C  
ATOM   2964  C   ASP J 387      31.881   7.401   5.779  1.00 98.98           C  
ATOM   2965  O   ASP J 387      32.382   8.471   6.112  1.00 98.95           O  
ATOM   2966  CB  ASP J 387      31.496   5.980   7.792  1.00 98.98           C  
ATOM   2967  CG  ASP J 387      30.591   5.630   8.974  1.00 98.94           C  
ATOM   2968  OD1 ASP J 387      29.421   6.082   9.009  1.00 98.76           O  
ATOM   2969  OD2 ASP J 387      31.087   4.914   9.870  1.00 98.73           O  
ATOM   2970  N   HIS J 388      32.210   6.786   4.641  1.00 98.98           N  
ATOM   2971  CA  HIS J 388      33.190   7.309   3.686  1.00 98.97           C  
ATOM   2972  C   HIS J 388      32.607   8.358   2.729  1.00 98.90           C  
ATOM   2973  O   HIS J 388      33.345   8.944   1.949  1.00 98.38           O  
ATOM   2974  CB  HIS J 388      33.793   6.158   2.884  1.00 98.98           C  
ATOM   2975  CG  HIS J 388      34.537   5.148   3.710  1.00 98.98           C  
ATOM   2976  ND1 HIS J 388      35.900   5.140   3.922  1.00 97.05           N  
ATOM   2977  CD2 HIS J 388      34.012   4.055   4.347  1.00 96.95           C  
ATOM   2978  CE1 HIS J 388      36.180   4.061   4.657  1.00 97.08           C  
ATOM   2979  NE2 HIS J 388      35.063   3.388   4.926  1.00 98.20           N  
ATOM   2980  N   ARG J 389      31.302   8.566   2.755  1.00 98.83           N  
ATOM   2981  CA  ARG J 389      30.598   9.526   1.892  1.00 98.62           C  
ATOM   2982  C   ARG J 389      30.204  10.800   2.629  1.00 98.21           C  
ATOM   2983  O   ARG J 389      29.446  11.595   2.085  1.00 95.73           O  
ATOM   2984  CB  ARG J 389      29.372   8.857   1.254  1.00 98.25           C  
ATOM   2985  CG  ARG J 389      29.731   7.642   0.392  1.00 96.95           C  
ATOM   2986  CD  ARG J 389      28.513   7.135  -0.385  1.00 96.47           C  
ATOM   2987  NE  ARG J 389      27.478   6.544   0.478  1.00 95.88           N  
ATOM   2988  CZ  ARG J 389      27.370   5.265   0.819  1.00 96.71           C  
ATOM   2989  NH1 ARG J 389      28.263   4.370   0.470  1.00 92.88           N  
ATOM   2990  NH2 ARG J 389      26.354   4.847   1.518  1.00 93.41           N  
ATOM   2991  N   ARG J 390      30.662  10.975   3.848  0.91 95.33           N  
ATOM   2992  CA  ARG J 390      30.411  12.150   4.687  0.91 93.00           C  
ATOM   2993  C   ARG J 390      31.439  13.244   4.461  0.91 86.88           C  
ATOM   2994  O   ARG J 390      32.595  12.899   4.107  0.90 76.36           O  
ATOM   2995  CB  ARG J 390      30.383  11.746   6.161  0.89 87.88           C  
ATOM   2996  CG  ARG J 390      29.131  10.939   6.500  0.82 76.43           C  
ATOM   2997  CD  ARG J 390      29.148  10.587   7.987  0.82 70.05           C  
ATOM   2998  NE  ARG J 390      27.867  10.026   8.422  0.81 61.74           N  
ATOM   2999  CZ  ARG J 390      27.481   9.908   9.679  0.82 55.90           C  
ATOM   3000  NH1 ARG J 390      28.271  10.195  10.675  0.80 56.36           N  
ATOM   3001  NH2 ARG J 390      26.272   9.515   9.960  0.82 50.79           N  
ATOM   3002  OXT ARG J 390      31.088  14.406   4.661  0.66 57.32           O  
TER    3003      ARG J 390                                                      
HETATM 3004  N1  FMN Q   1      38.413 -18.257  11.879  1.00 98.99           N  
HETATM 3005  C2  FMN Q   1      38.784 -18.968  10.770  1.00 98.99           C  
HETATM 3006  O2  FMN Q   1      38.959 -18.364   9.714  1.00 98.98           O  
HETATM 3007  N3  FMN Q   1      38.942 -20.322  10.849  1.00 98.99           N  
HETATM 3008  C4  FMN Q   1      38.757 -21.048  11.999  1.00 98.99           C  
HETATM 3009  O4  FMN Q   1      38.927 -22.274  12.017  1.00 98.98           O  
HETATM 3010  C4A FMN Q   1      38.365 -20.313  13.164  1.00 98.99           C  
HETATM 3011  N5  FMN Q   1      38.158 -20.943  14.353  1.00 98.99           N  
HETATM 3012  C5A FMN Q   1      37.722 -20.239  15.454  1.00 98.99           C  
HETATM 3013  C6  FMN Q   1      37.463 -20.910  16.654  1.00 98.99           C  
HETATM 3014  C7  FMN Q   1      37.007 -20.204  17.763  1.00 98.99           C  
HETATM 3015  C7M FMN Q   1      36.740 -20.942  19.066  1.00 98.97           C  
HETATM 3016  C8  FMN Q   1      36.799 -18.798  17.677  1.00 98.99           C  
HETATM 3017  C8M FMN Q   1      36.287 -18.011  18.859  1.00 98.98           C  
HETATM 3018  C9  FMN Q   1      37.058 -18.131  16.483  1.00 98.99           C  
HETATM 3019  C9A FMN Q   1      37.520 -18.834  15.371  1.00 99.00           C  
HETATM 3020  N10 FMN Q   1      37.796 -18.172  14.152  1.00 98.99           N  
HETATM 3021  C10 FMN Q   1      38.189 -18.902  13.048  1.00 98.99           C  
HETATM 3022  C1' FMN Q   1      37.670 -16.713  14.035  1.00 98.99           C  
HETATM 3023  C2' FMN Q   1      36.229 -16.273  13.789  1.00 99.00           C  
HETATM 3024  O2' FMN Q   1      35.780 -16.777  12.538  1.00 98.99           O  
HETATM 3025  C3' FMN Q   1      36.131 -14.754  13.793  1.00 99.00           C  
HETATM 3026  O3' FMN Q   1      36.934 -14.229  12.729  1.00 98.97           O  
HETATM 3027  C4' FMN Q   1      36.587 -14.129  15.130  1.00 98.99           C  
HETATM 3028  O4' FMN Q   1      36.275 -14.958  16.241  1.00 98.92           O  
HETATM 3029  C5' FMN Q   1      35.962 -12.750  15.346  1.00 98.95           C  
HETATM 3030  O5' FMN Q   1      34.550 -12.832  15.443  1.00 98.94           O  
HETATM 3031  P   FMN Q   1      33.768 -12.869  16.848  1.00 98.90           P  
HETATM 3032  O1P FMN Q   1      33.996 -14.244  17.415  1.00 92.87           O  
HETATM 3033  O2P FMN Q   1      32.323 -12.636  16.488  1.00 91.33           O  
HETATM 3034  O3P FMN Q   1      34.368 -11.796  17.710  1.00 91.40           O  
ENDMDL                                                                          
END                                                                             
