# Supplementary material for: Accurate structure prediction of biomolecular interactions with AlphaFold 3
Source: Nature. 2024 May 8;630(8016):493–500. doi: 10.1038/s41586-024-07487-w (PMC11168924; doi:10.1038/s41586-024-07487-w)
Supplement: Supplementary file 3 — AF3 predictions for the Posebusters benchmark and outputs of the Posebusters checks for those predictions. [file 41586_2024_7487_MOESM3_ESM.zip › 6M2B_EZO_pred_lig_pose.sdf]

6M2B_EZO_A_403
     RDKit          3D

 25 27  0  0  0  0  0  0  0  0999 V2000
   33.6753  -21.8246   21.9535 C   0  0  0  0  0  0  0  0  0  0  0  0
   32.6041  -22.2139   21.1618 C   0  0  0  0  0  0  0  0  0  0  0  0
   31.3482  -22.3787   21.7270 C   0  0  0  0  0  0  0  0  0  0  0  0
   31.1283  -22.1339   23.0860 C   0  0  0  0  0  0  0  0  0  0  0  0
   32.2194  -21.7562   23.9018 C   0  0  0  0  0  0  0  0  0  0  0  0
   33.4785  -21.5944   23.3144 C   0  0  0  0  0  0  0  0  0  0  0  0
   32.0754  -21.5087   25.3822 C   0  0  0  0  0  0  0  0  0  0  0  0
   29.7852  -22.2827   23.6918 C   0  0  0  0  0  0  0  0  0  0  0  0
   26.5040  -22.5131   22.2742 C   0  0  0  0  0  0  0  0  0  0  0  0
   31.2137  -22.1144   26.0449 O   0  0  0  0  0  0  0  0  0  0  0  0
   32.8553  -20.6978   25.9279 O   0  0  0  0  0  0  0  0  0  0  0  0
   28.7108  -22.1788   22.8390 N   0  0  0  0  0  0  0  0  0  0  0  0
   27.4959  -22.5960   23.2218 N   0  0  0  0  0  0  0  0  0  0  0  0
   25.2912  -23.0630   22.4078 N   0  0  0  0  0  0  0  0  0  0  0  0
   24.5294  -22.9319   21.3074 C   0  0  0  0  0  0  0  0  0  0  0  0
   25.1298  -22.2175   20.2996 C   0  0  0  0  0  0  0  0  0  0  0  0
   26.6707  -21.7718   20.7768 S   0  0  0  0  0  0  0  0  0  0  0  0
   23.2187  -23.5509   21.2104 C   0  0  0  0  0  0  0  0  0  0  0  0
   22.2800  -23.5026   22.2672 C   0  0  0  0  0  0  0  0  0  0  0  0
   21.0452  -24.1272   22.1554 C   0  0  0  0  0  0  0  0  0  0  0  0
   20.7237  -24.8296   21.0104 C   0  0  0  0  0  0  0  0  0  0  0  0
   21.6322  -24.8828   19.9487 C   0  0  0  0  0  0  0  0  0  0  0  0
   22.8647  -24.2618   20.0678 C   0  0  0  0  0  0  0  0  0  0  0  0
   22.5955  -22.6736   23.7384 Cl  0  0  0  0  0  0  0  0  0  0  0  0
   27.1935  -23.1920   24.5015 C   0  0  0  0  0  0  0  0  0  0  0  0
  1  2  2  0
  2  3  1  0
  3  4  2  0
  4  5  1  0
  1  6  1  0
  5  6  2  0
  5  7  1  0
  4  8  1  0
  7 10  1  0
  7 11  2  0
  8 12  2  0
  9 13  1  0
 12 13  1  0
  9 14  2  0
 14 15  1  0
 15 16  2  0
 16 17  1  0
  9 17  1  0
 15 18  1  0
 18 19  2  0
 19 20  1  0
 20 21  2  0
 21 22  1  0
 22 23  2  0
 18 23  1  0
 19 24  1  0
 13 25  1  0
M  END
