# Supplementary material for: Accurate structure prediction of biomolecular interactions with AlphaFold 3
Source: Nature. 2024 May 8;630(8016):493–500. doi: 10.1038/s41586-024-07487-w (PMC11168924; doi:10.1038/s41586-024-07487-w)
Supplement: Supplementary file 3 — AF3 predictions for the Posebusters benchmark and outputs of the Posebusters checks for those predictions. [file 41586_2024_7487_MOESM3_ESM.zip › 6M73_FNR_pred_context_pose.pdb]

TITLE     6M73                                                                  
REVDAT   1   01-OCT-21         0                                                
REMARK   6                                                                      
REMARK   6 PDB GENERATED WITH DEEPMIND STRUCTURE CLASS VERSION 1.0.2.           
SEQRES   1 J  368  MET GLU LYS VAL TYR GLN ALA GLY THR HIS GLU GLY MET          
SEQRES   2 J  368  ILE ASP PHE ILE ASN MET GLU ASP LEU GLU LEU ALA ALA          
SEQRES   3 J  368  THR GLN VAL ILE PRO SER GLY GLY TYR GLY TYR ILE SER          
SEQRES   4 J  368  SER GLY ALA GLY ASP LEU PHE THR TYR ARG GLU ASN GLN          
SEQRES   5 J  368  LYS ALA PHE ASN HIS GLN LEU VAL ILE PRO HIS VAL LEU          
SEQRES   6 J  368  LYS ASP VAL GLU LEU PRO ASP THR THR THR TYR PHE SER          
SEQRES   7 J  368  ASP GLU THR LEU ALA ALA PRO ILE ILE MET ALA PRO VAL          
SEQRES   8 J  368  ALA ALA HIS GLY LEU ALA HIS GLU GLN ALA GLU LYS ALA          
SEQRES   9 J  368  SER ALA LYS GLY VAL SER GLU PHE GLY THR ILE TYR THR          
SEQRES  10 J  368  ALA SER SER TYR ALA SER CYS THR LEU GLU GLU ILE ARG          
SEQRES  11 J  368  ALA ALA GLY GLY PRO GLU ALA PRO GLN TRP PHE GLN PHE          
SEQRES  12 J  368  TYR MET SER LYS ASP ASP GLY ILE ASN LEU ASP ILE LEU          
SEQRES  13 J  368  GLU MET ALA LYS ARG ASN GLY ALA LYS ALA VAL VAL LEU          
SEQRES  14 J  368  THR ALA ASP ALA THR VAL GLY GLY ASN ARG GLU THR ASP          
SEQRES  15 J  368  ARG ARG ASN GLY PHE THR PHE PRO LEU PRO MET PRO ILE          
SEQRES  16 J  368  VAL GLN ALA TYR GLN SER GLY VAL GLY GLN THR MET ASP          
SEQRES  17 J  368  ALA VAL TYR LYS SER SER LYS GLN LYS LEU SER PRO LYS          
SEQRES  18 J  368  ASP ILE GLU PHE ILE THR THR HIS SER GLU LEU PRO VAL          
SEQRES  19 J  368  TYR VAL LYS GLY VAL GLN SER GLU ASP ASP VAL TYR ARG          
SEQRES  20 J  368  SER LEU ASP ALA GLY ALA GLN GLY ILE TRP VAL SER ASN          
SEQRES  21 J  368  HIS GLY GLY ARG GLN LEU ASP GLY GLY PRO ALA SER PHE          
SEQRES  22 J  368  ASP SER LEU ARG TYR VAL ALA GLU ALA VAL ASP LYS ARG          
SEQRES  23 J  368  VAL PRO ILE VAL PHE ASP SER GLY VAL ARG ARG GLY GLN          
SEQRES  24 J  368  HIS ILE PHE LYS ALA ILE ALA SER GLY ALA ASP LEU VAL          
SEQRES  25 J  368  ALA ILE GLY ARG PRO ALA ILE TYR GLY LEU SER LEU GLY          
SEQRES  26 J  368  GLY SER THR GLY ILE LYS GLN VAL PHE ASP PHE PHE LYS          
SEQRES  27 J  368  THR GLU LEU GLU MET VAL MET GLN LEU ALA GLY THR GLN          
SEQRES  28 J  368  THR VAL GLU ASP ILE LYS ASN ALA LYS LEU ARG GLU ASN          
SEQRES  29 J  368  ARG PHE MET CYS                                              
HET    LAC  Q   1       6                                                       
HETNAM     LAC ?                                                                
MODEL        1                                                                  
ATOM      1  N   MET J   1      35.076   3.786   8.310  0.12 41.08           N  
ATOM      2  CA  MET J   1      36.479   3.902   8.777  0.12 46.86           C  
ATOM      3  C   MET J   1      36.662   4.927   9.897  0.12 50.24           C  
ATOM      4  O   MET J   1      37.788   5.269  10.211  0.12 48.41           O  
ATOM      5  CB  MET J   1      37.440   4.192   7.608  0.12 43.72           C  
ATOM      6  CG  MET J   1      38.363   3.003   7.323  0.10 39.21           C  
ATOM      7  SD  MET J   1      39.710   3.352   6.170  0.10 34.23           S  
ATOM      8  CE  MET J   1      38.862   3.306   4.585  0.11 27.95           C  
ATOM      9  N   GLU J   2      35.584   5.436  10.502  0.19 47.57           N  
ATOM     10  CA  GLU J   2      35.708   6.419  11.585  0.20 48.56           C  
ATOM     11  C   GLU J   2      36.047   5.723  12.904  0.20 50.43           C  
ATOM     12  O   GLU J   2      35.199   5.110  13.548  0.20 47.40           O  
ATOM     13  CB  GLU J   2      34.447   7.284  11.690  0.20 45.61           C  
ATOM     14  CG  GLU J   2      34.456   8.352  10.602  0.17 40.78           C  
ATOM     15  CD  GLU J   2      33.255   9.286  10.674  0.17 36.53           C  
ATOM     16  OE1 GLU J   2      33.421  10.439  10.256  0.18 33.29           O  
ATOM     17  OE2 GLU J   2      32.185   8.842  11.122  0.19 34.49           O  
ATOM     18  N   LYS J   3      37.306   5.809  13.300  0.35 57.56           N  
ATOM     19  CA  LYS J   3      37.799   5.382  14.616  0.35 58.72           C  
ATOM     20  C   LYS J   3      37.886   6.536  15.610  0.36 61.84           C  
ATOM     21  O   LYS J   3      38.357   6.330  16.725  0.36 58.15           O  
ATOM     22  CB  LYS J   3      39.167   4.696  14.483  0.37 52.90           C  
ATOM     23  CG  LYS J   3      39.061   3.192  14.204  0.30 45.50           C  
ATOM     24  CD  LYS J   3      40.456   2.564  14.301  0.29 40.11           C  
ATOM     25  CE  LYS J   3      40.381   1.057  14.150  0.29 35.32           C  
ATOM     26  NZ  LYS J   3      41.700   0.421  14.345  0.30 29.87           N  
ATOM     27  N   VAL J   4      37.487   7.742  15.222  0.60 72.24           N  
ATOM     28  CA  VAL J   4      37.621   8.940  16.052  0.60 76.18           C  
ATOM     29  C   VAL J   4      36.249   9.322  16.577  0.61 79.93           C  
ATOM     30  O   VAL J   4      35.329   9.554  15.801  0.61 76.16           O  
ATOM     31  CB  VAL J   4      38.299  10.096  15.296  0.61 69.17           C  
ATOM     32  CG1 VAL J   4      38.525  11.290  16.220  0.55 58.46           C  
ATOM     33  CG2 VAL J   4      39.665   9.660  14.752  0.56 57.39           C  
ATOM     34  N   TYR J   5      36.115   9.380  17.896  0.88 88.72           N  
ATOM     35  CA  TYR J   5      34.922   9.910  18.530  0.89 91.51           C  
ATOM     36  C   TYR J   5      34.863  11.421  18.306  0.89 91.77           C  
ATOM     37  O   TYR J   5      35.814  12.124  18.641  0.89 88.54           O  
ATOM     38  CB  TYR J   5      34.941   9.566  20.029  0.88 91.33           C  
ATOM     39  CG  TYR J   5      33.646   9.896  20.739  0.85 92.79           C  
ATOM     40  CD1 TYR J   5      32.693   8.890  20.945  0.86 93.91           C  
ATOM     41  CD2 TYR J   5      33.380  11.206  21.187  0.87 92.43           C  
ATOM     42  CE1 TYR J   5      31.496   9.169  21.607  0.88 92.46           C  
ATOM     43  CE2 TYR J   5      32.176  11.499  21.849  0.87 93.25           C  
ATOM     44  CZ  TYR J   5      31.240  10.473  22.061  0.87 94.46           C  
ATOM     45  OH  TYR J   5      30.063  10.742  22.719  0.87 95.08           O  
ATOM     46  N   GLN J   6      33.743  11.916  17.774  0.93 88.72           N  
ATOM     47  CA  GLN J   6      33.523  13.340  17.540  0.93 90.69           C  
ATOM     48  C   GLN J   6      32.302  13.802  18.328  0.93 92.80           C  
ATOM     49  O   GLN J   6      31.165  13.483  17.981  0.93 89.35           O  
ATOM     50  CB  GLN J   6      33.397  13.638  16.043  0.93 83.76           C  
ATOM     51  CG  GLN J   6      34.743  13.476  15.319  0.85 70.37           C  
ATOM     52  CD  GLN J   6      34.700  13.929  13.855  0.83 63.22           C  
ATOM     53  OE1 GLN J   6      33.677  14.242  13.286  0.83 56.67           O  
ATOM     54  NE2 GLN J   6      35.837  13.973  13.211  0.84 53.13           N  
ATOM     55  N   ALA J   7      32.550  14.555  19.391  0.97 91.81           N  
ATOM     56  CA  ALA J   7      31.512  15.297  20.089  0.97 93.82           C  
ATOM     57  C   ALA J   7      31.165  16.583  19.325  0.97 94.66           C  
ATOM     58  O   ALA J   7      31.946  17.067  18.500  0.97 92.71           O  
ATOM     59  CB  ALA J   7      31.975  15.571  21.524  0.97 92.20           C  
ATOM     60  N   GLY J   8      29.987  17.141  19.614  0.99 94.42           N  
ATOM     61  CA  GLY J   8      29.574  18.427  19.053  0.99 95.18           C  
ATOM     62  C   GLY J   8      30.354  19.607  19.643  0.99 96.60           C  
ATOM     63  O   GLY J   8      31.025  19.489  20.669  0.99 95.71           O  
ATOM     64  N   THR J   9      30.220  20.753  18.988  0.99 96.64           N  
ATOM     65  CA  THR J   9      30.865  22.027  19.360  0.99 97.10           C  
ATOM     66  C   THR J   9      29.834  23.143  19.557  0.99 97.15           C  
ATOM     67  O   THR J   9      30.133  24.324  19.369  0.99 95.50           O  
ATOM     68  CB  THR J   9      31.896  22.443  18.301  0.99 95.81           C  
ATOM     69  OG1 THR J   9      31.251  22.603  17.054  0.99 91.12           O  
ATOM     70  CG2 THR J   9      32.991  21.397  18.112  0.99 90.30           C  
ATOM     71  N   HIS J  10      28.595  22.781  19.864  0.99 95.29           N  
ATOM     72  CA  HIS J  10      27.491  23.730  19.988  0.99 95.02           C  
ATOM     73  C   HIS J  10      27.732  24.701  21.150  0.99 96.23           C  
ATOM     74  O   HIS J  10      28.156  24.296  22.234  0.99 94.86           O  
ATOM     75  CB  HIS J  10      26.162  22.978  20.173  0.99 90.89           C  
ATOM     76  CG  HIS J  10      25.881  21.982  19.078  0.98 82.93           C  
ATOM     77  ND1 HIS J  10      25.376  22.279  17.833  0.98 69.47           N  
ATOM     78  CD2 HIS J  10      26.102  20.631  19.105  0.98 70.07           C  
ATOM     79  CE1 HIS J  10      25.295  21.142  17.127  0.98 68.71           C  
ATOM     80  NE2 HIS J  10      25.725  20.129  17.873  0.98 70.37           N  
ATOM     81  N   GLU J  11      27.441  25.979  20.931  1.00 97.38           N  
ATOM     82  CA  GLU J  11      27.499  27.018  21.956  1.00 97.60           C  
ATOM     83  C   GLU J  11      26.327  27.983  21.738  1.00 97.88           C  
ATOM     84  O   GLU J  11      26.164  28.517  20.640  1.00 96.74           O  
ATOM     85  CB  GLU J  11      28.862  27.737  21.896  1.00 96.23           C  
ATOM     86  CG  GLU J  11      29.082  28.785  23.001  0.99 90.13           C  
ATOM     87  CD  GLU J  11      29.191  28.198  24.416  0.99 89.47           C  
ATOM     88  OE1 GLU J  11      28.624  28.797  25.348  0.99 82.80           O  
ATOM     89  OE2 GLU J  11      29.853  27.156  24.604  0.99 84.68           O  
ATOM     90  N   GLY J  12      25.506  28.176  22.772  1.00 98.11           N  
ATOM     91  CA  GLY J  12      24.359  29.076  22.697  1.00 98.36           C  
ATOM     92  C   GLY J  12      23.124  28.587  23.441  1.00 98.58           C  
ATOM     93  O   GLY J  12      23.122  27.536  24.085  1.00 98.21           O  
ATOM     94  N   MET J  13      22.062  29.392  23.350  1.00 98.46           N  
ATOM     95  CA  MET J  13      20.777  29.094  23.980  1.00 98.37           C  
ATOM     96  C   MET J  13      20.107  27.887  23.320  1.00 98.40           C  
ATOM     97  O   MET J  13      20.183  27.710  22.102  1.00 97.69           O  
ATOM     98  CB  MET J  13      19.851  30.316  23.911  1.00 97.40           C  
ATOM     99  CG  MET J  13      20.358  31.501  24.747  0.99 90.20           C  
ATOM    100  SD  MET J  13      20.446  31.209  26.541  0.99 87.83           S  
ATOM    101  CE  MET J  13      18.688  31.064  26.959  0.99 75.32           C  
ATOM    102  N   ILE J  14      19.413  27.092  24.129  1.00 98.50           N  
ATOM    103  CA  ILE J  14      18.716  25.873  23.721  1.00 98.49           C  
ATOM    104  C   ILE J  14      17.206  26.127  23.793  1.00 98.43           C  
ATOM    105  O   ILE J  14      16.727  26.735  24.750  1.00 98.11           O  
ATOM    106  CB  ILE J  14      19.129  24.686  24.620  1.00 98.37           C  
ATOM    107  CG1 ILE J  14      20.665  24.512  24.726  1.00 97.94           C  
ATOM    108  CG2 ILE J  14      18.489  23.390  24.102  1.00 97.89           C  
ATOM    109  CD1 ILE J  14      21.071  23.679  25.948  1.00 97.67           C  
ATOM    110  N   ASP J  15      16.462  25.629  22.806  1.00 97.94           N  
ATOM    111  CA  ASP J  15      14.999  25.638  22.832  1.00 97.47           C  
ATOM    112  C   ASP J  15      14.490  24.340  23.482  1.00 97.52           C  
ATOM    113  O   ASP J  15      14.609  23.252  22.909  1.00 96.16           O  
ATOM    114  CB  ASP J  15      14.456  25.838  21.410  1.00 95.91           C  
ATOM    115  CG  ASP J  15      12.934  26.019  21.379  0.99 89.33           C  
ATOM    116  OD1 ASP J  15      12.352  26.362  22.432  0.99 86.28           O  
ATOM    117  OD2 ASP J  15      12.357  25.851  20.285  0.99 85.41           O  
ATOM    118  N   PHE J  16      13.980  24.437  24.703  1.00 98.36           N  
ATOM    119  CA  PHE J  16      13.355  23.334  25.433  1.00 98.43           C  
ATOM    120  C   PHE J  16      12.392  23.864  26.499  1.00 98.37           C  
ATOM    121  O   PHE J  16      12.597  24.931  27.072  1.00 97.96           O  
ATOM    122  CB  PHE J  16      14.418  22.420  26.075  1.00 98.32           C  
ATOM    123  CG  PHE J  16      15.162  23.009  27.264  1.00 98.43           C  
ATOM    124  CD1 PHE J  16      16.286  23.828  27.066  1.00 97.81           C  
ATOM    125  CD2 PHE J  16      14.735  22.737  28.574  1.00 97.84           C  
ATOM    126  CE1 PHE J  16      16.977  24.371  28.163  1.00 97.40           C  
ATOM    127  CE2 PHE J  16      15.419  23.275  29.679  1.00 97.46           C  
ATOM    128  CZ  PHE J  16      16.546  24.093  29.470  1.00 97.61           C  
ATOM    129  N   ILE J  17      11.359  23.073  26.809  1.00 98.44           N  
ATOM    130  CA  ILE J  17      10.369  23.407  27.843  1.00 98.38           C  
ATOM    131  C   ILE J  17      10.638  22.647  29.146  1.00 98.46           C  
ATOM    132  O   ILE J  17      10.421  23.173  30.240  1.00 97.80           O  
ATOM    133  CB  ILE J  17       8.945  23.139  27.301  1.00 97.86           C  
ATOM    134  CG1 ILE J  17       8.635  23.988  26.048  1.00 95.20           C  
ATOM    135  CG2 ILE J  17       7.871  23.369  28.369  1.00 95.16           C  
ATOM    136  CD1 ILE J  17       8.683  25.509  26.248  1.00 89.02           C  
ATOM    137  N   ASN J  18      11.110  21.404  29.055  1.00 98.50           N  
ATOM    138  CA  ASN J  18      11.410  20.567  30.210  1.00 98.56           C  
ATOM    139  C   ASN J  18      12.602  19.630  29.946  1.00 98.70           C  
ATOM    140  O   ASN J  18      13.221  19.660  28.880  1.00 98.55           O  
ATOM    141  CB  ASN J  18      10.123  19.828  30.631  1.00 98.24           C  
ATOM    142  CG  ASN J  18       9.645  18.820  29.602  1.00 97.87           C  
ATOM    143  OD1 ASN J  18      10.422  18.082  29.033  1.00 94.65           O  
ATOM    144  ND2 ASN J  18       8.360  18.738  29.367  1.00 93.91           N  
ATOM    145  N   MET J  19      12.932  18.791  30.924  1.00 98.75           N  
ATOM    146  CA  MET J  19      14.074  17.872  30.828  1.00 98.71           C  
ATOM    147  C   MET J  19      13.860  16.715  29.842  1.00 98.72           C  
ATOM    148  O   MET J  19      14.844  16.160  29.369  1.00 98.48           O  
ATOM    149  CB  MET J  19      14.417  17.318  32.217  1.00 98.39           C  
ATOM    150  CG  MET J  19      14.970  18.378  33.174  1.00 96.65           C  
ATOM    151  SD  MET J  19      16.547  19.121  32.640  1.00 95.24           S  
ATOM    152  CE  MET J  19      15.978  20.727  32.041  1.00 89.87           C  
ATOM    153  N   GLU J  20      12.613  16.343  29.524  1.00 98.55           N  
ATOM    154  CA  GLU J  20      12.338  15.337  28.489  1.00 98.41           C  
ATOM    155  C   GLU J  20      12.659  15.899  27.098  1.00 98.53           C  
ATOM    156  O   GLU J  20      13.360  15.245  26.327  1.00 98.20           O  
ATOM    157  CB  GLU J  20      10.883  14.849  28.551  1.00 97.69           C  
ATOM    158  CG  GLU J  20      10.578  14.046  29.818  0.98 85.57           C  
ATOM    159  CD  GLU J  20       9.141  13.500  29.869  0.97 79.11           C  
ATOM    160  OE1 GLU J  20       8.894  12.636  30.740  0.97 72.75           O  
ATOM    161  OE2 GLU J  20       8.281  13.937  29.075  0.97 73.63           O  
ATOM    162  N   ASP J  21      12.246  17.128  26.829  1.00 98.45           N  
ATOM    163  CA  ASP J  21      12.588  17.825  25.580  1.00 98.28           C  
ATOM    164  C   ASP J  21      14.107  17.975  25.429  1.00 98.51           C  
ATOM    165  O   ASP J  21      14.672  17.707  24.366  1.00 98.28           O  
ATOM    166  CB  ASP J  21      11.970  19.234  25.557  1.00 97.53           C  
ATOM    167  CG  ASP J  21      10.453  19.284  25.722  1.00 95.30           C  
ATOM    168  OD1 ASP J  21       9.761  18.314  25.339  1.00 93.12           O  
ATOM    169  OD2 ASP J  21       9.985  20.312  26.271  1.00 92.38           O  
ATOM    170  N   LEU J  22      14.776  18.347  26.515  1.00 98.73           N  
ATOM    171  CA  LEU J  22      16.226  18.518  26.533  1.00 98.78           C  
ATOM    172  C   LEU J  22      16.962  17.204  26.235  1.00 98.78           C  
ATOM    173  O   LEU J  22      17.882  17.189  25.418  1.00 98.66           O  
ATOM    174  CB  LEU J  22      16.647  19.090  27.899  1.00 98.72           C  
ATOM    175  CG  LEU J  22      18.145  19.462  27.964  1.00 98.36           C  
ATOM    176  CD1 LEU J  22      18.451  20.712  27.144  1.00 97.62           C  
ATOM    177  CD2 LEU J  22      18.563  19.720  29.404  1.00 97.53           C  
ATOM    178  N   GLU J  23      16.573  16.092  26.875  1.00 98.73           N  
ATOM    179  CA  GLU J  23      17.179  14.778  26.627  1.00 98.65           C  
ATOM    180  C   GLU J  23      16.922  14.307  25.189  1.00 98.64           C  
ATOM    181  O   GLU J  23      17.842  13.814  24.528  1.00 98.43           O  
ATOM    182  CB  GLU J  23      16.688  13.749  27.659  1.00 98.39           C  
ATOM    183  CG  GLU J  23      17.303  12.364  27.416  1.00 95.87           C  
ATOM    184  CD  GLU J  23      17.121  11.341  28.543  1.00 95.43           C  
ATOM    185  OE1 GLU J  23      17.677  10.229  28.391  1.00 92.10           O  
ATOM    186  OE2 GLU J  23      16.494  11.636  29.581  1.00 92.86           O  
ATOM    187  N   LEU J  24      15.711  14.486  24.679  1.00 98.68           N  
ATOM    188  CA  LEU J  24      15.371  14.132  23.302  1.00 98.59           C  
ATOM    189  C   LEU J  24      16.235  14.902  22.293  1.00 98.58           C  
ATOM    190  O   LEU J  24      16.762  14.307  21.353  1.00 98.17           O  
ATOM    191  CB  LEU J  24      13.868  14.392  23.080  1.00 98.21           C  
ATOM    192  CG  LEU J  24      13.376  13.979  21.680  1.00 88.77           C  
ATOM    193  CD1 LEU J  24      13.497  12.471  21.453  1.00 87.30           C  
ATOM    194  CD2 LEU J  24      11.912  14.375  21.521  0.99 86.88           C  
ATOM    195  N   ALA J  25      16.424  16.191  22.507  1.00 98.52           N  
ATOM    196  CA  ALA J  25      17.299  17.009  21.674  1.00 98.40           C  
ATOM    197  C   ALA J  25      18.773  16.579  21.794  1.00 98.33           C  
ATOM    198  O   ALA J  25      19.462  16.442  20.784  1.00 98.01           O  
ATOM    199  CB  ALA J  25      17.078  18.478  22.048  1.00 98.20           C  
ATOM    200  N   ALA J  26      19.244  16.273  23.004  1.00 98.54           N  
ATOM    201  CA  ALA J  26      20.606  15.785  23.234  1.00 98.52           C  
ATOM    202  C   ALA J  26      20.894  14.459  22.515  1.00 98.39           C  
ATOM    203  O   ALA J  26      21.993  14.255  21.993  1.00 98.20           O  
ATOM    204  CB  ALA J  26      20.821  15.655  24.743  1.00 98.50           C  
ATOM    205  N   THR J  27      19.901  13.571  22.422  1.00 98.32           N  
ATOM    206  CA  THR J  27      20.006  12.298  21.684  1.00 97.99           C  
ATOM    207  C   THR J  27      20.357  12.498  20.205  1.00 97.66           C  
ATOM    208  O   THR J  27      20.957  11.619  19.590  1.00 96.49           O  
ATOM    209  CB  THR J  27      18.693  11.505  21.790  1.00 97.00           C  
ATOM    210  OG1 THR J  27      18.324  11.334  23.134  1.00 87.80           O  
ATOM    211  CG2 THR J  27      18.775  10.100  21.203  1.00 88.18           C  
ATOM    212  N   GLN J  28      20.009  13.641  19.635  1.00 97.56           N  
ATOM    213  CA  GLN J  28      20.282  13.943  18.224  1.00 96.95           C  
ATOM    214  C   GLN J  28      21.713  14.439  17.969  1.00 96.81           C  
ATOM    215  O   GLN J  28      22.160  14.425  16.824  1.00 95.44           O  
ATOM    216  CB  GLN J  28      19.275  14.988  17.708  1.00 96.02           C  
ATOM    217  CG  GLN J  28      17.804  14.591  17.880  0.99 90.75           C  
ATOM    218  CD  GLN J  28      17.472  13.244  17.230  0.99 82.36           C  
ATOM    219  OE1 GLN J  28      17.772  12.990  16.078  0.99 74.21           O  
ATOM    220  NE2 GLN J  28      16.845  12.356  17.964  0.99 69.32           N  
ATOM    221  N   VAL J  29      22.420  14.869  19.016  1.00 97.80           N  
ATOM    222  CA  VAL J  29      23.753  15.493  18.870  1.00 97.68           C  
ATOM    223  C   VAL J  29      24.879  14.695  19.521  1.00 97.79           C  
ATOM    224  O   VAL J  29      26.016  14.753  19.049  1.00 97.08           O  
ATOM    225  CB  VAL J  29      23.765  16.947  19.373  1.00 96.84           C  
ATOM    226  CG1 VAL J  29      22.758  17.803  18.596  1.00 91.31           C  
ATOM    227  CG2 VAL J  29      23.462  17.075  20.868  1.00 91.73           C  
ATOM    228  N   ILE J  30      24.592  13.922  20.570  1.00 98.16           N  
ATOM    229  CA  ILE J  30      25.592  13.052  21.199  1.00 98.22           C  
ATOM    230  C   ILE J  30      25.741  11.780  20.348  1.00 97.95           C  
ATOM    231  O   ILE J  30      24.739  11.138  20.033  1.00 97.71           O  
ATOM    232  CB  ILE J  30      25.225  12.718  22.667  1.00 98.43           C  
ATOM    233  CG1 ILE J  30      25.046  14.004  23.505  1.00 98.36           C  
ATOM    234  CG2 ILE J  30      26.327  11.836  23.291  1.00 98.29           C  
ATOM    235  CD1 ILE J  30      24.539  13.749  24.930  1.00 98.23           C  
ATOM    236  N   PRO J  31      26.969  11.348  20.015  1.00 97.56           N  
ATOM    237  CA  PRO J  31      27.185  10.062  19.352  1.00 97.53           C  
ATOM    238  C   PRO J  31      26.520   8.908  20.117  1.00 97.82           C  
ATOM    239  O   PRO J  31      26.591   8.847  21.344  1.00 97.71           O  
ATOM    240  CB  PRO J  31      28.706   9.898  19.280  1.00 97.03           C  
ATOM    241  CG  PRO J  31      29.223  11.332  19.290  1.00 95.75           C  
ATOM    242  CD  PRO J  31      28.218  12.060  20.184  1.00 97.33           C  
ATOM    243  N   SER J  32      25.914   7.961  19.412  1.00 96.82           N  
ATOM    244  CA  SER J  32      25.015   6.953  20.006  1.00 96.84           C  
ATOM    245  C   SER J  32      25.645   6.127  21.138  1.00 97.54           C  
ATOM    246  O   SER J  32      24.988   5.857  22.143  1.00 97.33           O  
ATOM    247  CB  SER J  32      24.498   6.020  18.911  1.00 95.47           C  
ATOM    248  OG  SER J  32      25.561   5.338  18.269  1.00 82.04           O  
ATOM    249  N   GLY J  33      26.916   5.755  21.019  1.00 97.08           N  
ATOM    250  CA  GLY J  33      27.640   5.047  22.078  1.00 97.30           C  
ATOM    251  C   GLY J  33      27.833   5.901  23.336  1.00 97.95           C  
ATOM    252  O   GLY J  33      27.647   5.415  24.451  1.00 97.95           O  
ATOM    253  N   GLY J  34      28.150   7.175  23.160  1.00 97.67           N  
ATOM    254  CA  GLY J  34      28.284   8.132  24.263  1.00 98.09           C  
ATOM    255  C   GLY J  34      26.950   8.413  24.950  1.00 98.43           C  
ATOM    256  O   GLY J  34      26.872   8.357  26.176  1.00 98.48           O  
ATOM    257  N   TYR J  35      25.885   8.607  24.184  1.00 98.41           N  
ATOM    258  CA  TYR J  35      24.533   8.750  24.728  1.00 98.49           C  
ATOM    259  C   TYR J  35      24.089   7.495  25.490  1.00 98.54           C  
ATOM    260  O   TYR J  35      23.559   7.594  26.592  1.00 98.47           O  
ATOM    261  CB  TYR J  35      23.538   9.091  23.610  1.00 98.43           C  
ATOM    262  CG  TYR J  35      22.111   9.149  24.132  1.00 98.26           C  
ATOM    263  CD1 TYR J  35      21.707  10.204  24.967  1.00 97.56           C  
ATOM    264  CD2 TYR J  35      21.210   8.110  23.854  1.00 97.64           C  
ATOM    265  CE1 TYR J  35      20.420  10.219  25.531  1.00 97.07           C  
ATOM    266  CE2 TYR J  35      19.916   8.114  24.410  1.00 97.03           C  
ATOM    267  CZ  TYR J  35      19.531   9.169  25.251  1.00 96.86           C  
ATOM    268  OH  TYR J  35      18.276   9.163  25.811  1.00 95.69           O  
ATOM    269  N   GLY J  36      24.357   6.312  24.945  1.00 98.43           N  
ATOM    270  CA  GLY J  36      24.107   5.039  25.620  1.00 98.43           C  
ATOM    271  C   GLY J  36      24.777   4.985  26.990  1.00 98.56           C  
ATOM    272  O   GLY J  36      24.109   4.699  27.980  1.00 98.37           O  
ATOM    273  N   TYR J  37      26.050   5.336  27.066  1.00 98.48           N  
ATOM    274  CA  TYR J  37      26.777   5.415  28.337  1.00 98.53           C  
ATOM    275  C   TYR J  37      26.163   6.431  29.315  1.00 98.54           C  
ATOM    276  O   TYR J  37      25.955   6.118  30.488  1.00 98.46           O  
ATOM    277  CB  TYR J  37      28.249   5.746  28.042  1.00 98.53           C  
ATOM    278  CG  TYR J  37      29.034   6.151  29.274  1.00 98.60           C  
ATOM    279  CD1 TYR J  37      29.302   5.219  30.287  1.00 98.46           C  
ATOM    280  CD2 TYR J  37      29.449   7.483  29.435  1.00 98.45           C  
ATOM    281  CE1 TYR J  37      29.970   5.606  31.457  1.00 98.31           C  
ATOM    282  CE2 TYR J  37      30.125   7.884  30.599  1.00 98.31           C  
ATOM    283  CZ  TYR J  37      30.378   6.942  31.610  1.00 98.35           C  
ATOM    284  OH  TYR J  37      31.021   7.344  32.754  1.00 98.01           O  
ATOM    285  N   ILE J  38      25.856   7.642  28.857  1.00 98.78           N  
ATOM    286  CA  ILE J  38      25.319   8.720  29.703  1.00 98.84           C  
ATOM    287  C   ILE J  38      23.929   8.346  30.251  1.00 98.84           C  
ATOM    288  O   ILE J  38      23.663   8.503  31.445  1.00 98.79           O  
ATOM    289  CB  ILE J  38      25.292  10.055  28.919  1.00 98.83           C  
ATOM    290  CG1 ILE J  38      26.732  10.537  28.634  1.00 98.68           C  
ATOM    291  CG2 ILE J  38      24.530  11.144  29.701  1.00 98.68           C  
ATOM    292  CD1 ILE J  38      26.812  11.583  27.506  1.00 98.34           C  
ATOM    293  N   SER J  39      23.059   7.822  29.406  1.00 98.76           N  
ATOM    294  CA  SER J  39      21.675   7.478  29.749  1.00 98.65           C  
ATOM    295  C   SER J  39      21.525   6.150  30.497  1.00 98.61           C  
ATOM    296  O   SER J  39      20.482   5.918  31.108  1.00 98.13           O  
ATOM    297  CB  SER J  39      20.806   7.487  28.493  1.00 98.34           C  
ATOM    298  OG  SER J  39      21.237   6.498  27.585  1.00 96.26           O  
ATOM    299  N   SER J  40      22.546   5.297  30.526  1.00 98.26           N  
ATOM    300  CA  SER J  40      22.510   3.962  31.137  1.00 98.06           C  
ATOM    301  C   SER J  40      22.016   3.959  32.589  1.00 98.47           C  
ATOM    302  O   SER J  40      22.465   4.730  33.438  1.00 98.09           O  
ATOM    303  CB  SER J  40      23.898   3.303  31.103  1.00 96.58           C  
ATOM    304  OG  SER J  40      24.144   2.721  29.836  1.00 89.93           O  
ATOM    305  N   GLY J  41      21.147   2.997  32.884  1.00 98.51           N  
ATOM    306  CA  GLY J  41      20.889   2.484  34.227  1.00 98.54           C  
ATOM    307  C   GLY J  41      21.438   1.063  34.385  1.00 98.65           C  
ATOM    308  O   GLY J  41      21.983   0.485  33.436  1.00 98.42           O  
ATOM    309  N   ALA J  42      21.295   0.491  35.581  1.00 98.64           N  
ATOM    310  CA  ALA J  42      21.707  -0.878  35.874  1.00 98.66           C  
ATOM    311  C   ALA J  42      20.536  -1.867  35.770  1.00 98.68           C  
ATOM    312  O   ALA J  42      19.385  -1.501  36.013  1.00 98.48           O  
ATOM    313  CB  ALA J  42      22.370  -0.906  37.257  1.00 98.50           C  
ATOM    314  N   GLY J  43      20.854  -3.130  35.450  1.00 98.50           N  
ATOM    315  CA  GLY J  43      19.921  -4.256  35.470  1.00 98.42           C  
ATOM    316  C   GLY J  43      18.634  -4.006  34.684  1.00 98.50           C  
ATOM    317  O   GLY J  43      18.669  -3.486  33.565  1.00 97.86           O  
ATOM    318  N   ASP J  44      17.506  -4.332  35.309  1.00 98.41           N  
ATOM    319  CA  ASP J  44      16.162  -4.123  34.751  1.00 98.27           C  
ATOM    320  C   ASP J  44      15.668  -2.668  34.849  1.00 98.39           C  
ATOM    321  O   ASP J  44      14.505  -2.371  34.556  1.00 97.71           O  
ATOM    322  CB  ASP J  44      15.178  -5.101  35.411  1.00 97.76           C  
ATOM    323  CG  ASP J  44      15.477  -6.562  35.057  1.00 96.29           C  
ATOM    324  OD1 ASP J  44      15.888  -6.815  33.896  1.00 93.49           O  
ATOM    325  OD2 ASP J  44      15.278  -7.422  35.937  1.00 92.96           O  
ATOM    326  N   LEU J  45      16.533  -1.768  35.263  1.00 98.64           N  
ATOM    327  CA  LEU J  45      16.242  -0.339  35.428  1.00 98.63           C  
ATOM    328  C   LEU J  45      15.214  -0.044  36.533  1.00 98.70           C  
ATOM    329  O   LEU J  45      14.606   1.034  36.525  1.00 98.47           O  
ATOM    330  CB  LEU J  45      15.842   0.301  34.079  1.00 98.33           C  
ATOM    331  CG  LEU J  45      16.748  -0.022  32.880  1.00 97.46           C  
ATOM    332  CD1 LEU J  45      16.172   0.637  31.625  1.00 96.01           C  
ATOM    333  CD2 LEU J  45      18.172   0.501  33.089  1.00 95.71           C  
ATOM    334  N   PHE J  46      15.010  -0.968  37.469  1.00 98.74           N  
ATOM    335  CA  PHE J  46      14.077  -0.769  38.579  1.00 98.75           C  
ATOM    336  C   PHE J  46      14.465   0.467  39.395  1.00 98.79           C  
ATOM    337  O   PHE J  46      13.741   1.466  39.374  1.00 98.62           O  
ATOM    338  CB  PHE J  46      14.002  -2.040  39.443  1.00 98.65           C  
ATOM    339  CG  PHE J  46      13.192  -1.848  40.709  1.00 98.43           C  
ATOM    340  CD1 PHE J  46      11.791  -1.893  40.664  1.00 97.58           C  
ATOM    341  CD2 PHE J  46      13.833  -1.568  41.930  1.00 97.75           C  
ATOM    342  CE1 PHE J  46      11.035  -1.651  41.825  1.00 97.17           C  
ATOM    343  CE2 PHE J  46      13.086  -1.324  43.095  1.00 97.20           C  
ATOM    344  CZ  PHE J  46      11.684  -1.367  43.040  1.00 97.37           C  
ATOM    345  N   THR J  47      15.645   0.458  40.000  1.00 98.82           N  
ATOM    346  CA  THR J  47      16.138   1.576  40.825  1.00 98.85           C  
ATOM    347  C   THR J  47      16.257   2.876  40.028  1.00 98.87           C  
ATOM    348  O   THR J  47      15.903   3.946  40.520  1.00 98.79           O  
ATOM    349  CB  THR J  47      17.494   1.209  41.442  1.00 98.77           C  
ATOM    350  OG1 THR J  47      17.361   0.003  42.157  1.00 98.10           O  
ATOM    351  CG2 THR J  47      18.014   2.264  42.411  1.00 98.23           C  
ATOM    352  N   TYR J  48      16.686   2.792  38.769  1.00 98.83           N  
ATOM    353  CA  TYR J  48      16.740   3.956  37.883  1.00 98.80           C  
ATOM    354  C   TYR J  48      15.369   4.633  37.723  1.00 98.81           C  
ATOM    355  O   TYR J  48      15.272   5.859  37.753  1.00 98.66           O  
ATOM    356  CB  TYR J  48      17.292   3.522  36.518  1.00 98.64           C  
ATOM    357  CG  TYR J  48      17.205   4.596  35.454  1.00 98.22           C  
ATOM    358  CD1 TYR J  48      18.198   5.585  35.357  1.00 96.25           C  
ATOM    359  CD2 TYR J  48      16.099   4.644  34.585  1.00 96.18           C  
ATOM    360  CE1 TYR J  48      18.088   6.619  34.411  1.00 94.35           C  
ATOM    361  CE2 TYR J  48      15.973   5.673  33.634  1.00 94.57           C  
ATOM    362  CZ  TYR J  48      16.972   6.660  33.556  1.00 94.89           C  
ATOM    363  OH  TYR J  48      16.847   7.682  32.641  1.00 92.22           O  
ATOM    364  N   ARG J  49      14.298   3.856  37.552  1.00 98.79           N  
ATOM    365  CA  ARG J  49      12.925   4.373  37.414  1.00 98.68           C  
ATOM    366  C   ARG J  49      12.378   4.869  38.749  1.00 98.65           C  
ATOM    367  O   ARG J  49      11.732   5.913  38.781  1.00 98.38           O  
ATOM    368  CB  ARG J  49      12.019   3.285  36.829  1.00 98.48           C  
ATOM    369  CG  ARG J  49      12.329   2.974  35.359  0.99 96.84           C  
ATOM    370  CD  ARG J  49      11.571   1.719  34.923  0.99 94.57           C  
ATOM    371  NE  ARG J  49      11.882   1.333  33.542  0.99 89.23           N  
ATOM    372  CZ  ARG J  49      11.772   0.112  33.030  0.99 83.53           C  
ATOM    373  NH1 ARG J  49      11.334  -0.889  33.740  0.99 79.00           N  
ATOM    374  NH2 ARG J  49      12.116  -0.126  31.795  0.99 78.76           N  
ATOM    375  N   GLU J  50      12.666   4.147  39.832  1.00 98.70           N  
ATOM    376  CA  GLU J  50      12.233   4.524  41.176  1.00 98.67           C  
ATOM    377  C   GLU J  50      12.781   5.886  41.607  1.00 98.73           C  
ATOM    378  O   GLU J  50      12.043   6.652  42.212  1.00 98.61           O  
ATOM    379  CB  GLU J  50      12.592   3.421  42.195  1.00 98.48           C  
ATOM    380  CG  GLU J  50      11.701   2.162  42.073  1.00 97.27           C  
ATOM    381  CD  GLU J  50      10.216   2.509  42.152  1.00 95.53           C  
ATOM    382  OE1 GLU J  50       9.527   2.349  41.105  1.00 91.16           O  
ATOM    383  OE2 GLU J  50       9.762   3.001  43.196  1.00 91.06           O  
ATOM    384  N   ASN J  51      13.984   6.266  41.198  1.00 98.84           N  
ATOM    385  CA  ASN J  51      14.539   7.590  41.499  1.00 98.87           C  
ATOM    386  C   ASN J  51      13.590   8.752  41.163  1.00 98.81           C  
ATOM    387  O   ASN J  51      13.501   9.702  41.933  1.00 98.63           O  
ATOM    388  CB  ASN J  51      15.848   7.785  40.722  1.00 98.89           C  
ATOM    389  CG  ASN J  51      17.036   7.075  41.340  1.00 98.90           C  
ATOM    390  OD1 ASN J  51      17.089   6.787  42.528  1.00 97.19           O  
ATOM    391  ND2 ASN J  51      18.056   6.827  40.557  1.00 97.17           N  
ATOM    392  N   GLN J  52      12.889   8.693  40.044  1.00 98.59           N  
ATOM    393  CA  GLN J  52      11.940   9.750  39.675  1.00 98.34           C  
ATOM    394  C   GLN J  52      10.574   9.552  40.341  1.00 98.43           C  
ATOM    395  O   GLN J  52       9.972  10.520  40.796  1.00 98.03           O  
ATOM    396  CB  GLN J  52      11.807   9.847  38.153  1.00 97.19           C  
ATOM    397  CG  GLN J  52      13.102  10.337  37.497  1.00 90.09           C  
ATOM    398  CD  GLN J  52      12.905  10.616  36.003  1.00 87.82           C  
ATOM    399  OE1 GLN J  52      12.084  11.417  35.604  1.00 80.11           O  
ATOM    400  NE2 GLN J  52      13.638   9.949  35.155  1.00 75.55           N  
ATOM    401  N   LYS J  53      10.091   8.312  40.442  1.00 98.36           N  
ATOM    402  CA  LYS J  53       8.783   8.011  41.048  1.00 98.15           C  
ATOM    403  C   LYS J  53       8.741   8.325  42.539  1.00 98.25           C  
ATOM    404  O   LYS J  53       7.724   8.814  43.018  1.00 97.99           O  
ATOM    405  CB  LYS J  53       8.441   6.538  40.853  1.00 97.59           C  
ATOM    406  CG  LYS J  53       8.206   6.140  39.389  0.99 91.55           C  
ATOM    407  CD  LYS J  53       7.931   4.640  39.400  0.99 88.65           C  
ATOM    408  CE  LYS J  53       7.816   4.016  38.025  0.98 83.02           C  
ATOM    409  NZ  LYS J  53       7.817   2.548  38.203  0.98 74.29           N  
ATOM    410  N   ALA J  54       9.833   8.093  43.262  1.00 98.53           N  
ATOM    411  CA  ALA J  54       9.912   8.274  44.711  1.00 98.61           C  
ATOM    412  C   ALA J  54       9.597   9.702  45.168  1.00 98.63           C  
ATOM    413  O   ALA J  54       9.049   9.900  46.247  1.00 98.51           O  
ATOM    414  CB  ALA J  54      11.309   7.858  45.162  1.00 98.58           C  
ATOM    415  N   PHE J  55       9.839  10.704  44.333  1.00 98.69           N  
ATOM    416  CA  PHE J  55       9.420  12.074  44.652  1.00 98.74           C  
ATOM    417  C   PHE J  55       7.903  12.223  44.822  1.00 98.65           C  
ATOM    418  O   PHE J  55       7.453  13.171  45.461  1.00 98.50           O  
ATOM    419  CB  PHE J  55       9.926  13.040  43.578  1.00 98.80           C  
ATOM    420  CG  PHE J  55      11.432  13.187  43.541  1.00 98.85           C  
ATOM    421  CD1 PHE J  55      12.110  13.802  44.612  1.00 98.69           C  
ATOM    422  CD2 PHE J  55      12.165  12.713  42.439  1.00 98.72           C  
ATOM    423  CE1 PHE J  55      13.508  13.937  44.587  1.00 98.60           C  
ATOM    424  CE2 PHE J  55      13.560  12.843  42.402  1.00 98.60           C  
ATOM    425  CZ  PHE J  55      14.232  13.455  43.480  1.00 98.68           C  
ATOM    426  N   ASN J  56       7.102  11.298  44.306  1.00 98.54           N  
ATOM    427  CA  ASN J  56       5.655  11.274  44.521  1.00 98.33           C  
ATOM    428  C   ASN J  56       5.252  10.657  45.869  1.00 98.27           C  
ATOM    429  O   ASN J  56       4.085  10.770  46.237  1.00 97.75           O  
ATOM    430  CB  ASN J  56       4.964  10.564  43.350  1.00 97.95           C  
ATOM    431  CG  ASN J  56       5.206  11.241  42.011  1.00 96.51           C  
ATOM    432  OD1 ASN J  56       5.241  12.454  41.887  1.00 90.71           O  
ATOM    433  ND2 ASN J  56       5.360  10.463  40.968  1.00 89.59           N  
ATOM    434  N   HIS J  57       6.181  10.047  46.622  1.00 98.28           N  
ATOM    435  CA  HIS J  57       5.912   9.529  47.971  1.00 98.15           C  
ATOM    436  C   HIS J  57       5.701  10.659  48.987  1.00 98.14           C  
ATOM    437  O   HIS J  57       5.023  10.480  49.998  1.00 97.76           O  
ATOM    438  CB  HIS J  57       7.060   8.610  48.422  1.00 97.99           C  
ATOM    439  CG  HIS J  57       7.301   7.427  47.513  1.00 97.86           C  
ATOM    440  ND1 HIS J  57       8.449   6.659  47.498  1.00 93.90           N  
ATOM    441  CD2 HIS J  57       6.464   6.883  46.571  1.00 94.70           C  
ATOM    442  CE1 HIS J  57       8.303   5.690  46.576  1.00 94.85           C  
ATOM    443  NE2 HIS J  57       7.109   5.804  46.000  1.00 95.79           N  
ATOM    444  N   GLN J  58       6.245  11.841  48.698  1.00 98.45           N  
ATOM    445  CA  GLN J  58       6.107  13.039  49.516  1.00 98.56           C  
ATOM    446  C   GLN J  58       5.576  14.186  48.659  1.00 98.70           C  
ATOM    447  O   GLN J  58       6.106  14.479  47.590  1.00 98.63           O  
ATOM    448  CB  GLN J  58       7.466  13.389  50.128  1.00 98.38           C  
ATOM    449  CG  GLN J  58       7.971  12.345  51.139  1.00 97.20           C  
ATOM    450  CD  GLN J  58       7.146  12.314  52.423  1.00 95.11           C  
ATOM    451  OE1 GLN J  58       6.613  13.320  52.867  1.00 88.09           O  
ATOM    452  NE2 GLN J  58       7.045  11.181  53.062  1.00 84.48           N  
ATOM    453  N   LEU J  59       4.552  14.862  49.142  1.00 98.55           N  
ATOM    454  CA  LEU J  59       3.835  15.889  48.395  1.00 98.59           C  
ATOM    455  C   LEU J  59       4.123  17.279  48.963  1.00 98.72           C  
ATOM    456  O   LEU J  59       4.022  17.491  50.170  1.00 98.63           O  
ATOM    457  CB  LEU J  59       2.331  15.574  48.392  1.00 98.34           C  
ATOM    458  CG  LEU J  59       1.962  14.158  47.895  1.00 97.64           C  
ATOM    459  CD1 LEU J  59       0.451  13.959  47.991  1.00 96.71           C  
ATOM    460  CD2 LEU J  59       2.389  13.912  46.447  1.00 96.32           C  
ATOM    461  N   VAL J  60       4.418  18.232  48.093  1.00 98.74           N  
ATOM    462  CA  VAL J  60       4.467  19.656  48.462  1.00 98.80           C  
ATOM    463  C   VAL J  60       3.052  20.109  48.807  1.00 98.77           C  
ATOM    464  O   VAL J  60       2.119  19.889  48.033  1.00 98.57           O  
ATOM    465  CB  VAL J  60       5.052  20.534  47.339  1.00 98.78           C  
ATOM    466  CG1 VAL J  60       5.180  21.993  47.801  1.00 98.53           C  
ATOM    467  CG2 VAL J  60       6.439  20.050  46.906  1.00 98.57           C  
ATOM    468  N   ILE J  61       2.887  20.737  49.966  1.00 98.68           N  
ATOM    469  CA  ILE J  61       1.596  21.285  50.384  1.00 98.62           C  
ATOM    470  C   ILE J  61       1.494  22.718  49.849  1.00 98.67           C  
ATOM    471  O   ILE J  61       2.296  23.557  50.261  1.00 98.35           O  
ATOM    472  CB  ILE J  61       1.440  21.239  51.920  1.00 98.21           C  
ATOM    473  CG1 ILE J  61       1.601  19.797  52.455  1.00 96.58           C  
ATOM    474  CG2 ILE J  61       0.063  21.810  52.310  1.00 96.73           C  
ATOM    475  CD1 ILE J  61       1.674  19.715  53.984  1.00 89.83           C  
ATOM    476  N   PRO J  62       0.531  23.034  48.975  1.00 98.65           N  
ATOM    477  CA  PRO J  62       0.270  24.419  48.602  1.00 98.60           C  
ATOM    478  C   PRO J  62      -0.225  25.214  49.811  1.00 98.61           C  
ATOM    479  O   PRO J  62      -1.109  24.763  50.541  1.00 98.21           O  
ATOM    480  CB  PRO J  62      -0.777  24.368  47.481  1.00 98.25           C  
ATOM    481  CG  PRO J  62      -0.698  22.928  46.968  1.00 96.36           C  
ATOM    482  CD  PRO J  62      -0.327  22.142  48.225  1.00 98.19           C  
ATOM    483  N   HIS J  63       0.331  26.409  50.009  1.00 98.29           N  
ATOM    484  CA  HIS J  63      -0.107  27.330  51.056  1.00 98.06           C  
ATOM    485  C   HIS J  63      -0.554  28.655  50.440  1.00 97.96           C  
ATOM    486  O   HIS J  63       0.064  29.162  49.506  1.00 96.82           O  
ATOM    487  CB  HIS J  63       0.999  27.525  52.096  1.00 97.46           C  
ATOM    488  CG  HIS J  63       1.183  26.325  52.990  1.00 96.38           C  
ATOM    489  ND1 HIS J  63       0.326  25.936  53.995  1.00 89.22           N  
ATOM    490  CD2 HIS J  63       2.212  25.424  52.978  1.00 90.16           C  
ATOM    491  CE1 HIS J  63       0.829  24.836  54.576  1.00 90.13           C  
ATOM    492  NE2 HIS J  63       1.971  24.500  53.982  1.00 91.60           N  
ATOM    493  N   VAL J  64      -1.617  29.219  50.975  1.00 97.77           N  
ATOM    494  CA  VAL J  64      -2.209  30.486  50.521  1.00 97.80           C  
ATOM    495  C   VAL J  64      -2.114  31.542  51.621  1.00 98.09           C  
ATOM    496  O   VAL J  64      -2.013  31.200  52.800  1.00 97.43           O  
ATOM    497  CB  VAL J  64      -3.664  30.292  50.048  1.00 97.09           C  
ATOM    498  CG1 VAL J  64      -3.739  29.335  48.849  1.00 95.53           C  
ATOM    499  CG2 VAL J  64      -4.592  29.766  51.153  1.00 95.52           C  
ATOM    500  N   LEU J  65      -2.173  32.811  51.239  1.00 97.97           N  
ATOM    501  CA  LEU J  65      -2.156  33.947  52.177  1.00 97.99           C  
ATOM    502  C   LEU J  65      -0.922  33.944  53.104  1.00 97.96           C  
ATOM    503  O   LEU J  65      -1.028  34.206  54.300  1.00 96.82           O  
ATOM    504  CB  LEU J  65      -3.487  34.012  52.962  1.00 97.86           C  
ATOM    505  CG  LEU J  65      -4.782  33.949  52.126  1.00 97.03           C  
ATOM    506  CD1 LEU J  65      -5.994  33.938  53.055  0.99 95.81           C  
ATOM    507  CD2 LEU J  65      -4.903  35.131  51.164  0.99 95.50           C  
ATOM    508  N   LYS J  66       0.242  33.606  52.552  1.00 98.02           N  
ATOM    509  CA  LYS J  66       1.508  33.499  53.302  1.00 97.79           C  
ATOM    510  C   LYS J  66       2.370  34.762  53.254  1.00 97.90           C  
ATOM    511  O   LYS J  66       3.449  34.742  53.829  1.00 97.01           O  
ATOM    512  CB  LYS J  66       2.284  32.264  52.819  1.00 96.99           C  
ATOM    513  CG  LYS J  66       1.638  30.929  53.212  0.99 95.43           C  
ATOM    514  CD  LYS J  66       1.785  30.598  54.697  0.99 91.83           C  
ATOM    515  CE  LYS J  66       3.253  30.368  55.047  0.99 86.87           C  
ATOM    516  NZ  LYS J  66       3.440  29.853  56.413  0.99 79.43           N  
ATOM    517  N   ASP J  67       1.910  35.816  52.601  1.00 98.01           N  
ATOM    518  CA  ASP J  67       2.627  37.093  52.489  1.00 97.98           C  
ATOM    519  C   ASP J  67       4.016  36.945  51.830  1.00 98.23           C  
ATOM    520  O   ASP J  67       5.016  37.493  52.282  1.00 97.29           O  
ATOM    521  CB  ASP J  67       2.642  37.779  53.870  1.00 97.05           C  
ATOM    522  CG  ASP J  67       2.896  39.281  53.815  0.99 92.96           C  
ATOM    523  OD1 ASP J  67       2.480  39.901  52.813  0.99 88.72           O  
ATOM    524  OD2 ASP J  67       3.400  39.814  54.830  0.99 87.69           O  
ATOM    525  N   VAL J  68       4.081  36.119  50.785  1.00 98.50           N  
ATOM    526  CA  VAL J  68       5.311  35.810  50.038  1.00 98.53           C  
ATOM    527  C   VAL J  68       5.242  36.430  48.644  1.00 98.59           C  
ATOM    528  O   VAL J  68       4.251  36.257  47.926  1.00 98.26           O  
ATOM    529  CB  VAL J  68       5.545  34.282  49.961  1.00 98.28           C  
ATOM    530  CG1 VAL J  68       6.667  33.876  48.992  1.00 97.24           C  
ATOM    531  CG2 VAL J  68       5.904  33.719  51.340  1.00 97.37           C  
ATOM    532  N   GLU J  69       6.337  37.064  48.237  1.00 98.36           N  
ATOM    533  CA  GLU J  69       6.616  37.425  46.848  1.00 98.36           C  
ATOM    534  C   GLU J  69       8.124  37.365  46.573  1.00 98.40           C  
ATOM    535  O   GLU J  69       8.929  37.489  47.497  1.00 97.77           O  
ATOM    536  CB  GLU J  69       6.032  38.797  46.493  1.00 97.64           C  
ATOM    537  CG  GLU J  69       6.695  39.981  47.202  1.00 95.28           C  
ATOM    538  CD  GLU J  69       6.155  41.339  46.746  1.00 93.30           C  
ATOM    539  OE1 GLU J  69       6.853  42.346  46.995  0.99 87.28           O  
ATOM    540  OE2 GLU J  69       5.069  41.403  46.131  0.99 87.21           O  
ATOM    541  N   LEU J  70       8.503  37.187  45.308  1.00 98.62           N  
ATOM    542  CA  LEU J  70       9.904  37.117  44.864  1.00 98.64           C  
ATOM    543  C   LEU J  70      10.750  36.172  45.745  1.00 98.77           C  
ATOM    544  O   LEU J  70      11.693  36.631  46.401  1.00 98.51           O  
ATOM    545  CB  LEU J  70      10.495  38.542  44.792  1.00 98.29           C  
ATOM    546  CG  LEU J  70       9.765  39.501  43.831  1.00 96.18           C  
ATOM    547  CD1 LEU J  70      10.372  40.898  43.961  0.99 92.75           C  
ATOM    548  CD2 LEU J  70       9.892  39.050  42.376  0.99 91.89           C  
ATOM    549  N   PRO J  71      10.430  34.866  45.785  1.00 98.87           N  
ATOM    550  CA  PRO J  71      11.185  33.910  46.591  1.00 98.87           C  
ATOM    551  C   PRO J  71      12.680  33.945  46.272  1.00 98.92           C  
ATOM    552  O   PRO J  71      13.077  33.970  45.105  1.00 98.77           O  
ATOM    553  CB  PRO J  71      10.588  32.533  46.284  1.00 98.50           C  
ATOM    554  CG  PRO J  71       9.173  32.859  45.820  1.00 95.49           C  
ATOM    555  CD  PRO J  71       9.346  34.192  45.098  1.00 98.35           C  
ATOM    556  N   ASP J  72      13.500  33.906  47.309  1.00 98.95           N  
ATOM    557  CA  ASP J  72      14.954  33.984  47.200  1.00 98.95           C  
ATOM    558  C   ASP J  72      15.591  32.592  47.290  1.00 98.97           C  
ATOM    559  O   ASP J  72      15.513  31.907  48.316  1.00 98.92           O  
ATOM    560  CB  ASP J  72      15.498  34.946  48.267  1.00 98.85           C  
ATOM    561  CG  ASP J  72      17.016  35.143  48.159  1.00 98.37           C  
ATOM    562  OD1 ASP J  72      17.609  34.723  47.139  1.00 96.94           O  
ATOM    563  OD2 ASP J  72      17.603  35.699  49.109  1.00 96.15           O  
ATOM    564  N   THR J  73      16.264  32.182  46.223  1.00 98.98           N  
ATOM    565  CA  THR J  73      16.995  30.909  46.148  1.00 98.98           C  
ATOM    566  C   THR J  73      18.446  31.015  46.615  1.00 98.98           C  
ATOM    567  O   THR J  73      19.146  29.998  46.625  1.00 98.96           O  
ATOM    568  CB  THR J  73      16.944  30.309  44.733  1.00 98.96           C  
ATOM    569  OG1 THR J  73      17.503  31.202  43.787  1.00 98.61           O  
ATOM    570  CG2 THR J  73      15.517  29.992  44.299  1.00 98.56           C  
ATOM    571  N   THR J  74      18.916  32.196  47.005  1.00 98.97           N  
ATOM    572  CA  THR J  74      20.278  32.400  47.513  1.00 98.96           C  
ATOM    573  C   THR J  74      20.561  31.437  48.656  1.00 98.96           C  
ATOM    574  O   THR J  74      19.780  31.294  49.600  1.00 98.89           O  
ATOM    575  CB  THR J  74      20.514  33.845  47.977  1.00 98.87           C  
ATOM    576  OG1 THR J  74      20.313  34.730  46.905  1.00 97.32           O  
ATOM    577  CG2 THR J  74      21.946  34.083  48.467  1.00 97.42           C  
ATOM    578  N   THR J  75      21.701  30.751  48.556  1.00 98.95           N  
ATOM    579  CA  THR J  75      22.084  29.692  49.481  1.00 98.95           C  
ATOM    580  C   THR J  75      23.438  30.013  50.085  1.00 98.93           C  
ATOM    581  O   THR J  75      24.442  30.094  49.381  1.00 98.78           O  
ATOM    582  CB  THR J  75      22.109  28.338  48.765  1.00 98.93           C  
ATOM    583  OG1 THR J  75      20.831  28.080  48.214  1.00 98.59           O  
ATOM    584  CG2 THR J  75      22.435  27.185  49.709  1.00 98.70           C  
ATOM    585  N   TYR J  76      23.466  30.157  51.402  1.00 98.74           N  
ATOM    586  CA  TYR J  76      24.701  30.346  52.156  1.00 98.43           C  
ATOM    587  C   TYR J  76      25.229  28.977  52.570  1.00 98.07           C  
ATOM    588  O   TYR J  76      24.570  28.249  53.316  1.00 96.58           O  
ATOM    589  CB  TYR J  76      24.439  31.266  53.358  1.00 98.00           C  
ATOM    590  CG  TYR J  76      23.829  32.598  52.956  1.00 97.43           C  
ATOM    591  CD1 TYR J  76      24.626  33.592  52.355  1.00 96.65           C  
ATOM    592  CD2 TYR J  76      22.451  32.833  53.140  1.00 96.49           C  
ATOM    593  CE1 TYR J  76      24.063  34.810  51.947  1.00 95.41           C  
ATOM    594  CE2 TYR J  76      21.874  34.046  52.734  1.00 95.57           C  
ATOM    595  CZ  TYR J  76      22.686  35.030  52.140  1.00 94.98           C  
ATOM    596  OH  TYR J  76      22.121  36.223  51.735  1.00 93.23           O  
ATOM    597  N   PHE J  77      26.392  28.616  52.056  1.00 98.37           N  
ATOM    598  CA  PHE J  77      26.984  27.307  52.293  1.00 98.27           C  
ATOM    599  C   PHE J  77      28.474  27.435  52.609  1.00 97.83           C  
ATOM    600  O   PHE J  77      29.265  27.807  51.743  1.00 96.41           O  
ATOM    601  CB  PHE J  77      26.737  26.399  51.083  1.00 98.17           C  
ATOM    602  CG  PHE J  77      27.196  24.983  51.331  1.00 98.38           C  
ATOM    603  CD1 PHE J  77      26.371  24.095  52.039  1.00 97.67           C  
ATOM    604  CD2 PHE J  77      28.469  24.557  50.910  1.00 97.75           C  
ATOM    605  CE1 PHE J  77      26.815  22.794  52.325  1.00 97.16           C  
ATOM    606  CE2 PHE J  77      28.917  23.258  51.196  1.00 97.29           C  
ATOM    607  CZ  PHE J  77      28.087  22.375  51.907  1.00 97.55           C  
ATOM    608  N   SER J  78      28.860  27.110  53.833  1.00 96.06           N  
ATOM    609  CA  SER J  78      30.212  27.360  54.356  1.00 93.96           C  
ATOM    610  C   SER J  78      30.613  28.833  54.172  1.00 93.39           C  
ATOM    611  O   SER J  78      29.924  29.711  54.694  1.00 87.96           O  
ATOM    612  CB  SER J  78      31.212  26.356  53.770  1.00 90.51           C  
ATOM    613  OG  SER J  78      30.796  25.029  54.045  0.99 80.65           O  
ATOM    614  N   ASP J  79      31.686  29.110  53.446  1.00 94.35           N  
ATOM    615  CA  ASP J  79      32.158  30.454  53.102  1.00 94.02           C  
ATOM    616  C   ASP J  79      31.643  30.948  51.733  1.00 95.35           C  
ATOM    617  O   ASP J  79      32.016  32.031  51.287  1.00 93.41           O  
ATOM    618  CB  ASP J  79      33.703  30.482  53.183  1.00 90.15           C  
ATOM    619  CG  ASP J  79      34.428  29.574  52.169  0.96 80.45           C  
ATOM    620  OD1 ASP J  79      33.893  28.498  51.809  0.95 72.16           O  
ATOM    621  OD2 ASP J  79      35.561  29.912  51.760  0.95 73.20           O  
ATOM    622  N   GLU J  80      30.772  30.180  51.079  1.00 97.25           N  
ATOM    623  CA  GLU J  80      30.258  30.486  49.747  1.00 97.38           C  
ATOM    624  C   GLU J  80      28.833  31.053  49.792  1.00 97.96           C  
ATOM    625  O   GLU J  80      28.001  30.661  50.616  1.00 97.65           O  
ATOM    626  CB  GLU J  80      30.290  29.229  48.862  1.00 96.18           C  
ATOM    627  CG  GLU J  80      31.689  28.618  48.675  1.00 91.65           C  
ATOM    628  CD  GLU J  80      32.683  29.508  47.912  0.99 89.14           C  
ATOM    629  OE1 GLU J  80      33.895  29.202  47.973  0.99 83.96           O  
ATOM    630  OE2 GLU J  80      32.276  30.466  47.232  0.99 84.11           O  
ATOM    631  N   THR J  81      28.539  31.943  48.844  1.00 98.64           N  
ATOM    632  CA  THR J  81      27.175  32.375  48.524  1.00 98.67           C  
ATOM    633  C   THR J  81      26.811  31.841  47.147  1.00 98.70           C  
ATOM    634  O   THR J  81      27.406  32.244  46.150  1.00 98.37           O  
ATOM    635  CB  THR J  81      27.041  33.900  48.572  1.00 98.42           C  
ATOM    636  OG1 THR J  81      27.383  34.367  49.860  1.00 96.59           O  
ATOM    637  CG2 THR J  81      25.610  34.361  48.301  1.00 96.93           C  
ATOM    638  N   LEU J  82      25.844  30.938  47.088  1.00 98.94           N  
ATOM    639  CA  LEU J  82      25.401  30.282  45.860  1.00 98.96           C  
ATOM    640  C   LEU J  82      24.094  30.909  45.364  1.00 98.97           C  
ATOM    641  O   LEU J  82      23.222  31.261  46.162  1.00 98.94           O  
ATOM    642  CB  LEU J  82      25.232  28.765  46.095  1.00 98.95           C  
ATOM    643  CG  LEU J  82      26.401  28.053  46.810  1.00 98.86           C  
ATOM    644  CD1 LEU J  82      26.073  26.568  46.975  1.00 98.79           C  
ATOM    645  CD2 LEU J  82      27.719  28.181  46.043  1.00 98.75           C  
ATOM    646  N   ALA J  83      23.909  30.977  44.049  1.00 98.96           N  
ATOM    647  CA  ALA J  83      22.693  31.514  43.430  1.00 98.96           C  
ATOM    648  C   ALA J  83      21.431  30.664  43.702  1.00 98.97           C  
ATOM    649  O   ALA J  83      20.312  31.167  43.634  1.00 98.93           O  
ATOM    650  CB  ALA J  83      22.952  31.651  41.927  1.00 98.90           C  
ATOM    651  N   ALA J  84      21.613  29.389  43.991  1.00 98.98           N  
ATOM    652  CA  ALA J  84      20.557  28.444  44.367  1.00 98.99           C  
ATOM    653  C   ALA J  84      21.174  27.217  45.065  1.00 98.99           C  
ATOM    654  O   ALA J  84      22.369  26.966  44.886  1.00 98.97           O  
ATOM    655  CB  ALA J  84      19.795  28.029  43.097  1.00 98.95           C  
ATOM    656  N   PRO J  85      20.392  26.401  45.795  1.00 98.99           N  
ATOM    657  CA  PRO J  85      20.891  25.187  46.454  1.00 98.99           C  
ATOM    658  C   PRO J  85      21.074  24.011  45.473  1.00 98.99           C  
ATOM    659  O   PRO J  85      20.697  22.871  45.759  1.00 98.97           O  
ATOM    660  CB  PRO J  85      19.870  24.907  47.561  1.00 98.95           C  
ATOM    661  CG  PRO J  85      18.564  25.357  46.908  1.00 98.75           C  
ATOM    662  CD  PRO J  85      18.988  26.593  46.113  1.00 98.96           C  
ATOM    663  N   ILE J  86      21.608  24.286  44.287  1.00 98.98           N  
ATOM    664  CA  ILE J  86      21.763  23.330  43.184  1.00 98.97           C  
ATOM    665  C   ILE J  86      23.226  23.338  42.765  1.00 98.98           C  
ATOM    666  O   ILE J  86      23.757  24.394  42.432  1.00 98.95           O  
ATOM    667  CB  ILE J  86      20.862  23.691  41.982  1.00 98.79           C  
ATOM    668  CG1 ILE J  86      19.405  24.006  42.395  1.00 86.80           C  
ATOM    669  CG2 ILE J  86      20.886  22.533  40.963  1.00 91.98           C  
ATOM    670  CD1 ILE J  86      18.629  24.757  41.311  1.00 86.94           C  
ATOM    671  N   ILE J  87      23.871  22.167  42.742  1.00 98.99           N  
ATOM    672  CA  ILE J  87      25.286  22.035  42.383  1.00 98.99           C  
ATOM    673  C   ILE J  87      25.495  21.039  41.242  1.00 98.99           C  
ATOM    674  O   ILE J  87      24.613  20.239  40.914  1.00 98.99           O  
ATOM    675  CB  ILE J  87      26.157  21.716  43.618  1.00 98.99           C  
ATOM    676  CG1 ILE J  87      26.003  20.256  44.099  1.00 98.89           C  
ATOM    677  CG2 ILE J  87      25.878  22.717  44.755  1.00 98.84           C  
ATOM    678  CD1 ILE J  87      27.041  19.856  45.158  1.00 98.75           C  
ATOM    679  N   MET J  88      26.686  21.059  40.645  1.00 98.99           N  
ATOM    680  CA  MET J  88      27.081  20.068  39.647  1.00 98.99           C  
ATOM    681  C   MET J  88      27.528  18.763  40.325  1.00 98.99           C  
ATOM    682  O   MET J  88      28.495  18.746  41.094  1.00 98.97           O  
ATOM    683  CB  MET J  88      28.182  20.664  38.755  1.00 98.94           C  
ATOM    684  CG  MET J  88      28.588  19.722  37.607  1.00 97.92           C  
ATOM    685  SD  MET J  88      27.289  19.435  36.374  1.00 96.20           S  
ATOM    686  CE  MET J  88      27.952  17.949  35.576  1.00 90.60           C  
ATOM    687  N   ALA J  89      26.874  17.656  40.003  1.00 99.00           N  
ATOM    688  CA  ALA J  89      27.338  16.323  40.384  1.00 99.00           C  
ATOM    689  C   ALA J  89      28.623  15.950  39.616  1.00 99.00           C  
ATOM    690  O   ALA J  89      28.794  16.376  38.472  1.00 98.99           O  
ATOM    691  CB  ALA J  89      26.218  15.302  40.131  1.00 98.99           C  
ATOM    692  N   PRO J  90      29.505  15.119  40.180  1.00 99.00           N  
ATOM    693  CA  PRO J  90      30.660  14.624  39.438  1.00 98.99           C  
ATOM    694  C   PRO J  90      30.205  13.666  38.331  1.00 98.99           C  
ATOM    695  O   PRO J  90      29.551  12.652  38.592  1.00 98.91           O  
ATOM    696  CB  PRO J  90      31.545  13.939  40.479  1.00 98.97           C  
ATOM    697  CG  PRO J  90      30.547  13.461  41.532  1.00 98.80           C  
ATOM    698  CD  PRO J  90      29.463  14.537  41.512  1.00 98.98           C  
ATOM    699  N   VAL J  91      30.572  13.970  37.098  1.00 98.98           N  
ATOM    700  CA  VAL J  91      30.282  13.140  35.922  1.00 98.97           C  
ATOM    701  C   VAL J  91      31.571  12.934  35.141  1.00 98.96           C  
ATOM    702  O   VAL J  91      32.280  13.893  34.840  1.00 98.87           O  
ATOM    703  CB  VAL J  91      29.186  13.770  35.043  1.00 98.95           C  
ATOM    704  CG1 VAL J  91      28.893  12.905  33.810  1.00 98.80           C  
ATOM    705  CG2 VAL J  91      27.866  13.936  35.805  1.00 98.84           C  
ATOM    706  N   ALA J  92      31.882  11.689  34.800  1.00 98.86           N  
ATOM    707  CA  ALA J  92      33.045  11.361  33.990  1.00 98.80           C  
ATOM    708  C   ALA J  92      32.880  11.861  32.549  1.00 98.77           C  
ATOM    709  O   ALA J  92      31.777  11.834  31.997  1.00 98.56           O  
ATOM    710  CB  ALA J  92      33.256   9.842  34.023  1.00 98.63           C  
ATOM    711  N   ALA J  93      34.001  12.213  31.917  1.00 98.58           N  
ATOM    712  CA  ALA J  93      34.099  12.268  30.459  1.00 98.48           C  
ATOM    713  C   ALA J  93      33.110  13.216  29.763  1.00 98.60           C  
ATOM    714  O   ALA J  93      32.380  12.796  28.855  1.00 98.47           O  
ATOM    715  CB  ALA J  93      33.978  10.831  29.944  1.00 98.13           C  
ATOM    716  N   HIS J  94      33.095  14.488  30.130  1.00 98.75           N  
ATOM    717  CA  HIS J  94      32.232  15.471  29.459  1.00 98.85           C  
ATOM    718  C   HIS J  94      32.555  15.615  27.962  1.00 98.79           C  
ATOM    719  O   HIS J  94      31.684  15.969  27.176  1.00 98.71           O  
ATOM    720  CB  HIS J  94      32.325  16.832  30.155  1.00 98.91           C  
ATOM    721  CG  HIS J  94      31.740  16.909  31.539  1.00 98.94           C  
ATOM    722  ND1 HIS J  94      31.343  18.089  32.145  1.00 95.78           N  
ATOM    723  CD2 HIS J  94      31.478  15.906  32.440  1.00 96.54           C  
ATOM    724  CE1 HIS J  94      30.874  17.807  33.370  1.00 96.76           C  
ATOM    725  NE2 HIS J  94      30.944  16.489  33.575  1.00 97.92           N  
ATOM    726  N   GLY J  95      33.744  15.220  27.552  1.00 98.66           N  
ATOM    727  CA  GLY J  95      34.126  15.125  26.139  1.00 98.52           C  
ATOM    728  C   GLY J  95      33.294  14.140  25.302  1.00 98.42           C  
ATOM    729  O   GLY J  95      33.320  14.217  24.076  1.00 98.12           O  
ATOM    730  N   LEU J  96      32.512  13.258  25.920  1.00 98.56           N  
ATOM    731  CA  LEU J  96      31.502  12.457  25.209  1.00 98.48           C  
ATOM    732  C   LEU J  96      30.320  13.302  24.712  1.00 98.38           C  
ATOM    733  O   LEU J  96      29.693  12.940  23.717  1.00 98.10           O  
ATOM    734  CB  LEU J  96      30.971  11.340  26.129  1.00 98.42           C  
ATOM    735  CG  LEU J  96      32.004  10.282  26.549  1.00 98.21           C  
ATOM    736  CD1 LEU J  96      31.359   9.316  27.540  1.00 97.89           C  
ATOM    737  CD2 LEU J  96      32.515   9.463  25.361  1.00 97.81           C  
ATOM    738  N   ALA J  97      30.013  14.390  25.402  1.00 98.59           N  
ATOM    739  CA  ALA J  97      28.879  15.259  25.106  1.00 98.63           C  
ATOM    740  C   ALA J  97      29.282  16.523  24.333  1.00 98.63           C  
ATOM    741  O   ALA J  97      28.495  17.024  23.534  1.00 98.44           O  
ATOM    742  CB  ALA J  97      28.186  15.603  26.430  1.00 98.54           C  
ATOM    743  N   HIS J  98      30.467  17.033  24.563  1.00 98.62           N  
ATOM    744  CA  HIS J  98      30.927  18.280  23.956  1.00 98.67           C  
ATOM    745  C   HIS J  98      32.456  18.331  23.839  1.00 98.61           C  
ATOM    746  O   HIS J  98      33.159  17.920  24.755  1.00 98.49           O  
ATOM    747  CB  HIS J  98      30.411  19.445  24.805  1.00 98.68           C  
ATOM    748  CG  HIS J  98      30.541  20.782  24.135  1.00 98.67           C  
ATOM    749  ND1 HIS J  98      31.635  21.617  24.189  1.00 94.84           N  
ATOM    750  CD2 HIS J  98      29.605  21.399  23.354  1.00 95.33           C  
ATOM    751  CE1 HIS J  98      31.360  22.710  23.460  1.00 95.76           C  
ATOM    752  NE2 HIS J  98      30.139  22.605  22.945  1.00 96.57           N  
ATOM    753  N   GLU J  99      32.978  18.905  22.748  1.00 98.38           N  
ATOM    754  CA  GLU J  99      34.428  18.987  22.507  1.00 98.20           C  
ATOM    755  C   GLU J  99      35.171  19.775  23.603  1.00 98.40           C  
ATOM    756  O   GLU J  99      36.246  19.370  24.044  1.00 98.09           O  
ATOM    757  CB  GLU J  99      34.657  19.626  21.136  1.00 97.10           C  
ATOM    758  CG  GLU J  99      36.152  19.703  20.772  0.99 84.96           C  
ATOM    759  CD  GLU J  99      36.355  20.381  19.425  0.98 81.90           C  
ATOM    760  OE1 GLU J  99      36.774  21.548  19.420  0.98 75.47           O  
ATOM    761  OE2 GLU J  99      36.080  19.751  18.399  0.98 74.73           O  
ATOM    762  N   GLN J 100      34.583  20.870  24.096  1.00 98.52           N  
ATOM    763  CA  GLN J 100      35.176  21.654  25.197  1.00 98.56           C  
ATOM    764  C   GLN J 100      35.050  20.975  26.569  1.00 98.73           C  
ATOM    765  O   GLN J 100      35.666  21.434  27.526  1.00 98.62           O  
ATOM    766  CB  GLN J 100      34.577  23.074  25.228  1.00 98.19           C  
ATOM    767  CG  GLN J 100      34.876  23.893  23.966  1.00 95.13           C  
ATOM    768  CD  GLN J 100      36.380  24.057  23.725  1.00 88.41           C  
ATOM    769  OE1 GLN J 100      37.156  24.292  24.638  0.99 79.81           O  
ATOM    770  NE2 GLN J 100      36.821  23.906  22.502  0.99 75.02           N  
ATOM    771  N   ALA J 101      34.290  19.890  26.661  1.00 98.74           N  
ATOM    772  CA  ALA J 101      34.198  19.006  27.811  1.00 98.81           C  
ATOM    773  C   ALA J 101      34.030  19.753  29.152  1.00 98.89           C  
ATOM    774  O   ALA J 101      33.192  20.653  29.273  1.00 98.85           O  
ATOM    775  CB  ALA J 101      35.403  18.051  27.730  1.00 98.66           C  
ATOM    776  N   GLU J 102      34.818  19.403  30.168  1.00 98.93           N  
ATOM    777  CA  GLU J 102      34.719  19.973  31.511  1.00 98.95           C  
ATOM    778  C   GLU J 102      35.074  21.463  31.555  1.00 98.97           C  
ATOM    779  O   GLU J 102      34.643  22.148  32.479  1.00 98.94           O  
ATOM    780  CB  GLU J 102      35.594  19.190  32.496  1.00 98.89           C  
ATOM    781  CG  GLU J 102      35.105  17.758  32.783  1.00 98.59           C  
ATOM    782  CD  GLU J 102      35.482  16.704  31.730  1.00 98.60           C  
ATOM    783  OE1 GLU J 102      35.061  15.542  31.899  1.00 97.38           O  
ATOM    784  OE2 GLU J 102      36.210  17.013  30.764  1.00 97.52           O  
ATOM    785  N   LYS J 103      35.780  21.992  30.571  1.00 98.95           N  
ATOM    786  CA  LYS J 103      36.054  23.436  30.488  1.00 98.95           C  
ATOM    787  C   LYS J 103      34.762  24.232  30.283  1.00 98.96           C  
ATOM    788  O   LYS J 103      34.517  25.195  31.003  1.00 98.92           O  
ATOM    789  CB  LYS J 103      37.049  23.758  29.357  1.00 98.87           C  
ATOM    790  CG  LYS J 103      38.421  23.092  29.557  1.00 98.06           C  
ATOM    791  CD  LYS J 103      39.391  23.423  28.418  1.00 95.63           C  
ATOM    792  CE  LYS J 103      38.902  22.769  27.112  1.00 89.59           C  
ATOM    793  NZ  LYS J 103      39.797  23.033  25.971  0.99 82.98           N  
ATOM    794  N   ALA J 104      33.919  23.807  29.347  1.00 98.93           N  
ATOM    795  CA  ALA J 104      32.615  24.429  29.134  1.00 98.93           C  
ATOM    796  C   ALA J 104      31.710  24.268  30.364  1.00 98.95           C  
ATOM    797  O   ALA J 104      31.081  25.227  30.801  1.00 98.93           O  
ATOM    798  CB  ALA J 104      31.979  23.825  27.879  1.00 98.87           C  
ATOM    799  N   SER J 105      31.709  23.087  30.974  1.00 98.97           N  
ATOM    800  CA  SER J 105      30.910  22.823  32.179  1.00 98.98           C  
ATOM    801  C   SER J 105      31.336  23.692  33.361  1.00 98.98           C  
ATOM    802  O   SER J 105      30.493  24.347  33.967  1.00 98.97           O  
ATOM    803  CB  SER J 105      31.000  21.346  32.567  1.00 98.94           C  
ATOM    804  OG  SER J 105      30.619  20.522  31.488  1.00 98.18           O  
ATOM    805  N   ALA J 106      32.625  23.742  33.672  1.00 98.98           N  
ATOM    806  CA  ALA J 106      33.148  24.545  34.777  1.00 98.98           C  
ATOM    807  C   ALA J 106      32.876  26.041  34.575  1.00 98.98           C  
ATOM    808  O   ALA J 106      32.468  26.722  35.514  1.00 98.96           O  
ATOM    809  CB  ALA J 106      34.648  24.267  34.926  1.00 98.95           C  
ATOM    810  N   LYS J 107      33.018  26.538  33.346  1.00 98.97           N  
ATOM    811  CA  LYS J 107      32.668  27.918  32.995  1.00 98.97           C  
ATOM    812  C   LYS J 107      31.174  28.200  33.219  1.00 98.97           C  
ATOM    813  O   LYS J 107      30.841  29.143  33.927  1.00 98.93           O  
ATOM    814  CB  LYS J 107      33.091  28.202  31.546  1.00 98.93           C  
ATOM    815  CG  LYS J 107      32.812  29.660  31.175  1.00 98.44           C  
ATOM    816  CD  LYS J 107      33.144  29.955  29.714  1.00 97.32           C  
ATOM    817  CE  LYS J 107      32.669  31.372  29.422  0.99 93.65           C  
ATOM    818  NZ  LYS J 107      32.598  31.660  27.976  0.99 86.66           N  
ATOM    819  N   GLY J 108      30.292  27.390  32.662  1.00 98.97           N  
ATOM    820  CA  GLY J 108      28.844  27.603  32.791  1.00 98.97           C  
ATOM    821  C   GLY J 108      28.344  27.518  34.235  1.00 98.98           C  
ATOM    822  O   GLY J 108      27.506  28.315  34.650  1.00 98.96           O  
ATOM    823  N   VAL J 109      28.898  26.604  35.027  1.00 98.99           N  
ATOM    824  CA  VAL J 109      28.585  26.485  36.464  1.00 98.99           C  
ATOM    825  C   VAL J 109      29.101  27.694  37.247  1.00 98.99           C  
ATOM    826  O   VAL J 109      28.379  28.209  38.102  1.00 98.97           O  
ATOM    827  CB  VAL J 109      29.131  25.161  37.036  1.00 98.98           C  
ATOM    828  CG1 VAL J 109      28.966  25.065  38.552  1.00 98.87           C  
ATOM    829  CG2 VAL J 109      28.388  23.962  36.440  1.00 98.91           C  
ATOM    830  N   SER J 110      30.298  28.187  36.952  1.00 98.98           N  
ATOM    831  CA  SER J 110      30.830  29.389  37.614  1.00 98.96           C  
ATOM    832  C   SER J 110      30.020  30.643  37.274  1.00 98.97           C  
ATOM    833  O   SER J 110      29.730  31.436  38.162  1.00 98.90           O  
ATOM    834  CB  SER J 110      32.320  29.587  37.307  1.00 98.85           C  
ATOM    835  OG  SER J 110      32.562  30.070  36.000  1.00 88.93           O  
ATOM    836  N   GLU J 111      29.583  30.792  36.027  1.00 98.95           N  
ATOM    837  CA  GLU J 111      28.734  31.913  35.604  1.00 98.93           C  
ATOM    838  C   GLU J 111      27.332  31.867  36.233  1.00 98.94           C  
ATOM    839  O   GLU J 111      26.762  32.920  36.509  1.00 98.86           O  
ATOM    840  CB  GLU J 111      28.610  31.944  34.070  1.00 98.81           C  
ATOM    841  CG  GLU J 111      29.900  32.439  33.398  1.00 96.49           C  
ATOM    842  CD  GLU J 111      29.779  32.609  31.876  1.00 93.32           C  
ATOM    843  OE1 GLU J 111      30.788  33.031  31.256  1.00 87.47           O  
ATOM    844  OE2 GLU J 111      28.707  32.330  31.299  1.00 88.05           O  
ATOM    845  N   PHE J 112      26.800  30.678  36.496  1.00 98.97           N  
ATOM    846  CA  PHE J 112      25.567  30.538  37.273  1.00 98.98           C  
ATOM    847  C   PHE J 112      25.772  30.926  38.741  1.00 98.97           C  
ATOM    848  O   PHE J 112      24.881  31.514  39.352  1.00 98.94           O  
ATOM    849  CB  PHE J 112      25.035  29.105  37.139  1.00 98.98           C  
ATOM    850  CG  PHE J 112      23.792  28.853  37.969  1.00 98.98           C  
ATOM    851  CD1 PHE J 112      22.551  29.354  37.544  1.00 98.94           C  
ATOM    852  CD2 PHE J 112      23.874  28.171  39.191  1.00 98.94           C  
ATOM    853  CE1 PHE J 112      21.405  29.170  38.331  1.00 98.91           C  
ATOM    854  CE2 PHE J 112      22.734  27.981  39.984  1.00 98.91           C  
ATOM    855  CZ  PHE J 112      21.497  28.482  39.551  1.00 98.93           C  
ATOM    856  N   GLY J 113      26.932  30.621  39.309  1.00 98.95           N  
ATOM    857  CA  GLY J 113      27.271  30.942  40.696  1.00 98.95           C  
ATOM    858  C   GLY J 113      27.009  29.787  41.658  1.00 98.97           C  
ATOM    859  O   GLY J 113      26.336  29.967  42.675  1.00 98.93           O  
ATOM    860  N   THR J 114      27.504  28.594  41.340  1.00 98.97           N  
ATOM    861  CA  THR J 114      27.423  27.427  42.237  1.00 98.98           C  
ATOM    862  C   THR J 114      28.674  26.545  42.170  1.00 98.98           C  
ATOM    863  O   THR J 114      29.636  26.848  41.461  1.00 98.95           O  
ATOM    864  CB  THR J 114      26.129  26.637  41.996  1.00 98.97           C  
ATOM    865  OG1 THR J 114      25.877  25.793  43.094  1.00 98.75           O  
ATOM    866  CG2 THR J 114      26.146  25.775  40.740  1.00 98.76           C  
ATOM    867  N   ILE J 115      28.665  25.448  42.927  1.00 98.98           N  
ATOM    868  CA  ILE J 115      29.801  24.536  43.068  1.00 98.98           C  
ATOM    869  C   ILE J 115      29.883  23.598  41.860  1.00 98.99           C  
ATOM    870  O   ILE J 115      28.927  22.887  41.533  1.00 98.97           O  
ATOM    871  CB  ILE J 115      29.706  23.749  44.394  1.00 98.97           C  
ATOM    872  CG1 ILE J 115      29.726  24.707  45.611  1.00 98.87           C  
ATOM    873  CG2 ILE J 115      30.842  22.716  44.505  1.00 98.88           C  
ATOM    874  CD1 ILE J 115      29.286  24.053  46.928  1.00 98.62           C  
ATOM    875  N   TYR J 116      31.059  23.537  41.242  1.00 98.98           N  
ATOM    876  CA  TYR J 116      31.406  22.511  40.263  1.00 98.98           C  
ATOM    877  C   TYR J 116      32.158  21.360  40.939  1.00 98.98           C  
ATOM    878  O   TYR J 116      33.147  21.583  41.629  1.00 98.96           O  
ATOM    879  CB  TYR J 116      32.237  23.130  39.127  1.00 98.96           C  
ATOM    880  CG  TYR J 116      32.574  22.129  38.036  1.00 98.88           C  
ATOM    881  CD1 TYR J 116      31.598  21.776  37.092  1.00 98.49           C  
ATOM    882  CD2 TYR J 116      33.837  21.508  37.993  1.00 98.48           C  
ATOM    883  CE1 TYR J 116      31.864  20.802  36.124  1.00 98.14           C  
ATOM    884  CE2 TYR J 116      34.119  20.529  37.025  1.00 98.08           C  
ATOM    885  CZ  TYR J 116      33.124  20.177  36.099  1.00 98.14           C  
ATOM    886  OH  TYR J 116      33.376  19.204  35.164  1.00 96.55           O  
ATOM    887  N   THR J 117      31.742  20.115  40.695  1.00 98.99           N  
ATOM    888  CA  THR J 117      32.453  18.921  41.181  1.00 98.99           C  
ATOM    889  C   THR J 117      33.140  18.207  40.018  1.00 98.99           C  
ATOM    890  O   THR J 117      32.481  17.629  39.151  1.00 98.94           O  
ATOM    891  CB  THR J 117      31.523  17.965  41.939  1.00 98.96           C  
ATOM    892  OG1 THR J 117      30.767  18.656  42.908  1.00 98.09           O  
ATOM    893  CG2 THR J 117      32.315  16.894  42.682  1.00 98.21           C  
ATOM    894  N   ALA J 118      34.461  18.227  39.990  1.00 98.98           N  
ATOM    895  CA  ALA J 118      35.264  17.578  38.958  1.00 98.97           C  
ATOM    896  C   ALA J 118      35.407  16.074  39.234  1.00 98.98           C  
ATOM    897  O   ALA J 118      35.842  15.680  40.311  1.00 98.94           O  
ATOM    898  CB  ALA J 118      36.629  18.274  38.879  1.00 98.91           C  
ATOM    899  N   SER J 119      35.085  15.237  38.252  1.00 98.95           N  
ATOM    900  CA  SER J 119      35.347  13.793  38.328  1.00 98.94           C  
ATOM    901  C   SER J 119      36.841  13.488  38.174  1.00 98.93           C  
ATOM    902  O   SER J 119      37.515  14.096  37.345  1.00 98.88           O  
ATOM    903  CB  SER J 119      34.550  13.053  37.248  1.00 98.89           C  
ATOM    904  OG  SER J 119      34.874  11.668  37.222  1.00 98.62           O  
ATOM    905  N   SER J 120      37.321  12.465  38.871  1.00 98.85           N  
ATOM    906  CA  SER J 120      38.639  11.865  38.594  1.00 98.80           C  
ATOM    907  C   SER J 120      38.772  11.353  37.158  1.00 98.78           C  
ATOM    908  O   SER J 120      39.876  11.301  36.621  1.00 98.61           O  
ATOM    909  CB  SER J 120      38.895  10.679  39.528  1.00 98.68           C  
ATOM    910  OG  SER J 120      39.034  11.100  40.865  1.00 98.17           O  
ATOM    911  N   TYR J 121      37.669  10.983  36.527  1.00 98.66           N  
ATOM    912  CA  TYR J 121      37.624  10.508  35.142  1.00 98.55           C  
ATOM    913  C   TYR J 121      37.206  11.606  34.150  1.00 98.45           C  
ATOM    914  O   TYR J 121      36.572  11.325  33.126  1.00 98.20           O  
ATOM    915  CB  TYR J 121      36.728   9.255  35.047  1.00 98.41           C  
ATOM    916  CG  TYR J 121      37.061   8.074  35.945  1.00 98.31           C  
ATOM    917  CD1 TYR J 121      38.379   7.809  36.384  1.00 97.77           C  
ATOM    918  CD2 TYR J 121      36.023   7.200  36.321  1.00 97.74           C  
ATOM    919  CE1 TYR J 121      38.660   6.687  37.187  1.00 97.23           C  
ATOM    920  CE2 TYR J 121      36.287   6.075  37.116  1.00 97.18           C  
ATOM    921  CZ  TYR J 121      37.603   5.824  37.546  1.00 97.25           C  
ATOM    922  OH  TYR J 121      37.854   4.715  38.322  1.00 96.04           O  
ATOM    923  N   ALA J 122      37.541  12.852  34.447  1.00 98.68           N  
ATOM    924  CA  ALA J 122      37.351  13.970  33.530  1.00 98.70           C  
ATOM    925  C   ALA J 122      38.163  13.794  32.234  1.00 98.58           C  
ATOM    926  O   ALA J 122      39.206  13.133  32.214  1.00 98.37           O  
ATOM    927  CB  ALA J 122      37.719  15.270  34.262  1.00 98.72           C  
ATOM    928  N   SER J 123      37.695  14.418  31.162  1.00 98.41           N  
ATOM    929  CA  SER J 123      38.414  14.492  29.878  1.00 98.13           C  
ATOM    930  C   SER J 123      39.460  15.612  29.858  1.00 98.22           C  
ATOM    931  O   SER J 123      40.283  15.666  28.946  1.00 97.81           O  
ATOM    932  CB  SER J 123      37.427  14.704  28.724  1.00 97.18           C  
ATOM    933  OG  SER J 123      36.354  13.786  28.789  1.00 92.87           O  
ATOM    934  N   CYS J 124      39.420  16.503  30.843  1.00 98.51           N  
ATOM    935  CA  CYS J 124      40.339  17.626  31.008  1.00 98.61           C  
ATOM    936  C   CYS J 124      41.212  17.459  32.258  1.00 98.70           C  
ATOM    937  O   CYS J 124      40.874  16.726  33.191  1.00 98.59           O  
ATOM    938  CB  CYS J 124      39.535  18.937  31.060  1.00 98.48           C  
ATOM    939  SG  CYS J 124      38.707  19.258  29.476  1.00 97.71           S  
ATOM    940  N   THR J 125      42.317  18.185  32.298  1.00 98.77           N  
ATOM    941  CA  THR J 125      43.145  18.314  33.508  1.00 98.81           C  
ATOM    942  C   THR J 125      42.464  19.208  34.551  1.00 98.88           C  
ATOM    943  O   THR J 125      41.603  20.027  34.220  1.00 98.85           O  
ATOM    944  CB  THR J 125      44.538  18.872  33.178  1.00 98.67           C  
ATOM    945  OG1 THR J 125      44.431  20.173  32.654  1.00 98.02           O  
ATOM    946  CG2 THR J 125      45.296  18.020  32.155  1.00 98.02           C  
ATOM    947  N   LEU J 126      42.873  19.103  35.811  1.00 98.86           N  
ATOM    948  CA  LEU J 126      42.383  20.013  36.857  1.00 98.87           C  
ATOM    949  C   LEU J 126      42.858  21.455  36.631  1.00 98.90           C  
ATOM    950  O   LEU J 126      42.131  22.389  36.962  1.00 98.82           O  
ATOM    951  CB  LEU J 126      42.801  19.505  38.249  1.00 98.74           C  
ATOM    952  CG  LEU J 126      42.064  18.229  38.709  1.00 98.12           C  
ATOM    953  CD1 LEU J 126      42.586  17.810  40.080  1.00 97.78           C  
ATOM    954  CD2 LEU J 126      40.553  18.436  38.829  1.00 97.69           C  
ATOM    955  N   GLU J 127      44.008  21.652  36.020  1.00 98.90           N  
ATOM    956  CA  GLU J 127      44.503  22.969  35.604  1.00 98.89           C  
ATOM    957  C   GLU J 127      43.551  23.634  34.596  1.00 98.93           C  
ATOM    958  O   GLU J 127      43.181  24.802  34.761  1.00 98.86           O  
ATOM    959  CB  GLU J 127      45.912  22.852  34.984  1.00 98.70           C  
ATOM    960  CG  GLU J 127      47.036  22.495  35.967  1.00 93.78           C  
ATOM    961  CD  GLU J 127      47.062  21.039  36.481  0.99 89.47           C  
ATOM    962  OE1 GLU J 127      47.817  20.794  37.446  0.99 83.45           O  
ATOM    963  OE2 GLU J 127      46.339  20.167  35.956  0.99 85.62           O  
ATOM    964  N   GLU J 128      43.109  22.891  33.587  1.00 98.93           N  
ATOM    965  CA  GLU J 128      42.153  23.394  32.589  1.00 98.93           C  
ATOM    966  C   GLU J 128      40.775  23.691  33.201  1.00 98.95           C  
ATOM    967  O   GLU J 128      40.168  24.711  32.879  1.00 98.91           O  
ATOM    968  CB  GLU J 128      41.982  22.368  31.466  1.00 98.85           C  
ATOM    969  CG  GLU J 128      43.218  22.279  30.545  1.00 98.20           C  
ATOM    970  CD  GLU J 128      43.085  21.098  29.585  1.00 97.81           C  
ATOM    971  OE1 GLU J 128      43.077  21.338  28.361  1.00 94.97           O  
ATOM    972  OE2 GLU J 128      42.952  19.955  30.075  1.00 95.33           O  
ATOM    973  N   ILE J 129      40.300  22.831  34.090  1.00 98.96           N  
ATOM    974  CA  ILE J 129      39.018  23.004  34.789  1.00 98.96           C  
ATOM    975  C   ILE J 129      39.056  24.249  35.690  1.00 98.96           C  
ATOM    976  O   ILE J 129      38.130  25.060  35.658  1.00 98.92           O  
ATOM    977  CB  ILE J 129      38.664  21.715  35.568  1.00 98.94           C  
ATOM    978  CG1 ILE J 129      38.372  20.561  34.573  1.00 98.79           C  
ATOM    979  CG2 ILE J 129      37.443  21.932  36.480  1.00 98.82           C  
ATOM    980  CD1 ILE J 129      38.313  19.172  35.222  1.00 98.47           C  
ATOM    981  N   ARG J 130      40.133  24.434  36.454  1.00 98.94           N  
ATOM    982  CA  ARG J 130      40.332  25.635  37.278  1.00 98.93           C  
ATOM    983  C   ARG J 130      40.380  26.902  36.429  1.00 98.94           C  
ATOM    984  O   ARG J 130      39.679  27.857  36.742  1.00 98.84           O  
ATOM    985  CB  ARG J 130      41.611  25.478  38.122  1.00 98.79           C  
ATOM    986  CG  ARG J 130      42.039  26.753  38.897  1.00 97.54           C  
ATOM    987  CD  ARG J 130      40.914  27.402  39.722  1.00 97.17           C  
ATOM    988  NE  ARG J 130      40.377  26.503  40.753  1.00 97.21           N  
ATOM    989  CZ  ARG J 130      39.263  26.688  41.431  1.00 97.90           C  
ATOM    990  NH1 ARG J 130      38.485  27.719  41.228  1.00 94.67           N  
ATOM    991  NH2 ARG J 130      38.906  25.834  42.345  1.00 94.78           N  
ATOM    992  N   ALA J 131      41.159  26.907  35.362  1.00 98.94           N  
ATOM    993  CA  ALA J 131      41.275  28.068  34.477  1.00 98.93           C  
ATOM    994  C   ALA J 131      39.928  28.449  33.834  1.00 98.92           C  
ATOM    995  O   ALA J 131      39.620  29.631  33.705  1.00 98.76           O  
ATOM    996  CB  ALA J 131      42.340  27.765  33.418  1.00 98.82           C  
ATOM    997  N   ALA J 132      39.111  27.462  33.469  1.00 98.94           N  
ATOM    998  CA  ALA J 132      37.800  27.689  32.866  1.00 98.94           C  
ATOM    999  C   ALA J 132      36.762  28.245  33.858  1.00 98.93           C  
ATOM   1000  O   ALA J 132      35.941  29.080  33.476  1.00 98.76           O  
ATOM   1001  CB  ALA J 132      37.328  26.371  32.247  1.00 98.87           C  
ATOM   1002  N   GLY J 133      36.787  27.809  35.111  1.00 98.84           N  
ATOM   1003  CA  GLY J 133      35.926  28.343  36.176  1.00 98.76           C  
ATOM   1004  C   GLY J 133      36.369  29.713  36.699  1.00 98.73           C  
ATOM   1005  O   GLY J 133      35.555  30.463  37.236  1.00 98.18           O  
ATOM   1006  N   GLY J 134      37.636  30.048  36.516  1.00 98.72           N  
ATOM   1007  CA  GLY J 134      38.239  31.254  37.083  1.00 98.59           C  
ATOM   1008  C   GLY J 134      38.704  31.065  38.536  1.00 98.57           C  
ATOM   1009  O   GLY J 134      38.472  30.017  39.143  1.00 97.73           O  
ATOM   1010  N   PRO J 135      39.387  32.071  39.101  1.00 98.15           N  
ATOM   1011  CA  PRO J 135      40.085  31.911  40.383  1.00 97.45           C  
ATOM   1012  C   PRO J 135      39.156  31.772  41.591  1.00 96.89           C  
ATOM   1013  O   PRO J 135      39.523  31.094  42.549  1.00 94.46           O  
ATOM   1014  CB  PRO J 135      40.986  33.151  40.494  1.00 96.25           C  
ATOM   1015  CG  PRO J 135      40.264  34.199  39.644  1.00 94.43           C  
ATOM   1016  CD  PRO J 135      39.654  33.369  38.518  1.00 97.32           C  
ATOM   1017  N   GLU J 136      37.970  32.383  41.555  1.00 97.02           N  
ATOM   1018  CA  GLU J 136      37.053  32.450  42.703  1.00 96.16           C  
ATOM   1019  C   GLU J 136      35.950  31.383  42.683  1.00 96.63           C  
ATOM   1020  O   GLU J 136      35.275  31.180  43.687  1.00 95.08           O  
ATOM   1021  CB  GLU J 136      36.422  33.845  42.788  1.00 93.75           C  
ATOM   1022  CG  GLU J 136      37.479  34.940  42.996  0.96 84.95           C  
ATOM   1023  CD  GLU J 136      36.873  36.301  43.370  0.95 78.40           C  
ATOM   1024  OE1 GLU J 136      37.636  37.134  43.912  0.95 71.68           O  
ATOM   1025  OE2 GLU J 136      35.670  36.519  43.118  0.95 71.65           O  
ATOM   1026  N   ALA J 137      35.757  30.693  41.564  1.00 98.25           N  
ATOM   1027  CA  ALA J 137      34.701  29.691  41.444  1.00 98.44           C  
ATOM   1028  C   ALA J 137      34.906  28.532  42.438  1.00 98.66           C  
ATOM   1029  O   ALA J 137      35.977  27.908  42.434  1.00 98.51           O  
ATOM   1030  CB  ALA J 137      34.653  29.178  40.003  1.00 98.03           C  
ATOM   1031  N   PRO J 138      33.894  28.189  43.253  1.00 98.81           N  
ATOM   1032  CA  PRO J 138      33.995  27.051  44.154  1.00 98.82           C  
ATOM   1033  C   PRO J 138      34.030  25.745  43.352  1.00 98.91           C  
ATOM   1034  O   PRO J 138      33.138  25.451  42.548  1.00 98.85           O  
ATOM   1035  CB  PRO J 138      32.787  27.157  45.088  1.00 98.49           C  
ATOM   1036  CG  PRO J 138      31.753  27.902  44.247  1.00 97.15           C  
ATOM   1037  CD  PRO J 138      32.602  28.844  43.401  1.00 98.42           C  
ATOM   1038  N   GLN J 139      35.056  24.938  43.577  1.00 98.92           N  
ATOM   1039  CA  GLN J 139      35.236  23.646  42.918  1.00 98.94           C  
ATOM   1040  C   GLN J 139      35.579  22.563  43.934  1.00 98.93           C  
ATOM   1041  O   GLN J 139      36.422  22.751  44.811  1.00 98.84           O  
ATOM   1042  CB  GLN J 139      36.296  23.727  41.806  1.00 98.92           C  
ATOM   1043  CG  GLN J 139      35.859  24.627  40.638  1.00 98.68           C  
ATOM   1044  CD  GLN J 139      36.849  24.655  39.472  1.00 98.56           C  
ATOM   1045  OE1 GLN J 139      37.953  24.136  39.530  1.00 95.59           O  
ATOM   1046  NE2 GLN J 139      36.479  25.279  38.381  1.00 94.49           N  
ATOM   1047  N   TRP J 140      34.940  21.412  43.786  1.00 98.98           N  
ATOM   1048  CA  TRP J 140      35.245  20.199  44.531  1.00 98.98           C  
ATOM   1049  C   TRP J 140      35.894  19.162  43.622  1.00 98.98           C  
ATOM   1050  O   TRP J 140      35.665  19.147  42.408  1.00 98.97           O  
ATOM   1051  CB  TRP J 140      33.980  19.656  45.198  1.00 98.97           C  
ATOM   1052  CG  TRP J 140      33.379  20.486  46.298  1.00 98.96           C  
ATOM   1053  CD1 TRP J 140      33.915  21.595  46.864  1.00 98.92           C  
ATOM   1054  CD2 TRP J 140      32.112  20.254  46.988  1.00 98.94           C  
ATOM   1055  NE1 TRP J 140      33.062  22.073  47.862  1.00 98.83           N  
ATOM   1056  CE2 TRP J 140      31.945  21.271  47.965  1.00 98.88           C  
ATOM   1057  CE3 TRP J 140      31.091  19.273  46.883  1.00 98.89           C  
ATOM   1058  CZ2 TRP J 140      30.814  21.329  48.811  1.00 98.70           C  
ATOM   1059  CZ3 TRP J 140      29.969  19.326  47.730  1.00 98.71           C  
ATOM   1060  CH2 TRP J 140      29.831  20.346  48.678  1.00 98.62           C  
ATOM   1061  N   PHE J 141      36.679  18.270  44.206  1.00 98.99           N  
ATOM   1062  CA  PHE J 141      37.284  17.155  43.492  1.00 98.99           C  
ATOM   1063  C   PHE J 141      36.689  15.829  43.959  1.00 98.99           C  
ATOM   1064  O   PHE J 141      36.811  15.465  45.125  1.00 98.97           O  
ATOM   1065  CB  PHE J 141      38.811  17.188  43.673  1.00 98.98           C  
ATOM   1066  CG  PHE J 141      39.508  16.011  43.020  1.00 98.96           C  
ATOM   1067  CD1 PHE J 141      39.446  15.850  41.626  1.00 98.86           C  
ATOM   1068  CD2 PHE J 141      40.172  15.050  43.797  1.00 98.87           C  
ATOM   1069  CE1 PHE J 141      40.042  14.736  41.014  1.00 98.78           C  
ATOM   1070  CE2 PHE J 141      40.775  13.935  43.192  1.00 98.77           C  
ATOM   1071  CZ  PHE J 141      40.709  13.781  41.800  1.00 98.77           C  
ATOM   1072  N   GLN J 142      36.075  15.083  43.027  1.00 98.98           N  
ATOM   1073  CA  GLN J 142      35.620  13.721  43.294  1.00 98.98           C  
ATOM   1074  C   GLN J 142      36.732  12.711  42.997  1.00 98.97           C  
ATOM   1075  O   GLN J 142      37.297  12.688  41.903  1.00 98.93           O  
ATOM   1076  CB  GLN J 142      34.321  13.440  42.533  1.00 98.95           C  
ATOM   1077  CG  GLN J 142      33.821  11.993  42.689  1.00 98.74           C  
ATOM   1078  CD  GLN J 142      34.507  11.017  41.723  1.00 98.83           C  
ATOM   1079  OE1 GLN J 142      34.694  11.303  40.548  1.00 95.83           O  
ATOM   1080  NE2 GLN J 142      34.883   9.845  42.176  1.00 95.51           N  
ATOM   1081  N   PHE J 143      37.010  11.837  43.956  1.00 98.90           N  
ATOM   1082  CA  PHE J 143      38.140  10.925  43.903  1.00 98.87           C  
ATOM   1083  C   PHE J 143      37.729   9.467  43.693  1.00 98.84           C  
ATOM   1084  O   PHE J 143      37.012   8.868  44.496  1.00 98.65           O  
ATOM   1085  CB  PHE J 143      38.987  11.115  45.173  1.00 98.78           C  
ATOM   1086  CG  PHE J 143      40.407  10.588  45.106  1.00 98.69           C  
ATOM   1087  CD1 PHE J 143      41.031  10.306  43.877  1.00 98.15           C  
ATOM   1088  CD2 PHE J 143      41.133  10.425  46.298  1.00 98.14           C  
ATOM   1089  CE1 PHE J 143      42.367   9.867  43.837  1.00 97.67           C  
ATOM   1090  CE2 PHE J 143      42.469   9.989  46.263  1.00 97.64           C  
ATOM   1091  CZ  PHE J 143      43.083   9.710  45.035  1.00 97.79           C  
ATOM   1092  N   TYR J 144      38.242   8.876  42.611  1.00 98.72           N  
ATOM   1093  CA  TYR J 144      38.376   7.431  42.456  1.00 98.58           C  
ATOM   1094  C   TYR J 144      39.820   7.048  42.767  1.00 98.46           C  
ATOM   1095  O   TYR J 144      40.729   7.303  41.969  1.00 98.16           O  
ATOM   1096  CB  TYR J 144      37.957   6.982  41.049  1.00 98.44           C  
ATOM   1097  CG  TYR J 144      36.457   6.970  40.813  1.00 98.49           C  
ATOM   1098  CD1 TYR J 144      35.612   6.215  41.652  1.00 98.18           C  
ATOM   1099  CD2 TYR J 144      35.905   7.690  39.735  1.00 98.10           C  
ATOM   1100  CE1 TYR J 144      34.227   6.180  41.429  1.00 97.82           C  
ATOM   1101  CE2 TYR J 144      34.518   7.658  39.500  1.00 97.75           C  
ATOM   1102  CZ  TYR J 144      33.686   6.905  40.351  1.00 97.82           C  
ATOM   1103  OH  TYR J 144      32.331   6.874  40.129  1.00 97.17           O  
ATOM   1104  N   MET J 145      40.028   6.434  43.926  1.00 98.56           N  
ATOM   1105  CA  MET J 145      41.365   6.114  44.421  1.00 98.46           C  
ATOM   1106  C   MET J 145      42.074   5.070  43.555  1.00 98.43           C  
ATOM   1107  O   MET J 145      41.467   4.095  43.099  1.00 98.10           O  
ATOM   1108  CB  MET J 145      41.304   5.616  45.867  1.00 98.21           C  
ATOM   1109  CG  MET J 145      40.757   6.671  46.831  1.00 97.48           C  
ATOM   1110  SD  MET J 145      40.767   6.114  48.561  1.00 97.39           S  
ATOM   1111  CE  MET J 145      42.530   6.264  48.954  1.00 95.20           C  
ATOM   1112  N   SER J 146      43.373   5.232  43.402  1.00 98.37           N  
ATOM   1113  CA  SER J 146      44.276   4.175  42.948  1.00 98.36           C  
ATOM   1114  C   SER J 146      44.407   3.073  44.007  1.00 98.41           C  
ATOM   1115  O   SER J 146      44.112   3.266  45.190  1.00 98.26           O  
ATOM   1116  CB  SER J 146      45.648   4.763  42.602  1.00 98.14           C  
ATOM   1117  OG  SER J 146      46.489   3.746  42.086  1.00 96.76           O  
ATOM   1118  N   LYS J 147      44.897   1.908  43.593  1.00 98.44           N  
ATOM   1119  CA  LYS J 147      45.384   0.871  44.511  1.00 98.24           C  
ATOM   1120  C   LYS J 147      46.758   1.215  45.099  1.00 98.12           C  
ATOM   1121  O   LYS J 147      47.158   0.607  46.085  1.00 97.25           O  
ATOM   1122  CB  LYS J 147      45.430  -0.483  43.792  1.00 97.91           C  
ATOM   1123  CG  LYS J 147      44.037  -0.941  43.314  1.00 96.80           C  
ATOM   1124  CD  LYS J 147      44.129  -2.313  42.631  0.99 95.37           C  
ATOM   1125  CE  LYS J 147      42.750  -2.805  42.175  0.99 93.05           C  
ATOM   1126  NZ  LYS J 147      42.282  -2.129  40.939  0.99 89.39           N  
ATOM   1127  N   ASP J 148      47.452   2.161  44.484  1.00 98.31           N  
ATOM   1128  CA  ASP J 148      48.785   2.627  44.863  1.00 98.34           C  
ATOM   1129  C   ASP J 148      48.690   3.964  45.615  1.00 98.52           C  
ATOM   1130  O   ASP J 148      48.211   4.962  45.068  1.00 98.36           O  
ATOM   1131  CB  ASP J 148      49.634   2.739  43.588  1.00 98.03           C  
ATOM   1132  CG  ASP J 148      51.080   3.126  43.882  1.00 96.95           C  
ATOM   1133  OD1 ASP J 148      51.290   4.221  44.440  1.00 94.26           O  
ATOM   1134  OD2 ASP J 148      51.975   2.322  43.563  1.00 93.04           O  
ATOM   1135  N   ASP J 149      49.148   3.992  46.856  1.00 98.39           N  
ATOM   1136  CA  ASP J 149      49.052   5.182  47.702  1.00 98.32           C  
ATOM   1137  C   ASP J 149      50.000   6.310  47.271  1.00 98.51           C  
ATOM   1138  O   ASP J 149      49.679   7.471  47.494  1.00 98.20           O  
ATOM   1139  CB  ASP J 149      49.241   4.808  49.179  1.00 97.70           C  
ATOM   1140  CG  ASP J 149      47.989   4.171  49.796  1.00 96.98           C  
ATOM   1141  OD1 ASP J 149      46.862   4.462  49.324  1.00 95.22           O  
ATOM   1142  OD2 ASP J 149      48.151   3.396  50.762  1.00 94.29           O  
ATOM   1143  N   GLY J 150      51.094   6.016  46.603  1.00 98.42           N  
ATOM   1144  CA  GLY J 150      51.956   7.047  46.012  1.00 98.46           C  
ATOM   1145  C   GLY J 150      51.215   7.853  44.942  1.00 98.63           C  
ATOM   1146  O   GLY J 150      51.204   9.082  44.978  1.00 98.40           O  
ATOM   1147  N   ILE J 151      50.493   7.159  44.058  1.00 98.60           N  
ATOM   1148  CA  ILE J 151      49.626   7.805  43.061  1.00 98.63           C  
ATOM   1149  C   ILE J 151      48.490   8.585  43.741  1.00 98.69           C  
ATOM   1150  O   ILE J 151      48.140   9.678  43.299  1.00 98.59           O  
ATOM   1151  CB  ILE J 151      49.076   6.758  42.065  1.00 98.47           C  
ATOM   1152  CG1 ILE J 151      50.237   6.121  41.263  1.00 97.99           C  
ATOM   1153  CG2 ILE J 151      48.048   7.391  41.116  1.00 98.00           C  
ATOM   1154  CD1 ILE J 151      49.814   4.974  40.338  1.00 96.09           C  
ATOM   1155  N   ASN J 152      47.917   8.066  44.824  1.00 98.75           N  
ATOM   1156  CA  ASN J 152      46.877   8.766  45.579  1.00 98.78           C  
ATOM   1157  C   ASN J 152      47.387  10.084  46.174  1.00 98.80           C  
ATOM   1158  O   ASN J 152      46.693  11.093  46.076  1.00 98.75           O  
ATOM   1159  CB  ASN J 152      46.301   7.845  46.666  1.00 98.73           C  
ATOM   1160  CG  ASN J 152      45.456   6.712  46.105  1.00 98.74           C  
ATOM   1161  OD1 ASN J 152      44.829   6.825  45.060  1.00 97.54           O  
ATOM   1162  ND2 ASN J 152      45.385   5.609  46.803  1.00 97.33           N  
ATOM   1163  N   LEU J 153      48.592  10.098  46.723  1.00 98.86           N  
ATOM   1164  CA  LEU J 153      49.235  11.314  47.232  1.00 98.84           C  
ATOM   1165  C   LEU J 153      49.421  12.358  46.127  1.00 98.85           C  
ATOM   1166  O   LEU J 153      49.049  13.517  46.315  1.00 98.69           O  
ATOM   1167  CB  LEU J 153      50.590  10.961  47.876  1.00 98.72           C  
ATOM   1168  CG  LEU J 153      50.484  10.154  49.187  1.00 98.01           C  
ATOM   1169  CD1 LEU J 153      51.875   9.706  49.634  1.00 97.33           C  
ATOM   1170  CD2 LEU J 153      49.855  10.967  50.311  1.00 97.17           C  
ATOM   1171  N   ASP J 154      49.910  11.952  44.961  1.00 98.81           N  
ATOM   1172  CA  ASP J 154      50.120  12.853  43.819  1.00 98.72           C  
ATOM   1173  C   ASP J 154      48.800  13.473  43.321  1.00 98.74           C  
ATOM   1174  O   ASP J 154      48.738  14.670  43.022  1.00 98.58           O  
ATOM   1175  CB  ASP J 154      50.795  12.087  42.667  1.00 98.44           C  
ATOM   1176  CG  ASP J 154      52.259  11.712  42.911  1.00 91.13           C  
ATOM   1177  OD1 ASP J 154      52.891  12.296  43.819  1.00 88.83           O  
ATOM   1178  OD2 ASP J 154      52.767  10.864  42.141  1.00 89.43           O  
ATOM   1179  N   ILE J 155      47.729  12.689  43.259  1.00 98.80           N  
ATOM   1180  CA  ILE J 155      46.406  13.175  42.829  1.00 98.82           C  
ATOM   1181  C   ILE J 155      45.802  14.137  43.863  1.00 98.82           C  
ATOM   1182  O   ILE J 155      45.229  15.160  43.484  1.00 98.76           O  
ATOM   1183  CB  ILE J 155      45.461  11.993  42.515  1.00 98.79           C  
ATOM   1184  CG1 ILE J 155      45.958  11.229  41.264  1.00 98.62           C  
ATOM   1185  CG2 ILE J 155      44.024  12.485  42.267  1.00 98.64           C  
ATOM   1186  CD1 ILE J 155      45.243   9.887  41.038  1.00 98.20           C  
ATOM   1187  N   LEU J 156      45.930  13.855  45.153  1.00 98.89           N  
ATOM   1188  CA  LEU J 156      45.447  14.746  46.215  1.00 98.88           C  
ATOM   1189  C   LEU J 156      46.196  16.083  46.214  1.00 98.85           C  
ATOM   1190  O   LEU J 156      45.563  17.135  46.309  1.00 98.73           O  
ATOM   1191  CB  LEU J 156      45.568  14.052  47.582  1.00 98.85           C  
ATOM   1192  CG  LEU J 156      44.550  12.916  47.807  1.00 98.71           C  
ATOM   1193  CD1 LEU J 156      44.874  12.192  49.110  1.00 98.57           C  
ATOM   1194  CD2 LEU J 156      43.110  13.429  47.885  1.00 98.55           C  
ATOM   1195  N   GLU J 157      47.506  16.062  46.027  1.00 98.82           N  
ATOM   1196  CA  GLU J 157      48.302  17.281  45.878  1.00 98.73           C  
ATOM   1197  C   GLU J 157      47.891  18.068  44.617  1.00 98.74           C  
ATOM   1198  O   GLU J 157      47.738  19.289  44.656  1.00 98.52           O  
ATOM   1199  CB  GLU J 157      49.790  16.903  45.855  1.00 98.44           C  
ATOM   1200  CG  GLU J 157      50.743  18.101  45.677  0.99 90.74           C  
ATOM   1201  CD  GLU J 157      50.503  19.243  46.673  0.99 83.68           C  
ATOM   1202  OE1 GLU J 157      50.731  20.405  46.265  0.98 76.60           O  
ATOM   1203  OE2 GLU J 157      50.074  18.977  47.815  0.98 78.37           O  
ATOM   1204  N   MET J 158      47.612  17.372  43.517  1.00 98.75           N  
ATOM   1205  CA  MET J 158      47.074  17.988  42.300  1.00 98.68           C  
ATOM   1206  C   MET J 158      45.726  18.671  42.548  1.00 98.75           C  
ATOM   1207  O   MET J 158      45.519  19.791  42.083  1.00 98.56           O  
ATOM   1208  CB  MET J 158      46.960  16.927  41.203  1.00 98.11           C  
ATOM   1209  CG  MET J 158      46.561  17.516  39.848  1.00 91.31           C  
ATOM   1210  SD  MET J 158      46.187  16.276  38.574  1.00 90.46           S  
ATOM   1211  CE  MET J 158      47.773  15.402  38.467  1.00 78.84           C  
ATOM   1212  N   ALA J 159      44.823  18.041  43.286  1.00 98.79           N  
ATOM   1213  CA  ALA J 159      43.534  18.639  43.634  1.00 98.79           C  
ATOM   1214  C   ALA J 159      43.714  19.887  44.510  1.00 98.81           C  
ATOM   1215  O   ALA J 159      43.159  20.945  44.202  1.00 98.67           O  
ATOM   1216  CB  ALA J 159      42.668  17.570  44.308  1.00 98.66           C  
ATOM   1217  N   LYS J 160      44.532  19.793  45.542  1.00 98.72           N  
ATOM   1218  CA  LYS J 160      44.813  20.887  46.481  1.00 98.59           C  
ATOM   1219  C   LYS J 160      45.434  22.100  45.782  1.00 98.67           C  
ATOM   1220  O   LYS J 160      44.927  23.211  45.940  1.00 98.28           O  
ATOM   1221  CB  LYS J 160      45.705  20.353  47.615  1.00 97.79           C  
ATOM   1222  CG  LYS J 160      45.871  21.341  48.776  0.99 87.35           C  
ATOM   1223  CD  LYS J 160      46.681  20.712  49.920  0.98 83.19           C  
ATOM   1224  CE  LYS J 160      46.812  21.654  51.119  0.97 74.61           C  
ATOM   1225  NZ  LYS J 160      47.471  21.000  52.279  0.97 66.21           N  
ATOM   1226  N   ARG J 161      46.463  21.911  44.959  1.00 98.52           N  
ATOM   1227  CA  ARG J 161      47.130  23.027  44.250  1.00 98.29           C  
ATOM   1228  C   ARG J 161      46.246  23.700  43.191  1.00 98.51           C  
ATOM   1229  O   ARG J 161      46.488  24.852  42.856  1.00 98.18           O  
ATOM   1230  CB  ARG J 161      48.471  22.571  43.651  1.00 97.11           C  
ATOM   1231  CG  ARG J 161      48.324  21.776  42.355  0.99 88.63           C  
ATOM   1232  CD  ARG J 161      49.673  21.269  41.854  0.99 89.40           C  
ATOM   1233  NE  ARG J 161      49.525  20.482  40.620  0.99 87.84           N  
ATOM   1234  CZ  ARG J 161      50.110  19.325  40.336  0.99 87.57           C  
ATOM   1235  NH1 ARG J 161      50.915  18.736  41.172  0.99 78.12           N  
ATOM   1236  NH2 ARG J 161      49.891  18.738  39.190  0.99 79.98           N  
ATOM   1237  N   ASN J 162      45.231  23.003  42.690  1.00 98.79           N  
ATOM   1238  CA  ASN J 162      44.230  23.563  41.767  1.00 98.80           C  
ATOM   1239  C   ASN J 162      43.005  24.146  42.494  1.00 98.78           C  
ATOM   1240  O   ASN J 162      41.998  24.466  41.855  1.00 98.53           O  
ATOM   1241  CB  ASN J 162      43.882  22.518  40.698  1.00 98.72           C  
ATOM   1242  CG  ASN J 162      45.019  22.381  39.701  1.00 98.46           C  
ATOM   1243  OD1 ASN J 162      45.283  23.282  38.926  1.00 95.70           O  
ATOM   1244  ND2 ASN J 162      45.725  21.277  39.706  1.00 95.43           N  
ATOM   1245  N   GLY J 163      43.090  24.319  43.806  1.00 98.71           N  
ATOM   1246  CA  GLY J 163      42.107  25.049  44.602  1.00 98.55           C  
ATOM   1247  C   GLY J 163      40.814  24.291  44.885  1.00 98.66           C  
ATOM   1248  O   GLY J 163      39.796  24.936  45.127  1.00 98.27           O  
ATOM   1249  N   ALA J 164      40.821  22.957  44.876  1.00 98.84           N  
ATOM   1250  CA  ALA J 164      39.687  22.191  45.386  1.00 98.85           C  
ATOM   1251  C   ALA J 164      39.428  22.544  46.860  1.00 98.82           C  
ATOM   1252  O   ALA J 164      40.356  22.593  47.666  1.00 98.66           O  
ATOM   1253  CB  ALA J 164      39.938  20.688  45.191  1.00 98.79           C  
ATOM   1254  N   LYS J 165      38.162  22.777  47.209  1.00 98.82           N  
ATOM   1255  CA  LYS J 165      37.748  23.111  48.590  1.00 98.70           C  
ATOM   1256  C   LYS J 165      37.219  21.910  49.373  1.00 98.78           C  
ATOM   1257  O   LYS J 165      37.073  21.989  50.590  1.00 98.57           O  
ATOM   1258  CB  LYS J 165      36.712  24.243  48.577  1.00 98.18           C  
ATOM   1259  CG  LYS J 165      37.308  25.604  48.183  0.99 94.56           C  
ATOM   1260  CD  LYS J 165      36.341  26.721  48.594  0.98 85.91           C  
ATOM   1261  CE  LYS J 165      36.933  28.113  48.409  0.98 77.25           C  
ATOM   1262  NZ  LYS J 165      36.113  29.144  49.100  0.97 67.33           N  
ATOM   1263  N   ALA J 166      36.939  20.811  48.697  1.00 98.90           N  
ATOM   1264  CA  ALA J 166      36.561  19.539  49.302  1.00 98.94           C  
ATOM   1265  C   ALA J 166      36.975  18.369  48.405  1.00 98.97           C  
ATOM   1266  O   ALA J 166      37.115  18.526  47.188  1.00 98.95           O  
ATOM   1267  CB  ALA J 166      35.041  19.534  49.556  1.00 98.90           C  
ATOM   1268  N   VAL J 167      37.110  17.190  49.004  1.00 98.97           N  
ATOM   1269  CA  VAL J 167      37.267  15.917  48.289  1.00 98.98           C  
ATOM   1270  C   VAL J 167      36.007  15.082  48.482  1.00 98.98           C  
ATOM   1271  O   VAL J 167      35.554  14.873  49.600  1.00 98.97           O  
ATOM   1272  CB  VAL J 167      38.530  15.155  48.732  1.00 98.97           C  
ATOM   1273  CG1 VAL J 167      38.690  13.852  47.937  1.00 98.84           C  
ATOM   1274  CG2 VAL J 167      39.794  15.994  48.522  1.00 98.88           C  
ATOM   1275  N   VAL J 168      35.451  14.583  47.392  1.00 98.99           N  
ATOM   1276  CA  VAL J 168      34.280  13.701  47.393  1.00 98.99           C  
ATOM   1277  C   VAL J 168      34.747  12.277  47.109  1.00 98.99           C  
ATOM   1278  O   VAL J 168      35.046  11.932  45.965  1.00 98.94           O  
ATOM   1279  CB  VAL J 168      33.224  14.175  46.375  1.00 98.98           C  
ATOM   1280  CG1 VAL J 168      31.957  13.317  46.457  1.00 98.88           C  
ATOM   1281  CG2 VAL J 168      32.828  15.641  46.591  1.00 98.93           C  
ATOM   1282  N   LEU J 169      34.806  11.433  48.133  1.00 98.97           N  
ATOM   1283  CA  LEU J 169      35.086  10.009  47.976  1.00 98.97           C  
ATOM   1284  C   LEU J 169      33.817   9.294  47.497  1.00 98.97           C  
ATOM   1285  O   LEU J 169      32.864   9.125  48.256  1.00 98.91           O  
ATOM   1286  CB  LEU J 169      35.607   9.431  49.306  1.00 98.94           C  
ATOM   1287  CG  LEU J 169      35.884   7.913  49.255  1.00 98.77           C  
ATOM   1288  CD1 LEU J 169      36.976   7.546  48.249  1.00 98.59           C  
ATOM   1289  CD2 LEU J 169      36.311   7.415  50.635  1.00 98.49           C  
ATOM   1290  N   THR J 170      33.810   8.849  46.249  1.00 98.93           N  
ATOM   1291  CA  THR J 170      32.707   8.031  45.728  1.00 98.89           C  
ATOM   1292  C   THR J 170      32.926   6.577  46.114  1.00 98.80           C  
ATOM   1293  O   THR J 170      33.884   5.947  45.659  1.00 98.47           O  
ATOM   1294  CB  THR J 170      32.553   8.188  44.217  1.00 98.83           C  
ATOM   1295  OG1 THR J 170      32.373   9.554  43.932  1.00 98.15           O  
ATOM   1296  CG2 THR J 170      31.325   7.442  43.696  1.00 98.33           C  
ATOM   1297  N   ALA J 171      32.038   6.045  46.951  1.00 98.61           N  
ATOM   1298  CA  ALA J 171      32.199   4.741  47.588  1.00 98.33           C  
ATOM   1299  C   ALA J 171      31.282   3.640  47.021  1.00 98.23           C  
ATOM   1300  O   ALA J 171      31.445   2.471  47.366  1.00 97.21           O  
ATOM   1301  CB  ALA J 171      32.018   4.940  49.097  1.00 97.69           C  
ATOM   1302  N   ASP J 172      30.362   3.973  46.124  1.00 98.57           N  
ATOM   1303  CA  ASP J 172      29.344   3.067  45.562  1.00 98.54           C  
ATOM   1304  C   ASP J 172      29.718   2.456  44.193  1.00 98.50           C  
ATOM   1305  O   ASP J 172      28.898   1.781  43.555  1.00 98.02           O  
ATOM   1306  CB  ASP J 172      27.995   3.808  45.502  1.00 98.41           C  
ATOM   1307  CG  ASP J 172      27.952   4.973  44.499  1.00 98.45           C  
ATOM   1308  OD1 ASP J 172      28.989   5.251  43.849  1.00 97.82           O  
ATOM   1309  OD2 ASP J 172      26.888   5.614  44.365  1.00 97.54           O  
ATOM   1310  N   ALA J 173      30.946   2.668  43.717  1.00 98.14           N  
ATOM   1311  CA  ALA J 173      31.422   2.236  42.399  1.00 97.96           C  
ATOM   1312  C   ALA J 173      32.725   1.418  42.460  1.00 97.79           C  
ATOM   1313  O   ALA J 173      33.600   1.529  41.597  1.00 96.89           O  
ATOM   1314  CB  ALA J 173      31.505   3.463  41.476  1.00 97.63           C  
ATOM   1315  N   THR J 174      32.852   0.547  43.458  0.99 97.85           N  
ATOM   1316  CA  THR J 174      34.010  -0.363  43.583  0.99 97.71           C  
ATOM   1317  C   THR J 174      34.095  -1.387  42.447  0.99 97.51           C  
ATOM   1318  O   THR J 174      35.167  -1.916  42.152  0.99 96.37           O  
ATOM   1319  CB  THR J 174      33.997  -1.087  44.931  1.00 97.45           C  
ATOM   1320  OG1 THR J 174      32.753  -1.725  45.129  1.00 95.90           O  
ATOM   1321  CG2 THR J 174      34.200  -0.118  46.096  0.99 95.84           C  
ATOM   1322  N   VAL J 175      32.964  -1.648  41.770  0.99 97.43           N  
ATOM   1323  CA  VAL J 175      32.850  -2.280  40.451  0.99 97.16           C  
ATOM   1324  C   VAL J 175      31.765  -1.548  39.652  0.99 97.23           C  
ATOM   1325  O   VAL J 175      30.960  -0.806  40.222  0.99 96.69           O  
ATOM   1326  CB  VAL J 175      32.536  -3.789  40.545  0.99 96.52           C  
ATOM   1327  CG1 VAL J 175      33.664  -4.554  41.251  0.99 93.78           C  
ATOM   1328  CG2 VAL J 175      31.210  -4.080  41.260  0.99 93.86           C  
ATOM   1329  N   GLY J 176      31.715  -1.755  38.344  0.99 97.01           N  
ATOM   1330  CA  GLY J 176      30.652  -1.198  37.506  0.99 96.58           C  
ATOM   1331  C   GLY J 176      29.304  -1.869  37.771  0.99 97.16           C  
ATOM   1332  O   GLY J 176      29.233  -3.088  37.938  0.99 96.52           O  
ATOM   1333  N   GLY J 177      28.233  -1.087  37.749  0.99 97.43           N  
ATOM   1334  CA  GLY J 177      26.876  -1.626  37.689  0.99 97.41           C  
ATOM   1335  C   GLY J 177      26.630  -2.404  36.393  0.99 97.73           C  
ATOM   1336  O   GLY J 177      27.345  -2.242  35.396  0.99 97.39           O  
ATOM   1337  N   ASN J 178      25.593  -3.249  36.389  0.99 97.75           N  
ATOM   1338  CA  ASN J 178      25.239  -4.075  35.232  0.99 97.69           C  
ATOM   1339  C   ASN J 178      24.531  -3.250  34.138  0.99 97.94           C  
ATOM   1340  O   ASN J 178      23.320  -3.358  33.940  0.99 97.30           O  
ATOM   1341  CB  ASN J 178      24.403  -5.278  35.709  0.99 97.00           C  
ATOM   1342  CG  ASN J 178      24.164  -6.275  34.584  0.99 94.98           C  
ATOM   1343  OD1 ASN J 178      24.970  -6.413  33.672  0.99 87.23           O  
ATOM   1344  ND2 ASN J 178      23.091  -7.025  34.641  0.99 86.15           N  
ATOM   1345  N   ARG J 179      25.279  -2.428  33.425  0.98 98.08           N  
ATOM   1346  CA  ARG J 179      24.759  -1.499  32.404  0.99 98.10           C  
ATOM   1347  C   ARG J 179      24.625  -2.211  31.056  0.98 98.01           C  
ATOM   1348  O   ARG J 179      25.569  -2.258  30.268  0.98 97.56           O  
ATOM   1349  CB  ARG J 179      25.662  -0.256  32.328  0.99 97.92           C  
ATOM   1350  CG  ARG J 179      25.767   0.479  33.677  0.99 97.05           C  
ATOM   1351  CD  ARG J 179      26.690   1.692  33.555  0.99 96.73           C  
ATOM   1352  NE  ARG J 179      27.015   2.252  34.872  0.99 96.82           N  
ATOM   1353  CZ  ARG J 179      27.919   3.183  35.123  0.99 97.22           C  
ATOM   1354  NH1 ARG J 179      28.593   3.764  34.177  0.99 94.35           N  
ATOM   1355  NH2 ARG J 179      28.164   3.540  36.352  0.99 94.23           N  
ATOM   1356  N   GLU J 180      23.465  -2.774  30.799  0.99 98.12           N  
ATOM   1357  CA  GLU J 180      23.243  -3.631  29.626  0.99 98.06           C  
ATOM   1358  C   GLU J 180      23.274  -2.857  28.301  0.99 97.96           C  
ATOM   1359  O   GLU J 180      23.707  -3.415  27.294  0.99 97.41           O  
ATOM   1360  CB  GLU J 180      21.920  -4.362  29.743  0.99 97.88           C  
ATOM   1361  CG  GLU J 180      21.861  -5.240  31.021  0.99 97.26           C  
ATOM   1362  CD  GLU J 180      20.661  -6.165  30.954  0.99 96.92           C  
ATOM   1363  OE1 GLU J 180      19.612  -5.894  30.457  0.99 94.37           O  
ATOM   1364  OE2 GLU J 180      20.864  -7.250  31.382  0.98 94.83           O  
ATOM   1365  N   THR J 181      22.877  -1.599  28.296  0.99 98.03           N  
ATOM   1366  CA  THR J 181      22.973  -0.736  27.105  0.99 97.85           C  
ATOM   1367  C   THR J 181      24.410  -0.646  26.601  0.99 97.82           C  
ATOM   1368  O   THR J 181      24.649  -0.833  25.409  0.99 97.33           O  
ATOM   1369  CB  THR J 181      22.437   0.670  27.405  0.99 97.43           C  
ATOM   1370  OG1 THR J 181      21.109   0.568  27.854  0.99 93.98           O  
ATOM   1371  CG2 THR J 181      22.427   1.580  26.172  0.99 93.47           C  
ATOM   1372  N   ASP J 182      25.365  -0.455  27.489  0.99 97.71           N  
ATOM   1373  CA  ASP J 182      26.781  -0.373  27.108  0.99 97.64           C  
ATOM   1374  C   ASP J 182      27.304  -1.704  26.560  0.99 97.46           C  
ATOM   1375  O   ASP J 182      28.078  -1.716  25.603  0.99 97.13           O  
ATOM   1376  CB  ASP J 182      27.631   0.077  28.305  0.99 97.66           C  
ATOM   1377  CG  ASP J 182      27.361   1.524  28.724  0.99 97.31           C  
ATOM   1378  OD1 ASP J 182      26.912   2.322  27.869  0.99 95.95           O  
ATOM   1379  OD2 ASP J 182      27.604   1.837  29.912  0.99 95.79           O  
ATOM   1380  N   ARG J 183      26.837  -2.836  27.109  0.99 97.13           N  
ATOM   1381  CA  ARG J 183      27.188  -4.163  26.573  0.99 96.89           C  
ATOM   1382  C   ARG J 183      26.610  -4.384  25.176  0.99 97.08           C  
ATOM   1383  O   ARG J 183      27.332  -4.848  24.304  0.99 96.36           O  
ATOM   1384  CB  ARG J 183      26.717  -5.285  27.502  0.99 95.82           C  
ATOM   1385  CG  ARG J 183      27.478  -5.295  28.821  0.98 88.53           C  
ATOM   1386  CD  ARG J 183      27.093  -6.541  29.607  0.97 84.78           C  
ATOM   1387  NE  ARG J 183      27.703  -6.552  30.937  0.97 78.47           N  
ATOM   1388  CZ  ARG J 183      27.303  -7.285  31.958  0.97 71.59           C  
ATOM   1389  NH1 ARG J 183      26.387  -8.193  31.821  0.97 65.27           N  
ATOM   1390  NH2 ARG J 183      27.806  -7.088  33.145  0.97 64.53           N  
ATOM   1391  N   ARG J 184      25.342  -4.030  24.962  0.99 97.60           N  
ATOM   1392  CA  ARG J 184      24.701  -4.141  23.639  0.99 97.44           C  
ATOM   1393  C   ARG J 184      25.381  -3.258  22.594  0.99 97.38           C  
ATOM   1394  O   ARG J 184      25.546  -3.695  21.462  0.99 96.47           O  
ATOM   1395  CB  ARG J 184      23.211  -3.777  23.734  0.99 97.10           C  
ATOM   1396  CG  ARG J 184      22.401  -4.880  24.416  0.99 93.61           C  
ATOM   1397  CD  ARG J 184      20.920  -4.508  24.468  0.98 92.64           C  
ATOM   1398  NE  ARG J 184      20.122  -5.520  25.170  0.98 90.31           N  
ATOM   1399  CZ  ARG J 184      19.168  -5.304  26.062  0.98 89.50           C  
ATOM   1400  NH1 ARG J 184      18.742  -4.107  26.338  0.99 82.56           N  
ATOM   1401  NH2 ARG J 184      18.626  -6.301  26.708  0.99 84.99           N  
ATOM   1402  N   ASN J 185      25.810  -2.081  23.001  0.99 97.39           N  
ATOM   1403  CA  ASN J 185      26.503  -1.148  22.116  0.99 97.18           C  
ATOM   1404  C   ASN J 185      27.991  -1.489  21.921  0.99 96.95           C  
ATOM   1405  O   ASN J 185      28.638  -0.869  21.084  0.99 95.94           O  
ATOM   1406  CB  ASN J 185      26.316   0.273  22.673  0.99 97.05           C  
ATOM   1407  CG  ASN J 185      24.886   0.785  22.561  0.99 96.74           C  
ATOM   1408  OD1 ASN J 185      24.020   0.200  21.925  0.99 93.20           O  
ATOM   1409  ND2 ASN J 185      24.617   1.922  23.154  0.99 92.63           N  
ATOM   1410  N   GLY J 186      28.543  -2.421  22.687  0.99 96.82           N  
ATOM   1411  CA  GLY J 186      29.985  -2.690  22.699  0.99 96.46           C  
ATOM   1412  C   GLY J 186      30.807  -1.472  23.118  0.99 96.75           C  
ATOM   1413  O   GLY J 186      31.906  -1.267  22.597  0.99 95.57           O  
ATOM   1414  N   PHE J 187      30.261  -0.650  24.007  1.00 96.99           N  
ATOM   1415  CA  PHE J 187      30.874   0.626  24.368  1.00 97.07           C  
ATOM   1416  C   PHE J 187      32.215   0.424  25.073  1.00 97.13           C  
ATOM   1417  O   PHE J 187      32.328  -0.265  26.093  1.00 96.84           O  
ATOM   1418  CB  PHE J 187      29.918   1.476  25.218  1.00 96.93           C  
ATOM   1419  CG  PHE J 187      30.495   2.831  25.601  1.00 97.13           C  
ATOM   1420  CD1 PHE J 187      30.479   3.889  24.681  1.00 96.40           C  
ATOM   1421  CD2 PHE J 187      31.077   3.032  26.861  1.00 96.38           C  
ATOM   1422  CE1 PHE J 187      31.034   5.136  25.016  1.00 95.86           C  
ATOM   1423  CE2 PHE J 187      31.634   4.275  27.208  1.00 95.86           C  
ATOM   1424  CZ  PHE J 187      31.610   5.333  26.282  1.00 96.01           C  
ATOM   1425  N   THR J 188      33.228   1.063  24.534  1.00 96.67           N  
ATOM   1426  CA  THR J 188      34.536   1.237  25.168  1.00 96.62           C  
ATOM   1427  C   THR J 188      34.857   2.718  25.234  1.00 96.49           C  
ATOM   1428  O   THR J 188      34.429   3.498  24.376  1.00 95.87           O  
ATOM   1429  CB  THR J 188      35.659   0.481  24.448  1.00 96.00           C  
ATOM   1430  OG1 THR J 188      35.749   0.868  23.092  0.99 94.44           O  
ATOM   1431  CG2 THR J 188      35.452  -1.028  24.488  0.99 94.46           C  
ATOM   1432  N   PHE J 189      35.599   3.102  26.251  0.99 95.02           N  
ATOM   1433  CA  PHE J 189      35.884   4.502  26.510  1.00 94.44           C  
ATOM   1434  C   PHE J 189      36.816   5.084  25.429  1.00 94.83           C  
ATOM   1435  O   PHE J 189      37.927   4.585  25.266  1.00 94.32           O  
ATOM   1436  CB  PHE J 189      36.472   4.613  27.919  0.99 92.34           C  
ATOM   1437  CG  PHE J 189      36.377   6.005  28.461  0.99 90.08           C  
ATOM   1438  CD1 PHE J 189      35.118   6.515  28.817  0.99 84.50           C  
ATOM   1439  CD2 PHE J 189      37.521   6.810  28.566  0.99 84.99           C  
ATOM   1440  CE1 PHE J 189      35.004   7.833  29.248  0.99 81.33           C  
ATOM   1441  CE2 PHE J 189      37.415   8.130  29.002  0.99 80.52           C  
ATOM   1442  CZ  PHE J 189      36.151   8.644  29.336  0.99 82.35           C  
ATOM   1443  N   PRO J 190      36.394   6.110  24.684  1.00 96.13           N  
ATOM   1444  CA  PRO J 190      37.150   6.581  23.515  1.00 95.65           C  
ATOM   1445  C   PRO J 190      38.151   7.695  23.831  1.00 94.88           C  
ATOM   1446  O   PRO J 190      38.973   8.026  22.976  1.00 92.82           O  
ATOM   1447  CB  PRO J 190      36.071   7.059  22.544  1.00 94.94           C  
ATOM   1448  CG  PRO J 190      35.008   7.630  23.479  1.00 93.58           C  
ATOM   1449  CD  PRO J 190      35.065   6.695  24.685  1.00 95.58           C  
ATOM   1450  N   LEU J 191      38.068   8.299  25.018  1.00 94.85           N  
ATOM   1451  CA  LEU J 191      38.811   9.505  25.389  1.00 94.45           C  
ATOM   1452  C   LEU J 191      39.777   9.221  26.546  1.00 95.37           C  
ATOM   1453  O   LEU J 191      39.483   8.374  27.394  1.00 94.95           O  
ATOM   1454  CB  LEU J 191      37.822  10.624  25.767  1.00 92.57           C  
ATOM   1455  CG  LEU J 191      36.840  11.033  24.652  1.00 88.29           C  
ATOM   1456  CD1 LEU J 191      35.856  12.053  25.204  0.99 84.82           C  
ATOM   1457  CD2 LEU J 191      37.550  11.649  23.441  0.99 84.21           C  
ATOM   1458  N   PRO J 192      40.911   9.937  26.622  1.00 95.36           N  
ATOM   1459  CA  PRO J 192      41.842   9.805  27.740  1.00 95.81           C  
ATOM   1460  C   PRO J 192      41.264  10.387  29.041  1.00 96.75           C  
ATOM   1461  O   PRO J 192      40.363  11.222  29.026  1.00 96.58           O  
ATOM   1462  CB  PRO J 192      43.113  10.540  27.292  1.00 94.25           C  
ATOM   1463  CG  PRO J 192      42.575  11.621  26.355  1.00 91.00           C  
ATOM   1464  CD  PRO J 192      41.391  10.930  25.673  1.00 94.23           C  
ATOM   1465  N   MET J 193      41.838   9.966  30.161  1.00 96.91           N  
ATOM   1466  CA  MET J 193      41.519  10.422  31.517  1.00 97.59           C  
ATOM   1467  C   MET J 193      42.773  11.026  32.163  1.00 98.04           C  
ATOM   1468  O   MET J 193      43.467  10.333  32.915  1.00 97.94           O  
ATOM   1469  CB  MET J 193      40.996   9.242  32.348  1.00 97.18           C  
ATOM   1470  CG  MET J 193      39.660   8.696  31.853  1.00 95.27           C  
ATOM   1471  SD  MET J 193      39.173   7.197  32.748  1.00 94.20           S  
ATOM   1472  CE  MET J 193      37.580   6.869  31.952  1.00 88.66           C  
ATOM   1473  N   PRO J 194      43.113  12.278  31.872  1.00 98.36           N  
ATOM   1474  CA  PRO J 194      44.429  12.834  32.210  1.00 98.37           C  
ATOM   1475  C   PRO J 194      44.714  12.924  33.713  1.00 98.51           C  
ATOM   1476  O   PRO J 194      45.867  12.772  34.111  1.00 98.16           O  
ATOM   1477  CB  PRO J 194      44.461  14.215  31.544  1.00 97.86           C  
ATOM   1478  CG  PRO J 194      42.990  14.590  31.396  1.00 96.51           C  
ATOM   1479  CD  PRO J 194      42.331  13.243  31.126  1.00 98.13           C  
ATOM   1480  N   ILE J 195      43.694  13.116  34.554  0.99 98.52           N  
ATOM   1481  CA  ILE J 195      43.872  13.225  36.016  0.99 98.62           C  
ATOM   1482  C   ILE J 195      44.393  11.914  36.620  0.99 98.54           C  
ATOM   1483  O   ILE J 195      45.244  11.926  37.508  0.99 98.26           O  
ATOM   1484  CB  ILE J 195      42.552  13.668  36.688  0.99 98.70           C  
ATOM   1485  CG1 ILE J 195      42.129  15.069  36.186  0.99 98.61           C  
ATOM   1486  CG2 ILE J 195      42.681  13.661  38.224  0.99 98.55           C  
ATOM   1487  CD1 ILE J 195      40.715  15.488  36.611  0.99 98.50           C  
ATOM   1488  N   VAL J 196      43.906  10.775  36.125  0.99 98.32           N  
ATOM   1489  CA  VAL J 196      44.242   9.443  36.663  0.99 98.10           C  
ATOM   1490  C   VAL J 196      45.159   8.641  35.746  0.99 97.90           C  
ATOM   1491  O   VAL J 196      45.340   7.441  35.945  0.99 97.36           O  
ATOM   1492  CB  VAL J 196      42.980   8.644  37.046  0.99 97.80           C  
ATOM   1493  CG1 VAL J 196      42.198   9.368  38.142  0.99 96.41           C  
ATOM   1494  CG2 VAL J 196      42.052   8.380  35.859  0.99 96.97           C  
ATOM   1495  N   GLN J 197      45.765   9.275  34.752  0.98 97.63           N  
ATOM   1496  CA  GLN J 197      46.568   8.600  33.720  0.98 97.15           C  
ATOM   1497  C   GLN J 197      47.702   7.726  34.275  0.98 97.28           C  
ATOM   1498  O   GLN J 197      48.094   6.755  33.631  0.98 95.90           O  
ATOM   1499  CB  GLN J 197      47.096   9.644  32.718  0.98 95.22           C  
ATOM   1500  CG  GLN J 197      48.106  10.662  33.287  0.95 84.03           C  
ATOM   1501  CD  GLN J 197      49.540  10.139  33.408  0.93 74.93           C  
ATOM   1502  OE1 GLN J 197      49.976   9.273  32.669  0.93 67.65           O  
ATOM   1503  NE2 GLN J 197      50.306  10.665  34.338  0.93 62.53           N  
ATOM   1504  N   ALA J 198      48.188   8.026  35.482  0.94 96.95           N  
ATOM   1505  CA  ALA J 198      49.237   7.249  36.145  0.94 96.57           C  
ATOM   1506  C   ALA J 198      48.836   5.790  36.442  0.94 96.39           C  
ATOM   1507  O   ALA J 198      49.711   4.930  36.545  0.94 94.45           O  
ATOM   1508  CB  ALA J 198      49.633   7.987  37.429  0.95 96.20           C  
ATOM   1509  N   TYR J 199      47.528   5.502  36.556  0.94 96.41           N  
ATOM   1510  CA  TYR J 199      47.045   4.135  36.774  0.94 95.85           C  
ATOM   1511  C   TYR J 199      45.955   3.691  35.790  0.94 95.70           C  
ATOM   1512  O   TYR J 199      45.648   2.494  35.717  0.94 94.12           O  
ATOM   1513  CB  TYR J 199      46.585   3.976  38.231  0.94 95.34           C  
ATOM   1514  CG  TYR J 199      45.253   4.626  38.568  0.93 96.14           C  
ATOM   1515  CD1 TYR J 199      45.203   5.922  39.123  0.93 95.42           C  
ATOM   1516  CD2 TYR J 199      44.056   3.913  38.359  0.94 95.26           C  
ATOM   1517  CE1 TYR J 199      43.974   6.496  39.475  0.93 93.99           C  
ATOM   1518  CE2 TYR J 199      42.822   4.480  38.706  0.93 94.20           C  
ATOM   1519  CZ  TYR J 199      42.788   5.768  39.268  0.93 94.47           C  
ATOM   1520  OH  TYR J 199      41.576   6.317  39.630  0.90 93.69           O  
ATOM   1521  N   GLN J 200      45.345   4.610  35.033  0.95 95.18           N  
ATOM   1522  CA  GLN J 200      44.314   4.311  34.045  0.95 93.84           C  
ATOM   1523  C   GLN J 200      44.275   5.361  32.922  0.95 93.41           C  
ATOM   1524  O   GLN J 200      43.917   6.515  33.146  0.95 91.62           O  
ATOM   1525  CB  GLN J 200      42.950   4.208  34.760  0.96 92.03           C  
ATOM   1526  CG  GLN J 200      41.772   3.888  33.833  0.94 91.28           C  
ATOM   1527  CD  GLN J 200      42.003   2.614  33.012  0.94 91.49           C  
ATOM   1528  OE1 GLN J 200      42.410   2.658  31.860  0.94 84.16           O  
ATOM   1529  NE2 GLN J 200      41.768   1.462  33.592  0.94 83.76           N  
ATOM   1530  N   SER J 201      44.552   4.930  31.693  0.94 90.90           N  
ATOM   1531  CA  SER J 201      44.394   5.796  30.509  0.95 88.86           C  
ATOM   1532  C   SER J 201      42.938   5.926  30.050  0.95 89.70           C  
ATOM   1533  O   SER J 201      42.584   6.907  29.399  0.95 85.05           O  
ATOM   1534  CB  SER J 201      45.258   5.276  29.355  0.95 83.51           C  
ATOM   1535  OG  SER J 201      44.778   4.032  28.884  0.92 75.37           O  
ATOM   1536  N   GLY J 202      42.099   4.937  30.341  0.94 91.78           N  
ATOM   1537  CA  GLY J 202      40.698   4.844  29.907  0.94 91.27           C  
ATOM   1538  C   GLY J 202      40.503   4.307  28.495  0.94 92.06           C  
ATOM   1539  O   GLY J 202      39.632   3.459  28.278  0.94 89.97           O  
ATOM   1540  N   VAL J 203      41.303   4.738  27.540  0.94 94.89           N  
ATOM   1541  CA  VAL J 203      41.091   4.492  26.104  0.94 95.00           C  
ATOM   1542  C   VAL J 203      41.041   2.994  25.778  0.94 95.12           C  
ATOM   1543  O   VAL J 203      41.952   2.235  26.106  0.94 93.15           O  
ATOM   1544  CB  VAL J 203      42.158   5.203  25.247  0.95 93.12           C  
ATOM   1545  CG1 VAL J 203      41.917   4.991  23.749  0.94 88.68           C  
ATOM   1546  CG2 VAL J 203      42.153   6.714  25.504  0.94 89.85           C  
ATOM   1547  N   GLY J 204      39.965   2.583  25.099  0.96 95.42           N  
ATOM   1548  CA  GLY J 204      39.728   1.200  24.687  0.96 95.57           C  
ATOM   1549  C   GLY J 204      39.219   0.277  25.798  0.96 96.07           C  
ATOM   1550  O   GLY J 204      38.947  -0.896  25.531  0.96 94.86           O  
ATOM   1551  N   GLN J 205      39.061   0.777  27.019  0.97 95.52           N  
ATOM   1552  CA  GLN J 205      38.541   0.010  28.153  0.97 95.53           C  
ATOM   1553  C   GLN J 205      37.018   0.119  28.250  0.97 96.03           C  
ATOM   1554  O   GLN J 205      36.423   1.142  27.905  0.97 95.39           O  
ATOM   1555  CB  GLN J 205      39.192   0.491  29.463  0.98 94.10           C  
ATOM   1556  CG  GLN J 205      40.726   0.407  29.466  0.97 90.13           C  
ATOM   1557  CD  GLN J 205      41.242  -1.020  29.277  0.97 85.06           C  
ATOM   1558  OE1 GLN J 205      40.689  -1.980  29.791  0.97 77.20           O  
ATOM   1559  NE2 GLN J 205      42.309  -1.182  28.538  0.97 72.71           N  
ATOM   1560  N   THR J 206      36.376  -0.925  28.775  0.97 95.80           N  
ATOM   1561  CA  THR J 206      34.992  -0.808  29.259  0.97 95.84           C  
ATOM   1562  C   THR J 206      34.964   0.010  30.552  0.97 96.33           C  
ATOM   1563  O   THR J 206      35.951   0.050  31.288  0.97 96.22           O  
ATOM   1564  CB  THR J 206      34.336  -2.177  29.501  0.98 95.42           C  
ATOM   1565  OG1 THR J 206      34.986  -2.869  30.536  0.97 94.65           O  
ATOM   1566  CG2 THR J 206      34.351  -3.069  28.260  0.97 94.69           C  
ATOM   1567  N   MET J 207      33.812   0.592  30.888  0.99 94.60           N  
ATOM   1568  CA  MET J 207      33.715   1.364  32.133  0.99 93.70           C  
ATOM   1569  C   MET J 207      33.875   0.502  33.388  0.99 94.45           C  
ATOM   1570  O   MET J 207      34.474   0.945  34.362  0.99 94.18           O  
ATOM   1571  CB  MET J 207      32.401   2.154  32.173  0.99 92.09           C  
ATOM   1572  CG  MET J 207      32.353   3.242  31.089  0.98 88.98           C  
ATOM   1573  SD  MET J 207      33.844   4.281  30.938  0.98 84.48           S  
ATOM   1574  CE  MET J 207      33.985   4.976  32.608  0.98 79.80           C  
ATOM   1575  N   ASP J 208      33.430  -0.747  33.352  0.98 94.20           N  
ATOM   1576  CA  ASP J 208      33.691  -1.706  34.435  0.98 93.57           C  
ATOM   1577  C   ASP J 208      35.199  -1.985  34.615  0.98 94.35           C  
ATOM   1578  O   ASP J 208      35.688  -2.031  35.743  0.98 94.57           O  
ATOM   1579  CB  ASP J 208      32.922  -3.004  34.155  0.98 92.29           C  
ATOM   1580  CG  ASP J 208      33.144  -4.058  35.242  0.97 91.17           C  
ATOM   1581  OD1 ASP J 208      32.803  -3.803  36.417  0.97 88.60           O  
ATOM   1582  OD2 ASP J 208      33.671  -5.146  34.927  0.97 88.50           O  
ATOM   1583  N   ALA J 209      35.943  -2.119  33.526  0.97 96.05           N  
ATOM   1584  CA  ALA J 209      37.396  -2.281  33.602  0.98 96.19           C  
ATOM   1585  C   ALA J 209      38.084  -1.043  34.194  0.97 96.79           C  
ATOM   1586  O   ALA J 209      38.999  -1.188  35.002  0.97 96.57           O  
ATOM   1587  CB  ALA J 209      37.940  -2.621  32.209  0.98 95.65           C  
ATOM   1588  N   VAL J 210      37.604   0.154  33.859  0.98 96.67           N  
ATOM   1589  CA  VAL J 210      38.095   1.411  34.450  0.98 96.86           C  
ATOM   1590  C   VAL J 210      37.840   1.432  35.958  0.98 97.15           C  
ATOM   1591  O   VAL J 210      38.780   1.630  36.726  0.98 97.02           O  
ATOM   1592  CB  VAL J 210      37.486   2.644  33.751  0.98 96.56           C  
ATOM   1593  CG1 VAL J 210      37.875   3.946  34.445  0.98 95.33           C  
ATOM   1594  CG2 VAL J 210      37.963   2.733  32.298  0.98 95.93           C  
ATOM   1595  N   TYR J 211      36.617   1.144  36.413  0.99 97.00           N  
ATOM   1596  CA  TYR J 211      36.341   1.082  37.858  0.99 97.03           C  
ATOM   1597  C   TYR J 211      37.212   0.046  38.579  0.99 96.74           C  
ATOM   1598  O   TYR J 211      37.738   0.318  39.654  0.99 95.56           O  
ATOM   1599  CB  TYR J 211      34.858   0.769  38.111  0.99 96.61           C  
ATOM   1600  CG  TYR J 211      33.896   1.894  37.803  0.99 97.15           C  
ATOM   1601  CD1 TYR J 211      34.091   3.176  38.353  0.99 95.89           C  
ATOM   1602  CD2 TYR J 211      32.763   1.651  37.002  0.99 96.27           C  
ATOM   1603  CE1 TYR J 211      33.171   4.207  38.112  0.99 95.02           C  
ATOM   1604  CE2 TYR J 211      31.830   2.665  36.758  0.99 95.23           C  
ATOM   1605  CZ  TYR J 211      32.035   3.943  37.318  0.99 94.96           C  
ATOM   1606  OH  TYR J 211      31.112   4.934  37.087  0.99 93.86           O  
ATOM   1607  N   LYS J 212      37.400  -1.125  37.979  0.98 96.63           N  
ATOM   1608  CA  LYS J 212      38.236  -2.191  38.558  0.98 96.14           C  
ATOM   1609  C   LYS J 212      39.735  -1.878  38.571  0.98 96.34           C  
ATOM   1610  O   LYS J 212      40.476  -2.557  39.283  0.98 95.86           O  
ATOM   1611  CB  LYS J 212      37.969  -3.508  37.820  0.98 95.24           C  
ATOM   1612  CG  LYS J 212      36.619  -4.099  38.226  0.97 93.84           C  
ATOM   1613  CD  LYS J 212      36.269  -5.303  37.358  0.96 91.68           C  
ATOM   1614  CE  LYS J 212      34.961  -5.896  37.853  0.96 88.27           C  
ATOM   1615  NZ  LYS J 212      34.333  -6.765  36.837  0.95 81.40           N  
ATOM   1616  N   SER J 213      40.192  -0.885  37.820  0.98 96.83           N  
ATOM   1617  CA  SER J 213      41.562  -0.373  37.959  0.98 96.66           C  
ATOM   1618  C   SER J 213      41.723   0.519  39.193  0.98 97.00           C  
ATOM   1619  O   SER J 213      42.810   0.567  39.773  0.98 96.35           O  
ATOM   1620  CB  SER J 213      42.020   0.338  36.679  0.98 95.60           C  
ATOM   1621  OG  SER J 213      41.413   1.603  36.525  0.98 90.57           O  
ATOM   1622  N   SER J 214      40.634   1.149  39.647  0.98 97.25           N  
ATOM   1623  CA  SER J 214      40.564   1.871  40.922  0.98 97.30           C  
ATOM   1624  C   SER J 214      40.441   0.912  42.117  0.98 97.55           C  
ATOM   1625  O   SER J 214      40.274  -0.301  41.968  0.98 97.41           O  
ATOM   1626  CB  SER J 214      39.420   2.894  40.885  0.99 97.09           C  
ATOM   1627  OG  SER J 214      39.702   3.891  39.925  0.98 93.00           O  
ATOM   1628  N   LYS J 215      40.531   1.453  43.332  0.99 98.09           N  
ATOM   1629  CA  LYS J 215      40.518   0.670  44.574  0.99 98.20           C  
ATOM   1630  C   LYS J 215      39.133   0.070  44.839  0.99 98.18           C  
ATOM   1631  O   LYS J 215      38.151   0.799  44.951  0.99 97.81           O  
ATOM   1632  CB  LYS J 215      40.998   1.569  45.729  0.99 98.20           C  
ATOM   1633  CG  LYS J 215      41.248   0.808  47.040  0.99 97.96           C  
ATOM   1634  CD  LYS J 215      41.906   1.736  48.078  0.99 97.30           C  
ATOM   1635  CE  LYS J 215      42.257   0.995  49.366  0.99 95.93           C  
ATOM   1636  NZ  LYS J 215      43.011   1.862  50.304  0.99 93.48           N  
ATOM   1637  N   GLN J 216      39.066  -1.260  45.016  0.99 98.14           N  
ATOM   1638  CA  GLN J 216      37.824  -1.949  45.413  1.00 97.99           C  
ATOM   1639  C   GLN J 216      37.649  -1.978  46.932  1.00 98.19           C  
ATOM   1640  O   GLN J 216      36.552  -1.751  47.433  1.00 97.77           O  
ATOM   1641  CB  GLN J 216      37.779  -3.395  44.868  1.00 96.98           C  
ATOM   1642  CG  GLN J 216      37.530  -3.495  43.358  0.99 94.89           C  
ATOM   1643  CD  GLN J 216      38.701  -2.968  42.540  0.99 94.55           C  
ATOM   1644  OE1 GLN J 216      39.816  -3.458  42.630  0.99 88.66           O  
ATOM   1645  NE2 GLN J 216      38.484  -1.946  41.755  0.99 86.40           N  
ATOM   1646  N   LYS J 217      38.715  -2.259  47.657  1.00 98.30           N  
ATOM   1647  CA  LYS J 217      38.670  -2.499  49.109  1.00 98.27           C  
ATOM   1648  C   LYS J 217      38.665  -1.185  49.909  1.00 98.43           C  
ATOM   1649  O   LYS J 217      39.525  -0.991  50.776  1.00 97.87           O  
ATOM   1650  CB  LYS J 217      39.791  -3.485  49.495  1.00 97.59           C  
ATOM   1651  CG  LYS J 217      39.534  -4.135  50.855  0.99 94.88           C  
ATOM   1652  CD  LYS J 217      40.630  -5.139  51.216  0.98 91.97           C  
ATOM   1653  CE  LYS J 217      40.320  -5.754  52.578  0.98 87.70           C  
ATOM   1654  NZ  LYS J 217      41.341  -6.747  52.989  0.98 79.84           N  
ATOM   1655  N   LEU J 218      37.708  -0.306  49.613  1.00 98.56           N  
ATOM   1656  CA  LEU J 218      37.498   0.925  50.373  1.00 98.56           C  
ATOM   1657  C   LEU J 218      37.066   0.607  51.805  1.00 98.45           C  
ATOM   1658  O   LEU J 218      36.363  -0.379  52.066  1.00 97.98           O  
ATOM   1659  CB  LEU J 218      36.468   1.834  49.670  1.00 98.45           C  
ATOM   1660  CG  LEU J 218      36.886   2.342  48.276  1.00 98.06           C  
ATOM   1661  CD1 LEU J 218      35.776   3.217  47.699  1.00 97.61           C  
ATOM   1662  CD2 LEU J 218      38.174   3.170  48.314  1.00 97.50           C  
ATOM   1663  N   SER J 219      37.505   1.443  52.729  1.00 98.69           N  
ATOM   1664  CA  SER J 219      37.239   1.313  54.162  1.00 98.64           C  
ATOM   1665  C   SER J 219      37.279   2.688  54.845  1.00 98.75           C  
ATOM   1666  O   SER J 219      37.747   3.650  54.236  1.00 98.65           O  
ATOM   1667  CB  SER J 219      38.275   0.369  54.785  1.00 98.27           C  
ATOM   1668  OG  SER J 219      39.543   0.975  54.892  1.00 97.18           O  
ATOM   1669  N   PRO J 220      36.871   2.801  56.117  1.00 98.75           N  
ATOM   1670  CA  PRO J 220      37.008   4.049  56.879  1.00 98.76           C  
ATOM   1671  C   PRO J 220      38.430   4.627  56.878  1.00 98.83           C  
ATOM   1672  O   PRO J 220      38.608   5.842  56.898  1.00 98.70           O  
ATOM   1673  CB  PRO J 220      36.547   3.692  58.290  1.00 98.47           C  
ATOM   1674  CG  PRO J 220      35.551   2.558  58.065  1.00 97.12           C  
ATOM   1675  CD  PRO J 220      36.168   1.799  56.900  1.00 98.48           C  
ATOM   1676  N   LYS J 221      39.440   3.775  56.756  1.00 98.75           N  
ATOM   1677  CA  LYS J 221      40.846   4.205  56.659  1.00 98.72           C  
ATOM   1678  C   LYS J 221      41.138   5.070  55.435  1.00 98.83           C  
ATOM   1679  O   LYS J 221      42.052   5.882  55.481  1.00 98.67           O  
ATOM   1680  CB  LYS J 221      41.783   2.978  56.667  1.00 98.24           C  
ATOM   1681  CG  LYS J 221      41.740   2.167  57.978  0.97 90.12           C  
ATOM   1682  CD  LYS J 221      42.191   3.037  59.148  0.95 82.61           C  
ATOM   1683  CE  LYS J 221      42.078   2.374  60.507  0.93 72.34           C  
ATOM   1684  NZ  LYS J 221      42.135   3.434  61.552  0.93 62.13           N  
ATOM   1685  N   ASP J 222      40.364   4.936  54.374  1.00 98.80           N  
ATOM   1686  CA  ASP J 222      40.522   5.770  53.184  1.00 98.83           C  
ATOM   1687  C   ASP J 222      40.012   7.199  53.422  1.00 98.89           C  
ATOM   1688  O   ASP J 222      40.592   8.146  52.904  1.00 98.83           O  
ATOM   1689  CB  ASP J 222      39.832   5.100  51.991  1.00 98.74           C  
ATOM   1690  CG  ASP J 222      40.478   3.753  51.667  1.00 98.53           C  
ATOM   1691  OD1 ASP J 222      41.699   3.719  51.400  1.00 97.66           O  
ATOM   1692  OD2 ASP J 222      39.782   2.714  51.684  1.00 97.45           O  
ATOM   1693  N   ILE J 223      38.985   7.369  54.258  1.00 98.90           N  
ATOM   1694  CA  ILE J 223      38.526   8.698  54.697  1.00 98.90           C  
ATOM   1695  C   ILE J 223      39.623   9.375  55.524  1.00 98.89           C  
ATOM   1696  O   ILE J 223      39.986  10.517  55.246  1.00 98.77           O  
ATOM   1697  CB  ILE J 223      37.203   8.608  55.492  1.00 98.83           C  
ATOM   1698  CG1 ILE J 223      36.100   7.922  54.654  1.00 98.37           C  
ATOM   1699  CG2 ILE J 223      36.758  10.008  55.952  1.00 98.53           C  
ATOM   1700  CD1 ILE J 223      34.830   7.589  55.448  1.00 96.92           C  
ATOM   1701  N   GLU J 224      40.191   8.659  56.481  1.00 98.80           N  
ATOM   1702  CA  GLU J 224      41.310   9.145  57.305  1.00 98.70           C  
ATOM   1703  C   GLU J 224      42.528   9.516  56.440  1.00 98.74           C  
ATOM   1704  O   GLU J 224      43.111  10.584  56.614  1.00 98.55           O  
ATOM   1705  CB  GLU J 224      41.727   8.074  58.331  1.00 98.28           C  
ATOM   1706  CG  GLU J 224      40.671   7.747  59.400  0.99 87.54           C  
ATOM   1707  CD  GLU J 224      41.050   6.511  60.243  0.99 83.74           C  
ATOM   1708  OE1 GLU J 224      40.177   5.937  60.924  0.99 77.70           O  
ATOM   1709  OE2 GLU J 224      42.208   6.045  60.201  0.99 80.94           O  
ATOM   1710  N   PHE J 225      42.877   8.662  55.476  1.00 98.84           N  
ATOM   1711  CA  PHE J 225      43.984   8.901  54.547  1.00 98.87           C  
ATOM   1712  C   PHE J 225      43.773  10.187  53.737  1.00 98.86           C  
ATOM   1713  O   PHE J 225      44.649  11.048  53.710  1.00 98.74           O  
ATOM   1714  CB  PHE J 225      44.152   7.688  53.622  1.00 98.84           C  
ATOM   1715  CG  PHE J 225      45.258   7.837  52.593  1.00 98.82           C  
ATOM   1716  CD1 PHE J 225      45.009   8.475  51.365  1.00 98.43           C  
ATOM   1717  CD2 PHE J 225      46.550   7.357  52.865  1.00 98.44           C  
ATOM   1718  CE1 PHE J 225      46.032   8.632  50.416  1.00 98.17           C  
ATOM   1719  CE2 PHE J 225      47.582   7.506  51.923  1.00 98.21           C  
ATOM   1720  CZ  PHE J 225      47.321   8.147  50.696  1.00 98.37           C  
ATOM   1721  N   ILE J 226      42.609  10.348  53.110  1.00 98.91           N  
ATOM   1722  CA  ILE J 226      42.307  11.528  52.294  1.00 98.91           C  
ATOM   1723  C   ILE J 226      42.312  12.792  53.154  1.00 98.86           C  
ATOM   1724  O   ILE J 226      42.923  13.785  52.767  1.00 98.73           O  
ATOM   1725  CB  ILE J 226      40.974  11.358  51.535  1.00 98.91           C  
ATOM   1726  CG1 ILE J 226      41.073  10.222  50.491  1.00 98.79           C  
ATOM   1727  CG2 ILE J 226      40.595  12.664  50.813  1.00 98.79           C  
ATOM   1728  CD1 ILE J 226      39.701   9.736  50.005  1.00 98.58           C  
ATOM   1729  N   THR J 227      41.683  12.760  54.321  1.00 98.81           N  
ATOM   1730  CA  THR J 227      41.645  13.894  55.256  1.00 98.69           C  
ATOM   1731  C   THR J 227      43.053  14.324  55.655  1.00 98.60           C  
ATOM   1732  O   THR J 227      43.392  15.502  55.561  1.00 98.12           O  
ATOM   1733  CB  THR J 227      40.835  13.542  56.515  1.00 98.41           C  
ATOM   1734  OG1 THR J 227      39.533  13.139  56.159  1.00 96.08           O  
ATOM   1735  CG2 THR J 227      40.688  14.731  57.458  1.00 96.60           C  
ATOM   1736  N   THR J 228      43.894  13.378  56.037  1.00 98.62           N  
ATOM   1737  CA  THR J 228      45.269  13.644  56.485  1.00 98.49           C  
ATOM   1738  C   THR J 228      46.134  14.252  55.381  1.00 98.43           C  
ATOM   1739  O   THR J 228      46.883  15.192  55.629  1.00 97.80           O  
ATOM   1740  CB  THR J 228      45.926  12.353  56.995  1.00 98.08           C  
ATOM   1741  OG1 THR J 228      45.172  11.812  58.058  1.00 93.26           O  
ATOM   1742  CG2 THR J 228      47.345  12.570  57.527  1.00 93.40           C  
ATOM   1743  N   HIS J 229      46.047  13.735  54.158  1.00 98.62           N  
ATOM   1744  CA  HIS J 229      46.966  14.120  53.079  1.00 98.46           C  
ATOM   1745  C   HIS J 229      46.451  15.256  52.187  1.00 98.15           C  
ATOM   1746  O   HIS J 229      47.243  15.899  51.501  1.00 96.87           O  
ATOM   1747  CB  HIS J 229      47.327  12.888  52.245  1.00 98.30           C  
ATOM   1748  CG  HIS J 229      48.037  11.828  53.043  1.00 98.05           C  
ATOM   1749  ND1 HIS J 229      47.434  10.738  53.632  1.00 89.62           N  
ATOM   1750  CD2 HIS J 229      49.367  11.757  53.356  1.00 90.98           C  
ATOM   1751  CE1 HIS J 229      48.376  10.031  54.276  1.00 91.70           C  
ATOM   1752  NE2 HIS J 229      49.557  10.623  54.127  1.00 93.95           N  
ATOM   1753  N   SER J 230      45.150  15.528  52.182  1.00 98.55           N  
ATOM   1754  CA  SER J 230      44.586  16.682  51.473  1.00 98.38           C  
ATOM   1755  C   SER J 230      44.430  17.910  52.370  1.00 98.17           C  
ATOM   1756  O   SER J 230      44.443  19.030  51.860  1.00 97.53           O  
ATOM   1757  CB  SER J 230      43.244  16.331  50.831  1.00 98.26           C  
ATOM   1758  OG  SER J 230      42.238  16.129  51.802  1.00 98.03           O  
ATOM   1759  N   GLU J 231      44.255  17.716  53.663  1.00 98.09           N  
ATOM   1760  CA  GLU J 231      43.832  18.737  54.640  1.00 97.63           C  
ATOM   1761  C   GLU J 231      42.523  19.440  54.230  1.00 97.65           C  
ATOM   1762  O   GLU J 231      42.288  20.601  54.567  1.00 96.51           O  
ATOM   1763  CB  GLU J 231      44.977  19.726  54.908  1.00 96.64           C  
ATOM   1764  CG  GLU J 231      46.288  19.082  55.411  0.99 92.86           C  
ATOM   1765  CD  GLU J 231      47.416  20.105  55.371  0.98 87.07           C  
ATOM   1766  OE1 GLU J 231      48.381  19.886  54.599  0.98 80.08           O  
ATOM   1767  OE2 GLU J 231      47.311  21.155  56.026  0.98 79.48           O  
ATOM   1768  N   LEU J 232      41.668  18.739  53.498  1.00 98.57           N  
ATOM   1769  CA  LEU J 232      40.370  19.225  53.019  1.00 98.65           C  
ATOM   1770  C   LEU J 232      39.222  18.443  53.674  1.00 98.72           C  
ATOM   1771  O   LEU J 232      39.407  17.283  54.054  1.00 98.60           O  
ATOM   1772  CB  LEU J 232      40.308  19.116  51.480  1.00 98.62           C  
ATOM   1773  CG  LEU J 232      41.294  20.022  50.720  1.00 98.38           C  
ATOM   1774  CD1 LEU J 232      41.211  19.724  49.224  1.00 98.01           C  
ATOM   1775  CD2 LEU J 232      41.000  21.511  50.926  1.00 97.87           C  
ATOM   1776  N   PRO J 233      38.023  19.046  53.771  1.00 98.81           N  
ATOM   1777  CA  PRO J 233      36.830  18.306  54.161  1.00 98.81           C  
ATOM   1778  C   PRO J 233      36.540  17.179  53.162  1.00 98.91           C  
ATOM   1779  O   PRO J 233      36.594  17.379  51.944  1.00 98.86           O  
ATOM   1780  CB  PRO J 233      35.700  19.339  54.213  1.00 98.43           C  
ATOM   1781  CG  PRO J 233      36.178  20.453  53.289  1.00 96.48           C  
ATOM   1782  CD  PRO J 233      37.695  20.427  53.476  1.00 98.34           C  
ATOM   1783  N   VAL J 234      36.206  16.003  53.681  1.00 98.93           N  
ATOM   1784  CA  VAL J 234      35.882  14.816  52.885  1.00 98.96           C  
ATOM   1785  C   VAL J 234      34.386  14.534  52.949  1.00 98.97           C  
ATOM   1786  O   VAL J 234      33.817  14.367  54.026  1.00 98.94           O  
ATOM   1787  CB  VAL J 234      36.710  13.586  53.316  1.00 98.92           C  
ATOM   1788  CG1 VAL J 234      36.365  12.350  52.470  1.00 98.53           C  
ATOM   1789  CG2 VAL J 234      38.211  13.862  53.152  1.00 98.57           C  
ATOM   1790  N   TYR J 235      33.760  14.434  51.784  1.00 98.98           N  
ATOM   1791  CA  TYR J 235      32.396  13.941  51.610  1.00 98.98           C  
ATOM   1792  C   TYR J 235      32.446  12.466  51.217  1.00 98.98           C  
ATOM   1793  O   TYR J 235      33.242  12.082  50.359  1.00 98.91           O  
ATOM   1794  CB  TYR J 235      31.660  14.755  50.539  1.00 98.96           C  
ATOM   1795  CG  TYR J 235      31.215  16.132  50.986  1.00 98.92           C  
ATOM   1796  CD1 TYR J 235      32.151  17.162  51.198  1.00 98.60           C  
ATOM   1797  CD2 TYR J 235      29.848  16.379  51.216  1.00 98.58           C  
ATOM   1798  CE1 TYR J 235      31.740  18.414  51.675  1.00 98.27           C  
ATOM   1799  CE2 TYR J 235      29.420  17.629  51.689  1.00 98.32           C  
ATOM   1800  CZ  TYR J 235      30.374  18.638  51.929  1.00 98.46           C  
ATOM   1801  OH  TYR J 235      29.964  19.853  52.428  1.00 97.42           O  
ATOM   1802  N   VAL J 236      31.558  11.650  51.771  1.00 98.98           N  
ATOM   1803  CA  VAL J 236      31.333  10.277  51.291  1.00 98.98           C  
ATOM   1804  C   VAL J 236      30.089  10.265  50.412  1.00 98.99           C  
ATOM   1805  O   VAL J 236      28.989  10.559  50.883  1.00 98.97           O  
ATOM   1806  CB  VAL J 236      31.243   9.257  52.441  1.00 98.96           C  
ATOM   1807  CG1 VAL J 236      31.108   7.830  51.888  1.00 98.75           C  
ATOM   1808  CG2 VAL J 236      32.510   9.303  53.304  1.00 98.80           C  
ATOM   1809  N   LYS J 237      30.261   9.929  49.133  1.00 98.99           N  
ATOM   1810  CA  LYS J 237      29.189   9.859  48.128  1.00 98.99           C  
ATOM   1811  C   LYS J 237      28.763   8.414  47.881  1.00 98.96           C  
ATOM   1812  O   LYS J 237      29.608   7.545  47.643  1.00 98.87           O  
ATOM   1813  CB  LYS J 237      29.628  10.579  46.838  1.00 98.98           C  
ATOM   1814  CG  LYS J 237      28.555  10.538  45.732  1.00 98.89           C  
ATOM   1815  CD  LYS J 237      28.969  11.382  44.517  1.00 98.81           C  
ATOM   1816  CE  LYS J 237      27.926  11.340  43.393  1.00 98.62           C  
ATOM   1817  NZ  LYS J 237      27.880  10.011  42.707  1.00 98.60           N  
ATOM   1818  N   GLY J 238      27.451   8.176  47.888  1.00 98.94           N  
ATOM   1819  CA  GLY J 238      26.826   6.855  47.771  1.00 98.88           C  
ATOM   1820  C   GLY J 238      26.245   6.330  49.088  1.00 98.82           C  
ATOM   1821  O   GLY J 238      25.875   5.161  49.173  1.00 98.29           O  
ATOM   1822  N   VAL J 239      26.151   7.176  50.110  1.00 98.90           N  
ATOM   1823  CA  VAL J 239      25.552   6.815  51.404  1.00 98.88           C  
ATOM   1824  C   VAL J 239      24.031   6.724  51.271  1.00 98.86           C  
ATOM   1825  O   VAL J 239      23.384   7.654  50.791  1.00 98.62           O  
ATOM   1826  CB  VAL J 239      25.951   7.819  52.503  1.00 98.76           C  
ATOM   1827  CG1 VAL J 239      25.321   7.459  53.854  1.00 98.17           C  
ATOM   1828  CG2 VAL J 239      27.472   7.838  52.686  1.00 98.33           C  
ATOM   1829  N   GLN J 240      23.462   5.606  51.714  1.00 98.83           N  
ATOM   1830  CA  GLN J 240      22.026   5.301  51.595  1.00 98.70           C  
ATOM   1831  C   GLN J 240      21.413   4.703  52.874  1.00 98.53           C  
ATOM   1832  O   GLN J 240      20.226   4.371  52.883  1.00 97.42           O  
ATOM   1833  CB  GLN J 240      21.803   4.357  50.398  1.00 98.25           C  
ATOM   1834  CG  GLN J 240      22.238   4.953  49.050  1.00 96.04           C  
ATOM   1835  CD  GLN J 240      22.012   3.972  47.894  1.00 94.58           C  
ATOM   1836  OE1 GLN J 240      22.934   3.375  47.360  1.00 87.50           O  
ATOM   1837  NE2 GLN J 240      20.778   3.761  47.496  1.00 85.08           N  
ATOM   1838  N   SER J 241      22.197   4.542  53.936  1.00 98.74           N  
ATOM   1839  CA  SER J 241      21.760   3.927  55.198  1.00 98.67           C  
ATOM   1840  C   SER J 241      22.377   4.610  56.416  1.00 98.81           C  
ATOM   1841  O   SER J 241      23.436   5.235  56.329  1.00 98.62           O  
ATOM   1842  CB  SER J 241      22.111   2.435  55.212  1.00 97.88           C  
ATOM   1843  OG  SER J 241      23.509   2.242  55.266  1.00 92.83           O  
ATOM   1844  N   GLU J 242      21.740   4.432  57.580  1.00 98.78           N  
ATOM   1845  CA  GLU J 242      22.195   4.968  58.864  1.00 98.81           C  
ATOM   1846  C   GLU J 242      23.561   4.394  59.261  1.00 98.88           C  
ATOM   1847  O   GLU J 242      24.435   5.126  59.717  1.00 98.78           O  
ATOM   1848  CB  GLU J 242      21.172   4.650  59.968  1.00 98.54           C  
ATOM   1849  CG  GLU J 242      19.722   5.093  59.663  1.00 95.63           C  
ATOM   1850  CD  GLU J 242      18.858   4.009  59.004  1.00 94.00           C  
ATOM   1851  OE1 GLU J 242      17.707   3.830  59.447  1.00 89.98           O  
ATOM   1852  OE2 GLU J 242      19.341   3.335  58.059  1.00 90.41           O  
ATOM   1853  N   ASP J 243      23.768   3.097  59.045  1.00 98.78           N  
ATOM   1854  CA  ASP J 243      25.030   2.426  59.390  1.00 98.70           C  
ATOM   1855  C   ASP J 243      26.222   3.005  58.605  1.00 98.81           C  
ATOM   1856  O   ASP J 243      27.306   3.228  59.156  1.00 98.55           O  
ATOM   1857  CB  ASP J 243      24.874   0.919  59.137  1.00 97.92           C  
ATOM   1858  CG  ASP J 243      26.054   0.125  59.695  1.00 85.13           C  
ATOM   1859  OD1 ASP J 243      26.234   0.147  60.931  0.99 77.69           O  
ATOM   1860  OD2 ASP J 243      26.777  -0.505  58.894  0.99 80.60           O  
ATOM   1861  N   ASP J 244      26.011   3.325  57.339  1.00 98.84           N  
ATOM   1862  CA  ASP J 244      27.034   3.958  56.500  1.00 98.84           C  
ATOM   1863  C   ASP J 244      27.279   5.422  56.891  1.00 98.90           C  
ATOM   1864  O   ASP J 244      28.411   5.898  56.771  1.00 98.82           O  
ATOM   1865  CB  ASP J 244      26.651   3.825  55.019  1.00 98.62           C  
ATOM   1866  CG  ASP J 244      26.873   2.419  54.441  1.00 97.77           C  
ATOM   1867  OD1 ASP J 244      27.149   1.462  55.205  1.00 95.19           O  
ATOM   1868  OD2 ASP J 244      26.836   2.291  53.203  1.00 94.28           O  
ATOM   1869  N   VAL J 245      26.266   6.120  57.413  1.00 98.94           N  
ATOM   1870  CA  VAL J 245      26.453   7.441  58.043  1.00 98.96           C  
ATOM   1871  C   VAL J 245      27.375   7.318  59.244  1.00 98.96           C  
ATOM   1872  O   VAL J 245      28.387   8.014  59.294  1.00 98.93           O  
ATOM   1873  CB  VAL J 245      25.121   8.096  58.463  1.00 98.94           C  
ATOM   1874  CG1 VAL J 245      25.339   9.378  59.271  1.00 98.81           C  
ATOM   1875  CG2 VAL J 245      24.281   8.461  57.245  1.00 98.86           C  
ATOM   1876  N   TYR J 246      27.079   6.427  60.178  1.00 98.94           N  
ATOM   1877  CA  TYR J 246      27.874   6.268  61.398  1.00 98.91           C  
ATOM   1878  C   TYR J 246      29.320   5.894  61.072  1.00 98.90           C  
ATOM   1879  O   TYR J 246      30.247   6.562  61.525  1.00 98.77           O  
ATOM   1880  CB  TYR J 246      27.217   5.240  62.332  1.00 98.81           C  
ATOM   1881  CG  TYR J 246      25.773   5.544  62.711  1.00 97.85           C  
ATOM   1882  CD1 TYR J 246      25.361   6.863  62.994  1.00 96.79           C  
ATOM   1883  CD2 TYR J 246      24.823   4.502  62.762  1.00 96.81           C  
ATOM   1884  CE1 TYR J 246      24.020   7.147  63.302  1.00 95.80           C  
ATOM   1885  CE2 TYR J 246      23.480   4.772  63.075  1.00 95.53           C  
ATOM   1886  CZ  TYR J 246      23.082   6.095  63.338  1.00 94.69           C  
ATOM   1887  OH  TYR J 246      21.759   6.368  63.625  1.00 91.60           O  
ATOM   1888  N   ARG J 247      29.514   4.919  60.187  1.00 98.89           N  
ATOM   1889  CA  ARG J 247      30.849   4.495  59.753  1.00 98.84           C  
ATOM   1890  C   ARG J 247      31.647   5.629  59.095  1.00 98.89           C  
ATOM   1891  O   ARG J 247      32.860   5.712  59.289  1.00 98.75           O  
ATOM   1892  CB  ARG J 247      30.690   3.308  58.801  1.00 98.47           C  
ATOM   1893  CG  ARG J 247      32.006   2.527  58.613  1.00 94.63           C  
ATOM   1894  CD  ARG J 247      31.888   1.388  57.593  1.00 92.98           C  
ATOM   1895  NE  ARG J 247      30.704   0.559  57.780  1.00 91.79           N  
ATOM   1896  CZ  ARG J 247      29.717   0.407  56.915  1.00 93.36           C  
ATOM   1897  NH1 ARG J 247      29.813   0.767  55.677  1.00 84.05           N  
ATOM   1898  NH2 ARG J 247      28.576  -0.098  57.289  1.00 86.34           N  
ATOM   1899  N   SER J 248      30.982   6.479  58.333  1.00 98.93           N  
ATOM   1900  CA  SER J 248      31.621   7.624  57.665  1.00 98.94           C  
ATOM   1901  C   SER J 248      31.985   8.731  58.656  1.00 98.95           C  
ATOM   1902  O   SER J 248      33.110   9.233  58.638  1.00 98.90           O  
ATOM   1903  CB  SER J 248      30.713   8.178  56.566  1.00 98.91           C  
ATOM   1904  OG  SER J 248      30.428   7.186  55.594  1.00 98.45           O  
ATOM   1905  N   LEU J 249      31.061   9.095  59.540  1.00 98.94           N  
ATOM   1906  CA  LEU J 249      31.277  10.157  60.526  1.00 98.93           C  
ATOM   1907  C   LEU J 249      32.318   9.764  61.583  1.00 98.91           C  
ATOM   1908  O   LEU J 249      33.167  10.589  61.916  1.00 98.71           O  
ATOM   1909  CB  LEU J 249      29.945  10.550  61.185  1.00 98.86           C  
ATOM   1910  CG  LEU J 249      28.912  11.199  60.244  1.00 98.51           C  
ATOM   1911  CD1 LEU J 249      27.677  11.594  61.045  1.00 97.84           C  
ATOM   1912  CD2 LEU J 249      29.432  12.458  59.547  1.00 97.59           C  
ATOM   1913  N   ASP J 250      32.318   8.518  62.029  1.00 98.89           N  
ATOM   1914  CA  ASP J 250      33.327   7.991  62.964  1.00 98.83           C  
ATOM   1915  C   ASP J 250      34.749   8.027  62.373  1.00 98.81           C  
ATOM   1916  O   ASP J 250      35.731   8.162  63.102  1.00 98.54           O  
ATOM   1917  CB  ASP J 250      32.971   6.543  63.356  1.00 98.60           C  
ATOM   1918  CG  ASP J 250      31.773   6.402  64.299  1.00 93.17           C  
ATOM   1919  OD1 ASP J 250      31.325   7.419  64.878  1.00 91.05           O  
ATOM   1920  OD2 ASP J 250      31.316   5.251  64.470  1.00 91.01           O  
ATOM   1921  N   ALA J 251      34.862   7.948  61.050  1.00 98.81           N  
ATOM   1922  CA  ALA J 251      36.134   8.092  60.335  1.00 98.79           C  
ATOM   1923  C   ALA J 251      36.514   9.555  60.024  1.00 98.77           C  
ATOM   1924  O   ALA J 251      37.557   9.803  59.409  1.00 98.45           O  
ATOM   1925  CB  ALA J 251      36.072   7.227  59.076  1.00 98.67           C  
ATOM   1926  N   GLY J 252      35.702  10.524  60.427  1.00 98.77           N  
ATOM   1927  CA  GLY J 252      35.971  11.953  60.262  1.00 98.68           C  
ATOM   1928  C   GLY J 252      35.450  12.565  58.958  1.00 98.80           C  
ATOM   1929  O   GLY J 252      35.900  13.654  58.593  1.00 98.55           O  
ATOM   1930  N   ALA J 253      34.510  11.928  58.260  1.00 98.92           N  
ATOM   1931  CA  ALA J 253      33.834  12.570  57.134  1.00 98.94           C  
ATOM   1932  C   ALA J 253      33.147  13.870  57.587  1.00 98.95           C  
ATOM   1933  O   ALA J 253      32.473  13.907  58.619  1.00 98.86           O  
ATOM   1934  CB  ALA J 253      32.834  11.602  56.486  1.00 98.89           C  
ATOM   1935  N   GLN J 254      33.303  14.929  56.805  1.00 98.92           N  
ATOM   1936  CA  GLN J 254      32.750  16.266  57.083  1.00 98.88           C  
ATOM   1937  C   GLN J 254      31.557  16.617  56.185  1.00 98.91           C  
ATOM   1938  O   GLN J 254      31.071  17.747  56.202  1.00 98.75           O  
ATOM   1939  CB  GLN J 254      33.867  17.313  56.990  1.00 98.51           C  
ATOM   1940  CG  GLN J 254      34.920  17.139  58.091  1.00 93.54           C  
ATOM   1941  CD  GLN J 254      35.997  18.223  58.013  0.99 82.77           C  
ATOM   1942  OE1 GLN J 254      35.742  19.406  58.144  0.99 74.16           O  
ATOM   1943  NE2 GLN J 254      37.222  17.850  57.770  0.99 69.00           N  
ATOM   1944  N   GLY J 255      31.091  15.651  55.408  1.00 98.96           N  
ATOM   1945  CA  GLY J 255      29.878  15.752  54.614  1.00 98.96           C  
ATOM   1946  C   GLY J 255      29.395  14.386  54.142  1.00 98.98           C  
ATOM   1947  O   GLY J 255      30.186  13.462  53.937  1.00 98.96           O  
ATOM   1948  N   ILE J 256      28.087  14.270  53.947  1.00 98.99           N  
ATOM   1949  CA  ILE J 256      27.433  13.064  53.440  1.00 98.99           C  
ATOM   1950  C   ILE J 256      26.739  13.402  52.124  1.00 98.99           C  
ATOM   1951  O   ILE J 256      26.014  14.388  52.020  1.00 98.98           O  
ATOM   1952  CB  ILE J 256      26.456  12.497  54.493  1.00 98.97           C  
ATOM   1953  CG1 ILE J 256      27.170  12.080  55.803  1.00 98.66           C  
ATOM   1954  CG2 ILE J 256      25.657  11.316  53.920  1.00 98.82           C  
ATOM   1955  CD1 ILE J 256      28.210  10.955  55.676  1.00 96.20           C  
ATOM   1956  N   TRP J 257      26.935  12.554  51.121  1.00 98.99           N  
ATOM   1957  CA  TRP J 257      26.290  12.689  49.820  1.00 98.99           C  
ATOM   1958  C   TRP J 257      25.369  11.491  49.580  1.00 98.99           C  
ATOM   1959  O   TRP J 257      25.821  10.383  49.255  1.00 98.96           O  
ATOM   1960  CB  TRP J 257      27.363  12.858  48.737  1.00 98.99           C  
ATOM   1961  CG  TRP J 257      26.876  13.359  47.407  1.00 98.99           C  
ATOM   1962  CD1 TRP J 257      25.784  12.927  46.724  1.00 98.97           C  
ATOM   1963  CD2 TRP J 257      27.487  14.397  46.583  1.00 98.99           C  
ATOM   1964  NE1 TRP J 257      25.685  13.619  45.524  1.00 98.96           N  
ATOM   1965  CE2 TRP J 257      26.720  14.522  45.396  1.00 98.97           C  
ATOM   1966  CE3 TRP J 257      28.629  15.221  46.720  1.00 98.97           C  
ATOM   1967  CZ2 TRP J 257      27.072  15.428  44.367  1.00 98.93           C  
ATOM   1968  CZ3 TRP J 257      28.975  16.122  45.696  1.00 98.90           C  
ATOM   1969  CH2 TRP J 257      28.203  16.223  44.535  1.00 98.89           C  
ATOM   1970  N   VAL J 258      24.073  11.712  49.731  1.00 98.99           N  
ATOM   1971  CA  VAL J 258      23.045  10.695  49.492  1.00 98.99           C  
ATOM   1972  C   VAL J 258      22.871  10.506  47.990  1.00 98.99           C  
ATOM   1973  O   VAL J 258      22.489  11.439  47.279  1.00 98.97           O  
ATOM   1974  CB  VAL J 258      21.700  11.065  50.142  1.00 98.97           C  
ATOM   1975  CG1 VAL J 258      20.692   9.916  50.012  1.00 98.60           C  
ATOM   1976  CG2 VAL J 258      21.864  11.387  51.628  1.00 98.64           C  
ATOM   1977  N   SER J 259      23.148   9.304  47.511  1.00 98.98           N  
ATOM   1978  CA  SER J 259      23.131   9.001  46.083  1.00 98.97           C  
ATOM   1979  C   SER J 259      23.039   7.499  45.849  1.00 98.96           C  
ATOM   1980  O   SER J 259      23.657   6.715  46.567  1.00 98.88           O  
ATOM   1981  CB  SER J 259      24.431   9.523  45.458  1.00 98.95           C  
ATOM   1982  OG  SER J 259      24.518   9.282  44.070  1.00 98.80           O  
ATOM   1983  N   ASN J 260      22.359   7.075  44.792  1.00 98.95           N  
ATOM   1984  CA  ASN J 260      22.536   5.743  44.214  1.00 98.93           C  
ATOM   1985  C   ASN J 260      23.173   5.802  42.814  1.00 98.92           C  
ATOM   1986  O   ASN J 260      22.933   4.937  41.961  1.00 98.75           O  
ATOM   1987  CB  ASN J 260      21.219   4.949  44.282  1.00 98.86           C  
ATOM   1988  CG  ASN J 260      20.105   5.499  43.419  1.00 98.89           C  
ATOM   1989  OD1 ASN J 260      20.307   6.257  42.471  1.00 97.30           O  
ATOM   1990  ND2 ASN J 260      18.897   5.093  43.710  1.00 97.14           N  
ATOM   1991  N   HIS J 261      23.966   6.839  42.572  1.00 98.91           N  
ATOM   1992  CA  HIS J 261      24.722   7.011  41.330  1.00 98.89           C  
ATOM   1993  C   HIS J 261      23.816   7.183  40.088  1.00 98.88           C  
ATOM   1994  O   HIS J 261      24.150   6.778  38.966  1.00 98.72           O  
ATOM   1995  CB  HIS J 261      25.727   5.860  41.232  1.00 98.84           C  
ATOM   1996  CG  HIS J 261      27.024   6.221  40.608  1.00 98.82           C  
ATOM   1997  ND1 HIS J 261      28.224   6.234  41.290  1.00 97.41           N  
ATOM   1998  CD2 HIS J 261      27.288   6.538  39.307  1.00 97.44           C  
ATOM   1999  CE1 HIS J 261      29.179   6.533  40.413  1.00 97.36           C  
ATOM   2000  NE2 HIS J 261      28.646   6.724  39.203  1.00 97.78           N  
ATOM   2001  N   GLY J 262      22.641   7.752  40.281  1.00 98.92           N  
ATOM   2002  CA  GLY J 262      21.653   7.920  39.217  1.00 98.91           C  
ATOM   2003  C   GLY J 262      21.061   6.603  38.709  1.00 98.93           C  
ATOM   2004  O   GLY J 262      20.716   6.511  37.530  1.00 98.82           O  
ATOM   2005  N   GLY J 263      20.985   5.571  39.551  1.00 98.89           N  
ATOM   2006  CA  GLY J 263      20.491   4.232  39.191  1.00 98.86           C  
ATOM   2007  C   GLY J 263      21.455   3.423  38.317  1.00 98.88           C  
ATOM   2008  O   GLY J 263      21.035   2.511  37.603  1.00 98.71           O  
ATOM   2009  N   ARG J 264      22.742   3.756  38.344  1.00 98.83           N  
ATOM   2010  CA  ARG J 264      23.777   3.171  37.465  1.00 98.77           C  
ATOM   2011  C   ARG J 264      24.568   2.028  38.108  1.00 98.72           C  
ATOM   2012  O   ARG J 264      25.323   1.360  37.400  1.00 98.44           O  
ATOM   2013  CB  ARG J 264      24.738   4.277  36.992  1.00 98.62           C  
ATOM   2014  CG  ARG J 264      24.032   5.381  36.206  1.00 97.99           C  
ATOM   2015  CD  ARG J 264      24.935   6.608  35.992  1.00 98.16           C  
ATOM   2016  NE  ARG J 264      26.102   6.340  35.134  1.00 98.14           N  
ATOM   2017  CZ  ARG J 264      26.124   6.356  33.807  1.00 98.35           C  
ATOM   2018  NH1 ARG J 264      25.032   6.463  33.091  1.00 96.73           N  
ATOM   2019  NH2 ARG J 264      27.253   6.261  33.164  1.00 96.59           N  
ATOM   2020  N   GLN J 265      24.439   1.823  39.415  1.00 98.69           N  
ATOM   2021  CA  GLN J 265      25.259   0.870  40.173  1.00 98.54           C  
ATOM   2022  C   GLN J 265      24.460  -0.359  40.622  1.00 98.42           C  
ATOM   2023  O   GLN J 265      24.392  -1.330  39.868  1.00 97.77           O  
ATOM   2024  CB  GLN J 265      25.990   1.597  41.312  1.00 98.33           C  
ATOM   2025  CG  GLN J 265      27.092   2.553  40.812  1.00 97.81           C  
ATOM   2026  CD  GLN J 265      28.160   1.799  40.014  1.00 98.34           C  
ATOM   2027  OE1 GLN J 265      28.161   1.792  38.789  1.00 94.44           O  
ATOM   2028  NE2 GLN J 265      29.039   1.086  40.685  1.00 94.50           N  
ATOM   2029  N   LEU J 266      23.857  -0.341  41.816  1.00 98.34           N  
ATOM   2030  CA  LEU J 266      23.071  -1.470  42.315  1.00 98.20           C  
ATOM   2031  C   LEU J 266      21.613  -1.342  41.862  1.00 98.08           C  
ATOM   2032  O   LEU J 266      20.911  -0.414  42.277  1.00 96.76           O  
ATOM   2033  CB  LEU J 266      23.208  -1.540  43.849  1.00 97.76           C  
ATOM   2034  CG  LEU J 266      22.452  -2.721  44.501  1.00 96.44           C  
ATOM   2035  CD1 LEU J 266      23.016  -4.077  44.067  1.00 92.81           C  
ATOM   2036  CD2 LEU J 266      22.560  -2.630  46.020  1.00 92.57           C  
ATOM   2037  N   ASP J 267      21.139  -2.285  41.066  1.00 98.50           N  
ATOM   2038  CA  ASP J 267      19.714  -2.432  40.778  1.00 98.43           C  
ATOM   2039  C   ASP J 267      19.014  -3.260  41.870  1.00 98.28           C  
ATOM   2040  O   ASP J 267      19.639  -4.097  42.526  1.00 97.33           O  
ATOM   2041  CB  ASP J 267      19.491  -3.022  39.379  1.00 98.21           C  
ATOM   2042  CG  ASP J 267      18.034  -2.850  38.924  1.00 97.92           C  
ATOM   2043  OD1 ASP J 267      17.415  -1.828  39.302  1.00 96.77           O  
ATOM   2044  OD2 ASP J 267      17.524  -3.723  38.195  1.00 96.50           O  
ATOM   2045  N   GLY J 268      17.718  -3.019  42.076  1.00 98.56           N  
ATOM   2046  CA  GLY J 268      16.934  -3.626  43.156  1.00 98.46           C  
ATOM   2047  C   GLY J 268      17.069  -2.936  44.517  1.00 98.49           C  
ATOM   2048  O   GLY J 268      16.424  -3.363  45.477  1.00 97.70           O  
ATOM   2049  N   GLY J 269      17.852  -1.877  44.612  1.00 98.43           N  
ATOM   2050  CA  GLY J 269      17.917  -1.002  45.782  1.00 98.29           C  
ATOM   2051  C   GLY J 269      16.846   0.099  45.764  1.00 98.49           C  
ATOM   2052  O   GLY J 269      16.174   0.299  44.745  1.00 98.13           O  
ATOM   2053  N   PRO J 270      16.700   0.835  46.882  1.00 98.63           N  
ATOM   2054  CA  PRO J 270      15.725   1.923  46.977  1.00 98.64           C  
ATOM   2055  C   PRO J 270      16.085   3.110  46.071  1.00 98.77           C  
ATOM   2056  O   PRO J 270      17.238   3.291  45.658  1.00 98.67           O  
ATOM   2057  CB  PRO J 270      15.720   2.320  48.460  1.00 98.22           C  
ATOM   2058  CG  PRO J 270      17.149   2.002  48.909  1.00 96.45           C  
ATOM   2059  CD  PRO J 270      17.482   0.745  48.108  1.00 98.07           C  
ATOM   2060  N   ALA J 271      15.091   3.949  45.804  1.00 98.75           N  
ATOM   2061  CA  ALA J 271      15.349   5.269  45.255  1.00 98.80           C  
ATOM   2062  C   ALA J 271      16.183   6.105  46.234  1.00 98.87           C  
ATOM   2063  O   ALA J 271      16.015   6.015  47.449  1.00 98.82           O  
ATOM   2064  CB  ALA J 271      14.021   5.956  44.947  1.00 98.67           C  
ATOM   2065  N   SER J 272      17.042   6.961  45.705  1.00 98.92           N  
ATOM   2066  CA  SER J 272      17.867   7.841  46.541  1.00 98.95           C  
ATOM   2067  C   SER J 272      17.013   8.740  47.443  1.00 98.97           C  
ATOM   2068  O   SER J 272      17.341   8.931  48.614  1.00 98.94           O  
ATOM   2069  CB  SER J 272      18.757   8.686  45.632  1.00 98.82           C  
ATOM   2070  OG  SER J 272      19.650   9.488  46.370  1.00 92.48           O  
ATOM   2071  N   PHE J 273      15.889   9.234  46.943  1.00 98.95           N  
ATOM   2072  CA  PHE J 273      14.982  10.074  47.724  1.00 98.95           C  
ATOM   2073  C   PHE J 273      14.332   9.328  48.903  1.00 98.94           C  
ATOM   2074  O   PHE J 273      14.164   9.916  49.970  1.00 98.87           O  
ATOM   2075  CB  PHE J 273      13.918  10.675  46.798  1.00 98.94           C  
ATOM   2076  CG  PHE J 273      13.004  11.661  47.500  1.00 98.93           C  
ATOM   2077  CD1 PHE J 273      13.525  12.869  47.997  1.00 98.84           C  
ATOM   2078  CD2 PHE J 273      11.650  11.361  47.706  1.00 98.84           C  
ATOM   2079  CE1 PHE J 273      12.704  13.765  48.702  1.00 98.74           C  
ATOM   2080  CE2 PHE J 273      10.818  12.251  48.408  1.00 98.72           C  
ATOM   2081  CZ  PHE J 273      11.347  13.454  48.908  1.00 98.77           C  
ATOM   2082  N   ASP J 274      14.029   8.049  48.756  1.00 98.80           N  
ATOM   2083  CA  ASP J 274      13.463   7.235  49.843  1.00 98.65           C  
ATOM   2084  C   ASP J 274      14.482   6.989  50.966  1.00 98.55           C  
ATOM   2085  O   ASP J 274      14.109   6.872  52.132  1.00 98.03           O  
ATOM   2086  CB  ASP J 274      12.926   5.903  49.287  1.00 98.41           C  
ATOM   2087  CG  ASP J 274      11.712   6.066  48.365  1.00 97.89           C  
ATOM   2088  OD1 ASP J 274      10.959   7.059  48.517  1.00 97.15           O  
ATOM   2089  OD2 ASP J 274      11.511   5.199  47.488  1.00 96.98           O  
ATOM   2090  N   SER J 275      15.772   6.982  50.642  1.00 98.88           N  
ATOM   2091  CA  SER J 275      16.853   6.854  51.632  1.00 98.90           C  
ATOM   2092  C   SER J 275      17.192   8.167  52.348  1.00 98.93           C  
ATOM   2093  O   SER J 275      17.766   8.145  53.436  1.00 98.88           O  
ATOM   2094  CB  SER J 275      18.111   6.291  50.956  1.00 98.83           C  
ATOM   2095  OG  SER J 275      17.843   5.033  50.365  1.00 97.95           O  
ATOM   2096  N   LEU J 276      16.840   9.310  51.777  1.00 98.93           N  
ATOM   2097  CA  LEU J 276      17.290  10.620  52.263  1.00 98.95           C  
ATOM   2098  C   LEU J 276      16.888  10.900  53.716  1.00 98.94           C  
ATOM   2099  O   LEU J 276      17.705  11.398  54.485  1.00 98.89           O  
ATOM   2100  CB  LEU J 276      16.762  11.716  51.315  1.00 98.94           C  
ATOM   2101  CG  LEU J 276      17.057  13.166  51.759  1.00 98.89           C  
ATOM   2102  CD1 LEU J 276      18.548  13.446  51.948  1.00 98.88           C  
ATOM   2103  CD2 LEU J 276      16.511  14.134  50.712  1.00 98.88           C  
ATOM   2104  N   ARG J 277      15.660  10.586  54.118  1.00 98.61           N  
ATOM   2105  CA  ARG J 277      15.193  10.858  55.493  1.00 98.28           C  
ATOM   2106  C   ARG J 277      15.907  10.013  56.539  1.00 98.57           C  
ATOM   2107  O   ARG J 277      16.251  10.557  57.580  1.00 98.37           O  
ATOM   2108  CB  ARG J 277      13.677  10.677  55.615  1.00 96.79           C  
ATOM   2109  CG  ARG J 277      12.943  11.912  55.102  0.99 86.22           C  
ATOM   2110  CD  ARG J 277      11.477  11.844  55.524  0.98 83.11           C  
ATOM   2111  NE  ARG J 277      10.793  13.117  55.266  0.98 76.87           N  
ATOM   2112  CZ  ARG J 277       9.520  13.370  55.505  0.98 68.74           C  
ATOM   2113  NH1 ARG J 277       8.724  12.466  56.001  0.98 64.96           N  
ATOM   2114  NH2 ARG J 277       9.032  14.547  55.245  0.98 63.48           N  
ATOM   2115  N   TYR J 278      16.156   8.742  56.252  1.00 98.55           N  
ATOM   2116  CA  TYR J 278      16.915   7.868  57.151  1.00 98.62           C  
ATOM   2117  C   TYR J 278      18.337   8.398  57.352  1.00 98.81           C  
ATOM   2118  O   TYR J 278      18.815   8.518  58.477  1.00 98.69           O  
ATOM   2119  CB  TYR J 278      16.962   6.448  56.575  1.00 98.30           C  
ATOM   2120  CG  TYR J 278      15.603   5.789  56.426  1.00 97.41           C  
ATOM   2121  CD1 TYR J 278      14.938   5.285  57.560  1.00 95.45           C  
ATOM   2122  CD2 TYR J 278      14.990   5.671  55.161  1.00 95.64           C  
ATOM   2123  CE1 TYR J 278      13.687   4.669  57.440  1.00 94.42           C  
ATOM   2124  CE2 TYR J 278      13.740   5.056  55.027  1.00 94.35           C  
ATOM   2125  CZ  TYR J 278      13.094   4.557  56.172  1.00 94.44           C  
ATOM   2126  OH  TYR J 278      11.861   3.944  56.047  1.00 92.25           O  
ATOM   2127  N   VAL J 279      18.982   8.797  56.266  1.00 98.93           N  
ATOM   2128  CA  VAL J 279      20.322   9.396  56.318  1.00 98.96           C  
ATOM   2129  C   VAL J 279      20.303  10.732  57.066  1.00 98.98           C  
ATOM   2130  O   VAL J 279      21.157  10.958  57.916  1.00 98.96           O  
ATOM   2131  CB  VAL J 279      20.899   9.559  54.896  1.00 98.94           C  
ATOM   2132  CG1 VAL J 279      22.240  10.298  54.909  1.00 98.78           C  
ATOM   2133  CG2 VAL J 279      21.126   8.191  54.237  1.00 98.84           C  
ATOM   2134  N   ALA J 280      19.338  11.606  56.795  1.00 98.96           N  
ATOM   2135  CA  ALA J 280      19.252  12.916  57.445  1.00 98.96           C  
ATOM   2136  C   ALA J 280      19.037  12.805  58.963  1.00 98.96           C  
ATOM   2137  O   ALA J 280      19.668  13.537  59.724  1.00 98.89           O  
ATOM   2138  CB  ALA J 280      18.139  13.726  56.772  1.00 98.91           C  
ATOM   2139  N   GLU J 281      18.197  11.872  59.404  1.00 98.92           N  
ATOM   2140  CA  GLU J 281      17.990  11.596  60.828  1.00 98.88           C  
ATOM   2141  C   GLU J 281      19.272  11.061  61.489  1.00 98.92           C  
ATOM   2142  O   GLU J 281      19.671  11.553  62.543  1.00 98.81           O  
ATOM   2143  CB  GLU J 281      16.814  10.622  60.985  1.00 98.63           C  
ATOM   2144  CG  GLU J 281      16.437  10.377  62.448  0.99 89.80           C  
ATOM   2145  CD  GLU J 281      15.151   9.552  62.630  0.99 83.14           C  
ATOM   2146  OE1 GLU J 281      14.731   9.382  63.796  0.99 77.08           O  
ATOM   2147  OE2 GLU J 281      14.560   9.098  61.630  0.99 78.07           O  
ATOM   2148  N   ALA J 282      19.975  10.140  60.851  1.00 98.93           N  
ATOM   2149  CA  ALA J 282      21.236   9.609  61.368  1.00 98.95           C  
ATOM   2150  C   ALA J 282      22.359  10.660  61.423  1.00 98.95           C  
ATOM   2151  O   ALA J 282      23.166  10.671  62.354  1.00 98.87           O  
ATOM   2152  CB  ALA J 282      21.638   8.410  60.501  1.00 98.89           C  
ATOM   2153  N   VAL J 283      22.423  11.558  60.441  1.00 98.97           N  
ATOM   2154  CA  VAL J 283      23.391  12.669  60.422  1.00 98.97           C  
ATOM   2155  C   VAL J 283      23.112  13.660  61.549  1.00 98.96           C  
ATOM   2156  O   VAL J 283      24.063  14.196  62.120  1.00 98.89           O  
ATOM   2157  CB  VAL J 283      23.409  13.372  59.045  1.00 98.96           C  
ATOM   2158  CG1 VAL J 283      24.232  14.665  59.044  1.00 98.85           C  
ATOM   2159  CG2 VAL J 283      24.035  12.462  57.981  1.00 98.89           C  
ATOM   2160  N   ASP J 284      21.843  13.890  61.881  1.00 98.88           N  
ATOM   2161  CA  ASP J 284      21.409  14.784  62.963  1.00 98.81           C  
ATOM   2162  C   ASP J 284      22.085  16.173  62.912  1.00 98.76           C  
ATOM   2163  O   ASP J 284      22.609  16.696  63.903  1.00 98.26           O  
ATOM   2164  CB  ASP J 284      21.568  14.061  64.313  1.00 98.62           C  
ATOM   2165  CG  ASP J 284      20.889  14.811  65.455  1.00 97.76           C  
ATOM   2166  OD1 ASP J 284      19.844  15.459  65.196  1.00 95.47           O  
ATOM   2167  OD2 ASP J 284      21.412  14.732  66.589  1.00 94.61           O  
ATOM   2168  N   LYS J 285      22.133  16.749  61.721  1.00 98.61           N  
ATOM   2169  CA  LYS J 285      22.719  18.078  61.434  1.00 98.40           C  
ATOM   2170  C   LYS J 285      24.208  18.234  61.784  1.00 98.56           C  
ATOM   2171  O   LYS J 285      24.707  19.355  61.812  1.00 97.98           O  
ATOM   2172  CB  LYS J 285      21.867  19.190  62.067  1.00 97.61           C  
ATOM   2173  CG  LYS J 285      20.389  19.115  61.676  0.98 93.64           C  
ATOM   2174  CD  LYS J 285      19.609  20.231  62.363  0.97 85.12           C  
ATOM   2175  CE  LYS J 285      18.141  20.128  61.967  0.96 75.71           C  
ATOM   2176  NZ  LYS J 285      17.334  21.182  62.614  0.95 65.93           N  
ATOM   2177  N   ARG J 286      24.924  17.151  62.027  1.00 98.85           N  
ATOM   2178  CA  ARG J 286      26.353  17.193  62.381  1.00 98.83           C  
ATOM   2179  C   ARG J 286      27.246  17.662  61.229  1.00 98.84           C  
ATOM   2180  O   ARG J 286      28.263  18.302  61.472  1.00 98.62           O  
ATOM   2181  CB  ARG J 286      26.802  15.814  62.886  1.00 98.66           C  
ATOM   2182  CG  ARG J 286      26.275  15.538  64.299  1.00 96.25           C  
ATOM   2183  CD  ARG J 286      26.709  14.160  64.806  0.99 92.79           C  
ATOM   2184  NE  ARG J 286      25.927  13.082  64.193  0.99 87.75           N  
ATOM   2185  CZ  ARG J 286      26.175  11.785  64.282  0.99 82.99           C  
ATOM   2186  NH1 ARG J 286      27.236  11.331  64.894  0.99 76.64           N  
ATOM   2187  NH2 ARG J 286      25.358  10.913  63.762  0.99 76.93           N  
ATOM   2188  N   VAL J 287      26.858  17.343  59.993  1.00 98.94           N  
ATOM   2189  CA  VAL J 287      27.581  17.710  58.764  1.00 98.95           C  
ATOM   2190  C   VAL J 287      26.590  18.038  57.641  1.00 98.96           C  
ATOM   2191  O   VAL J 287      25.443  17.585  57.695  1.00 98.93           O  
ATOM   2192  CB  VAL J 287      28.545  16.593  58.308  1.00 98.93           C  
ATOM   2193  CG1 VAL J 287      29.635  16.312  59.349  1.00 98.79           C  
ATOM   2194  CG2 VAL J 287      27.829  15.282  57.971  1.00 98.84           C  
ATOM   2195  N   PRO J 288      27.007  18.784  56.610  1.00 98.96           N  
ATOM   2196  CA  PRO J 288      26.163  19.035  55.447  1.00 98.96           C  
ATOM   2197  C   PRO J 288      25.783  17.761  54.684  1.00 98.98           C  
ATOM   2198  O   PRO J 288      26.574  16.814  54.571  1.00 98.96           O  
ATOM   2199  CB  PRO J 288      26.957  19.989  54.549  1.00 98.82           C  
ATOM   2200  CG  PRO J 288      27.930  20.666  55.509  1.00 97.61           C  
ATOM   2201  CD  PRO J 288      28.231  19.560  56.515  1.00 98.76           C  
ATOM   2202  N   ILE J 289      24.586  17.771  54.093  1.00 98.98           N  
ATOM   2203  CA  ILE J 289      24.066  16.701  53.243  1.00 98.99           C  
ATOM   2204  C   ILE J 289      23.863  17.219  51.820  1.00 98.99           C  
ATOM   2205  O   ILE J 289      23.109  18.167  51.581  1.00 98.98           O  
ATOM   2206  CB  ILE J 289      22.771  16.098  53.829  1.00 98.98           C  
ATOM   2207  CG1 ILE J 289      23.063  15.448  55.202  1.00 98.92           C  
ATOM   2208  CG2 ILE J 289      22.167  15.062  52.856  1.00 98.95           C  
ATOM   2209  CD1 ILE J 289      21.808  14.975  55.941  1.00 98.63           C  
ATOM   2210  N   VAL J 290      24.484  16.539  50.864  1.00 98.99           N  
ATOM   2211  CA  VAL J 290      24.173  16.671  49.436  1.00 99.00           C  
ATOM   2212  C   VAL J 290      23.269  15.512  49.027  1.00 99.00           C  
ATOM   2213  O   VAL J 290      23.470  14.380  49.456  1.00 98.99           O  
ATOM   2214  CB  VAL J 290      25.447  16.723  48.570  1.00 98.99           C  
ATOM   2215  CG1 VAL J 290      25.101  17.020  47.102  1.00 98.92           C  
ATOM   2216  CG2 VAL J 290      26.428  17.801  49.053  1.00 98.94           C  
ATOM   2217  N   PHE J 291      22.291  15.782  48.183  1.00 99.00           N  
ATOM   2218  CA  PHE J 291      21.413  14.764  47.620  1.00 99.00           C  
ATOM   2219  C   PHE J 291      21.487  14.751  46.094  1.00 99.00           C  
ATOM   2220  O   PHE J 291      21.474  15.811  45.463  1.00 98.99           O  
ATOM   2221  CB  PHE J 291      19.980  15.011  48.104  1.00 98.99           C  
ATOM   2222  CG  PHE J 291      18.941  14.195  47.368  1.00 98.98           C  
ATOM   2223  CD1 PHE J 291      18.710  12.861  47.729  1.00 98.91           C  
ATOM   2224  CD2 PHE J 291      18.264  14.737  46.265  1.00 98.91           C  
ATOM   2225  CE1 PHE J 291      17.817  12.072  46.982  1.00 98.86           C  
ATOM   2226  CE2 PHE J 291      17.372  13.955  45.515  1.00 98.86           C  
ATOM   2227  CZ  PHE J 291      17.155  12.619  45.875  1.00 98.90           C  
ATOM   2228  N   ASP J 292      21.462  13.575  45.476  1.00 98.99           N  
ATOM   2229  CA  ASP J 292      21.249  13.438  44.027  1.00 98.98           C  
ATOM   2230  C   ASP J 292      20.475  12.175  43.630  1.00 98.98           C  
ATOM   2231  O   ASP J 292      20.023  11.395  44.473  1.00 98.95           O  
ATOM   2232  CB  ASP J 292      22.576  13.611  43.253  1.00 98.95           C  
ATOM   2233  CG  ASP J 292      23.514  12.412  43.177  1.00 98.91           C  
ATOM   2234  OD1 ASP J 292      23.073  11.249  43.261  1.00 98.71           O  
ATOM   2235  OD2 ASP J 292      24.710  12.637  42.885  1.00 98.65           O  
ATOM   2236  N   SER J 293      20.367  11.959  42.341  1.00 98.97           N  
ATOM   2237  CA  SER J 293      19.744  10.843  41.614  1.00 98.95           C  
ATOM   2238  C   SER J 293      18.264  11.049  41.285  1.00 98.92           C  
ATOM   2239  O   SER J 293      17.369  10.844  42.106  1.00 98.67           O  
ATOM   2240  CB  SER J 293      19.995   9.490  42.285  1.00 98.90           C  
ATOM   2241  OG  SER J 293      21.382   9.306  42.534  1.00 98.71           O  
ATOM   2242  N   GLY J 294      17.995  11.425  40.037  1.00 98.93           N  
ATOM   2243  CA  GLY J 294      16.650  11.535  39.471  1.00 98.89           C  
ATOM   2244  C   GLY J 294      16.013  12.923  39.530  1.00 98.92           C  
ATOM   2245  O   GLY J 294      14.861  13.070  39.119  1.00 98.78           O  
ATOM   2246  N   VAL J 295      16.732  13.935  39.970  1.00 98.97           N  
ATOM   2247  CA  VAL J 295      16.230  15.318  39.986  1.00 98.98           C  
ATOM   2248  C   VAL J 295      16.002  15.825  38.558  1.00 98.97           C  
ATOM   2249  O   VAL J 295      16.922  15.850  37.738  1.00 98.94           O  
ATOM   2250  CB  VAL J 295      17.175  16.252  40.764  1.00 98.96           C  
ATOM   2251  CG1 VAL J 295      16.675  17.702  40.766  1.00 98.85           C  
ATOM   2252  CG2 VAL J 295      17.291  15.793  42.221  1.00 98.89           C  
ATOM   2253  N   ARG J 296      14.758  16.222  38.260  1.00 98.95           N  
ATOM   2254  CA  ARG J 296      14.332  16.729  36.940  1.00 98.93           C  
ATOM   2255  C   ARG J 296      13.391  17.938  37.012  1.00 98.92           C  
ATOM   2256  O   ARG J 296      13.044  18.480  35.964  1.00 98.75           O  
ATOM   2257  CB  ARG J 296      13.665  15.608  36.127  1.00 98.83           C  
ATOM   2258  CG  ARG J 296      14.567  14.388  35.817  1.00 98.39           C  
ATOM   2259  CD  ARG J 296      15.776  14.737  34.940  1.00 97.57           C  
ATOM   2260  NE  ARG J 296      16.597  13.544  34.661  1.00 96.88           N  
ATOM   2261  CZ  ARG J 296      17.578  13.059  35.421  1.00 96.78           C  
ATOM   2262  NH1 ARG J 296      17.927  13.614  36.551  1.00 93.76           N  
ATOM   2263  NH2 ARG J 296      18.225  11.990  35.053  1.00 93.73           N  
ATOM   2264  N   ARG J 297      12.961  18.322  38.221  1.00 98.94           N  
ATOM   2265  CA  ARG J 297      11.986  19.402  38.446  1.00 98.95           C  
ATOM   2266  C   ARG J 297      12.350  20.234  39.676  1.00 98.97           C  
ATOM   2267  O   ARG J 297      12.910  19.696  40.631  1.00 98.93           O  
ATOM   2268  CB  ARG J 297      10.579  18.797  38.632  1.00 98.86           C  
ATOM   2269  CG  ARG J 297       9.965  18.164  37.374  1.00 98.36           C  
ATOM   2270  CD  ARG J 297       9.677  19.231  36.316  1.00 97.98           C  
ATOM   2271  NE  ARG J 297       8.934  18.689  35.169  1.00 97.72           N  
ATOM   2272  CZ  ARG J 297       8.560  19.395  34.121  1.00 97.94           C  
ATOM   2273  NH1 ARG J 297       8.842  20.676  34.029  1.00 95.97           N  
ATOM   2274  NH2 ARG J 297       7.895  18.842  33.140  1.00 96.32           N  
ATOM   2275  N   GLY J 298      11.934  21.493  39.697  1.00 98.95           N  
ATOM   2276  CA  GLY J 298      12.048  22.350  40.880  1.00 98.95           C  
ATOM   2277  C   GLY J 298      11.363  21.759  42.117  1.00 98.98           C  
ATOM   2278  O   GLY J 298      11.914  21.797  43.215  1.00 98.96           O  
ATOM   2279  N   GLN J 299      10.214  21.102  41.953  1.00 98.95           N  
ATOM   2280  CA  GLN J 299       9.557  20.383  43.057  1.00 98.94           C  
ATOM   2281  C   GLN J 299      10.425  19.263  43.667  1.00 98.97           C  
ATOM   2282  O   GLN J 299      10.312  18.998  44.859  1.00 98.93           O  
ATOM   2283  CB  GLN J 299       8.195  19.810  42.628  1.00 98.72           C  
ATOM   2284  CG  GLN J 299       8.265  18.793  41.478  1.00 96.15           C  
ATOM   2285  CD  GLN J 299       7.205  17.689  41.529  1.00 95.01           C  
ATOM   2286  OE1 GLN J 299       6.993  17.042  42.540  1.00 89.26           O  
ATOM   2287  NE2 GLN J 299       6.551  17.394  40.439  1.00 87.27           N  
ATOM   2288  N   HIS J 300      11.274  18.600  42.885  1.00 98.98           N  
ATOM   2289  CA  HIS J 300      12.167  17.560  43.402  1.00 98.98           C  
ATOM   2290  C   HIS J 300      13.234  18.174  44.317  1.00 98.99           C  
ATOM   2291  O   HIS J 300      13.522  17.625  45.375  1.00 98.97           O  
ATOM   2292  CB  HIS J 300      12.835  16.788  42.254  1.00 98.97           C  
ATOM   2293  CG  HIS J 300      11.907  16.102  41.276  1.00 98.95           C  
ATOM   2294  ND1 HIS J 300      12.297  15.573  40.058  1.00 97.03           N  
ATOM   2295  CD2 HIS J 300      10.566  15.840  41.401  1.00 97.38           C  
ATOM   2296  CE1 HIS J 300      11.222  15.014  39.474  1.00 97.83           C  
ATOM   2297  NE2 HIS J 300      10.159  15.159  40.265  1.00 98.13           N  
ATOM   2298  N   ILE J 301      13.746  19.341  43.937  1.00 98.99           N  
ATOM   2299  CA  ILE J 301      14.706  20.105  44.741  1.00 98.99           C  
ATOM   2300  C   ILE J 301      14.055  20.544  46.054  1.00 98.99           C  
ATOM   2301  O   ILE J 301      14.583  20.268  47.127  1.00 98.99           O  
ATOM   2302  CB  ILE J 301      15.247  21.313  43.944  1.00 98.98           C  
ATOM   2303  CG1 ILE J 301      15.918  20.844  42.636  1.00 98.69           C  
ATOM   2304  CG2 ILE J 301      16.234  22.122  44.800  1.00 98.84           C  
ATOM   2305  CD1 ILE J 301      16.251  21.980  41.670  1.00 97.11           C  
ATOM   2306  N   PHE J 302      12.867  21.133  45.985  1.00 98.99           N  
ATOM   2307  CA  PHE J 302      12.100  21.523  47.169  1.00 98.99           C  
ATOM   2308  C   PHE J 302      11.882  20.339  48.122  1.00 98.99           C  
ATOM   2309  O   PHE J 302      12.149  20.437  49.321  1.00 98.99           O  
ATOM   2310  CB  PHE J 302      10.759  22.112  46.720  1.00 98.99           C  
ATOM   2311  CG  PHE J 302       9.950  22.729  47.845  1.00 98.98           C  
ATOM   2312  CD1 PHE J 302       9.266  21.920  48.774  1.00 98.92           C  
ATOM   2313  CD2 PHE J 302       9.890  24.128  47.974  1.00 98.92           C  
ATOM   2314  CE1 PHE J 302       8.533  22.497  49.820  1.00 98.88           C  
ATOM   2315  CE2 PHE J 302       9.155  24.714  49.013  1.00 98.89           C  
ATOM   2316  CZ  PHE J 302       8.475  23.897  49.940  1.00 98.90           C  
ATOM   2317  N   LYS J 303      11.442  19.203  47.593  1.00 98.99           N  
ATOM   2318  CA  LYS J 303      11.199  17.990  48.388  1.00 98.99           C  
ATOM   2319  C   LYS J 303      12.473  17.453  49.047  1.00 98.98           C  
ATOM   2320  O   LYS J 303      12.408  17.023  50.193  1.00 98.94           O  
ATOM   2321  CB  LYS J 303      10.565  16.907  47.505  1.00 98.96           C  
ATOM   2322  CG  LYS J 303       9.094  17.202  47.182  1.00 98.75           C  
ATOM   2323  CD  LYS J 303       8.560  16.213  46.144  1.00 98.40           C  
ATOM   2324  CE  LYS J 303       7.109  16.540  45.806  1.00 98.06           C  
ATOM   2325  NZ  LYS J 303       6.512  15.530  44.900  1.00 97.70           N  
ATOM   2326  N   ALA J 304      13.601  17.479  48.353  1.00 98.99           N  
ATOM   2327  CA  ALA J 304      14.877  17.033  48.908  1.00 98.99           C  
ATOM   2328  C   ALA J 304      15.338  17.936  50.065  1.00 98.99           C  
ATOM   2329  O   ALA J 304      15.667  17.437  51.137  1.00 98.97           O  
ATOM   2330  CB  ALA J 304      15.906  16.958  47.779  1.00 98.98           C  
ATOM   2331  N   ILE J 305      15.275  19.253  49.896  1.00 98.99           N  
ATOM   2332  CA  ILE J 305      15.658  20.211  50.945  1.00 98.99           C  
ATOM   2333  C   ILE J 305      14.728  20.095  52.161  1.00 98.98           C  
ATOM   2334  O   ILE J 305      15.195  19.988  53.292  1.00 98.94           O  
ATOM   2335  CB  ILE J 305      15.693  21.645  50.375  1.00 98.96           C  
ATOM   2336  CG1 ILE J 305      16.792  21.754  49.301  1.00 98.51           C  
ATOM   2337  CG2 ILE J 305      15.951  22.678  51.491  1.00 98.73           C  
ATOM   2338  CD1 ILE J 305      16.681  23.029  48.469  1.00 94.18           C  
ATOM   2339  N   ALA J 306      13.418  20.024  51.943  1.00 98.98           N  
ATOM   2340  CA  ALA J 306      12.444  19.814  53.016  1.00 98.97           C  
ATOM   2341  C   ALA J 306      12.602  18.459  53.735  1.00 98.95           C  
ATOM   2342  O   ALA J 306      12.096  18.274  54.843  1.00 98.82           O  
ATOM   2343  CB  ALA J 306      11.037  19.969  52.423  1.00 98.94           C  
ATOM   2344  N   SER J 307      13.303  17.511  53.123  1.00 98.95           N  
ATOM   2345  CA  SER J 307      13.588  16.179  53.680  1.00 98.93           C  
ATOM   2346  C   SER J 307      14.969  16.052  54.327  1.00 98.90           C  
ATOM   2347  O   SER J 307      15.305  14.966  54.797  1.00 98.71           O  
ATOM   2348  CB  SER J 307      13.383  15.096  52.619  1.00 98.88           C  
ATOM   2349  OG  SER J 307      12.067  15.162  52.097  1.00 98.42           O  
ATOM   2350  N   GLY J 308      15.752  17.125  54.380  1.00 98.91           N  
ATOM   2351  CA  GLY J 308      17.013  17.191  55.127  1.00 98.88           C  
ATOM   2352  C   GLY J 308      18.281  17.419  54.301  1.00 98.92           C  
ATOM   2353  O   GLY J 308      19.359  17.491  54.888  1.00 98.82           O  
ATOM   2354  N   ALA J 309      18.193  17.557  52.983  1.00 98.97           N  
ATOM   2355  CA  ALA J 309      19.350  17.943  52.176  1.00 98.98           C  
ATOM   2356  C   ALA J 309      19.661  19.442  52.322  1.00 98.97           C  
ATOM   2357  O   ALA J 309      18.749  20.269  52.362  1.00 98.93           O  
ATOM   2358  CB  ALA J 309      19.115  17.553  50.708  1.00 98.96           C  
ATOM   2359  N   ASP J 310      20.944  19.788  52.336  1.00 98.97           N  
ATOM   2360  CA  ASP J 310      21.404  21.181  52.252  1.00 98.96           C  
ATOM   2361  C   ASP J 310      21.575  21.627  50.796  1.00 98.97           C  
ATOM   2362  O   ASP J 310      21.217  22.751  50.431  1.00 98.93           O  
ATOM   2363  CB  ASP J 310      22.726  21.328  53.012  1.00 98.91           C  
ATOM   2364  CG  ASP J 310      22.549  21.074  54.502  1.00 98.76           C  
ATOM   2365  OD1 ASP J 310      21.921  21.935  55.163  1.00 98.17           O  
ATOM   2366  OD2 ASP J 310      23.030  20.014  54.970  1.00 98.07           O  
ATOM   2367  N   LEU J 311      22.093  20.725  49.964  1.00 98.99           N  
ATOM   2368  CA  LEU J 311      22.322  20.952  48.537  1.00 98.99           C  
ATOM   2369  C   LEU J 311      21.770  19.789  47.712  1.00 98.99           C  
ATOM   2370  O   LEU J 311      21.776  18.636  48.143  1.00 98.98           O  
ATOM   2371  CB  LEU J 311      23.830  21.125  48.261  1.00 98.98           C  
ATOM   2372  CG  LEU J 311      24.524  22.286  49.002  1.00 98.88           C  
ATOM   2373  CD1 LEU J 311      26.018  22.248  48.697  1.00 98.84           C  
ATOM   2374  CD2 LEU J 311      23.986  23.656  48.581  1.00 98.80           C  
ATOM   2375  N   VAL J 312      21.367  20.086  46.479  1.00 98.99           N  
ATOM   2376  CA  VAL J 312      20.902  19.096  45.503  1.00 98.99           C  
ATOM   2377  C   VAL J 312      21.803  19.134  44.279  1.00 99.00           C  
ATOM   2378  O   VAL J 312      22.017  20.191  43.696  1.00 98.98           O  
ATOM   2379  CB  VAL J 312      19.431  19.338  45.127  1.00 98.97           C  
ATOM   2380  CG1 VAL J 312      18.944  18.288  44.127  1.00 98.08           C  
ATOM   2381  CG2 VAL J 312      18.529  19.265  46.363  1.00 98.26           C  
ATOM   2382  N   ALA J 313      22.311  17.979  43.860  1.00 99.00           N  
ATOM   2383  CA  ALA J 313      23.163  17.875  42.688  1.00 99.00           C  
ATOM   2384  C   ALA J 313      22.418  17.323  41.463  1.00 99.00           C  
ATOM   2385  O   ALA J 313      21.527  16.473  41.557  1.00 98.98           O  
ATOM   2386  CB  ALA J 313      24.417  17.068  43.042  1.00 98.99           C  
ATOM   2387  N   ILE J 314      22.831  17.782  40.283  1.00 98.97           N  
ATOM   2388  CA  ILE J 314      22.347  17.285  38.992  1.00 98.95           C  
ATOM   2389  C   ILE J 314      23.511  16.736  38.167  1.00 98.98           C  
ATOM   2390  O   ILE J 314      24.588  17.333  38.102  1.00 98.94           O  
ATOM   2391  CB  ILE J 314      21.527  18.347  38.225  1.00 98.49           C  
ATOM   2392  CG1 ILE J 314      22.330  19.645  37.973  1.00 89.38           C  
ATOM   2393  CG2 ILE J 314      20.218  18.639  38.981  1.00 91.30           C  
ATOM   2394  CD1 ILE J 314      21.642  20.605  36.993  1.00 91.77           C  
ATOM   2395  N   GLY J 315      23.287  15.592  37.536  1.00 98.98           N  
ATOM   2396  CA  GLY J 315      24.243  14.947  36.633  1.00 98.98           C  
ATOM   2397  C   GLY J 315      23.792  15.061  35.184  1.00 98.98           C  
ATOM   2398  O   GLY J 315      24.149  16.011  34.480  1.00 98.96           O  
ATOM   2399  N   ARG J 316      22.972  14.122  34.737  1.00 98.98           N  
ATOM   2400  CA  ARG J 316      22.533  14.034  33.328  1.00 98.97           C  
ATOM   2401  C   ARG J 316      21.917  15.316  32.757  1.00 98.97           C  
ATOM   2402  O   ARG J 316      22.294  15.653  31.635  1.00 98.93           O  
ATOM   2403  CB  ARG J 316      21.576  12.852  33.122  1.00 98.92           C  
ATOM   2404  CG  ARG J 316      22.235  11.496  33.388  1.00 98.61           C  
ATOM   2405  CD  ARG J 316      21.221  10.397  33.068  1.00 98.50           C  
ATOM   2406  NE  ARG J 316      21.688   9.056  33.409  1.00 98.45           N  
ATOM   2407  CZ  ARG J 316      21.531   8.442  34.569  1.00 98.56           C  
ATOM   2408  NH1 ARG J 316      21.040   9.045  35.629  1.00 97.35           N  
ATOM   2409  NH2 ARG J 316      21.872   7.189  34.684  1.00 97.19           N  
ATOM   2410  N   PRO J 317      21.049  16.058  33.466  1.00 98.97           N  
ATOM   2411  CA  PRO J 317      20.487  17.293  32.917  1.00 98.97           C  
ATOM   2412  C   PRO J 317      21.554  18.303  32.478  1.00 98.97           C  
ATOM   2413  O   PRO J 317      21.469  18.847  31.376  1.00 98.94           O  
ATOM   2414  CB  PRO J 317      19.593  17.859  34.024  1.00 98.92           C  
ATOM   2415  CG  PRO J 317      19.151  16.616  34.786  1.00 98.60           C  
ATOM   2416  CD  PRO J 317      20.409  15.751  34.734  1.00 98.94           C  
ATOM   2417  N   ALA J 318      22.594  18.485  33.286  1.00 98.97           N  
ATOM   2418  CA  ALA J 318      23.695  19.371  32.931  1.00 98.97           C  
ATOM   2419  C   ALA J 318      24.477  18.858  31.707  1.00 98.97           C  
ATOM   2420  O   ALA J 318      24.841  19.644  30.841  1.00 98.94           O  
ATOM   2421  CB  ALA J 318      24.595  19.549  34.157  1.00 98.90           C  
ATOM   2422  N   ILE J 319      24.676  17.547  31.594  1.00 98.94           N  
ATOM   2423  CA  ILE J 319      25.376  16.952  30.439  1.00 98.93           C  
ATOM   2424  C   ILE J 319      24.571  17.108  29.140  1.00 98.94           C  
ATOM   2425  O   ILE J 319      25.149  17.375  28.088  1.00 98.89           O  
ATOM   2426  CB  ILE J 319      25.720  15.475  30.719  1.00 98.82           C  
ATOM   2427  CG1 ILE J 319      26.601  15.317  31.976  1.00 97.09           C  
ATOM   2428  CG2 ILE J 319      26.418  14.811  29.518  1.00 97.45           C  
ATOM   2429  CD1 ILE J 319      27.879  16.164  31.984  1.00 93.49           C  
ATOM   2430  N   TYR J 320      23.252  16.995  29.203  1.00 98.90           N  
ATOM   2431  CA  TYR J 320      22.405  17.260  28.043  1.00 98.89           C  
ATOM   2432  C   TYR J 320      22.449  18.741  27.639  1.00 98.88           C  
ATOM   2433  O   TYR J 320      22.613  19.043  26.460  1.00 98.81           O  
ATOM   2434  CB  TYR J 320      20.979  16.767  28.328  1.00 98.85           C  
ATOM   2435  CG  TYR J 320      20.854  15.280  28.629  1.00 98.82           C  
ATOM   2436  CD1 TYR J 320      21.685  14.332  27.990  1.00 98.64           C  
ATOM   2437  CD2 TYR J 320      19.887  14.829  29.546  1.00 98.64           C  
ATOM   2438  CE1 TYR J 320      21.553  12.954  28.255  1.00 98.42           C  
ATOM   2439  CE2 TYR J 320      19.738  13.455  29.817  1.00 98.43           C  
ATOM   2440  CZ  TYR J 320      20.575  12.524  29.169  1.00 98.46           C  
ATOM   2441  OH  TYR J 320      20.431  11.172  29.420  1.00 97.78           O  
ATOM   2442  N   GLY J 321      22.410  19.646  28.603  1.00 98.86           N  
ATOM   2443  CA  GLY J 321      22.620  21.076  28.337  1.00 98.86           C  
ATOM   2444  C   GLY J 321      23.985  21.379  27.714  1.00 98.88           C  
ATOM   2445  O   GLY J 321      24.067  22.112  26.731  1.00 98.81           O  
ATOM   2446  N   LEU J 322      25.036  20.750  28.231  1.00 98.89           N  
ATOM   2447  CA  LEU J 322      26.383  20.847  27.668  1.00 98.90           C  
ATOM   2448  C   LEU J 322      26.415  20.424  26.195  1.00 98.88           C  
ATOM   2449  O   LEU J 322      26.974  21.143  25.370  1.00 98.83           O  
ATOM   2450  CB  LEU J 322      27.341  19.988  28.511  1.00 98.89           C  
ATOM   2451  CG  LEU J 322      28.764  19.834  27.934  1.00 98.84           C  
ATOM   2452  CD1 LEU J 322      29.508  21.166  27.892  1.00 98.80           C  
ATOM   2453  CD2 LEU J 322      29.563  18.848  28.779  1.00 98.77           C  
ATOM   2454  N   SER J 323      25.808  19.289  25.861  1.00 98.84           N  
ATOM   2455  CA  SER J 323      25.840  18.757  24.494  1.00 98.77           C  
ATOM   2456  C   SER J 323      25.194  19.693  23.470  1.00 98.65           C  
ATOM   2457  O   SER J 323      25.627  19.744  22.320  1.00 98.36           O  
ATOM   2458  CB  SER J 323      25.184  17.377  24.441  1.00 98.68           C  
ATOM   2459  OG  SER J 323      23.780  17.411  24.577  1.00 98.33           O  
ATOM   2460  N   LEU J 324      24.179  20.427  23.886  1.00 98.77           N  
ATOM   2461  CA  LEU J 324      23.356  21.258  23.007  1.00 98.68           C  
ATOM   2462  C   LEU J 324      23.802  22.720  22.947  1.00 98.55           C  
ATOM   2463  O   LEU J 324      23.527  23.391  21.948  1.00 98.04           O  
ATOM   2464  CB  LEU J 324      21.902  21.164  23.489  1.00 98.56           C  
ATOM   2465  CG  LEU J 324      21.262  19.785  23.258  1.00 98.26           C  
ATOM   2466  CD1 LEU J 324      20.009  19.652  24.112  1.00 97.71           C  
ATOM   2467  CD2 LEU J 324      20.872  19.587  21.792  1.00 97.59           C  
ATOM   2468  N   GLY J 325      24.447  23.221  23.991  1.00 98.66           N  
ATOM   2469  CA  GLY J 325      24.758  24.648  24.110  1.00 98.65           C  
ATOM   2470  C   GLY J 325      26.070  24.991  24.815  1.00 98.75           C  
ATOM   2471  O   GLY J 325      26.261  26.155  25.174  1.00 98.60           O  
ATOM   2472  N   GLY J 326      26.945  24.042  25.032  1.00 98.80           N  
ATOM   2473  CA  GLY J 326      28.238  24.280  25.673  1.00 98.79           C  
ATOM   2474  C   GLY J 326      28.106  24.920  27.056  1.00 98.87           C  
ATOM   2475  O   GLY J 326      27.260  24.520  27.861  1.00 98.80           O  
ATOM   2476  N   SER J 327      28.930  25.922  27.340  1.00 98.89           N  
ATOM   2477  CA  SER J 327      28.880  26.652  28.614  1.00 98.89           C  
ATOM   2478  C   SER J 327      27.555  27.398  28.809  1.00 98.93           C  
ATOM   2479  O   SER J 327      26.997  27.394  29.908  1.00 98.88           O  
ATOM   2480  CB  SER J 327      30.067  27.619  28.719  1.00 98.67           C  
ATOM   2481  OG  SER J 327      30.024  28.658  27.762  1.00 92.16           O  
ATOM   2482  N   THR J 328      27.002  27.970  27.736  1.00 98.82           N  
ATOM   2483  CA  THR J 328      25.691  28.633  27.755  1.00 98.82           C  
ATOM   2484  C   THR J 328      24.579  27.636  28.077  1.00 98.85           C  
ATOM   2485  O   THR J 328      23.723  27.918  28.914  1.00 98.76           O  
ATOM   2486  CB  THR J 328      25.407  29.312  26.409  1.00 98.64           C  
ATOM   2487  OG1 THR J 328      26.453  30.190  26.065  1.00 97.01           O  
ATOM   2488  CG2 THR J 328      24.121  30.132  26.431  1.00 97.33           C  
ATOM   2489  N   GLY J 329      24.617  26.451  27.480  1.00 98.83           N  
ATOM   2490  CA  GLY J 329      23.645  25.390  27.741  1.00 98.82           C  
ATOM   2491  C   GLY J 329      23.711  24.843  29.171  1.00 98.89           C  
ATOM   2492  O   GLY J 329      22.671  24.604  29.784  1.00 98.86           O  
ATOM   2493  N   ILE J 330      24.913  24.708  29.733  1.00 98.92           N  
ATOM   2494  CA  ILE J 330      25.083  24.371  31.159  1.00 98.94           C  
ATOM   2495  C   ILE J 330      24.380  25.409  32.038  1.00 98.97           C  
ATOM   2496  O   ILE J 330      23.528  25.046  32.847  1.00 98.94           O  
ATOM   2497  CB  ILE J 330      26.586  24.265  31.529  1.00 98.81           C  
ATOM   2498  CG1 ILE J 330      27.240  22.979  30.961  1.00 97.16           C  
ATOM   2499  CG2 ILE J 330      26.812  24.346  33.048  1.00 98.29           C  
ATOM   2500  CD1 ILE J 330      26.978  21.687  31.746  1.00 92.65           C  
ATOM   2501  N   LYS J 331      24.702  26.690  31.869  1.00 98.95           N  
ATOM   2502  CA  LYS J 331      24.096  27.763  32.664  1.00 98.96           C  
ATOM   2503  C   LYS J 331      22.569  27.765  32.529  1.00 98.96           C  
ATOM   2504  O   LYS J 331      21.871  27.846  33.535  1.00 98.93           O  
ATOM   2505  CB  LYS J 331      24.707  29.112  32.276  1.00 98.91           C  
ATOM   2506  CG  LYS J 331      24.185  30.222  33.194  1.00 98.30           C  
ATOM   2507  CD  LYS J 331      24.685  31.615  32.784  1.00 97.06           C  
ATOM   2508  CE  LYS J 331      24.129  32.690  33.723  1.00 93.06           C  
ATOM   2509  NZ  LYS J 331      22.633  32.741  33.705  1.00 87.57           N  
ATOM   2510  N   GLN J 332      22.056  27.615  31.313  1.00 98.92           N  
ATOM   2511  CA  GLN J 332      20.616  27.589  31.038  1.00 98.91           C  
ATOM   2512  C   GLN J 332      19.894  26.446  31.773  1.00 98.94           C  
ATOM   2513  O   GLN J 332      18.777  26.633  32.253  1.00 98.88           O  
ATOM   2514  CB  GLN J 332      20.407  27.495  29.524  1.00 98.67           C  
ATOM   2515  CG  GLN J 332      18.929  27.666  29.132  1.00 95.85           C  
ATOM   2516  CD  GLN J 332      18.699  27.544  27.623  1.00 96.98           C  
ATOM   2517  OE1 GLN J 332      19.611  27.392  26.832  1.00 91.42           O  
ATOM   2518  NE2 GLN J 332      17.467  27.596  27.195  1.00 90.73           N  
ATOM   2519  N   VAL J 333      20.511  25.276  31.904  1.00 98.96           N  
ATOM   2520  CA  VAL J 333      19.935  24.166  32.691  1.00 98.97           C  
ATOM   2521  C   VAL J 333      19.848  24.517  34.179  1.00 98.98           C  
ATOM   2522  O   VAL J 333      18.834  24.228  34.820  1.00 98.97           O  
ATOM   2523  CB  VAL J 333      20.728  22.863  32.460  1.00 98.94           C  
ATOM   2524  CG1 VAL J 333      20.365  21.755  33.457  1.00 98.77           C  
ATOM   2525  CG2 VAL J 333      20.438  22.314  31.061  1.00 98.82           C  
ATOM   2526  N   PHE J 334      20.865  25.155  34.738  1.00 98.99           N  
ATOM   2527  CA  PHE J 334      20.812  25.617  36.130  1.00 98.99           C  
ATOM   2528  C   PHE J 334      19.768  26.729  36.319  1.00 98.99           C  
ATOM   2529  O   PHE J 334      18.984  26.672  37.275  1.00 98.98           O  
ATOM   2530  CB  PHE J 334      22.208  26.044  36.597  1.00 98.99           C  
ATOM   2531  CG  PHE J 334      23.099  24.887  37.012  1.00 98.98           C  
ATOM   2532  CD1 PHE J 334      23.202  24.532  38.368  1.00 98.86           C  
ATOM   2533  CD2 PHE J 334      23.826  24.156  36.055  1.00 98.88           C  
ATOM   2534  CE1 PHE J 334      24.024  23.463  38.765  1.00 98.81           C  
ATOM   2535  CE2 PHE J 334      24.645  23.085  36.439  1.00 98.83           C  
ATOM   2536  CZ  PHE J 334      24.746  22.739  37.801  1.00 98.86           C  
ATOM   2537  N   ASP J 335      19.673  27.669  35.394  1.00 98.98           N  
ATOM   2538  CA  ASP J 335      18.641  28.718  35.380  1.00 98.97           C  
ATOM   2539  C   ASP J 335      17.224  28.117  35.315  1.00 98.97           C  
ATOM   2540  O   ASP J 335      16.342  28.546  36.059  1.00 98.93           O  
ATOM   2541  CB  ASP J 335      18.869  29.680  34.194  1.00 98.92           C  
ATOM   2542  CG  ASP J 335      20.084  30.609  34.334  1.00 98.47           C  
ATOM   2543  OD1 ASP J 335      20.461  30.968  35.472  1.00 97.68           O  
ATOM   2544  OD2 ASP J 335      20.644  31.031  33.297  1.00 97.57           O  
ATOM   2545  N   PHE J 336      17.021  27.075  34.503  1.00 98.94           N  
ATOM   2546  CA  PHE J 336      15.758  26.329  34.456  1.00 98.94           C  
ATOM   2547  C   PHE J 336      15.353  25.799  35.835  1.00 98.95           C  
ATOM   2548  O   PHE J 336      14.232  26.034  36.292  1.00 98.91           O  
ATOM   2549  CB  PHE J 336      15.880  25.180  33.436  1.00 98.86           C  
ATOM   2550  CG  PHE J 336      14.755  24.159  33.518  1.00 98.53           C  
ATOM   2551  CD1 PHE J 336      13.559  24.356  32.813  1.00 97.54           C  
ATOM   2552  CD2 PHE J 336      14.885  23.025  34.345  1.00 97.66           C  
ATOM   2553  CE1 PHE J 336      12.502  23.435  32.936  1.00 96.99           C  
ATOM   2554  CE2 PHE J 336      13.837  22.102  34.474  1.00 96.91           C  
ATOM   2555  CZ  PHE J 336      12.641  22.312  33.767  1.00 96.77           C  
ATOM   2556  N   PHE J 337      16.259  25.108  36.522  1.00 98.98           N  
ATOM   2557  CA  PHE J 337      15.954  24.558  37.847  1.00 98.98           C  
ATOM   2558  C   PHE J 337      15.712  25.642  38.893  1.00 98.99           C  
ATOM   2559  O   PHE J 337      14.823  25.480  39.732  1.00 98.97           O  
ATOM   2560  CB  PHE J 337      17.081  23.628  38.304  1.00 98.97           C  
ATOM   2561  CG  PHE J 337      17.056  22.260  37.664  1.00 98.93           C  
ATOM   2562  CD1 PHE J 337      15.976  21.389  37.911  1.00 98.77           C  
ATOM   2563  CD2 PHE J 337      18.103  21.843  36.829  1.00 98.78           C  
ATOM   2564  CE1 PHE J 337      15.939  20.118  37.312  1.00 98.60           C  
ATOM   2565  CE2 PHE J 337      18.075  20.578  36.231  1.00 98.57           C  
ATOM   2566  CZ  PHE J 337      16.988  19.717  36.469  1.00 98.56           C  
ATOM   2567  N   LYS J 338      16.463  26.734  38.846  1.00 98.98           N  
ATOM   2568  CA  LYS J 338      16.252  27.901  39.716  1.00 98.99           C  
ATOM   2569  C   LYS J 338      14.855  28.494  39.500  1.00 98.99           C  
ATOM   2570  O   LYS J 338      14.117  28.662  40.464  1.00 98.97           O  
ATOM   2571  CB  LYS J 338      17.368  28.923  39.473  1.00 98.97           C  
ATOM   2572  CG  LYS J 338      17.220  30.169  40.356  1.00 98.81           C  
ATOM   2573  CD  LYS J 338      18.387  31.144  40.135  1.00 98.20           C  
ATOM   2574  CE  LYS J 338      18.209  32.441  40.923  1.00 95.30           C  
ATOM   2575  NZ  LYS J 338      17.108  33.281  40.372  1.00 91.79           N  
ATOM   2576  N   THR J 339      14.470  28.734  38.250  1.00 98.97           N  
ATOM   2577  CA  THR J 339      13.149  29.284  37.896  1.00 98.95           C  
ATOM   2578  C   THR J 339      12.010  28.361  38.333  1.00 98.96           C  
ATOM   2579  O   THR J 339      11.029  28.815  38.926  1.00 98.91           O  
ATOM   2580  CB  THR J 339      13.066  29.534  36.383  1.00 98.87           C  
ATOM   2581  OG1 THR J 339      14.063  30.441  35.986  1.00 96.79           O  
ATOM   2582  CG2 THR J 339      11.732  30.136  35.952  1.00 97.02           C  
ATOM   2583  N   GLU J 340      12.123  27.052  38.101  1.00 98.96           N  
ATOM   2584  CA  GLU J 340      11.109  26.109  38.600  1.00 98.94           C  
ATOM   2585  C   GLU J 340      11.039  26.097  40.136  1.00 98.96           C  
ATOM   2586  O   GLU J 340       9.942  26.023  40.695  1.00 98.90           O  
ATOM   2587  CB  GLU J 340      11.351  24.674  38.094  1.00 98.77           C  
ATOM   2588  CG  GLU J 340      10.907  24.432  36.648  1.00 96.75           C  
ATOM   2589  CD  GLU J 340      10.490  22.968  36.379  1.00 97.74           C  
ATOM   2590  OE1 GLU J 340       9.839  22.707  35.348  1.00 95.47           O  
ATOM   2591  OE2 GLU J 340      10.755  22.067  37.198  1.00 96.05           O  
ATOM   2592  N   LEU J 341      12.181  26.173  40.815  1.00 98.98           N  
ATOM   2593  CA  LEU J 341      12.209  26.223  42.275  1.00 98.99           C  
ATOM   2594  C   LEU J 341      11.513  27.486  42.802  1.00 98.99           C  
ATOM   2595  O   LEU J 341      10.678  27.367  43.696  1.00 98.98           O  
ATOM   2596  CB  LEU J 341      13.659  26.094  42.778  1.00 98.98           C  
ATOM   2597  CG  LEU J 341      13.793  26.107  44.313  1.00 98.95           C  
ATOM   2598  CD1 LEU J 341      13.016  24.962  44.976  1.00 98.94           C  
ATOM   2599  CD2 LEU J 341      15.263  25.978  44.700  1.00 98.93           C  
ATOM   2600  N   GLU J 342      11.773  28.646  42.232  1.00 98.98           N  
ATOM   2601  CA  GLU J 342      11.107  29.913  42.590  1.00 98.97           C  
ATOM   2602  C   GLU J 342       9.576  29.808  42.473  1.00 98.97           C  
ATOM   2603  O   GLU J 342       8.849  30.175  43.397  1.00 98.92           O  
ATOM   2604  CB  GLU J 342      11.611  31.044  41.677  1.00 98.94           C  
ATOM   2605  CG  GLU J 342      13.051  31.477  41.983  1.00 98.53           C  
ATOM   2606  CD  GLU J 342      13.681  32.345  40.879  1.00 98.38           C  
ATOM   2607  OE1 GLU J 342      14.725  32.971  41.151  1.00 96.46           O  
ATOM   2608  OE2 GLU J 342      13.191  32.356  39.732  1.00 96.65           O  
ATOM   2609  N   MET J 343       9.071  29.223  41.384  1.00 98.93           N  
ATOM   2610  CA  MET J 343       7.627  28.993  41.211  1.00 98.88           C  
ATOM   2611  C   MET J 343       7.052  28.071  42.294  1.00 98.90           C  
ATOM   2612  O   MET J 343       5.983  28.341  42.842  1.00 98.77           O  
ATOM   2613  CB  MET J 343       7.345  28.388  39.829  1.00 98.53           C  
ATOM   2614  CG  MET J 343       7.570  29.379  38.681  1.00 88.88           C  
ATOM   2615  SD  MET J 343       7.052  28.737  37.047  1.00 82.19           S  
ATOM   2616  CE  MET J 343       8.279  27.432  36.785  1.00 72.14           C  
ATOM   2617  N   VAL J 344       7.761  26.988  42.623  1.00 98.92           N  
ATOM   2618  CA  VAL J 344       7.337  26.061  43.687  1.00 98.94           C  
ATOM   2619  C   VAL J 344       7.345  26.760  45.047  1.00 98.95           C  
ATOM   2620  O   VAL J 344       6.382  26.613  45.797  1.00 98.92           O  
ATOM   2621  CB  VAL J 344       8.207  24.789  43.714  1.00 98.91           C  
ATOM   2622  CG1 VAL J 344       7.847  23.864  44.881  1.00 98.72           C  
ATOM   2623  CG2 VAL J 344       8.019  23.963  42.438  1.00 98.79           C  
ATOM   2624  N   MET J 345       8.374  27.534  45.351  1.00 98.96           N  
ATOM   2625  CA  MET J 345       8.488  28.297  46.598  1.00 98.97           C  
ATOM   2626  C   MET J 345       7.329  29.290  46.762  1.00 98.95           C  
ATOM   2627  O   MET J 345       6.686  29.299  47.816  1.00 98.87           O  
ATOM   2628  CB  MET J 345       9.830  29.040  46.642  1.00 98.97           C  
ATOM   2629  CG  MET J 345      11.015  28.094  46.871  1.00 98.92           C  
ATOM   2630  SD  MET J 345      12.637  28.881  46.709  1.00 98.91           S  
ATOM   2631  CE  MET J 345      12.660  29.946  48.179  1.00 98.54           C  
ATOM   2632  N   GLN J 346       7.004  30.044  45.724  1.00 98.92           N  
ATOM   2633  CA  GLN J 346       5.870  30.980  45.739  1.00 98.88           C  
ATOM   2634  C   GLN J 346       4.547  30.266  46.047  1.00 98.84           C  
ATOM   2635  O   GLN J 346       3.807  30.665  46.945  1.00 98.64           O  
ATOM   2636  CB  GLN J 346       5.800  31.712  44.391  1.00 98.82           C  
ATOM   2637  CG  GLN J 346       4.686  32.774  44.337  1.00 98.49           C  
ATOM   2638  CD  GLN J 346       4.883  33.913  45.346  1.00 98.23           C  
ATOM   2639  OE1 GLN J 346       5.982  34.359  45.599  1.00 94.91           O  
ATOM   2640  NE2 GLN J 346       3.834  34.402  45.944  1.00 94.25           N  
ATOM   2641  N   LEU J 347       4.262  29.175  45.346  1.00 98.85           N  
ATOM   2642  CA  LEU J 347       3.005  28.425  45.517  1.00 98.80           C  
ATOM   2643  C   LEU J 347       2.954  27.605  46.821  1.00 98.73           C  
ATOM   2644  O   LEU J 347       1.864  27.295  47.314  1.00 98.42           O  
ATOM   2645  CB  LEU J 347       2.792  27.527  44.287  1.00 98.72           C  
ATOM   2646  CG  LEU J 347       2.594  28.289  42.956  1.00 98.31           C  
ATOM   2647  CD1 LEU J 347       2.523  27.285  41.804  1.00 97.87           C  
ATOM   2648  CD2 LEU J 347       1.304  29.121  42.946  1.00 97.57           C  
ATOM   2649  N   ALA J 348       4.110  27.265  47.389  1.00 98.82           N  
ATOM   2650  CA  ALA J 348       4.217  26.617  48.696  1.00 98.79           C  
ATOM   2651  C   ALA J 348       4.240  27.618  49.870  1.00 98.76           C  
ATOM   2652  O   ALA J 348       4.141  27.207  51.029  1.00 98.41           O  
ATOM   2653  CB  ALA J 348       5.453  25.707  48.694  1.00 98.65           C  
ATOM   2654  N   GLY J 349       4.350  28.908  49.594  1.00 98.70           N  
ATOM   2655  CA  GLY J 349       4.395  29.960  50.609  1.00 98.50           C  
ATOM   2656  C   GLY J 349       5.712  30.008  51.390  1.00 98.51           C  
ATOM   2657  O   GLY J 349       5.690  30.249  52.600  1.00 97.80           O  
ATOM   2658  N   THR J 350       6.838  29.762  50.725  1.00 98.74           N  
ATOM   2659  CA  THR J 350       8.194  29.797  51.300  1.00 98.73           C  
ATOM   2660  C   THR J 350       9.006  30.926  50.667  1.00 98.85           C  
ATOM   2661  O   THR J 350       9.195  30.947  49.449  1.00 98.67           O  
ATOM   2662  CB  THR J 350       8.920  28.457  51.105  1.00 97.70           C  
ATOM   2663  OG1 THR J 350       8.776  27.985  49.784  1.00 90.98           O  
ATOM   2664  CG2 THR J 350       8.343  27.373  52.014  1.00 94.11           C  
ATOM   2665  N   GLN J 351       9.493  31.850  51.489  1.00 98.87           N  
ATOM   2666  CA  GLN J 351      10.227  33.032  51.018  1.00 98.89           C  
ATOM   2667  C   GLN J 351      11.707  32.731  50.736  1.00 98.93           C  
ATOM   2668  O   GLN J 351      12.282  33.262  49.785  1.00 98.86           O  
ATOM   2669  CB  GLN J 351      10.081  34.145  52.071  1.00 98.79           C  
ATOM   2670  CG  GLN J 351      10.698  35.495  51.646  1.00 97.97           C  
ATOM   2671  CD  GLN J 351      10.011  36.101  50.422  1.00 97.81           C  
ATOM   2672  OE1 GLN J 351       8.846  36.452  50.451  1.00 93.08           O  
ATOM   2673  NE2 GLN J 351      10.702  36.220  49.313  1.00 92.14           N  
ATOM   2674  N   THR J 352      12.329  31.891  51.551  1.00 98.95           N  
ATOM   2675  CA  THR J 352      13.775  31.609  51.521  1.00 98.95           C  
ATOM   2676  C   THR J 352      14.063  30.108  51.497  1.00 98.96           C  
ATOM   2677  O   THR J 352      13.193  29.282  51.787  1.00 98.92           O  
ATOM   2678  CB  THR J 352      14.487  32.239  52.728  1.00 98.87           C  
ATOM   2679  OG1 THR J 352      14.084  31.594  53.916  1.00 98.28           O  
ATOM   2680  CG2 THR J 352      14.223  33.738  52.881  1.00 98.28           C  
ATOM   2681  N   VAL J 353      15.312  29.743  51.222  1.00 98.96           N  
ATOM   2682  CA  VAL J 353      15.766  28.343  51.320  1.00 98.96           C  
ATOM   2683  C   VAL J 353      15.618  27.794  52.746  1.00 98.94           C  
ATOM   2684  O   VAL J 353      15.288  26.623  52.926  1.00 98.84           O  
ATOM   2685  CB  VAL J 353      17.221  28.214  50.822  1.00 98.93           C  
ATOM   2686  CG1 VAL J 353      17.757  26.782  50.963  1.00 98.74           C  
ATOM   2687  CG2 VAL J 353      17.316  28.601  49.340  1.00 98.79           C  
ATOM   2688  N   GLU J 354      15.800  28.630  53.766  1.00 98.85           N  
ATOM   2689  CA  GLU J 354      15.587  28.225  55.163  1.00 98.72           C  
ATOM   2690  C   GLU J 354      14.107  27.901  55.453  1.00 98.76           C  
ATOM   2691  O   GLU J 354      13.804  26.949  56.175  1.00 98.52           O  
ATOM   2692  CB  GLU J 354      16.122  29.330  56.089  1.00 98.20           C  
ATOM   2693  CG  GLU J 354      16.285  28.876  57.552  0.99 88.79           C  
ATOM   2694  CD  GLU J 354      17.248  27.690  57.719  0.99 82.57           C  
ATOM   2695  OE1 GLU J 354      17.041  26.909  58.672  0.98 76.84           O  
ATOM   2696  OE2 GLU J 354      18.179  27.527  56.895  0.98 79.28           O  
ATOM   2697  N   ASP J 355      13.185  28.607  54.815  1.00 98.83           N  
ATOM   2698  CA  ASP J 355      11.757  28.274  54.899  1.00 98.81           C  
ATOM   2699  C   ASP J 355      11.445  26.927  54.235  1.00 98.84           C  
ATOM   2700  O   ASP J 355      10.609  26.178  54.740  1.00 98.75           O  
ATOM   2701  CB  ASP J 355      10.900  29.384  54.279  1.00 98.67           C  
ATOM   2702  CG  ASP J 355      11.046  30.723  54.992  1.00 98.14           C  
ATOM   2703  OD1 ASP J 355      11.000  30.735  56.245  1.00 97.03           O  
ATOM   2704  OD2 ASP J 355      11.198  31.736  54.274  1.00 96.64           O  
ATOM   2705  N   ILE J 356      12.152  26.570  53.154  1.00 98.93           N  
ATOM   2706  CA  ILE J 356      12.028  25.230  52.547  1.00 98.95           C  
ATOM   2707  C   ILE J 356      12.489  24.154  53.537  1.00 98.93           C  
ATOM   2708  O   ILE J 356      11.789  23.157  53.712  1.00 98.87           O  
ATOM   2709  CB  ILE J 356      12.810  25.091  51.218  1.00 98.95           C  
ATOM   2710  CG1 ILE J 356      12.427  26.175  50.196  1.00 98.87           C  
ATOM   2711  CG2 ILE J 356      12.551  23.698  50.611  1.00 98.86           C  
ATOM   2712  CD1 ILE J 356      13.322  26.176  48.946  1.00 98.77           C  
ATOM   2713  N   LYS J 357      13.623  24.345  54.219  1.00 98.85           N  
ATOM   2714  CA  LYS J 357      14.134  23.395  55.228  1.00 98.73           C  
ATOM   2715  C   LYS J 357      13.131  23.150  56.358  1.00 98.62           C  
ATOM   2716  O   LYS J 357      13.047  22.040  56.880  1.00 98.09           O  
ATOM   2717  CB  LYS J 357      15.465  23.893  55.817  1.00 98.50           C  
ATOM   2718  CG  LYS J 357      16.614  23.848  54.802  1.00 97.01           C  
ATOM   2719  CD  LYS J 357      17.926  24.306  55.449  1.00 95.45           C  
ATOM   2720  CE  LYS J 357      19.062  24.222  54.435  1.00 91.99           C  
ATOM   2721  NZ  LYS J 357      20.380  24.449  55.067  1.00 86.82           N  
ATOM   2722  N   ASN J 358      12.346  24.154  56.700  1.00 98.51           N  
ATOM   2723  CA  ASN J 358      11.318  24.079  57.742  1.00 98.30           C  
ATOM   2724  C   ASN J 358       9.929  23.653  57.225  1.00 98.31           C  
ATOM   2725  O   ASN J 358       9.014  23.422  58.022  1.00 97.57           O  
ATOM   2726  CB  ASN J 358      11.285  25.432  58.466  1.00 97.74           C  
ATOM   2727  CG  ASN J 358      12.552  25.659  59.274  1.00 95.17           C  
ATOM   2728  OD1 ASN J 358      12.930  24.847  60.101  1.00 88.37           O  
ATOM   2729  ND2 ASN J 358      13.233  26.759  59.064  1.00 86.70           N  
ATOM   2730  N   ALA J 359       9.757  23.531  55.909  1.00 98.58           N  
ATOM   2731  CA  ALA J 359       8.491  23.137  55.310  1.00 98.58           C  
ATOM   2732  C   ALA J 359       8.163  21.663  55.598  1.00 98.62           C  
ATOM   2733  O   ALA J 359       9.002  20.767  55.514  1.00 98.31           O  
ATOM   2734  CB  ALA J 359       8.513  23.439  53.804  1.00 98.34           C  
ATOM   2735  N   LYS J 360       6.889  21.391  55.884  1.00 98.51           N  
ATOM   2736  CA  LYS J 360       6.391  20.017  56.012  1.00 98.36           C  
ATOM   2737  C   LYS J 360       5.872  19.527  54.669  1.00 98.52           C  
ATOM   2738  O   LYS J 360       5.064  20.198  54.031  1.00 98.05           O  
ATOM   2739  CB  LYS J 360       5.321  19.917  57.096  1.00 97.37           C  
ATOM   2740  CG  LYS J 360       5.920  20.150  58.490  0.93 85.14           C  
ATOM   2741  CD  LYS J 360       4.874  19.913  59.582  0.90 78.09           C  
ATOM   2742  CE  LYS J 360       5.522  20.145  60.944  0.89 67.51           C  
ATOM   2743  NZ  LYS J 360       4.582  19.905  62.057  0.88 58.03           N  
ATOM   2744  N   LEU J 361       6.283  18.323  54.296  1.00 98.61           N  
ATOM   2745  CA  LEU J 361       5.681  17.582  53.192  1.00 98.68           C  
ATOM   2746  C   LEU J 361       4.526  16.725  53.711  1.00 98.58           C  
ATOM   2747  O   LEU J 361       4.450  16.403  54.901  1.00 98.31           O  
ATOM   2748  CB  LEU J 361       6.761  16.743  52.475  1.00 98.72           C  
ATOM   2749  CG  LEU J 361       7.954  17.555  51.933  1.00 98.68           C  
ATOM   2750  CD1 LEU J 361       8.953  16.612  51.267  1.00 98.55           C  
ATOM   2751  CD2 LEU J 361       7.530  18.606  50.903  1.00 98.51           C  
ATOM   2752  N   ARG J 362       3.626  16.338  52.816  1.00 98.50           N  
ATOM   2753  CA  ARG J 362       2.541  15.404  53.121  1.00 98.37           C  
ATOM   2754  C   ARG J 362       2.863  14.049  52.518  1.00 98.38           C  
ATOM   2755  O   ARG J 362       3.070  13.959  51.314  1.00 98.11           O  
ATOM   2756  CB  ARG J 362       1.213  15.970  52.600  1.00 98.03           C  
ATOM   2757  CG  ARG J 362       0.010  15.055  52.922  1.00 96.91           C  
ATOM   2758  CD  ARG J 362      -1.304  15.680  52.443  1.00 95.30           C  
ATOM   2759  NE  ARG J 362      -1.619  16.905  53.181  1.00 92.45           N  
ATOM   2760  CZ  ARG J 362      -2.448  17.873  52.807  1.00 91.04           C  
ATOM   2761  NH1 ARG J 362      -3.123  17.807  51.695  1.00 86.40           N  
ATOM   2762  NH2 ARG J 362      -2.604  18.933  53.555  1.00 86.87           N  
ATOM   2763  N   GLU J 363       2.846  13.007  53.344  0.99 97.88           N  
ATOM   2764  CA  GLU J 363       2.960  11.616  52.891  0.99 97.68           C  
ATOM   2765  C   GLU J 363       1.873  11.307  51.853  0.99 97.87           C  
ATOM   2766  O   GLU J 363       0.686  11.592  52.081  0.99 97.09           O  
ATOM   2767  CB  GLU J 363       2.805  10.688  54.104  0.99 96.29           C  
ATOM   2768  CG  GLU J 363       3.574   9.360  53.985  0.96 84.65           C  
ATOM   2769  CD  GLU J 363       5.008   9.486  54.484  0.96 77.23           C  
ATOM   2770  OE1 GLU J 363       5.895   8.849  53.894  0.96 70.72           O  
ATOM   2771  OE2 GLU J 363       5.242  10.252  55.447  0.95 70.44           O  
ATOM   2772  N   ASN J 364       2.258  10.706  50.742  0.95 96.69           N  
ATOM   2773  CA  ASN J 364       1.293  10.217  49.767  0.95 96.78           C  
ATOM   2774  C   ASN J 364       0.735   8.869  50.234  0.95 96.10           C  
ATOM   2775  O   ASN J 364       1.320   7.816  50.008  0.95 93.38           O  
ATOM   2776  CB  ASN J 364       1.923  10.158  48.371  0.96 96.08           C  
ATOM   2777  CG  ASN J 364       0.884   9.845  47.305  0.96 94.87           C  
ATOM   2778  OD1 ASN J 364      -0.275   9.553  47.581  0.95 90.10           O  
ATOM   2779  ND2 ASN J 364       1.262   9.941  46.052  0.95 89.75           N  
ATOM   2780  N   ARG J 365      -0.430   8.899  50.869  0.77 93.11           N  
ATOM   2781  CA  ARG J 365      -1.090   7.708  51.437  0.77 91.30           C  
ATOM   2782  C   ARG J 365      -1.762   6.803  50.401  0.77 87.95           C  
ATOM   2783  O   ARG J 365      -2.393   5.822  50.784  0.77 77.17           O  
ATOM   2784  CB  ARG J 365      -2.112   8.157  52.483  0.80 86.06           C  
ATOM   2785  CG  ARG J 365      -1.459   8.942  53.631  0.71 74.63           C  
ATOM   2786  CD  ARG J 365      -2.499   9.414  54.649  0.71 70.53           C  
ATOM   2787  NE  ARG J 365      -3.208   8.275  55.251  0.70 61.72           N  
ATOM   2788  CZ  ARG J 365      -4.241   8.347  56.070  0.70 53.20           C  
ATOM   2789  NH1 ARG J 365      -4.743   9.492  56.439  0.70 48.88           N  
ATOM   2790  NH2 ARG J 365      -4.784   7.253  56.534  0.70 46.45           N  
ATOM   2791  N   PHE J 366      -1.694   7.141  49.120  0.59 89.51           N  
ATOM   2792  CA  PHE J 366      -2.407   6.452  48.040  0.60 85.05           C  
ATOM   2793  C   PHE J 366      -1.472   5.715  47.080  0.60 79.99           C  
ATOM   2794  O   PHE J 366      -1.917   5.264  46.024  0.60 69.46           O  
ATOM   2795  CB  PHE J 366      -3.294   7.456  47.299  0.60 80.99           C  
ATOM   2796  CG  PHE J 366      -4.243   8.210  48.199  0.52 79.09           C  
ATOM   2797  CD1 PHE J 366      -5.374   7.569  48.728  0.51 72.99           C  
ATOM   2798  CD2 PHE J 366      -3.995   9.554  48.524  0.50 73.32           C  
ATOM   2799  CE1 PHE J 366      -6.251   8.263  49.565  0.50 69.06           C  
ATOM   2800  CE2 PHE J 366      -4.867  10.254  49.360  0.52 69.71           C  
ATOM   2801  CZ  PHE J 366      -6.000   9.611  49.877  0.53 70.19           C  
ATOM   2802  N   MET J 367      -0.210   5.587  47.434  0.51 77.93           N  
ATOM   2803  CA  MET J 367       0.784   4.793  46.707  0.50 75.34           C  
ATOM   2804  C   MET J 367       1.804   4.205  47.678  0.51 73.35           C  
ATOM   2805  O   MET J 367       1.952   4.697  48.798  0.51 65.26           O  
ATOM   2806  CB  MET J 367       1.443   5.633  45.604  0.50 68.03           C  
ATOM   2807  CG  MET J 367       2.312   6.780  46.130  0.44 62.54           C  
ATOM   2808  SD  MET J 367       2.984   7.834  44.800  0.43 58.72           S  
ATOM   2809  CE  MET J 367       4.063   6.652  43.962  0.43 53.10           C  
ATOM   2810  N   CYS J 368       2.479   3.135  47.241  0.28 65.55           N  
ATOM   2811  CA  CYS J 368       3.577   2.475  47.960  0.30 61.80           C  
ATOM   2812  C   CYS J 368       4.925   2.901  47.389  0.29 56.43           C  
ATOM   2813  O   CYS J 368       5.022   3.142  46.154  0.29 50.62           O  
ATOM   2814  CB  CYS J 368       3.403   0.949  47.894  0.32 56.51           C  
ATOM   2815  SG  CYS J 368       1.808   0.433  48.606  0.25 50.85           S  
ATOM   2816  OXT CYS J 368       5.912   2.978  48.171  0.19 51.50           O  
TER    2817      CYS J 368                                                      
HETATM 2818  C1  LAC Q   1      29.878   6.143  35.820  1.00 97.29           C  
HETATM 2819  C2  LAC Q   1      31.146   6.105  36.625  1.00 97.38           C  
HETATM 2820  C3  LAC Q   1      32.297   6.736  35.891  0.99 96.19           C  
HETATM 2821  O1  LAC Q   1      29.903   5.994  34.590  1.00 93.36           O  
HETATM 2822  O2  LAC Q   1      30.962   6.689  37.862  0.96 94.39           O  
HETATM 2823  OXT LAC Q   1      28.793   6.255  36.440  0.98 94.67           O  
ENDMDL                                                                          
END                                                                             
