# Supplementary material for: Accurate structure prediction of biomolecular interactions with AlphaFold 3
Source: Nature. 2024 May 8;630(8016):493–500. doi: 10.1038/s41586-024-07487-w (PMC11168924; doi:10.1038/s41586-024-07487-w)
Supplement: Supplementary file 3 — AF3 predictions for the Posebusters benchmark and outputs of the Posebusters checks for those predictions. [file 41586_2024_7487_MOESM3_ESM.zip › 6M73_FNR_pred_lig_pose.sdf]

6M73_FNR_A_401
     RDKit          3D

 31 33  0  0  0  0  0  0  0  0999 V2000
   28.0112    9.7365   36.7535 C   0  0  0  0  0  0  0  0  0  0  0  0
   28.2082    9.7368   38.1481 N   0  0  0  0  0  0  0  0  0  0  0  0
   29.5011    9.7924   38.6514 C   0  0  0  0  0  0  0  0  0  0  0  0
   29.6964    9.8683   39.9880 N   0  0  0  0  0  0  0  0  0  0  0  0
   30.9586    9.9839   40.4968 C   0  0  0  0  0  0  0  0  0  0  0  0
   31.1121   10.0839   41.7084 O   0  0  0  0  0  0  0  0  0  0  0  0
   32.0397   10.0104   39.6487 N   0  0  0  0  0  0  0  0  0  0  0  0
   31.9117    9.9259   38.2890 C   0  0  0  0  0  0  0  0  0  0  0  0
   32.9171    9.9867   37.5747 O   0  0  0  0  0  0  0  0  0  0  0  0
   30.5997    9.7934   37.7552 C   0  0  0  0  0  0  0  0  0  0  0  0
   30.4097    9.6890   36.4111 N   0  0  0  0  0  0  0  0  0  0  0  0
   29.1375    9.6944   35.8938 C   0  0  0  0  0  0  0  0  0  0  0  0
   28.9468    9.6943   34.5117 C   0  0  0  0  0  0  0  0  0  0  0  0
   27.6756    9.7583   33.9738 C   0  0  0  0  0  0  0  0  0  0  0  0
   27.5003    9.7716   32.4804 C   0  0  0  0  0  0  0  0  0  0  0  0
   26.5448    9.8199   34.8327 C   0  0  0  0  0  0  0  0  0  0  0  0
   25.1478    9.9189   34.2832 C   0  0  0  0  0  0  0  0  0  0  0  0
   26.7293    9.7995   36.2070 C   0  0  0  0  0  0  0  0  0  0  0  0
   27.0559    9.8047   39.0830 C   0  0  0  0  0  0  0  0  0  0  0  0
   26.6672   11.2664   39.3167 C   0  0  2  0  0  0  0  0  0  0  0  0
   27.6334   11.9090   40.1438 O   0  0  0  0  0  0  0  0  0  0  0  0
   25.3275   11.4206   39.9898 C   0  0  2  0  0  0  0  0  0  0  0  0
   25.3187   10.6759   41.2026 O   0  0  0  0  0  0  0  0  0  0  0  0
   24.1284   11.0335   39.1055 C   0  0  2  0  0  0  0  0  0  0  0  0
   24.3557   11.3665   37.7492 O   0  0  0  0  0  0  0  0  0  0  0  0
   22.9093   11.7618   39.6212 C   0  0  0  0  0  0  0  0  0  0  0  0
   21.7610   11.3928   38.9073 O   0  0  0  0  0  0  0  0  0  0  0  0
   21.1739   12.2100   37.6782 P   0  0  0  0  0  5  0  0  0  0  0  0
   19.7993   11.6665   37.5104 O   0  0  0  0  0  0  0  0  0  0  0  0
   22.0653   11.8752   36.5080 O   0  0  0  0  0  0  0  0  0  0  0  0
   21.1840   13.6721   38.0102 O   0  0  0  0  0  0  0  0  0  0  0  0
  1  2  1  0
  2  3  1  0
  3  4  1  0
  4  5  1  0
  5  6  2  0
  5  7  1  0
  7  8  1  0
  8  9  2  0
  3 10  2  0
  8 10  1  0
 10 11  1  0
  1 12  2  0
 11 12  1  0
 12 13  1  0
 13 14  2  0
 14 15  1  0
 14 16  1  0
 16 17  1  0
  1 18  1  0
 16 18  2  0
  2 19  1  0
 19 20  1  0
 20 21  1  1
 20 22  1  0
 22 23  1  1
 22 24  1  0
 24 25  1  6
 24 26  1  0
 26 27  1  0
 27 28  1  0
 28 29  1  0
 28 30  2  0
 28 31  1  0
M  END
