# Supplementary material for: Accurate structure prediction of biomolecular interactions with AlphaFold 3
Source: Nature. 2024 May 8;630(8016):493–500. doi: 10.1038/s41586-024-07487-w (PMC11168924; doi:10.1038/s41586-024-07487-w)
Supplement: Supplementary file 3 — AF3 predictions for the Posebusters benchmark and outputs of the Posebusters checks for those predictions. [file 41586_2024_7487_MOESM3_ESM.zip › 6T88_MWQ_pred_context_pose.pdb]

TITLE     6T88                                                                  
REVDAT   1   01-OCT-21         0                                                
REMARK   6                                                                      
REMARK   6 PDB GENERATED WITH DEEPMIND STRUCTURE CLASS VERSION 1.0.2.           
SEQRES   1 J  460  MET GLU TYR THR TYR ASP VAL VAL ILE ILE GLY SER GLY          
SEQRES   2 J  460  GLY ALA GLY PHE SER ALA GLY LEU GLU ALA ILE ALA ALA          
SEQRES   3 J  460  GLY ARG SER ALA VAL ILE ILE GLU LYS MET PRO ILE ILE          
SEQRES   4 J  460  GLY GLY ASN SER LEU ILE SER GLY ALA GLU MET ASN VAL          
SEQRES   5 J  460  ALA GLY SER TRP VAL GLN LYS ASN MET GLY ILE THR ASP          
SEQRES   6 J  460  SER LYS GLU LEU PHE ILE SER ASP THR LEU LYS GLY GLY          
SEQRES   7 J  460  ASP PHE LYS GLY ASP PRO GLU MET VAL LYS THR MET VAL          
SEQRES   8 J  460  ASP ASN ALA VAL GLY ALA ALA GLU TRP LEU ARG ASP TYR          
SEQRES   9 J  460  VAL LYS VAL GLU PHE TYR PRO ASP GLN LEU PHE GLN PHE          
SEQRES  10 J  460  GLY GLY HIS SER VAL LYS ARG ALA LEU ILE PRO LYS GLY          
SEQRES  11 J  460  HIS THR GLY ALA GLU VAL ILE SER LYS PHE SER ILE LYS          
SEQRES  12 J  460  ALA ASP GLU VAL GLY LEU PRO ILE HIS THR ASN THR LYS          
SEQRES  13 J  460  ALA GLU LYS LEU ILE GLN ASP GLN THR GLY ARG ILE VAL          
SEQRES  14 J  460  GLY VAL GLU ALA ALA HIS ASN GLY LYS THR ILE THR TYR          
SEQRES  15 J  460  HIS ALA LYS ARG GLY VAL VAL ILE ALA THR GLY GLY PHE          
SEQRES  16 J  460  SER SER ASN MET GLU MET ARG LYS LYS TYR ASN PRO GLU          
SEQRES  17 J  460  LEU ASP GLU ARG TYR GLY SER THR GLY HIS ALA GLY GLY          
SEQRES  18 J  460  THR GLY ASP GLY ILE VAL MET ALA GLU LYS ILE HIS ALA          
SEQRES  19 J  460  ALA ALA LYS ASN MET GLY TYR ILE GLN SER TYR PRO ILE          
SEQRES  20 J  460  CYS SER PRO THR SER GLY ALA ILE ALA LEU ILE ALA ASP          
SEQRES  21 J  460  SER ARG PHE PHE GLY ALA VAL LEU ILE ASN GLN LYS GLY          
SEQRES  22 J  460  GLU ARG PHE VAL GLU GLU LEU GLU ARG ARG ASP VAL ILE          
SEQRES  23 J  460  SER HIS ALA ILE LEU ALA GLN PRO GLY ARG TYR THR TYR          
SEQRES  24 J  460  VAL LEU TRP ASN GLN ASP ILE GLU ASN VAL ALA HIS THR          
SEQRES  25 J  460  VAL GLU MET HIS GLN GLY GLU LEU LYS GLU PHE THR LYS          
SEQRES  26 J  460  ASP GLY LEU MET TYR LYS VAL ASP THR LEU GLU GLU ALA          
SEQRES  27 J  460  ALA LYS VAL PHE ASN ILE PRO GLU ASP LYS LEU LEU SER          
SEQRES  28 J  460  THR ILE LYS ASP VAL ASN HIS TYR ALA ALA THR GLY LYS          
SEQRES  29 J  460  ASP GLU ALA PHE ASN HIS ARG SER GLY LEU VAL ASP LEU          
SEQRES  30 J  460  SER LYS GLY PRO TYR TRP ILE LEU LYS ALA THR PRO SER          
SEQRES  31 J  460  VAL HIS HIS THR MET GLY GLY LEU VAL VAL ASP THR ARG          
SEQRES  32 J  460  THR ARG VAL LEU ASP GLU GLN GLY LYS VAL ILE PRO GLY          
SEQRES  33 J  460  LEU PHE ALA ALA GLY GLU VAL THR GLY LEU THR HIS GLY          
SEQRES  34 J  460  THR ASN ARG LEU GLY GLY ASN ALA TYR THR ASP ILE ILE          
SEQRES  35 J  460  VAL TYR GLY ARG ILE ALA GLY GLN GLU ALA ALA LYS HIS          
SEQRES  36 J  460  HIS HIS HIS HIS HIS                                          
HET    FAD  Q   1      53                                                       
HET     CL  F   1       1                                                       
HETNAM     FAD ?                                                                
HETNAM      CL ?                                                                
MODEL        1                                                                  
ATOM      1  N   MET J   1      16.389 -39.687 -33.695  0.94 89.46           N  
ATOM      2  CA  MET J   1      15.640 -40.864 -34.174  0.94 94.35           C  
ATOM      3  C   MET J   1      14.200 -40.459 -34.446  0.95 96.63           C  
ATOM      4  O   MET J   1      13.640 -39.672 -33.674  0.95 95.37           O  
ATOM      5  CB  MET J   1      15.696 -41.994 -33.134  0.94 88.41           C  
ATOM      6  CG  MET J   1      15.001 -43.286 -33.581  0.89 76.50           C  
ATOM      7  SD  MET J   1      15.793 -44.092 -34.996  0.88 71.21           S  
ATOM      8  CE  MET J   1      17.243 -44.811 -34.210  0.87 62.90           C  
ATOM      9  N   GLU J   2      13.625 -40.964 -35.511  0.99 97.19           N  
ATOM     10  CA  GLU J   2      12.249 -40.687 -35.900  0.99 97.82           C  
ATOM     11  C   GLU J   2      11.555 -41.971 -36.350  0.99 98.36           C  
ATOM     12  O   GLU J   2      12.163 -42.827 -36.989  0.99 97.84           O  
ATOM     13  CB  GLU J   2      12.178 -39.635 -37.014  0.99 95.82           C  
ATOM     14  CG  GLU J   2      12.745 -38.276 -36.585  0.98 87.12           C  
ATOM     15  CD  GLU J   2      12.474 -37.151 -37.581  0.98 86.79           C  
ATOM     16  OE1 GLU J   2      13.206 -36.143 -37.529  0.97 81.91           O  
ATOM     17  OE2 GLU J   2      11.528 -37.261 -38.386  0.98 82.17           O  
ATOM     18  N   TYR J   3      10.278 -42.076 -36.019  1.00 98.70           N  
ATOM     19  CA  TYR J   3       9.388 -43.137 -36.471  1.00 98.74           C  
ATOM     20  C   TYR J   3       8.127 -42.530 -37.071  1.00 98.77           C  
ATOM     21  O   TYR J   3       7.738 -41.415 -36.712  1.00 98.56           O  
ATOM     22  CB  TYR J   3       9.016 -44.057 -35.302  1.00 98.58           C  
ATOM     23  CG  TYR J   3      10.177 -44.827 -34.709  1.00 98.33           C  
ATOM     24  CD1 TYR J   3      10.634 -46.003 -35.316  1.00 97.41           C  
ATOM     25  CD2 TYR J   3      10.805 -44.381 -33.536  1.00 97.34           C  
ATOM     26  CE1 TYR J   3      11.695 -46.728 -34.765  1.00 96.56           C  
ATOM     27  CE2 TYR J   3      11.869 -45.096 -32.977  1.00 96.52           C  
ATOM     28  CZ  TYR J   3      12.307 -46.270 -33.594  1.00 96.45           C  
ATOM     29  OH  TYR J   3      13.352 -46.986 -33.044  1.00 94.83           O  
ATOM     30  N   THR J   4       7.483 -43.262 -37.971  1.00 98.62           N  
ATOM     31  CA  THR J   4       6.206 -42.859 -38.570  1.00 98.62           C  
ATOM     32  C   THR J   4       5.222 -44.021 -38.534  1.00 98.67           C  
ATOM     33  O   THR J   4       5.520 -45.111 -39.022  1.00 98.52           O  
ATOM     34  CB  THR J   4       6.380 -42.355 -40.013  1.00 98.41           C  
ATOM     35  OG1 THR J   4       7.278 -41.257 -40.034  1.00 97.34           O  
ATOM     36  CG2 THR J   4       5.059 -41.881 -40.617  1.00 97.32           C  
ATOM     37  N   TYR J   5       4.055 -43.768 -37.967  1.00 98.64           N  
ATOM     38  CA  TYR J   5       2.936 -44.701 -37.901  1.00 98.63           C  
ATOM     39  C   TYR J   5       1.639 -43.964 -38.233  1.00 98.41           C  
ATOM     40  O   TYR J   5       1.587 -42.735 -38.216  1.00 98.27           O  
ATOM     41  CB  TYR J   5       2.852 -45.327 -36.497  1.00 98.75           C  
ATOM     42  CG  TYR J   5       4.037 -46.202 -36.134  1.00 98.82           C  
ATOM     43  CD1 TYR J   5       5.165 -45.656 -35.502  1.00 98.71           C  
ATOM     44  CD2 TYR J   5       4.027 -47.572 -36.433  1.00 98.74           C  
ATOM     45  CE1 TYR J   5       6.260 -46.461 -35.171  1.00 98.63           C  
ATOM     46  CE2 TYR J   5       5.115 -48.386 -36.106  1.00 98.65           C  
ATOM     47  CZ  TYR J   5       6.230 -47.826 -35.473  1.00 98.70           C  
ATOM     48  OH  TYR J   5       7.305 -48.626 -35.144  1.00 98.47           O  
ATOM     49  N   ASP J   6       0.585 -44.710 -38.537  1.00 98.53           N  
ATOM     50  CA  ASP J   6      -0.742 -44.106 -38.688  1.00 98.39           C  
ATOM     51  C   ASP J   6      -1.274 -43.607 -37.340  1.00 98.34           C  
ATOM     52  O   ASP J   6      -1.760 -42.477 -37.244  1.00 98.21           O  
ATOM     53  CB  ASP J   6      -1.716 -45.115 -39.316  1.00 98.29           C  
ATOM     54  CG  ASP J   6      -1.437 -45.396 -40.788  1.00 98.16           C  
ATOM     55  OD1 ASP J   6      -1.191 -44.431 -41.554  1.00 97.58           O  
ATOM     56  OD2 ASP J   6      -1.537 -46.569 -41.200  1.00 97.44           O  
ATOM     57  N   VAL J   7      -1.142 -44.451 -36.301  1.00 98.60           N  
ATOM     58  CA  VAL J   7      -1.617 -44.136 -34.948  1.00 98.74           C  
ATOM     59  C   VAL J   7      -0.484 -44.326 -33.940  1.00 98.83           C  
ATOM     60  O   VAL J   7       0.177 -45.365 -33.920  1.00 98.85           O  
ATOM     61  CB  VAL J   7      -2.852 -44.991 -34.573  1.00 98.74           C  
ATOM     62  CG1 VAL J   7      -3.406 -44.597 -33.199  1.00 98.58           C  
ATOM     63  CG2 VAL J   7      -3.977 -44.832 -35.607  1.00 98.63           C  
ATOM     64  N   VAL J   8      -0.265 -43.324 -33.100  1.00 98.79           N  
ATOM     65  CA  VAL J   8       0.683 -43.395 -31.982  1.00 98.85           C  
ATOM     66  C   VAL J   8      -0.114 -43.402 -30.679  1.00 98.87           C  
ATOM     67  O   VAL J   8      -0.878 -42.475 -30.414  1.00 98.87           O  
ATOM     68  CB  VAL J   8       1.695 -42.227 -32.011  1.00 98.87           C  
ATOM     69  CG1 VAL J   8       2.674 -42.300 -30.830  1.00 98.77           C  
ATOM     70  CG2 VAL J   8       2.498 -42.227 -33.317  1.00 98.81           C  
ATOM     71  N   ILE J   9       0.054 -44.456 -29.872  1.00 98.98           N  
ATOM     72  CA  ILE J   9      -0.639 -44.627 -28.596  1.00 98.99           C  
ATOM     73  C   ILE J   9       0.350 -44.392 -27.456  1.00 98.99           C  
ATOM     74  O   ILE J   9       1.430 -44.982 -27.435  1.00 98.98           O  
ATOM     75  CB  ILE J   9      -1.298 -46.022 -28.479  1.00 98.97           C  
ATOM     76  CG1 ILE J   9      -2.280 -46.319 -29.630  1.00 98.61           C  
ATOM     77  CG2 ILE J   9      -2.037 -46.145 -27.136  1.00 98.84           C  
ATOM     78  CD1 ILE J   9      -1.637 -47.025 -30.824  1.00 93.25           C  
ATOM     79  N   ILE J  10      -0.017 -43.549 -26.498  1.00 98.99           N  
ATOM     80  CA  ILE J  10       0.809 -43.234 -25.333  1.00 99.00           C  
ATOM     81  C   ILE J  10       0.255 -43.992 -24.125  1.00 99.00           C  
ATOM     82  O   ILE J  10      -0.831 -43.668 -23.632  1.00 98.99           O  
ATOM     83  CB  ILE J  10       0.866 -41.713 -25.060  1.00 98.99           C  
ATOM     84  CG1 ILE J  10       1.164 -40.900 -26.338  1.00 98.90           C  
ATOM     85  CG2 ILE J  10       1.928 -41.441 -23.980  1.00 98.91           C  
ATOM     86  CD1 ILE J  10       1.041 -39.384 -26.154  1.00 98.77           C  
ATOM     87  N   GLY J  11       0.997 -44.990 -23.653  1.00 98.99           N  
ATOM     88  CA  GLY J  11       0.634 -45.827 -22.514  1.00 98.99           C  
ATOM     89  C   GLY J  11       0.246 -47.250 -22.892  1.00 99.00           C  
ATOM     90  O   GLY J  11      -0.466 -47.475 -23.872  1.00 98.98           O  
ATOM     91  N   SER J  12       0.702 -48.219 -22.090  1.00 98.99           N  
ATOM     92  CA  SER J  12       0.523 -49.657 -22.329  1.00 98.99           C  
ATOM     93  C   SER J  12      -0.403 -50.331 -21.307  1.00 98.99           C  
ATOM     94  O   SER J  12      -0.251 -51.521 -21.002  1.00 98.96           O  
ATOM     95  CB  SER J  12       1.885 -50.355 -22.386  1.00 98.98           C  
ATOM     96  OG  SER J  12       2.512 -50.331 -21.119  1.00 98.92           O  
ATOM     97  N   GLY J  13      -1.348 -49.579 -20.747  1.00 98.99           N  
ATOM     98  CA  GLY J  13      -2.438 -50.149 -19.957  1.00 98.99           C  
ATOM     99  C   GLY J  13      -3.550 -50.722 -20.833  1.00 99.00           C  
ATOM    100  O   GLY J  13      -3.407 -50.846 -22.051  1.00 98.98           O  
ATOM    101  N   GLY J  14      -4.675 -51.058 -20.215  1.00 98.99           N  
ATOM    102  CA  GLY J  14      -5.814 -51.628 -20.932  1.00 98.99           C  
ATOM    103  C   GLY J  14      -6.364 -50.724 -22.031  1.00 99.00           C  
ATOM    104  O   GLY J  14      -6.702 -51.204 -23.114  1.00 98.99           O  
ATOM    105  N   ALA J  15      -6.428 -49.417 -21.784  1.00 99.00           N  
ATOM    106  CA  ALA J  15      -6.874 -48.454 -22.796  1.00 99.00           C  
ATOM    107  C   ALA J  15      -5.918 -48.407 -23.997  1.00 99.00           C  
ATOM    108  O   ALA J  15      -6.356 -48.486 -25.146  1.00 98.99           O  
ATOM    109  CB  ALA J  15      -7.039 -47.070 -22.153  1.00 98.99           C  
ATOM    110  N   GLY J  16      -4.617 -48.325 -23.735  1.00 99.00           N  
ATOM    111  CA  GLY J  16      -3.606 -48.261 -24.793  1.00 99.00           C  
ATOM    112  C   GLY J  16      -3.551 -49.516 -25.663  1.00 99.00           C  
ATOM    113  O   GLY J  16      -3.542 -49.418 -26.892  1.00 98.99           O  
ATOM    114  N   PHE J  17      -3.546 -50.693 -25.046  1.00 99.00           N  
ATOM    115  CA  PHE J  17      -3.573 -51.950 -25.806  1.00 99.00           C  
ATOM    116  C   PHE J  17      -4.842 -52.092 -26.645  1.00 99.00           C  
ATOM    117  O   PHE J  17      -4.769 -52.486 -27.812  1.00 98.99           O  
ATOM    118  CB  PHE J  17      -3.428 -53.153 -24.864  1.00 98.99           C  
ATOM    119  CG  PHE J  17      -1.995 -53.594 -24.655  1.00 98.98           C  
ATOM    120  CD1 PHE J  17      -1.289 -54.214 -25.693  1.00 98.85           C  
ATOM    121  CD2 PHE J  17      -1.362 -53.411 -23.422  1.00 98.86           C  
ATOM    122  CE1 PHE J  17       0.033 -54.645 -25.505  1.00 98.78           C  
ATOM    123  CE2 PHE J  17      -0.043 -53.838 -23.226  1.00 98.80           C  
ATOM    124  CZ  PHE J  17       0.654 -54.455 -24.271  1.00 98.87           C  
ATOM    125  N   SER J  18      -5.998 -51.754 -26.065  1.00 99.00           N  
ATOM    126  CA  SER J  18      -7.265 -51.808 -26.802  1.00 99.00           C  
ATOM    127  C   SER J  18      -7.237 -50.883 -28.026  1.00 99.00           C  
ATOM    128  O   SER J  18      -7.642 -51.282 -29.117  1.00 98.98           O  
ATOM    129  CB  SER J  18      -8.436 -51.442 -25.885  1.00 98.99           C  
ATOM    130  OG  SER J  18      -8.536 -52.353 -24.804  1.00 98.78           O  
ATOM    131  N   ALA J  19      -6.713 -49.666 -27.854  1.00 98.99           N  
ATOM    132  CA  ALA J  19      -6.583 -48.709 -28.952  1.00 98.99           C  
ATOM    133  C   ALA J  19      -5.621 -49.201 -30.045  1.00 98.98           C  
ATOM    134  O   ALA J  19      -5.948 -49.159 -31.232  1.00 98.96           O  
ATOM    135  CB  ALA J  19      -6.133 -47.355 -28.391  1.00 98.98           C  
ATOM    136  N   GLY J  20      -4.452 -49.689 -29.647  1.00 98.98           N  
ATOM    137  CA  GLY J  20      -3.462 -50.187 -30.599  1.00 98.98           C  
ATOM    138  C   GLY J  20      -3.968 -51.369 -31.421  1.00 98.98           C  
ATOM    139  O   GLY J  20      -3.824 -51.383 -32.643  1.00 98.94           O  
ATOM    140  N   LEU J  21      -4.595 -52.341 -30.758  1.00 98.99           N  
ATOM    141  CA  LEU J  21      -5.134 -53.522 -31.439  1.00 98.99           C  
ATOM    142  C   LEU J  21      -6.265 -53.167 -32.412  1.00 98.98           C  
ATOM    143  O   LEU J  21      -6.307 -53.712 -33.516  1.00 98.94           O  
ATOM    144  CB  LEU J  21      -5.612 -54.557 -30.406  1.00 98.98           C  
ATOM    145  CG  LEU J  21      -4.489 -55.263 -29.626  1.00 98.92           C  
ATOM    146  CD1 LEU J  21      -5.098 -56.140 -28.537  1.00 98.86           C  
ATOM    147  CD2 LEU J  21      -3.611 -56.135 -30.529  1.00 98.84           C  
ATOM    148  N   GLU J  22      -7.152 -52.244 -32.039  1.00 98.97           N  
ATOM    149  CA  GLU J  22      -8.223 -51.810 -32.943  1.00 98.95           C  
ATOM    150  C   GLU J  22      -7.692 -51.003 -34.137  1.00 98.92           C  
ATOM    151  O   GLU J  22      -8.214 -51.135 -35.245  1.00 98.81           O  
ATOM    152  CB  GLU J  22      -9.285 -51.008 -32.178  1.00 98.93           C  
ATOM    153  CG  GLU J  22     -10.133 -51.879 -31.229  1.00 98.64           C  
ATOM    154  CD  GLU J  22     -11.152 -52.798 -31.924  1.00 98.67           C  
ATOM    155  OE1 GLU J  22     -11.915 -53.468 -31.204  1.00 97.33           O  
ATOM    156  OE2 GLU J  22     -11.220 -52.831 -33.164  1.00 97.53           O  
ATOM    157  N   ALA J  23      -6.635 -50.215 -33.951  1.00 98.90           N  
ATOM    158  CA  ALA J  23      -5.989 -49.516 -35.062  1.00 98.87           C  
ATOM    159  C   ALA J  23      -5.372 -50.500 -36.072  1.00 98.82           C  
ATOM    160  O   ALA J  23      -5.558 -50.347 -37.281  1.00 98.66           O  
ATOM    161  CB  ALA J  23      -4.951 -48.537 -34.512  1.00 98.81           C  
ATOM    162  N   ILE J  24      -4.683 -51.534 -35.578  1.00 98.89           N  
ATOM    163  CA  ILE J  24      -4.136 -52.606 -36.427  1.00 98.88           C  
ATOM    164  C   ILE J  24      -5.263 -53.366 -37.143  1.00 98.86           C  
ATOM    165  O   ILE J  24      -5.179 -53.597 -38.351  1.00 98.66           O  
ATOM    166  CB  ILE J  24      -3.249 -53.570 -35.595  1.00 98.77           C  
ATOM    167  CG1 ILE J  24      -1.983 -52.866 -35.044  1.00 97.45           C  
ATOM    168  CG2 ILE J  24      -2.856 -54.817 -36.404  1.00 97.90           C  
ATOM    169  CD1 ILE J  24      -0.913 -52.500 -36.063  1.00 91.17           C  
ATOM    170  N   ALA J  25      -6.334 -53.713 -36.422  1.00 98.86           N  
ATOM    171  CA  ALA J  25      -7.492 -54.398 -37.004  1.00 98.82           C  
ATOM    172  C   ALA J  25      -8.188 -53.570 -38.096  1.00 98.76           C  
ATOM    173  O   ALA J  25      -8.748 -54.131 -39.040  1.00 98.47           O  
ATOM    174  CB  ALA J  25      -8.472 -54.766 -35.884  1.00 98.76           C  
ATOM    175  N   ALA J  26      -8.116 -52.246 -38.001  1.00 98.50           N  
ATOM    176  CA  ALA J  26      -8.594 -51.325 -39.034  1.00 98.33           C  
ATOM    177  C   ALA J  26      -7.633 -51.198 -40.239  1.00 98.18           C  
ATOM    178  O   ALA J  26      -7.866 -50.380 -41.134  1.00 97.75           O  
ATOM    179  CB  ALA J  26      -8.886 -49.962 -38.391  1.00 98.21           C  
ATOM    180  N   GLY J  27      -6.560 -51.981 -40.271  1.00 98.23           N  
ATOM    181  CA  GLY J  27      -5.595 -51.994 -41.371  1.00 98.02           C  
ATOM    182  C   GLY J  27      -4.601 -50.837 -41.350  1.00 98.02           C  
ATOM    183  O   GLY J  27      -4.073 -50.464 -42.400  1.00 97.45           O  
ATOM    184  N   ARG J  28      -4.369 -50.261 -40.176  1.00 98.47           N  
ATOM    185  CA  ARG J  28      -3.428 -49.146 -40.006  1.00 98.44           C  
ATOM    186  C   ARG J  28      -2.189 -49.585 -39.231  1.00 98.47           C  
ATOM    187  O   ARG J  28      -2.249 -50.510 -38.422  1.00 98.29           O  
ATOM    188  CB  ARG J  28      -4.115 -47.973 -39.288  1.00 98.26           C  
ATOM    189  CG  ARG J  28      -5.408 -47.495 -39.944  1.00 97.22           C  
ATOM    190  CD  ARG J  28      -5.221 -47.166 -41.422  1.00 95.69           C  
ATOM    191  NE  ARG J  28      -6.444 -46.616 -42.008  1.00 93.28           N  
ATOM    192  CZ  ARG J  28      -6.650 -46.385 -43.291  1.00 91.40           C  
ATOM    193  NH1 ARG J  28      -5.727 -46.655 -44.187  1.00 87.21           N  
ATOM    194  NH2 ARG J  28      -7.797 -45.879 -43.689  1.00 87.12           N  
ATOM    195  N   SER J  29      -1.077 -48.912 -39.480  1.00 98.56           N  
ATOM    196  CA  SER J  29       0.102 -49.085 -38.638  1.00 98.55           C  
ATOM    197  C   SER J  29      -0.100 -48.359 -37.304  1.00 98.64           C  
ATOM    198  O   SER J  29      -0.698 -47.282 -37.255  1.00 98.58           O  
ATOM    199  CB  SER J  29       1.372 -48.605 -39.346  1.00 98.44           C  
ATOM    200  OG  SER J  29       1.308 -47.233 -39.667  1.00 98.17           O  
ATOM    201  N   ALA J  30       0.398 -48.958 -36.227  1.00 98.82           N  
ATOM    202  CA  ALA J  30       0.297 -48.378 -34.892  1.00 98.88           C  
ATOM    203  C   ALA J  30       1.511 -48.747 -34.044  1.00 98.91           C  
ATOM    204  O   ALA J  30       2.151 -49.774 -34.280  1.00 98.87           O  
ATOM    205  CB  ALA J  30      -1.004 -48.844 -34.228  1.00 98.84           C  
ATOM    206  N   VAL J  31       1.813 -47.913 -33.054  1.00 98.98           N  
ATOM    207  CA  VAL J  31       2.833 -48.182 -32.037  1.00 98.98           C  
ATOM    208  C   VAL J  31       2.312 -47.751 -30.673  1.00 98.99           C  
ATOM    209  O   VAL J  31       1.620 -46.737 -30.561  1.00 98.98           O  
ATOM    210  CB  VAL J  31       4.175 -47.480 -32.371  1.00 98.97           C  
ATOM    211  CG1 VAL J  31       4.056 -45.950 -32.364  1.00 98.81           C  
ATOM    212  CG2 VAL J  31       5.293 -47.910 -31.424  1.00 98.81           C  
ATOM    213  N   ILE J  32       2.651 -48.521 -29.635  1.00 98.99           N  
ATOM    214  CA  ILE J  32       2.477 -48.103 -28.241  1.00 98.99           C  
ATOM    215  C   ILE J  32       3.833 -47.649 -27.708  1.00 98.99           C  
ATOM    216  O   ILE J  32       4.820 -48.383 -27.814  1.00 98.96           O  
ATOM    217  CB  ILE J  32       1.878 -49.233 -27.375  1.00 98.99           C  
ATOM    218  CG1 ILE J  32       0.458 -49.584 -27.854  1.00 98.95           C  
ATOM    219  CG2 ILE J  32       1.867 -48.823 -25.892  1.00 98.95           C  
ATOM    220  CD1 ILE J  32      -0.149 -50.811 -27.176  1.00 98.84           C  
ATOM    221  N   ILE J  33       3.881 -46.462 -27.116  1.00 98.99           N  
ATOM    222  CA  ILE J  33       5.041 -46.016 -26.345  1.00 98.98           C  
ATOM    223  C   ILE J  33       4.707 -46.047 -24.851  1.00 98.99           C  
ATOM    224  O   ILE J  33       3.624 -45.643 -24.431  1.00 98.96           O  
ATOM    225  CB  ILE J  33       5.587 -44.650 -26.824  1.00 98.88           C  
ATOM    226  CG1 ILE J  33       4.596 -43.495 -26.605  1.00 96.87           C  
ATOM    227  CG2 ILE J  33       5.996 -44.753 -28.300  1.00 97.63           C  
ATOM    228  CD1 ILE J  33       5.159 -42.116 -26.995  1.00 97.13           C  
ATOM    229  N   GLU J  34       5.637 -46.565 -24.045  1.00 98.98           N  
ATOM    230  CA  GLU J  34       5.461 -46.783 -22.613  1.00 98.99           C  
ATOM    231  C   GLU J  34       6.689 -46.259 -21.866  1.00 98.99           C  
ATOM    232  O   GLU J  34       7.811 -46.692 -22.128  1.00 98.97           O  
ATOM    233  CB  GLU J  34       5.241 -48.288 -22.345  1.00 98.99           C  
ATOM    234  CG  GLU J  34       5.301 -48.691 -20.867  1.00 98.97           C  
ATOM    235  CD  GLU J  34       4.363 -47.874 -19.979  1.00 98.98           C  
ATOM    236  OE1 GLU J  34       4.861 -47.157 -19.090  1.00 98.78           O  
ATOM    237  OE2 GLU J  34       3.134 -47.939 -20.180  1.00 98.83           O  
ATOM    238  N   LYS J  35       6.484 -45.329 -20.926  1.00 98.97           N  
ATOM    239  CA  LYS J  35       7.614 -44.707 -20.217  1.00 98.96           C  
ATOM    240  C   LYS J  35       8.323 -45.646 -19.242  1.00 98.96           C  
ATOM    241  O   LYS J  35       9.513 -45.470 -18.980  1.00 98.85           O  
ATOM    242  CB  LYS J  35       7.171 -43.422 -19.506  1.00 98.86           C  
ATOM    243  CG  LYS J  35       6.304 -43.645 -18.270  1.00 98.40           C  
ATOM    244  CD  LYS J  35       5.974 -42.307 -17.621  1.00 97.90           C  
ATOM    245  CE  LYS J  35       5.159 -42.517 -16.354  1.00 97.07           C  
ATOM    246  NZ  LYS J  35       4.821 -41.216 -15.733  1.00 97.06           N  
ATOM    247  N   MET J  36       7.597 -46.612 -18.699  1.00 98.94           N  
ATOM    248  CA  MET J  36       8.145 -47.555 -17.727  1.00 98.95           C  
ATOM    249  C   MET J  36       8.881 -48.700 -18.436  1.00 98.96           C  
ATOM    250  O   MET J  36       8.648 -48.953 -19.622  1.00 98.92           O  
ATOM    251  CB  MET J  36       7.028 -48.088 -16.820  1.00 98.90           C  
ATOM    252  CG  MET J  36       6.304 -46.986 -16.037  1.00 98.60           C  
ATOM    253  SD  MET J  36       7.357 -46.013 -14.919  1.00 97.90           S  
ATOM    254  CE  MET J  36       7.547 -47.177 -13.556  1.00 94.80           C  
ATOM    255  N   PRO J  37       9.774 -49.406 -17.727  1.00 98.90           N  
ATOM    256  CA  PRO J  37      10.429 -50.589 -18.293  1.00 98.84           C  
ATOM    257  C   PRO J  37       9.481 -51.782 -18.457  1.00 98.81           C  
ATOM    258  O   PRO J  37       9.767 -52.683 -19.247  1.00 98.48           O  
ATOM    259  CB  PRO J  37      11.553 -50.905 -17.300  1.00 98.61           C  
ATOM    260  CG  PRO J  37      11.071 -50.325 -15.992  1.00 97.44           C  
ATOM    261  CD  PRO J  37      10.291 -49.096 -16.399  1.00 98.56           C  
ATOM    262  N   ILE J  38       8.374 -51.792 -17.720  1.00 98.76           N  
ATOM    263  CA  ILE J  38       7.379 -52.866 -17.722  1.00 98.69           C  
ATOM    264  C   ILE J  38       6.042 -52.301 -18.208  1.00 98.81           C  
ATOM    265  O   ILE J  38       5.634 -51.210 -17.802  1.00 98.56           O  
ATOM    266  CB  ILE J  38       7.256 -53.504 -16.316  1.00 97.78           C  
ATOM    267  CG1 ILE J  38       8.618 -54.079 -15.863  1.00 87.94           C  
ATOM    268  CG2 ILE J  38       6.181 -54.597 -16.299  1.00 88.83           C  
ATOM    269  CD1 ILE J  38       8.639 -54.587 -14.424  0.99 78.52           C  
ATOM    270  N   ILE J  39       5.368 -53.051 -19.068  1.00 98.87           N  
ATOM    271  CA  ILE J  39       4.051 -52.694 -19.600  1.00 98.91           C  
ATOM    272  C   ILE J  39       2.948 -52.880 -18.556  1.00 98.91           C  
ATOM    273  O   ILE J  39       3.134 -53.563 -17.551  1.00 98.82           O  
ATOM    274  CB  ILE J  39       3.735 -53.508 -20.879  1.00 98.88           C  
ATOM    275  CG1 ILE J  39       3.696 -55.026 -20.592  1.00 98.64           C  
ATOM    276  CG2 ILE J  39       4.731 -53.155 -21.985  1.00 98.38           C  
ATOM    277  CD1 ILE J  39       3.239 -55.882 -21.777  1.00 98.13           C  
ATOM    278  N   GLY J  40       1.785 -52.301 -18.814  1.00 98.95           N  
ATOM    279  CA  GLY J  40       0.535 -52.641 -18.146  1.00 98.95           C  
ATOM    280  C   GLY J  40       0.007 -51.644 -17.124  1.00 98.97           C  
ATOM    281  O   GLY J  40      -1.192 -51.654 -16.846  1.00 98.91           O  
ATOM    282  N   GLY J  41       0.845 -50.790 -16.565  1.00 98.93           N  
ATOM    283  CA  GLY J  41       0.421 -49.754 -15.625  1.00 98.91           C  
ATOM    284  C   GLY J  41      -0.445 -50.286 -14.492  1.00 98.89           C  
ATOM    285  O   GLY J  41      -0.207 -51.376 -13.966  1.00 98.71           O  
ATOM    286  N   ASN J  42      -1.483 -49.527 -14.128  1.00 98.89           N  
ATOM    287  CA  ASN J  42      -2.451 -49.970 -13.130  1.00 98.84           C  
ATOM    288  C   ASN J  42      -3.318 -51.127 -13.628  1.00 98.78           C  
ATOM    289  O   ASN J  42      -3.785 -51.933 -12.823  1.00 98.53           O  
ATOM    290  CB  ASN J  42      -3.320 -48.789 -12.676  1.00 98.74           C  
ATOM    291  CG  ASN J  42      -2.602 -47.856 -11.717  1.00 98.49           C  
ATOM    292  OD1 ASN J  42      -1.529 -48.149 -11.203  1.00 95.60           O  
ATOM    293  ND2 ASN J  42      -3.199 -46.720 -11.432  1.00 95.44           N  
ATOM    294  N   SER J  43      -3.500 -51.240 -14.936  1.00 98.94           N  
ATOM    295  CA  SER J  43      -4.252 -52.361 -15.517  1.00 98.95           C  
ATOM    296  C   SER J  43      -3.610 -53.717 -15.220  1.00 98.88           C  
ATOM    297  O   SER J  43      -4.323 -54.711 -15.112  1.00 98.71           O  
ATOM    298  CB  SER J  43      -4.407 -52.183 -17.028  1.00 98.97           C  
ATOM    299  OG  SER J  43      -5.078 -50.971 -17.333  1.00 98.94           O  
ATOM    300  N   LEU J  44      -2.283 -53.759 -15.068  1.00 98.78           N  
ATOM    301  CA  LEU J  44      -1.554 -54.982 -14.716  1.00 98.68           C  
ATOM    302  C   LEU J  44      -1.748 -55.371 -13.250  1.00 98.31           C  
ATOM    303  O   LEU J  44      -2.025 -56.530 -12.949  1.00 97.64           O  
ATOM    304  CB  LEU J  44      -0.057 -54.794 -15.019  1.00 98.68           C  
ATOM    305  CG  LEU J  44       0.860 -55.960 -14.598  1.00 98.48           C  
ATOM    306  CD1 LEU J  44       0.541 -57.240 -15.366  1.00 98.01           C  
ATOM    307  CD2 LEU J  44       2.323 -55.590 -14.823  1.00 97.96           C  
ATOM    308  N   ILE J  45      -1.588 -54.411 -12.346  1.00 97.53           N  
ATOM    309  CA  ILE J  45      -1.562 -54.680 -10.898  1.00 96.42           C  
ATOM    310  C   ILE J  45      -2.961 -54.736 -10.266  1.00 95.60           C  
ATOM    311  O   ILE J  45      -3.087 -54.985  -9.068  1.00 93.76           O  
ATOM    312  CB  ILE J  45      -0.653 -53.676 -10.154  1.00 95.44           C  
ATOM    313  CG1 ILE J  45      -1.198 -52.237 -10.232  1.00 93.76           C  
ATOM    314  CG2 ILE J  45       0.779 -53.756 -10.700  1.00 92.32           C  
ATOM    315  CD1 ILE J  45      -0.488 -51.255  -9.298  1.00 91.80           C  
ATOM    316  N   SER J  46      -3.996 -54.502 -11.060  1.00 96.66           N  
ATOM    317  CA  SER J  46      -5.386 -54.562 -10.616  1.00 96.74           C  
ATOM    318  C   SER J  46      -5.904 -56.001 -10.512  1.00 96.18           C  
ATOM    319  O   SER J  46      -5.319 -56.928 -11.072  1.00 95.17           O  
ATOM    320  CB  SER J  46      -6.267 -53.763 -11.578  1.00 96.94           C  
ATOM    321  OG  SER J  46      -6.358 -54.387 -12.840  1.00 96.08           O  
ATOM    322  N   GLY J  47      -7.053 -56.175  -9.847  1.00 94.10           N  
ATOM    323  CA  GLY J  47      -7.830 -57.412  -9.944  1.00 93.41           C  
ATOM    324  C   GLY J  47      -8.488 -57.602 -11.311  1.00 94.43           C  
ATOM    325  O   GLY J  47      -8.865 -58.715 -11.668  1.00 94.13           O  
ATOM    326  N   ALA J  48      -8.617 -56.515 -12.075  1.00 96.91           N  
ATOM    327  CA  ALA J  48      -9.139 -56.494 -13.447  1.00 97.86           C  
ATOM    328  C   ALA J  48     -10.601 -56.955 -13.588  1.00 98.18           C  
ATOM    329  O   ALA J  48     -11.015 -57.405 -14.658  1.00 98.07           O  
ATOM    330  CB  ALA J  48      -8.186 -57.244 -14.388  1.00 97.92           C  
ATOM    331  N   GLU J  49     -11.391 -56.826 -12.532  1.00 97.32           N  
ATOM    332  CA  GLU J  49     -12.821 -57.101 -12.621  1.00 97.33           C  
ATOM    333  C   GLU J  49     -13.508 -56.041 -13.492  1.00 98.08           C  
ATOM    334  O   GLU J  49     -13.233 -54.844 -13.376  1.00 98.12           O  
ATOM    335  CB  GLU J  49     -13.463 -57.191 -11.230  1.00 96.04           C  
ATOM    336  CG  GLU J  49     -12.841 -58.270 -10.326  1.00 93.28           C  
ATOM    337  CD  GLU J  49     -11.681 -57.774  -9.467  1.00 89.65           C  
ATOM    338  OE1 GLU J  49     -11.075 -58.597  -8.747  1.00 86.35           O  
ATOM    339  OE2 GLU J  49     -11.392 -56.567  -9.471  1.00 85.66           O  
ATOM    340  N   MET J  50     -14.396 -56.488 -14.368  1.00 98.73           N  
ATOM    341  CA  MET J  50     -15.013 -55.651 -15.399  1.00 98.88           C  
ATOM    342  C   MET J  50     -16.536 -55.772 -15.357  1.00 98.86           C  
ATOM    343  O   MET J  50     -17.081 -56.849 -15.595  1.00 98.83           O  
ATOM    344  CB  MET J  50     -14.474 -56.067 -16.773  1.00 98.93           C  
ATOM    345  CG  MET J  50     -15.081 -55.272 -17.927  1.00 98.85           C  
ATOM    346  SD  MET J  50     -14.489 -55.829 -19.553  1.00 98.75           S  
ATOM    347  CE  MET J  50     -15.487 -54.768 -20.626  1.00 97.74           C  
ATOM    348  N   ASN J  51     -17.230 -54.671 -15.105  1.00 98.79           N  
ATOM    349  CA  ASN J  51     -18.692 -54.669 -15.043  1.00 98.82           C  
ATOM    350  C   ASN J  51     -19.332 -54.754 -16.428  1.00 98.92           C  
ATOM    351  O   ASN J  51     -18.996 -53.985 -17.334  1.00 98.91           O  
ATOM    352  CB  ASN J  51     -19.196 -53.422 -14.312  1.00 98.55           C  
ATOM    353  CG  ASN J  51     -18.854 -53.431 -12.838  1.00 98.01           C  
ATOM    354  OD1 ASN J  51     -18.978 -54.433 -12.149  1.00 95.63           O  
ATOM    355  ND2 ASN J  51     -18.429 -52.300 -12.325  1.00 95.25           N  
ATOM    356  N   VAL J  52     -20.289 -55.659 -16.567  1.00 98.96           N  
ATOM    357  CA  VAL J  52     -21.051 -55.864 -17.803  1.00 98.96           C  
ATOM    358  C   VAL J  52     -22.483 -56.269 -17.463  1.00 98.94           C  
ATOM    359  O   VAL J  52     -22.705 -57.298 -16.823  1.00 98.84           O  
ATOM    360  CB  VAL J  52     -20.404 -56.952 -18.694  1.00 98.94           C  
ATOM    361  CG1 VAL J  52     -21.168 -57.100 -20.013  1.00 98.72           C  
ATOM    362  CG2 VAL J  52     -18.938 -56.634 -19.011  1.00 98.79           C  
ATOM    363  N   ALA J  53     -23.461 -55.482 -17.910  1.00 98.91           N  
ATOM    364  CA  ALA J  53     -24.870 -55.863 -17.832  1.00 98.89           C  
ATOM    365  C   ALA J  53     -25.236 -56.747 -19.032  1.00 98.84           C  
ATOM    366  O   ALA J  53     -25.061 -56.340 -20.186  1.00 98.51           O  
ATOM    367  CB  ALA J  53     -25.744 -54.608 -17.770  1.00 98.80           C  
ATOM    368  N   GLY J  54     -25.743 -57.938 -18.766  1.00 98.70           N  
ATOM    369  CA  GLY J  54     -26.148 -58.900 -19.796  1.00 98.51           C  
ATOM    370  C   GLY J  54     -25.036 -59.823 -20.291  1.00 98.63           C  
ATOM    371  O   GLY J  54     -25.132 -60.358 -21.396  1.00 98.11           O  
ATOM    372  N   SER J  55     -23.994 -60.023 -19.499  1.00 98.82           N  
ATOM    373  CA  SER J  55     -22.900 -60.931 -19.863  1.00 98.85           C  
ATOM    374  C   SER J  55     -23.337 -62.399 -19.895  1.00 98.86           C  
ATOM    375  O   SER J  55     -24.348 -62.791 -19.300  1.00 98.77           O  
ATOM    376  CB  SER J  55     -21.713 -60.773 -18.903  1.00 98.80           C  
ATOM    377  OG  SER J  55     -21.985 -61.343 -17.637  1.00 98.64           O  
ATOM    378  N   TRP J  56     -22.533 -63.223 -20.560  1.00 98.88           N  
ATOM    379  CA  TRP J  56     -22.735 -64.671 -20.564  1.00 98.86           C  
ATOM    380  C   TRP J  56     -22.645 -65.265 -19.151  1.00 98.83           C  
ATOM    381  O   TRP J  56     -23.388 -66.193 -18.833  1.00 98.65           O  
ATOM    382  CB  TRP J  56     -21.717 -65.339 -21.504  1.00 98.81           C  
ATOM    383  CG  TRP J  56     -20.270 -65.211 -21.092  1.00 98.76           C  
ATOM    384  CD1 TRP J  56     -19.554 -66.135 -20.389  1.00 98.47           C  
ATOM    385  CD2 TRP J  56     -19.370 -64.099 -21.327  1.00 98.77           C  
ATOM    386  NE1 TRP J  56     -18.270 -65.664 -20.166  1.00 98.46           N  
ATOM    387  CE2 TRP J  56     -18.128 -64.421 -20.727  1.00 98.66           C  
ATOM    388  CE3 TRP J  56     -19.495 -62.863 -21.984  1.00 98.52           C  
ATOM    389  CZ2 TRP J  56     -17.020 -63.544 -20.755  1.00 98.40           C  
ATOM    390  CZ3 TRP J  56     -18.393 -61.987 -22.013  1.00 98.39           C  
ATOM    391  CH2 TRP J  56     -17.178 -62.328 -21.408  1.00 98.34           C  
ATOM    392  N   VAL J  57     -21.808 -64.710 -18.289  1.00 98.72           N  
ATOM    393  CA  VAL J  57     -21.681 -65.178 -16.901  1.00 98.73           C  
ATOM    394  C   VAL J  57     -22.950 -64.874 -16.100  1.00 98.69           C  
ATOM    395  O   VAL J  57     -23.435 -65.736 -15.371  1.00 98.49           O  
ATOM    396  CB  VAL J  57     -20.427 -64.595 -16.213  1.00 98.65           C  
ATOM    397  CG1 VAL J  57     -20.266 -65.155 -14.802  1.00 98.33           C  
ATOM    398  CG2 VAL J  57     -19.170 -64.902 -17.026  1.00 98.40           C  
ATOM    399  N   GLN J  58     -23.534 -63.686 -16.262  1.00 98.65           N  
ATOM    400  CA  GLN J  58     -24.832 -63.383 -15.639  1.00 98.57           C  
ATOM    401  C   GLN J  58     -25.919 -64.364 -16.086  1.00 98.41           C  
ATOM    402  O   GLN J  58     -26.705 -64.830 -15.264  1.00 98.02           O  
ATOM    403  CB  GLN J  58     -25.284 -61.949 -15.953  1.00 98.38           C  
ATOM    404  CG  GLN J  58     -24.569 -60.890 -15.115  1.00 98.29           C  
ATOM    405  CD  GLN J  58     -25.188 -59.512 -15.314  1.00 98.53           C  
ATOM    406  OE1 GLN J  58     -25.470 -59.105 -16.440  1.00 97.14           O  
ATOM    407  NE2 GLN J  58     -25.434 -58.788 -14.246  1.00 97.45           N  
ATOM    408  N   LYS J  59     -25.951 -64.700 -17.376  1.00 98.71           N  
ATOM    409  CA  LYS J  59     -26.898 -65.694 -17.907  1.00 98.59           C  
ATOM    410  C   LYS J  59     -26.674 -67.076 -17.294  1.00 98.59           C  
ATOM    411  O   LYS J  59     -27.641 -67.718 -16.890  1.00 98.09           O  
ATOM    412  CB  LYS J  59     -26.809 -65.759 -19.436  1.00 98.17           C  
ATOM    413  CG  LYS J  59     -27.308 -64.481 -20.106  0.98 90.79           C  
ATOM    414  CD  LYS J  59     -27.087 -64.525 -21.615  0.98 85.14           C  
ATOM    415  CE  LYS J  59     -27.495 -63.202 -22.246  0.97 76.10           C  
ATOM    416  NZ  LYS J  59     -27.196 -63.164 -23.693  0.97 66.51           N  
ATOM    417  N   ASN J  60     -25.420 -67.502 -17.174  1.00 98.60           N  
ATOM    418  CA  ASN J  60     -25.078 -68.773 -16.524  1.00 98.53           C  
ATOM    419  C   ASN J  60     -25.546 -68.815 -15.066  1.00 98.48           C  
ATOM    420  O   ASN J  60     -26.034 -69.839 -14.599  1.00 97.94           O  
ATOM    421  CB  ASN J  60     -23.561 -69.013 -16.581  1.00 98.25           C  
ATOM    422  CG  ASN J  60     -23.017 -69.264 -17.978  1.00 95.55           C  
ATOM    423  OD1 ASN J  60     -23.748 -69.462 -18.947  1.00 90.92           O  
ATOM    424  ND2 ASN J  60     -21.706 -69.269 -18.098  1.00 90.42           N  
ATOM    425  N   MET J  61     -25.422 -67.698 -14.365  1.00 97.48           N  
ATOM    426  CA  MET J  61     -25.803 -67.572 -12.952  1.00 96.95           C  
ATOM    427  C   MET J  61     -27.294 -67.264 -12.736  1.00 97.08           C  
ATOM    428  O   MET J  61     -27.742 -67.178 -11.593  1.00 96.25           O  
ATOM    429  CB  MET J  61     -24.939 -66.493 -12.285  1.00 95.89           C  
ATOM    430  CG  MET J  61     -23.454 -66.849 -12.239  1.00 94.96           C  
ATOM    431  SD  MET J  61     -22.417 -65.530 -11.549  1.00 94.43           S  
ATOM    432  CE  MET J  61     -22.874 -65.637  -9.801  1.00 91.05           C  
ATOM    433  N   GLY J  62     -28.063 -67.059 -13.796  1.00 97.58           N  
ATOM    434  CA  GLY J  62     -29.480 -66.703 -13.705  1.00 97.39           C  
ATOM    435  C   GLY J  62     -29.749 -65.307 -13.144  1.00 97.26           C  
ATOM    436  O   GLY J  62     -30.812 -65.069 -12.567  1.00 96.23           O  
ATOM    437  N   ILE J  63     -28.809 -64.381 -13.302  1.00 96.79           N  
ATOM    438  CA  ILE J  63     -28.942 -63.011 -12.793  1.00 96.74           C  
ATOM    439  C   ILE J  63     -29.676 -62.142 -13.816  1.00 97.02           C  
ATOM    440  O   ILE J  63     -29.271 -62.046 -14.979  1.00 96.45           O  
ATOM    441  CB  ILE J  63     -27.564 -62.410 -12.430  1.00 95.82           C  
ATOM    442  CG1 ILE J  63     -26.946 -63.200 -11.262  1.00 94.26           C  
ATOM    443  CG2 ILE J  63     -27.674 -60.916 -12.075  1.00 94.28           C  
ATOM    444  CD1 ILE J  63     -25.487 -62.861 -10.990  1.00 88.60           C  
ATOM    445  N   THR J  64     -30.738 -61.487 -13.364  1.00 97.00           N  
ATOM    446  CA  THR J  64     -31.446 -60.487 -14.169  1.00 96.67           C  
ATOM    447  C   THR J  64     -30.777 -59.125 -14.001  1.00 96.55           C  
ATOM    448  O   THR J  64     -30.649 -58.627 -12.882  1.00 95.66           O  
ATOM    449  CB  THR J  64     -32.929 -60.411 -13.781  1.00 95.98           C  
ATOM    450  OG1 THR J  64     -33.528 -61.689 -13.926  1.00 90.98           O  
ATOM    451  CG2 THR J  64     -33.700 -59.440 -14.674  1.00 90.31           C  
ATOM    452  N   ASP J  65     -30.375 -58.527 -15.115  1.00 97.41           N  
ATOM    453  CA  ASP J  65     -29.786 -57.190 -15.159  1.00 97.86           C  
ATOM    454  C   ASP J  65     -30.237 -56.487 -16.443  1.00 98.01           C  
ATOM    455  O   ASP J  65     -30.812 -57.111 -17.339  1.00 97.86           O  
ATOM    456  CB  ASP J  65     -28.250 -57.302 -15.072  1.00 97.99           C  
ATOM    457  CG  ASP J  65     -27.539 -55.993 -14.713  1.00 98.02           C  
ATOM    458  OD1 ASP J  65     -28.206 -54.982 -14.401  1.00 97.68           O  
ATOM    459  OD2 ASP J  65     -26.287 -55.988 -14.722  1.00 97.51           O  
ATOM    460  N   SER J  66     -29.994 -55.186 -16.528  1.00 98.72           N  
ATOM    461  CA  SER J  66     -30.263 -54.412 -17.738  1.00 98.73           C  
ATOM    462  C   SER J  66     -29.255 -53.279 -17.895  1.00 98.76           C  
ATOM    463  O   SER J  66     -28.668 -52.802 -16.920  1.00 98.69           O  
ATOM    464  CB  SER J  66     -31.690 -53.855 -17.726  1.00 98.64           C  
ATOM    465  OG  SER J  66     -31.841 -52.818 -16.781  1.00 98.27           O  
ATOM    466  N   LYS J  67     -29.089 -52.828 -19.127  1.00 98.81           N  
ATOM    467  CA  LYS J  67     -28.271 -51.647 -19.413  1.00 98.83           C  
ATOM    468  C   LYS J  67     -28.796 -50.418 -18.674  1.00 98.86           C  
ATOM    469  O   LYS J  67     -28.006 -49.658 -18.124  1.00 98.78           O  
ATOM    470  CB  LYS J  67     -28.225 -51.385 -20.922  1.00 98.65           C  
ATOM    471  CG  LYS J  67     -27.451 -52.449 -21.698  1.00 96.90           C  
ATOM    472  CD  LYS J  67     -27.402 -52.071 -23.175  1.00 94.52           C  
ATOM    473  CE  LYS J  67     -26.517 -53.007 -23.978  0.99 89.38           C  
ATOM    474  NZ  LYS J  67     -26.261 -52.438 -25.324  0.99 82.31           N  
ATOM    475  N   GLU J  68     -30.116 -50.253 -18.627  1.00 98.82           N  
ATOM    476  CA  GLU J  68     -30.751 -49.140 -17.917  1.00 98.77           C  
ATOM    477  C   GLU J  68     -30.405 -49.152 -16.423  1.00 98.79           C  
ATOM    478  O   GLU J  68     -30.047 -48.113 -15.862  1.00 98.62           O  
ATOM    479  CB  GLU J  68     -32.268 -49.206 -18.126  1.00 98.50           C  
ATOM    480  CG  GLU J  68     -33.019 -48.034 -17.503  0.99 89.44           C  
ATOM    481  CD  GLU J  68     -34.526 -48.072 -17.752  0.98 82.20           C  
ATOM    482  OE1 GLU J  68     -35.195 -47.083 -17.390  0.98 75.84           O  
ATOM    483  OE2 GLU J  68     -35.028 -49.077 -18.301  0.98 78.91           O  
ATOM    484  N   LEU J  69     -30.466 -50.322 -15.786  1.00 98.40           N  
ATOM    485  CA  LEU J  69     -30.111 -50.461 -14.374  1.00 98.31           C  
ATOM    486  C   LEU J  69     -28.631 -50.143 -14.132  1.00 98.37           C  
ATOM    487  O   LEU J  69     -28.297 -49.449 -13.172  1.00 98.15           O  
ATOM    488  CB  LEU J  69     -30.461 -51.876 -13.890  1.00 97.96           C  
ATOM    489  CG  LEU J  69     -30.259 -52.124 -12.387  1.00 97.02           C  
ATOM    490  CD1 LEU J  69     -31.123 -51.188 -11.540  1.00 96.26           C  
ATOM    491  CD2 LEU J  69     -30.597 -53.573 -12.050  1.00 95.93           C  
ATOM    492  N   PHE J  70     -27.757 -50.614 -15.012  1.00 98.52           N  
ATOM    493  CA  PHE J  70     -26.320 -50.330 -14.908  1.00 98.57           C  
ATOM    494  C   PHE J  70     -26.013 -48.837 -15.129  1.00 98.38           C  
ATOM    495  O   PHE J  70     -25.191 -48.259 -14.416  1.00 98.25           O  
ATOM    496  CB  PHE J  70     -25.563 -51.246 -15.885  1.00 98.68           C  
ATOM    497  CG  PHE J  70     -24.046 -51.181 -15.841  1.00 98.76           C  
ATOM    498  CD1 PHE J  70     -23.353 -50.654 -14.744  1.00 98.66           C  
ATOM    499  CD2 PHE J  70     -23.313 -51.683 -16.919  1.00 98.70           C  
ATOM    500  CE1 PHE J  70     -21.953 -50.595 -14.740  1.00 98.60           C  
ATOM    501  CE2 PHE J  70     -21.915 -51.636 -16.923  1.00 98.62           C  
ATOM    502  CZ  PHE J  70     -21.235 -51.084 -15.836  1.00 98.66           C  
ATOM    503  N   ILE J  71     -26.691 -48.191 -16.079  1.00 98.79           N  
ATOM    504  CA  ILE J  71     -26.600 -46.735 -16.275  1.00 98.81           C  
ATOM    505  C   ILE J  71     -27.045 -46.002 -15.006  1.00 98.72           C  
ATOM    506  O   ILE J  71     -26.330 -45.126 -14.517  1.00 98.61           O  
ATOM    507  CB  ILE J  71     -27.419 -46.280 -17.509  1.00 98.84           C  
ATOM    508  CG1 ILE J  71     -26.734 -46.748 -18.806  1.00 98.68           C  
ATOM    509  CG2 ILE J  71     -27.591 -44.752 -17.534  1.00 98.68           C  
ATOM    510  CD1 ILE J  71     -27.621 -46.674 -20.050  1.00 97.74           C  
ATOM    511  N   SER J  72     -28.204 -46.382 -14.465  1.00 98.49           N  
ATOM    512  CA  SER J  72     -28.746 -45.767 -13.253  1.00 98.32           C  
ATOM    513  C   SER J  72     -27.800 -45.922 -12.058  1.00 98.05           C  
ATOM    514  O   SER J  72     -27.503 -44.939 -11.374  1.00 97.62           O  
ATOM    515  CB  SER J  72     -30.117 -46.372 -12.937  1.00 98.02           C  
ATOM    516  OG  SER J  72     -30.693 -45.752 -11.807  1.00 82.13           O  
ATOM    517  N   ASP J  73     -27.295 -47.132 -11.825  1.00 96.75           N  
ATOM    518  CA  ASP J  73     -26.321 -47.399 -10.757  1.00 95.98           C  
ATOM    519  C   ASP J  73     -25.069 -46.523 -10.906  1.00 95.75           C  
ATOM    520  O   ASP J  73     -24.596 -45.937  -9.934  1.00 95.35           O  
ATOM    521  CB  ASP J  73     -25.891 -48.876 -10.774  1.00 95.45           C  
ATOM    522  CG  ASP J  73     -26.917 -49.864 -10.231  1.00 94.96           C  
ATOM    523  OD1 ASP J  73     -27.888 -49.457  -9.550  1.00 94.11           O  
ATOM    524  OD2 ASP J  73     -26.710 -51.081 -10.442  1.00 93.73           O  
ATOM    525  N   THR J  74     -24.550 -46.414 -12.131  1.00 97.92           N  
ATOM    526  CA  THR J  74     -23.323 -45.657 -12.411  1.00 97.96           C  
ATOM    527  C   THR J  74     -23.525 -44.155 -12.198  1.00 97.59           C  
ATOM    528  O   THR J  74     -22.704 -43.509 -11.546  1.00 97.22           O  
ATOM    529  CB  THR J  74     -22.817 -45.951 -13.834  1.00 98.15           C  
ATOM    530  OG1 THR J  74     -22.514 -47.333 -13.942  1.00 98.07           O  
ATOM    531  CG2 THR J  74     -21.548 -45.166 -14.167  1.00 98.21           C  
ATOM    532  N   LEU J  75     -24.618 -43.601 -12.714  1.00 98.29           N  
ATOM    533  CA  LEU J  75     -24.938 -42.183 -12.526  1.00 98.31           C  
ATOM    534  C   LEU J  75     -25.169 -41.854 -11.045  1.00 97.84           C  
ATOM    535  O   LEU J  75     -24.602 -40.889 -10.532  1.00 97.45           O  
ATOM    536  CB  LEU J  75     -26.170 -41.804 -13.364  1.00 98.53           C  
ATOM    537  CG  LEU J  75     -25.929 -41.739 -14.882  1.00 98.45           C  
ATOM    538  CD1 LEU J  75     -27.260 -41.555 -15.609  1.00 98.22           C  
ATOM    539  CD2 LEU J  75     -24.992 -40.591 -15.269  1.00 98.20           C  
ATOM    540  N   LYS J  76     -25.965 -42.677 -10.357  1.00 97.11           N  
ATOM    541  CA  LYS J  76     -26.212 -42.514  -8.920  1.00 96.48           C  
ATOM    542  C   LYS J  76     -24.924 -42.654  -8.105  1.00 95.98           C  
ATOM    543  O   LYS J  76     -24.682 -41.867  -7.192  1.00 94.93           O  
ATOM    544  CB  LYS J  76     -27.257 -43.540  -8.473  1.00 95.57           C  
ATOM    545  CG  LYS J  76     -27.625 -43.413  -7.000  0.99 87.45           C  
ATOM    546  CD  LYS J  76     -28.663 -44.457  -6.610  0.98 83.14           C  
ATOM    547  CE  LYS J  76     -28.970 -44.367  -5.121  0.98 75.05           C  
ATOM    548  NZ  LYS J  76     -29.897 -45.437  -4.691  0.98 67.80           N  
ATOM    549  N   GLY J  77     -24.099 -43.628  -8.445  1.00 94.74           N  
ATOM    550  CA  GLY J  77     -22.820 -43.873  -7.780  1.00 93.77           C  
ATOM    551  C   GLY J  77     -21.819 -42.734  -7.919  1.00 93.80           C  
ATOM    552  O   GLY J  77     -20.945 -42.583  -7.062  1.00 93.13           O  
ATOM    553  N   GLY J  78     -21.950 -41.936  -8.972  1.00 95.93           N  
ATOM    554  CA  GLY J  78     -21.183 -40.708  -9.195  1.00 96.06           C  
ATOM    555  C   GLY J  78     -21.925 -39.429  -8.807  1.00 96.42           C  
ATOM    556  O   GLY J  78     -21.568 -38.349  -9.287  1.00 96.14           O  
ATOM    557  N   ASP J  79     -22.956 -39.540  -7.981  1.00 96.43           N  
ATOM    558  CA  ASP J  79     -23.799 -38.430  -7.516  1.00 96.43           C  
ATOM    559  C   ASP J  79     -24.399 -37.596  -8.673  1.00 96.93           C  
ATOM    560  O   ASP J  79     -24.561 -36.376  -8.568  1.00 96.47           O  
ATOM    561  CB  ASP J  79     -23.043 -37.585  -6.477  1.00 95.55           C  
ATOM    562  CG  ASP J  79     -22.594 -38.406  -5.269  1.00 94.21           C  
ATOM    563  OD1 ASP J  79     -23.447 -39.098  -4.664  1.00 92.50           O  
ATOM    564  OD2 ASP J  79     -21.397 -38.361  -4.917  1.00 91.85           O  
ATOM    565  N   PHE J  80     -24.727 -38.264  -9.776  1.00 97.97           N  
ATOM    566  CA  PHE J  80     -25.261 -37.665 -11.012  1.00 98.08           C  
ATOM    567  C   PHE J  80     -24.369 -36.566 -11.621  1.00 98.11           C  
ATOM    568  O   PHE J  80     -24.846 -35.709 -12.366  1.00 97.52           O  
ATOM    569  CB  PHE J  80     -26.714 -37.205 -10.802  1.00 97.93           C  
ATOM    570  CG  PHE J  80     -27.641 -38.315 -10.356  1.00 97.49           C  
ATOM    571  CD1 PHE J  80     -28.221 -39.171 -11.298  1.00 96.07           C  
ATOM    572  CD2 PHE J  80     -27.925 -38.506  -8.998  1.00 96.08           C  
ATOM    573  CE1 PHE J  80     -29.083 -40.198 -10.898  1.00 95.23           C  
ATOM    574  CE2 PHE J  80     -28.781 -39.528  -8.585  1.00 95.25           C  
ATOM    575  CZ  PHE J  80     -29.364 -40.372  -9.536  1.00 95.00           C  
ATOM    576  N   LYS J  81     -23.069 -36.605 -11.328  1.00 98.00           N  
ATOM    577  CA  LYS J  81     -22.068 -35.716 -11.934  1.00 97.86           C  
ATOM    578  C   LYS J  81     -21.338 -36.353 -13.119  1.00 98.08           C  
ATOM    579  O   LYS J  81     -20.635 -35.655 -13.849  1.00 97.45           O  
ATOM    580  CB  LYS J  81     -21.061 -35.246 -10.875  1.00 96.89           C  
ATOM    581  CG  LYS J  81     -21.683 -34.457  -9.719  0.98 91.05           C  
ATOM    582  CD  LYS J  81     -22.349 -33.167 -10.185  0.98 84.89           C  
ATOM    583  CE  LYS J  81     -22.842 -32.363  -8.990  0.97 78.25           C  
ATOM    584  NZ  LYS J  81     -23.506 -31.105  -9.413  0.97 69.34           N  
ATOM    585  N   GLY J  82     -21.491 -37.656 -13.312  1.00 97.99           N  
ATOM    586  CA  GLY J  82     -21.029 -38.328 -14.526  1.00 98.12           C  
ATOM    587  C   GLY J  82     -21.814 -37.850 -15.744  1.00 98.44           C  
ATOM    588  O   GLY J  82     -23.017 -37.600 -15.654  1.00 98.24           O  
ATOM    589  N   ASP J  83     -21.128 -37.733 -16.879  1.00 98.65           N  
ATOM    590  CA  ASP J  83     -21.778 -37.356 -18.132  1.00 98.71           C  
ATOM    591  C   ASP J  83     -22.699 -38.490 -18.618  1.00 98.83           C  
ATOM    592  O   ASP J  83     -22.218 -39.608 -18.846  1.00 98.76           O  
ATOM    593  CB  ASP J  83     -20.715 -37.006 -19.174  1.00 98.49           C  
ATOM    594  CG  ASP J  83     -21.345 -36.548 -20.479  1.00 97.65           C  
ATOM    595  OD1 ASP J  83     -21.888 -37.410 -21.199  1.00 95.07           O  
ATOM    596  OD2 ASP J  83     -21.315 -35.337 -20.759  1.00 93.86           O  
ATOM    597  N   PRO J  84     -24.007 -38.239 -18.786  1.00 98.79           N  
ATOM    598  CA  PRO J  84     -24.945 -39.308 -19.154  1.00 98.80           C  
ATOM    599  C   PRO J  84     -24.655 -39.986 -20.496  1.00 98.88           C  
ATOM    600  O   PRO J  84     -24.860 -41.196 -20.615  1.00 98.80           O  
ATOM    601  CB  PRO J  84     -26.312 -38.618 -19.176  1.00 98.44           C  
ATOM    602  CG  PRO J  84     -26.153 -37.447 -18.241  1.00 96.54           C  
ATOM    603  CD  PRO J  84     -24.722 -37.006 -18.457  1.00 98.44           C  
ATOM    604  N   GLU J  85     -24.179 -39.245 -21.505  1.00 98.82           N  
ATOM    605  CA  GLU J  85     -23.825 -39.830 -22.806  1.00 98.80           C  
ATOM    606  C   GLU J  85     -22.588 -40.725 -22.704  1.00 98.89           C  
ATOM    607  O   GLU J  85     -22.549 -41.801 -23.307  1.00 98.82           O  
ATOM    608  CB  GLU J  85     -23.579 -38.739 -23.851  1.00 98.37           C  
ATOM    609  CG  GLU J  85     -24.817 -38.385 -24.657  0.99 87.92           C  
ATOM    610  CD  GLU J  85     -24.483 -37.618 -25.934  0.98 77.60           C  
ATOM    611  OE1 GLU J  85     -25.141 -37.888 -26.957  0.98 71.92           O  
ATOM    612  OE2 GLU J  85     -23.559 -36.777 -25.918  0.97 73.74           O  
ATOM    613  N   MET J  86     -21.600 -40.297 -21.927  1.00 98.89           N  
ATOM    614  CA  MET J  86     -20.396 -41.092 -21.689  1.00 98.91           C  
ATOM    615  C   MET J  86     -20.727 -42.380 -20.931  1.00 98.94           C  
ATOM    616  O   MET J  86     -20.243 -43.456 -21.292  1.00 98.90           O  
ATOM    617  CB  MET J  86     -19.354 -40.269 -20.918  1.00 98.81           C  
ATOM    618  CG  MET J  86     -18.831 -39.056 -21.700  1.00 98.10           C  
ATOM    619  SD  MET J  86     -17.952 -39.440 -23.240  1.00 97.02           S  
ATOM    620  CE  MET J  86     -16.479 -40.250 -22.606  1.00 91.74           C  
ATOM    621  N   VAL J  87     -21.576 -42.299 -19.913  1.00 98.93           N  
ATOM    622  CA  VAL J  87     -22.032 -43.481 -19.167  1.00 98.94           C  
ATOM    623  C   VAL J  87     -22.833 -44.420 -20.069  1.00 98.96           C  
ATOM    624  O   VAL J  87     -22.574 -45.625 -20.095  1.00 98.94           O  
ATOM    625  CB  VAL J  87     -22.851 -43.079 -17.920  1.00 98.89           C  
ATOM    626  CG1 VAL J  87     -23.455 -44.306 -17.225  1.00 98.64           C  
ATOM    627  CG2 VAL J  87     -21.968 -42.336 -16.915  1.00 98.68           C  
ATOM    628  N   LYS J  88     -23.789 -43.886 -20.834  1.00 98.92           N  
ATOM    629  CA  LYS J  88     -24.601 -44.690 -21.749  1.00 98.91           C  
ATOM    630  C   LYS J  88     -23.739 -45.417 -22.782  1.00 98.93           C  
ATOM    631  O   LYS J  88     -23.930 -46.610 -23.008  1.00 98.90           O  
ATOM    632  CB  LYS J  88     -25.647 -43.805 -22.439  1.00 98.80           C  
ATOM    633  CG  LYS J  88     -26.587 -44.621 -23.331  0.99 94.60           C  
ATOM    634  CD  LYS J  88     -27.600 -43.736 -24.064  0.99 91.56           C  
ATOM    635  CE  LYS J  88     -28.555 -44.577 -24.912  0.98 84.29           C  
ATOM    636  NZ  LYS J  88     -27.834 -45.391 -25.932  0.98 74.75           N  
ATOM    637  N   THR J  89     -22.795 -44.715 -23.393  1.00 98.94           N  
ATOM    638  CA  THR J  89     -21.896 -45.305 -24.393  1.00 98.95           C  
ATOM    639  C   THR J  89     -21.039 -46.416 -23.781  1.00 98.96           C  
ATOM    640  O   THR J  89     -20.882 -47.477 -24.388  1.00 98.93           O  
ATOM    641  CB  THR J  89     -21.019 -44.220 -25.040  1.00 98.90           C  
ATOM    642  OG1 THR J  89     -21.858 -43.262 -25.663  1.00 98.43           O  
ATOM    643  CG2 THR J  89     -20.088 -44.793 -26.105  1.00 98.50           C  
ATOM    644  N   MET J  90     -20.520 -46.205 -22.578  1.00 98.97           N  
ATOM    645  CA  MET J  90     -19.775 -47.236 -21.853  1.00 98.97           C  
ATOM    646  C   MET J  90     -20.631 -48.492 -21.630  1.00 98.98           C  
ATOM    647  O   MET J  90     -20.218 -49.604 -21.965  1.00 98.96           O  
ATOM    648  CB  MET J  90     -19.281 -46.670 -20.507  1.00 98.94           C  
ATOM    649  CG  MET J  90     -18.440 -47.662 -19.711  1.00 98.79           C  
ATOM    650  SD  MET J  90     -17.943 -47.076 -18.064  1.00 98.55           S  
ATOM    651  CE  MET J  90     -19.527 -47.112 -17.199  1.00 97.31           C  
ATOM    652  N   VAL J  91     -21.831 -48.311 -21.084  1.00 98.96           N  
ATOM    653  CA  VAL J  91     -22.728 -49.430 -20.752  1.00 98.96           C  
ATOM    654  C   VAL J  91     -23.223 -50.160 -22.003  1.00 98.96           C  
ATOM    655  O   VAL J  91     -23.255 -51.396 -22.026  1.00 98.91           O  
ATOM    656  CB  VAL J  91     -23.908 -48.928 -19.890  1.00 98.91           C  
ATOM    657  CG1 VAL J  91     -24.979 -50.008 -19.704  1.00 98.58           C  
ATOM    658  CG2 VAL J  91     -23.405 -48.483 -18.513  1.00 98.67           C  
ATOM    659  N   ASP J  92     -23.589 -49.425 -23.049  1.00 98.94           N  
ATOM    660  CA  ASP J  92     -24.092 -50.005 -24.299  1.00 98.91           C  
ATOM    661  C   ASP J  92     -23.048 -50.883 -24.999  1.00 98.92           C  
ATOM    662  O   ASP J  92     -23.407 -51.883 -25.621  1.00 98.81           O  
ATOM    663  CB  ASP J  92     -24.576 -48.894 -25.254  1.00 98.76           C  
ATOM    664  CG  ASP J  92     -25.959 -48.337 -24.917  1.00 97.59           C  
ATOM    665  OD1 ASP J  92     -26.674 -48.923 -24.068  1.00 96.54           O  
ATOM    666  OD2 ASP J  92     -26.360 -47.339 -25.550  1.00 95.93           O  
ATOM    667  N   ASN J  93     -21.778 -50.536 -24.866  1.00 98.95           N  
ATOM    668  CA  ASN J  93     -20.674 -51.239 -25.520  1.00 98.96           C  
ATOM    669  C   ASN J  93     -19.966 -52.265 -24.621  1.00 98.97           C  
ATOM    670  O   ASN J  93     -19.025 -52.925 -25.068  1.00 98.94           O  
ATOM    671  CB  ASN J  93     -19.688 -50.210 -26.089  1.00 98.91           C  
ATOM    672  CG  ASN J  93     -20.269 -49.470 -27.278  1.00 98.56           C  
ATOM    673  OD1 ASN J  93     -20.288 -49.976 -28.389  1.00 93.56           O  
ATOM    674  ND2 ASN J  93     -20.775 -48.274 -27.066  1.00 93.10           N  
ATOM    675  N   ALA J  94     -20.409 -52.422 -23.371  1.00 98.98           N  
ATOM    676  CA  ALA J  94     -19.727 -53.279 -22.396  1.00 98.98           C  
ATOM    677  C   ALA J  94     -19.739 -54.764 -22.785  1.00 98.98           C  
ATOM    678  O   ALA J  94     -18.708 -55.433 -22.677  1.00 98.97           O  
ATOM    679  CB  ALA J  94     -20.349 -53.064 -21.014  1.00 98.95           C  
ATOM    680  N   VAL J  95     -20.878 -55.284 -23.258  1.00 98.96           N  
ATOM    681  CA  VAL J  95     -20.981 -56.694 -23.690  1.00 98.95           C  
ATOM    682  C   VAL J  95     -20.019 -56.972 -24.847  1.00 98.97           C  
ATOM    683  O   VAL J  95     -19.217 -57.903 -24.776  1.00 98.93           O  
ATOM    684  CB  VAL J  95     -22.430 -57.076 -24.080  1.00 98.85           C  
ATOM    685  CG1 VAL J  95     -22.502 -58.493 -24.658  1.00 97.77           C  
ATOM    686  CG2 VAL J  95     -23.363 -56.997 -22.876  1.00 97.79           C  
ATOM    687  N   GLY J  96     -20.068 -56.146 -25.886  1.00 98.95           N  
ATOM    688  CA  GLY J  96     -19.176 -56.294 -27.037  1.00 98.96           C  
ATOM    689  C   GLY J  96     -17.698 -56.194 -26.665  1.00 98.98           C  
ATOM    690  O   GLY J  96     -16.876 -56.945 -27.189  1.00 98.96           O  
ATOM    691  N   ALA J  97     -17.362 -55.300 -25.734  1.00 98.98           N  
ATOM    692  CA  ALA J  97     -15.993 -55.160 -25.240  1.00 98.98           C  
ATOM    693  C   ALA J  97     -15.527 -56.406 -24.474  1.00 98.99           C  
ATOM    694  O   ALA J  97     -14.411 -56.881 -24.688  1.00 98.97           O  
ATOM    695  CB  ALA J  97     -15.907 -53.904 -24.372  1.00 98.94           C  
ATOM    696  N   ALA J  98     -16.377 -56.954 -23.610  1.00 98.98           N  
ATOM    697  CA  ALA J  98     -16.053 -58.163 -22.854  1.00 98.98           C  
ATOM    698  C   ALA J  98     -15.939 -59.398 -23.760  1.00 98.99           C  
ATOM    699  O   ALA J  98     -15.025 -60.205 -23.595  1.00 98.97           O  
ATOM    700  CB  ALA J  98     -17.105 -58.370 -21.763  1.00 98.95           C  
ATOM    701  N   GLU J  99     -16.831 -59.537 -24.727  1.00 98.98           N  
ATOM    702  CA  GLU J  99     -16.765 -60.619 -25.716  1.00 98.98           C  
ATOM    703  C   GLU J  99     -15.525 -60.493 -26.607  1.00 98.98           C  
ATOM    704  O   GLU J  99     -14.898 -61.500 -26.931  1.00 98.96           O  
ATOM    705  CB  GLU J  99     -18.042 -60.655 -26.558  1.00 98.94           C  
ATOM    706  CG  GLU J  99     -19.248 -61.125 -25.735  1.00 98.53           C  
ATOM    707  CD  GLU J  99     -20.563 -61.143 -26.511  1.00 98.06           C  
ATOM    708  OE1 GLU J  99     -21.533 -61.732 -25.988  1.00 96.05           O  
ATOM    709  OE2 GLU J  99     -20.642 -60.572 -27.616  1.00 96.38           O  
ATOM    710  N   TRP J 100     -15.132 -59.274 -26.952  1.00 98.99           N  
ATOM    711  CA  TRP J 100     -13.873 -59.024 -27.658  1.00 98.99           C  
ATOM    712  C   TRP J 100     -12.657 -59.446 -26.825  1.00 98.99           C  
ATOM    713  O   TRP J 100     -11.758 -60.109 -27.350  1.00 98.98           O  
ATOM    714  CB  TRP J 100     -13.797 -57.549 -28.051  1.00 98.99           C  
ATOM    715  CG  TRP J 100     -12.534 -57.143 -28.752  1.00 98.99           C  
ATOM    716  CD1 TRP J 100     -12.250 -57.332 -30.067  1.00 98.97           C  
ATOM    717  CD2 TRP J 100     -11.391 -56.462 -28.178  1.00 98.98           C  
ATOM    718  NE1 TRP J 100     -11.004 -56.798 -30.355  1.00 98.96           N  
ATOM    719  CE2 TRP J 100     -10.452 -56.251 -29.218  1.00 98.97           C  
ATOM    720  CE3 TRP J 100     -11.071 -55.998 -26.886  1.00 98.97           C  
ATOM    721  CZ2 TRP J 100      -9.229 -55.587 -29.002  1.00 98.94           C  
ATOM    722  CZ3 TRP J 100      -9.846 -55.338 -26.674  1.00 98.93           C  
ATOM    723  CH2 TRP J 100      -8.945 -55.136 -27.725  1.00 98.91           C  
ATOM    724  N   LEU J 101     -12.628 -59.127 -25.530  1.00 98.99           N  
ATOM    725  CA  LEU J 101     -11.568 -59.629 -24.646  1.00 98.98           C  
ATOM    726  C   LEU J 101     -11.550 -61.159 -24.616  1.00 98.99           C  
ATOM    727  O   LEU J 101     -10.484 -61.764 -24.742  1.00 98.95           O  
ATOM    728  CB  LEU J 101     -11.733 -59.089 -23.213  1.00 98.93           C  
ATOM    729  CG  LEU J 101     -11.380 -57.614 -22.987  1.00 98.50           C  
ATOM    730  CD1 LEU J 101     -11.570 -57.281 -21.508  1.00 98.53           C  
ATOM    731  CD2 LEU J 101      -9.935 -57.293 -23.382  1.00 98.55           C  
ATOM    732  N   ARG J 102     -12.713 -61.785 -24.462  1.00 98.98           N  
ATOM    733  CA  ARG J 102     -12.827 -63.248 -24.388  1.00 98.97           C  
ATOM    734  C   ARG J 102     -12.421 -63.931 -25.701  1.00 98.97           C  
ATOM    735  O   ARG J 102     -11.637 -64.880 -25.695  1.00 98.93           O  
ATOM    736  CB  ARG J 102     -14.274 -63.609 -24.008  1.00 98.94           C  
ATOM    737  CG  ARG J 102     -14.486 -65.112 -23.755  1.00 98.69           C  
ATOM    738  CD  ARG J 102     -15.971 -65.448 -23.657  1.00 98.36           C  
ATOM    739  NE  ARG J 102     -16.636 -65.233 -24.945  1.00 98.02           N  
ATOM    740  CZ  ARG J 102     -17.935 -65.102 -25.166  1.00 98.02           C  
ATOM    741  NH1 ARG J 102     -18.819 -65.226 -24.207  1.00 96.22           N  
ATOM    742  NH2 ARG J 102     -18.359 -64.843 -26.382  1.00 96.19           N  
ATOM    743  N   ASP J 103     -12.962 -63.465 -26.816  1.00 98.97           N  
ATOM    744  CA  ASP J 103     -12.916 -64.196 -28.087  1.00 98.96           C  
ATOM    745  C   ASP J 103     -11.724 -63.803 -28.964  1.00 98.95           C  
ATOM    746  O   ASP J 103     -11.130 -64.664 -29.621  1.00 98.83           O  
ATOM    747  CB  ASP J 103     -14.236 -63.993 -28.849  1.00 98.92           C  
ATOM    748  CG  ASP J 103     -15.458 -64.513 -28.092  1.00 98.74           C  
ATOM    749  OD1 ASP J 103     -15.310 -65.418 -27.240  1.00 98.29           O  
ATOM    750  OD2 ASP J 103     -16.574 -64.020 -28.343  1.00 98.01           O  
ATOM    751  N   TYR J 104     -11.374 -62.526 -28.976  1.00 98.96           N  
ATOM    752  CA  TYR J 104     -10.263 -62.028 -29.786  1.00 98.95           C  
ATOM    753  C   TYR J 104      -8.948 -62.002 -29.006  1.00 98.95           C  
ATOM    754  O   TYR J 104      -7.948 -62.556 -29.463  1.00 98.88           O  
ATOM    755  CB  TYR J 104     -10.608 -60.643 -30.354  1.00 98.90           C  
ATOM    756  CG  TYR J 104      -9.509 -60.069 -31.228  1.00 98.81           C  
ATOM    757  CD1 TYR J 104      -9.301 -60.555 -32.522  1.00 98.48           C  
ATOM    758  CD2 TYR J 104      -8.672 -59.056 -30.747  1.00 98.42           C  
ATOM    759  CE1 TYR J 104      -8.281 -60.043 -33.328  1.00 98.10           C  
ATOM    760  CE2 TYR J 104      -7.645 -58.536 -31.541  1.00 98.08           C  
ATOM    761  CZ  TYR J 104      -7.457 -59.032 -32.828  1.00 98.10           C  
ATOM    762  OH  TYR J 104      -6.446 -58.517 -33.613  1.00 97.03           O  
ATOM    763  N   VAL J 105      -8.955 -61.385 -27.816  1.00 98.97           N  
ATOM    764  CA  VAL J 105      -7.746 -61.261 -26.982  1.00 98.97           C  
ATOM    765  C   VAL J 105      -7.452 -62.557 -26.217  1.00 98.96           C  
ATOM    766  O   VAL J 105      -6.314 -62.800 -25.828  1.00 98.90           O  
ATOM    767  CB  VAL J 105      -7.839 -60.036 -26.032  1.00 98.95           C  
ATOM    768  CG1 VAL J 105      -6.525 -59.775 -25.296  1.00 98.82           C  
ATOM    769  CG2 VAL J 105      -8.214 -58.771 -26.806  1.00 98.87           C  
ATOM    770  N   LYS J 106      -8.457 -63.431 -26.047  1.00 98.95           N  
ATOM    771  CA  LYS J 106      -8.343 -64.729 -25.354  1.00 98.95           C  
ATOM    772  C   LYS J 106      -8.154 -64.606 -23.838  1.00 98.96           C  
ATOM    773  O   LYS J 106      -7.563 -65.487 -23.216  1.00 98.87           O  
ATOM    774  CB  LYS J 106      -7.268 -65.626 -25.998  1.00 98.87           C  
ATOM    775  CG  LYS J 106      -7.383 -65.789 -27.521  0.99 97.93           C  
ATOM    776  CD  LYS J 106      -8.723 -66.386 -27.933  0.99 93.50           C  
ATOM    777  CE  LYS J 106      -8.766 -66.605 -29.443  0.98 86.83           C  
ATOM    778  NZ  LYS J 106     -10.140 -66.912 -29.909  0.98 76.23           N  
ATOM    779  N   VAL J 107      -8.672 -63.535 -23.249  1.00 98.97           N  
ATOM    780  CA  VAL J 107      -8.761 -63.403 -21.793  1.00 98.97           C  
ATOM    781  C   VAL J 107      -9.757 -64.434 -21.261  1.00 98.96           C  
ATOM    782  O   VAL J 107     -10.875 -64.552 -21.770  1.00 98.91           O  
ATOM    783  CB  VAL J 107      -9.191 -61.974 -21.377  1.00 98.96           C  
ATOM    784  CG1 VAL J 107      -9.346 -61.841 -19.857  1.00 98.85           C  
ATOM    785  CG2 VAL J 107      -8.164 -60.941 -21.858  1.00 98.87           C  
ATOM    786  N   GLU J 108      -9.351 -65.174 -20.233  1.00 98.92           N  
ATOM    787  CA  GLU J 108     -10.214 -66.159 -19.583  1.00 98.88           C  
ATOM    788  C   GLU J 108     -10.938 -65.517 -18.398  1.00 98.85           C  
ATOM    789  O   GLU J 108     -10.308 -64.896 -17.541  1.00 98.65           O  
ATOM    790  CB  GLU J 108      -9.403 -67.374 -19.132  1.00 98.74           C  
ATOM    791  CG  GLU J 108      -8.738 -68.123 -20.298  1.00 95.20           C  
ATOM    792  CD  GLU J 108      -7.957 -69.344 -19.829  1.00 90.24           C  
ATOM    793  OE1 GLU J 108      -6.709 -69.307 -19.858  0.99 83.14           O  
ATOM    794  OE2 GLU J 108      -8.581 -70.334 -19.415  0.99 84.36           O  
ATOM    795  N   PHE J 109     -12.254 -65.674 -18.350  1.00 98.71           N  
ATOM    796  CA  PHE J 109     -13.089 -65.249 -17.232  1.00 98.69           C  
ATOM    797  C   PHE J 109     -13.726 -66.469 -16.570  1.00 98.51           C  
ATOM    798  O   PHE J 109     -14.045 -67.445 -17.250  1.00 98.17           O  
ATOM    799  CB  PHE J 109     -14.177 -64.276 -17.707  1.00 98.73           C  
ATOM    800  CG  PHE J 109     -13.649 -62.973 -18.263  1.00 98.78           C  
ATOM    801  CD1 PHE J 109     -13.321 -61.915 -17.406  1.00 98.61           C  
ATOM    802  CD2 PHE J 109     -13.494 -62.797 -19.644  1.00 98.64           C  
ATOM    803  CE1 PHE J 109     -12.848 -60.700 -17.914  1.00 98.52           C  
ATOM    804  CE2 PHE J 109     -13.020 -61.587 -20.162  1.00 98.53           C  
ATOM    805  CZ  PHE J 109     -12.699 -60.535 -19.296  1.00 98.60           C  
ATOM    806  N   TYR J 110     -13.937 -66.404 -15.256  1.00 97.14           N  
ATOM    807  CA  TYR J 110     -14.658 -67.473 -14.563  1.00 96.70           C  
ATOM    808  C   TYR J 110     -16.105 -67.540 -15.069  1.00 97.49           C  
ATOM    809  O   TYR J 110     -16.765 -66.505 -15.172  1.00 97.49           O  
ATOM    810  CB  TYR J 110     -14.603 -67.266 -13.044  1.00 95.09           C  
ATOM    811  CG  TYR J 110     -13.203 -67.392 -12.475  1.00 93.84           C  
ATOM    812  CD1 TYR J 110     -12.559 -68.639 -12.423  1.00 92.50           C  
ATOM    813  CD2 TYR J 110     -12.521 -66.264 -12.003  1.00 92.33           C  
ATOM    814  CE1 TYR J 110     -11.264 -68.760 -11.907  1.00 90.90           C  
ATOM    815  CE2 TYR J 110     -11.225 -66.372 -11.483  1.00 90.85           C  
ATOM    816  CZ  TYR J 110     -10.604 -67.621 -11.437  1.00 90.08           C  
ATOM    817  OH  TYR J 110      -9.324 -67.731 -10.926  1.00 87.57           O  
ATOM    818  N   PRO J 111     -16.614 -68.742 -15.391  1.00 97.33           N  
ATOM    819  CA  PRO J 111     -17.920 -68.872 -16.052  1.00 97.74           C  
ATOM    820  C   PRO J 111     -19.129 -68.724 -15.129  1.00 98.04           C  
ATOM    821  O   PRO J 111     -20.231 -68.468 -15.621  1.00 97.54           O  
ATOM    822  CB  PRO J 111     -17.879 -70.272 -16.664  1.00 97.05           C  
ATOM    823  CG  PRO J 111     -16.943 -71.040 -15.763  1.00 95.07           C  
ATOM    824  CD  PRO J 111     -15.915 -70.014 -15.342  1.00 97.06           C  
ATOM    825  N   ASP J 112     -18.946 -68.876 -13.816  1.00 96.04           N  
ATOM    826  CA  ASP J 112     -20.045 -68.926 -12.838  1.00 94.99           C  
ATOM    827  C   ASP J 112     -19.746 -68.102 -11.576  1.00 94.61           C  
ATOM    828  O   ASP J 112     -20.244 -68.405 -10.488  1.00 92.52           O  
ATOM    829  CB  ASP J 112     -20.361 -70.389 -12.490  1.00 92.42           C  
ATOM    830  CG  ASP J 112     -20.851 -71.185 -13.695  1.00 82.78           C  
ATOM    831  OD1 ASP J 112     -21.893 -70.809 -14.279  1.00 76.09           O  
ATOM    832  OD2 ASP J 112     -20.195 -72.187 -14.046  0.99 77.52           O  
ATOM    833  N   GLN J 113     -18.931 -67.062 -11.708  1.00 93.05           N  
ATOM    834  CA  GLN J 113     -18.571 -66.177 -10.594  1.00 92.81           C  
ATOM    835  C   GLN J 113     -18.573 -64.715 -11.039  1.00 95.05           C  
ATOM    836  O   GLN J 113     -18.044 -64.375 -12.097  1.00 95.34           O  
ATOM    837  CB  GLN J 113     -17.190 -66.532 -10.023  1.00 89.68           C  
ATOM    838  CG  GLN J 113     -17.127 -67.917  -9.371  1.00 81.06           C  
ATOM    839  CD  GLN J 113     -15.759 -68.223  -8.768  1.00 76.75           C  
ATOM    840  OE1 GLN J 113     -14.859 -67.393  -8.753  1.00 70.27           O  
ATOM    841  NE2 GLN J 113     -15.579 -69.421  -8.259  1.00 66.08           N  
ATOM    842  N   LEU J 114     -19.162 -63.860 -10.210  1.00 92.19           N  
ATOM    843  CA  LEU J 114     -19.201 -62.409 -10.395  1.00 93.12           C  
ATOM    844  C   LEU J 114     -19.044 -61.720  -9.045  1.00 91.69           C  
ATOM    845  O   LEU J 114     -19.557 -62.209  -8.035  1.00 90.65           O  
ATOM    846  CB  LEU J 114     -20.543 -61.979 -11.012  1.00 95.01           C  
ATOM    847  CG  LEU J 114     -20.838 -62.447 -12.441  1.00 96.12           C  
ATOM    848  CD1 LEU J 114     -22.286 -62.129 -12.798  1.00 96.52           C  
ATOM    849  CD2 LEU J 114     -19.919 -61.775 -13.457  1.00 96.46           C  
ATOM    850  N   PHE J 115     -18.421 -60.552  -9.037  1.00 89.69           N  
ATOM    851  CA  PHE J 115     -18.423 -59.683  -7.857  1.00 90.16           C  
ATOM    852  C   PHE J 115     -19.561 -58.666  -7.934  1.00 91.35           C  
ATOM    853  O   PHE J 115     -19.952 -58.201  -9.013  1.00 91.71           O  
ATOM    854  CB  PHE J 115     -17.070 -58.969  -7.683  1.00 89.24           C  
ATOM    855  CG  PHE J 115     -15.919 -59.797  -7.142  1.00 87.85           C  
ATOM    856  CD1 PHE J 115     -16.046 -61.157  -6.836  1.00 85.53           C  
ATOM    857  CD2 PHE J 115     -14.683 -59.175  -6.923  1.00 85.12           C  
ATOM    858  CE1 PHE J 115     -14.963 -61.886  -6.326  1.00 83.33           C  
ATOM    859  CE2 PHE J 115     -13.599 -59.891  -6.415  1.00 83.09           C  
ATOM    860  CZ  PHE J 115     -13.737 -61.247  -6.117  1.00 83.36           C  
ATOM    861  N   GLN J 116     -20.069 -58.292  -6.761  1.00 87.55           N  
ATOM    862  CA  GLN J 116     -20.985 -57.168  -6.595  1.00 86.67           C  
ATOM    863  C   GLN J 116     -20.283 -56.111  -5.749  1.00 86.66           C  
ATOM    864  O   GLN J 116     -20.272 -56.191  -4.519  1.00 85.20           O  
ATOM    865  CB  GLN J 116     -22.301 -57.636  -5.967  1.00 85.26           C  
ATOM    866  CG  GLN J 116     -23.341 -56.507  -5.875  1.00 83.54           C  
ATOM    867  CD  GLN J 116     -24.710 -56.996  -5.411  1.00 83.09           C  
ATOM    868  OE1 GLN J 116     -24.938 -58.185  -5.216  1.00 79.58           O  
ATOM    869  NE2 GLN J 116     -25.645 -56.086  -5.239  1.00 77.42           N  
ATOM    870  N   PHE J 117     -19.696 -55.140  -6.425  1.00 89.29           N  
ATOM    871  CA  PHE J 117     -19.055 -54.019  -5.740  1.00 89.92           C  
ATOM    872  C   PHE J 117     -20.096 -53.052  -5.169  1.00 88.05           C  
ATOM    873  O   PHE J 117     -21.266 -53.057  -5.571  1.00 86.86           O  
ATOM    874  CB  PHE J 117     -18.094 -53.305  -6.698  1.00 91.54           C  
ATOM    875  CG  PHE J 117     -16.893 -54.132  -7.091  1.00 92.22           C  
ATOM    876  CD1 PHE J 117     -15.878 -54.389  -6.163  1.00 92.39           C  
ATOM    877  CD2 PHE J 117     -16.777 -54.656  -8.382  1.00 92.36           C  
ATOM    878  CE1 PHE J 117     -14.764 -55.154  -6.514  1.00 92.44           C  
ATOM    879  CE2 PHE J 117     -15.665 -55.423  -8.745  1.00 92.67           C  
ATOM    880  CZ  PHE J 117     -14.656 -55.668  -7.808  1.00 92.76           C  
ATOM    881  N   GLY J 118     -19.663 -52.211  -4.237  1.00 85.95           N  
ATOM    882  CA  GLY J 118     -20.527 -51.205  -3.624  1.00 84.59           C  
ATOM    883  C   GLY J 118     -21.198 -50.309  -4.664  1.00 86.23           C  
ATOM    884  O   GLY J 118     -20.571 -49.892  -5.640  1.00 86.24           O  
ATOM    885  N   GLY J 119     -22.488 -50.023  -4.460  1.00 82.46           N  
ATOM    886  CA  GLY J 119     -23.281 -49.176  -5.350  1.00 83.73           C  
ATOM    887  C   GLY J 119     -23.954 -49.890  -6.523  1.00 86.69           C  
ATOM    888  O   GLY J 119     -24.789 -49.284  -7.195  1.00 87.27           O  
ATOM    889  N   HIS J 120     -23.635 -51.150  -6.773  1.00 88.36           N  
ATOM    890  CA  HIS J 120     -24.304 -51.942  -7.811  1.00 89.31           C  
ATOM    891  C   HIS J 120     -25.567 -52.612  -7.268  1.00 88.40           C  
ATOM    892  O   HIS J 120     -25.564 -53.152  -6.162  1.00 88.27           O  
ATOM    893  CB  HIS J 120     -23.352 -52.985  -8.404  1.00 91.04           C  
ATOM    894  CG  HIS J 120     -22.249 -52.380  -9.229  1.00 92.20           C  
ATOM    895  ND1 HIS J 120     -22.411 -51.916 -10.518  1.00 91.25           N  
ATOM    896  CD2 HIS J 120     -20.946 -52.157  -8.894  1.00 91.18           C  
ATOM    897  CE1 HIS J 120     -21.247 -51.436 -10.950  1.00 91.56           C  
ATOM    898  NE2 HIS J 120     -20.338 -51.568  -9.986  1.00 91.98           N  
ATOM    899  N   SER J 121     -26.624 -52.609  -8.071  1.00 89.76           N  
ATOM    900  CA  SER J 121     -27.895 -53.262  -7.728  1.00 90.09           C  
ATOM    901  C   SER J 121     -27.818 -54.786  -7.783  1.00 89.98           C  
ATOM    902  O   SER J 121     -28.523 -55.469  -7.041  1.00 89.13           O  
ATOM    903  CB  SER J 121     -28.998 -52.779  -8.672  1.00 90.59           C  
ATOM    904  OG  SER J 121     -29.246 -51.395  -8.500  1.00 90.18           O  
ATOM    905  N   VAL J 122     -26.980 -55.313  -8.677  1.00 91.05           N  
ATOM    906  CA  VAL J 122     -26.807 -56.759  -8.890  1.00 92.05           C  
ATOM    907  C   VAL J 122     -25.335 -57.095  -9.126  1.00 92.43           C  
ATOM    908  O   VAL J 122     -24.515 -56.217  -9.416  1.00 93.00           O  
ATOM    909  CB  VAL J 122     -27.661 -57.278 -10.077  1.00 93.07           C  
ATOM    910  CG1 VAL J 122     -29.157 -57.061  -9.835  1.00 93.55           C  
ATOM    911  CG2 VAL J 122     -27.257 -56.637 -11.407  1.00 94.01           C  
ATOM    912  N   LYS J 123     -25.009 -58.379  -9.037  1.00 91.71           N  
ATOM    913  CA  LYS J 123     -23.687 -58.882  -9.427  1.00 92.45           C  
ATOM    914  C   LYS J 123     -23.501 -58.733 -10.936  1.00 94.47           C  
ATOM    915  O   LYS J 123     -24.293 -59.275 -11.710  1.00 95.11           O  
ATOM    916  CB  LYS J 123     -23.519 -60.356  -9.031  1.00 90.88           C  
ATOM    917  CG  LYS J 123     -23.514 -60.584  -7.522  1.00 87.37           C  
ATOM    918  CD  LYS J 123     -23.291 -62.059  -7.191  1.00 83.64           C  
ATOM    919  CE  LYS J 123     -23.266 -62.271  -5.682  1.00 78.48           C  
ATOM    920  NZ  LYS J 123     -23.004 -63.686  -5.328  1.00 71.99           N  
ATOM    921  N   ARG J 124     -22.440 -58.024 -11.357  1.00 96.14           N  
ATOM    922  CA  ARG J 124     -22.149 -57.824 -12.783  1.00 97.00           C  
ATOM    923  C   ARG J 124     -20.659 -57.713 -13.133  1.00 97.71           C  
ATOM    924  O   ARG J 124     -20.327 -57.546 -14.307  1.00 97.88           O  
ATOM    925  CB  ARG J 124     -22.923 -56.614 -13.331  1.00 96.91           C  
ATOM    926  CG  ARG J 124     -22.560 -55.264 -12.695  1.00 96.19           C  
ATOM    927  CD  ARG J 124     -23.205 -54.119 -13.470  1.00 96.54           C  
ATOM    928  NE  ARG J 124     -24.669 -54.114 -13.373  1.00 96.23           N  
ATOM    929  CZ  ARG J 124     -25.400 -53.299 -12.616  1.00 96.91           C  
ATOM    930  NH1 ARG J 124     -24.846 -52.417 -11.812  1.00 94.91           N  
ATOM    931  NH2 ARG J 124     -26.712 -53.352 -12.658  1.00 95.10           N  
ATOM    932  N   ALA J 125     -19.775 -57.823 -12.155  1.00 97.02           N  
ATOM    933  CA  ALA J 125     -18.338 -57.726 -12.403  1.00 96.88           C  
ATOM    934  C   ALA J 125     -17.768 -59.081 -12.833  1.00 96.74           C  
ATOM    935  O   ALA J 125     -17.674 -60.005 -12.020  1.00 96.39           O  
ATOM    936  CB  ALA J 125     -17.631 -57.180 -11.166  1.00 96.46           C  
ATOM    937  N   LEU J 126     -17.375 -59.175 -14.108  1.00 98.43           N  
ATOM    938  CA  LEU J 126     -16.610 -60.312 -14.615  1.00 98.57           C  
ATOM    939  C   LEU J 126     -15.266 -60.392 -13.899  1.00 98.16           C  
ATOM    940  O   LEU J 126     -14.648 -59.363 -13.625  1.00 97.89           O  
ATOM    941  CB  LEU J 126     -16.362 -60.162 -16.123  1.00 98.80           C  
ATOM    942  CG  LEU J 126     -17.608 -60.141 -17.017  1.00 98.80           C  
ATOM    943  CD1 LEU J 126     -17.196 -59.874 -18.463  1.00 98.64           C  
ATOM    944  CD2 LEU J 126     -18.367 -61.460 -16.951  1.00 98.65           C  
ATOM    945  N   ILE J 127     -14.812 -61.610 -13.638  1.00 97.05           N  
ATOM    946  CA  ILE J 127     -13.566 -61.863 -12.914  1.00 96.40           C  
ATOM    947  C   ILE J 127     -12.609 -62.619 -13.841  1.00 96.83           C  
ATOM    948  O   ILE J 127     -12.922 -63.742 -14.252  1.00 96.77           O  
ATOM    949  CB  ILE J 127     -13.823 -62.661 -11.613  1.00 95.07           C  
ATOM    950  CG1 ILE J 127     -14.912 -62.000 -10.746  1.00 93.50           C  
ATOM    951  CG2 ILE J 127     -12.506 -62.785 -10.829  1.00 93.71           C  
ATOM    952  CD1 ILE J 127     -15.364 -62.852  -9.561  1.00 91.30           C  
ATOM    953  N   PRO J 128     -11.458 -62.037 -14.191  1.00 97.53           N  
ATOM    954  CA  PRO J 128     -10.471 -62.761 -14.984  1.00 97.38           C  
ATOM    955  C   PRO J 128      -9.782 -63.841 -14.152  1.00 96.69           C  
ATOM    956  O   PRO J 128      -9.706 -63.748 -12.922  1.00 95.65           O  
ATOM    957  CB  PRO J 128      -9.483 -61.679 -15.430  1.00 97.27           C  
ATOM    958  CG  PRO J 128      -9.512 -60.692 -14.285  1.00 96.25           C  
ATOM    959  CD  PRO J 128     -10.952 -60.708 -13.803  1.00 97.56           C  
ATOM    960  N   LYS J 129      -9.262 -64.845 -14.835  1.00 97.02           N  
ATOM    961  CA  LYS J 129      -8.522 -65.947 -14.214  1.00 96.43           C  
ATOM    962  C   LYS J 129      -7.416 -65.422 -13.289  1.00 95.84           C  
ATOM    963  O   LYS J 129      -6.621 -64.567 -13.681  1.00 94.90           O  
ATOM    964  CB  LYS J 129      -7.937 -66.821 -15.321  1.00 95.72           C  
ATOM    965  CG  LYS J 129      -7.150 -68.026 -14.827  0.98 82.96           C  
ATOM    966  CD  LYS J 129      -6.626 -68.782 -16.045  0.98 81.06           C  
ATOM    967  CE  LYS J 129      -5.825 -70.011 -15.681  0.97 72.44           C  
ATOM    968  NZ  LYS J 129      -5.396 -70.697 -16.925  0.97 62.15           N  
ATOM    969  N   GLY J 130      -7.385 -65.949 -12.082  1.00 92.77           N  
ATOM    970  CA  GLY J 130      -6.420 -65.547 -11.062  1.00 91.62           C  
ATOM    971  C   GLY J 130      -6.732 -64.229 -10.355  1.00 90.96           C  
ATOM    972  O   GLY J 130      -5.912 -63.775  -9.560  1.00 89.33           O  
ATOM    973  N   HIS J 131      -7.878 -63.615 -10.625  1.00 92.44           N  
ATOM    974  CA  HIS J 131      -8.271 -62.320 -10.041  1.00 91.78           C  
ATOM    975  C   HIS J 131      -7.174 -61.255 -10.229  1.00 91.94           C  
ATOM    976  O   HIS J 131      -6.828 -60.523  -9.293  1.00 90.96           O  
ATOM    977  CB  HIS J 131      -8.658 -62.479  -8.560  1.00 90.29           C  
ATOM    978  CG  HIS J 131      -9.837 -63.378  -8.294  1.00 88.60           C  
ATOM    979  ND1 HIS J 131     -10.952 -62.976  -7.584  1.00 81.26           N  
ATOM    980  CD2 HIS J 131     -10.036 -64.687  -8.621  1.00 80.39           C  
ATOM    981  CE1 HIS J 131     -11.786 -64.013  -7.485  1.00 79.96           C  
ATOM    982  NE2 HIS J 131     -11.259 -65.063  -8.105  1.00 82.07           N  
ATOM    983  N   THR J 132      -6.616 -61.187 -11.432  1.00 93.62           N  
ATOM    984  CA  THR J 132      -5.446 -60.348 -11.682  1.00 94.35           C  
ATOM    985  C   THR J 132      -5.431 -59.757 -13.092  1.00 96.00           C  
ATOM    986  O   THR J 132      -5.757 -60.429 -14.076  1.00 96.40           O  
ATOM    987  CB  THR J 132      -4.136 -61.117 -11.402  1.00 93.17           C  
ATOM    988  OG1 THR J 132      -3.027 -60.260 -11.615  1.00 92.12           O  
ATOM    989  CG2 THR J 132      -3.956 -62.358 -12.272  1.00 91.84           C  
ATOM    990  N   GLY J 133      -4.979 -58.510 -13.194  1.00 97.29           N  
ATOM    991  CA  GLY J 133      -4.700 -57.864 -14.471  1.00 98.08           C  
ATOM    992  C   GLY J 133      -3.587 -58.522 -15.274  1.00 98.54           C  
ATOM    993  O   GLY J 133      -3.485 -58.282 -16.473  1.00 98.64           O  
ATOM    994  N   ALA J 134      -2.777 -59.368 -14.645  1.00 97.98           N  
ATOM    995  CA  ALA J 134      -1.763 -60.143 -15.363  1.00 98.02           C  
ATOM    996  C   ALA J 134      -2.375 -61.039 -16.445  1.00 98.44           C  
ATOM    997  O   ALA J 134      -1.782 -61.188 -17.513  1.00 98.43           O  
ATOM    998  CB  ALA J 134      -0.938 -60.963 -14.372  1.00 97.27           C  
ATOM    999  N   GLU J 135      -3.564 -61.593 -16.206  1.00 98.36           N  
ATOM   1000  CA  GLU J 135      -4.283 -62.367 -17.224  1.00 98.63           C  
ATOM   1001  C   GLU J 135      -4.618 -61.492 -18.441  1.00 98.76           C  
ATOM   1002  O   GLU J 135      -4.410 -61.910 -19.584  1.00 98.78           O  
ATOM   1003  CB  GLU J 135      -5.559 -62.972 -16.615  1.00 98.67           C  
ATOM   1004  CG  GLU J 135      -6.518 -63.650 -17.611  1.00 98.54           C  
ATOM   1005  CD  GLU J 135      -5.924 -64.823 -18.396  1.00 98.58           C  
ATOM   1006  OE1 GLU J 135      -6.524 -65.180 -19.429  1.00 97.74           O  
ATOM   1007  OE2 GLU J 135      -4.885 -65.384 -18.007  1.00 97.95           O  
ATOM   1008  N   VAL J 136      -5.075 -60.266 -18.213  1.00 98.94           N  
ATOM   1009  CA  VAL J 136      -5.457 -59.352 -19.295  1.00 98.97           C  
ATOM   1010  C   VAL J 136      -4.227 -58.831 -20.047  1.00 98.98           C  
ATOM   1011  O   VAL J 136      -4.172 -58.897 -21.278  1.00 98.97           O  
ATOM   1012  CB  VAL J 136      -6.313 -58.185 -18.750  1.00 98.95           C  
ATOM   1013  CG1 VAL J 136      -6.743 -57.248 -19.873  1.00 98.74           C  
ATOM   1014  CG2 VAL J 136      -7.550 -58.710 -18.021  1.00 98.79           C  
ATOM   1015  N   ILE J 137      -3.229 -58.326 -19.327  1.00 98.97           N  
ATOM   1016  CA  ILE J 137      -2.050 -57.711 -19.950  1.00 98.98           C  
ATOM   1017  C   ILE J 137      -1.176 -58.746 -20.671  1.00 98.98           C  
ATOM   1018  O   ILE J 137      -0.668 -58.464 -21.757  1.00 98.96           O  
ATOM   1019  CB  ILE J 137      -1.249 -56.877 -18.921  1.00 98.97           C  
ATOM   1020  CG1 ILE J 137      -2.094 -55.696 -18.377  1.00 98.86           C  
ATOM   1021  CG2 ILE J 137       0.074 -56.363 -19.503  1.00 98.88           C  
ATOM   1022  CD1 ILE J 137      -2.559 -54.664 -19.417  1.00 98.63           C  
ATOM   1023  N   SER J 138      -1.020 -59.947 -20.117  1.00 98.96           N  
ATOM   1024  CA  SER J 138      -0.269 -61.007 -20.806  1.00 98.95           C  
ATOM   1025  C   SER J 138      -0.945 -61.410 -22.120  1.00 98.97           C  
ATOM   1026  O   SER J 138      -0.274 -61.532 -23.148  1.00 98.93           O  
ATOM   1027  CB  SER J 138      -0.076 -62.225 -19.901  1.00 98.72           C  
ATOM   1028  OG  SER J 138      -1.311 -62.822 -19.558  1.00 83.93           O  
ATOM   1029  N   LYS J 139      -2.267 -61.556 -22.116  1.00 98.97           N  
ATOM   1030  CA  LYS J 139      -3.012 -61.891 -23.338  1.00 98.98           C  
ATOM   1031  C   LYS J 139      -2.989 -60.745 -24.359  1.00 98.99           C  
ATOM   1032  O   LYS J 139      -2.867 -61.007 -25.559  1.00 98.97           O  
ATOM   1033  CB  LYS J 139      -4.446 -62.317 -22.998  1.00 98.92           C  
ATOM   1034  CG  LYS J 139      -4.551 -63.584 -22.129  1.00 98.47           C  
ATOM   1035  CD  LYS J 139      -4.066 -64.854 -22.811  1.00 97.46           C  
ATOM   1036  CE  LYS J 139      -4.088 -66.057 -21.862  1.00 95.37           C  
ATOM   1037  NZ  LYS J 139      -5.473 -66.447 -21.434  1.00 92.54           N  
ATOM   1038  N   PHE J 140      -3.047 -59.493 -23.898  1.00 98.99           N  
ATOM   1039  CA  PHE J 140      -2.831 -58.342 -24.775  1.00 98.99           C  
ATOM   1040  C   PHE J 140      -1.440 -58.359 -25.416  1.00 98.99           C  
ATOM   1041  O   PHE J 140      -1.323 -58.135 -26.624  1.00 98.96           O  
ATOM   1042  CB  PHE J 140      -3.016 -57.028 -23.998  1.00 98.98           C  
ATOM   1043  CG  PHE J 140      -4.428 -56.495 -23.920  1.00 98.97           C  
ATOM   1044  CD1 PHE J 140      -5.262 -56.478 -25.045  1.00 98.88           C  
ATOM   1045  CD2 PHE J 140      -4.896 -55.922 -22.731  1.00 98.89           C  
ATOM   1046  CE1 PHE J 140      -6.538 -55.908 -24.988  1.00 98.82           C  
ATOM   1047  CE2 PHE J 140      -6.169 -55.346 -22.664  1.00 98.83           C  
ATOM   1048  CZ  PHE J 140      -6.992 -55.341 -23.796  1.00 98.89           C  
ATOM   1049  N   SER J 141      -0.406 -58.623 -24.630  1.00 98.98           N  
ATOM   1050  CA  SER J 141       0.968 -58.675 -25.137  1.00 98.96           C  
ATOM   1051  C   SER J 141       1.136 -59.764 -26.201  1.00 98.97           C  
ATOM   1052  O   SER J 141       1.707 -59.511 -27.266  1.00 98.90           O  
ATOM   1053  CB  SER J 141       1.939 -58.893 -23.974  1.00 98.82           C  
ATOM   1054  OG  SER J 141       3.275 -58.751 -24.408  1.00 94.06           O  
ATOM   1055  N   ILE J 142       0.606 -60.956 -25.942  1.00 98.96           N  
ATOM   1056  CA  ILE J 142       0.615 -62.065 -26.910  1.00 98.96           C  
ATOM   1057  C   ILE J 142      -0.110 -61.669 -28.204  1.00 98.96           C  
ATOM   1058  O   ILE J 142       0.401 -61.896 -29.305  1.00 98.91           O  
ATOM   1059  CB  ILE J 142      -0.011 -63.334 -26.284  1.00 98.91           C  
ATOM   1060  CG1 ILE J 142       0.899 -63.889 -25.168  1.00 98.40           C  
ATOM   1061  CG2 ILE J 142      -0.260 -64.417 -27.348  1.00 98.48           C  
ATOM   1062  CD1 ILE J 142       0.201 -64.880 -24.238  1.00 96.42           C  
ATOM   1063  N   LYS J 143      -1.289 -61.056 -28.078  1.00 98.97           N  
ATOM   1064  CA  LYS J 143      -2.056 -60.627 -29.250  1.00 98.97           C  
ATOM   1065  C   LYS J 143      -1.339 -59.513 -30.025  1.00 98.97           C  
ATOM   1066  O   LYS J 143      -1.347 -59.522 -31.258  1.00 98.92           O  
ATOM   1067  CB  LYS J 143      -3.469 -60.196 -28.826  1.00 98.92           C  
ATOM   1068  CG  LYS J 143      -4.412 -59.846 -29.987  1.00 98.43           C  
ATOM   1069  CD  LYS J 143      -4.602 -60.964 -31.017  1.00 97.63           C  
ATOM   1070  CE  LYS J 143      -5.226 -62.222 -30.420  1.00 94.78           C  
ATOM   1071  NZ  LYS J 143      -5.329 -63.309 -31.433  1.00 91.63           N  
ATOM   1072  N   ALA J 144      -0.706 -58.573 -29.329  1.00 98.97           N  
ATOM   1073  CA  ALA J 144       0.068 -57.502 -29.957  1.00 98.97           C  
ATOM   1074  C   ALA J 144       1.228 -58.063 -30.794  1.00 98.96           C  
ATOM   1075  O   ALA J 144       1.410 -57.659 -31.943  1.00 98.85           O  
ATOM   1076  CB  ALA J 144       0.562 -56.535 -28.880  1.00 98.93           C  
ATOM   1077  N   ASP J 145       1.973 -59.017 -30.247  1.00 98.93           N  
ATOM   1078  CA  ASP J 145       3.047 -59.703 -30.981  1.00 98.87           C  
ATOM   1079  C   ASP J 145       2.505 -60.436 -32.215  1.00 98.86           C  
ATOM   1080  O   ASP J 145       3.081 -60.344 -33.299  1.00 98.56           O  
ATOM   1081  CB  ASP J 145       3.777 -60.693 -30.052  1.00 98.57           C  
ATOM   1082  CG  ASP J 145       4.643 -60.030 -28.977  1.00 88.16           C  
ATOM   1083  OD1 ASP J 145       4.965 -58.828 -29.106  1.00 84.71           O  
ATOM   1084  OD2 ASP J 145       5.014 -60.741 -28.018  1.00 85.02           O  
ATOM   1085  N   GLU J 146       1.374 -61.130 -32.055  1.00 98.89           N  
ATOM   1086  CA  GLU J 146       0.728 -61.883 -33.140  1.00 98.86           C  
ATOM   1087  C   GLU J 146       0.331 -60.989 -34.327  1.00 98.86           C  
ATOM   1088  O   GLU J 146       0.497 -61.390 -35.483  1.00 98.62           O  
ATOM   1089  CB  GLU J 146      -0.500 -62.607 -32.569  1.00 98.63           C  
ATOM   1090  CG  GLU J 146      -1.228 -63.529 -33.552  1.00 88.60           C  
ATOM   1091  CD  GLU J 146      -2.560 -64.034 -32.992  0.99 88.19           C  
ATOM   1092  OE1 GLU J 146      -3.519 -64.184 -33.776  0.99 81.62           O  
ATOM   1093  OE2 GLU J 146      -2.674 -64.246 -31.767  0.99 82.88           O  
ATOM   1094  N   VAL J 147      -0.168 -59.783 -34.059  1.00 98.87           N  
ATOM   1095  CA  VAL J 147      -0.660 -58.863 -35.104  1.00 98.84           C  
ATOM   1096  C   VAL J 147       0.364 -57.803 -35.533  1.00 98.78           C  
ATOM   1097  O   VAL J 147       0.068 -56.988 -36.405  1.00 98.43           O  
ATOM   1098  CB  VAL J 147      -2.002 -58.199 -34.715  1.00 98.74           C  
ATOM   1099  CG1 VAL J 147      -3.059 -59.248 -34.359  1.00 98.28           C  
ATOM   1100  CG2 VAL J 147      -1.847 -57.188 -33.581  1.00 98.32           C  
ATOM   1101  N   GLY J 148       1.552 -57.796 -34.946  1.00 98.71           N  
ATOM   1102  CA  GLY J 148       2.604 -56.843 -35.299  1.00 98.51           C  
ATOM   1103  C   GLY J 148       2.397 -55.432 -34.748  1.00 98.66           C  
ATOM   1104  O   GLY J 148       2.748 -54.454 -35.416  1.00 98.19           O  
ATOM   1105  N   LEU J 149       1.836 -55.321 -33.554  1.00 98.90           N  
ATOM   1106  CA  LEU J 149       1.740 -54.060 -32.812  1.00 98.93           C  
ATOM   1107  C   LEU J 149       2.983 -53.904 -31.917  1.00 98.93           C  
ATOM   1108  O   LEU J 149       3.079 -54.590 -30.897  1.00 98.83           O  
ATOM   1109  CB  LEU J 149       0.447 -54.050 -31.980  1.00 98.92           C  
ATOM   1110  CG  LEU J 149       0.277 -52.866 -31.007  1.00 98.85           C  
ATOM   1111  CD1 LEU J 149       0.257 -51.521 -31.722  1.00 98.79           C  
ATOM   1112  CD2 LEU J 149      -1.017 -53.032 -30.211  1.00 98.79           C  
ATOM   1113  N   PRO J 150       3.938 -53.032 -32.267  1.00 98.95           N  
ATOM   1114  CA  PRO J 150       5.135 -52.868 -31.436  1.00 98.95           C  
ATOM   1115  C   PRO J 150       4.856 -52.053 -30.169  1.00 98.98           C  
ATOM   1116  O   PRO J 150       4.025 -51.139 -30.170  1.00 98.95           O  
ATOM   1117  CB  PRO J 150       6.128 -52.149 -32.351  1.00 98.74           C  
ATOM   1118  CG  PRO J 150       5.253 -51.361 -33.296  1.00 97.27           C  
ATOM   1119  CD  PRO J 150       4.014 -52.214 -33.476  1.00 98.77           C  
ATOM   1120  N   ILE J 151       5.579 -52.376 -29.097  1.00 98.95           N  
ATOM   1121  CA  ILE J 151       5.577 -51.614 -27.844  1.00 98.93           C  
ATOM   1122  C   ILE J 151       7.005 -51.145 -27.563  1.00 98.91           C  
ATOM   1123  O   ILE J 151       7.911 -51.960 -27.403  1.00 98.61           O  
ATOM   1124  CB  ILE J 151       5.007 -52.431 -26.651  1.00 98.77           C  
ATOM   1125  CG1 ILE J 151       3.578 -52.952 -26.912  1.00 94.51           C  
ATOM   1126  CG2 ILE J 151       4.994 -51.555 -25.388  1.00 96.26           C  
ATOM   1127  CD1 ILE J 151       3.510 -54.372 -27.450  1.00 85.40           C  
ATOM   1128  N   HIS J 152       7.203 -49.835 -27.500  1.00 98.95           N  
ATOM   1129  CA  HIS J 152       8.490 -49.226 -27.171  1.00 98.94           C  
ATOM   1130  C   HIS J 152       8.487 -48.803 -25.700  1.00 98.94           C  
ATOM   1131  O   HIS J 152       7.942 -47.755 -25.348  1.00 98.90           O  
ATOM   1132  CB  HIS J 152       8.779 -48.037 -28.100  1.00 98.89           C  
ATOM   1133  CG  HIS J 152       8.955 -48.392 -29.551  1.00 98.84           C  
ATOM   1134  ND1 HIS J 152       9.177 -47.450 -30.539  1.00 96.42           N  
ATOM   1135  CD2 HIS J 152       8.950 -49.609 -30.169  1.00 96.60           C  
ATOM   1136  CE1 HIS J 152       9.300 -48.075 -31.708  1.00 96.87           C  
ATOM   1137  NE2 HIS J 152       9.170 -49.383 -31.519  1.00 97.44           N  
ATOM   1138  N   THR J 153       9.080 -49.616 -24.837  1.00 98.94           N  
ATOM   1139  CA  THR J 153       9.224 -49.318 -23.407  1.00 98.94           C  
ATOM   1140  C   THR J 153      10.358 -48.318 -23.148  1.00 98.95           C  
ATOM   1141  O   THR J 153      11.112 -47.967 -24.062  1.00 98.90           O  
ATOM   1142  CB  THR J 153       9.443 -50.605 -22.593  1.00 98.89           C  
ATOM   1143  OG1 THR J 153      10.568 -51.309 -23.092  1.00 98.37           O  
ATOM   1144  CG2 THR J 153       8.231 -51.527 -22.661  1.00 98.23           C  
ATOM   1145  N   ASN J 154      10.480 -47.860 -21.905  1.00 98.92           N  
ATOM   1146  CA  ASN J 154      11.446 -46.825 -21.503  1.00 98.90           C  
ATOM   1147  C   ASN J 154      11.394 -45.580 -22.403  1.00 98.89           C  
ATOM   1148  O   ASN J 154      12.413 -44.935 -22.642  1.00 98.69           O  
ATOM   1149  CB  ASN J 154      12.861 -47.420 -21.410  1.00 98.79           C  
ATOM   1150  CG  ASN J 154      12.948 -48.545 -20.401  1.00 98.29           C  
ATOM   1151  OD1 ASN J 154      12.896 -48.335 -19.199  1.00 91.41           O  
ATOM   1152  ND2 ASN J 154      13.073 -49.767 -20.871  1.00 91.01           N  
ATOM   1153  N   THR J 155      10.206 -45.273 -22.921  1.00 98.96           N  
ATOM   1154  CA  THR J 155       9.978 -44.203 -23.896  1.00 98.96           C  
ATOM   1155  C   THR J 155       8.875 -43.292 -23.363  1.00 98.96           C  
ATOM   1156  O   THR J 155       7.689 -43.604 -23.440  1.00 98.90           O  
ATOM   1157  CB  THR J 155       9.622 -44.790 -25.272  1.00 98.93           C  
ATOM   1158  OG1 THR J 155      10.671 -45.650 -25.703  1.00 98.66           O  
ATOM   1159  CG2 THR J 155       9.461 -43.699 -26.318  1.00 98.70           C  
ATOM   1160  N   LYS J 156       9.284 -42.184 -22.782  1.00 98.95           N  
ATOM   1161  CA  LYS J 156       8.381 -41.254 -22.111  1.00 98.95           C  
ATOM   1162  C   LYS J 156       7.936 -40.157 -23.075  1.00 98.97           C  
ATOM   1163  O   LYS J 156       8.759 -39.338 -23.479  1.00 98.92           O  
ATOM   1164  CB  LYS J 156       9.076 -40.664 -20.877  1.00 98.86           C  
ATOM   1165  CG  LYS J 156       8.171 -39.707 -20.108  1.00 98.24           C  
ATOM   1166  CD  LYS J 156       8.881 -39.080 -18.912  1.00 96.32           C  
ATOM   1167  CE  LYS J 156       7.955 -38.044 -18.286  1.00 90.34           C  
ATOM   1168  NZ  LYS J 156       8.609 -37.292 -17.187  1.00 82.91           N  
ATOM   1169  N   ALA J 157       6.652 -40.118 -23.403  1.00 98.97           N  
ATOM   1170  CA  ALA J 157       6.078 -38.981 -24.120  1.00 98.97           C  
ATOM   1171  C   ALA J 157       6.200 -37.717 -23.267  1.00 98.97           C  
ATOM   1172  O   ALA J 157       5.859 -37.726 -22.082  1.00 98.90           O  
ATOM   1173  CB  ALA J 157       4.624 -39.270 -24.477  1.00 98.95           C  
ATOM   1174  N   GLU J 158       6.687 -36.636 -23.866  1.00 98.92           N  
ATOM   1175  CA  GLU J 158       6.933 -35.357 -23.188  1.00 98.85           C  
ATOM   1176  C   GLU J 158       6.163 -34.193 -23.814  1.00 98.82           C  
ATOM   1177  O   GLU J 158       5.838 -33.227 -23.124  1.00 98.53           O  
ATOM   1178  CB  GLU J 158       8.437 -35.050 -23.182  1.00 98.62           C  
ATOM   1179  CG  GLU J 158       9.227 -36.056 -22.336  1.00 96.97           C  
ATOM   1180  CD  GLU J 158      10.693 -35.675 -22.136  1.00 95.85           C  
ATOM   1181  OE1 GLU J 158      11.238 -36.026 -21.065  1.00 90.92           O  
ATOM   1182  OE2 GLU J 158      11.292 -35.047 -23.033  1.00 91.35           O  
ATOM   1183  N   LYS J 159       5.871 -34.273 -25.109  1.00 98.87           N  
ATOM   1184  CA  LYS J 159       5.265 -33.157 -25.835  1.00 98.84           C  
ATOM   1185  C   LYS J 159       4.427 -33.655 -27.013  1.00 98.90           C  
ATOM   1186  O   LYS J 159       4.868 -34.509 -27.777  1.00 98.79           O  
ATOM   1187  CB  LYS J 159       6.389 -32.222 -26.308  1.00 98.43           C  
ATOM   1188  CG  LYS J 159       5.913 -30.980 -27.038  0.99 88.30           C  
ATOM   1189  CD  LYS J 159       7.107 -30.143 -27.493  0.98 86.31           C  
ATOM   1190  CE  LYS J 159       6.649 -29.001 -28.381  0.97 78.69           C  
ATOM   1191  NZ  LYS J 159       7.809 -28.310 -28.997  0.96 69.87           N  
ATOM   1192  N   LEU J 160       3.241 -33.081 -27.172  1.00 98.91           N  
ATOM   1193  CA  LEU J 160       2.418 -33.266 -28.367  1.00 98.92           C  
ATOM   1194  C   LEU J 160       2.872 -32.287 -29.453  1.00 98.87           C  
ATOM   1195  O   LEU J 160       3.149 -31.122 -29.165  1.00 98.65           O  
ATOM   1196  CB  LEU J 160       0.936 -33.058 -28.013  1.00 98.91           C  
ATOM   1197  CG  LEU J 160       0.384 -34.045 -26.966  1.00 98.81           C  
ATOM   1198  CD1 LEU J 160      -0.999 -33.604 -26.506  1.00 98.73           C  
ATOM   1199  CD2 LEU J 160       0.304 -35.468 -27.513  1.00 98.70           C  
ATOM   1200  N   ILE J 161       2.949 -32.767 -30.690  1.00 98.78           N  
ATOM   1201  CA  ILE J 161       3.398 -31.967 -31.835  1.00 98.69           C  
ATOM   1202  C   ILE J 161       2.178 -31.557 -32.658  1.00 98.57           C  
ATOM   1203  O   ILE J 161       1.379 -32.406 -33.060  1.00 98.34           O  
ATOM   1204  CB  ILE J 161       4.423 -32.738 -32.701  1.00 98.61           C  
ATOM   1205  CG1 ILE J 161       5.620 -33.224 -31.853  1.00 98.20           C  
ATOM   1206  CG2 ILE J 161       4.901 -31.856 -33.862  1.00 98.32           C  
ATOM   1207  CD1 ILE J 161       6.571 -34.167 -32.598  1.00 96.86           C  
ATOM   1208  N   GLN J 162       2.060 -30.269 -32.916  1.00 98.36           N  
ATOM   1209  CA  GLN J 162       1.010 -29.700 -33.766  1.00 98.24           C  
ATOM   1210  C   GLN J 162       1.597 -29.142 -35.063  1.00 98.14           C  
ATOM   1211  O   GLN J 162       2.725 -28.649 -35.080  1.00 97.76           O  
ATOM   1212  CB  GLN J 162       0.256 -28.593 -33.015  1.00 97.95           C  
ATOM   1213  CG  GLN J 162      -0.539 -29.122 -31.818  1.00 97.11           C  
ATOM   1214  CD  GLN J 162      -1.222 -28.001 -31.050  1.00 96.57           C  
ATOM   1215  OE1 GLN J 162      -0.575 -27.213 -30.373  1.00 90.81           O  
ATOM   1216  NE2 GLN J 162      -2.532 -27.900 -31.142  1.00 89.32           N  
ATOM   1217  N   ASP J 163       0.822 -29.208 -36.142  1.00 97.89           N  
ATOM   1218  CA  ASP J 163       1.111 -28.431 -37.344  1.00 97.62           C  
ATOM   1219  C   ASP J 163       0.576 -26.994 -37.204  1.00 97.56           C  
ATOM   1220  O   ASP J 163      -0.013 -26.620 -36.186  1.00 97.04           O  
ATOM   1221  CB  ASP J 163       0.597 -29.155 -38.607  1.00 97.20           C  
ATOM   1222  CG  ASP J 163      -0.924 -29.205 -38.763  1.00 96.85           C  
ATOM   1223  OD1 ASP J 163      -1.641 -28.402 -38.123  1.00 95.93           O  
ATOM   1224  OD2 ASP J 163      -1.397 -30.029 -39.575  1.00 95.18           O  
ATOM   1225  N   GLN J 164       0.766 -26.193 -38.254  1.00 96.92           N  
ATOM   1226  CA  GLN J 164       0.340 -24.786 -38.269  1.00 96.74           C  
ATOM   1227  C   GLN J 164      -1.181 -24.577 -38.145  1.00 96.69           C  
ATOM   1228  O   GLN J 164      -1.620 -23.465 -37.864  1.00 95.27           O  
ATOM   1229  CB  GLN J 164       0.872 -24.106 -39.535  1.00 95.77           C  
ATOM   1230  CG  GLN J 164       0.256 -24.655 -40.827  0.93 84.48           C  
ATOM   1231  CD  GLN J 164       0.864 -24.048 -42.093  0.91 74.34           C  
ATOM   1232  OE1 GLN J 164       1.792 -23.258 -42.060  0.91 67.75           O  
ATOM   1233  NE2 GLN J 164       0.340 -24.418 -43.244  0.91 61.98           N  
ATOM   1234  N   THR J 165      -1.981 -25.626 -38.378  1.00 96.80           N  
ATOM   1235  CA  THR J 165      -3.447 -25.579 -38.228  1.00 96.30           C  
ATOM   1236  C   THR J 165      -3.911 -25.945 -36.812  1.00 96.22           C  
ATOM   1237  O   THR J 165      -5.096 -25.843 -36.507  1.00 95.24           O  
ATOM   1238  CB  THR J 165      -4.164 -26.479 -39.255  1.00 95.45           C  
ATOM   1239  OG1 THR J 165      -4.058 -27.852 -38.917  1.00 94.39           O  
ATOM   1240  CG2 THR J 165      -3.635 -26.277 -40.678  1.00 94.01           C  
ATOM   1241  N   GLY J 166      -2.992 -26.380 -35.955  1.00 96.88           N  
ATOM   1242  CA  GLY J 166      -3.300 -26.894 -34.622  1.00 96.81           C  
ATOM   1243  C   GLY J 166      -3.630 -28.384 -34.579  1.00 97.24           C  
ATOM   1244  O   GLY J 166      -3.959 -28.904 -33.510  1.00 96.82           O  
ATOM   1245  N   ARG J 167      -3.541 -29.084 -35.714  1.00 97.37           N  
ATOM   1246  CA  ARG J 167      -3.744 -30.533 -35.769  1.00 97.49           C  
ATOM   1247  C   ARG J 167      -2.581 -31.257 -35.097  1.00 97.78           C  
ATOM   1248  O   ARG J 167      -1.426 -30.902 -35.320  1.00 97.71           O  
ATOM   1249  CB  ARG J 167      -3.895 -30.985 -37.228  1.00 97.13           C  
ATOM   1250  CG  ARG J 167      -4.159 -32.480 -37.351  0.99 94.01           C  
ATOM   1251  CD  ARG J 167      -4.243 -32.931 -38.809  0.99 90.94           C  
ATOM   1252  NE  ARG J 167      -4.572 -34.362 -38.859  0.99 84.08           N  
ATOM   1253  CZ  ARG J 167      -5.798 -34.876 -38.795  0.99 78.06           C  
ATOM   1254  NH1 ARG J 167      -6.869 -34.114 -38.775  0.99 70.38           N  
ATOM   1255  NH2 ARG J 167      -5.965 -36.173 -38.747  0.99 71.06           N  
ATOM   1256  N   ILE J 168      -2.887 -32.291 -34.329  1.00 97.99           N  
ATOM   1257  CA  ILE J 168      -1.854 -33.159 -33.763  1.00 98.23           C  
ATOM   1258  C   ILE J 168      -1.298 -34.076 -34.856  1.00 98.04           C  
ATOM   1259  O   ILE J 168      -2.046 -34.803 -35.519  1.00 97.84           O  
ATOM   1260  CB  ILE J 168      -2.396 -33.974 -32.572  1.00 98.43           C  
ATOM   1261  CG1 ILE J 168      -2.909 -33.048 -31.446  1.00 98.08           C  
ATOM   1262  CG2 ILE J 168      -1.333 -34.944 -32.037  1.00 98.10           C  
ATOM   1263  CD1 ILE J 168      -1.875 -32.077 -30.875  1.00 96.04           C  
ATOM   1264  N   VAL J 169       0.017 -34.038 -35.032  1.00 98.19           N  
ATOM   1265  CA  VAL J 169       0.740 -34.797 -36.066  1.00 98.12           C  
ATOM   1266  C   VAL J 169       1.833 -35.703 -35.494  1.00 98.23           C  
ATOM   1267  O   VAL J 169       2.506 -36.408 -36.246  1.00 98.08           O  
ATOM   1268  CB  VAL J 169       1.315 -33.866 -37.159  1.00 97.81           C  
ATOM   1269  CG1 VAL J 169       0.184 -33.186 -37.938  1.00 97.33           C  
ATOM   1270  CG2 VAL J 169       2.254 -32.800 -36.585  1.00 97.42           C  
ATOM   1271  N   GLY J 170       2.009 -35.715 -34.174  1.00 98.42           N  
ATOM   1272  CA  GLY J 170       2.985 -36.597 -33.552  1.00 98.57           C  
ATOM   1273  C   GLY J 170       3.220 -36.347 -32.077  1.00 98.75           C  
ATOM   1274  O   GLY J 170       2.526 -35.553 -31.430  1.00 98.75           O  
ATOM   1275  N   VAL J 171       4.230 -37.056 -31.565  1.00 98.83           N  
ATOM   1276  CA  VAL J 171       4.652 -37.018 -30.166  1.00 98.88           C  
ATOM   1277  C   VAL J 171       6.175 -36.949 -30.105  1.00 98.92           C  
ATOM   1278  O   VAL J 171       6.867 -37.733 -30.762  1.00 98.85           O  
ATOM   1279  CB  VAL J 171       4.155 -38.268 -29.403  1.00 98.61           C  
ATOM   1280  CG1 VAL J 171       4.550 -38.218 -27.922  1.00 93.36           C  
ATOM   1281  CG2 VAL J 171       2.641 -38.424 -29.504  1.00 94.92           C  
ATOM   1282  N   GLU J 172       6.695 -36.035 -29.301  1.00 98.92           N  
ATOM   1283  CA  GLU J 172       8.104 -36.026 -28.922  1.00 98.91           C  
ATOM   1284  C   GLU J 172       8.262 -36.818 -27.621  1.00 98.94           C  
ATOM   1285  O   GLU J 172       7.543 -36.581 -26.644  1.00 98.89           O  
ATOM   1286  CB  GLU J 172       8.587 -34.584 -28.777  1.00 98.65           C  
ATOM   1287  CG  GLU J 172      10.099 -34.475 -28.546  1.00 87.46           C  
ATOM   1288  CD  GLU J 172      10.550 -33.018 -28.465  1.00 87.76           C  
ATOM   1289  OE1 GLU J 172      11.101 -32.631 -27.419  0.99 83.08           O  
ATOM   1290  OE2 GLU J 172      10.328 -32.271 -29.435  0.99 83.45           O  
ATOM   1291  N   ALA J 173       9.196 -37.772 -27.613  1.00 98.92           N  
ATOM   1292  CA  ALA J 173       9.434 -38.654 -26.475  1.00 98.93           C  
ATOM   1293  C   ALA J 173      10.917 -38.721 -26.119  1.00 98.92           C  
ATOM   1294  O   ALA J 173      11.784 -38.470 -26.957  1.00 98.78           O  
ATOM   1295  CB  ALA J 173       8.863 -40.042 -26.784  1.00 98.87           C  
ATOM   1296  N   ALA J 174      11.201 -39.083 -24.864  1.00 98.84           N  
ATOM   1297  CA  ALA J 174      12.557 -39.304 -24.377  1.00 98.79           C  
ATOM   1298  C   ALA J 174      12.834 -40.800 -24.220  1.00 98.82           C  
ATOM   1299  O   ALA J 174      12.047 -41.534 -23.616  1.00 98.62           O  
ATOM   1300  CB  ALA J 174      12.758 -38.555 -23.061  1.00 98.43           C  
ATOM   1301  N   HIS J 175      13.977 -41.243 -24.746  1.00 98.54           N  
ATOM   1302  CA  HIS J 175      14.470 -42.609 -24.588  1.00 98.42           C  
ATOM   1303  C   HIS J 175      15.983 -42.577 -24.368  1.00 98.27           C  
ATOM   1304  O   HIS J 175      16.717 -42.034 -25.195  1.00 97.58           O  
ATOM   1305  CB  HIS J 175      14.111 -43.444 -25.816  1.00 98.13           C  
ATOM   1306  CG  HIS J 175      14.568 -44.869 -25.709  1.00 97.67           C  
ATOM   1307  ND1 HIS J 175      13.963 -45.827 -24.931  1.00 90.37           N  
ATOM   1308  CD2 HIS J 175      15.635 -45.472 -26.303  1.00 90.69           C  
ATOM   1309  CE1 HIS J 175      14.637 -46.969 -25.054  1.00 90.94           C  
ATOM   1310  NE2 HIS J 175      15.653 -46.787 -25.880  1.00 92.79           N  
ATOM   1311  N   ASN J 176      16.454 -43.141 -23.261  0.99 97.42           N  
ATOM   1312  CA  ASN J 176      17.880 -43.136 -22.880  1.00 96.94           C  
ATOM   1313  C   ASN J 176      18.528 -41.741 -22.963  1.00 97.03           C  
ATOM   1314  O   ASN J 176      19.641 -41.587 -23.472  1.00 95.02           O  
ATOM   1315  CB  ASN J 176      18.637 -44.199 -23.697  0.99 95.32           C  
ATOM   1316  CG  ASN J 176      18.220 -45.619 -23.340  0.98 87.17           C  
ATOM   1317  OD1 ASN J 176      17.666 -45.885 -22.283  0.97 79.09           O  
ATOM   1318  ND2 ASN J 176      18.500 -46.561 -24.210  0.97 77.14           N  
ATOM   1319  N   GLY J 177      17.822 -40.722 -22.492  1.00 96.36           N  
ATOM   1320  CA  GLY J 177      18.298 -39.335 -22.502  1.00 96.15           C  
ATOM   1321  C   GLY J 177      18.322 -38.658 -23.874  1.00 96.80           C  
ATOM   1322  O   GLY J 177      18.871 -37.565 -23.994  1.00 94.84           O  
ATOM   1323  N   LYS J 178      17.750 -39.294 -24.892  1.00 97.61           N  
ATOM   1324  CA  LYS J 178      17.664 -38.742 -26.251  1.00 97.72           C  
ATOM   1325  C   LYS J 178      16.219 -38.562 -26.681  1.00 98.22           C  
ATOM   1326  O   LYS J 178      15.351 -39.346 -26.295  1.00 97.81           O  
ATOM   1327  CB  LYS J 178      18.406 -39.636 -27.248  1.00 96.29           C  
ATOM   1328  CG  LYS J 178      19.906 -39.704 -26.959  0.93 87.07           C  
ATOM   1329  CD  LYS J 178      20.644 -40.466 -28.055  0.91 79.12           C  
ATOM   1330  CE  LYS J 178      22.137 -40.490 -27.740  0.90 70.09           C  
ATOM   1331  NZ  LYS J 178      22.918 -41.144 -28.810  0.90 59.42           N  
ATOM   1332  N   THR J 179      15.990 -37.556 -27.507  1.00 98.45           N  
ATOM   1333  CA  THR J 179      14.675 -37.308 -28.091  1.00 98.41           C  
ATOM   1334  C   THR J 179      14.407 -38.259 -29.252  1.00 98.48           C  
ATOM   1335  O   THR J 179      15.269 -38.478 -30.105  1.00 97.87           O  
ATOM   1336  CB  THR J 179      14.548 -35.848 -28.546  1.00 97.71           C  
ATOM   1337  OG1 THR J 179      14.781 -34.997 -27.434  1.00 92.26           O  
ATOM   1338  CG2 THR J 179      13.162 -35.539 -29.091  1.00 91.53           C  
ATOM   1339  N   ILE J 180      13.197 -38.814 -29.272  1.00 98.73           N  
ATOM   1340  CA  ILE J 180      12.652 -39.564 -30.404  1.00 98.78           C  
ATOM   1341  C   ILE J 180      11.351 -38.890 -30.830  1.00 98.87           C  
ATOM   1342  O   ILE J 180      10.475 -38.654 -30.000  1.00 98.81           O  
ATOM   1343  CB  ILE J 180      12.404 -41.050 -30.052  1.00 98.43           C  
ATOM   1344  CG1 ILE J 180      13.696 -41.710 -29.529  1.00 95.70           C  
ATOM   1345  CG2 ILE J 180      11.858 -41.790 -31.279  1.00 96.26           C  
ATOM   1346  CD1 ILE J 180      13.556 -43.193 -29.197  1.00 88.09           C  
ATOM   1347  N   THR J 181      11.224 -38.609 -32.123  1.00 98.90           N  
ATOM   1348  CA  THR J 181       9.983 -38.075 -32.689  1.00 98.90           C  
ATOM   1349  C   THR J 181       9.161 -39.208 -33.291  1.00 98.91           C  
ATOM   1350  O   THR J 181       9.646 -39.958 -34.136  1.00 98.79           O  
ATOM   1351  CB  THR J 181      10.274 -36.992 -33.740  1.00 98.77           C  
ATOM   1352  OG1 THR J 181      11.055 -35.961 -33.150  1.00 97.54           O  
ATOM   1353  CG2 THR J 181       8.988 -36.362 -34.269  1.00 97.44           C  
ATOM   1354  N   TYR J 182       7.916 -39.331 -32.853  1.00 98.93           N  
ATOM   1355  CA  TYR J 182       6.934 -40.262 -33.402  1.00 98.93           C  
ATOM   1356  C   TYR J 182       5.918 -39.468 -34.220  1.00 98.86           C  
ATOM   1357  O   TYR J 182       5.086 -38.758 -33.659  1.00 98.72           O  
ATOM   1358  CB  TYR J 182       6.241 -41.043 -32.278  1.00 98.94           C  
ATOM   1359  CG  TYR J 182       7.131 -42.056 -31.586  1.00 98.95           C  
ATOM   1360  CD1 TYR J 182       7.991 -41.667 -30.552  1.00 98.89           C  
ATOM   1361  CD2 TYR J 182       7.109 -43.398 -31.985  1.00 98.89           C  
ATOM   1362  CE1 TYR J 182       8.819 -42.602 -29.927  1.00 98.84           C  
ATOM   1363  CE2 TYR J 182       7.931 -44.341 -31.364  1.00 98.85           C  
ATOM   1364  CZ  TYR J 182       8.786 -43.938 -30.336  1.00 98.88           C  
ATOM   1365  OH  TYR J 182       9.603 -44.866 -29.727  1.00 98.74           O  
ATOM   1366  N   HIS J 183       5.988 -39.579 -35.548  1.00 98.70           N  
ATOM   1367  CA  HIS J 183       5.006 -38.960 -36.439  1.00 98.60           C  
ATOM   1368  C   HIS J 183       3.747 -39.829 -36.505  1.00 98.52           C  
ATOM   1369  O   HIS J 183       3.839 -41.048 -36.657  1.00 98.38           O  
ATOM   1370  CB  HIS J 183       5.602 -38.762 -37.836  1.00 98.52           C  
ATOM   1371  CG  HIS J 183       6.834 -37.904 -37.841  1.00 98.05           C  
ATOM   1372  ND1 HIS J 183       6.830 -36.526 -37.765  1.00 92.66           N  
ATOM   1373  CD2 HIS J 183       8.142 -38.294 -37.903  1.00 93.19           C  
ATOM   1374  CE1 HIS J 183       8.090 -36.098 -37.783  1.00 94.36           C  
ATOM   1375  NE2 HIS J 183       8.904 -37.141 -37.869  1.00 95.08           N  
ATOM   1376  N   ALA J 184       2.588 -39.204 -36.393  1.00 98.37           N  
ATOM   1377  CA  ALA J 184       1.283 -39.858 -36.486  1.00 98.30           C  
ATOM   1378  C   ALA J 184       0.532 -39.328 -37.709  1.00 98.08           C  
ATOM   1379  O   ALA J 184       0.134 -38.164 -37.751  1.00 97.73           O  
ATOM   1380  CB  ALA J 184       0.501 -39.616 -35.192  1.00 98.34           C  
ATOM   1381  N   LYS J 185       0.329 -40.189 -38.706  1.00 97.97           N  
ATOM   1382  CA  LYS J 185      -0.325 -39.790 -39.965  1.00 97.78           C  
ATOM   1383  C   LYS J 185      -1.834 -39.592 -39.824  1.00 97.61           C  
ATOM   1384  O   LYS J 185      -2.435 -38.922 -40.659  1.00 97.02           O  
ATOM   1385  CB  LYS J 185      -0.049 -40.824 -41.058  1.00 97.63           C  
ATOM   1386  CG  LYS J 185       1.437 -40.914 -41.433  0.99 96.32           C  
ATOM   1387  CD  LYS J 185       1.695 -42.013 -42.461  0.99 94.05           C  
ATOM   1388  CE  LYS J 185       1.065 -41.694 -43.813  0.99 87.47           C  
ATOM   1389  NZ  LYS J 185       1.289 -42.786 -44.782  0.98 79.87           N  
ATOM   1390  N   ARG J 186      -2.449 -40.202 -38.799  1.00 97.76           N  
ATOM   1391  CA  ARG J 186      -3.900 -40.140 -38.582  1.00 97.64           C  
ATOM   1392  C   ARG J 186      -4.280 -39.635 -37.196  1.00 97.27           C  
ATOM   1393  O   ARG J 186      -5.132 -38.751 -37.100  1.00 95.94           O  
ATOM   1394  CB  ARG J 186      -4.545 -41.506 -38.860  1.00 97.52           C  
ATOM   1395  CG  ARG J 186      -4.480 -41.851 -40.343  1.00 96.05           C  
ATOM   1396  CD  ARG J 186      -5.145 -43.196 -40.631  1.00 94.08           C  
ATOM   1397  NE  ARG J 186      -5.220 -43.465 -42.072  1.00 90.38           N  
ATOM   1398  CZ  ARG J 186      -4.201 -43.825 -42.852  1.00 88.06           C  
ATOM   1399  NH1 ARG J 186      -2.992 -43.993 -42.370  1.00 81.96           N  
ATOM   1400  NH2 ARG J 186      -4.379 -44.013 -44.130  1.00 82.26           N  
ATOM   1401  N   GLY J 187      -3.652 -40.160 -36.151  1.00 97.96           N  
ATOM   1402  CA  GLY J 187      -4.007 -39.724 -34.804  1.00 98.04           C  
ATOM   1403  C   GLY J 187      -3.033 -40.140 -33.718  1.00 98.37           C  
ATOM   1404  O   GLY J 187      -2.264 -41.091 -33.869  1.00 98.36           O  
ATOM   1405  N   VAL J 188      -3.101 -39.416 -32.604  1.00 98.52           N  
ATOM   1406  CA  VAL J 188      -2.439 -39.756 -31.345  1.00 98.69           C  
ATOM   1407  C   VAL J 188      -3.512 -40.094 -30.314  1.00 98.73           C  
ATOM   1408  O   VAL J 188      -4.487 -39.354 -30.171  1.00 98.76           O  
ATOM   1409  CB  VAL J 188      -1.540 -38.600 -30.858  1.00 98.77           C  
ATOM   1410  CG1 VAL J 188      -0.952 -38.880 -29.471  1.00 98.67           C  
ATOM   1411  CG2 VAL J 188      -0.395 -38.356 -31.845  1.00 98.73           C  
ATOM   1412  N   VAL J 189      -3.327 -41.204 -29.586  1.00 98.90           N  
ATOM   1413  CA  VAL J 189      -4.212 -41.610 -28.483  1.00 98.94           C  
ATOM   1414  C   VAL J 189      -3.463 -41.464 -27.160  1.00 98.96           C  
ATOM   1415  O   VAL J 189      -2.456 -42.137 -26.933  1.00 98.95           O  
ATOM   1416  CB  VAL J 189      -4.729 -43.056 -28.654  1.00 98.93           C  
ATOM   1417  CG1 VAL J 189      -5.681 -43.433 -27.510  1.00 98.85           C  
ATOM   1418  CG2 VAL J 189      -5.446 -43.251 -29.989  1.00 98.87           C  
ATOM   1419  N   ILE J 190      -3.958 -40.608 -26.281  1.00 98.99           N  
ATOM   1420  CA  ILE J 190      -3.448 -40.478 -24.916  1.00 98.99           C  
ATOM   1421  C   ILE J 190      -4.150 -41.521 -24.037  1.00 98.99           C  
ATOM   1422  O   ILE J 190      -5.364 -41.463 -23.838  1.00 98.98           O  
ATOM   1423  CB  ILE J 190      -3.647 -39.052 -24.357  1.00 98.98           C  
ATOM   1424  CG1 ILE J 190      -3.060 -37.983 -25.304  1.00 98.91           C  
ATOM   1425  CG2 ILE J 190      -2.999 -38.955 -22.968  1.00 98.88           C  
ATOM   1426  CD1 ILE J 190      -3.302 -36.541 -24.841  1.00 98.76           C  
ATOM   1427  N   ALA J 191      -3.383 -42.475 -23.516  1.00 99.00           N  
ATOM   1428  CA  ALA J 191      -3.871 -43.549 -22.653  1.00 99.00           C  
ATOM   1429  C   ALA J 191      -2.935 -43.726 -21.446  1.00 98.99           C  
ATOM   1430  O   ALA J 191      -2.512 -44.835 -21.110  1.00 98.96           O  
ATOM   1431  CB  ALA J 191      -4.023 -44.830 -23.486  1.00 98.99           C  
ATOM   1432  N   THR J 192      -2.593 -42.619 -20.792  1.00 98.99           N  
ATOM   1433  CA  THR J 192      -1.528 -42.555 -19.779  1.00 98.99           C  
ATOM   1434  C   THR J 192      -1.990 -42.832 -18.345  1.00 98.98           C  
ATOM   1435  O   THR J 192      -1.184 -42.739 -17.417  1.00 98.91           O  
ATOM   1436  CB  THR J 192      -0.809 -41.196 -19.826  1.00 98.98           C  
ATOM   1437  OG1 THR J 192      -1.743 -40.144 -19.638  1.00 98.84           O  
ATOM   1438  CG2 THR J 192      -0.100 -40.977 -21.160  1.00 98.82           C  
ATOM   1439  N   GLY J 193      -3.257 -43.179 -18.142  1.00 98.98           N  
ATOM   1440  CA  GLY J 193      -3.794 -43.414 -16.809  1.00 98.97           C  
ATOM   1441  C   GLY J 193      -3.986 -42.134 -16.002  1.00 98.97           C  
ATOM   1442  O   GLY J 193      -4.002 -41.026 -16.546  1.00 98.88           O  
ATOM   1443  N   GLY J 194      -4.144 -42.293 -14.693  1.00 98.93           N  
ATOM   1444  CA  GLY J 194      -4.431 -41.196 -13.774  1.00 98.90           C  
ATOM   1445  C   GLY J 194      -3.192 -40.516 -13.199  1.00 98.90           C  
ATOM   1446  O   GLY J 194      -2.086 -40.638 -13.723  1.00 98.72           O  
ATOM   1447  N   PHE J 195      -3.398 -39.786 -12.080  1.00 98.79           N  
ATOM   1448  CA  PHE J 195      -2.343 -39.006 -11.435  1.00 98.72           C  
ATOM   1449  C   PHE J 195      -2.239 -39.238  -9.921  1.00 98.50           C  
ATOM   1450  O   PHE J 195      -1.719 -38.388  -9.193  1.00 98.02           O  
ATOM   1451  CB  PHE J 195      -2.498 -37.509 -11.782  1.00 98.70           C  
ATOM   1452  CG  PHE J 195      -3.798 -36.868 -11.319  1.00 98.72           C  
ATOM   1453  CD1 PHE J 195      -4.921 -36.859 -12.155  1.00 98.53           C  
ATOM   1454  CD2 PHE J 195      -3.885 -36.261 -10.063  1.00 98.53           C  
ATOM   1455  CE1 PHE J 195      -6.114 -36.257 -11.741  1.00 98.35           C  
ATOM   1456  CE2 PHE J 195      -5.074 -35.660  -9.640  1.00 98.32           C  
ATOM   1457  CZ  PHE J 195      -6.191 -35.658 -10.481  1.00 98.31           C  
ATOM   1458  N   SER J 196      -2.678 -40.394  -9.437  1.00 98.21           N  
ATOM   1459  CA  SER J 196      -2.648 -40.712  -7.999  1.00 97.69           C  
ATOM   1460  C   SER J 196      -1.238 -40.718  -7.393  1.00 97.36           C  
ATOM   1461  O   SER J 196      -1.089 -40.507  -6.184  1.00 96.32           O  
ATOM   1462  CB  SER J 196      -3.330 -42.058  -7.741  1.00 96.69           C  
ATOM   1463  OG  SER J 196      -2.640 -43.110  -8.383  1.00 87.09           O  
ATOM   1464  N   SER J 197      -0.213 -40.927  -8.213  1.00 97.50           N  
ATOM   1465  CA  SER J 197       1.200 -40.885  -7.799  1.00 97.18           C  
ATOM   1466  C   SER J 197       1.872 -39.516  -7.996  1.00 97.34           C  
ATOM   1467  O   SER J 197       3.067 -39.382  -7.736  1.00 96.73           O  
ATOM   1468  CB  SER J 197       1.992 -41.987  -8.509  1.00 96.36           C  
ATOM   1469  OG  SER J 197       1.481 -43.260  -8.148  1.00 93.48           O  
ATOM   1470  N   ASN J 198       1.134 -38.499  -8.439  1.00 97.47           N  
ATOM   1471  CA  ASN J 198       1.635 -37.127  -8.534  1.00 97.74           C  
ATOM   1472  C   ASN J 198       1.153 -36.327  -7.317  1.00 97.75           C  
ATOM   1473  O   ASN J 198       0.016 -35.854  -7.273  1.00 97.50           O  
ATOM   1474  CB  ASN J 198       1.213 -36.495  -9.865  1.00 97.82           C  
ATOM   1475  CG  ASN J 198       1.821 -35.116 -10.090  1.00 97.57           C  
ATOM   1476  OD1 ASN J 198       2.055 -34.353  -9.158  1.00 95.53           O  
ATOM   1477  ND2 ASN J 198       2.064 -34.761 -11.336  1.00 95.05           N  
ATOM   1478  N   MET J 199       2.036 -36.170  -6.336  1.00 96.84           N  
ATOM   1479  CA  MET J 199       1.693 -35.505  -5.076  1.00 96.88           C  
ATOM   1480  C   MET J 199       1.325 -34.029  -5.257  1.00 97.21           C  
ATOM   1481  O   MET J 199       0.425 -33.529  -4.586  1.00 96.48           O  
ATOM   1482  CB  MET J 199       2.857 -35.655  -4.088  1.00 95.71           C  
ATOM   1483  CG  MET J 199       2.510 -35.191  -2.676  1.00 92.02           C  
ATOM   1484  SD  MET J 199       1.069 -36.022  -1.946  1.00 90.14           S  
ATOM   1485  CE  MET J 199       1.683 -37.712  -1.828  1.00 82.69           C  
ATOM   1486  N   GLU J 200       2.006 -33.326  -6.164  1.00 97.21           N  
ATOM   1487  CA  GLU J 200       1.711 -31.920  -6.450  1.00 97.14           C  
ATOM   1488  C   GLU J 200       0.289 -31.757  -7.007  1.00 97.55           C  
ATOM   1489  O   GLU J 200      -0.484 -30.936  -6.510  1.00 97.09           O  
ATOM   1490  CB  GLU J 200       2.757 -31.362  -7.421  1.00 96.19           C  
ATOM   1491  CG  GLU J 200       2.591 -29.865  -7.687  0.98 82.65           C  
ATOM   1492  CD  GLU J 200       3.589 -29.309  -8.701  0.97 74.18           C  
ATOM   1493  OE1 GLU J 200       3.484 -28.101  -9.012  0.97 68.10           O  
ATOM   1494  OE2 GLU J 200       4.452 -30.065  -9.187  0.96 68.99           O  
ATOM   1495  N   MET J 201      -0.081 -32.578  -7.986  1.00 97.47           N  
ATOM   1496  CA  MET J 201      -1.437 -32.549  -8.550  1.00 97.56           C  
ATOM   1497  C   MET J 201      -2.487 -32.962  -7.516  1.00 97.70           C  
ATOM   1498  O   MET J 201      -3.536 -32.329  -7.426  1.00 97.32           O  
ATOM   1499  CB  MET J 201      -1.542 -33.444  -9.792  1.00 97.12           C  
ATOM   1500  CG  MET J 201      -0.797 -32.872 -10.996  1.00 93.61           C  
ATOM   1501  SD  MET J 201      -0.925 -33.883 -12.499  1.00 94.90           S  
ATOM   1502  CE  MET J 201      -2.617 -33.538 -13.016  1.00 90.84           C  
ATOM   1503  N   ARG J 202      -2.210 -33.996  -6.732  1.00 97.32           N  
ATOM   1504  CA  ARG J 202      -3.120 -34.410  -5.654  1.00 96.92           C  
ATOM   1505  C   ARG J 202      -3.429 -33.252  -4.712  1.00 97.27           C  
ATOM   1506  O   ARG J 202      -4.595 -32.941  -4.489  1.00 96.69           O  
ATOM   1507  CB  ARG J 202      -2.531 -35.588  -4.861  1.00 93.89           C  
ATOM   1508  CG  ARG J 202      -2.738 -36.935  -5.544  1.00 87.64           C  
ATOM   1509  CD  ARG J 202      -1.909 -38.045  -4.887  1.00 89.36           C  
ATOM   1510  NE  ARG J 202      -2.090 -38.110  -3.438  1.00 92.44           N  
ATOM   1511  CZ  ARG J 202      -1.612 -39.071  -2.651  1.00 94.87           C  
ATOM   1512  NH1 ARG J 202      -0.944 -40.092  -3.136  1.00 89.76           N  
ATOM   1513  NH2 ARG J 202      -1.810 -39.017  -1.348  1.00 90.05           N  
ATOM   1514  N   LYS J 203      -2.398 -32.594  -4.185  1.00 97.03           N  
ATOM   1515  CA  LYS J 203      -2.575 -31.488  -3.238  1.00 97.00           C  
ATOM   1516  C   LYS J 203      -3.189 -30.247  -3.882  1.00 97.30           C  
ATOM   1517  O   LYS J 203      -3.941 -29.533  -3.222  1.00 96.66           O  
ATOM   1518  CB  LYS J 203      -1.241 -31.146  -2.566  1.00 95.88           C  
ATOM   1519  CG  LYS J 203      -0.775 -32.263  -1.626  0.99 93.30           C  
ATOM   1520  CD  LYS J 203       0.415 -31.866  -0.759  0.99 90.70           C  
ATOM   1521  CE  LYS J 203       1.671 -31.589  -1.571  0.99 85.87           C  
ATOM   1522  NZ  LYS J 203       2.847 -31.411  -0.682  0.99 80.82           N  
ATOM   1523  N   LYS J 204      -2.886 -29.996  -5.155  1.00 98.02           N  
ATOM   1524  CA  LYS J 204      -3.506 -28.891  -5.899  1.00 98.05           C  
ATOM   1525  C   LYS J 204      -5.026 -29.041  -5.976  1.00 98.06           C  
ATOM   1526  O   LYS J 204      -5.749 -28.067  -5.762  1.00 97.51           O  
ATOM   1527  CB  LYS J 204      -2.890 -28.814  -7.303  1.00 97.92           C  
ATOM   1528  CG  LYS J 204      -3.493 -27.700  -8.171  0.99 96.35           C  
ATOM   1529  CD  LYS J 204      -2.872 -27.688  -9.565  0.99 94.23           C  
ATOM   1530  CE  LYS J 204      -3.587 -26.674 -10.453  0.98 90.21           C  
ATOM   1531  NZ  LYS J 204      -3.151 -26.776 -11.869  0.98 83.67           N  
ATOM   1532  N   TYR J 205      -5.506 -30.243  -6.295  1.00 98.08           N  
ATOM   1533  CA  TYR J 205      -6.934 -30.471  -6.536  1.00 97.98           C  
ATOM   1534  C   TYR J 205      -7.701 -30.971  -5.308  1.00 97.59           C  
ATOM   1535  O   TYR J 205      -8.909 -30.752  -5.216  1.00 96.68           O  
ATOM   1536  CB  TYR J 205      -7.105 -31.420  -7.729  1.00 98.00           C  
ATOM   1537  CG  TYR J 205      -6.620 -30.823  -9.037  1.00 98.13           C  
ATOM   1538  CD1 TYR J 205      -7.252 -29.689  -9.574  1.00 97.70           C  
ATOM   1539  CD2 TYR J 205      -5.534 -31.379  -9.725  1.00 97.69           C  
ATOM   1540  CE1 TYR J 205      -6.811 -29.122 -10.775  1.00 97.28           C  
ATOM   1541  CE2 TYR J 205      -5.082 -30.822 -10.927  1.00 97.39           C  
ATOM   1542  CZ  TYR J 205      -5.726 -29.695 -11.445  1.00 97.56           C  
ATOM   1543  OH  TYR J 205      -5.287 -29.142 -12.630  1.00 96.78           O  
ATOM   1544  N   ASN J 206      -7.015 -31.630  -4.376  1.00 97.01           N  
ATOM   1545  CA  ASN J 206      -7.597 -32.073  -3.116  1.00 96.17           C  
ATOM   1546  C   ASN J 206      -6.521 -32.045  -2.019  1.00 96.01           C  
ATOM   1547  O   ASN J 206      -5.806 -33.029  -1.822  1.00 94.76           O  
ATOM   1548  CB  ASN J 206      -8.218 -33.468  -3.290  1.00 94.59           C  
ATOM   1549  CG  ASN J 206      -9.054 -33.881  -2.092  1.00 91.30           C  
ATOM   1550  OD1 ASN J 206      -8.834 -33.442  -0.968  1.00 83.82           O  
ATOM   1551  ND2 ASN J 206     -10.028 -34.739  -2.314  1.00 81.71           N  
ATOM   1552  N   PRO J 207      -6.389 -30.919  -1.298  1.00 96.08           N  
ATOM   1553  CA  PRO J 207      -5.319 -30.751  -0.305  1.00 95.93           C  
ATOM   1554  C   PRO J 207      -5.318 -31.772   0.835  1.00 95.27           C  
ATOM   1555  O   PRO J 207      -4.274 -32.012   1.436  1.00 93.44           O  
ATOM   1556  CB  PRO J 207      -5.533 -29.334   0.239  1.00 95.33           C  
ATOM   1557  CG  PRO J 207      -6.246 -28.610  -0.880  1.00 93.23           C  
ATOM   1558  CD  PRO J 207      -7.116 -29.676  -1.507  1.00 95.99           C  
ATOM   1559  N   GLU J 208      -6.460 -32.388   1.136  1.00 93.87           N  
ATOM   1560  CA  GLU J 208      -6.566 -33.406   2.184  1.00 92.33           C  
ATOM   1561  C   GLU J 208      -5.833 -34.706   1.827  1.00 92.72           C  
ATOM   1562  O   GLU J 208      -5.452 -35.467   2.716  1.00 90.81           O  
ATOM   1563  CB  GLU J 208      -8.043 -33.711   2.469  1.00 89.36           C  
ATOM   1564  CG  GLU J 208      -8.829 -32.521   3.023  0.97 77.58           C  
ATOM   1565  CD  GLU J 208      -8.296 -32.041   4.370  0.97 69.65           C  
ATOM   1566  OE1 GLU J 208      -8.117 -30.820   4.534  0.97 63.88           O  
ATOM   1567  OE2 GLU J 208      -8.051 -32.888   5.256  0.96 63.78           O  
ATOM   1568  N   LEU J 209      -5.627 -34.957   0.539  1.00 92.56           N  
ATOM   1569  CA  LEU J 209      -4.951 -36.169   0.053  1.00 93.50           C  
ATOM   1570  C   LEU J 209      -3.443 -35.936  -0.097  1.00 93.88           C  
ATOM   1571  O   LEU J 209      -2.866 -36.089  -1.177  1.00 93.24           O  
ATOM   1572  CB  LEU J 209      -5.619 -36.658  -1.244  1.00 93.31           C  
ATOM   1573  CG  LEU J 209      -7.105 -37.030  -1.089  1.00 92.92           C  
ATOM   1574  CD1 LEU J 209      -7.657 -37.484  -2.434  1.00 92.20           C  
ATOM   1575  CD2 LEU J 209      -7.329 -38.141  -0.060  1.00 92.04           C  
ATOM   1576  N   ASP J 210      -2.815 -35.561   1.007  1.00 92.86           N  
ATOM   1577  CA  ASP J 210      -1.399 -35.212   1.091  1.00 92.90           C  
ATOM   1578  C   ASP J 210      -0.499 -36.446   1.312  1.00 93.17           C  
ATOM   1579  O   ASP J 210      -0.926 -37.590   1.127  1.00 92.49           O  
ATOM   1580  CB  ASP J 210      -1.212 -34.124   2.168  1.00 91.77           C  
ATOM   1581  CG  ASP J 210      -1.575 -34.577   3.584  1.00 91.50           C  
ATOM   1582  OD1 ASP J 210      -1.518 -35.788   3.884  1.00 89.26           O  
ATOM   1583  OD2 ASP J 210      -1.895 -33.711   4.422  1.00 88.15           O  
ATOM   1584  N   GLU J 211       0.748 -36.214   1.717  1.00 92.88           N  
ATOM   1585  CA  GLU J 211       1.789 -37.233   1.884  1.00 92.51           C  
ATOM   1586  C   GLU J 211       1.451 -38.320   2.920  1.00 92.26           C  
ATOM   1587  O   GLU J 211       2.115 -39.358   2.955  1.00 89.79           O  
ATOM   1588  CB  GLU J 211       3.116 -36.564   2.275  1.00 91.35           C  
ATOM   1589  CG  GLU J 211       3.744 -35.671   1.190  0.99 88.53           C  
ATOM   1590  CD  GLU J 211       3.158 -34.256   1.058  0.99 85.40           C  
ATOM   1591  OE1 GLU J 211       3.724 -33.468   0.276  0.99 79.52           O  
ATOM   1592  OE2 GLU J 211       2.142 -33.916   1.702  0.99 81.90           O  
ATOM   1593  N   ARG J 212       0.432 -38.112   3.750  1.00 90.76           N  
ATOM   1594  CA  ARG J 212      -0.033 -39.122   4.712  1.00 89.73           C  
ATOM   1595  C   ARG J 212      -0.719 -40.309   4.034  1.00 90.69           C  
ATOM   1596  O   ARG J 212      -0.862 -41.362   4.651  1.00 90.00           O  
ATOM   1597  CB  ARG J 212      -0.997 -38.489   5.718  1.00 87.59           C  
ATOM   1598  CG  ARG J 212      -0.361 -37.379   6.558  0.99 84.91           C  
ATOM   1599  CD  ARG J 212      -1.403 -36.692   7.448  0.99 81.57           C  
ATOM   1600  NE  ARG J 212      -2.358 -35.920   6.652  0.99 79.05           N  
ATOM   1601  CZ  ARG J 212      -3.471 -35.344   7.096  0.99 76.01           C  
ATOM   1602  NH1 ARG J 212      -3.834 -35.434   8.357  0.99 72.47           N  
ATOM   1603  NH2 ARG J 212      -4.236 -34.674   6.269  0.99 74.21           N  
ATOM   1604  N   TYR J 213      -1.158 -40.136   2.785  1.00 92.03           N  
ATOM   1605  CA  TYR J 213      -1.887 -41.156   2.045  1.00 92.86           C  
ATOM   1606  C   TYR J 213      -1.002 -41.777   0.971  1.00 93.75           C  
ATOM   1607  O   TYR J 213      -0.517 -41.088   0.068  1.00 93.36           O  
ATOM   1608  CB  TYR J 213      -3.154 -40.566   1.421  1.00 91.82           C  
ATOM   1609  CG  TYR J 213      -4.111 -39.991   2.444  1.00 90.37           C  
ATOM   1610  CD1 TYR J 213      -5.090 -40.796   3.043  1.00 87.38           C  
ATOM   1611  CD2 TYR J 213      -4.022 -38.644   2.824  1.00 87.87           C  
ATOM   1612  CE1 TYR J 213      -5.966 -40.266   3.995  1.00 85.92           C  
ATOM   1613  CE2 TYR J 213      -4.889 -38.105   3.777  1.00 85.89           C  
ATOM   1614  CZ  TYR J 213      -5.861 -38.920   4.355  1.00 85.17           C  
ATOM   1615  OH  TYR J 213      -6.725 -38.390   5.294  1.00 82.41           O  
ATOM   1616  N   GLY J 214      -0.827 -43.083   1.062  1.00 93.44           N  
ATOM   1617  CA  GLY J 214      -0.220 -43.851  -0.017  1.00 94.13           C  
ATOM   1618  C   GLY J 214      -1.126 -43.897  -1.249  1.00 95.86           C  
ATOM   1619  O   GLY J 214      -2.237 -43.359  -1.259  1.00 95.58           O  
ATOM   1620  N   SER J 215      -0.631 -44.555  -2.292  1.00 96.22           N  
ATOM   1621  CA  SER J 215      -1.405 -44.835  -3.496  1.00 96.53           C  
ATOM   1622  C   SER J 215      -1.420 -46.335  -3.752  1.00 96.91           C  
ATOM   1623  O   SER J 215      -0.399 -47.005  -3.590  1.00 96.41           O  
ATOM   1624  CB  SER J 215      -0.816 -44.093  -4.700  1.00 95.39           C  
ATOM   1625  OG  SER J 215      -1.562 -44.381  -5.873  1.00 87.03           O  
ATOM   1626  N   THR J 216      -2.567 -46.850  -4.184  1.00 97.96           N  
ATOM   1627  CA  THR J 216      -2.676 -48.232  -4.669  1.00 98.02           C  
ATOM   1628  C   THR J 216      -2.049 -48.408  -6.051  1.00 97.83           C  
ATOM   1629  O   THR J 216      -1.775 -49.535  -6.472  1.00 97.27           O  
ATOM   1630  CB  THR J 216      -4.145 -48.669  -4.760  1.00 97.98           C  
ATOM   1631  OG1 THR J 216      -4.818 -47.880  -5.729  1.00 97.73           O  
ATOM   1632  CG2 THR J 216      -4.877 -48.529  -3.427  1.00 97.68           C  
ATOM   1633  N   GLY J 217      -1.874 -47.309  -6.774  1.00 97.74           N  
ATOM   1634  CA  GLY J 217      -1.387 -47.311  -8.151  1.00 97.65           C  
ATOM   1635  C   GLY J 217       0.130 -47.378  -8.262  1.00 97.69           C  
ATOM   1636  O   GLY J 217       0.864 -47.006  -7.345  1.00 97.08           O  
ATOM   1637  N   HIS J 218       0.580 -47.806  -9.443  1.00 98.03           N  
ATOM   1638  CA  HIS J 218       2.004 -47.843  -9.760  1.00 98.15           C  
ATOM   1639  C   HIS J 218       2.595 -46.423  -9.838  1.00 98.04           C  
ATOM   1640  O   HIS J 218       1.876 -45.432 -10.005  1.00 97.71           O  
ATOM   1641  CB  HIS J 218       2.228 -48.622 -11.074  1.00 98.21           C  
ATOM   1642  CG  HIS J 218       1.962 -47.825 -12.319  1.00 98.26           C  
ATOM   1643  ND1 HIS J 218       2.927 -47.547 -13.260  1.00 93.24           N  
ATOM   1644  CD2 HIS J 218       0.816 -47.221 -12.749  1.00 93.28           C  
ATOM   1645  CE1 HIS J 218       2.391 -46.805 -14.226  1.00 93.96           C  
ATOM   1646  NE2 HIS J 218       1.110 -46.588 -13.941  1.00 95.41           N  
ATOM   1647  N   ALA J 219       3.927 -46.327  -9.757  1.00 97.81           N  
ATOM   1648  CA  ALA J 219       4.627 -45.039  -9.706  1.00 97.69           C  
ATOM   1649  C   ALA J 219       4.483 -44.190 -10.983  1.00 98.02           C  
ATOM   1650  O   ALA J 219       4.686 -42.978 -10.943  1.00 97.67           O  
ATOM   1651  CB  ALA J 219       6.106 -45.289  -9.394  1.00 96.71           C  
ATOM   1652  N   GLY J 220       4.132 -44.801 -12.106  1.00 98.12           N  
ATOM   1653  CA  GLY J 220       3.982 -44.106 -13.387  1.00 98.34           C  
ATOM   1654  C   GLY J 220       2.691 -43.305 -13.563  1.00 98.60           C  
ATOM   1655  O   GLY J 220       2.544 -42.617 -14.573  1.00 98.43           O  
ATOM   1656  N   GLY J 221       1.767 -43.378 -12.612  1.00 98.53           N  
ATOM   1657  CA  GLY J 221       0.504 -42.635 -12.655  1.00 98.51           C  
ATOM   1658  C   GLY J 221       0.666 -41.190 -12.198  1.00 98.49           C  
ATOM   1659  O   GLY J 221       0.177 -40.806 -11.135  1.00 98.12           O  
ATOM   1660  N   THR J 222       1.356 -40.386 -12.992  1.00 98.70           N  
ATOM   1661  CA  THR J 222       1.759 -39.013 -12.639  1.00 98.67           C  
ATOM   1662  C   THR J 222       1.020 -37.919 -13.415  1.00 98.72           C  
ATOM   1663  O   THR J 222       1.341 -36.743 -13.260  1.00 98.52           O  
ATOM   1664  CB  THR J 222       3.282 -38.839 -12.789  1.00 98.44           C  
ATOM   1665  OG1 THR J 222       3.700 -39.238 -14.086  1.00 97.74           O  
ATOM   1666  CG2 THR J 222       4.042 -39.680 -11.770  1.00 97.62           C  
ATOM   1667  N   GLY J 223       0.030 -38.279 -14.227  1.00 98.73           N  
ATOM   1668  CA  GLY J 223      -0.796 -37.300 -14.941  1.00 98.74           C  
ATOM   1669  C   GLY J 223      -0.168 -36.692 -16.192  1.00 98.87           C  
ATOM   1670  O   GLY J 223      -0.670 -35.686 -16.692  1.00 98.75           O  
ATOM   1671  N   ASP J 224       0.884 -37.295 -16.724  1.00 98.88           N  
ATOM   1672  CA  ASP J 224       1.649 -36.765 -17.870  1.00 98.88           C  
ATOM   1673  C   ASP J 224       0.760 -36.389 -19.061  1.00 98.91           C  
ATOM   1674  O   ASP J 224       0.943 -35.337 -19.665  1.00 98.78           O  
ATOM   1675  CB  ASP J 224       2.666 -37.806 -18.370  1.00 98.71           C  
ATOM   1676  CG  ASP J 224       3.765 -38.194 -17.379  1.00 98.13           C  
ATOM   1677  OD1 ASP J 224       3.741 -37.771 -16.202  1.00 96.97           O  
ATOM   1678  OD2 ASP J 224       4.643 -38.981 -17.796  1.00 96.61           O  
ATOM   1679  N   GLY J 225      -0.199 -37.247 -19.391  1.00 98.93           N  
ATOM   1680  CA  GLY J 225      -1.090 -37.012 -20.531  1.00 98.93           C  
ATOM   1681  C   GLY J 225      -1.955 -35.769 -20.376  1.00 98.95           C  
ATOM   1682  O   GLY J 225      -2.179 -35.051 -21.350  1.00 98.89           O  
ATOM   1683  N   ILE J 226      -2.416 -35.502 -19.161  1.00 98.94           N  
ATOM   1684  CA  ILE J 226      -3.184 -34.290 -18.847  1.00 98.94           C  
ATOM   1685  C   ILE J 226      -2.284 -33.061 -19.003  1.00 98.93           C  
ATOM   1686  O   ILE J 226      -2.627 -32.131 -19.725  1.00 98.85           O  
ATOM   1687  CB  ILE J 226      -3.800 -34.360 -17.427  1.00 98.88           C  
ATOM   1688  CG1 ILE J 226      -4.716 -35.591 -17.286  1.00 98.56           C  
ATOM   1689  CG2 ILE J 226      -4.571 -33.070 -17.115  1.00 98.61           C  
ATOM   1690  CD1 ILE J 226      -5.194 -35.869 -15.857  1.00 97.90           C  
ATOM   1691  N   VAL J 227      -1.107 -33.084 -18.381  1.00 98.85           N  
ATOM   1692  CA  VAL J 227      -0.156 -31.963 -18.412  1.00 98.80           C  
ATOM   1693  C   VAL J 227       0.293 -31.638 -19.843  1.00 98.83           C  
ATOM   1694  O   VAL J 227       0.354 -30.471 -20.226  1.00 98.65           O  
ATOM   1695  CB  VAL J 227       1.058 -32.254 -17.501  1.00 98.54           C  
ATOM   1696  CG1 VAL J 227       2.117 -31.152 -17.592  1.00 97.57           C  
ATOM   1697  CG2 VAL J 227       0.622 -32.399 -16.043  1.00 97.50           C  
ATOM   1698  N   MET J 228       0.592 -32.658 -20.654  1.00 98.81           N  
ATOM   1699  CA  MET J 228       0.975 -32.463 -22.057  1.00 98.76           C  
ATOM   1700  C   MET J 228      -0.151 -31.849 -22.890  1.00 98.86           C  
ATOM   1701  O   MET J 228       0.110 -31.002 -23.741  1.00 98.68           O  
ATOM   1702  CB  MET J 228       1.384 -33.791 -22.702  1.00 97.74           C  
ATOM   1703  CG  MET J 228       2.744 -34.304 -22.238  1.00 87.91           C  
ATOM   1704  SD  MET J 228       3.319 -35.746 -23.180  1.00 92.06           S  
ATOM   1705  CE  MET J 228       2.036 -36.952 -22.786  1.00 86.26           C  
ATOM   1706  N   ALA J 229      -1.384 -32.287 -22.667  1.00 98.91           N  
ATOM   1707  CA  ALA J 229      -2.536 -31.782 -23.407  1.00 98.92           C  
ATOM   1708  C   ALA J 229      -2.925 -30.357 -22.971  1.00 98.90           C  
ATOM   1709  O   ALA J 229      -3.249 -29.524 -23.815  1.00 98.73           O  
ATOM   1710  CB  ALA J 229      -3.688 -32.775 -23.261  1.00 98.86           C  
ATOM   1711  N   GLU J 230      -2.844 -30.052 -21.681  1.00 98.74           N  
ATOM   1712  CA  GLU J 230      -3.097 -28.694 -21.179  1.00 98.56           C  
ATOM   1713  C   GLU J 230      -2.143 -27.653 -21.792  1.00 98.51           C  
ATOM   1714  O   GLU J 230      -2.548 -26.527 -22.059  1.00 98.13           O  
ATOM   1715  CB  GLU J 230      -2.994 -28.659 -19.651  1.00 98.20           C  
ATOM   1716  CG  GLU J 230      -4.206 -29.296 -18.952  1.00 96.62           C  
ATOM   1717  CD  GLU J 230      -4.086 -29.279 -17.427  1.00 95.51           C  
ATOM   1718  OE1 GLU J 230      -5.129 -29.133 -16.754  1.00 90.57           O  
ATOM   1719  OE2 GLU J 230      -2.957 -29.414 -16.907  1.00 91.72           O  
ATOM   1720  N   LYS J 231      -0.899 -28.035 -22.094  1.00 98.60           N  
ATOM   1721  CA  LYS J 231       0.068 -27.154 -22.783  1.00 98.48           C  
ATOM   1722  C   LYS J 231      -0.370 -26.728 -24.188  1.00 98.43           C  
ATOM   1723  O   LYS J 231       0.154 -25.748 -24.709  1.00 97.71           O  
ATOM   1724  CB  LYS J 231       1.445 -27.826 -22.859  1.00 98.10           C  
ATOM   1725  CG  LYS J 231       2.179 -27.840 -21.517  0.98 93.75           C  
ATOM   1726  CD  LYS J 231       3.478 -28.631 -21.632  0.98 88.05           C  
ATOM   1727  CE  LYS J 231       4.189 -28.691 -20.285  0.97 80.69           C  
ATOM   1728  NZ  LYS J 231       5.422 -29.516 -20.351  0.97 70.79           N  
ATOM   1729  N   ILE J 232      -1.300 -27.452 -24.791  1.00 98.11           N  
ATOM   1730  CA  ILE J 232      -1.909 -27.102 -26.079  1.00 97.96           C  
ATOM   1731  C   ILE J 232      -3.395 -26.743 -25.926  1.00 98.15           C  
ATOM   1732  O   ILE J 232      -4.178 -26.878 -26.866  1.00 97.68           O  
ATOM   1733  CB  ILE J 232      -1.662 -28.202 -27.140  1.00 96.99           C  
ATOM   1734  CG1 ILE J 232      -2.262 -29.557 -26.719  1.00 94.41           C  
ATOM   1735  CG2 ILE J 232      -0.161 -28.347 -27.425  1.00 92.67           C  
ATOM   1736  CD1 ILE J 232      -2.666 -30.406 -27.910  1.00 92.21           C  
ATOM   1737  N   HIS J 233      -3.778 -26.274 -24.740  1.00 98.26           N  
ATOM   1738  CA  HIS J 233      -5.114 -25.769 -24.410  1.00 98.12           C  
ATOM   1739  C   HIS J 233      -6.234 -26.826 -24.422  1.00 98.45           C  
ATOM   1740  O   HIS J 233      -7.406 -26.481 -24.582  1.00 98.10           O  
ATOM   1741  CB  HIS J 233      -5.458 -24.539 -25.269  1.00 97.28           C  
ATOM   1742  CG  HIS J 233      -4.389 -23.483 -25.234  1.00 95.18           C  
ATOM   1743  ND1 HIS J 233      -4.102 -22.711 -24.138  1.00 84.41           N  
ATOM   1744  CD2 HIS J 233      -3.510 -23.115 -26.210  1.00 83.65           C  
ATOM   1745  CE1 HIS J 233      -3.087 -21.900 -24.435  1.00 84.60           C  
ATOM   1746  NE2 HIS J 233      -2.705 -22.121 -25.688  1.00 86.77           N  
ATOM   1747  N   ALA J 234      -5.895 -28.091 -24.224  1.00 98.79           N  
ATOM   1748  CA  ALA J 234      -6.912 -29.107 -23.952  1.00 98.87           C  
ATOM   1749  C   ALA J 234      -7.585 -28.839 -22.600  1.00 98.89           C  
ATOM   1750  O   ALA J 234      -6.931 -28.437 -21.633  1.00 98.79           O  
ATOM   1751  CB  ALA J 234      -6.286 -30.503 -23.990  1.00 98.80           C  
ATOM   1752  N   ALA J 235      -8.883 -29.086 -22.525  1.00 98.85           N  
ATOM   1753  CA  ALA J 235      -9.640 -28.922 -21.294  1.00 98.86           C  
ATOM   1754  C   ALA J 235      -9.476 -30.137 -20.378  1.00 98.91           C  
ATOM   1755  O   ALA J 235      -9.488 -31.283 -20.829  1.00 98.82           O  
ATOM   1756  CB  ALA J 235     -11.116 -28.686 -21.628  1.00 98.67           C  
ATOM   1757  N   ALA J 236      -9.379 -29.878 -19.079  1.00 98.78           N  
ATOM   1758  CA  ALA J 236      -9.509 -30.898 -18.040  1.00 98.71           C  
ATOM   1759  C   ALA J 236     -10.714 -30.570 -17.152  1.00 98.67           C  
ATOM   1760  O   ALA J 236     -11.074 -29.405 -16.973  1.00 98.26           O  
ATOM   1761  CB  ALA J 236      -8.202 -31.007 -17.245  1.00 98.41           C  
ATOM   1762  N   LYS J 237     -11.346 -31.607 -16.602  1.00 98.64           N  
ATOM   1763  CA  LYS J 237     -12.556 -31.451 -15.786  1.00 98.52           C  
ATOM   1764  C   LYS J 237     -12.557 -32.431 -14.614  1.00 98.64           C  
ATOM   1765  O   LYS J 237     -11.895 -33.468 -14.670  1.00 98.44           O  
ATOM   1766  CB  LYS J 237     -13.790 -31.640 -16.685  1.00 97.94           C  
ATOM   1767  CG  LYS J 237     -15.091 -31.149 -16.050  0.99 93.24           C  
ATOM   1768  CD  LYS J 237     -16.262 -31.270 -17.025  0.99 88.51           C  
ATOM   1769  CE  LYS J 237     -17.563 -30.838 -16.354  0.98 81.93           C  
ATOM   1770  NZ  LYS J 237     -18.732 -31.037 -17.252  0.98 72.92           N  
ATOM   1771  N   ASN J 238     -13.321 -32.108 -13.575  1.00 98.37           N  
ATOM   1772  CA  ASN J 238     -13.556 -32.984 -12.416  1.00 98.30           C  
ATOM   1773  C   ASN J 238     -12.273 -33.380 -11.663  1.00 98.43           C  
ATOM   1774  O   ASN J 238     -12.236 -34.403 -10.980  1.00 98.18           O  
ATOM   1775  CB  ASN J 238     -14.393 -34.203 -12.849  1.00 97.98           C  
ATOM   1776  CG  ASN J 238     -15.755 -33.816 -13.404  1.00 97.33           C  
ATOM   1777  OD1 ASN J 238     -16.383 -32.865 -12.956  1.00 93.68           O  
ATOM   1778  ND2 ASN J 238     -16.238 -34.553 -14.386  1.00 92.97           N  
ATOM   1779  N   MET J 239     -11.243 -32.560 -11.748  1.00 98.47           N  
ATOM   1780  CA  MET J 239      -9.907 -32.876 -11.231  1.00 98.57           C  
ATOM   1781  C   MET J 239      -9.856 -33.039  -9.704  1.00 98.48           C  
ATOM   1782  O   MET J 239      -8.987 -33.736  -9.188  1.00 98.20           O  
ATOM   1783  CB  MET J 239      -8.915 -31.799 -11.685  1.00 98.61           C  
ATOM   1784  CG  MET J 239      -8.727 -31.759 -13.205  1.00 98.46           C  
ATOM   1785  SD  MET J 239      -7.973 -33.257 -13.892  1.00 98.37           S  
ATOM   1786  CE  MET J 239      -6.278 -33.068 -13.293  1.00 97.09           C  
ATOM   1787  N   GLY J 240     -10.774 -32.425  -8.985  1.00 98.04           N  
ATOM   1788  CA  GLY J 240     -10.881 -32.558  -7.531  1.00 97.89           C  
ATOM   1789  C   GLY J 240     -11.527 -33.857  -7.049  1.00 98.01           C  
ATOM   1790  O   GLY J 240     -11.462 -34.168  -5.858  1.00 97.64           O  
ATOM   1791  N   TYR J 241     -12.155 -34.618  -7.940  1.00 98.02           N  
ATOM   1792  CA  TYR J 241     -12.775 -35.890  -7.582  1.00 98.01           C  
ATOM   1793  C   TYR J 241     -11.728 -37.005  -7.634  1.00 98.20           C  
ATOM   1794  O   TYR J 241     -11.380 -37.519  -8.697  1.00 98.14           O  
ATOM   1795  CB  TYR J 241     -13.983 -36.190  -8.485  1.00 97.66           C  
ATOM   1796  CG  TYR J 241     -15.089 -35.147  -8.459  1.00 97.08           C  
ATOM   1797  CD1 TYR J 241     -15.491 -34.532  -7.263  1.00 96.11           C  
ATOM   1798  CD2 TYR J 241     -15.743 -34.794  -9.646  1.00 96.03           C  
ATOM   1799  CE1 TYR J 241     -16.513 -33.576  -7.248  1.00 95.05           C  
ATOM   1800  CE2 TYR J 241     -16.770 -33.843  -9.646  1.00 94.94           C  
ATOM   1801  CZ  TYR J 241     -17.148 -33.238  -8.446  1.00 94.50           C  
ATOM   1802  OH  TYR J 241     -18.158 -32.295  -8.446  1.00 92.12           O  
ATOM   1803  N   ILE J 242     -11.213 -37.352  -6.461  1.00 97.89           N  
ATOM   1804  CA  ILE J 242     -10.176 -38.368  -6.288  1.00 97.92           C  
ATOM   1805  C   ILE J 242     -10.698 -39.404  -5.295  1.00 97.66           C  
ATOM   1806  O   ILE J 242     -11.062 -39.069  -4.165  1.00 97.09           O  
ATOM   1807  CB  ILE J 242      -8.844 -37.740  -5.819  1.00 98.03           C  
ATOM   1808  CG1 ILE J 242      -8.357 -36.675  -6.825  1.00 97.83           C  
ATOM   1809  CG2 ILE J 242      -7.786 -38.833  -5.623  1.00 97.85           C  
ATOM   1810  CD1 ILE J 242      -7.111 -35.905  -6.386  1.00 97.41           C  
ATOM   1811  N   GLN J 243     -10.739 -40.657  -5.720  1.00 97.61           N  
ATOM   1812  CA  GLN J 243     -11.251 -41.757  -4.908  1.00 97.52           C  
ATOM   1813  C   GLN J 243     -10.169 -42.322  -4.000  1.00 97.65           C  
ATOM   1814  O   GLN J 243      -9.031 -42.535  -4.430  1.00 97.34           O  
ATOM   1815  CB  GLN J 243     -11.800 -42.854  -5.827  1.00 96.98           C  
ATOM   1816  CG  GLN J 243     -12.460 -44.012  -5.087  1.00 95.87           C  
ATOM   1817  CD  GLN J 243     -13.218 -44.916  -6.047  1.00 95.36           C  
ATOM   1818  OE1 GLN J 243     -12.633 -45.588  -6.892  1.00 92.09           O  
ATOM   1819  NE2 GLN J 243     -14.531 -44.939  -5.949  1.00 90.66           N  
ATOM   1820  N   SER J 244     -10.553 -42.628  -2.763  1.00 96.97           N  
ATOM   1821  CA  SER J 244      -9.779 -43.506  -1.884  1.00 96.63           C  
ATOM   1822  C   SER J 244     -10.367 -44.919  -1.892  1.00 96.89           C  
ATOM   1823  O   SER J 244     -11.571 -45.108  -2.070  1.00 96.07           O  
ATOM   1824  CB  SER J 244      -9.718 -42.942  -0.459  1.00 94.92           C  
ATOM   1825  OG  SER J 244     -11.015 -42.778   0.071  1.00 83.41           O  
ATOM   1826  N   TYR J 245      -9.512 -45.916  -1.694  1.00 97.27           N  
ATOM   1827  CA  TYR J 245      -9.931 -47.278  -1.381  1.00 97.46           C  
ATOM   1828  C   TYR J 245      -9.694 -47.518   0.114  1.00 97.65           C  
ATOM   1829  O   TYR J 245      -8.608 -47.208   0.601  1.00 97.49           O  
ATOM   1830  CB  TYR J 245      -9.181 -48.296  -2.249  1.00 97.19           C  
ATOM   1831  CG  TYR J 245      -9.788 -49.676  -2.146  1.00 96.66           C  
ATOM   1832  CD1 TYR J 245     -10.932 -49.996  -2.884  1.00 95.83           C  
ATOM   1833  CD2 TYR J 245      -9.256 -50.635  -1.277  1.00 95.77           C  
ATOM   1834  CE1 TYR J 245     -11.532 -51.248  -2.769  1.00 94.92           C  
ATOM   1835  CE2 TYR J 245      -9.848 -51.897  -1.152  1.00 94.84           C  
ATOM   1836  CZ  TYR J 245     -10.983 -52.196  -1.903  1.00 94.35           C  
ATOM   1837  OH  TYR J 245     -11.581 -53.434  -1.781  1.00 92.72           O  
ATOM   1838  N   PRO J 246     -10.679 -48.052   0.846  1.00 97.22           N  
ATOM   1839  CA  PRO J 246     -10.608 -48.047   2.313  1.00 97.08           C  
ATOM   1840  C   PRO J 246      -9.656 -49.071   2.935  1.00 97.63           C  
ATOM   1841  O   PRO J 246      -9.193 -48.852   4.058  1.00 97.50           O  
ATOM   1842  CB  PRO J 246     -12.054 -48.308   2.746  1.00 96.03           C  
ATOM   1843  CG  PRO J 246     -12.671 -49.057   1.588  1.00 94.06           C  
ATOM   1844  CD  PRO J 246     -12.003 -48.466   0.374  1.00 95.43           C  
ATOM   1845  N   ILE J 247      -9.386 -50.170   2.240  1.00 98.05           N  
ATOM   1846  CA  ILE J 247      -8.679 -51.320   2.822  1.00 98.13           C  
ATOM   1847  C   ILE J 247      -7.344 -51.535   2.101  1.00 98.11           C  
ATOM   1848  O   ILE J 247      -7.255 -52.266   1.107  1.00 97.87           O  
ATOM   1849  CB  ILE J 247      -9.560 -52.590   2.804  1.00 98.01           C  
ATOM   1850  CG1 ILE J 247     -10.974 -52.338   3.392  1.00 97.46           C  
ATOM   1851  CG2 ILE J 247      -8.857 -53.721   3.567  1.00 97.35           C  
ATOM   1852  CD1 ILE J 247     -11.015 -51.875   4.846  1.00 96.34           C  
ATOM   1853  N   CYS J 248      -6.314 -50.869   2.610  1.00 98.43           N  
ATOM   1854  CA  CYS J 248      -4.973 -50.894   2.038  1.00 98.49           C  
ATOM   1855  C   CYS J 248      -3.913 -51.042   3.126  1.00 98.50           C  
ATOM   1856  O   CYS J 248      -4.163 -50.770   4.302  1.00 98.38           O  
ATOM   1857  CB  CYS J 248      -4.730 -49.610   1.234  1.00 98.45           C  
ATOM   1858  SG  CYS J 248      -5.985 -49.351  -0.046  1.00 98.26           S  
ATOM   1859  N   SER J 249      -2.717 -51.444   2.720  1.00 97.89           N  
ATOM   1860  CA  SER J 249      -1.572 -51.519   3.626  1.00 97.53           C  
ATOM   1861  C   SER J 249      -1.200 -50.127   4.148  1.00 97.24           C  
ATOM   1862  O   SER J 249      -0.907 -49.239   3.345  1.00 96.78           O  
ATOM   1863  CB  SER J 249      -0.370 -52.133   2.911  1.00 97.09           C  
ATOM   1864  OG  SER J 249       0.805 -51.969   3.687  1.00 95.74           O  
ATOM   1865  N   PRO J 250      -1.160 -49.922   5.470  1.00 97.29           N  
ATOM   1866  CA  PRO J 250      -0.661 -48.655   6.017  1.00 96.77           C  
ATOM   1867  C   PRO J 250       0.844 -48.452   5.807  1.00 96.05           C  
ATOM   1868  O   PRO J 250       1.329 -47.333   5.951  1.00 94.69           O  
ATOM   1869  CB  PRO J 250      -1.017 -48.724   7.509  1.00 96.51           C  
ATOM   1870  CG  PRO J 250      -1.101 -50.199   7.810  1.00 95.86           C  
ATOM   1871  CD  PRO J 250      -1.599 -50.829   6.526  1.00 97.17           C  
ATOM   1872  N   THR J 251       1.574 -49.504   5.455  1.00 96.12           N  
ATOM   1873  CA  THR J 251       3.022 -49.443   5.220  1.00 95.31           C  
ATOM   1874  C   THR J 251       3.351 -49.046   3.780  1.00 94.84           C  
ATOM   1875  O   THR J 251       4.097 -48.098   3.547  1.00 93.03           O  
ATOM   1876  CB  THR J 251       3.684 -50.794   5.550  1.00 93.85           C  
ATOM   1877  OG1 THR J 251       3.309 -51.212   6.849  1.00 85.27           O  
ATOM   1878  CG2 THR J 251       5.204 -50.707   5.499  1.00 83.44           C  
ATOM   1879  N   SER J 252       2.800 -49.763   2.813  1.00 95.04           N  
ATOM   1880  CA  SER J 252       3.117 -49.569   1.391  1.00 94.33           C  
ATOM   1881  C   SER J 252       2.071 -48.752   0.622  1.00 94.29           C  
ATOM   1882  O   SER J 252       2.349 -48.283  -0.480  1.00 93.29           O  
ATOM   1883  CB  SER J 252       3.295 -50.930   0.711  1.00 93.45           C  
ATOM   1884  OG  SER J 252       2.069 -51.637   0.676  1.00 92.35           O  
ATOM   1885  N   GLY J 253       0.870 -48.605   1.165  1.00 94.75           N  
ATOM   1886  CA  GLY J 253      -0.276 -48.035   0.462  1.00 95.39           C  
ATOM   1887  C   GLY J 253      -0.987 -48.994  -0.492  1.00 96.54           C  
ATOM   1888  O   GLY J 253      -2.056 -48.653  -0.998  1.00 96.51           O  
ATOM   1889  N   ALA J 254      -0.434 -50.174  -0.728  1.00 95.23           N  
ATOM   1890  CA  ALA J 254      -0.996 -51.147  -1.662  1.00 95.45           C  
ATOM   1891  C   ALA J 254      -2.385 -51.621  -1.227  1.00 96.62           C  
ATOM   1892  O   ALA J 254      -2.660 -51.762  -0.035  1.00 96.67           O  
ATOM   1893  CB  ALA J 254      -0.041 -52.332  -1.811  1.00 94.04           C  
ATOM   1894  N   ILE J 255      -3.248 -51.869  -2.201  1.00 96.19           N  
ATOM   1895  CA  ILE J 255      -4.570 -52.443  -1.956  1.00 96.68           C  
ATOM   1896  C   ILE J 255      -4.434 -53.840  -1.336  1.00 96.99           C  
ATOM   1897  O   ILE J 255      -3.531 -54.601  -1.688  1.00 96.65           O  
ATOM   1898  CB  ILE J 255      -5.394 -52.462  -3.265  1.00 96.30           C  
ATOM   1899  CG1 ILE J 255      -6.892 -52.664  -2.981  1.00 95.09           C  
ATOM   1900  CG2 ILE J 255      -4.867 -53.509  -4.266  1.00 94.52           C  
ATOM   1901  CD1 ILE J 255      -7.783 -52.374  -4.201  1.00 91.94           C  
ATOM   1902  N   ALA J 256      -5.334 -54.162  -0.412  1.00 97.33           N  
ATOM   1903  CA  ALA J 256      -5.411 -55.481   0.203  1.00 97.53           C  
ATOM   1904  C   ALA J 256      -6.568 -56.265  -0.423  1.00 97.18           C  
ATOM   1905  O   ALA J 256      -7.689 -56.269   0.092  1.00 96.56           O  
ATOM   1906  CB  ALA J 256      -5.542 -55.332   1.721  1.00 97.66           C  
ATOM   1907  N   LEU J 257      -6.304 -56.914  -1.549  1.00 95.72           N  
ATOM   1908  CA  LEU J 257      -7.289 -57.751  -2.242  1.00 94.86           C  
ATOM   1909  C   LEU J 257      -7.652 -58.991  -1.416  1.00 95.11           C  
ATOM   1910  O   LEU J 257      -8.772 -59.487  -1.502  1.00 94.82           O  
ATOM   1911  CB  LEU J 257      -6.760 -58.161  -3.625  1.00 93.60           C  
ATOM   1912  CG  LEU J 257      -6.491 -56.995  -4.599  1.00 91.76           C  
ATOM   1913  CD1 LEU J 257      -5.800 -57.512  -5.857  1.00 90.36           C  
ATOM   1914  CD2 LEU J 257      -7.782 -56.280  -4.998  1.00 90.13           C  
ATOM   1915  N   ILE J 258      -6.731 -59.458  -0.580  1.00 96.77           N  
ATOM   1916  CA  ILE J 258      -6.992 -60.544   0.375  1.00 97.30           C  
ATOM   1917  C   ILE J 258      -8.145 -60.198   1.341  1.00 97.31           C  
ATOM   1918  O   ILE J 258      -8.863 -61.085   1.805  1.00 97.09           O  
ATOM   1919  CB  ILE J 258      -5.687 -60.909   1.124  1.00 97.65           C  
ATOM   1920  CG1 ILE J 258      -5.806 -62.283   1.804  1.00 97.55           C  
ATOM   1921  CG2 ILE J 258      -5.272 -59.816   2.131  1.00 97.28           C  
ATOM   1922  CD1 ILE J 258      -4.465 -62.847   2.278  1.00 97.31           C  
ATOM   1923  N   ALA J 259      -8.360 -58.909   1.601  1.00 97.42           N  
ATOM   1924  CA  ALA J 259      -9.448 -58.417   2.442  1.00 97.31           C  
ATOM   1925  C   ALA J 259     -10.780 -58.242   1.690  1.00 96.80           C  
ATOM   1926  O   ALA J 259     -11.737 -57.704   2.253  1.00 96.03           O  
ATOM   1927  CB  ALA J 259      -9.012 -57.127   3.137  1.00 97.30           C  
ATOM   1928  N   ASP J 260     -10.884 -58.724   0.445  1.00 94.96           N  
ATOM   1929  CA  ASP J 260     -12.178 -58.924  -0.222  1.00 94.00           C  
ATOM   1930  C   ASP J 260     -13.060 -59.944   0.513  1.00 93.84           C  
ATOM   1931  O   ASP J 260     -14.255 -60.053   0.231  1.00 93.17           O  
ATOM   1932  CB  ASP J 260     -11.975 -59.323  -1.694  1.00 93.11           C  
ATOM   1933  CG  ASP J 260     -11.539 -58.163  -2.595  1.00 91.96           C  
ATOM   1934  OD1 ASP J 260     -11.536 -56.995  -2.149  1.00 90.43           O  
ATOM   1935  OD2 ASP J 260     -11.238 -58.423  -3.782  1.00 89.92           O  
ATOM   1936  N   SER J 261     -12.491 -60.621   1.506  1.00 94.97           N  
ATOM   1937  CA  SER J 261     -13.253 -61.356   2.525  1.00 95.65           C  
ATOM   1938  C   SER J 261     -14.409 -60.543   3.132  1.00 95.33           C  
ATOM   1939  O   SER J 261     -15.424 -61.122   3.526  1.00 94.69           O  
ATOM   1940  CB  SER J 261     -12.301 -61.822   3.637  1.00 96.22           C  
ATOM   1941  OG  SER J 261     -11.570 -60.725   4.164  1.00 95.35           O  
ATOM   1942  N   ARG J 262     -14.319 -59.214   3.155  1.00 94.02           N  
ATOM   1943  CA  ARG J 262     -15.424 -58.352   3.621  1.00 93.27           C  
ATOM   1944  C   ARG J 262     -16.690 -58.460   2.760  1.00 92.51           C  
ATOM   1945  O   ARG J 262     -17.790 -58.228   3.260  1.00 91.45           O  
ATOM   1946  CB  ARG J 262     -14.970 -56.888   3.753  1.00 92.32           C  
ATOM   1947  CG  ARG J 262     -14.822 -56.130   2.438  1.00 90.61           C  
ATOM   1948  CD  ARG J 262     -14.192 -54.751   2.668  1.00 89.76           C  
ATOM   1949  NE  ARG J 262     -13.932 -54.053   1.406  1.00 89.02           N  
ATOM   1950  CZ  ARG J 262     -14.767 -53.222   0.781  1.00 90.52           C  
ATOM   1951  NH1 ARG J 262     -15.954 -52.933   1.268  1.00 86.09           N  
ATOM   1952  NH2 ARG J 262     -14.408 -52.662  -0.354  1.00 86.94           N  
ATOM   1953  N   PHE J 263     -16.559 -58.828   1.495  1.00 89.55           N  
ATOM   1954  CA  PHE J 263     -17.714 -59.077   0.625  1.00 87.99           C  
ATOM   1955  C   PHE J 263     -18.425 -60.396   0.960  1.00 87.12           C  
ATOM   1956  O   PHE J 263     -19.496 -60.675   0.425  1.00 85.72           O  
ATOM   1957  CB  PHE J 263     -17.286 -59.054  -0.852  1.00 87.47           C  
ATOM   1958  CG  PHE J 263     -16.616 -57.770  -1.302  1.00 86.81           C  
ATOM   1959  CD1 PHE J 263     -17.189 -56.526  -1.020  1.00 85.75           C  
ATOM   1960  CD2 PHE J 263     -15.415 -57.812  -2.020  1.00 85.47           C  
ATOM   1961  CE1 PHE J 263     -16.569 -55.342  -1.435  1.00 84.58           C  
ATOM   1962  CE2 PHE J 263     -14.790 -56.635  -2.443  1.00 84.41           C  
ATOM   1963  CZ  PHE J 263     -15.369 -55.399  -2.149  1.00 83.95           C  
ATOM   1964  N   PHE J 264     -17.841 -61.188   1.844  1.00 90.63           N  
ATOM   1965  CA  PHE J 264     -18.329 -62.505   2.251  1.00 90.61           C  
ATOM   1966  C   PHE J 264     -18.544 -62.612   3.766  1.00 91.67           C  
ATOM   1967  O   PHE J 264     -18.703 -63.717   4.291  1.00 91.15           O  
ATOM   1968  CB  PHE J 264     -17.356 -63.580   1.740  1.00 89.28           C  
ATOM   1969  CG  PHE J 264     -17.159 -63.564   0.241  1.00 87.58           C  
ATOM   1970  CD1 PHE J 264     -16.181 -62.755  -0.344  1.00 85.61           C  
ATOM   1971  CD2 PHE J 264     -17.968 -64.342  -0.585  1.00 85.45           C  
ATOM   1972  CE1 PHE J 264     -16.006 -62.725  -1.730  1.00 83.50           C  
ATOM   1973  CE2 PHE J 264     -17.803 -64.322  -1.972  1.00 83.55           C  
ATOM   1974  CZ  PHE J 264     -16.820 -63.514  -2.544  1.00 83.04           C  
ATOM   1975  N   GLY J 265     -18.553 -61.481   4.476  1.00 93.90           N  
ATOM   1976  CA  GLY J 265     -18.888 -61.430   5.900  1.00 94.57           C  
ATOM   1977  C   GLY J 265     -17.780 -61.019   6.862  1.00 96.06           C  
ATOM   1978  O   GLY J 265     -18.040 -60.935   8.064  1.00 96.23           O  
ATOM   1979  N   ALA J 266     -16.572 -60.737   6.373  1.00 97.29           N  
ATOM   1980  CA  ALA J 266     -15.528 -60.179   7.240  1.00 97.73           C  
ATOM   1981  C   ALA J 266     -15.980 -58.835   7.821  1.00 97.75           C  
ATOM   1982  O   ALA J 266     -16.613 -58.035   7.126  1.00 97.62           O  
ATOM   1983  CB  ALA J 266     -14.216 -60.014   6.473  1.00 97.90           C  
ATOM   1984  N   VAL J 267     -15.644 -58.586   9.081  1.00 98.40           N  
ATOM   1985  CA  VAL J 267     -16.048 -57.366   9.791  1.00 98.57           C  
ATOM   1986  C   VAL J 267     -14.882 -56.394   9.951  1.00 98.63           C  
ATOM   1987  O   VAL J 267     -13.714 -56.791   9.951  1.00 98.60           O  
ATOM   1988  CB  VAL J 267     -16.702 -57.677  11.156  1.00 98.57           C  
ATOM   1989  CG1 VAL J 267     -18.026 -58.420  10.959  1.00 98.06           C  
ATOM   1990  CG2 VAL J 267     -15.785 -58.480  12.080  1.00 97.86           C  
ATOM   1991  N   LEU J 268     -15.218 -55.114  10.088  1.00 98.73           N  
ATOM   1992  CA  LEU J 268     -14.259 -54.049  10.363  1.00 98.74           C  
ATOM   1993  C   LEU J 268     -14.311 -53.684  11.844  1.00 98.82           C  
ATOM   1994  O   LEU J 268     -15.374 -53.350  12.375  1.00 98.75           O  
ATOM   1995  CB  LEU J 268     -14.544 -52.822   9.481  1.00 98.49           C  
ATOM   1996  CG  LEU J 268     -14.502 -53.071   7.963  1.00 97.91           C  
ATOM   1997  CD1 LEU J 268     -14.752 -51.765   7.214  1.00 97.24           C  
ATOM   1998  CD2 LEU J 268     -13.168 -53.655   7.509  1.00 96.93           C  
ATOM   1999  N   ILE J 269     -13.155 -53.743  12.494  1.00 98.91           N  
ATOM   2000  CA  ILE J 269     -12.993 -53.545  13.935  1.00 98.92           C  
ATOM   2001  C   ILE J 269     -11.982 -52.419  14.178  1.00 98.94           C  
ATOM   2002  O   ILE J 269     -10.905 -52.415  13.588  1.00 98.88           O  
ATOM   2003  CB  ILE J 269     -12.518 -54.865  14.605  1.00 98.80           C  
ATOM   2004  CG1 ILE J 269     -13.469 -56.055  14.340  1.00 97.17           C  
ATOM   2005  CG2 ILE J 269     -12.310 -54.683  16.111  1.00 97.40           C  
ATOM   2006  CD1 ILE J 269     -14.884 -55.904  14.904  1.00 95.04           C  
ATOM   2007  N   ASN J 270     -12.315 -51.468  15.041  1.00 98.90           N  
ATOM   2008  CA  ASN J 270     -11.365 -50.430  15.437  1.00 98.92           C  
ATOM   2009  C   ASN J 270     -10.435 -50.903  16.573  1.00 98.92           C  
ATOM   2010  O   ASN J 270     -10.574 -52.017  17.083  1.00 98.86           O  
ATOM   2011  CB  ASN J 270     -12.106 -49.117  15.760  1.00 98.88           C  
ATOM   2012  CG  ASN J 270     -12.940 -49.153  17.032  1.00 98.84           C  
ATOM   2013  OD1 ASN J 270     -12.798 -50.020  17.884  1.00 97.69           O  
ATOM   2014  ND2 ASN J 270     -13.805 -48.167  17.191  1.00 97.69           N  
ATOM   2015  N   GLN J 271      -9.506 -50.046  16.983  1.00 98.88           N  
ATOM   2016  CA  GLN J 271      -8.550 -50.382  18.043  1.00 98.86           C  
ATOM   2017  C   GLN J 271      -9.218 -50.645  19.405  1.00 98.87           C  
ATOM   2018  O   GLN J 271      -8.622 -51.278  20.270  1.00 98.71           O  
ATOM   2019  CB  GLN J 271      -7.495 -49.271  18.160  1.00 98.72           C  
ATOM   2020  CG  GLN J 271      -6.329 -49.590  19.112  1.00 98.30           C  
ATOM   2021  CD  GLN J 271      -5.560 -50.842  18.703  1.00 98.42           C  
ATOM   2022  OE1 GLN J 271      -5.106 -50.964  17.573  1.00 95.04           O  
ATOM   2023  NE2 GLN J 271      -5.411 -51.792  19.602  1.00 95.36           N  
ATOM   2024  N   LYS J 272     -10.443 -50.183  19.593  1.00 98.84           N  
ATOM   2025  CA  LYS J 272     -11.219 -50.440  20.816  1.00 98.80           C  
ATOM   2026  C   LYS J 272     -11.935 -51.796  20.806  1.00 98.84           C  
ATOM   2027  O   LYS J 272     -12.554 -52.153  21.804  1.00 98.61           O  
ATOM   2028  CB  LYS J 272     -12.235 -49.317  21.033  1.00 98.55           C  
ATOM   2029  CG  LYS J 272     -11.602 -47.942  21.232  0.99 96.74           C  
ATOM   2030  CD  LYS J 272     -12.697 -46.908  21.450  0.99 91.16           C  
ATOM   2031  CE  LYS J 272     -12.118 -45.519  21.640  0.98 83.53           C  
ATOM   2032  NZ  LYS J 272     -13.198 -44.513  21.804  0.98 74.00           N  
ATOM   2033  N   GLY J 273     -11.878 -52.535  19.703  1.00 98.86           N  
ATOM   2034  CA  GLY J 273     -12.586 -53.807  19.543  1.00 98.86           C  
ATOM   2035  C   GLY J 273     -14.040 -53.665  19.094  1.00 98.87           C  
ATOM   2036  O   GLY J 273     -14.825 -54.600  19.240  1.00 98.71           O  
ATOM   2037  N   GLU J 274     -14.409 -52.512  18.543  1.00 98.83           N  
ATOM   2038  CA  GLU J 274     -15.784 -52.199  18.138  1.00 98.78           C  
ATOM   2039  C   GLU J 274     -15.937 -52.182  16.617  1.00 98.83           C  
ATOM   2040  O   GLU J 274     -15.068 -51.666  15.910  1.00 98.70           O  
ATOM   2041  CB  GLU J 274     -16.188 -50.833  18.694  1.00 98.41           C  
ATOM   2042  CG  GLU J 274     -16.163 -50.785  20.223  1.00 94.59           C  
ATOM   2043  CD  GLU J 274     -16.360 -49.383  20.794  1.00 91.61           C  
ATOM   2044  OE1 GLU J 274     -17.035 -49.263  21.829  0.99 85.81           O  
ATOM   2045  OE2 GLU J 274     -15.825 -48.419  20.231  0.99 87.28           O  
ATOM   2046  N   ARG J 275     -17.066 -52.684  16.118  1.00 98.85           N  
ATOM   2047  CA  ARG J 275     -17.515 -52.331  14.769  1.00 98.85           C  
ATOM   2048  C   ARG J 275     -17.947 -50.862  14.764  1.00 98.87           C  
ATOM   2049  O   ARG J 275     -18.452 -50.359  15.769  1.00 98.75           O  
ATOM   2050  CB  ARG J 275     -18.670 -53.228  14.302  1.00 98.70           C  
ATOM   2051  CG  ARG J 275     -18.230 -54.662  13.997  1.00 98.26           C  
ATOM   2052  CD  ARG J 275     -19.413 -55.552  13.611  1.00 98.18           C  
ATOM   2053  NE  ARG J 275     -20.033 -55.166  12.346  1.00 97.87           N  
ATOM   2054  CZ  ARG J 275     -21.340 -55.132  12.091  1.00 98.12           C  
ATOM   2055  NH1 ARG J 275     -22.247 -55.436  13.000  1.00 95.88           N  
ATOM   2056  NH2 ARG J 275     -21.762 -54.793  10.896  1.00 96.59           N  
ATOM   2057  N   PHE J 276     -17.750 -50.179  13.647  1.00 98.78           N  
ATOM   2058  CA  PHE J 276     -17.973 -48.734  13.551  1.00 98.76           C  
ATOM   2059  C   PHE J 276     -18.615 -48.281  12.233  1.00 98.65           C  
ATOM   2060  O   PHE J 276     -18.914 -47.095  12.078  1.00 98.21           O  
ATOM   2061  CB  PHE J 276     -16.637 -48.003  13.778  1.00 98.76           C  
ATOM   2062  CG  PHE J 276     -15.580 -48.333  12.751  1.00 98.83           C  
ATOM   2063  CD1 PHE J 276     -14.718 -49.419  12.946  1.00 98.64           C  
ATOM   2064  CD2 PHE J 276     -15.470 -47.587  11.578  1.00 98.63           C  
ATOM   2065  CE1 PHE J 276     -13.767 -49.758  11.978  1.00 98.55           C  
ATOM   2066  CE2 PHE J 276     -14.522 -47.915  10.608  1.00 98.59           C  
ATOM   2067  CZ  PHE J 276     -13.671 -49.004  10.809  1.00 98.69           C  
ATOM   2068  N   VAL J 277     -18.815 -49.203  11.286  1.00 97.96           N  
ATOM   2069  CA  VAL J 277     -19.415 -48.907   9.978  1.00 97.65           C  
ATOM   2070  C   VAL J 277     -19.988 -50.199   9.390  1.00 97.67           C  
ATOM   2071  O   VAL J 277     -19.574 -51.293   9.772  1.00 97.18           O  
ATOM   2072  CB  VAL J 277     -18.381 -48.245   9.023  1.00 96.85           C  
ATOM   2073  CG1 VAL J 277     -17.265 -49.211   8.608  1.00 95.63           C  
ATOM   2074  CG2 VAL J 277     -19.036 -47.631   7.791  1.00 95.60           C  
ATOM   2075  N   GLU J 278     -20.944 -50.066   8.476  1.00 95.55           N  
ATOM   2076  CA  GLU J 278     -21.456 -51.194   7.700  1.00 94.44           C  
ATOM   2077  C   GLU J 278     -20.415 -51.563   6.628  1.00 94.63           C  
ATOM   2078  O   GLU J 278     -19.996 -50.717   5.835  1.00 94.01           O  
ATOM   2079  CB  GLU J 278     -22.817 -50.814   7.101  1.00 92.36           C  
ATOM   2080  CG  GLU J 278     -23.650 -51.997   6.597  1.00 88.95           C  
ATOM   2081  CD  GLU J 278     -23.265 -52.427   5.187  1.00 87.10           C  
ATOM   2082  OE1 GLU J 278     -23.603 -51.723   4.219  1.00 81.98           O  
ATOM   2083  OE2 GLU J 278     -22.621 -53.464   5.042  1.00 81.34           O  
ATOM   2084  N   GLU J 279     -19.988 -52.813   6.602  1.00 94.41           N  
ATOM   2085  CA  GLU J 279     -18.781 -53.245   5.889  1.00 94.44           C  
ATOM   2086  C   GLU J 279     -18.914 -53.259   4.356  1.00 93.10           C  
ATOM   2087  O   GLU J 279     -17.901 -53.376   3.653  1.00 92.07           O  
ATOM   2088  CB  GLU J 279     -18.346 -54.627   6.386  1.00 95.38           C  
ATOM   2089  CG  GLU J 279     -17.761 -54.634   7.814  1.00 96.41           C  
ATOM   2090  CD  GLU J 279     -18.781 -54.704   8.962  1.00 97.19           C  
ATOM   2091  OE1 GLU J 279     -18.346 -54.877  10.115  1.00 95.77           O  
ATOM   2092  OE2 GLU J 279     -20.003 -54.602   8.730  1.00 96.86           O  
ATOM   2093  N   LEU J 280     -20.140 -53.131   3.843  1.00 87.91           N  
ATOM   2094  CA  LEU J 280     -20.419 -53.088   2.401  1.00 85.70           C  
ATOM   2095  C   LEU J 280     -20.924 -51.716   1.930  1.00 85.09           C  
ATOM   2096  O   LEU J 280     -21.494 -51.598   0.841  1.00 83.37           O  
ATOM   2097  CB  LEU J 280     -21.402 -54.210   2.020  1.00 84.54           C  
ATOM   2098  CG  LEU J 280     -20.944 -55.639   2.351  1.00 81.04           C  
ATOM   2099  CD1 LEU J 280     -22.020 -56.625   1.912  1.00 79.13           C  
ATOM   2100  CD2 LEU J 280     -19.627 -55.998   1.666  1.00 77.24           C  
ATOM   2101  N   GLU J 281     -20.728 -50.680   2.724  1.00 88.44           N  
ATOM   2102  CA  GLU J 281     -21.038 -49.325   2.280  1.00 88.11           C  
ATOM   2103  C   GLU J 281     -20.122 -48.868   1.136  1.00 88.90           C  
ATOM   2104  O   GLU J 281     -19.137 -49.524   0.783  1.00 88.49           O  
ATOM   2105  CB  GLU J 281     -21.011 -48.329   3.452  1.00 86.84           C  
ATOM   2106  CG  GLU J 281     -22.306 -48.394   4.274  1.00 81.95           C  
ATOM   2107  CD  GLU J 281     -22.756 -47.056   4.849  1.00 79.77           C  
ATOM   2108  OE1 GLU J 281     -23.404 -47.044   5.916  1.00 74.16           O  
ATOM   2109  OE2 GLU J 281     -22.484 -46.015   4.211  1.00 74.55           O  
ATOM   2110  N   ARG J 282     -20.475 -47.731   0.538  1.00 86.76           N  
ATOM   2111  CA  ARG J 282     -19.650 -47.095  -0.487  1.00 86.93           C  
ATOM   2112  C   ARG J 282     -18.274 -46.705   0.077  1.00 88.42           C  
ATOM   2113  O   ARG J 282     -18.118 -46.459   1.277  1.00 88.50           O  
ATOM   2114  CB  ARG J 282     -20.397 -45.897  -1.109  1.00 84.86           C  
ATOM   2115  CG  ARG J 282     -20.844 -44.850  -0.098  1.00 80.97           C  
ATOM   2116  CD  ARG J 282     -21.759 -43.791  -0.740  1.00 78.84           C  
ATOM   2117  NE  ARG J 282     -21.004 -42.857  -1.574  1.00 77.30           N  
ATOM   2118  CZ  ARG J 282     -21.518 -41.900  -2.341  1.00 75.74           C  
ATOM   2119  NH1 ARG J 282     -22.812 -41.738  -2.459  1.00 71.13           N  
ATOM   2120  NH2 ARG J 282     -20.730 -41.091  -3.011  1.00 73.30           N  
ATOM   2121  N   ARG J 283     -17.294 -46.656  -0.792  1.00 89.86           N  
ATOM   2122  CA  ARG J 283     -15.874 -46.548  -0.420  1.00 90.37           C  
ATOM   2123  C   ARG J 283     -15.526 -45.269   0.339  1.00 90.66           C  
ATOM   2124  O   ARG J 283     -14.699 -45.306   1.248  1.00 90.40           O  
ATOM   2125  CB  ARG J 283     -15.011 -46.637  -1.687  1.00 90.11           C  
ATOM   2126  CG  ARG J 283     -15.108 -47.997  -2.362  1.00 88.77           C  
ATOM   2127  CD  ARG J 283     -14.425 -47.965  -3.727  1.00 87.02           C  
ATOM   2128  NE  ARG J 283     -14.444 -49.287  -4.327  1.00 87.67           N  
ATOM   2129  CZ  ARG J 283     -13.808 -49.649  -5.428  1.00 89.04           C  
ATOM   2130  NH1 ARG J 283     -13.109 -48.787  -6.130  1.00 83.91           N  
ATOM   2131  NH2 ARG J 283     -13.866 -50.897  -5.824  1.00 85.67           N  
ATOM   2132  N   ASP J 284     -16.129 -44.164  -0.040  1.00 90.59           N  
ATOM   2133  CA  ASP J 284     -15.909 -42.878   0.627  1.00 89.74           C  
ATOM   2134  C   ASP J 284     -16.415 -42.904   2.073  1.00 91.11           C  
ATOM   2135  O   ASP J 284     -15.716 -42.439   2.972  1.00 90.90           O  
ATOM   2136  CB  ASP J 284     -16.552 -41.734  -0.181  1.00 87.49           C  
ATOM   2137  CG  ASP J 284     -18.049 -41.885  -0.417  1.00 84.59           C  
ATOM   2138  OD1 ASP J 284     -18.543 -43.025  -0.574  1.00 81.83           O  
ATOM   2139  OD2 ASP J 284     -18.747 -40.858  -0.491  1.00 80.65           O  
ATOM   2140  N   VAL J 285     -17.587 -43.497   2.305  1.00 89.36           N  
ATOM   2141  CA  VAL J 285     -18.155 -43.626   3.654  1.00 90.08           C  
ATOM   2142  C   VAL J 285     -17.250 -44.478   4.547  1.00 91.95           C  
ATOM   2143  O   VAL J 285     -16.911 -44.062   5.655  1.00 92.33           O  
ATOM   2144  CB  VAL J 285     -19.584 -44.206   3.615  1.00 89.14           C  
ATOM   2145  CG1 VAL J 285     -20.127 -44.463   5.026  1.00 87.50           C  
ATOM   2146  CG2 VAL J 285     -20.530 -43.259   2.877  1.00 87.68           C  
ATOM   2147  N   ILE J 286     -16.830 -45.645   4.071  1.00 93.55           N  
ATOM   2148  CA  ILE J 286     -15.933 -46.518   4.844  1.00 94.45           C  
ATOM   2149  C   ILE J 286     -14.590 -45.820   5.098  1.00 95.29           C  
ATOM   2150  O   ILE J 286     -14.087 -45.844   6.222  1.00 95.57           O  
ATOM   2151  CB  ILE J 286     -15.729 -47.894   4.167  1.00 94.25           C  
ATOM   2152  CG1 ILE J 286     -17.071 -48.640   4.036  1.00 93.19           C  
ATOM   2153  CG2 ILE J 286     -14.740 -48.747   4.980  1.00 93.31           C  
ATOM   2154  CD1 ILE J 286     -16.984 -49.950   3.250  1.00 90.62           C  
ATOM   2155  N   SER J 287     -14.020 -45.173   4.086  1.00 94.65           N  
ATOM   2156  CA  SER J 287     -12.743 -44.459   4.237  1.00 94.21           C  
ATOM   2157  C   SER J 287     -12.831 -43.361   5.298  1.00 94.40           C  
ATOM   2158  O   SER J 287     -11.974 -43.292   6.182  1.00 94.38           O  
ATOM   2159  CB  SER J 287     -12.284 -43.864   2.903  1.00 93.80           C  
ATOM   2160  OG  SER J 287     -12.016 -44.882   1.952  1.00 92.54           O  
ATOM   2161  N   HIS J 288     -13.870 -42.530   5.245  1.00 93.79           N  
ATOM   2162  CA  HIS J 288     -14.081 -41.488   6.253  1.00 93.63           C  
ATOM   2163  C   HIS J 288     -14.302 -42.075   7.651  1.00 94.96           C  
ATOM   2164  O   HIS J 288     -13.752 -41.550   8.625  1.00 95.06           O  
ATOM   2165  CB  HIS J 288     -15.255 -40.588   5.854  1.00 92.15           C  
ATOM   2166  CG  HIS J 288     -14.934 -39.642   4.733  1.00 85.39           C  
ATOM   2167  ND1 HIS J 288     -13.891 -38.744   4.752  1.00 75.64           N  
ATOM   2168  CD2 HIS J 288     -15.564 -39.465   3.539  1.00 73.59           C  
ATOM   2169  CE1 HIS J 288     -13.885 -38.060   3.608  1.00 74.36           C  
ATOM   2170  NE2 HIS J 288     -14.892 -38.474   2.854  1.00 75.32           N  
ATOM   2171  N   ALA J 289     -15.063 -43.163   7.749  1.00 96.61           N  
ATOM   2172  CA  ALA J 289     -15.286 -43.836   9.025  1.00 97.34           C  
ATOM   2173  C   ALA J 289     -13.977 -44.367   9.624  1.00 97.77           C  
ATOM   2174  O   ALA J 289     -13.727 -44.173  10.813  1.00 97.74           O  
ATOM   2175  CB  ALA J 289     -16.314 -44.951   8.845  1.00 97.31           C  
ATOM   2176  N   ILE J 290     -13.122 -44.989   8.807  1.00 97.62           N  
ATOM   2177  CA  ILE J 290     -11.805 -45.471   9.257  1.00 97.81           C  
ATOM   2178  C   ILE J 290     -10.947 -44.308   9.760  1.00 97.77           C  
ATOM   2179  O   ILE J 290     -10.356 -44.385  10.840  1.00 97.57           O  
ATOM   2180  CB  ILE J 290     -11.070 -46.243   8.130  1.00 97.93           C  
ATOM   2181  CG1 ILE J 290     -11.784 -47.573   7.830  1.00 97.68           C  
ATOM   2182  CG2 ILE J 290      -9.602 -46.518   8.517  1.00 97.54           C  
ATOM   2183  CD1 ILE J 290     -11.356 -48.216   6.506  1.00 97.35           C  
ATOM   2184  N   LEU J 291     -10.884 -43.225   8.994  1.00 96.86           N  
ATOM   2185  CA  LEU J 291     -10.055 -42.064   9.343  1.00 95.98           C  
ATOM   2186  C   LEU J 291     -10.533 -41.341  10.611  1.00 95.93           C  
ATOM   2187  O   LEU J 291      -9.746 -40.632  11.241  1.00 95.25           O  
ATOM   2188  CB  LEU J 291      -9.988 -41.099   8.149  1.00 95.05           C  
ATOM   2189  CG  LEU J 291      -9.241 -41.649   6.919  1.00 93.92           C  
ATOM   2190  CD1 LEU J 291      -9.399 -40.682   5.747  1.00 92.89           C  
ATOM   2191  CD2 LEU J 291      -7.758 -41.885   7.193  1.00 92.65           C  
ATOM   2192  N   ALA J 292     -11.790 -41.541  10.992  1.00 97.19           N  
ATOM   2193  CA  ALA J 292     -12.346 -41.038  12.244  1.00 97.54           C  
ATOM   2194  C   ALA J 292     -12.050 -41.939  13.458  1.00 97.99           C  
ATOM   2195  O   ALA J 292     -12.297 -41.529  14.594  1.00 97.67           O  
ATOM   2196  CB  ALA J 292     -13.852 -40.828  12.064  1.00 97.17           C  
ATOM   2197  N   GLN J 293     -11.536 -43.149  13.244  1.00 98.35           N  
ATOM   2198  CA  GLN J 293     -11.213 -44.065  14.342  1.00 98.43           C  
ATOM   2199  C   GLN J 293      -9.874 -43.714  15.000  1.00 98.16           C  
ATOM   2200  O   GLN J 293      -9.012 -43.081  14.372  1.00 97.56           O  
ATOM   2201  CB  GLN J 293     -11.188 -45.528  13.859  1.00 98.53           C  
ATOM   2202  CG  GLN J 293     -12.492 -46.020  13.232  1.00 98.47           C  
ATOM   2203  CD  GLN J 293     -13.718 -45.633  14.041  1.00 98.58           C  
ATOM   2204  OE1 GLN J 293     -13.850 -45.992  15.208  1.00 95.73           O  
ATOM   2205  NE2 GLN J 293     -14.620 -44.873  13.448  1.00 95.72           N  
ATOM   2206  N   PRO J 294      -9.663 -44.146  16.256  1.00 97.94           N  
ATOM   2207  CA  PRO J 294      -8.354 -44.012  16.902  1.00 97.41           C  
ATOM   2208  C   PRO J 294      -7.234 -44.586  16.033  1.00 97.38           C  
ATOM   2209  O   PRO J 294      -7.353 -45.703  15.517  1.00 96.08           O  
ATOM   2210  CB  PRO J 294      -8.490 -44.798  18.214  1.00 96.28           C  
ATOM   2211  CG  PRO J 294      -9.973 -44.765  18.507  1.00 94.98           C  
ATOM   2212  CD  PRO J 294     -10.626 -44.795  17.142  1.00 97.51           C  
ATOM   2213  N   GLY J 295      -6.171 -43.816  15.845  1.00 97.40           N  
ATOM   2214  CA  GLY J 295      -5.038 -44.216  15.004  1.00 97.11           C  
ATOM   2215  C   GLY J 295      -5.281 -44.142  13.500  1.00 97.06           C  
ATOM   2216  O   GLY J 295      -4.342 -44.351  12.731  1.00 95.99           O  
ATOM   2217  N   ARG J 296      -6.494 -43.824  13.068  1.00 97.13           N  
ATOM   2218  CA  ARG J 296      -6.866 -43.680  11.646  1.00 96.62           C  
ATOM   2219  C   ARG J 296      -6.681 -44.972  10.833  1.00 97.10           C  
ATOM   2220  O   ARG J 296      -6.331 -44.929   9.651  1.00 96.69           O  
ATOM   2221  CB  ARG J 296      -6.125 -42.482  11.021  1.00 95.40           C  
ATOM   2222  CG  ARG J 296      -6.459 -41.136  11.678  1.00 93.09           C  
ATOM   2223  CD  ARG J 296      -5.474 -40.029  11.265  1.00 89.77           C  
ATOM   2224  NE  ARG J 296      -5.311 -39.888   9.813  0.99 84.55           N  
ATOM   2225  CZ  ARG J 296      -6.044 -39.126   9.004  0.99 80.12           C  
ATOM   2226  NH1 ARG J 296      -7.061 -38.408   9.447  0.99 75.68           N  
ATOM   2227  NH2 ARG J 296      -5.765 -39.078   7.726  0.99 76.63           N  
ATOM   2228  N   TYR J 297      -6.927 -46.109  11.456  1.00 98.00           N  
ATOM   2229  CA  TYR J 297      -6.886 -47.416  10.804  1.00 98.36           C  
ATOM   2230  C   TYR J 297      -8.032 -48.306  11.290  1.00 98.55           C  
ATOM   2231  O   TYR J 297      -8.743 -47.967  12.246  1.00 98.54           O  
ATOM   2232  CB  TYR J 297      -5.519 -48.098  11.029  1.00 98.34           C  
ATOM   2233  CG  TYR J 297      -5.119 -48.259  12.485  1.00 98.35           C  
ATOM   2234  CD1 TYR J 297      -5.713 -49.239  13.285  1.00 97.76           C  
ATOM   2235  CD2 TYR J 297      -4.149 -47.425  13.051  1.00 97.77           C  
ATOM   2236  CE1 TYR J 297      -5.359 -49.382  14.631  1.00 97.42           C  
ATOM   2237  CE2 TYR J 297      -3.782 -47.559  14.395  1.00 97.42           C  
ATOM   2238  CZ  TYR J 297      -4.395 -48.537  15.180  1.00 97.70           C  
ATOM   2239  OH  TYR J 297      -4.039 -48.666  16.503  1.00 96.92           O  
ATOM   2240  N   THR J 298      -8.202 -49.444  10.626  1.00 98.73           N  
ATOM   2241  CA  THR J 298      -9.140 -50.503  11.008  1.00 98.84           C  
ATOM   2242  C   THR J 298      -8.427 -51.852  11.004  1.00 98.91           C  
ATOM   2243  O   THR J 298      -7.350 -51.999  10.416  1.00 98.87           O  
ATOM   2244  CB  THR J 298     -10.360 -50.536  10.063  1.00 98.75           C  
ATOM   2245  OG1 THR J 298     -11.350 -51.424  10.559  1.00 98.20           O  
ATOM   2246  CG2 THR J 298      -9.998 -50.991   8.644  1.00 98.01           C  
ATOM   2247  N   TYR J 299      -9.051 -52.842  11.631  1.00 98.94           N  
ATOM   2248  CA  TYR J 299      -8.740 -54.250  11.423  1.00 98.95           C  
ATOM   2249  C   TYR J 299      -9.857 -54.894  10.611  1.00 98.94           C  
ATOM   2250  O   TYR J 299     -11.033 -54.615  10.839  1.00 98.90           O  
ATOM   2251  CB  TYR J 299      -8.550 -54.961  12.767  1.00 98.93           C  
ATOM   2252  CG  TYR J 299      -7.432 -54.358  13.589  1.00 98.92           C  
ATOM   2253  CD1 TYR J 299      -6.098 -54.546  13.209  1.00 98.82           C  
ATOM   2254  CD2 TYR J 299      -7.716 -53.572  14.717  1.00 98.82           C  
ATOM   2255  CE1 TYR J 299      -5.058 -53.969  13.943  1.00 98.74           C  
ATOM   2256  CE2 TYR J 299      -6.680 -52.992  15.460  1.00 98.74           C  
ATOM   2257  CZ  TYR J 299      -5.354 -53.195  15.067  1.00 98.77           C  
ATOM   2258  OH  TYR J 299      -4.328 -52.630  15.791  1.00 98.46           O  
ATOM   2259  N   VAL J 300      -9.481 -55.751   9.676  1.00 98.94           N  
ATOM   2260  CA  VAL J 300     -10.415 -56.651   8.991  1.00 98.93           C  
ATOM   2261  C   VAL J 300     -10.276 -58.019   9.646  1.00 98.95           C  
ATOM   2262  O   VAL J 300      -9.158 -58.540   9.740  1.00 98.92           O  
ATOM   2263  CB  VAL J 300     -10.135 -56.748   7.476  1.00 98.82           C  
ATOM   2264  CG1 VAL J 300     -11.290 -57.464   6.769  1.00 98.34           C  
ATOM   2265  CG2 VAL J 300      -9.924 -55.370   6.843  1.00 98.35           C  
ATOM   2266  N   LEU J 301     -11.385 -58.585  10.101  1.00 98.94           N  
ATOM   2267  CA  LEU J 301     -11.394 -59.858  10.821  1.00 98.94           C  
ATOM   2268  C   LEU J 301     -12.341 -60.847  10.144  1.00 98.92           C  
ATOM   2269  O   LEU J 301     -13.514 -60.538   9.916  1.00 98.81           O  
ATOM   2270  CB  LEU J 301     -11.802 -59.616  12.284  1.00 98.90           C  
ATOM   2271  CG  LEU J 301     -11.888 -60.873  13.170  1.00 98.60           C  
ATOM   2272  CD1 LEU J 301     -10.526 -61.523  13.376  1.00 97.60           C  
ATOM   2273  CD2 LEU J 301     -12.482 -60.513  14.528  1.00 97.25           C  
ATOM   2274  N   TRP J 302     -11.834 -62.034   9.841  1.00 98.91           N  
ATOM   2275  CA  TRP J 302     -12.639 -63.129   9.299  1.00 98.91           C  
ATOM   2276  C   TRP J 302     -12.092 -64.481   9.746  1.00 98.92           C  
ATOM   2277  O   TRP J 302     -11.011 -64.562  10.335  1.00 98.88           O  
ATOM   2278  CB  TRP J 302     -12.737 -63.047   7.773  1.00 98.87           C  
ATOM   2279  CG  TRP J 302     -11.485 -63.339   6.987  1.00 98.84           C  
ATOM   2280  CD1 TRP J 302     -11.210 -64.492   6.321  1.00 98.72           C  
ATOM   2281  CD2 TRP J 302     -10.375 -62.443   6.717  1.00 98.79           C  
ATOM   2282  NE1 TRP J 302     -10.008 -64.371   5.638  1.00 98.58           N  
ATOM   2283  CE2 TRP J 302      -9.473 -63.121   5.856  1.00 98.65           C  
ATOM   2284  CE3 TRP J 302     -10.058 -61.125   7.108  1.00 98.65           C  
ATOM   2285  CZ2 TRP J 302      -8.294 -62.520   5.372  1.00 98.35           C  
ATOM   2286  CZ3 TRP J 302      -8.881 -60.529   6.632  1.00 98.42           C  
ATOM   2287  CH2 TRP J 302      -8.018 -61.222   5.768  1.00 98.22           C  
ATOM   2288  N   ASN J 303     -12.845 -65.529   9.467  1.00 98.84           N  
ATOM   2289  CA  ASN J 303     -12.501 -66.886   9.892  1.00 98.82           C  
ATOM   2290  C   ASN J 303     -12.453 -67.864   8.718  1.00 98.79           C  
ATOM   2291  O   ASN J 303     -12.677 -67.494   7.560  1.00 98.61           O  
ATOM   2292  CB  ASN J 303     -13.475 -67.354  10.994  1.00 98.74           C  
ATOM   2293  CG  ASN J 303     -14.882 -67.647  10.497  1.00 98.64           C  
ATOM   2294  OD1 ASN J 303     -15.277 -67.299   9.388  1.00 97.05           O  
ATOM   2295  ND2 ASN J 303     -15.666 -68.306  11.333  1.00 96.65           N  
ATOM   2296  N   GLN J 304     -12.177 -69.126   9.031  1.00 98.73           N  
ATOM   2297  CA  GLN J 304     -12.100 -70.189   8.035  1.00 98.65           C  
ATOM   2298  C   GLN J 304     -13.422 -70.393   7.285  1.00 98.57           C  
ATOM   2299  O   GLN J 304     -13.398 -70.672   6.085  1.00 98.18           O  
ATOM   2300  CB  GLN J 304     -11.656 -71.496   8.706  1.00 98.49           C  
ATOM   2301  CG  GLN J 304     -11.382 -72.634   7.715  1.00 97.75           C  
ATOM   2302  CD  GLN J 304     -10.176 -72.350   6.826  1.00 97.03           C  
ATOM   2303  OE1 GLN J 304      -9.058 -72.208   7.314  1.00 91.68           O  
ATOM   2304  NE2 GLN J 304     -10.378 -72.258   5.523  1.00 90.89           N  
ATOM   2305  N   ASP J 305     -14.560 -70.242   7.948  1.00 98.36           N  
ATOM   2306  CA  ASP J 305     -15.865 -70.403   7.289  1.00 98.03           C  
ATOM   2307  C   ASP J 305     -16.062 -69.364   6.173  1.00 97.75           C  
ATOM   2308  O   ASP J 305     -16.606 -69.690   5.118  1.00 97.03           O  
ATOM   2309  CB  ASP J 305     -17.011 -70.335   8.316  1.00 97.67           C  
ATOM   2310  CG  ASP J 305     -17.056 -71.534   9.267  1.00 96.06           C  
ATOM   2311  OD1 ASP J 305     -16.481 -72.597   8.951  1.00 93.57           O  
ATOM   2312  OD2 ASP J 305     -17.690 -71.410  10.339  1.00 93.02           O  
ATOM   2313  N   ILE J 306     -15.584 -68.143   6.377  1.00 97.91           N  
ATOM   2314  CA  ILE J 306     -15.571 -67.113   5.330  1.00 97.77           C  
ATOM   2315  C   ILE J 306     -14.574 -67.472   4.222  1.00 97.18           C  
ATOM   2316  O   ILE J 306     -14.919 -67.391   3.044  1.00 96.37           O  
ATOM   2317  CB  ILE J 306     -15.303 -65.707   5.923  1.00 97.87           C  
ATOM   2318  CG1 ILE J 306     -16.541 -65.257   6.723  1.00 97.67           C  
ATOM   2319  CG2 ILE J 306     -14.960 -64.695   4.819  1.00 97.49           C  
ATOM   2320  CD1 ILE J 306     -16.353 -63.958   7.501  1.00 97.23           C  
ATOM   2321  N   GLU J 307     -13.363 -67.883   4.582  1.00 97.91           N  
ATOM   2322  CA  GLU J 307     -12.349 -68.276   3.595  1.00 97.67           C  
ATOM   2323  C   GLU J 307     -12.821 -69.443   2.712  1.00 97.26           C  
ATOM   2324  O   GLU J 307     -12.538 -69.458   1.513  1.00 96.37           O  
ATOM   2325  CB  GLU J 307     -11.024 -68.613   4.296  1.00 97.35           C  
ATOM   2326  CG  GLU J 307      -9.923 -69.197   3.382  1.00 96.43           C  
ATOM   2327  CD  GLU J 307      -9.497 -68.311   2.201  1.00 96.14           C  
ATOM   2328  OE1 GLU J 307      -8.801 -68.830   1.305  1.00 93.26           O  
ATOM   2329  OE2 GLU J 307      -9.842 -67.113   2.163  1.00 93.89           O  
ATOM   2330  N   ASN J 308     -13.580 -70.379   3.262  1.00 97.19           N  
ATOM   2331  CA  ASN J 308     -14.136 -71.508   2.504  1.00 96.69           C  
ATOM   2332  C   ASN J 308     -15.083 -71.077   1.375  1.00 95.41           C  
ATOM   2333  O   ASN J 308     -15.325 -71.852   0.451  1.00 94.07           O  
ATOM   2334  CB  ASN J 308     -14.878 -72.456   3.459  1.00 97.11           C  
ATOM   2335  CG  ASN J 308     -13.968 -73.210   4.414  1.00 97.14           C  
ATOM   2336  OD1 ASN J 308     -12.761 -73.309   4.240  1.00 95.58           O  
ATOM   2337  ND2 ASN J 308     -14.551 -73.774   5.452  1.00 95.04           N  
ATOM   2338  N   VAL J 309     -15.620 -69.862   1.449  1.00 93.25           N  
ATOM   2339  CA  VAL J 309     -16.484 -69.283   0.414  1.00 91.28           C  
ATOM   2340  C   VAL J 309     -15.735 -68.246  -0.426  1.00 90.22           C  
ATOM   2341  O   VAL J 309     -15.861 -68.225  -1.650  1.00 88.91           O  
ATOM   2342  CB  VAL J 309     -17.750 -68.659   1.047  1.00 89.60           C  
ATOM   2343  CG1 VAL J 309     -18.680 -68.083  -0.023  1.00 86.29           C  
ATOM   2344  CG2 VAL J 309     -18.519 -69.693   1.871  1.00 87.07           C  
ATOM   2345  N   ALA J 310     -14.955 -67.386   0.225  1.00 91.34           N  
ATOM   2346  CA  ALA J 310     -14.290 -66.249  -0.404  1.00 90.64           C  
ATOM   2347  C   ALA J 310     -13.019 -66.629  -1.175  1.00 90.11           C  
ATOM   2348  O   ALA J 310     -12.716 -66.012  -2.195  1.00 89.48           O  
ATOM   2349  CB  ALA J 310     -13.970 -65.208   0.671  1.00 90.52           C  
ATOM   2350  N   HIS J 311     -12.277 -67.606  -0.687  1.00 93.18           N  
ATOM   2351  CA  HIS J 311     -10.991 -68.060  -1.243  1.00 92.59           C  
ATOM   2352  C   HIS J 311      -9.944 -66.940  -1.401  1.00 92.85           C  
ATOM   2353  O   HIS J 311      -9.026 -67.054  -2.214  1.00 92.04           O  
ATOM   2354  CB  HIS J 311     -11.219 -68.844  -2.545  1.00 91.51           C  
ATOM   2355  CG  HIS J 311     -12.106 -70.045  -2.364  1.00 90.27           C  
ATOM   2356  ND1 HIS J 311     -11.701 -71.227  -1.784  1.00 82.60           N  
ATOM   2357  CD2 HIS J 311     -13.418 -70.213  -2.694  1.00 81.99           C  
ATOM   2358  CE1 HIS J 311     -12.732 -72.075  -1.765  1.00 82.48           C  
ATOM   2359  NE2 HIS J 311     -13.787 -71.488  -2.312  1.00 83.93           N  
ATOM   2360  N   THR J 312     -10.062 -65.861  -0.633  1.00 94.17           N  
ATOM   2361  CA  THR J 312      -9.164 -64.704  -0.775  1.00 94.46           C  
ATOM   2362  C   THR J 312      -7.748 -64.996  -0.276  1.00 94.89           C  
ATOM   2363  O   THR J 312      -6.782 -64.526  -0.873  1.00 94.51           O  
ATOM   2364  CB  THR J 312      -9.711 -63.456  -0.060  1.00 93.72           C  
ATOM   2365  OG1 THR J 312      -9.939 -63.717   1.314  1.00 92.04           O  
ATOM   2366  CG2 THR J 312     -11.026 -62.995  -0.681  1.00 91.60           C  
ATOM   2367  N   VAL J 313      -7.620 -65.778   0.783  1.00 96.66           N  
ATOM   2368  CA  VAL J 313      -6.298 -66.194   1.286  1.00 97.34           C  
ATOM   2369  C   VAL J 313      -5.633 -67.147   0.297  1.00 97.01           C  
ATOM   2370  O   VAL J 313      -4.451 -66.996  -0.015  1.00 96.39           O  
ATOM   2371  CB  VAL J 313      -6.395 -66.841   2.690  1.00 97.79           C  
ATOM   2372  CG1 VAL J 313      -5.015 -67.253   3.209  1.00 97.73           C  
ATOM   2373  CG2 VAL J 313      -7.035 -65.885   3.699  1.00 97.86           C  
ATOM   2374  N   GLU J 314      -6.395 -68.099  -0.225  1.00 96.02           N  
ATOM   2375  CA  GLU J 314      -5.909 -69.031  -1.246  1.00 95.43           C  
ATOM   2376  C   GLU J 314      -5.437 -68.290  -2.505  1.00 95.01           C  
ATOM   2377  O   GLU J 314      -4.366 -68.585  -3.042  1.00 93.58           O  
ATOM   2378  CB  GLU J 314      -7.024 -70.028  -1.589  1.00 94.60           C  
ATOM   2379  CG  GLU J 314      -6.614 -71.070  -2.629  0.99 89.04           C  
ATOM   2380  CD  GLU J 314      -7.738 -72.027  -3.012  0.99 82.09           C  
ATOM   2381  OE1 GLU J 314      -7.485 -72.906  -3.861  0.98 74.91           O  
ATOM   2382  OE2 GLU J 314      -8.862 -71.898  -2.485  0.98 74.63           O  
ATOM   2383  N   MET J 315      -6.219 -67.308  -2.960  1.00 92.89           N  
ATOM   2384  CA  MET J 315      -5.946 -66.571  -4.196  1.00 91.45           C  
ATOM   2385  C   MET J 315      -4.770 -65.593  -4.060  1.00 91.77           C  
ATOM   2386  O   MET J 315      -4.029 -65.379  -5.019  1.00 90.56           O  
ATOM   2387  CB  MET J 315      -7.218 -65.821  -4.623  1.00 88.57           C  
ATOM   2388  CG  MET J 315      -7.189 -65.337  -6.067  0.99 81.57           C  
ATOM   2389  SD  MET J 315      -7.053 -66.644  -7.323  0.99 75.24           S  
ATOM   2390  CE  MET J 315      -8.546 -67.604  -6.999  0.99 65.96           C  
ATOM   2391  N   HIS J 316      -4.596 -64.988  -2.884  1.00 92.95           N  
ATOM   2392  CA  HIS J 316      -3.663 -63.877  -2.672  1.00 93.83           C  
ATOM   2393  C   HIS J 316      -2.520 -64.243  -1.715  1.00 95.49           C  
ATOM   2394  O   HIS J 316      -2.204 -63.510  -0.772  1.00 95.63           O  
ATOM   2395  CB  HIS J 316      -4.442 -62.624  -2.238  1.00 92.98           C  
ATOM   2396  CG  HIS J 316      -5.444 -62.170  -3.263  1.00 92.01           C  
ATOM   2397  ND1 HIS J 316      -5.113 -61.682  -4.510  1.00 87.33           N  
ATOM   2398  CD2 HIS J 316      -6.804 -62.165  -3.194  1.00 87.44           C  
ATOM   2399  CE1 HIS J 316      -6.231 -61.394  -5.168  1.00 86.80           C  
ATOM   2400  NE2 HIS J 316      -7.274 -61.675  -4.395  1.00 87.57           N  
ATOM   2401  N   GLN J 317      -1.875 -65.361  -1.981  1.00 94.91           N  
ATOM   2402  CA  GLN J 317      -0.744 -65.845  -1.177  1.00 95.94           C  
ATOM   2403  C   GLN J 317       0.448 -64.880  -1.158  1.00 96.47           C  
ATOM   2404  O   GLN J 317       1.170 -64.800  -0.165  1.00 96.10           O  
ATOM   2405  CB  GLN J 317      -0.302 -67.222  -1.687  1.00 95.96           C  
ATOM   2406  CG  GLN J 317      -1.305 -68.328  -1.354  1.00 95.06           C  
ATOM   2407  CD  GLN J 317      -1.364 -68.636   0.137  1.00 93.86           C  
ATOM   2408  OE1 GLN J 317      -0.343 -68.837   0.783  1.00 88.90           O  
ATOM   2409  NE2 GLN J 317      -2.549 -68.674   0.709  1.00 88.21           N  
ATOM   2410  N   GLY J 318       0.649 -64.119  -2.237  1.00 94.48           N  
ATOM   2411  CA  GLY J 318       1.667 -63.066  -2.288  1.00 94.35           C  
ATOM   2412  C   GLY J 318       1.402 -61.956  -1.279  1.00 95.45           C  
ATOM   2413  O   GLY J 318       2.308 -61.564  -0.540  1.00 95.23           O  
ATOM   2414  N   GLU J 319       0.166 -61.483  -1.212  1.00 95.35           N  
ATOM   2415  CA  GLU J 319      -0.238 -60.482  -0.216  1.00 96.08           C  
ATOM   2416  C   GLU J 319      -0.139 -61.028   1.208  1.00 97.11           C  
ATOM   2417  O   GLU J 319       0.351 -60.332   2.094  1.00 97.23           O  
ATOM   2418  CB  GLU J 319      -1.672 -60.006  -0.458  1.00 95.38           C  
ATOM   2419  CG  GLU J 319      -1.835 -59.142  -1.701  1.00 94.35           C  
ATOM   2420  CD  GLU J 319      -3.250 -58.565  -1.830  1.00 94.04           C  
ATOM   2421  OE1 GLU J 319      -3.620 -58.158  -2.946  1.00 91.94           O  
ATOM   2422  OE2 GLU J 319      -3.984 -58.524  -0.825  1.00 92.04           O  
ATOM   2423  N   LEU J 320      -0.577 -62.258   1.420  1.00 97.25           N  
ATOM   2424  CA  LEU J 320      -0.453 -62.909   2.732  1.00 97.74           C  
ATOM   2425  C   LEU J 320       0.993 -62.864   3.230  1.00 97.98           C  
ATOM   2426  O   LEU J 320       1.251 -62.486   4.373  1.00 97.90           O  
ATOM   2427  CB  LEU J 320      -0.944 -64.362   2.652  1.00 97.78           C  
ATOM   2428  CG  LEU J 320      -0.793 -65.180   3.948  1.00 97.31           C  
ATOM   2429  CD1 LEU J 320      -1.632 -64.602   5.083  1.00 96.27           C  
ATOM   2430  CD2 LEU J 320      -1.200 -66.629   3.706  1.00 96.04           C  
ATOM   2431  N   LYS J 321       1.931 -63.231   2.369  1.00 97.96           N  
ATOM   2432  CA  LYS J 321       3.358 -63.217   2.702  1.00 98.10           C  
ATOM   2433  C   LYS J 321       3.859 -61.803   3.003  1.00 98.22           C  
ATOM   2434  O   LYS J 321       4.556 -61.606   3.998  1.00 97.92           O  
ATOM   2435  CB  LYS J 321       4.147 -63.853   1.556  1.00 97.68           C  
ATOM   2436  CG  LYS J 321       5.629 -64.005   1.882  0.96 85.47           C  
ATOM   2437  CD  LYS J 321       6.374 -64.650   0.719  0.94 82.58           C  
ATOM   2438  CE  LYS J 321       7.857 -64.742   1.034  0.93 72.95           C  
ATOM   2439  NZ  LYS J 321       8.623 -65.285  -0.108  0.93 63.43           N  
ATOM   2440  N   GLU J 322       3.515 -60.827   2.164  1.00 97.61           N  
ATOM   2441  CA  GLU J 322       3.922 -59.428   2.318  1.00 97.36           C  
ATOM   2442  C   GLU J 322       3.387 -58.835   3.631  1.00 97.83           C  
ATOM   2443  O   GLU J 322       4.150 -58.308   4.442  1.00 97.42           O  
ATOM   2444  CB  GLU J 322       3.419 -58.615   1.118  1.00 95.94           C  
ATOM   2445  CG  GLU J 322       3.969 -57.181   1.044  0.98 82.37           C  
ATOM   2446  CD  GLU J 322       5.303 -57.069   0.292  0.98 74.74           C  
ATOM   2447  OE1 GLU J 322       6.045 -56.098   0.548  0.97 68.25           O  
ATOM   2448  OE2 GLU J 322       5.595 -57.932  -0.560  0.97 68.53           O  
ATOM   2449  N   PHE J 323       2.081 -58.947   3.859  1.00 97.98           N  
ATOM   2450  CA  PHE J 323       1.442 -58.366   5.040  1.00 98.20           C  
ATOM   2451  C   PHE J 323       1.877 -59.054   6.338  1.00 98.44           C  
ATOM   2452  O   PHE J 323       2.017 -58.391   7.366  1.00 98.26           O  
ATOM   2453  CB  PHE J 323      -0.088 -58.400   4.893  1.00 97.83           C  
ATOM   2454  CG  PHE J 323      -0.658 -57.634   3.713  1.00 97.25           C  
ATOM   2455  CD1 PHE J 323      -0.025 -56.497   3.196  1.00 95.02           C  
ATOM   2456  CD2 PHE J 323      -1.857 -58.057   3.126  1.00 95.05           C  
ATOM   2457  CE1 PHE J 323      -0.566 -55.805   2.107  1.00 93.61           C  
ATOM   2458  CE2 PHE J 323      -2.407 -57.372   2.040  1.00 93.60           C  
ATOM   2459  CZ  PHE J 323      -1.757 -56.244   1.529  1.00 93.77           C  
ATOM   2460  N   THR J 324       2.114 -60.360   6.287  1.00 98.23           N  
ATOM   2461  CA  THR J 324       2.654 -61.089   7.445  1.00 98.31           C  
ATOM   2462  C   THR J 324       4.063 -60.604   7.780  1.00 98.38           C  
ATOM   2463  O   THR J 324       4.370 -60.342   8.942  1.00 98.07           O  
ATOM   2464  CB  THR J 324       2.654 -62.610   7.204  1.00 98.09           C  
ATOM   2465  OG1 THR J 324       1.334 -63.055   6.930  1.00 96.64           O  
ATOM   2466  CG2 THR J 324       3.153 -63.377   8.422  1.00 96.70           C  
ATOM   2467  N   LYS J 325       4.915 -60.444   6.771  1.00 98.10           N  
ATOM   2468  CA  LYS J 325       6.282 -59.935   6.938  1.00 97.97           C  
ATOM   2469  C   LYS J 325       6.301 -58.531   7.550  1.00 98.16           C  
ATOM   2470  O   LYS J 325       7.145 -58.246   8.399  1.00 97.55           O  
ATOM   2471  CB  LYS J 325       6.977 -59.940   5.575  1.00 97.01           C  
ATOM   2472  CG  LYS J 325       8.411 -59.411   5.608  0.96 88.56           C  
ATOM   2473  CD  LYS J 325       8.934 -59.246   4.187  0.95 82.59           C  
ATOM   2474  CE  LYS J 325      10.249 -58.484   4.181  0.94 73.13           C  
ATOM   2475  NZ  LYS J 325      10.569 -58.003   2.815  0.93 64.39           N  
ATOM   2476  N   ASP J 326       5.366 -57.674   7.133  1.00 98.01           N  
ATOM   2477  CA  ASP J 326       5.259 -56.294   7.625  1.00 97.89           C  
ATOM   2478  C   ASP J 326       4.572 -56.181   9.001  1.00 98.23           C  
ATOM   2479  O   ASP J 326       4.402 -55.074   9.515  1.00 97.93           O  
ATOM   2480  CB  ASP J 326       4.545 -55.428   6.576  1.00 97.02           C  
ATOM   2481  CG  ASP J 326       5.401 -55.095   5.352  1.00 94.82           C  
ATOM   2482  OD1 ASP J 326       6.584 -55.503   5.293  1.00 91.99           O  
ATOM   2483  OD2 ASP J 326       4.882 -54.385   4.464  1.00 90.73           O  
ATOM   2484  N   GLY J 327       4.171 -57.293   9.597  1.00 98.27           N  
ATOM   2485  CA  GLY J 327       3.474 -57.303  10.886  1.00 98.32           C  
ATOM   2486  C   GLY J 327       2.054 -56.740  10.826  1.00 98.55           C  
ATOM   2487  O   GLY J 327       1.520 -56.291  11.843  1.00 98.24           O  
ATOM   2488  N   LEU J 328       1.448 -56.739   9.645  1.00 98.63           N  
ATOM   2489  CA  LEU J 328       0.099 -56.208   9.413  1.00 98.72           C  
ATOM   2490  C   LEU J 328      -0.980 -57.284   9.459  1.00 98.83           C  
ATOM   2491  O   LEU J 328      -2.150 -56.961   9.678  1.00 98.74           O  
ATOM   2492  CB  LEU J 328       0.049 -55.502   8.052  1.00 98.51           C  
ATOM   2493  CG  LEU J 328       0.973 -54.287   7.908  1.00 97.91           C  
ATOM   2494  CD1 LEU J 328       0.942 -53.788   6.468  1.00 96.79           C  
ATOM   2495  CD2 LEU J 328       0.569 -53.153   8.850  1.00 96.42           C  
ATOM   2496  N   MET J 329      -0.608 -58.536   9.244  1.00 98.76           N  
ATOM   2497  CA  MET J 329      -1.558 -59.638   9.155  1.00 98.72           C  
ATOM   2498  C   MET J 329      -1.096 -60.844   9.966  1.00 98.74           C  
ATOM   2499  O   MET J 329       0.076 -61.209   9.943  1.00 98.49           O  
ATOM   2500  CB  MET J 329      -1.775 -60.021   7.689  1.00 98.37           C  
ATOM   2501  CG  MET J 329      -2.903 -61.023   7.502  1.00 96.80           C  
ATOM   2502  SD  MET J 329      -3.287 -61.321   5.765  1.00 96.36           S  
ATOM   2503  CE  MET J 329      -4.650 -62.487   5.962  1.00 93.16           C  
ATOM   2504  N   TYR J 330      -2.055 -61.457  10.657  1.00 98.80           N  
ATOM   2505  CA  TYR J 330      -1.822 -62.662  11.449  1.00 98.78           C  
ATOM   2506  C   TYR J 330      -2.921 -63.683  11.194  1.00 98.81           C  
ATOM   2507  O   TYR J 330      -4.089 -63.328  11.013  1.00 98.71           O  
ATOM   2508  CB  TYR J 330      -1.763 -62.322  12.945  1.00 98.66           C  
ATOM   2509  CG  TYR J 330      -0.605 -61.427  13.332  1.00 98.32           C  
ATOM   2510  CD1 TYR J 330      -0.698 -60.038  13.191  1.00 97.15           C  
ATOM   2511  CD2 TYR J 330       0.585 -61.975  13.828  1.00 97.03           C  
ATOM   2512  CE1 TYR J 330       0.371 -59.206  13.532  1.00 96.10           C  
ATOM   2513  CE2 TYR J 330       1.659 -61.155  14.175  1.00 96.20           C  
ATOM   2514  CZ  TYR J 330       1.544 -59.773  14.024  1.00 96.40           C  
ATOM   2515  OH  TYR J 330       2.604 -58.957  14.360  1.00 94.72           O  
ATOM   2516  N   LYS J 331      -2.535 -64.949  11.204  1.00 98.74           N  
ATOM   2517  CA  LYS J 331      -3.453 -66.077  11.349  1.00 98.70           C  
ATOM   2518  C   LYS J 331      -3.327 -66.605  12.773  1.00 98.71           C  
ATOM   2519  O   LYS J 331      -2.212 -66.867  13.229  1.00 98.50           O  
ATOM   2520  CB  LYS J 331      -3.143 -67.172  10.321  1.00 98.52           C  
ATOM   2521  CG  LYS J 331      -4.143 -68.327  10.383  1.00 97.85           C  
ATOM   2522  CD  LYS J 331      -3.810 -69.419   9.376  1.00 97.03           C  
ATOM   2523  CE  LYS J 331      -4.824 -70.546   9.496  1.00 94.73           C  
ATOM   2524  NZ  LYS J 331      -4.569 -71.648   8.536  1.00 91.65           N  
ATOM   2525  N   VAL J 332      -4.458 -66.742  13.449  1.00 98.72           N  
ATOM   2526  CA  VAL J 332      -4.518 -67.169  14.851  1.00 98.75           C  
ATOM   2527  C   VAL J 332      -5.647 -68.183  15.038  1.00 98.80           C  
ATOM   2528  O   VAL J 332      -6.581 -68.233  14.238  1.00 98.66           O  
ATOM   2529  CB  VAL J 332      -4.706 -65.967  15.807  1.00 98.58           C  
ATOM   2530  CG1 VAL J 332      -3.509 -65.018  15.744  1.00 97.72           C  
ATOM   2531  CG2 VAL J 332      -5.993 -65.195  15.506  1.00 97.69           C  
ATOM   2532  N   ASP J 333      -5.579 -68.974  16.100  1.00 98.78           N  
ATOM   2533  CA  ASP J 333      -6.583 -70.014  16.344  1.00 98.73           C  
ATOM   2534  C   ASP J 333      -7.827 -69.487  17.070  1.00 98.75           C  
ATOM   2535  O   ASP J 333      -8.921 -70.027  16.890  1.00 98.48           O  
ATOM   2536  CB  ASP J 333      -5.949 -71.183  17.112  1.00 98.49           C  
ATOM   2537  CG  ASP J 333      -4.936 -71.962  16.272  1.00 96.63           C  
ATOM   2538  OD1 ASP J 333      -5.094 -72.018  15.032  1.00 93.49           O  
ATOM   2539  OD2 ASP J 333      -3.998 -72.534  16.861  1.00 92.53           O  
ATOM   2540  N   THR J 334      -7.676 -68.425  17.859  1.00 98.73           N  
ATOM   2541  CA  THR J 334      -8.742 -67.900  18.719  1.00 98.71           C  
ATOM   2542  C   THR J 334      -8.904 -66.381  18.591  1.00 98.75           C  
ATOM   2543  O   THR J 334      -7.999 -65.673  18.143  1.00 98.65           O  
ATOM   2544  CB  THR J 334      -8.485 -68.250  20.195  1.00 98.54           C  
ATOM   2545  OG1 THR J 334      -7.331 -67.577  20.658  1.00 97.81           O  
ATOM   2546  CG2 THR J 334      -8.299 -69.749  20.417  1.00 97.66           C  
ATOM   2547  N   LEU J 335     -10.064 -65.876  19.020  1.00 98.73           N  
ATOM   2548  CA  LEU J 335     -10.318 -64.435  19.090  1.00 98.74           C  
ATOM   2549  C   LEU J 335      -9.455 -63.751  20.152  1.00 98.79           C  
ATOM   2550  O   LEU J 335      -9.045 -62.605  19.965  1.00 98.65           O  
ATOM   2551  CB  LEU J 335     -11.809 -64.177  19.365  1.00 98.58           C  
ATOM   2552  CG  LEU J 335     -12.749 -64.525  18.201  1.00 98.19           C  
ATOM   2553  CD1 LEU J 335     -14.197 -64.453  18.669  1.00 97.76           C  
ATOM   2554  CD2 LEU J 335     -12.554 -63.582  17.011  1.00 97.61           C  
ATOM   2555  N   GLU J 336      -9.166 -64.439  21.246  1.00 98.74           N  
ATOM   2556  CA  GLU J 336      -8.267 -63.954  22.294  1.00 98.71           C  
ATOM   2557  C   GLU J 336      -6.864 -63.693  21.729  1.00 98.78           C  
ATOM   2558  O   GLU J 336      -6.262 -62.658  22.010  1.00 98.59           O  
ATOM   2559  CB  GLU J 336      -8.191 -64.967  23.445  1.00 98.44           C  
ATOM   2560  CG  GLU J 336      -9.499 -65.154  24.223  0.99 95.55           C  
ATOM   2561  CD  GLU J 336     -10.538 -66.090  23.575  0.99 92.30           C  
ATOM   2562  OE1 GLU J 336     -11.573 -66.335  24.221  0.99 86.89           O  
ATOM   2563  OE2 GLU J 336     -10.330 -66.576  22.443  0.99 88.54           O  
ATOM   2564  N   GLU J 337      -6.375 -64.589  20.891  1.00 98.81           N  
ATOM   2565  CA  GLU J 337      -5.100 -64.394  20.193  1.00 98.78           C  
ATOM   2566  C   GLU J 337      -5.171 -63.238  19.189  1.00 98.81           C  
ATOM   2567  O   GLU J 337      -4.231 -62.451  19.097  1.00 98.66           O  
ATOM   2568  CB  GLU J 337      -4.682 -65.682  19.492  1.00 98.53           C  
ATOM   2569  CG  GLU J 337      -4.176 -66.746  20.465  0.99 91.97           C  
ATOM   2570  CD  GLU J 337      -3.994 -68.114  19.807  0.99 88.47           C  
ATOM   2571  OE1 GLU J 337      -3.542 -69.045  20.505  0.99 82.80           O  
ATOM   2572  OE2 GLU J 337      -4.315 -68.256  18.613  0.99 84.94           O  
ATOM   2573  N   ALA J 338      -6.291 -63.096  18.477  1.00 98.74           N  
ATOM   2574  CA  ALA J 338      -6.502 -61.962  17.574  1.00 98.73           C  
ATOM   2575  C   ALA J 338      -6.448 -60.620  18.316  1.00 98.77           C  
ATOM   2576  O   ALA J 338      -5.828 -59.669  17.839  1.00 98.61           O  
ATOM   2577  CB  ALA J 338      -7.834 -62.130  16.831  1.00 98.55           C  
ATOM   2578  N   ALA J 339      -7.069 -60.550  19.484  1.00 98.82           N  
ATOM   2579  CA  ALA J 339      -6.998 -59.368  20.339  1.00 98.83           C  
ATOM   2580  C   ALA J 339      -5.562 -59.100  20.805  1.00 98.85           C  
ATOM   2581  O   ALA J 339      -5.078 -57.974  20.735  1.00 98.67           O  
ATOM   2582  CB  ALA J 339      -7.947 -59.548  21.527  1.00 98.68           C  
ATOM   2583  N   LYS J 340      -4.873 -60.142  21.244  1.00 98.80           N  
ATOM   2584  CA  LYS J 340      -3.519 -60.031  21.789  1.00 98.75           C  
ATOM   2585  C   LYS J 340      -2.499 -59.510  20.772  1.00 98.79           C  
ATOM   2586  O   LYS J 340      -1.695 -58.644  21.116  1.00 98.51           O  
ATOM   2587  CB  LYS J 340      -3.094 -61.393  22.345  1.00 98.35           C  
ATOM   2588  CG  LYS J 340      -1.754 -61.357  23.071  0.96 88.01           C  
ATOM   2589  CD  LYS J 340      -1.429 -62.730  23.643  0.94 80.14           C  
ATOM   2590  CE  LYS J 340      -0.082 -62.713  24.347  0.92 69.76           C  
ATOM   2591  NZ  LYS J 340       0.253 -64.050  24.895  0.92 59.48           N  
ATOM   2592  N   VAL J 341      -2.530 -60.002  19.538  1.00 98.67           N  
ATOM   2593  CA  VAL J 341      -1.507 -59.636  18.531  1.00 98.55           C  
ATOM   2594  C   VAL J 341      -1.528 -58.152  18.151  1.00 98.64           C  
ATOM   2595  O   VAL J 341      -0.496 -57.607  17.769  1.00 98.22           O  
ATOM   2596  CB  VAL J 341      -1.570 -60.505  17.251  1.00 97.71           C  
ATOM   2597  CG1 VAL J 341      -1.210 -61.957  17.560  1.00 91.16           C  
ATOM   2598  CG2 VAL J 341      -2.917 -60.435  16.535  1.00 91.40           C  
ATOM   2599  N   PHE J 342      -2.674 -57.496  18.277  1.00 98.71           N  
ATOM   2600  CA  PHE J 342      -2.823 -56.069  17.975  1.00 98.72           C  
ATOM   2601  C   PHE J 342      -3.187 -55.208  19.197  1.00 98.73           C  
ATOM   2602  O   PHE J 342      -3.546 -54.039  19.038  1.00 98.48           O  
ATOM   2603  CB  PHE J 342      -3.830 -55.890  16.833  1.00 98.65           C  
ATOM   2604  CG  PHE J 342      -3.291 -56.262  15.469  1.00 98.72           C  
ATOM   2605  CD1 PHE J 342      -2.181 -55.596  14.941  1.00 98.47           C  
ATOM   2606  CD2 PHE J 342      -3.916 -57.250  14.704  1.00 98.45           C  
ATOM   2607  CE1 PHE J 342      -1.702 -55.905  13.667  1.00 98.27           C  
ATOM   2608  CE2 PHE J 342      -3.444 -57.565  13.426  1.00 98.30           C  
ATOM   2609  CZ  PHE J 342      -2.336 -56.890  12.904  1.00 98.46           C  
ATOM   2610  N   ASN J 343      -3.079 -55.752  20.397  1.00 98.74           N  
ATOM   2611  CA  ASN J 343      -3.419 -55.053  21.647  1.00 98.68           C  
ATOM   2612  C   ASN J 343      -4.842 -54.461  21.637  1.00 98.79           C  
ATOM   2613  O   ASN J 343      -5.068 -53.336  22.094  1.00 98.49           O  
ATOM   2614  CB  ASN J 343      -2.344 -54.005  21.981  1.00 98.09           C  
ATOM   2615  CG  ASN J 343      -0.961 -54.608  22.115  0.99 89.77           C  
ATOM   2616  OD1 ASN J 343      -0.736 -55.548  22.864  0.99 79.89           O  
ATOM   2617  ND2 ASN J 343       0.000 -54.077  21.389  0.99 77.59           N  
ATOM   2618  N   ILE J 344      -5.793 -55.211  21.094  1.00 98.74           N  
ATOM   2619  CA  ILE J 344      -7.214 -54.859  21.130  1.00 98.80           C  
ATOM   2620  C   ILE J 344      -7.771 -55.316  22.489  1.00 98.82           C  
ATOM   2621  O   ILE J 344      -7.436 -56.415  22.927  1.00 98.69           O  
ATOM   2622  CB  ILE J 344      -7.980 -55.524  19.958  1.00 98.79           C  
ATOM   2623  CG1 ILE J 344      -7.385 -55.108  18.600  1.00 98.63           C  
ATOM   2624  CG2 ILE J 344      -9.476 -55.180  20.015  1.00 98.61           C  
ATOM   2625  CD1 ILE J 344      -7.887 -55.940  17.415  1.00 98.43           C  
ATOM   2626  N   PRO J 345      -8.607 -54.516  23.157  1.00 98.81           N  
ATOM   2627  CA  PRO J 345      -9.254 -54.972  24.395  1.00 98.78           C  
ATOM   2628  C   PRO J 345     -10.043 -56.265  24.170  1.00 98.84           C  
ATOM   2629  O   PRO J 345     -11.012 -56.291  23.406  1.00 98.69           O  
ATOM   2630  CB  PRO J 345     -10.159 -53.805  24.808  1.00 98.52           C  
ATOM   2631  CG  PRO J 345      -9.474 -52.597  24.210  1.00 97.56           C  
ATOM   2632  CD  PRO J 345      -8.906 -53.115  22.901  1.00 98.59           C  
ATOM   2633  N   GLU J 346      -9.612 -57.335  24.819  1.00 98.69           N  
ATOM   2634  CA  GLU J 346     -10.133 -58.682  24.595  1.00 98.64           C  
ATOM   2635  C   GLU J 346     -11.627 -58.776  24.913  1.00 98.70           C  
ATOM   2636  O   GLU J 346     -12.405 -59.285  24.106  1.00 98.45           O  
ATOM   2637  CB  GLU J 346      -9.330 -59.668  25.449  1.00 98.14           C  
ATOM   2638  CG  GLU J 346      -9.772 -61.128  25.304  0.99 94.58           C  
ATOM   2639  CD  GLU J 346      -8.975 -62.055  26.210  0.99 93.27           C  
ATOM   2640  OE1 GLU J 346      -9.592 -62.718  27.066  0.99 87.54           O  
ATOM   2641  OE2 GLU J 346      -7.735 -62.096  26.082  0.99 88.35           O  
ATOM   2642  N   ASP J 347     -12.019 -58.259  26.071  1.00 98.65           N  
ATOM   2643  CA  ASP J 347     -13.412 -58.273  26.522  1.00 98.55           C  
ATOM   2644  C   ASP J 347     -14.340 -57.597  25.509  1.00 98.68           C  
ATOM   2645  O   ASP J 347     -15.425 -58.101  25.210  1.00 98.28           O  
ATOM   2646  CB  ASP J 347     -13.522 -57.586  27.898  1.00 97.76           C  
ATOM   2647  CG  ASP J 347     -13.147 -56.101  27.884  0.99 86.62           C  
ATOM   2648  OD1 ASP J 347     -12.164 -55.722  27.211  0.98 77.19           O  
ATOM   2649  OD2 ASP J 347     -13.853 -55.313  28.543  0.98 79.52           O  
ATOM   2650  N   LYS J 348     -13.896 -56.476  24.957  1.00 98.77           N  
ATOM   2651  CA  LYS J 348     -14.691 -55.722  23.996  1.00 98.75           C  
ATOM   2652  C   LYS J 348     -14.757 -56.417  22.638  1.00 98.83           C  
ATOM   2653  O   LYS J 348     -15.835 -56.463  22.034  1.00 98.64           O  
ATOM   2654  CB  LYS J 348     -14.139 -54.299  23.873  1.00 98.14           C  
ATOM   2655  CG  LYS J 348     -15.055 -53.365  23.088  0.99 91.59           C  
ATOM   2656  CD  LYS J 348     -16.413 -53.186  23.760  0.99 88.20           C  
ATOM   2657  CE  LYS J 348     -17.249 -52.219  22.954  0.98 81.23           C  
ATOM   2658  NZ  LYS J 348     -18.602 -52.033  23.519  0.98 73.10           N  
ATOM   2659  N   LEU J 349     -13.648 -56.972  22.166  1.00 98.85           N  
ATOM   2660  CA  LEU J 349     -13.652 -57.749  20.925  1.00 98.87           C  
ATOM   2661  C   LEU J 349     -14.584 -58.957  21.043  1.00 98.86           C  
ATOM   2662  O   LEU J 349     -15.414 -59.183  20.162  1.00 98.76           O  
ATOM   2663  CB  LEU J 349     -12.227 -58.190  20.554  1.00 98.83           C  
ATOM   2664  CG  LEU J 349     -12.136 -59.005  19.248  1.00 98.67           C  
ATOM   2665  CD1 LEU J 349     -12.606 -58.197  18.033  1.00 98.40           C  
ATOM   2666  CD2 LEU J 349     -10.713 -59.489  19.011  1.00 98.34           C  
ATOM   2667  N   LEU J 350     -14.468 -59.709  22.132  1.00 98.81           N  
ATOM   2668  CA  LEU J 350     -15.318 -60.880  22.361  1.00 98.79           C  
ATOM   2669  C   LEU J 350     -16.800 -60.503  22.432  1.00 98.81           C  
ATOM   2670  O   LEU J 350     -17.638 -61.205  21.863  1.00 98.63           O  
ATOM   2671  CB  LEU J 350     -14.880 -61.612  23.641  1.00 98.55           C  
ATOM   2672  CG  LEU J 350     -13.498 -62.284  23.584  1.00 97.14           C  
ATOM   2673  CD1 LEU J 350     -13.172 -62.894  24.940  1.00 92.93           C  
ATOM   2674  CD2 LEU J 350     -13.415 -63.366  22.509  1.00 91.54           C  
ATOM   2675  N   SER J 351     -17.123 -59.400  23.088  1.00 98.77           N  
ATOM   2676  CA  SER J 351     -18.494 -58.885  23.142  1.00 98.72           C  
ATOM   2677  C   SER J 351     -19.013 -58.498  21.753  1.00 98.78           C  
ATOM   2678  O   SER J 351     -20.137 -58.846  21.386  1.00 98.56           O  
ATOM   2679  CB  SER J 351     -18.559 -57.684  24.089  1.00 98.24           C  
ATOM   2680  OG  SER J 351     -19.884 -57.205  24.196  1.00 84.67           O  
ATOM   2681  N   THR J 352     -18.194 -57.811  20.964  1.00 98.83           N  
ATOM   2682  CA  THR J 352     -18.550 -57.412  19.598  1.00 98.84           C  
ATOM   2683  C   THR J 352     -18.825 -58.627  18.712  1.00 98.84           C  
ATOM   2684  O   THR J 352     -19.828 -58.659  17.994  1.00 98.76           O  
ATOM   2685  CB  THR J 352     -17.440 -56.535  18.986  1.00 98.81           C  
ATOM   2686  OG1 THR J 352     -17.290 -55.352  19.756  1.00 98.57           O  
ATOM   2687  CG2 THR J 352     -17.750 -56.126  17.548  1.00 98.56           C  
ATOM   2688  N   ILE J 353     -17.959 -59.636  18.768  1.00 98.83           N  
ATOM   2689  CA  ILE J 353     -18.128 -60.850  17.962  1.00 98.83           C  
ATOM   2690  C   ILE J 353     -19.309 -61.695  18.457  1.00 98.82           C  
ATOM   2691  O   ILE J 353     -20.016 -62.297  17.646  1.00 98.72           O  
ATOM   2692  CB  ILE J 353     -16.809 -61.657  17.883  1.00 98.78           C  
ATOM   2693  CG1 ILE J 353     -15.679 -60.829  17.230  1.00 98.48           C  
ATOM   2694  CG2 ILE J 353     -17.006 -62.975  17.115  1.00 98.45           C  
ATOM   2695  CD1 ILE J 353     -15.994 -60.225  15.855  1.00 97.90           C  
ATOM   2696  N   LYS J 354     -19.571 -61.704  19.763  1.00 98.76           N  
ATOM   2697  CA  LYS J 354     -20.780 -62.335  20.300  1.00 98.70           C  
ATOM   2698  C   LYS J 354     -22.045 -61.710  19.701  1.00 98.71           C  
ATOM   2699  O   LYS J 354     -22.965 -62.436  19.319  1.00 98.49           O  
ATOM   2700  CB  LYS J 354     -20.780 -62.224  21.827  1.00 98.44           C  
ATOM   2701  CG  LYS J 354     -21.953 -62.960  22.465  0.96 92.43           C  
ATOM   2702  CD  LYS J 354     -21.935 -62.786  23.979  0.95 87.39           C  
ATOM   2703  CE  LYS J 354     -23.152 -63.456  24.595  0.93 78.61           C  
ATOM   2704  NZ  LYS J 354     -23.221 -63.225  26.055  0.93 67.37           N  
ATOM   2705  N   ASP J 355     -22.078 -60.389  19.588  1.00 98.65           N  
ATOM   2706  CA  ASP J 355     -23.184 -59.683  18.938  1.00 98.60           C  
ATOM   2707  C   ASP J 355     -23.268 -60.027  17.448  1.00 98.62           C  
ATOM   2708  O   ASP J 355     -24.353 -60.324  16.948  1.00 98.42           O  
ATOM   2709  CB  ASP J 355     -23.051 -58.165  19.138  1.00 98.40           C  
ATOM   2710  CG  ASP J 355     -23.293 -57.706  20.573  1.00 97.60           C  
ATOM   2711  OD1 ASP J 355     -23.904 -58.462  21.363  1.00 95.86           O  
ATOM   2712  OD2 ASP J 355     -22.887 -56.570  20.896  1.00 95.17           O  
ATOM   2713  N   VAL J 356     -22.140 -60.041  16.740  1.00 98.68           N  
ATOM   2714  CA  VAL J 356     -22.088 -60.461  15.329  1.00 98.71           C  
ATOM   2715  C   VAL J 356     -22.689 -61.857  15.147  1.00 98.70           C  
ATOM   2716  O   VAL J 356     -23.518 -62.065  14.260  1.00 98.56           O  
ATOM   2717  CB  VAL J 356     -20.641 -60.411  14.774  1.00 98.64           C  
ATOM   2718  CG1 VAL J 356     -20.514 -61.109  13.415  1.00 98.28           C  
ATOM   2719  CG2 VAL J 356     -20.172 -58.964  14.627  1.00 98.31           C  
ATOM   2720  N   ASN J 357     -22.297 -62.802  15.993  1.00 98.71           N  
ATOM   2721  CA  ASN J 357     -22.807 -64.173  15.922  1.00 98.69           C  
ATOM   2722  C   ASN J 357     -24.312 -64.239  16.199  1.00 98.63           C  
ATOM   2723  O   ASN J 357     -25.033 -64.999  15.547  1.00 98.40           O  
ATOM   2724  CB  ASN J 357     -22.029 -65.066  16.899  1.00 98.64           C  
ATOM   2725  CG  ASN J 357     -20.563 -65.222  16.520  1.00 98.56           C  
ATOM   2726  OD1 ASN J 357     -20.143 -64.915  15.415  1.00 96.82           O  
ATOM   2727  ND2 ASN J 357     -19.762 -65.712  17.442  1.00 96.81           N  
ATOM   2728  N   HIS J 358     -24.785 -63.436  17.145  1.00 98.59           N  
ATOM   2729  CA  HIS J 358     -26.214 -63.313  17.410  1.00 98.48           C  
ATOM   2730  C   HIS J 358     -26.966 -62.759  16.192  1.00 98.44           C  
ATOM   2731  O   HIS J 358     -27.995 -63.309  15.790  1.00 98.14           O  
ATOM   2732  CB  HIS J 358     -26.440 -62.436  18.644  1.00 98.29           C  
ATOM   2733  CG  HIS J 358     -27.893 -62.223  18.949  1.00 96.89           C  
ATOM   2734  ND1 HIS J 358     -28.776 -63.233  19.256  1.00 88.16           N  
ATOM   2735  CD2 HIS J 358     -28.616 -61.070  18.949  1.00 89.04           C  
ATOM   2736  CE1 HIS J 358     -29.987 -62.708  19.436  1.00 90.49           C  
ATOM   2737  NE2 HIS J 358     -29.920 -61.399  19.259  1.00 91.70           N  
ATOM   2738  N   TYR J 359     -26.443 -61.702  15.576  1.00 98.33           N  
ATOM   2739  CA  TYR J 359     -27.048 -61.097  14.386  1.00 98.20           C  
ATOM   2740  C   TYR J 359     -27.000 -62.031  13.173  1.00 97.98           C  
ATOM   2741  O   TYR J 359     -27.941 -62.057  12.377  1.00 97.44           O  
ATOM   2742  CB  TYR J 359     -26.364 -59.762  14.060  1.00 98.01           C  
ATOM   2743  CG  TYR J 359     -26.353 -58.726  15.172  1.00 97.82           C  
ATOM   2744  CD1 TYR J 359     -27.371 -58.669  16.136  1.00 96.84           C  
ATOM   2745  CD2 TYR J 359     -25.307 -57.797  15.241  1.00 96.99           C  
ATOM   2746  CE1 TYR J 359     -27.344 -57.712  17.156  1.00 96.22           C  
ATOM   2747  CE2 TYR J 359     -25.271 -56.834  16.250  1.00 96.25           C  
ATOM   2748  CZ  TYR J 359     -26.289 -56.797  17.205  1.00 96.05           C  
ATOM   2749  OH  TYR J 359     -26.248 -55.851  18.207  1.00 94.60           O  
ATOM   2750  N   ALA J 360     -25.931 -62.809  13.035  1.00 98.15           N  
ATOM   2751  CA  ALA J 360     -25.847 -63.847  12.008  1.00 98.10           C  
ATOM   2752  C   ALA J 360     -26.949 -64.897  12.190  1.00 97.95           C  
ATOM   2753  O   ALA J 360     -27.621 -65.271  11.230  1.00 97.23           O  
ATOM   2754  CB  ALA J 360     -24.455 -64.483  12.042  1.00 97.94           C  
ATOM   2755  N   ALA J 361     -27.169 -65.335  13.427  1.00 98.21           N  
ATOM   2756  CA  ALA J 361     -28.190 -66.333  13.749  1.00 98.09           C  
ATOM   2757  C   ALA J 361     -29.621 -65.818  13.531  1.00 97.88           C  
ATOM   2758  O   ALA J 361     -30.485 -66.568  13.083  1.00 97.01           O  
ATOM   2759  CB  ALA J 361     -27.995 -66.807  15.192  1.00 97.85           C  
ATOM   2760  N   THR J 362     -29.880 -64.550  13.839  1.00 97.69           N  
ATOM   2761  CA  THR J 362     -31.206 -63.934  13.652  1.00 97.39           C  
ATOM   2762  C   THR J 362     -31.438 -63.437  12.221  1.00 96.98           C  
ATOM   2763  O   THR J 362     -32.581 -63.185  11.842  1.00 95.61           O  
ATOM   2764  CB  THR J 362     -31.433 -62.769  14.626  1.00 97.01           C  
ATOM   2765  OG1 THR J 362     -30.469 -61.750  14.413  0.99 94.80           O  
ATOM   2766  CG2 THR J 362     -31.355 -63.215  16.083  0.99 94.07           C  
ATOM   2767  N   GLY J 363     -30.378 -63.278  11.438  0.99 96.47           N  
ATOM   2768  CA  GLY J 363     -30.447 -62.703  10.098  0.99 95.65           C  
ATOM   2769  C   GLY J 363     -30.635 -61.191  10.066  0.99 95.69           C  
ATOM   2770  O   GLY J 363     -30.976 -60.639   9.017  0.99 93.78           O  
ATOM   2771  N   LYS J 364     -30.436 -60.522  11.199  0.99 96.54           N  
ATOM   2772  CA  LYS J 364     -30.625 -59.071  11.302  0.99 96.34           C  
ATOM   2773  C   LYS J 364     -29.508 -58.431  12.125  0.99 97.01           C  
ATOM   2774  O   LYS J 364     -29.416 -58.648  13.334  0.99 96.20           O  
ATOM   2775  CB  LYS J 364     -32.002 -58.767  11.914  0.99 94.45           C  
ATOM   2776  CG  LYS J 364     -32.309 -57.270  12.056  0.94 84.02           C  
ATOM   2777  CD  LYS J 364     -32.513 -56.579  10.705  0.93 78.43           C  
ATOM   2778  CE  LYS J 364     -32.823 -55.091  10.855  0.91 69.44           C  
ATOM   2779  NZ  LYS J 364     -31.604 -54.281  11.052  0.91 60.87           N  
ATOM   2780  N   ASP J 365     -28.696 -57.623  11.458  1.00 97.17           N  
ATOM   2781  CA  ASP J 365     -27.668 -56.807  12.110  1.00 97.40           C  
ATOM   2782  C   ASP J 365     -28.328 -55.585  12.759  1.00 97.36           C  
ATOM   2783  O   ASP J 365     -28.664 -54.609  12.084  1.00 96.83           O  
ATOM   2784  CB  ASP J 365     -26.608 -56.404  11.075  1.00 97.41           C  
ATOM   2785  CG  ASP J 365     -25.522 -55.478  11.624  1.00 97.48           C  
ATOM   2786  OD1 ASP J 365     -25.398 -55.334  12.861  1.00 96.85           O  
ATOM   2787  OD2 ASP J 365     -24.785 -54.894  10.800  1.00 96.65           O  
ATOM   2788  N   GLU J 366     -28.516 -55.645  14.067  1.00 97.67           N  
ATOM   2789  CA  GLU J 366     -29.137 -54.559  14.832  1.00 97.61           C  
ATOM   2790  C   GLU J 366     -28.219 -53.338  14.991  1.00 97.67           C  
ATOM   2791  O   GLU J 366     -28.697 -52.248  15.289  1.00 96.70           O  
ATOM   2792  CB  GLU J 366     -29.563 -55.073  16.215  1.00 96.98           C  
ATOM   2793  CG  GLU J 366     -30.632 -56.174  16.170  0.98 92.96           C  
ATOM   2794  CD  GLU J 366     -31.979 -55.694  15.630  0.98 87.66           C  
ATOM   2795  OE1 GLU J 366     -32.688 -56.497  14.999  0.98 81.14           O  
ATOM   2796  OE2 GLU J 366     -32.323 -54.516  15.835  0.98 81.59           O  
ATOM   2797  N   ALA J 367     -26.917 -53.513  14.791  1.00 97.57           N  
ATOM   2798  CA  ALA J 367     -25.938 -52.441  14.968  1.00 97.67           C  
ATOM   2799  C   ALA J 367     -25.807 -51.547  13.727  1.00 97.79           C  
ATOM   2800  O   ALA J 367     -25.849 -50.322  13.840  1.00 97.05           O  
ATOM   2801  CB  ALA J 367     -24.587 -53.045  15.368  1.00 97.34           C  
ATOM   2802  N   PHE J 368     -25.654 -52.145  12.538  1.00 97.21           N  
ATOM   2803  CA  PHE J 368     -25.377 -51.400  11.298  1.00 97.10           C  
ATOM   2804  C   PHE J 368     -26.276 -51.780  10.117  1.00 96.40           C  
ATOM   2805  O   PHE J 368     -26.128 -51.212   9.035  1.00 94.45           O  
ATOM   2806  CB  PHE J 368     -23.890 -51.552  10.936  1.00 97.20           C  
ATOM   2807  CG  PHE J 368     -22.962 -50.967  11.976  1.00 97.56           C  
ATOM   2808  CD1 PHE J 368     -22.744 -49.587  12.026  1.00 96.92           C  
ATOM   2809  CD2 PHE J 368     -22.349 -51.788  12.929  1.00 97.01           C  
ATOM   2810  CE1 PHE J 368     -21.931 -49.029  13.017  1.00 96.74           C  
ATOM   2811  CE2 PHE J 368     -21.536 -51.241  13.922  1.00 96.91           C  
ATOM   2812  CZ  PHE J 368     -21.329 -49.859  13.966  1.00 97.17           C  
ATOM   2813  N   ASN J 369     -27.205 -52.710  10.306  1.00 95.76           N  
ATOM   2814  CA  ASN J 369     -28.107 -53.170   9.250  1.00 94.85           C  
ATOM   2815  C   ASN J 369     -27.342 -53.689   8.014  1.00 94.30           C  
ATOM   2816  O   ASN J 369     -27.594 -53.266   6.884  1.00 91.99           O  
ATOM   2817  CB  ASN J 369     -29.121 -52.061   8.912  1.00 93.42           C  
ATOM   2818  CG  ASN J 369     -30.289 -52.568   8.093  0.99 87.67           C  
ATOM   2819  OD1 ASN J 369     -30.831 -53.638   8.331  0.99 78.21           O  
ATOM   2820  ND2 ASN J 369     -30.716 -51.791   7.119  0.99 75.77           N  
ATOM   2821  N   HIS J 370     -26.402 -54.599   8.246  0.99 93.70           N  
ATOM   2822  CA  HIS J 370     -25.548 -55.174   7.208  0.99 93.47           C  
ATOM   2823  C   HIS J 370     -26.400 -55.740   6.057  0.99 91.94           C  
ATOM   2824  O   HIS J 370     -27.211 -56.652   6.247  0.99 89.76           O  
ATOM   2825  CB  HIS J 370     -24.650 -56.257   7.827  1.00 93.61           C  
ATOM   2826  CG  HIS J 370     -23.569 -56.751   6.909  1.00 93.63           C  
ATOM   2827  ND1 HIS J 370     -23.795 -57.536   5.800  1.00 87.93           N  
ATOM   2828  CD2 HIS J 370     -22.220 -56.559   6.977  0.99 87.61           C  
ATOM   2829  CE1 HIS J 370     -22.630 -57.807   5.216  0.99 87.87           C  
ATOM   2830  NE2 HIS J 370     -21.656 -57.228   5.913  0.99 89.31           N  
ATOM   2831  N   ARG J 371     -26.208 -55.197   4.867  0.99 87.42           N  
ATOM   2832  CA  ARG J 371     -27.100 -55.436   3.717  1.00 84.41           C  
ATOM   2833  C   ARG J 371     -27.122 -56.875   3.201  1.00 83.57           C  
ATOM   2834  O   ARG J 371     -28.112 -57.290   2.602  1.00 81.18           O  
ATOM   2835  CB  ARG J 371     -26.746 -54.475   2.578  0.99 81.53           C  
ATOM   2836  CG  ARG J 371     -25.396 -54.764   1.911  0.99 78.58           C  
ATOM   2837  CD  ARG J 371     -24.955 -53.610   1.009  0.99 77.09           C  
ATOM   2838  NE  ARG J 371     -24.609 -52.435   1.801  0.99 76.06           N  
ATOM   2839  CZ  ARG J 371     -24.477 -51.187   1.359  0.99 73.89           C  
ATOM   2840  NH1 ARG J 371     -24.635 -50.890   0.085  0.99 70.20           N  
ATOM   2841  NH2 ARG J 371     -24.185 -50.229   2.213  0.99 72.23           N  
ATOM   2842  N   SER J 372     -26.042 -57.603   3.403  0.99 84.31           N  
ATOM   2843  CA  SER J 372     -25.935 -59.013   2.989  0.99 83.10           C  
ATOM   2844  C   SER J 372     -26.132 -59.997   4.145  0.99 83.98           C  
ATOM   2845  O   SER J 372     -26.045 -61.208   3.936  0.99 81.96           O  
ATOM   2846  CB  SER J 372     -24.586 -59.271   2.315  0.99 79.82           C  
ATOM   2847  OG  SER J 372     -24.461 -58.481   1.146  0.99 74.49           O  
ATOM   2848  N   GLY J 373     -26.393 -59.505   5.335  1.00 85.99           N  
ATOM   2849  CA  GLY J 373     -26.404 -60.316   6.551  1.00 86.87           C  
ATOM   2850  C   GLY J 373     -24.991 -60.640   7.032  1.00 89.50           C  
ATOM   2851  O   GLY J 373     -24.066 -60.798   6.237  1.00 88.21           O  
ATOM   2852  N   LEU J 374     -24.835 -60.732   8.343  1.00 93.72           N  
ATOM   2853  CA  LEU J 374     -23.563 -61.120   8.945  1.00 95.52           C  
ATOM   2854  C   LEU J 374     -23.370 -62.636   8.899  1.00 95.92           C  
ATOM   2855  O   LEU J 374     -24.318 -63.396   8.699  1.00 95.38           O  
ATOM   2856  CB  LEU J 374     -23.478 -60.573  10.378  1.00 95.96           C  
ATOM   2857  CG  LEU J 374     -23.339 -59.043  10.449  1.00 95.83           C  
ATOM   2858  CD1 LEU J 374     -23.536 -58.561  11.878  1.00 94.90           C  
ATOM   2859  CD2 LEU J 374     -21.977 -58.569   9.945  0.99 94.41           C  
ATOM   2860  N   VAL J 375     -22.131 -63.057   9.081  1.00 97.01           N  
ATOM   2861  CA  VAL J 375     -21.730 -64.464   9.087  1.00 97.08           C  
ATOM   2862  C   VAL J 375     -21.217 -64.822  10.479  1.00 97.74           C  
ATOM   2863  O   VAL J 375     -20.584 -64.001  11.142  1.00 97.37           O  
ATOM   2864  CB  VAL J 375     -20.665 -64.732   7.998  1.00 95.39           C  
ATOM   2865  CG1 VAL J 375     -20.183 -66.181   8.005  1.00 89.51           C  
ATOM   2866  CG2 VAL J 375     -21.223 -64.409   6.608  1.00 89.84           C  
ATOM   2867  N   ASP J 376     -21.486 -66.041  10.919  1.00 97.90           N  
ATOM   2868  CA  ASP J 376     -21.000 -66.525  12.205  1.00 98.07           C  
ATOM   2869  C   ASP J 376     -19.466 -66.596  12.229  1.00 98.22           C  
ATOM   2870  O   ASP J 376     -18.842 -67.160  11.329  1.00 97.86           O  
ATOM   2871  CB  ASP J 376     -21.612 -67.891  12.529  1.00 97.71           C  
ATOM   2872  CG  ASP J 376     -21.173 -68.385  13.900  1.00 96.59           C  
ATOM   2873  OD1 ASP J 376     -21.728 -67.906  14.912  1.00 93.75           O  
ATOM   2874  OD2 ASP J 376     -20.243 -69.212  13.967  1.00 92.87           O  
ATOM   2875  N   LEU J 377     -18.883 -66.036  13.277  1.00 98.50           N  
ATOM   2876  CA  LEU J 377     -17.436 -65.987  13.491  1.00 98.58           C  
ATOM   2877  C   LEU J 377     -17.015 -66.754  14.754  1.00 98.58           C  
ATOM   2878  O   LEU J 377     -15.978 -66.456  15.348  1.00 98.15           O  
ATOM   2879  CB  LEU J 377     -16.958 -64.520  13.538  1.00 98.47           C  
ATOM   2880  CG  LEU J 377     -17.171 -63.698  12.253  1.00 98.04           C  
ATOM   2881  CD1 LEU J 377     -16.738 -62.253  12.484  1.00 97.35           C  
ATOM   2882  CD2 LEU J 377     -16.386 -64.266  11.074  1.00 97.20           C  
ATOM   2883  N   SER J 378     -17.805 -67.739  15.172  1.00 98.01           N  
ATOM   2884  CA  SER J 378     -17.538 -68.492  16.405  1.00 97.57           C  
ATOM   2885  C   SER J 378     -16.415 -69.528  16.285  1.00 97.67           C  
ATOM   2886  O   SER J 378     -15.912 -69.996  17.305  1.00 96.38           O  
ATOM   2887  CB  SER J 378     -18.815 -69.168  16.912  1.00 95.96           C  
ATOM   2888  OG  SER J 378     -19.253 -70.176  16.021  1.00 90.01           O  
ATOM   2889  N   LYS J 379     -16.022 -69.877  15.061  1.00 97.83           N  
ATOM   2890  CA  LYS J 379     -15.006 -70.907  14.813  1.00 97.68           C  
ATOM   2891  C   LYS J 379     -13.757 -70.318  14.168  1.00 98.17           C  
ATOM   2892  O   LYS J 379     -13.850 -69.611  13.165  1.00 97.46           O  
ATOM   2893  CB  LYS J 379     -15.572 -72.006  13.919  1.00 95.69           C  
ATOM   2894  CG  LYS J 379     -16.729 -72.772  14.561  0.96 85.28           C  
ATOM   2895  CD  LYS J 379     -17.269 -73.804  13.581  0.95 82.90           C  
ATOM   2896  CE  LYS J 379     -18.496 -74.494  14.145  0.94 74.25           C  
ATOM   2897  NZ  LYS J 379     -19.133 -75.355  13.119  0.94 65.69           N  
ATOM   2898  N   GLY J 380     -12.601 -70.650  14.730  1.00 97.86           N  
ATOM   2899  CA  GLY J 380     -11.315 -70.368  14.111  1.00 97.95           C  
ATOM   2900  C   GLY J 380     -10.936 -71.422  13.071  1.00 98.26           C  
ATOM   2901  O   GLY J 380     -11.710 -72.345  12.798  1.00 97.27           O  
ATOM   2902  N   PRO J 381      -9.729 -71.315  12.488  1.00 98.70           N  
ATOM   2903  CA  PRO J 381      -8.800 -70.207  12.722  1.00 98.73           C  
ATOM   2904  C   PRO J 381      -9.302 -68.881  12.137  1.00 98.85           C  
ATOM   2905  O   PRO J 381     -10.260 -68.851  11.360  1.00 98.68           O  
ATOM   2906  CB  PRO J 381      -7.507 -70.662  12.037  1.00 98.16           C  
ATOM   2907  CG  PRO J 381      -7.986 -71.567  10.928  1.00 96.03           C  
ATOM   2908  CD  PRO J 381      -9.195 -72.264  11.514  1.00 98.27           C  
ATOM   2909  N   TYR J 382      -8.647 -67.801  12.533  1.00 98.88           N  
ATOM   2910  CA  TYR J 382      -8.981 -66.445  12.117  1.00 98.90           C  
ATOM   2911  C   TYR J 382      -7.815 -65.795  11.389  1.00 98.89           C  
ATOM   2912  O   TYR J 382      -6.646 -66.105  11.646  1.00 98.83           O  
ATOM   2913  CB  TYR J 382      -9.357 -65.584  13.332  1.00 98.89           C  
ATOM   2914  CG  TYR J 382     -10.531 -66.113  14.126  1.00 98.90           C  
ATOM   2915  CD1 TYR J 382     -11.837 -65.694  13.840  1.00 98.77           C  
ATOM   2916  CD2 TYR J 382     -10.327 -67.041  15.159  1.00 98.77           C  
ATOM   2917  CE1 TYR J 382     -12.921 -66.188  14.567  1.00 98.70           C  
ATOM   2918  CE2 TYR J 382     -11.405 -67.544  15.889  1.00 98.71           C  
ATOM   2919  CZ  TYR J 382     -12.700 -67.116  15.587  1.00 98.76           C  
ATOM   2920  OH  TYR J 382     -13.770 -67.613  16.303  1.00 98.49           O  
ATOM   2921  N   TRP J 383      -8.155 -64.854  10.514  1.00 98.92           N  
ATOM   2922  CA  TRP J 383      -7.208 -63.909   9.949  1.00 98.92           C  
ATOM   2923  C   TRP J 383      -7.605 -62.505  10.371  1.00 98.93           C  
ATOM   2924  O   TRP J 383      -8.784 -62.146  10.346  1.00 98.89           O  
ATOM   2925  CB  TRP J 383      -7.171 -64.018   8.430  1.00 98.86           C  
ATOM   2926  CG  TRP J 383      -6.602 -65.302   7.920  1.00 98.77           C  
ATOM   2927  CD1 TRP J 383      -5.311 -65.522   7.561  1.00 98.41           C  
ATOM   2928  CD2 TRP J 383      -7.307 -66.554   7.700  1.00 98.65           C  
ATOM   2929  NE1 TRP J 383      -5.161 -66.826   7.115  1.00 98.17           N  
ATOM   2930  CE2 TRP J 383      -6.368 -67.484   7.189  1.00 98.38           C  
ATOM   2931  CE3 TRP J 383      -8.639 -66.973   7.877  1.00 98.20           C  
ATOM   2932  CZ2 TRP J 383      -6.728 -68.808   6.849  1.00 97.81           C  
ATOM   2933  CZ3 TRP J 383      -8.997 -68.293   7.543  1.00 97.56           C  
ATOM   2934  CH2 TRP J 383      -8.051 -69.192   7.030  1.00 97.33           C  
ATOM   2935  N   ILE J 384      -6.612 -61.720  10.758  1.00 98.93           N  
ATOM   2936  CA  ILE J 384      -6.804 -60.318  11.122  1.00 98.94           C  
ATOM   2937  C   ILE J 384      -5.751 -59.464  10.410  1.00 98.93           C  
ATOM   2938  O   ILE J 384      -4.554 -59.747  10.474  1.00 98.87           O  
ATOM   2939  CB  ILE J 384      -6.832 -60.124  12.659  1.00 98.91           C  
ATOM   2940  CG1 ILE J 384      -7.176 -58.666  13.002  1.00 98.69           C  
ATOM   2941  CG2 ILE J 384      -5.537 -60.604  13.333  1.00 98.61           C  
ATOM   2942  CD1 ILE J 384      -7.500 -58.426  14.474  1.00 98.38           C  
ATOM   2943  N   LEU J 385      -6.224 -58.432   9.710  1.00 98.94           N  
ATOM   2944  CA  LEU J 385      -5.392 -57.542   8.896  1.00 98.94           C  
ATOM   2945  C   LEU J 385      -5.597 -56.093   9.325  1.00 98.95           C  
ATOM   2946  O   LEU J 385      -6.730 -55.615   9.373  1.00 98.91           O  
ATOM   2947  CB  LEU J 385      -5.762 -57.716   7.414  1.00 98.85           C  
ATOM   2948  CG  LEU J 385      -5.094 -56.718   6.449  1.00 98.48           C  
ATOM   2949  CD1 LEU J 385      -3.600 -56.981   6.309  1.00 97.69           C  
ATOM   2950  CD2 LEU J 385      -5.744 -56.791   5.077  1.00 97.31           C  
ATOM   2951  N   LYS J 386      -4.504 -55.379   9.564  1.00 98.92           N  
ATOM   2952  CA  LYS J 386      -4.529 -53.932   9.802  1.00 98.91           C  
ATOM   2953  C   LYS J 386      -4.540 -53.182   8.468  1.00 98.89           C  
ATOM   2954  O   LYS J 386      -3.705 -53.453   7.601  1.00 98.78           O  
ATOM   2955  CB  LYS J 386      -3.325 -53.524  10.648  1.00 98.85           C  
ATOM   2956  CG  LYS J 386      -3.375 -52.068  11.106  1.00 98.48           C  
ATOM   2957  CD  LYS J 386      -2.190 -51.766  12.017  1.00 97.75           C  
ATOM   2958  CE  LYS J 386      -2.264 -50.340  12.540  1.00 95.57           C  
ATOM   2959  NZ  LYS J 386      -1.175 -50.059  13.505  1.00 92.10           N  
ATOM   2960  N   ALA J 387      -5.454 -52.229   8.314  1.00 98.82           N  
ATOM   2961  CA  ALA J 387      -5.645 -51.512   7.057  1.00 98.80           C  
ATOM   2962  C   ALA J 387      -5.981 -50.038   7.264  1.00 98.76           C  
ATOM   2963  O   ALA J 387      -6.494 -49.627   8.309  1.00 98.60           O  
ATOM   2964  CB  ALA J 387      -6.731 -52.214   6.235  1.00 98.69           C  
ATOM   2965  N   THR J 388      -5.691 -49.240   6.228  1.00 98.48           N  
ATOM   2966  CA  THR J 388      -5.991 -47.803   6.187  1.00 98.21           C  
ATOM   2967  C   THR J 388      -6.289 -47.392   4.735  1.00 98.29           C  
ATOM   2968  O   THR J 388      -5.845 -48.081   3.812  1.00 97.92           O  
ATOM   2969  CB  THR J 388      -4.816 -46.997   6.783  1.00 97.06           C  
ATOM   2970  OG1 THR J 388      -5.216 -45.674   7.078  1.00 85.96           O  
ATOM   2971  CG2 THR J 388      -3.602 -46.939   5.858  1.00 88.10           C  
ATOM   2972  N   PRO J 389      -7.037 -46.299   4.496  1.00 97.84           N  
ATOM   2973  CA  PRO J 389      -7.304 -45.870   3.121  1.00 97.60           C  
ATOM   2974  C   PRO J 389      -6.058 -45.396   2.367  1.00 97.54           C  
ATOM   2975  O   PRO J 389      -5.148 -44.799   2.943  1.00 97.09           O  
ATOM   2976  CB  PRO J 389      -8.326 -44.732   3.260  1.00 96.95           C  
ATOM   2977  CG  PRO J 389      -8.964 -44.966   4.610  1.00 95.20           C  
ATOM   2978  CD  PRO J 389      -7.832 -45.523   5.446  1.00 96.86           C  
ATOM   2979  N   SER J 390      -6.052 -45.628   1.054  1.00 97.80           N  
ATOM   2980  CA  SER J 390      -5.078 -45.063   0.114  1.00 97.79           C  
ATOM   2981  C   SER J 390      -5.792 -44.366  -1.040  1.00 97.82           C  
ATOM   2982  O   SER J 390      -6.932 -44.703  -1.372  1.00 97.67           O  
ATOM   2983  CB  SER J 390      -4.168 -46.155  -0.456  1.00 97.53           C  
ATOM   2984  OG  SER J 390      -3.370 -46.740   0.552  1.00 96.46           O  
ATOM   2985  N   VAL J 391      -5.106 -43.427  -1.687  1.00 98.08           N  
ATOM   2986  CA  VAL J 391      -5.567 -42.883  -2.971  1.00 98.17           C  
ATOM   2987  C   VAL J 391      -5.579 -44.012  -4.006  1.00 98.28           C  
ATOM   2988  O   VAL J 391      -4.630 -44.788  -4.097  1.00 98.08           O  
ATOM   2989  CB  VAL J 391      -4.691 -41.702  -3.426  1.00 97.84           C  
ATOM   2990  CG1 VAL J 391      -5.045 -41.239  -4.842  1.00 96.87           C  
ATOM   2991  CG2 VAL J 391      -4.868 -40.522  -2.463  1.00 96.88           C  
ATOM   2992  N   HIS J 392      -6.662 -44.095  -4.788  1.00 98.46           N  
ATOM   2993  CA  HIS J 392      -6.917 -45.259  -5.643  1.00 98.49           C  
ATOM   2994  C   HIS J 392      -7.171 -44.923  -7.115  1.00 98.53           C  
ATOM   2995  O   HIS J 392      -6.669 -45.608  -8.004  1.00 98.29           O  
ATOM   2996  CB  HIS J 392      -8.104 -46.035  -5.055  1.00 98.39           C  
ATOM   2997  CG  HIS J 392      -8.420 -47.309  -5.772  1.00 98.34           C  
ATOM   2998  ND1 HIS J 392      -7.487 -48.269  -6.104  1.00 97.29           N  
ATOM   2999  CD2 HIS J 392      -9.625 -47.766  -6.202  1.00 97.47           C  
ATOM   3000  CE1 HIS J 392      -8.113 -49.266  -6.717  1.00 97.29           C  
ATOM   3001  NE2 HIS J 392      -9.415 -48.992  -6.786  1.00 97.36           N  
ATOM   3002  N   HIS J 393      -7.965 -43.900  -7.399  1.00 98.65           N  
ATOM   3003  CA  HIS J 393      -8.376 -43.571  -8.769  1.00 98.73           C  
ATOM   3004  C   HIS J 393      -8.681 -42.079  -8.885  1.00 98.69           C  
ATOM   3005  O   HIS J 393      -9.248 -41.481  -7.971  1.00 98.56           O  
ATOM   3006  CB  HIS J 393      -9.609 -44.410  -9.136  1.00 98.77           C  
ATOM   3007  CG  HIS J 393     -10.074 -44.244 -10.552  1.00 98.76           C  
ATOM   3008  ND1 HIS J 393      -9.682 -45.047 -11.600  1.00 96.38           N  
ATOM   3009  CD2 HIS J 393     -10.936 -43.327 -11.074  1.00 96.68           C  
ATOM   3010  CE1 HIS J 393     -10.291 -44.635 -12.709  1.00 96.82           C  
ATOM   3011  NE2 HIS J 393     -11.058 -43.590 -12.421  1.00 97.33           N  
ATOM   3012  N   THR J 394      -8.329 -41.482 -10.028  1.00 98.82           N  
ATOM   3013  CA  THR J 394      -8.589 -40.065 -10.298  1.00 98.83           C  
ATOM   3014  C   THR J 394      -9.728 -39.945 -11.317  1.00 98.82           C  
ATOM   3015  O   THR J 394      -9.553 -40.226 -12.506  1.00 98.67           O  
ATOM   3016  CB  THR J 394      -7.305 -39.353 -10.770  1.00 98.74           C  
ATOM   3017  OG1 THR J 394      -6.727 -40.007 -11.888  1.00 98.39           O  
ATOM   3018  CG2 THR J 394      -6.259 -39.345  -9.658  1.00 98.44           C  
ATOM   3019  N   MET J 395     -10.918 -39.566 -10.853  1.00 98.71           N  
ATOM   3020  CA  MET J 395     -12.101 -39.491 -11.716  1.00 98.69           C  
ATOM   3021  C   MET J 395     -12.017 -38.344 -12.731  1.00 98.75           C  
ATOM   3022  O   MET J 395     -12.615 -38.430 -13.806  1.00 98.56           O  
ATOM   3023  CB  MET J 395     -13.395 -39.362 -10.894  1.00 98.43           C  
ATOM   3024  CG  MET J 395     -13.846 -40.682 -10.251  1.00 97.70           C  
ATOM   3025  SD  MET J 395     -12.913 -41.163  -8.779  1.00 97.10           S  
ATOM   3026  CE  MET J 395     -13.555 -39.957  -7.589  1.00 94.89           C  
ATOM   3027  N   GLY J 396     -11.274 -37.304 -12.414  1.00 98.79           N  
ATOM   3028  CA  GLY J 396     -11.017 -36.197 -13.334  1.00 98.80           C  
ATOM   3029  C   GLY J 396     -10.025 -36.547 -14.435  1.00 98.90           C  
ATOM   3030  O   GLY J 396      -9.390 -37.606 -14.424  1.00 98.84           O  
ATOM   3031  N   GLY J 397      -9.902 -35.637 -15.392  1.00 98.89           N  
ATOM   3032  CA  GLY J 397      -8.979 -35.766 -16.507  1.00 98.92           C  
ATOM   3033  C   GLY J 397      -9.436 -34.980 -17.727  1.00 98.94           C  
ATOM   3034  O   GLY J 397     -10.236 -34.048 -17.622  1.00 98.89           O  
ATOM   3035  N   LEU J 398      -8.920 -35.371 -18.888  1.00 98.96           N  
ATOM   3036  CA  LEU J 398      -9.200 -34.679 -20.144  1.00 98.96           C  
ATOM   3037  C   LEU J 398     -10.680 -34.757 -20.515  1.00 98.95           C  
ATOM   3038  O   LEU J 398     -11.344 -35.779 -20.307  1.00 98.87           O  
ATOM   3039  CB  LEU J 398      -8.329 -35.253 -21.275  1.00 98.95           C  
ATOM   3040  CG  LEU J 398      -6.811 -35.076 -21.069  1.00 98.90           C  
ATOM   3041  CD1 LEU J 398      -6.051 -35.743 -22.209  1.00 98.87           C  
ATOM   3042  CD2 LEU J 398      -6.407 -33.600 -20.992  1.00 98.85           C  
ATOM   3043  N   VAL J 399     -11.181 -33.674 -21.085  1.00 98.94           N  
ATOM   3044  CA  VAL J 399     -12.533 -33.636 -21.642  1.00 98.93           C  
ATOM   3045  C   VAL J 399     -12.505 -34.264 -23.032  1.00 98.95           C  
ATOM   3046  O   VAL J 399     -11.718 -33.862 -23.892  1.00 98.90           O  
ATOM   3047  CB  VAL J 399     -13.091 -32.198 -21.686  1.00 98.84           C  
ATOM   3048  CG1 VAL J 399     -14.494 -32.167 -22.301  1.00 98.45           C  
ATOM   3049  CG2 VAL J 399     -13.156 -31.604 -20.277  1.00 98.40           C  
ATOM   3050  N   VAL J 400     -13.371 -35.248 -23.242  1.00 98.90           N  
ATOM   3051  CA  VAL J 400     -13.532 -35.934 -24.527  1.00 98.89           C  
ATOM   3052  C   VAL J 400     -15.014 -36.035 -24.875  1.00 98.84           C  
ATOM   3053  O   VAL J 400     -15.878 -35.882 -24.007  1.00 98.64           O  
ATOM   3054  CB  VAL J 400     -12.886 -37.343 -24.527  1.00 98.84           C  
ATOM   3055  CG1 VAL J 400     -11.369 -37.268 -24.342  1.00 98.48           C  
ATOM   3056  CG2 VAL J 400     -13.482 -38.257 -23.451  1.00 98.41           C  
ATOM   3057  N   ASP J 401     -15.307 -36.318 -26.138  1.00 98.77           N  
ATOM   3058  CA  ASP J 401     -16.652 -36.724 -26.540  1.00 98.67           C  
ATOM   3059  C   ASP J 401     -16.775 -38.260 -26.591  1.00 98.73           C  
ATOM   3060  O   ASP J 401     -15.819 -38.990 -26.319  1.00 98.62           O  
ATOM   3061  CB  ASP J 401     -17.056 -36.024 -27.852  1.00 98.40           C  
ATOM   3062  CG  ASP J 401     -16.283 -36.456 -29.095  1.00 98.19           C  
ATOM   3063  OD1 ASP J 401     -15.527 -37.454 -29.063  1.00 97.61           O  
ATOM   3064  OD2 ASP J 401     -16.469 -35.801 -30.144  1.00 96.90           O  
ATOM   3065  N   THR J 402     -17.961 -38.762 -26.953  1.00 98.57           N  
ATOM   3066  CA  THR J 402     -18.223 -40.211 -27.042  1.00 98.58           C  
ATOM   3067  C   THR J 402     -17.396 -40.927 -28.121  1.00 98.63           C  
ATOM   3068  O   THR J 402     -17.340 -42.156 -28.141  1.00 98.47           O  
ATOM   3069  CB  THR J 402     -19.713 -40.493 -27.295  1.00 98.29           C  
ATOM   3070  OG1 THR J 402     -20.137 -39.800 -28.460  1.00 96.80           O  
ATOM   3071  CG2 THR J 402     -20.580 -40.040 -26.125  1.00 96.62           C  
ATOM   3072  N   ARG J 403     -16.752 -40.179 -29.004  1.00 98.58           N  
ATOM   3073  CA  ARG J 403     -15.788 -40.669 -29.995  1.00 98.45           C  
ATOM   3074  C   ARG J 403     -14.344 -40.517 -29.507  1.00 98.56           C  
ATOM   3075  O   ARG J 403     -13.411 -40.639 -30.306  1.00 98.42           O  
ATOM   3076  CB  ARG J 403     -16.002 -39.948 -31.334  1.00 98.02           C  
ATOM   3077  CG  ARG J 403     -17.410 -40.163 -31.914  1.00 96.70           C  
ATOM   3078  CD  ARG J 403     -17.640 -39.306 -33.160  1.00 94.62           C  
ATOM   3079  NE  ARG J 403     -16.696 -39.648 -34.223  1.00 91.17           N  
ATOM   3080  CZ  ARG J 403     -16.449 -38.946 -35.318  1.00 88.54           C  
ATOM   3081  NH1 ARG J 403     -17.089 -37.833 -35.582  1.00 83.97           N  
ATOM   3082  NH2 ARG J 403     -15.539 -39.370 -36.162  1.00 84.17           N  
ATOM   3083  N   THR J 404     -14.154 -40.234 -28.231  1.00 98.67           N  
ATOM   3084  CA  THR J 404     -12.864 -40.058 -27.546  1.00 98.77           C  
ATOM   3085  C   THR J 404     -12.022 -38.866 -28.026  1.00 98.79           C  
ATOM   3086  O   THR J 404     -10.847 -38.761 -27.670  1.00 98.75           O  
ATOM   3087  CB  THR J 404     -12.017 -41.351 -27.524  1.00 98.77           C  
ATOM   3088  OG1 THR J 404     -11.472 -41.624 -28.805  1.00 98.60           O  
ATOM   3089  CG2 THR J 404     -12.834 -42.561 -27.075  1.00 98.49           C  
ATOM   3090  N   ARG J 405     -12.596 -37.968 -28.796  1.00 98.64           N  
ATOM   3091  CA  ARG J 405     -11.872 -36.798 -29.311  1.00 98.56           C  
ATOM   3092  C   ARG J 405     -11.665 -35.783 -28.191  1.00 98.67           C  
ATOM   3093  O   ARG J 405     -12.636 -35.384 -27.542  1.00 98.66           O  
ATOM   3094  CB  ARG J 405     -12.631 -36.169 -30.483  1.00 98.31           C  
ATOM   3095  CG  ARG J 405     -12.789 -37.136 -31.665  1.00 97.66           C  
ATOM   3096  CD  ARG J 405     -13.577 -36.508 -32.816  1.00 96.50           C  
ATOM   3097  NE  ARG J 405     -14.936 -36.156 -32.409  1.00 95.20           N  
ATOM   3098  CZ  ARG J 405     -15.840 -35.540 -33.161  1.00 94.31           C  
ATOM   3099  NH1 ARG J 405     -15.581 -35.197 -34.407  1.00 90.57           N  
ATOM   3100  NH2 ARG J 405     -17.021 -35.264 -32.654  1.00 90.06           N  
ATOM   3101  N   VAL J 406     -10.427 -35.373 -27.982  1.00 98.61           N  
ATOM   3102  CA  VAL J 406     -10.087 -34.400 -26.939  1.00 98.73           C  
ATOM   3103  C   VAL J 406     -10.610 -33.018 -27.333  1.00 98.65           C  
ATOM   3104  O   VAL J 406     -10.446 -32.581 -28.477  1.00 98.60           O  
ATOM   3105  CB  VAL J 406      -8.567 -34.365 -26.660  1.00 98.84           C  
ATOM   3106  CG1 VAL J 406      -8.214 -33.338 -25.575  1.00 98.78           C  
ATOM   3107  CG2 VAL J 406      -8.067 -35.742 -26.206  1.00 98.82           C  
ATOM   3108  N   LEU J 407     -11.231 -32.349 -26.376  1.00 98.82           N  
ATOM   3109  CA  LEU J 407     -11.756 -30.998 -26.559  1.00 98.85           C  
ATOM   3110  C   LEU J 407     -10.826 -29.965 -25.921  1.00 98.88           C  
ATOM   3111  O   LEU J 407     -10.214 -30.222 -24.879  1.00 98.81           O  
ATOM   3112  CB  LEU J 407     -13.177 -30.882 -25.976  1.00 98.69           C  
ATOM   3113  CG  LEU J 407     -14.203 -31.921 -26.464  1.00 97.79           C  
ATOM   3114  CD1 LEU J 407     -15.593 -31.578 -25.929  1.00 94.75           C  
ATOM   3115  CD2 LEU J 407     -14.274 -32.009 -27.989  1.00 93.84           C  
ATOM   3116  N   ASP J 408     -10.734 -28.805 -26.547  1.00 98.71           N  
ATOM   3117  CA  ASP J 408     -10.009 -27.667 -25.986  1.00 98.67           C  
ATOM   3118  C   ASP J 408     -10.856 -26.906 -24.949  1.00 98.66           C  
ATOM   3119  O   ASP J 408     -12.016 -27.247 -24.680  1.00 98.45           O  
ATOM   3120  CB  ASP J 408      -9.470 -26.758 -27.111  1.00 98.48           C  
ATOM   3121  CG  ASP J 408     -10.530 -26.001 -27.912  1.00 98.17           C  
ATOM   3122  OD1 ASP J 408     -11.690 -25.868 -27.453  1.00 97.29           O  
ATOM   3123  OD2 ASP J 408     -10.184 -25.509 -29.007  1.00 96.65           O  
ATOM   3124  N   GLU J 409     -10.279 -25.867 -24.367  1.00 98.18           N  
ATOM   3125  CA  GLU J 409     -10.922 -25.027 -23.349  1.00 97.80           C  
ATOM   3126  C   GLU J 409     -12.174 -24.290 -23.861  1.00 97.92           C  
ATOM   3127  O   GLU J 409     -12.993 -23.832 -23.068  1.00 96.83           O  
ATOM   3128  CB  GLU J 409      -9.904 -24.007 -22.824  1.00 96.40           C  
ATOM   3129  CG  GLU J 409      -8.726 -24.657 -22.071  0.99 90.33           C  
ATOM   3130  CD  GLU J 409      -7.592 -23.671 -21.753  0.98 85.38           C  
ATOM   3131  OE1 GLU J 409      -6.876 -23.907 -20.763  0.98 79.94           O  
ATOM   3132  OE2 GLU J 409      -7.412 -22.687 -22.495  0.98 80.69           O  
ATOM   3133  N   GLN J 410     -12.335 -24.191 -25.185  1.00 98.10           N  
ATOM   3134  CA  GLN J 410     -13.510 -23.593 -25.828  1.00 97.97           C  
ATOM   3135  C   GLN J 410     -14.550 -24.644 -26.254  1.00 98.13           C  
ATOM   3136  O   GLN J 410     -15.550 -24.307 -26.891  1.00 97.30           O  
ATOM   3137  CB  GLN J 410     -13.081 -22.717 -27.021  1.00 97.29           C  
ATOM   3138  CG  GLN J 410     -12.253 -21.484 -26.622  0.98 92.25           C  
ATOM   3139  CD  GLN J 410     -10.808 -21.816 -26.243  0.97 82.42           C  
ATOM   3140  OE1 GLN J 410     -10.131 -22.584 -26.912  0.97 74.36           O  
ATOM   3141  NE2 GLN J 410     -10.313 -21.229 -25.171  0.97 69.66           N  
ATOM   3142  N   GLY J 411     -14.319 -25.922 -25.917  1.00 98.26           N  
ATOM   3143  CA  GLY J 411     -15.216 -27.019 -26.282  1.00 98.15           C  
ATOM   3144  C   GLY J 411     -15.110 -27.467 -27.738  1.00 98.36           C  
ATOM   3145  O   GLY J 411     -16.022 -28.126 -28.242  1.00 97.86           O  
ATOM   3146  N   LYS J 412     -14.022 -27.125 -28.415  1.00 98.47           N  
ATOM   3147  CA  LYS J 412     -13.774 -27.544 -29.800  1.00 98.42           C  
ATOM   3148  C   LYS J 412     -12.864 -28.763 -29.842  1.00 98.54           C  
ATOM   3149  O   LYS J 412     -11.949 -28.894 -29.033  1.00 98.34           O  
ATOM   3150  CB  LYS J 412     -13.154 -26.396 -30.616  1.00 97.90           C  
ATOM   3151  CG  LYS J 412     -14.016 -25.130 -30.687  0.96 88.91           C  
ATOM   3152  CD  LYS J 412     -15.349 -25.379 -31.385  0.94 82.12           C  
ATOM   3153  CE  LYS J 412     -16.125 -24.078 -31.534  0.93 71.92           C  
ATOM   3154  NZ  LYS J 412     -17.428 -24.291 -32.206  0.92 62.13           N  
ATOM   3155  N   VAL J 413     -13.103 -29.650 -30.804  1.00 98.28           N  
ATOM   3156  CA  VAL J 413     -12.248 -30.817 -31.037  1.00 98.17           C  
ATOM   3157  C   VAL J 413     -10.843 -30.367 -31.443  1.00 98.13           C  
ATOM   3158  O   VAL J 413     -10.690 -29.566 -32.363  1.00 97.82           O  
ATOM   3159  CB  VAL J 413     -12.852 -31.739 -32.116  1.00 97.83           C  
ATOM   3160  CG1 VAL J 413     -11.887 -32.852 -32.542  1.00 96.92           C  
ATOM   3161  CG2 VAL J 413     -14.149 -32.376 -31.615  1.00 96.95           C  
ATOM   3162  N   ILE J 414      -9.831 -30.921 -30.775  1.00 98.07           N  
ATOM   3163  CA  ILE J 414      -8.434 -30.791 -31.203  1.00 98.10           C  
ATOM   3164  C   ILE J 414      -8.184 -31.869 -32.272  1.00 97.80           C  
ATOM   3165  O   ILE J 414      -8.165 -33.061 -31.944  1.00 97.63           O  
ATOM   3166  CB  ILE J 414      -7.467 -30.927 -30.004  1.00 98.41           C  
ATOM   3167  CG1 ILE J 414      -7.765 -29.845 -28.941  1.00 98.44           C  
ATOM   3168  CG2 ILE J 414      -6.013 -30.836 -30.497  1.00 98.43           C  
ATOM   3169  CD1 ILE J 414      -6.963 -29.997 -27.647  1.00 98.41           C  
ATOM   3170  N   PRO J 415      -8.017 -31.499 -33.552  1.00 97.89           N  
ATOM   3171  CA  PRO J 415      -7.919 -32.500 -34.617  1.00 97.73           C  
ATOM   3172  C   PRO J 415      -6.731 -33.447 -34.431  1.00 97.82           C  
ATOM   3173  O   PRO J 415      -5.619 -33.013 -34.128  1.00 97.72           O  
ATOM   3174  CB  PRO J 415      -7.785 -31.677 -35.909  1.00 97.29           C  
ATOM   3175  CG  PRO J 415      -8.405 -30.340 -35.567  1.00 95.65           C  
ATOM   3176  CD  PRO J 415      -8.043 -30.148 -34.105  1.00 97.46           C  
ATOM   3177  N   GLY J 416      -6.967 -34.744 -34.623  1.00 97.66           N  
ATOM   3178  CA  GLY J 416      -5.924 -35.762 -34.509  1.00 97.83           C  
ATOM   3179  C   GLY J 416      -5.598 -36.216 -33.090  1.00 98.16           C  
ATOM   3180  O   GLY J 416      -4.762 -37.104 -32.926  1.00 98.17           O  
ATOM   3181  N   LEU J 417      -6.242 -35.658 -32.069  1.00 98.36           N  
ATOM   3182  CA  LEU J 417      -5.997 -36.026 -30.675  1.00 98.59           C  
ATOM   3183  C   LEU J 417      -7.191 -36.764 -30.066  1.00 98.58           C  
ATOM   3184  O   LEU J 417      -8.332 -36.296 -30.121  1.00 98.63           O  
ATOM   3185  CB  LEU J 417      -5.637 -34.781 -29.857  1.00 98.76           C  
ATOM   3186  CG  LEU J 417      -5.094 -35.065 -28.441  1.00 98.83           C  
ATOM   3187  CD1 LEU J 417      -3.804 -35.885 -28.474  1.00 98.79           C  
ATOM   3188  CD2 LEU J 417      -4.833 -33.755 -27.707  1.00 98.81           C  
ATOM   3189  N   PHE J 418      -6.898 -37.911 -29.453  1.00 98.82           N  
ATOM   3190  CA  PHE J 418      -7.868 -38.774 -28.785  1.00 98.87           C  
ATOM   3191  C   PHE J 418      -7.354 -39.110 -27.386  1.00 98.94           C  
ATOM   3192  O   PHE J 418      -6.149 -39.062 -27.133  1.00 98.93           O  
ATOM   3193  CB  PHE J 418      -8.073 -40.055 -29.611  1.00 98.79           C  
ATOM   3194  CG  PHE J 418      -8.513 -39.795 -31.038  1.00 98.70           C  
ATOM   3195  CD1 PHE J 418      -7.574 -39.491 -32.030  1.00 98.49           C  
ATOM   3196  CD2 PHE J 418      -9.867 -39.810 -31.377  1.00 98.42           C  
ATOM   3197  CE1 PHE J 418      -7.978 -39.195 -33.334  1.00 98.16           C  
ATOM   3198  CE2 PHE J 418     -10.283 -39.522 -32.680  1.00 98.13           C  
ATOM   3199  CZ  PHE J 418      -9.337 -39.209 -33.658  1.00 98.09           C  
ATOM   3200  N   ALA J 419      -8.260 -39.458 -26.475  1.00 98.94           N  
ATOM   3201  CA  ALA J 419      -7.872 -39.931 -25.148  1.00 98.96           C  
ATOM   3202  C   ALA J 419      -8.865 -40.958 -24.618  1.00 98.96           C  
ATOM   3203  O   ALA J 419     -10.074 -40.845 -24.837  1.00 98.93           O  
ATOM   3204  CB  ALA J 419      -7.724 -38.747 -24.183  1.00 98.95           C  
ATOM   3205  N   ALA J 420      -8.349 -41.966 -23.897  1.00 98.99           N  
ATOM   3206  CA  ALA J 420      -9.175 -43.022 -23.325  1.00 98.99           C  
ATOM   3207  C   ALA J 420      -8.620 -43.524 -21.990  1.00 98.99           C  
ATOM   3208  O   ALA J 420      -7.411 -43.501 -21.750  1.00 98.98           O  
ATOM   3209  CB  ALA J 420      -9.307 -44.170 -24.329  1.00 98.97           C  
ATOM   3210  N   GLY J 421      -9.518 -44.013 -21.142  1.00 98.98           N  
ATOM   3211  CA  GLY J 421      -9.182 -44.578 -19.843  1.00 98.98           C  
ATOM   3212  C   GLY J 421      -9.150 -43.554 -18.721  1.00 98.98           C  
ATOM   3213  O   GLY J 421      -9.822 -42.519 -18.782  1.00 98.95           O  
ATOM   3214  N   GLU J 422      -8.373 -43.849 -17.683  1.00 98.97           N  
ATOM   3215  CA  GLU J 422      -8.325 -43.029 -16.469  1.00 98.97           C  
ATOM   3216  C   GLU J 422      -7.794 -41.605 -16.708  1.00 98.97           C  
ATOM   3217  O   GLU J 422      -8.039 -40.710 -15.900  1.00 98.90           O  
ATOM   3218  CB  GLU J 422      -7.516 -43.764 -15.380  1.00 98.94           C  
ATOM   3219  CG  GLU J 422      -7.682 -43.154 -13.986  1.00 98.80           C  
ATOM   3220  CD  GLU J 422      -6.942 -43.894 -12.869  1.00 98.82           C  
ATOM   3221  OE1 GLU J 422      -6.765 -43.285 -11.792  1.00 98.40           O  
ATOM   3222  OE2 GLU J 422      -6.538 -45.060 -13.055  1.00 98.37           O  
ATOM   3223  N   VAL J 423      -7.103 -41.367 -17.824  1.00 98.99           N  
ATOM   3224  CA  VAL J 423      -6.664 -40.018 -18.201  1.00 98.99           C  
ATOM   3225  C   VAL J 423      -7.841 -39.072 -18.513  1.00 98.99           C  
ATOM   3226  O   VAL J 423      -7.663 -37.855 -18.506  1.00 98.96           O  
ATOM   3227  CB  VAL J 423      -5.653 -40.075 -19.373  1.00 98.99           C  
ATOM   3228  CG1 VAL J 423      -6.329 -40.388 -20.713  1.00 98.92           C  
ATOM   3229  CG2 VAL J 423      -4.837 -38.791 -19.496  1.00 98.91           C  
ATOM   3230  N   THR J 424      -9.035 -39.603 -18.769  1.00 98.97           N  
ATOM   3231  CA  THR J 424     -10.230 -38.804 -19.074  1.00 98.95           C  
ATOM   3232  C   THR J 424     -11.030 -38.473 -17.814  1.00 98.92           C  
ATOM   3233  O   THR J 424     -10.850 -39.100 -16.763  1.00 98.75           O  
ATOM   3234  CB  THR J 424     -11.124 -39.484 -20.126  1.00 98.91           C  
ATOM   3235  OG1 THR J 424     -11.733 -40.652 -19.598  1.00 98.42           O  
ATOM   3236  CG2 THR J 424     -10.335 -39.858 -21.381  1.00 98.40           C  
ATOM   3237  N   GLY J 425     -11.923 -37.497 -17.903  1.00 98.53           N  
ATOM   3238  CA  GLY J 425     -12.531 -36.861 -16.741  1.00 98.24           C  
ATOM   3239  C   GLY J 425     -14.049 -36.742 -16.686  1.00 97.87           C  
ATOM   3240  O   GLY J 425     -14.550 -35.942 -15.895  1.00 95.11           O  
ATOM   3241  N   LEU J 426     -14.808 -37.509 -17.482  1.00 97.75           N  
ATOM   3242  CA  LEU J 426     -16.262 -37.298 -17.599  1.00 97.43           C  
ATOM   3243  C   LEU J 426     -17.136 -38.448 -17.092  1.00 97.61           C  
ATOM   3244  O   LEU J 426     -18.255 -38.206 -16.637  1.00 95.67           O  
ATOM   3245  CB  LEU J 426     -16.612 -36.995 -19.062  1.00 95.41           C  
ATOM   3246  CG  LEU J 426     -16.042 -35.679 -19.610  1.00 92.89           C  
ATOM   3247  CD1 LEU J 426     -16.381 -35.553 -21.089  1.00 87.73           C  
ATOM   3248  CD2 LEU J 426     -16.589 -34.460 -18.871  1.00 87.20           C  
ATOM   3249  N   THR J 427     -16.670 -39.688 -17.172  1.00 97.68           N  
ATOM   3250  CA  THR J 427     -17.543 -40.865 -17.052  1.00 97.73           C  
ATOM   3251  C   THR J 427     -18.047 -41.128 -15.632  1.00 97.83           C  
ATOM   3252  O   THR J 427     -19.207 -41.503 -15.448  1.00 96.95           O  
ATOM   3253  CB  THR J 427     -16.812 -42.113 -17.584  1.00 96.83           C  
ATOM   3254  OG1 THR J 427     -16.185 -41.809 -18.821  1.00 92.05           O  
ATOM   3255  CG2 THR J 427     -17.763 -43.281 -17.800  1.00 91.95           C  
ATOM   3256  N   HIS J 428     -17.199 -40.949 -14.622  1.00 98.00           N  
ATOM   3257  CA  HIS J 428     -17.441 -41.519 -13.290  1.00 97.98           C  
ATOM   3258  C   HIS J 428     -17.974 -40.530 -12.248  1.00 97.62           C  
ATOM   3259  O   HIS J 428     -18.266 -40.933 -11.122  1.00 96.83           O  
ATOM   3260  CB  HIS J 428     -16.170 -42.225 -12.800  1.00 98.16           C  
ATOM   3261  CG  HIS J 428     -15.682 -43.277 -13.753  1.00 98.30           C  
ATOM   3262  ND1 HIS J 428     -16.417 -44.387 -14.118  1.00 95.99           N  
ATOM   3263  CD2 HIS J 428     -14.513 -43.333 -14.455  1.00 96.19           C  
ATOM   3264  CE1 HIS J 428     -15.714 -45.087 -15.003  1.00 96.49           C  
ATOM   3265  NE2 HIS J 428     -14.556 -44.473 -15.227  1.00 96.98           N  
ATOM   3266  N   GLY J 429     -18.123 -39.262 -12.595  1.00 97.23           N  
ATOM   3267  CA  GLY J 429     -18.631 -38.250 -11.677  1.00 96.98           C  
ATOM   3268  C   GLY J 429     -17.763 -38.083 -10.433  1.00 97.10           C  
ATOM   3269  O   GLY J 429     -16.536 -38.107 -10.513  1.00 96.32           O  
ATOM   3270  N   THR J 430     -18.410 -37.921  -9.279  1.00 96.51           N  
ATOM   3271  CA  THR J 430     -17.714 -37.706  -8.002  1.00 96.16           C  
ATOM   3272  C   THR J 430     -17.083 -38.972  -7.429  1.00 95.90           C  
ATOM   3273  O   THR J 430     -16.181 -38.890  -6.595  1.00 94.83           O  
ATOM   3274  CB  THR J 430     -18.668 -37.151  -6.933  1.00 95.39           C  
ATOM   3275  OG1 THR J 430     -19.678 -38.107  -6.641  1.00 94.40           O  
ATOM   3276  CG2 THR J 430     -19.340 -35.852  -7.370  1.00 94.41           C  
ATOM   3277  N   ASN J 431     -17.588 -40.130  -7.841  1.00 94.59           N  
ATOM   3278  CA  ASN J 431     -17.215 -41.412  -7.260  1.00 94.00           C  
ATOM   3279  C   ASN J 431     -17.419 -42.536  -8.278  1.00 95.08           C  
ATOM   3280  O   ASN J 431     -18.540 -42.809  -8.705  1.00 94.74           O  
ATOM   3281  CB  ASN J 431     -18.047 -41.660  -5.993  1.00 92.04           C  
ATOM   3282  CG  ASN J 431     -17.807 -43.033  -5.410  1.00 89.36           C  
ATOM   3283  OD1 ASN J 431     -16.753 -43.306  -4.846  1.00 83.60           O  
ATOM   3284  ND2 ASN J 431     -18.753 -43.930  -5.559  1.00 81.90           N  
ATOM   3285  N   ARG J 432     -16.335 -43.202  -8.632  1.00 96.39           N  
ATOM   3286  CA  ARG J 432     -16.389 -44.361  -9.526  1.00 96.74           C  
ATOM   3287  C   ARG J 432     -16.880 -45.597  -8.769  1.00 96.46           C  
ATOM   3288  O   ARG J 432     -16.426 -45.867  -7.655  1.00 95.96           O  
ATOM   3289  CB  ARG J 432     -14.995 -44.608 -10.118  1.00 97.00           C  
ATOM   3290  CG  ARG J 432     -14.955 -45.762 -11.113  1.00 96.80           C  
ATOM   3291  CD  ARG J 432     -13.549 -45.986 -11.683  1.00 96.85           C  
ATOM   3292  NE  ARG J 432     -12.591 -46.377 -10.641  1.00 96.75           N  
ATOM   3293  CZ  ARG J 432     -12.436 -47.595 -10.126  1.00 97.18           C  
ATOM   3294  NH1 ARG J 432     -13.180 -48.616 -10.516  1.00 95.45           N  
ATOM   3295  NH2 ARG J 432     -11.529 -47.814  -9.208  1.00 95.82           N  
ATOM   3296  N   LEU J 433     -17.755 -46.371  -9.400  1.00 94.91           N  
ATOM   3297  CA  LEU J 433     -18.114 -47.688  -8.872  1.00 95.08           C  
ATOM   3298  C   LEU J 433     -17.013 -48.713  -9.159  1.00 95.92           C  
ATOM   3299  O   LEU J 433     -16.391 -48.693 -10.224  1.00 95.91           O  
ATOM   3300  CB  LEU J 433     -19.455 -48.153  -9.450  1.00 94.10           C  
ATOM   3301  CG  LEU J 433     -20.674 -47.280  -9.100  1.00 92.64           C  
ATOM   3302  CD1 LEU J 433     -21.946 -47.964  -9.595  1.00 91.61           C  
ATOM   3303  CD2 LEU J 433     -20.790 -47.025  -7.598  1.00 91.07           C  
ATOM   3304  N   GLY J 434     -16.795 -49.625  -8.220  1.00 95.13           N  
ATOM   3305  CA  GLY J 434     -15.864 -50.735  -8.413  1.00 95.13           C  
ATOM   3306  C   GLY J 434     -16.206 -51.521  -9.678  1.00 95.72           C  
ATOM   3307  O   GLY J 434     -17.378 -51.771  -9.950  1.00 95.68           O  
ATOM   3308  N   GLY J 435     -15.199 -51.879 -10.461  1.00 97.30           N  
ATOM   3309  CA  GLY J 435     -15.352 -52.601 -11.726  1.00 97.77           C  
ATOM   3310  C   GLY J 435     -15.679 -51.745 -12.948  1.00 98.33           C  
ATOM   3311  O   GLY J 435     -15.628 -52.246 -14.074  1.00 98.39           O  
ATOM   3312  N   ASN J 436     -16.006 -50.453 -12.765  1.00 98.57           N  
ATOM   3313  CA  ASN J 436     -16.335 -49.586 -13.902  1.00 98.69           C  
ATOM   3314  C   ASN J 436     -15.107 -49.052 -14.649  1.00 98.83           C  
ATOM   3315  O   ASN J 436     -15.221 -48.716 -15.825  1.00 98.81           O  
ATOM   3316  CB  ASN J 436     -17.252 -48.428 -13.470  1.00 98.52           C  
ATOM   3317  CG  ASN J 436     -18.728 -48.797 -13.450  1.00 98.20           C  
ATOM   3318  OD1 ASN J 436     -19.118 -49.943 -13.633  1.00 95.87           O  
ATOM   3319  ND2 ASN J 436     -19.585 -47.818 -13.249  1.00 95.76           N  
ATOM   3320  N   ALA J 437     -13.940 -48.984 -14.017  1.00 98.95           N  
ATOM   3321  CA  ALA J 437     -12.740 -48.520 -14.723  1.00 98.96           C  
ATOM   3322  C   ALA J 437     -12.333 -49.480 -15.839  1.00 98.98           C  
ATOM   3323  O   ALA J 437     -12.003 -49.034 -16.935  1.00 98.96           O  
ATOM   3324  CB  ALA J 437     -11.587 -48.304 -13.747  1.00 98.89           C  
ATOM   3325  N   TYR J 438     -12.390 -50.780 -15.598  1.00 98.97           N  
ATOM   3326  CA  TYR J 438     -12.069 -51.750 -16.651  1.00 98.98           C  
ATOM   3327  C   TYR J 438     -13.082 -51.698 -17.798  1.00 98.99           C  
ATOM   3328  O   TYR J 438     -12.696 -51.770 -18.963  1.00 98.98           O  
ATOM   3329  CB  TYR J 438     -11.920 -53.160 -16.068  1.00 98.97           C  
ATOM   3330  CG  TYR J 438     -10.496 -53.661 -16.193  1.00 98.95           C  
ATOM   3331  CD1 TYR J 438     -10.100 -54.411 -17.308  1.00 98.81           C  
ATOM   3332  CD2 TYR J 438      -9.538 -53.340 -15.216  1.00 98.73           C  
ATOM   3333  CE1 TYR J 438      -8.779 -54.860 -17.440  1.00 98.60           C  
ATOM   3334  CE2 TYR J 438      -8.214 -53.783 -15.338  1.00 98.59           C  
ATOM   3335  CZ  TYR J 438      -7.843 -54.548 -16.452  1.00 98.78           C  
ATOM   3336  OH  TYR J 438      -6.546 -55.003 -16.568  1.00 98.47           O  
ATOM   3337  N   THR J 439     -14.362 -51.511 -17.487  1.00 98.99           N  
ATOM   3338  CA  THR J 439     -15.381 -51.304 -18.526  1.00 98.99           C  
ATOM   3339  C   THR J 439     -15.035 -50.079 -19.383  1.00 98.99           C  
ATOM   3340  O   THR J 439     -15.026 -50.155 -20.613  1.00 98.98           O  
ATOM   3341  CB  THR J 439     -16.778 -51.127 -17.912  1.00 98.97           C  
ATOM   3342  OG1 THR J 439     -17.014 -52.110 -16.920  1.00 98.70           O  
ATOM   3343  CG2 THR J 439     -17.866 -51.256 -18.972  1.00 98.76           C  
ATOM   3344  N   ASP J 440     -14.717 -48.975 -18.722  1.00 98.98           N  
ATOM   3345  CA  ASP J 440     -14.320 -47.710 -19.346  1.00 98.98           C  
ATOM   3346  C   ASP J 440     -13.093 -47.878 -20.251  1.00 98.99           C  
ATOM   3347  O   ASP J 440     -13.153 -47.580 -21.444  1.00 98.97           O  
ATOM   3348  CB  ASP J 440     -14.070 -46.702 -18.206  1.00 98.92           C  
ATOM   3349  CG  ASP J 440     -13.667 -45.294 -18.637  1.00 98.41           C  
ATOM   3350  OD1 ASP J 440     -13.809 -44.938 -19.822  1.00 96.88           O  
ATOM   3351  OD2 ASP J 440     -13.225 -44.535 -17.745  1.00 96.42           O  
ATOM   3352  N   ILE J 441     -12.000 -48.413 -19.723  1.00 98.99           N  
ATOM   3353  CA  ILE J 441     -10.736 -48.470 -20.472  1.00 98.99           C  
ATOM   3354  C   ILE J 441     -10.828 -49.366 -21.713  1.00 99.00           C  
ATOM   3355  O   ILE J 441     -10.218 -49.051 -22.734  1.00 98.99           O  
ATOM   3356  CB  ILE J 441      -9.519 -48.865 -19.586  1.00 98.97           C  
ATOM   3357  CG1 ILE J 441      -9.558 -50.339 -19.147  1.00 98.42           C  
ATOM   3358  CG2 ILE J 441      -9.393 -47.906 -18.388  1.00 98.37           C  
ATOM   3359  CD1 ILE J 441      -8.384 -50.789 -18.267  1.00 98.38           C  
ATOM   3360  N   ILE J 442     -11.577 -50.470 -21.649  1.00 98.99           N  
ATOM   3361  CA  ILE J 442     -11.727 -51.362 -22.806  1.00 99.00           C  
ATOM   3362  C   ILE J 442     -12.690 -50.761 -23.837  1.00 99.00           C  
ATOM   3363  O   ILE J 442     -12.358 -50.699 -25.021  1.00 98.99           O  
ATOM   3364  CB  ILE J 442     -12.144 -52.793 -22.392  1.00 98.99           C  
ATOM   3365  CG1 ILE J 442     -11.175 -53.418 -21.360  1.00 98.88           C  
ATOM   3366  CG2 ILE J 442     -12.227 -53.698 -23.632  1.00 98.92           C  
ATOM   3367  CD1 ILE J 442      -9.691 -53.440 -21.756  1.00 98.77           C  
ATOM   3368  N   VAL J 443     -13.854 -50.288 -23.398  1.00 98.99           N  
ATOM   3369  CA  VAL J 443     -14.822 -49.671 -24.318  1.00 98.99           C  
ATOM   3370  C   VAL J 443     -14.215 -48.454 -25.023  1.00 98.99           C  
ATOM   3371  O   VAL J 443     -14.182 -48.398 -26.257  1.00 98.99           O  
ATOM   3372  CB  VAL J 443     -16.129 -49.297 -23.579  1.00 98.99           C  
ATOM   3373  CG1 VAL J 443     -17.018 -48.359 -24.407  1.00 98.89           C  
ATOM   3374  CG2 VAL J 443     -16.925 -50.562 -23.244  1.00 98.90           C  
ATOM   3375  N   TYR J 444     -13.708 -47.492 -24.258  1.00 98.99           N  
ATOM   3376  CA  TYR J 444     -13.196 -46.256 -24.844  1.00 98.99           C  
ATOM   3377  C   TYR J 444     -11.817 -46.418 -25.482  1.00 98.99           C  
ATOM   3378  O   TYR J 444     -11.521 -45.734 -26.457  1.00 98.97           O  
ATOM   3379  CB  TYR J 444     -13.226 -45.121 -23.814  1.00 98.98           C  
ATOM   3380  CG  TYR J 444     -14.630 -44.599 -23.581  1.00 98.97           C  
ATOM   3381  CD1 TYR J 444     -15.320 -43.961 -24.621  1.00 98.90           C  
ATOM   3382  CD2 TYR J 444     -15.268 -44.752 -22.340  1.00 98.89           C  
ATOM   3383  CE1 TYR J 444     -16.616 -43.476 -24.438  1.00 98.80           C  
ATOM   3384  CE2 TYR J 444     -16.566 -44.269 -22.141  1.00 98.79           C  
ATOM   3385  CZ  TYR J 444     -17.234 -43.632 -23.195  1.00 98.80           C  
ATOM   3386  OH  TYR J 444     -18.509 -43.151 -23.011  1.00 98.38           O  
ATOM   3387  N   GLY J 445     -11.004 -47.346 -24.995  1.00 98.98           N  
ATOM   3388  CA  GLY J 445      -9.758 -47.705 -25.668  1.00 98.98           C  
ATOM   3389  C   GLY J 445     -10.012 -48.213 -27.084  1.00 98.98           C  
ATOM   3390  O   GLY J 445      -9.377 -47.757 -28.035  1.00 98.96           O  
ATOM   3391  N   ARG J 446     -10.983 -49.115 -27.241  1.00 98.99           N  
ATOM   3392  CA  ARG J 446     -11.372 -49.631 -28.559  1.00 98.99           C  
ATOM   3393  C   ARG J 446     -11.895 -48.521 -29.473  1.00 98.98           C  
ATOM   3394  O   ARG J 446     -11.462 -48.416 -30.622  1.00 98.93           O  
ATOM   3395  CB  ARG J 446     -12.416 -50.744 -28.411  1.00 98.98           C  
ATOM   3396  CG  ARG J 446     -11.840 -52.003 -27.751  1.00 98.88           C  
ATOM   3397  CD  ARG J 446     -12.904 -53.087 -27.629  1.00 98.76           C  
ATOM   3398  NE  ARG J 446     -13.215 -53.621 -28.950  1.00 98.24           N  
ATOM   3399  CZ  ARG J 446     -14.383 -54.070 -29.376  1.00 98.53           C  
ATOM   3400  NH1 ARG J 446     -15.444 -54.111 -28.598  1.00 95.77           N  
ATOM   3401  NH2 ARG J 446     -14.484 -54.488 -30.616  1.00 96.55           N  
ATOM   3402  N   ILE J 447     -12.799 -47.683 -28.963  1.00 98.91           N  
ATOM   3403  CA  ILE J 447     -13.337 -46.546 -29.726  1.00 98.89           C  
ATOM   3404  C   ILE J 447     -12.203 -45.603 -30.164  1.00 98.83           C  
ATOM   3405  O   ILE J 447     -12.163 -45.189 -31.324  1.00 98.77           O  
ATOM   3406  CB  ILE J 447     -14.422 -45.792 -28.917  1.00 98.91           C  
ATOM   3407  CG1 ILE J 447     -15.674 -46.680 -28.746  1.00 98.84           C  
ATOM   3408  CG2 ILE J 447     -14.806 -44.471 -29.610  1.00 98.83           C  
ATOM   3409  CD1 ILE J 447     -16.693 -46.146 -27.732  1.00 98.73           C  
ATOM   3410  N   ALA J 448     -11.262 -45.303 -29.274  1.00 98.90           N  
ATOM   3411  CA  ALA J 448     -10.146 -44.412 -29.590  1.00 98.88           C  
ATOM   3412  C   ALA J 448      -9.272 -44.958 -30.725  1.00 98.81           C  
ATOM   3413  O   ALA J 448      -8.925 -44.218 -31.644  1.00 98.72           O  
ATOM   3414  CB  ALA J 448      -9.317 -44.159 -28.329  1.00 98.89           C  
ATOM   3415  N   GLY J 449      -8.948 -46.251 -30.693  1.00 98.86           N  
ATOM   3416  CA  GLY J 449      -8.186 -46.884 -31.770  1.00 98.82           C  
ATOM   3417  C   GLY J 449      -8.915 -46.845 -33.112  1.00 98.76           C  
ATOM   3418  O   GLY J 449      -8.320 -46.509 -34.137  1.00 98.64           O  
ATOM   3419  N   GLN J 450     -10.212 -47.152 -33.095  1.00 98.73           N  
ATOM   3420  CA  GLN J 450     -11.053 -47.122 -34.296  1.00 98.62           C  
ATOM   3421  C   GLN J 450     -11.179 -45.707 -34.877  1.00 98.49           C  
ATOM   3422  O   GLN J 450     -11.076 -45.527 -36.092  1.00 98.26           O  
ATOM   3423  CB  GLN J 450     -12.442 -47.679 -33.965  1.00 98.57           C  
ATOM   3424  CG  GLN J 450     -12.428 -49.181 -33.659  1.00 96.77           C  
ATOM   3425  CD  GLN J 450     -13.737 -49.685 -33.053  1.00 94.44           C  
ATOM   3426  OE1 GLN J 450     -14.728 -48.971 -32.951  1.00 89.45           O  
ATOM   3427  NE2 GLN J 450     -13.766 -50.929 -32.634  1.00 86.89           N  
ATOM   3428  N   GLU J 451     -11.388 -44.713 -34.026  1.00 98.67           N  
ATOM   3429  CA  GLU J 451     -11.534 -43.320 -34.459  1.00 98.62           C  
ATOM   3430  C   GLU J 451     -10.208 -42.734 -34.960  1.00 98.54           C  
ATOM   3431  O   GLU J 451     -10.182 -42.094 -36.011  1.00 98.29           O  
ATOM   3432  CB  GLU J 451     -12.107 -42.463 -33.319  1.00 98.55           C  
ATOM   3433  CG  GLU J 451     -13.593 -42.734 -33.042  1.00 98.04           C  
ATOM   3434  CD  GLU J 451     -14.529 -42.230 -34.155  1.00 97.58           C  
ATOM   3435  OE1 GLU J 451     -15.603 -42.818 -34.355  1.00 94.97           O  
ATOM   3436  OE2 GLU J 451     -14.208 -41.230 -34.829  1.00 94.78           O  
ATOM   3437  N   ALA J 452      -9.104 -42.995 -34.257  1.00 98.62           N  
ATOM   3438  CA  ALA J 452      -7.780 -42.517 -34.663  1.00 98.55           C  
ATOM   3439  C   ALA J 452      -7.301 -43.147 -35.982  1.00 98.36           C  
ATOM   3440  O   ALA J 452      -6.558 -42.516 -36.733  1.00 97.88           O  
ATOM   3441  CB  ALA J 452      -6.782 -42.788 -33.536  1.00 98.54           C  
ATOM   3442  N   ALA J 453      -7.738 -44.373 -36.282  1.00 98.36           N  
ATOM   3443  CA  ALA J 453      -7.378 -45.071 -37.518  1.00 98.16           C  
ATOM   3444  C   ALA J 453      -8.072 -44.517 -38.773  1.00 97.67           C  
ATOM   3445  O   ALA J 453      -7.630 -44.796 -39.892  1.00 96.21           O  
ATOM   3446  CB  ALA J 453      -7.694 -46.557 -37.346  1.00 98.01           C  
ATOM   3447  N   LYS J 454      -9.144 -43.754 -38.616  0.97 95.38           N  
ATOM   3448  CA  LYS J 454      -9.914 -43.248 -39.760  0.97 92.38           C  
ATOM   3449  C   LYS J 454      -9.090 -42.268 -40.592  0.97 88.18           C  
ATOM   3450  O   LYS J 454      -8.463 -41.342 -40.080  0.97 76.49           O  
ATOM   3451  CB  LYS J 454     -11.226 -42.601 -39.296  0.97 89.19           C  
ATOM   3452  CG  LYS J 454     -12.222 -43.642 -38.766  0.94 84.23           C  
ATOM   3453  CD  LYS J 454     -13.495 -42.991 -38.223  0.94 83.92           C  
ATOM   3454  CE  LYS J 454     -14.397 -44.059 -37.603  0.93 81.61           C  
ATOM   3455  NZ  LYS J 454     -15.566 -43.473 -36.904  0.93 74.47           N  
ATOM   3456  N   HIS J 455      -9.115 -42.465 -41.908  0.67 69.53           N  
ATOM   3457  CA  HIS J 455      -8.566 -41.498 -42.843  0.67 65.62           C  
ATOM   3458  C   HIS J 455      -9.620 -40.427 -43.104  0.68 66.03           C  
ATOM   3459  O   HIS J 455     -10.623 -40.678 -43.774  0.68 57.73           O  
ATOM   3460  CB  HIS J 455      -8.116 -42.195 -44.137  0.68 55.42           C  
ATOM   3461  CG  HIS J 455      -7.299 -41.320 -45.049  0.66 48.19           C  
ATOM   3462  ND1 HIS J 455      -6.067 -41.660 -45.553  0.65 42.90           N  
ATOM   3463  CD2 HIS J 455      -7.584 -40.083 -45.553  0.64 40.39           C  
ATOM   3464  CE1 HIS J 455      -5.622 -40.667 -46.329  0.62 37.30           C  
ATOM   3465  NE2 HIS J 455      -6.522 -39.697 -46.346  0.64 37.69           N  
ATOM   3466  N   HIS J 456      -9.394 -39.243 -42.589  0.41 66.02           N  
ATOM   3467  CA  HIS J 456     -10.176 -38.073 -42.975  0.41 62.95           C  
ATOM   3468  C   HIS J 456      -9.436 -37.362 -44.111  0.42 63.40           C  
ATOM   3469  O   HIS J 456      -8.243 -37.091 -43.999  0.42 57.40           O  
ATOM   3470  CB  HIS J 456     -10.418 -37.184 -41.746  0.42 55.27           C  
ATOM   3471  CG  HIS J 456     -11.234 -37.883 -40.683  0.42 49.35           C  
ATOM   3472  ND1 HIS J 456     -12.569 -38.194 -40.782  0.41 44.59           N  
ATOM   3473  CD2 HIS J 456     -10.813 -38.367 -39.474  0.41 41.77           C  
ATOM   3474  CE1 HIS J 456     -12.946 -38.845 -39.670  0.39 38.89           C  
ATOM   3475  NE2 HIS J 456     -11.903 -38.962 -38.861  0.40 38.14           N  
ATOM   3476  N   HIS J 457     -10.146 -37.066 -45.205  0.32 50.23           N  
ATOM   3477  CA  HIS J 457      -9.607 -36.304 -46.347  0.33 47.28           C  
ATOM   3478  C   HIS J 457      -9.334 -34.821 -46.020  0.34 49.23           C  
ATOM   3479  O   HIS J 457      -9.343 -33.967 -46.910  0.34 46.32           O  
ATOM   3480  CB  HIS J 457     -10.554 -36.420 -47.550  0.32 40.20           C  
ATOM   3481  CG  HIS J 457     -10.572 -37.778 -48.194  0.30 35.29           C  
ATOM   3482  ND1 HIS J 457      -9.558 -38.300 -48.957  0.30 30.89           N  
ATOM   3483  CD2 HIS J 457     -11.584 -38.700 -48.204  0.29 29.79           C  
ATOM   3484  CE1 HIS J 457      -9.936 -39.497 -49.416  0.28 27.73           C  
ATOM   3485  NE2 HIS J 457     -11.162 -39.765 -48.975  0.30 28.90           N  
ATOM   3486  N   HIS J 458      -9.128 -34.497 -44.764  0.25 55.87           N  
ATOM   3487  CA  HIS J 458      -8.777 -33.142 -44.361  0.26 54.21           C  
ATOM   3488  C   HIS J 458      -7.302 -32.884 -44.643  0.27 54.77           C  
ATOM   3489  O   HIS J 458      -6.481 -33.804 -44.580  0.27 51.13           O  
ATOM   3490  CB  HIS J 458      -9.156 -32.906 -42.898  0.25 49.43           C  
ATOM   3491  CG  HIS J 458     -10.641 -33.004 -42.673  0.28 45.64           C  
ATOM   3492  ND1 HIS J 458     -11.591 -32.279 -43.339  0.27 42.62           N  
ATOM   3493  CD2 HIS J 458     -11.309 -33.842 -41.827  0.26 41.64           C  
ATOM   3494  CE1 HIS J 458     -12.804 -32.667 -42.919  0.25 39.26           C  
ATOM   3495  NE2 HIS J 458     -12.664 -33.611 -41.999  0.26 38.35           N  
ATOM   3496  N   HIS J 459      -6.989 -31.637 -44.971  0.19 54.39           N  
ATOM   3497  CA  HIS J 459      -5.600 -31.200 -45.091  0.20 53.38           C  
ATOM   3498  C   HIS J 459      -4.867 -31.502 -43.786  0.20 53.83           C  
ATOM   3499  O   HIS J 459      -5.289 -31.060 -42.716  0.20 50.54           O  
ATOM   3500  CB  HIS J 459      -5.549 -29.707 -45.442  0.19 49.41           C  
ATOM   3501  CG  HIS J 459      -6.042 -29.412 -46.836  0.21 45.41           C  
ATOM   3502  ND1 HIS J 459      -5.353 -29.689 -47.988  0.20 41.93           N  
ATOM   3503  CD2 HIS J 459      -7.226 -28.841 -47.219  0.20 41.44           C  
ATOM   3504  CE1 HIS J 459      -6.092 -29.309 -49.038  0.19 38.33           C  
ATOM   3505  NE2 HIS J 459      -7.232 -28.787 -48.609  0.21 37.81           N  
ATOM   3506  N   HIS J 460      -3.820 -32.309 -43.896  0.14 53.41           N  
ATOM   3507  CA  HIS J 460      -2.915 -32.606 -42.793  0.14 51.30           C  
ATOM   3508  C   HIS J 460      -1.858 -31.521 -42.682  0.15 48.75           C  
ATOM   3509  O   HIS J 460      -1.426 -30.989 -43.730  0.15 45.30           O  
ATOM   3510  CB  HIS J 460      -2.276 -33.991 -42.971  0.14 48.45           C  
ATOM   3511  CG  HIS J 460      -3.241 -35.120 -42.736  0.14 46.10           C  
ATOM   3512  ND1 HIS J 460      -3.626 -35.569 -41.501  0.13 43.13           N  
ATOM   3513  CD2 HIS J 460      -3.884 -35.906 -43.651  0.13 42.66           C  
ATOM   3514  CE1 HIS J 460      -4.477 -36.586 -41.660  0.12 41.62           C  
ATOM   3515  NE2 HIS J 460      -4.655 -36.818 -42.951  0.13 42.29           N  
ATOM   3516  OXT HIS J 460      -1.455 -31.209 -41.544  0.08 41.19           O  
TER    3517      HIS J 460                                                      
HETATM 3518  PA  FAD Q   1      -2.957 -47.607 -16.900  1.00 98.90           P  
HETATM 3519  O1A FAD Q   1      -2.455 -47.013 -15.612  1.00 87.58           O  
HETATM 3520  O2A FAD Q   1      -3.353 -49.040 -16.853  1.00 85.58           O  
HETATM 3521  O5B FAD Q   1      -1.869 -47.442 -18.050  1.00 98.87           O  
HETATM 3522  C5B FAD Q   1      -1.301 -46.164 -18.342  1.00 98.95           C  
HETATM 3523  C4B FAD Q   1       0.107 -46.415 -18.865  1.00 98.97           C  
HETATM 3524  O4B FAD Q   1       0.630 -45.196 -19.392  1.00 98.95           O  
HETATM 3525  C3B FAD Q   1       1.067 -46.844 -17.748  1.00 98.95           C  
HETATM 3526  O3B FAD Q   1       1.756 -48.040 -18.127  1.00 98.90           O  
HETATM 3527  C2B FAD Q   1       2.005 -45.662 -17.603  1.00 98.95           C  
HETATM 3528  O2B FAD Q   1       3.311 -45.995 -17.177  1.00 98.91           O  
HETATM 3529  C1B FAD Q   1       1.982 -45.095 -19.010  1.00 98.97           C  
HETATM 3530  N9A FAD Q   1       2.397 -43.695 -19.113  1.00 98.97           N  
HETATM 3531  C8A FAD Q   1       2.080 -42.684 -18.271  1.00 98.94           C  
HETATM 3532  N7A FAD Q   1       2.640 -41.548 -18.685  1.00 98.93           N  
HETATM 3533  C5A FAD Q   1       3.328 -41.831 -19.810  1.00 98.95           C  
HETATM 3534  C6A FAD Q   1       4.137 -41.057 -20.689  1.00 98.93           C  
HETATM 3535  N6A FAD Q   1       4.370 -39.751 -20.468  1.00 98.88           N  
HETATM 3536  N1A FAD Q   1       4.676 -41.679 -21.751  1.00 98.92           N  
HETATM 3537  C2A FAD Q   1       4.481 -42.997 -21.976  1.00 98.95           C  
HETATM 3538  N3A FAD Q   1       3.742 -43.770 -21.168  1.00 98.94           N  
HETATM 3539  C4A FAD Q   1       3.172 -43.192 -20.098  1.00 98.96           C  
HETATM 3540  N1  FAD Q   1     -10.674 -51.030 -11.944  1.00 98.44           N  
HETATM 3541  C2  FAD Q   1     -11.668 -51.900 -12.265  1.00 98.42           C  
HETATM 3542  O2  FAD Q   1     -12.547 -51.568 -13.050  1.00 98.40           O  
HETATM 3543  N3  FAD Q   1     -11.695 -53.146 -11.702  1.00 98.19           N  
HETATM 3544  C4  FAD Q   1     -10.759 -53.561 -10.790  1.00 97.79           C  
HETATM 3545  O4  FAD Q   1     -10.809 -54.714 -10.358  1.00 96.81           O  
HETATM 3546  C4X FAD Q   1      -9.744 -52.647 -10.416  1.00 97.96           C  
HETATM 3547  N5  FAD Q   1      -8.810 -52.989  -9.495  1.00 97.76           N  
HETATM 3548  C5X FAD Q   1      -7.772 -52.137  -9.255  1.00 98.00           C  
HETATM 3549  C6  FAD Q   1      -6.760 -52.520  -8.379  1.00 97.48           C  
HETATM 3550  C7  FAD Q   1      -5.668 -51.696  -8.174  1.00 97.77           C  
HETATM 3551  C7M FAD Q   1      -4.576 -52.144  -7.237  1.00 96.53           C  
HETATM 3552  C8  FAD Q   1      -5.578 -50.444  -8.851  1.00 98.16           C  
HETATM 3553  C8M FAD Q   1      -4.398 -49.533  -8.668  1.00 97.65           C  
HETATM 3554  C9  FAD Q   1      -6.597 -50.047  -9.704  1.00 98.29           C  
HETATM 3555  C9A FAD Q   1      -7.690 -50.878  -9.901  1.00 98.36           C  
HETATM 3556  N10 FAD Q   1      -8.736 -50.485 -10.752  1.00 98.53           N  
HETATM 3557  C10 FAD Q   1      -9.725 -51.383 -11.049  1.00 98.40           C  
HETATM 3558  C1' FAD Q   1      -8.656 -49.227 -11.532  1.00 98.55           C  
HETATM 3559  C2' FAD Q   1      -8.118 -49.549 -12.916  1.00 98.78           C  
HETATM 3560  O2' FAD Q   1      -7.126 -50.581 -12.805  1.00 98.24           O  
HETATM 3561  C3' FAD Q   1      -7.485 -48.350 -13.624  1.00 98.88           C  
HETATM 3562  O3' FAD Q   1      -8.353 -47.225 -13.553  1.00 98.56           O  
HETATM 3563  C4' FAD Q   1      -7.226 -48.703 -15.090  1.00 98.90           C  
HETATM 3564  O4' FAD Q   1      -6.384 -49.855 -15.164  1.00 98.56           O  
HETATM 3565  C5' FAD Q   1      -6.592 -47.570 -15.843  1.00 98.89           C  
HETATM 3566  O5' FAD Q   1      -6.255 -48.047 -17.153  1.00 98.90           O  
HETATM 3567  P   FAD Q   1      -5.528 -47.100 -18.179  1.00 98.89           P  
HETATM 3568  O1P FAD Q   1      -5.224 -47.911 -19.398  1.00 88.89           O  
HETATM 3569  O2P FAD Q   1      -6.318 -45.838 -18.337  1.00 90.74           O  
HETATM 3570  O3P FAD Q   1      -4.166 -46.685 -17.410  1.00 98.89           O  
HETATM 3571  CL   CL F   1     -16.483 -51.686  -3.338  1.00 71.48          CL  
ENDMDL                                                                          
END                                                                             
