# Supplementary material for: Accurate structure prediction of biomolecular interactions with AlphaFold 3
Source: Nature. 2024 May 8;630(8016):493–500. doi: 10.1038/s41586-024-07487-w (PMC11168924; doi:10.1038/s41586-024-07487-w)
Supplement: Supplementary file 3 — AF3 predictions for the Posebusters benchmark and outputs of the Posebusters checks for those predictions. [file 41586_2024_7487_MOESM3_ESM.zip › 6T88_MWQ_pred_lig_pose.sdf]

6T88_MWQ_A_608
     RDKit          3D

 10 10  0  0  0  0  0  0  0  0999 V2000
  -12.7588  -51.0633   -9.4575 O   0  0  0  0  0  0  0  0  0  0  0  0
  -12.0527  -51.2022   -8.4285 C   0  0  0  0  0  0  0  0  0  0  0  0
  -11.4201  -50.2634   -7.9458 O   0  0  0  0  0  0  0  0  0  0  0  0
  -12.0204  -52.5670   -7.7765 C   0  0  0  0  0  0  0  0  0  0  0  0
  -11.0280  -52.7218   -6.7171 C   0  0  0  0  0  0  0  0  0  0  0  0
  -11.1069  -54.0893   -6.1387 C   0  0  0  0  0  0  0  0  0  0  0  0
  -11.0783  -54.3905   -4.8029 C   0  0  0  0  0  0  0  0  0  0  0  0
  -11.1846  -55.7377   -4.7013 N   0  0  0  0  0  0  0  0  0  0  0  0
  -11.2917  -56.2423   -5.9204 C   0  0  0  0  0  0  0  0  0  0  0  0
  -11.2352  -55.2331   -6.8245 N   0  0  0  0  0  0  0  0  0  0  0  0
  1  2  2  0
  2  3  1  0
  2  4  1  0
  4  5  1  0
  5  6  1  0
  6  7  2  0
  7  8  1  0
  8  9  2  0
  9 10  1  0
  6 10  1  0
M  END
