# Supplementary material for: Accurate structure prediction of biomolecular interactions with AlphaFold 3
Source: Nature. 2024 May 8;630(8016):493–500. doi: 10.1038/s41586-024-07487-w (PMC11168924; doi:10.1038/s41586-024-07487-w)
Supplement: Supplementary file 3 — AF3 predictions for the Posebusters benchmark and outputs of the Posebusters checks for those predictions. [file 41586_2024_7487_MOESM3_ESM.zip › 6TW5_9M2_pred_context_pose.pdb]

TITLE     6TW5                                                                  
REVDAT   1   01-OCT-21         0                                                
REMARK   6                                                                      
REMARK   6 PDB GENERATED WITH DEEPMIND STRUCTURE CLASS VERSION 1.0.2.           
SEQRES   1 J  388  GLY PRO HIS MET ASP TYR LYS PHE TRP TYR THR GLN PRO          
SEQRES   2 J  388  VAL PRO LYS ILE ASN ASP GLU PHE ASN GLU SER VAL ASN          
SEQRES   3 J  388  GLU PRO PHE ILE SER ASP ASN LYS VAL GLU ASP VAL ARG          
SEQRES   4 J  388  LYS ASP GLU TYR LYS LEU PRO PRO GLY TYR SER TRP TYR          
SEQRES   5 J  388  VAL CYS ASP VAL LYS ASP GLU LYS ASP ARG SER GLU ILE          
SEQRES   6 J  388  TYR THR LEU LEU THR ASP ASN TYR VAL GLU ASP ASP ASP          
SEQRES   7 J  388  ASN ILE PHE ARG PHE ASN TYR SER ALA GLU PHE LEU LEU          
SEQRES   8 J  388  TRP ALA LEU THR SER PRO ASN TYR LEU LYS THR TRP HIS          
SEQRES   9 J  388  ILE GLY VAL LYS TYR ASP ALA SER ASN LYS LEU ILE GLY          
SEQRES  10 J  388  PHE ILE SER ALA ILE PRO THR ASP ILE CYS ILE HIS LYS          
SEQRES  11 J  388  ARG THR ILE LYS MET ALA GLU VAL ASN PHE LEU CYS VAL          
SEQRES  12 J  388  HIS LYS THR LEU ARG SER LYS ARG LEU ALA PRO VAL LEU          
SEQRES  13 J  388  ILE LYS GLU ILE THR ARG ARG ILE ASN LEU GLU ASN ILE          
SEQRES  14 J  388  TRP GLN ALA ILE TYR THR ALA GLY VAL TYR LEU PRO LYS          
SEQRES  15 J  388  PRO VAL SER ASP ALA ARG TYR TYR HIS ARG SER ILE ASN          
SEQRES  16 J  388  VAL LYS LYS LEU ILE GLU ILE GLY PHE SER SER LEU ASN          
SEQRES  17 J  388  SER ARG LEU THR MET SER ARG ALA ILE LYS LEU TYR ARG          
SEQRES  18 J  388  VAL GLU ASP THR LEU ASN ILE LYS ASN MET ARG LEU MET          
SEQRES  19 J  388  LYS LYS LYS ASP VAL GLU GLY VAL HIS LYS LEU LEU GLY          
SEQRES  20 J  388  SER TYR LEU GLU GLN PHE ASN LEU TYR ALA VAL PHE THR          
SEQRES  21 J  388  LYS GLU GLU ILE ALA HIS TRP PHE LEU PRO ILE GLU ASN          
SEQRES  22 J  388  VAL ILE TYR THR TYR VAL ASN GLU GLU ASN GLY LYS ILE          
SEQRES  23 J  388  LYS ASP MET ILE SER PHE TYR SER LEU PRO SER GLN ILE          
SEQRES  24 J  388  LEU GLY ASN ASP LYS TYR SER THR LEU ASN ALA ALA TYR          
SEQRES  25 J  388  SER PHE TYR ASN VAL THR THR THR ALA THR PHE LYS GLN          
SEQRES  26 J  388  LEU MET GLN ASP ALA ILE LEU LEU ALA LYS ARG ASN ASN          
SEQRES  27 J  388  PHE ASP VAL PHE ASN ALA LEU GLU VAL MET GLN ASN LYS          
SEQRES  28 J  388  SER VAL PHE GLU ASP LEU LYS PHE GLY GLU GLY ASP GLY          
SEQRES  29 J  388  SER LEU LYS TYR TYR LEU TYR ASN TRP LYS CYS ALA SER          
SEQRES  30 J  388  PHE ALA PRO ALA HIS VAL GLY ILE VAL LEU LEU                  
SEQRES   1 Q  388  GLY PRO HIS MET ASP TYR LYS PHE TRP TYR THR GLN PRO          
SEQRES   2 Q  388  VAL PRO LYS ILE ASN ASP GLU PHE ASN GLU SER VAL ASN          
SEQRES   3 Q  388  GLU PRO PHE ILE SER ASP ASN LYS VAL GLU ASP VAL ARG          
SEQRES   4 Q  388  LYS ASP GLU TYR LYS LEU PRO PRO GLY TYR SER TRP TYR          
SEQRES   5 Q  388  VAL CYS ASP VAL LYS ASP GLU LYS ASP ARG SER GLU ILE          
SEQRES   6 Q  388  TYR THR LEU LEU THR ASP ASN TYR VAL GLU ASP ASP ASP          
SEQRES   7 Q  388  ASN ILE PHE ARG PHE ASN TYR SER ALA GLU PHE LEU LEU          
SEQRES   8 Q  388  TRP ALA LEU THR SER PRO ASN TYR LEU LYS THR TRP HIS          
SEQRES   9 Q  388  ILE GLY VAL LYS TYR ASP ALA SER ASN LYS LEU ILE GLY          
SEQRES  10 Q  388  PHE ILE SER ALA ILE PRO THR ASP ILE CYS ILE HIS LYS          
SEQRES  11 Q  388  ARG THR ILE LYS MET ALA GLU VAL ASN PHE LEU CYS VAL          
SEQRES  12 Q  388  HIS LYS THR LEU ARG SER LYS ARG LEU ALA PRO VAL LEU          
SEQRES  13 Q  388  ILE LYS GLU ILE THR ARG ARG ILE ASN LEU GLU ASN ILE          
SEQRES  14 Q  388  TRP GLN ALA ILE TYR THR ALA GLY VAL TYR LEU PRO LYS          
SEQRES  15 Q  388  PRO VAL SER ASP ALA ARG TYR TYR HIS ARG SER ILE ASN          
SEQRES  16 Q  388  VAL LYS LYS LEU ILE GLU ILE GLY PHE SER SER LEU ASN          
SEQRES  17 Q  388  SER ARG LEU THR MET SER ARG ALA ILE LYS LEU TYR ARG          
SEQRES  18 Q  388  VAL GLU ASP THR LEU ASN ILE LYS ASN MET ARG LEU MET          
SEQRES  19 Q  388  LYS LYS LYS ASP VAL GLU GLY VAL HIS LYS LEU LEU GLY          
SEQRES  20 Q  388  SER TYR LEU GLU GLN PHE ASN LEU TYR ALA VAL PHE THR          
SEQRES  21 Q  388  LYS GLU GLU ILE ALA HIS TRP PHE LEU PRO ILE GLU ASN          
SEQRES  22 Q  388  VAL ILE TYR THR TYR VAL ASN GLU GLU ASN GLY LYS ILE          
SEQRES  23 Q  388  LYS ASP MET ILE SER PHE TYR SER LEU PRO SER GLN ILE          
SEQRES  24 Q  388  LEU GLY ASN ASP LYS TYR SER THR LEU ASN ALA ALA TYR          
SEQRES  25 Q  388  SER PHE TYR ASN VAL THR THR THR ALA THR PHE LYS GLN          
SEQRES  26 Q  388  LEU MET GLN ASP ALA ILE LEU LEU ALA LYS ARG ASN ASN          
SEQRES  27 Q  388  PHE ASP VAL PHE ASN ALA LEU GLU VAL MET GLN ASN LYS          
SEQRES  28 Q  388  SER VAL PHE GLU ASP LEU LYS PHE GLY GLU GLY ASP GLY          
SEQRES  29 Q  388  SER LEU LYS TYR TYR LEU TYR ASN TRP LYS CYS ALA SER          
SEQRES  30 Q  388  PHE ALA PRO ALA HIS VAL GLY ILE VAL LEU LEU                  
HET    MYA  F   1      63                                                       
HETNAM     MYA ?                                                                
MODEL        1                                                                  
ATOM      1  N   GLY J   1      32.526  10.774  85.753  0.27 27.47           N  
ATOM      2  CA  GLY J   1      33.499   9.798  86.267  0.28 29.99           C  
ATOM      3  C   GLY J   1      33.068   8.373  85.985  0.29 32.32           C  
ATOM      4  O   GLY J   1      31.965   8.143  85.468  0.29 28.59           O  
ATOM      5  N   PRO J   2      33.925   7.400  86.311  0.40 32.72           N  
ATOM      6  CA  PRO J   2      33.583   5.996  86.086  0.42 34.44           C  
ATOM      7  C   PRO J   2      32.467   5.517  87.010  0.43 36.57           C  
ATOM      8  O   PRO J   2      32.281   6.047  88.112  0.43 34.33           O  
ATOM      9  CB  PRO J   2      34.894   5.263  86.381  0.42 31.72           C  
ATOM     10  CG  PRO J   2      35.623   6.170  87.317  0.38 31.67           C  
ATOM     11  CD  PRO J   2      35.247   7.572  86.899  0.37 36.86           C  
ATOM     12  N   HIS J   3      31.740   4.506  86.534  0.44 41.80           N  
ATOM     13  CA  HIS J   3      30.685   3.884  87.313  0.44 43.17           C  
ATOM     14  C   HIS J   3      31.213   2.588  87.907  0.46 43.65           C  
ATOM     15  O   HIS J   3      31.759   1.745  87.188  0.46 40.50           O  
ATOM     16  CB  HIS J   3      29.456   3.632  86.443  0.46 40.30           C  
ATOM     17  CG  HIS J   3      28.839   4.896  85.924  0.41 35.93           C  
ATOM     18  ND1 HIS J   3      27.605   5.346  86.335  0.41 32.15           N  
ATOM     19  CD2 HIS J   3      29.304   5.812  85.043  0.42 32.32           C  
ATOM     20  CE1 HIS J   3      27.330   6.489  85.722  0.39 30.67           C  
ATOM     21  NE2 HIS J   3      28.348   6.795  84.928  0.42 31.16           N  
ATOM     22  N   MET J   4      31.058   2.427  89.219  0.61 45.37           N  
ATOM     23  CA  MET J   4      31.673   1.311  89.937  0.61 46.76           C  
ATOM     24  C   MET J   4      30.661   0.305  90.481  0.63 50.44           C  
ATOM     25  O   MET J   4      31.052  -0.696  91.091  0.63 46.32           O  
ATOM     26  CB  MET J   4      32.531   1.851  91.079  0.63 41.24           C  
ATOM     27  CG  MET J   4      33.612   2.794  90.604  0.56 35.30           C  
ATOM     28  SD  MET J   4      34.554   3.485  91.958  0.54 30.68           S  
ATOM     29  CE  MET J   4      35.520   4.714  91.092  0.54 26.67           C  
ATOM     30  N   ASP J   5      29.368   0.561  90.277  0.88 60.73           N  
ATOM     31  CA  ASP J   5      28.305  -0.314  90.746  0.88 64.29           C  
ATOM     32  C   ASP J   5      27.801  -1.210  89.610  0.89 69.42           C  
ATOM     33  O   ASP J   5      28.273  -1.116  88.471  0.89 66.07           O  
ATOM     34  CB  ASP J   5      27.163   0.527  91.330  0.88 56.29           C  
ATOM     35  CG  ASP J   5      26.653   1.572  90.343  0.82 48.02           C  
ATOM     36  OD1 ASP J   5      27.427   2.002  89.458  0.81 42.17           O  
ATOM     37  OD2 ASP J   5      25.482   1.976  90.471  0.81 41.40           O  
ATOM     38  N   TYR J   6      26.843  -2.095  89.910  0.99 78.38           N  
ATOM     39  CA  TYR J   6      26.299  -3.041  88.929  1.00 82.47           C  
ATOM     40  C   TYR J   6      27.435  -3.722  88.164  1.00 82.73           C  
ATOM     41  O   TYR J   6      27.621  -3.514  86.958  1.00 81.88           O  
ATOM     42  CB  TYR J   6      25.318  -2.337  87.978  1.00 82.54           C  
ATOM     43  CG  TYR J   6      24.012  -1.950  88.632  0.99 82.86           C  
ATOM     44  CD1 TYR J   6      23.024  -2.906  88.870  0.99 76.51           C  
ATOM     45  CD2 TYR J   6      23.761  -0.637  89.020  0.99 77.03           C  
ATOM     46  CE1 TYR J   6      21.820  -2.565  89.474  0.99 75.95           C  
ATOM     47  CE2 TYR J   6      22.558  -0.286  89.627  0.99 75.68           C  
ATOM     48  CZ  TYR J   6      21.596  -1.254  89.850  0.99 81.51           C  
ATOM     49  OH  TYR J   6      20.406  -0.911  90.451  0.99 79.13           O  
ATOM     50  N   LYS J   7      28.211  -4.540  88.879  1.00 82.31           N  
ATOM     51  CA  LYS J   7      29.410  -5.145  88.291  1.00 83.55           C  
ATOM     52  C   LYS J   7      29.126  -5.860  86.973  1.00 84.95           C  
ATOM     53  O   LYS J   7      29.926  -5.775  86.042  1.00 84.50           O  
ATOM     54  CB  LYS J   7      30.073  -6.112  89.274  1.00 80.03           C  
ATOM     55  CG  LYS J   7      30.755  -5.445  90.464  0.97 70.07           C  
ATOM     56  CD  LYS J   7      32.035  -4.701  90.074  0.95 64.67           C  
ATOM     57  CE  LYS J   7      33.159  -5.651  89.697  0.95 54.86           C  
ATOM     58  NZ  LYS J   7      34.474  -4.961  89.609  0.94 47.47           N  
ATOM     59  N   PHE J   8      28.010  -6.558  86.879  1.00 86.77           N  
ATOM     60  CA  PHE J   8      27.645  -7.177  85.603  1.00 89.05           C  
ATOM     61  C   PHE J   8      26.970  -6.189  84.656  1.00 89.88           C  
ATOM     62  O   PHE J   8      27.411  -6.022  83.514  1.00 90.52           O  
ATOM     63  CB  PHE J   8      26.745  -8.399  85.806  1.00 90.25           C  
ATOM     64  CG  PHE J   8      26.188  -8.925  84.505  1.00 92.87           C  
ATOM     65  CD1 PHE J   8      27.037  -9.465  83.545  1.00 86.94           C  
ATOM     66  CD2 PHE J   8      24.835  -8.841  84.225  1.00 87.71           C  
ATOM     67  CE1 PHE J   8      26.540  -9.921  82.328  1.00 88.40           C  
ATOM     68  CE2 PHE J   8      24.328  -9.296  83.010  1.00 87.85           C  
ATOM     69  CZ  PHE J   8      25.185  -9.838  82.064  1.00 94.35           C  
ATOM     70  N   TRP J   9      25.898  -5.530  85.122  1.00 90.88           N  
ATOM     71  CA  TRP J   9      25.073  -4.772  84.186  1.00 91.56           C  
ATOM     72  C   TRP J   9      25.783  -3.574  83.565  1.00 90.90           C  
ATOM     73  O   TRP J   9      25.469  -3.197  82.435  1.00 90.66           O  
ATOM     74  CB  TRP J   9      23.724  -4.390  84.824  1.00 92.37           C  
ATOM     75  CG  TRP J   9      22.768  -5.523  84.667  1.00 94.04           C  
ATOM     76  CD1 TRP J   9      22.279  -6.342  85.642  1.00 94.35           C  
ATOM     77  CD2 TRP J   9      22.264  -6.024  83.427  1.00 95.64           C  
ATOM     78  NE1 TRP J   9      21.491  -7.318  85.083  1.00 95.61           N  
ATOM     79  CE2 TRP J   9      21.467  -7.151  83.727  1.00 95.95           C  
ATOM     80  CE3 TRP J   9      22.405  -5.633  82.084  1.00 96.33           C  
ATOM     81  CZ2 TRP J   9      20.822  -7.881  82.732  1.00 96.21           C  
ATOM     82  CZ3 TRP J   9      21.763  -6.364  81.099  1.00 96.51           C  
ATOM     83  CH2 TRP J   9      20.982  -7.473  81.428  1.00 96.54           C  
ATOM     84  N   TYR J  10      26.768  -3.002  84.259  1.00 88.11           N  
ATOM     85  CA  TYR J  10      27.516  -1.892  83.665  1.00 86.18           C  
ATOM     86  C   TYR J  10      28.534  -2.349  82.618  1.00 85.89           C  
ATOM     87  O   TYR J  10      29.137  -1.511  81.944  1.00 83.89           O  
ATOM     88  CB  TYR J  10      28.162  -1.026  84.757  1.00 83.13           C  
ATOM     89  CG  TYR J  10      27.212  -0.010  85.368  1.00 77.45           C  
ATOM     90  CD1 TYR J  10      25.836  -0.069  85.137  1.00 70.05           C  
ATOM     91  CD2 TYR J  10      27.689   1.015  86.169  1.00 70.16           C  
ATOM     92  CE1 TYR J  10      24.967   0.870  85.688  1.00 65.13           C  
ATOM     93  CE2 TYR J  10      26.833   1.964  86.730  1.00 65.25           C  
ATOM     94  CZ  TYR J  10      25.476   1.883  86.483  1.00 66.33           C  
ATOM     95  OH  TYR J  10      24.624   2.814  87.028  1.00 61.25           O  
ATOM     96  N   THR J  11      28.715  -3.659  82.451  1.00 88.39           N  
ATOM     97  CA  THR J  11      29.519  -4.184  81.340  1.00 88.47           C  
ATOM     98  C   THR J  11      28.685  -4.399  80.078  1.00 89.66           C  
ATOM     99  O   THR J  11      29.239  -4.728  79.026  1.00 89.56           O  
ATOM    100  CB  THR J  11      30.199  -5.520  81.696  1.00 87.13           C  
ATOM    101  OG1 THR J  11      29.227  -6.576  81.750  1.00 86.72           O  
ATOM    102  CG2 THR J  11      30.946  -5.429  83.019  1.00 85.65           C  
ATOM    103  N   GLN J  12      27.375  -4.222  80.175  1.00 93.57           N  
ATOM    104  CA  GLN J  12      26.448  -4.573  79.107  1.00 94.30           C  
ATOM    105  C   GLN J  12      25.952  -3.339  78.354  1.00 94.39           C  
ATOM    106  O   GLN J  12      25.968  -2.227  78.893  1.00 94.71           O  
ATOM    107  CB  GLN J  12      25.261  -5.346  79.695  1.00 94.65           C  
ATOM    108  CG  GLN J  12      25.654  -6.639  80.399  1.00 94.87           C  
ATOM    109  CD  GLN J  12      26.376  -7.595  79.468  1.00 96.44           C  
ATOM    110  OE1 GLN J  12      27.547  -7.910  79.654  1.00 89.01           O  
ATOM    111  NE2 GLN J  12      25.673  -8.035  78.430  1.00 88.71           N  
ATOM    112  N   PRO J  13      25.489  -3.518  77.107  1.00 95.43           N  
ATOM    113  CA  PRO J  13      24.962  -2.401  76.313  1.00 95.79           C  
ATOM    114  C   PRO J  13      23.550  -2.007  76.753  1.00 96.13           C  
ATOM    115  O   PRO J  13      22.562  -2.243  76.041  1.00 95.87           O  
ATOM    116  CB  PRO J  13      25.001  -2.937  74.876  1.00 95.00           C  
ATOM    117  CG  PRO J  13      24.825  -4.413  75.034  1.00 95.16           C  
ATOM    118  CD  PRO J  13      25.545  -4.765  76.325  1.00 96.78           C  
ATOM    119  N   VAL J  14      23.464  -1.412  77.926  1.00 96.73           N  
ATOM    120  CA  VAL J  14      22.225  -0.895  78.497  1.00 96.51           C  
ATOM    121  C   VAL J  14      22.526   0.474  79.097  1.00 95.50           C  
ATOM    122  O   VAL J  14      23.688   0.804  79.349  1.00 94.87           O  
ATOM    123  CB  VAL J  14      21.640  -1.840  79.577  1.00 96.35           C  
ATOM    124  CG1 VAL J  14      21.238  -3.182  78.971  1.00 93.41           C  
ATOM    125  CG2 VAL J  14      22.632  -2.030  80.731  1.00 92.24           C  
ATOM    126  N   PRO J  15      21.495   1.294  79.325  1.00 95.42           N  
ATOM    127  CA  PRO J  15      21.766   2.613  79.913  1.00 94.28           C  
ATOM    128  C   PRO J  15      22.297   2.492  81.335  1.00 92.71           C  
ATOM    129  O   PRO J  15      21.900   1.590  82.080  1.00 90.74           O  
ATOM    130  CB  PRO J  15      20.397   3.316  79.917  1.00 93.30           C  
ATOM    131  CG  PRO J  15      19.493   2.466  79.077  1.00 92.34           C  
ATOM    132  CD  PRO J  15      20.055   1.079  79.101  1.00 95.22           C  
ATOM    133  N   LYS J  16      23.171   3.407  81.717  1.00 89.83           N  
ATOM    134  CA  LYS J  16      23.574   3.543  83.115  1.00 87.62           C  
ATOM    135  C   LYS J  16      22.422   4.170  83.892  1.00 86.53           C  
ATOM    136  O   LYS J  16      21.531   4.801  83.311  1.00 85.06           O  
ATOM    137  CB  LYS J  16      24.840   4.405  83.238  1.00 85.29           C  
ATOM    138  CG  LYS J  16      26.005   3.953  82.371  0.98 80.54           C  
ATOM    139  CD  LYS J  16      26.527   2.586  82.752  0.97 76.10           C  
ATOM    140  CE  LYS J  16      27.718   2.175  81.880  0.97 68.77           C  
ATOM    141  NZ  LYS J  16      27.305   1.834  80.492  0.96 62.20           N  
ATOM    142  N   ILE J  17      22.433   4.001  85.224  0.99 83.67           N  
ATOM    143  CA  ILE J  17      21.333   4.511  86.050  0.99 82.17           C  
ATOM    144  C   ILE J  17      21.066   5.992  85.791  0.99 81.46           C  
ATOM    145  O   ILE J  17      19.904   6.412  85.720  0.99 79.11           O  
ATOM    146  CB  ILE J  17      21.614   4.274  87.552  0.99 78.18           C  
ATOM    147  CG1 ILE J  17      21.530   2.771  87.870  0.99 70.59           C  
ATOM    148  CG2 ILE J  17      20.647   5.069  88.440  0.98 67.26           C  
ATOM    149  CD1 ILE J  17      20.168   2.151  87.575  0.98 61.46           C  
ATOM    150  N   ASN J  18      22.114   6.779  85.624  0.99 79.29           N  
ATOM    151  CA  ASN J  18      21.941   8.216  85.444  0.99 77.72           C  
ATOM    152  C   ASN J  18      21.902   8.680  83.989  0.99 78.41           C  
ATOM    153  O   ASN J  18      21.861   9.887  83.729  0.99 75.68           O  
ATOM    154  CB  ASN J  18      23.003   8.972  86.245  0.99 72.66           C  
ATOM    155  CG  ASN J  18      22.761   8.852  87.735  0.96 64.84           C  
ATOM    156  OD1 ASN J  18      21.656   9.117  88.215  0.96 56.21           O  
ATOM    157  ND2 ASN J  18      23.775   8.431  88.478  0.96 54.78           N  
ATOM    158  N   ASP J  19      21.880   7.742  83.042  0.99 84.63           N  
ATOM    159  CA  ASP J  19      21.717   8.101  81.634  0.99 85.71           C  
ATOM    160  C   ASP J  19      20.273   8.501  81.348  0.99 85.60           C  
ATOM    161  O   ASP J  19      19.330   7.836  81.790  0.99 85.05           O  
ATOM    162  CB  ASP J  19      22.074   6.930  80.713  1.00 84.36           C  
ATOM    163  CG  ASP J  19      23.565   6.699  80.568  0.99 83.64           C  
ATOM    164  OD1 ASP J  19      24.357   7.596  80.929  0.99 78.70           O  
ATOM    165  OD2 ASP J  19      23.935   5.614  80.059  0.99 78.39           O  
ATOM    166  N   GLU J  20      20.112   9.565  80.578  0.99 85.07           N  
ATOM    167  CA  GLU J  20      18.811   9.984  80.070  0.99 85.79           C  
ATOM    168  C   GLU J  20      18.992  10.341  78.603  0.99 86.86           C  
ATOM    169  O   GLU J  20      19.964  11.010  78.237  0.99 85.02           O  
ATOM    170  CB  GLU J  20      18.273  11.188  80.847  0.99 81.06           C  
ATOM    171  CG  GLU J  20      17.974  10.889  82.313  0.93 70.30           C  
ATOM    172  CD  GLU J  20      17.432  12.091  83.066  0.92 64.08           C  
ATOM    173  OE1 GLU J  20      17.869  13.228  82.778  0.92 55.97           O  
ATOM    174  OE2 GLU J  20      16.564  11.896  83.952  0.91 58.53           O  
ATOM    175  N   PHE J  21      18.071   9.887  77.768  0.99 88.71           N  
ATOM    176  CA  PHE J  21      18.135  10.148  76.334  0.99 90.00           C  
ATOM    177  C   PHE J  21      16.932  10.966  75.906  0.99 89.88           C  
ATOM    178  O   PHE J  21      15.813  10.729  76.369  0.99 87.86           O  
ATOM    179  CB  PHE J  21      18.191   8.832  75.552  0.99 88.40           C  
ATOM    180  CG  PHE J  21      19.343   7.957  75.954  0.99 89.93           C  
ATOM    181  CD1 PHE J  21      20.642   8.324  75.644  0.99 82.94           C  
ATOM    182  CD2 PHE J  21      19.130   6.783  76.659  0.99 83.43           C  
ATOM    183  CE1 PHE J  21      21.713   7.532  76.031  0.99 82.32           C  
ATOM    184  CE2 PHE J  21      20.195   5.986  77.052  0.99 82.03           C  
ATOM    185  CZ  PHE J  21      21.487   6.364  76.735  0.99 86.31           C  
ATOM    186  N   ASN J  22      17.165  11.919  75.016  0.99 85.73           N  
ATOM    187  CA  ASN J  22      16.058  12.714  74.508  0.99 86.17           C  
ATOM    188  C   ASN J  22      15.245  11.914  73.495  0.99 86.37           C  
ATOM    189  O   ASN J  22      15.670  10.859  73.011  0.99 84.73           O  
ATOM    190  CB  ASN J  22      16.551  14.054  73.937  0.99 82.60           C  
ATOM    191  CG  ASN J  22      17.324  13.902  72.649  0.97 77.01           C  
ATOM    192  OD1 ASN J  22      16.791  13.450  71.640  0.97 68.21           O  
ATOM    193  ND2 ASN J  22      18.587  14.313  72.666  0.97 66.59           N  
ATOM    194  N   GLU J  23      14.072  12.423  73.168  0.98 84.97           N  
ATOM    195  CA  GLU J  23      13.108  11.708  72.334  0.98 85.02           C  
ATOM    196  C   GLU J  23      13.581  11.491  70.893  0.98 85.89           C  
ATOM    197  O   GLU J  23      13.007  10.663  70.179  0.98 83.31           O  
ATOM    198  CB  GLU J  23      11.749  12.424  72.355  0.98 79.40           C  
ATOM    199  CG  GLU J  23      11.819  13.940  72.288  0.94 70.08           C  
ATOM    200  CD  GLU J  23      12.369  14.574  73.563  0.93 64.24           C  
ATOM    201  OE1 GLU J  23      11.801  14.331  74.660  0.92 56.98           O  
ATOM    202  OE2 GLU J  23      13.373  15.316  73.467  0.92 60.00           O  
ATOM    203  N   SER J  24      14.608  12.203  70.449  0.99 86.93           N  
ATOM    204  CA  SER J  24      15.125  12.016  69.091  0.99 88.28           C  
ATOM    205  C   SER J  24      16.059  10.807  68.982  0.99 89.86           C  
ATOM    206  O   SER J  24      16.383  10.374  67.872  0.99 86.87           O  
ATOM    207  CB  SER J  24      15.847  13.277  68.609  0.99 84.80           C  
ATOM    208  OG  SER J  24      17.113  13.422  69.224  0.97 77.54           O  
ATOM    209  N   VAL J  25      16.503  10.263  70.113  1.00 91.32           N  
ATOM    210  CA  VAL J  25      17.415   9.125  70.131  1.00 92.77           C  
ATOM    211  C   VAL J  25      16.610   7.826  70.121  1.00 93.36           C  
ATOM    212  O   VAL J  25      15.743   7.616  70.975  1.00 92.62           O  
ATOM    213  CB  VAL J  25      18.343   9.184  71.362  1.00 90.44           C  
ATOM    214  CG1 VAL J  25      19.214   7.938  71.451  0.99 83.88           C  
ATOM    215  CG2 VAL J  25      19.204  10.444  71.317  0.99 83.04           C  
ATOM    216  N   ASN J  26      16.898   6.962  69.154  1.00 95.20           N  
ATOM    217  CA  ASN J  26      16.194   5.686  69.021  1.00 95.55           C  
ATOM    218  C   ASN J  26      17.065   4.764  68.178  1.00 95.80           C  
ATOM    219  O   ASN J  26      16.864   4.641  66.968  1.00 95.10           O  
ATOM    220  CB  ASN J  26      14.816   5.890  68.375  1.00 94.52           C  
ATOM    221  CG  ASN J  26      13.890   4.698  68.546  1.00 95.96           C  
ATOM    222  OD1 ASN J  26      13.837   4.081  69.612  1.00 90.26           O  
ATOM    223  ND2 ASN J  26      13.130   4.380  67.501  1.00 89.57           N  
ATOM    224  N   GLU J  27      18.047   4.139  68.824  1.00 95.98           N  
ATOM    225  CA  GLU J  27      19.089   3.417  68.106  1.00 95.87           C  
ATOM    226  C   GLU J  27      19.823   2.469  69.058  1.00 96.18           C  
ATOM    227  O   GLU J  27      19.761   2.640  70.277  1.00 95.95           O  
ATOM    228  CB  GLU J  27      20.080   4.405  67.482  1.00 93.96           C  
ATOM    229  CG  GLU J  27      20.826   5.248  68.512  1.00 90.79           C  
ATOM    230  CD  GLU J  27      21.594   6.404  67.904  1.00 90.28           C  
ATOM    231  OE1 GLU J  27      21.107   6.999  66.913  1.00 81.56           O  
ATOM    232  OE2 GLU J  27      22.680   6.727  68.425  1.00 82.99           O  
ATOM    233  N   PRO J  28      20.541   1.481  68.513  1.00 96.31           N  
ATOM    234  CA  PRO J  28      21.302   0.596  69.401  1.00 96.42           C  
ATOM    235  C   PRO J  28      22.509   1.280  70.033  1.00 95.95           C  
ATOM    236  O   PRO J  28      23.038   2.261  69.500  1.00 94.97           O  
ATOM    237  CB  PRO J  28      21.748  -0.549  68.482  1.00 95.61           C  
ATOM    238  CG  PRO J  28      21.650  -0.010  67.098  1.00 94.21           C  
ATOM    239  CD  PRO J  28      20.590   1.054  67.112  1.00 96.79           C  
ATOM    240  N   PHE J  29      22.937   0.744  71.177  1.00 95.56           N  
ATOM    241  CA  PHE J  29      24.221   1.128  71.755  1.00 94.78           C  
ATOM    242  C   PHE J  29      25.369   0.636  70.878  1.00 93.83           C  
ATOM    243  O   PHE J  29      26.330   1.368  70.628  1.00 92.15           O  
ATOM    244  CB  PHE J  29      24.374   0.541  73.165  1.00 93.73           C  
ATOM    245  CG  PHE J  29      23.592   1.268  74.221  1.00 94.89           C  
ATOM    246  CD1 PHE J  29      24.119   2.395  74.838  1.00 89.00           C  
ATOM    247  CD2 PHE J  29      22.337   0.823  74.607  1.00 89.21           C  
ATOM    248  CE1 PHE J  29      23.404   3.072  75.822  1.00 87.94           C  
ATOM    249  CE2 PHE J  29      21.611   1.493  75.586  1.00 87.15           C  
ATOM    250  CZ  PHE J  29      22.151   2.618  76.194  1.00 93.06           C  
ATOM    251  N   ILE J  30      25.264  -0.611  70.429  1.00 94.50           N  
ATOM    252  CA  ILE J  30      26.272  -1.245  69.588  1.00 94.03           C  
ATOM    253  C   ILE J  30      25.601  -1.628  68.277  1.00 94.08           C  
ATOM    254  O   ILE J  30      24.608  -2.367  68.274  1.00 93.79           O  
ATOM    255  CB  ILE J  30      26.871  -2.496  70.262  1.00 92.03           C  
ATOM    256  CG1 ILE J  30      27.464  -2.148  71.635  1.00 87.60           C  
ATOM    257  CG2 ILE J  30      27.921  -3.137  69.358  1.00 86.31           C  
ATOM    258  CD1 ILE J  30      27.844  -3.371  72.459  0.99 79.57           C  
ATOM    259  N   SER J  31      26.127  -1.139  67.162  0.99 93.90           N  
ATOM    260  CA  SER J  31      25.588  -1.436  65.838  0.99 93.09           C  
ATOM    261  C   SER J  31      26.649  -2.130  64.987  0.99 91.34           C  
ATOM    262  O   SER J  31      27.779  -2.347  65.427  0.99 86.06           O  
ATOM    263  CB  SER J  31      25.092  -0.151  65.164  0.99 89.28           C  
ATOM    264  OG  SER J  31      26.135   0.797  65.042  0.99 79.92           O  
ATOM    265  N   ASP J  32      26.265  -2.490  63.755  0.98 90.18           N  
ATOM    266  CA  ASP J  32      27.170  -3.127  62.800  0.98 89.69           C  
ATOM    267  C   ASP J  32      27.782  -4.414  63.363  0.98 90.61           C  
ATOM    268  O   ASP J  32      28.980  -4.671  63.206  0.98 86.69           O  
ATOM    269  CB  ASP J  32      28.266  -2.147  62.364  0.98 83.92           C  
ATOM    270  CG  ASP J  32      27.693  -0.871  61.777  0.93 75.59           C  
ATOM    271  OD1 ASP J  32      26.750  -0.963  60.961  0.92 67.45           O  
ATOM    272  OD2 ASP J  32      28.177   0.225  62.132  0.92 66.65           O  
ATOM    273  N   ASN J  33      26.949  -5.220  64.011  0.99 91.33           N  
ATOM    274  CA  ASN J  33      27.390  -6.486  64.578  0.99 92.76           C  
ATOM    275  C   ASN J  33      27.447  -7.564  63.496  0.99 93.31           C  
ATOM    276  O   ASN J  33      26.671  -7.543  62.540  0.99 92.28           O  
ATOM    277  CB  ASN J  33      26.440  -6.906  65.699  0.99 91.09           C  
ATOM    278  CG  ASN J  33      26.330  -5.857  66.783  0.99 89.98           C  
ATOM    279  OD1 ASN J  33      27.259  -5.678  67.575  0.99 82.63           O  
ATOM    280  ND2 ASN J  33      25.207  -5.153  66.826  0.99 80.98           N  
ATOM    281  N   LYS J  34      28.364  -8.510  63.660  0.99 92.63           N  
ATOM    282  CA  LYS J  34      28.562  -9.578  62.689  0.99 93.97           C  
ATOM    283  C   LYS J  34      28.460 -10.938  63.362  0.99 94.83           C  
ATOM    284  O   LYS J  34      29.111 -11.183  64.379  0.99 94.04           O  
ATOM    285  CB  LYS J  34      29.932  -9.446  62.019  0.99 91.21           C  
ATOM    286  CG  LYS J  34      30.129  -8.144  61.257  0.92 83.46           C  
ATOM    287  CD  LYS J  34      31.502  -8.098  60.609  0.91 78.41           C  
ATOM    288  CE  LYS J  34      31.730  -6.787  59.870  0.89 69.10           C  
ATOM    289  NZ  LYS J  34      33.065  -6.757  59.208  0.88 61.27           N  
ATOM    290  N   VAL J  35      27.668 -11.832  62.774  1.00 94.60           N  
ATOM    291  CA  VAL J  35      27.507 -13.181  63.309  1.00 95.38           C  
ATOM    292  C   VAL J  35      28.844 -13.913  63.370  1.00 95.26           C  
ATOM    293  O   VAL J  35      29.115 -14.659  64.317  1.00 93.87           O  
ATOM    294  CB  VAL J  35      26.474 -13.980  62.483  1.00 94.31           C  
ATOM    295  CG1 VAL J  35      26.479 -15.458  62.868  1.00 89.38           C  
ATOM    296  CG2 VAL J  35      25.082 -13.382  62.676  1.00 88.68           C  
ATOM    297  N   GLU J  36      29.703 -13.693  62.375  0.99 94.76           N  
ATOM    298  CA  GLU J  36      30.994 -14.384  62.335  0.99 94.53           C  
ATOM    299  C   GLU J  36      31.901 -14.024  63.514  0.99 94.07           C  
ATOM    300  O   GLU J  36      32.826 -14.776  63.828  0.99 92.48           O  
ATOM    301  CB  GLU J  36      31.718 -14.114  61.007  0.99 92.98           C  
ATOM    302  CG  GLU J  36      31.903 -12.643  60.671  0.94 84.04           C  
ATOM    303  CD  GLU J  36      30.851 -12.108  59.713  0.93 79.52           C  
ATOM    304  OE1 GLU J  36      31.235 -11.370  58.776  0.92 70.49           O  
ATOM    305  OE2 GLU J  36      29.655 -12.422  59.892  0.92 73.94           O  
ATOM    306  N   ASP J  37      31.623 -12.889  64.166  1.00 92.95           N  
ATOM    307  CA  ASP J  37      32.428 -12.460  65.311  1.00 92.23           C  
ATOM    308  C   ASP J  37      31.868 -12.938  66.649  1.00 92.68           C  
ATOM    309  O   ASP J  37      32.484 -12.704  67.694  1.00 92.78           O  
ATOM    310  CB  ASP J  37      32.553 -10.936  65.330  1.00 90.70           C  
ATOM    311  CG  ASP J  37      33.370 -10.400  64.169  0.99 87.92           C  
ATOM    312  OD1 ASP J  37      34.183 -11.161  63.604  0.99 81.93           O  
ATOM    313  OD2 ASP J  37      33.199  -9.210  63.829  0.99 80.83           O  
ATOM    314  N   VAL J  38      30.711 -13.596  66.642  1.00 94.43           N  
ATOM    315  CA  VAL J  38      30.105 -14.089  67.878  1.00 95.09           C  
ATOM    316  C   VAL J  38      30.931 -15.258  68.413  1.00 94.94           C  
ATOM    317  O   VAL J  38      31.353 -16.142  67.663  1.00 94.22           O  
ATOM    318  CB  VAL J  38      28.638 -14.510  67.658  1.00 94.99           C  
ATOM    319  CG1 VAL J  38      28.036 -15.118  68.928  1.00 91.64           C  
ATOM    320  CG2 VAL J  38      27.803 -13.306  67.208  1.00 91.16           C  
ATOM    321  N   ARG J  39      31.150 -15.246  69.716  1.00 92.77           N  
ATOM    322  CA  ARG J  39      31.852 -16.319  70.408  1.00 93.49           C  
ATOM    323  C   ARG J  39      31.220 -17.667  70.066  1.00 94.20           C  
ATOM    324  O   ARG J  39      30.007 -17.849  70.203  1.00 94.33           O  
ATOM    325  CB  ARG J  39      31.790 -16.065  71.914  1.00 91.66           C  
ATOM    326  CG  ARG J  39      32.451 -17.114  72.783  1.00 90.71           C  
ATOM    327  CD  ARG J  39      32.262 -16.779  74.248  1.00 88.34           C  
ATOM    328  NE  ARG J  39      32.845 -17.796  75.110  0.99 86.48           N  
ATOM    329  CZ  ARG J  39      33.758 -17.575  76.049  0.99 83.31           C  
ATOM    330  NH1 ARG J  39      34.204 -16.348  76.274  0.99 76.58           N  
ATOM    331  NH2 ARG J  39      34.222 -18.587  76.764  0.99 79.14           N  
ATOM    332  N   LYS J  40      32.038 -18.627  69.630  1.00 94.66           N  
ATOM    333  CA  LYS J  40      31.537 -19.935  69.221  1.00 94.82           C  
ATOM    334  C   LYS J  40      31.383 -20.897  70.392  1.00 94.99           C  
ATOM    335  O   LYS J  40      30.515 -21.775  70.371  1.00 93.22           O  
ATOM    336  CB  LYS J  40      32.450 -20.539  68.155  1.00 92.73           C  
ATOM    337  CG  LYS J  40      32.448 -19.740  66.857  0.95 84.09           C  
ATOM    338  CD  LYS J  40      33.334 -20.366  65.803  0.94 78.38           C  
ATOM    339  CE  LYS J  40      33.326 -19.537  64.522  0.93 69.68           C  
ATOM    340  NZ  LYS J  40      33.923 -18.185  64.733  0.93 61.34           N  
ATOM    341  N   ASP J  41      32.205 -20.739  71.420  1.00 93.69           N  
ATOM    342  CA  ASP J  41      32.188 -21.627  72.579  1.00 93.64           C  
ATOM    343  C   ASP J  41      31.202 -21.131  73.633  1.00 94.03           C  
ATOM    344  O   ASP J  41      31.084 -19.925  73.871  1.00 93.69           O  
ATOM    345  CB  ASP J  41      33.580 -21.718  73.207  1.00 90.45           C  
ATOM    346  CG  ASP J  41      34.597 -22.360  72.288  0.99 82.24           C  
ATOM    347  OD1 ASP J  41      34.214 -23.236  71.482  0.99 73.41           O  
ATOM    348  OD2 ASP J  41      35.787 -22.000  72.385  0.99 72.67           O  
ATOM    349  N   GLU J  42      30.517 -22.075  74.275  1.00 94.66           N  
ATOM    350  CA  GLU J  42      29.652 -21.750  75.403  1.00 95.61           C  
ATOM    351  C   GLU J  42      30.457 -21.049  76.491  1.00 95.02           C  
ATOM    352  O   GLU J  42      31.652 -21.306  76.665  1.00 94.29           O  
ATOM    353  CB  GLU J  42      29.033 -23.026  75.984  1.00 94.60           C  
ATOM    354  CG  GLU J  42      28.087 -23.748  75.040  1.00 92.76           C  
ATOM    355  CD  GLU J  42      27.772 -25.162  75.493  1.00 92.64           C  
ATOM    356  OE1 GLU J  42      28.604 -25.769  76.211  1.00 82.87           O  
ATOM    357  OE2 GLU J  42      26.694 -25.676  75.122  1.00 84.69           O  
ATOM    358  N   TYR J  43      29.786 -20.164  77.235  1.00 94.16           N  
ATOM    359  CA  TYR J  43      30.436 -19.574  78.396  1.00 93.82           C  
ATOM    360  C   TYR J  43      30.704 -20.650  79.439  1.00 93.14           C  
ATOM    361  O   TYR J  43      29.984 -21.654  79.530  1.00 92.69           O  
ATOM    362  CB  TYR J  43      29.601 -18.430  78.965  1.00 93.34           C  
ATOM    363  CG  TYR J  43      29.788 -17.151  78.178  1.00 94.84           C  
ATOM    364  CD1 TYR J  43      30.836 -16.286  78.466  1.00 86.32           C  
ATOM    365  CD2 TYR J  43      28.944 -16.833  77.121  1.00 86.60           C  
ATOM    366  CE1 TYR J  43      31.032 -15.122  77.731  1.00 85.27           C  
ATOM    367  CE2 TYR J  43      29.130 -15.672  76.375  1.00 85.20           C  
ATOM    368  CZ  TYR J  43      30.173 -14.821  76.691  1.00 93.07           C  
ATOM    369  OH  TYR J  43      30.371 -13.670  75.961  1.00 92.15           O  
ATOM    370  N   LYS J  44      31.750 -20.457  80.219  1.00 90.91           N  
ATOM    371  CA  LYS J  44      32.150 -21.433  81.224  1.00 90.40           C  
ATOM    372  C   LYS J  44      31.218 -21.394  82.428  1.00 90.56           C  
ATOM    373  O   LYS J  44      30.827 -20.323  82.899  1.00 90.43           O  
ATOM    374  CB  LYS J  44      33.588 -21.179  81.682  1.00 87.35           C  
ATOM    375  CG  LYS J  44      34.644 -21.375  80.604  0.95 77.45           C  
ATOM    376  CD  LYS J  44      34.914 -22.838  80.327  0.93 70.17           C  
ATOM    377  CE  LYS J  44      36.095 -23.031  79.377  0.91 58.60           C  
ATOM    378  NZ  LYS J  44      35.757 -22.631  77.985  0.90 48.85           N  
ATOM    379  N   LEU J  45      30.873 -22.576  82.921  1.00 91.27           N  
ATOM    380  CA  LEU J  45      30.161 -22.740  84.181  1.00 90.39           C  
ATOM    381  C   LEU J  45      31.147 -23.170  85.260  1.00 88.63           C  
ATOM    382  O   LEU J  45      32.236 -23.651  84.946  1.00 86.51           O  
ATOM    383  CB  LEU J  45      29.053 -23.787  84.031  1.00 91.45           C  
ATOM    384  CG  LEU J  45      27.841 -23.347  83.202  1.00 93.63           C  
ATOM    385  CD1 LEU J  45      27.006 -24.562  82.797  1.00 90.06           C  
ATOM    386  CD2 LEU J  45      26.993 -22.343  83.979  1.00 90.26           C  
ATOM    387  N   PRO J  46      30.773 -23.010  86.541  1.00 88.76           N  
ATOM    388  CA  PRO J  46      31.656 -23.514  87.598  1.00 87.01           C  
ATOM    389  C   PRO J  46      31.868 -25.016  87.468  1.00 87.29           C  
ATOM    390  O   PRO J  46      31.030 -25.721  86.887  1.00 87.52           O  
ATOM    391  CB  PRO J  46      30.895 -23.181  88.890  1.00 85.15           C  
ATOM    392  CG  PRO J  46      29.949 -22.082  88.511  1.00 84.59           C  
ATOM    393  CD  PRO J  46      29.569 -22.365  87.082  1.00 87.41           C  
ATOM    394  N   PRO J  47      32.964 -25.533  88.006  1.00 83.33           N  
ATOM    395  CA  PRO J  47      33.179 -26.979  87.957  1.00 82.50           C  
ATOM    396  C   PRO J  47      32.009 -27.742  88.562  1.00 84.51           C  
ATOM    397  O   PRO J  47      31.477 -27.352  89.607  1.00 85.35           O  
ATOM    398  CB  PRO J  47      34.461 -27.175  88.781  1.00 80.62           C  
ATOM    399  CG  PRO J  47      35.175 -25.859  88.691  1.00 77.38           C  
ATOM    400  CD  PRO J  47      34.078 -24.823  88.652  1.00 80.36           C  
ATOM    401  N   GLY J  48      31.605 -28.823  87.901  1.00 85.89           N  
ATOM    402  CA  GLY J  48      30.520 -29.655  88.381  1.00 86.01           C  
ATOM    403  C   GLY J  48      29.160 -29.318  87.804  1.00 87.35           C  
ATOM    404  O   GLY J  48      28.163 -29.949  88.176  1.00 87.16           O  
ATOM    405  N   TYR J  49      29.099 -28.341  86.903  1.00 91.42           N  
ATOM    406  CA  TYR J  49      27.848 -27.932  86.271  1.00 91.43           C  
ATOM    407  C   TYR J  49      27.992 -27.958  84.755  1.00 91.22           C  
ATOM    408  O   TYR J  49      29.074 -27.702  84.219  1.00 91.44           O  
ATOM    409  CB  TYR J  49      27.427 -26.534  86.746  1.00 90.61           C  
ATOM    410  CG  TYR J  49      27.176 -26.477  88.235  1.00 90.41           C  
ATOM    411  CD1 TYR J  49      28.220 -26.234  89.124  1.00 78.79           C  
ATOM    412  CD2 TYR J  49      25.910 -26.707  88.753  1.00 79.97           C  
ATOM    413  CE1 TYR J  49      28.003 -26.209  90.499  1.00 77.64           C  
ATOM    414  CE2 TYR J  49      25.678 -26.684  90.126  1.00 77.35           C  
ATOM    415  CZ  TYR J  49      26.728 -26.435  90.989  1.00 85.92           C  
ATOM    416  OH  TYR J  49      26.509 -26.417  92.349  1.00 84.29           O  
ATOM    417  N   SER J  50      26.884 -28.260  84.064  1.00 93.64           N  
ATOM    418  CA  SER J  50      26.891 -28.374  82.608  1.00 94.14           C  
ATOM    419  C   SER J  50      25.666 -27.717  81.992  1.00 94.94           C  
ATOM    420  O   SER J  50      24.583 -27.720  82.581  1.00 95.42           O  
ATOM    421  CB  SER J  50      26.911 -29.846  82.185  1.00 92.28           C  
ATOM    422  OG  SER J  50      28.085 -30.502  82.625  1.00 85.33           O  
ATOM    423  N   TRP J  51      25.851 -27.199  80.775  1.00 95.93           N  
ATOM    424  CA  TRP J  51      24.725 -26.705  79.994  1.00 96.28           C  
ATOM    425  C   TRP J  51      23.860 -27.869  79.524  1.00 96.44           C  
ATOM    426  O   TRP J  51      24.358 -28.963  79.237  1.00 96.48           O  
ATOM    427  CB  TRP J  51      25.213 -25.912  78.782  1.00 96.33           C  
ATOM    428  CG  TRP J  51      25.977 -24.671  79.130  1.00 97.42           C  
ATOM    429  CD1 TRP J  51      27.320 -24.463  78.960  1.00 97.05           C  
ATOM    430  CD2 TRP J  51      25.448 -23.463  79.704  1.00 97.85           C  
ATOM    431  NE1 TRP J  51      27.661 -23.191  79.393  1.00 97.59           N  
ATOM    432  CE2 TRP J  51      26.532 -22.556  79.856  1.00 97.77           C  
ATOM    433  CE3 TRP J  51      24.167 -23.056  80.103  1.00 98.02           C  
ATOM    434  CZ2 TRP J  51      26.364 -21.276  80.392  1.00 97.86           C  
ATOM    435  CZ3 TRP J  51      24.004 -21.778  80.635  1.00 97.78           C  
ATOM    436  CH2 TRP J  51      25.096 -20.906  80.772  1.00 97.61           C  
ATOM    437  N   TYR J  52      22.555 -27.608  79.414  1.00 97.65           N  
ATOM    438  CA  TYR J  52      21.592 -28.609  78.965  1.00 97.26           C  
ATOM    439  C   TYR J  52      20.528 -27.918  78.123  1.00 97.15           C  
ATOM    440  O   TYR J  52      19.931 -26.933  78.563  1.00 96.76           O  
ATOM    441  CB  TYR J  52      20.952 -29.294  80.180  1.00 96.52           C  
ATOM    442  CG  TYR J  52      19.963 -30.388  79.828  1.00 95.10           C  
ATOM    443  CD1 TYR J  52      20.401 -31.666  79.485  1.00 85.89           C  
ATOM    444  CD2 TYR J  52      18.595 -30.143  79.843  1.00 86.96           C  
ATOM    445  CE1 TYR J  52      19.499 -32.670  79.165  1.00 84.30           C  
ATOM    446  CE2 TYR J  52      17.682 -31.145  79.525  1.00 83.81           C  
ATOM    447  CZ  TYR J  52      18.141 -32.402  79.189  1.00 90.63           C  
ATOM    448  OH  TYR J  52      17.242 -33.393  78.867  1.00 89.37           O  
ATOM    449  N   VAL J  53      20.294 -28.416  76.909  1.00 97.01           N  
ATOM    450  CA  VAL J  53      19.227 -27.882  76.072  1.00 96.53           C  
ATOM    451  C   VAL J  53      17.923 -28.557  76.483  1.00 96.32           C  
ATOM    452  O   VAL J  53      17.746 -29.762  76.280  1.00 95.44           O  
ATOM    453  CB  VAL J  53      19.506 -28.093  74.575  1.00 95.28           C  
ATOM    454  CG1 VAL J  53      18.309 -27.632  73.740  1.00 89.10           C  
ATOM    455  CG2 VAL J  53      20.766 -27.339  74.166  1.00 89.12           C  
ATOM    456  N   CYS J  54      17.025 -27.779  77.078  1.00 97.39           N  
ATOM    457  CA  CYS J  54      15.742 -28.301  77.536  1.00 96.72           C  
ATOM    458  C   CYS J  54      14.770 -28.397  76.367  1.00 95.95           C  
ATOM    459  O   CYS J  54      14.501 -27.406  75.690  1.00 94.01           O  
ATOM    460  CB  CYS J  54      15.151 -27.396  78.617  1.00 95.68           C  
ATOM    461  SG  CYS J  54      16.151 -27.282  80.121  1.00 93.85           S  
ATOM    462  N   ASP J  55      14.232 -29.585  76.133  1.00 95.23           N  
ATOM    463  CA  ASP J  55      13.214 -29.793  75.103  1.00 94.74           C  
ATOM    464  C   ASP J  55      11.843 -29.686  75.765  1.00 95.42           C  
ATOM    465  O   ASP J  55      11.352 -30.656  76.347  1.00 94.82           O  
ATOM    466  CB  ASP J  55      13.403 -31.165  74.449  1.00 92.72           C  
ATOM    467  CG  ASP J  55      12.426 -31.423  73.313  1.00 90.87           C  
ATOM    468  OD1 ASP J  55      11.533 -30.579  73.070  1.00 87.27           O  
ATOM    469  OD2 ASP J  55      12.552 -32.480  72.658  1.00 85.13           O  
ATOM    470  N   VAL J  56      11.216 -28.506  75.672  1.00 97.10           N  
ATOM    471  CA  VAL J  56       9.949 -28.282  76.373  1.00 97.33           C  
ATOM    472  C   VAL J  56       8.826 -29.159  75.821  1.00 97.47           C  
ATOM    473  O   VAL J  56       7.812 -29.347  76.492  1.00 96.78           O  
ATOM    474  CB  VAL J  56       9.518 -26.800  76.364  1.00 95.89           C  
ATOM    475  CG1 VAL J  56      10.588 -25.937  77.033  1.00 85.05           C  
ATOM    476  CG2 VAL J  56       9.218 -26.313  74.957  1.00 84.48           C  
ATOM    477  N   LYS J  57       8.992 -29.705  74.612  1.00 96.09           N  
ATOM    478  CA  LYS J  57       7.994 -30.623  74.062  1.00 95.96           C  
ATOM    479  C   LYS J  57       8.169 -32.047  74.587  1.00 95.76           C  
ATOM    480  O   LYS J  57       7.312 -32.900  74.345  1.00 94.64           O  
ATOM    481  CB  LYS J  57       8.008 -30.587  72.531  1.00 95.22           C  
ATOM    482  CG  LYS J  57       7.495 -29.259  71.984  0.99 93.65           C  
ATOM    483  CD  LYS J  57       7.210 -29.298  70.494  0.99 91.40           C  
ATOM    484  CE  LYS J  57       6.575 -27.992  70.038  0.99 86.88           C  
ATOM    485  NZ  LYS J  57       6.218 -28.018  68.593  0.99 80.89           N  
ATOM    486  N   ASP J  58       9.249 -32.304  75.309  1.00 95.76           N  
ATOM    487  CA  ASP J  58       9.456 -33.573  76.001  1.00 95.51           C  
ATOM    488  C   ASP J  58       8.888 -33.439  77.412  1.00 95.56           C  
ATOM    489  O   ASP J  58       9.254 -32.515  78.135  1.00 95.33           O  
ATOM    490  CB  ASP J  58      10.945 -33.916  76.056  1.00 94.71           C  
ATOM    491  CG  ASP J  58      11.222 -35.183  76.845  1.00 93.22           C  
ATOM    492  OD1 ASP J  58      11.020 -36.281  76.284  1.00 86.90           O  
ATOM    493  OD2 ASP J  58      11.637 -35.078  78.016  1.00 84.64           O  
ATOM    494  N   GLU J  59       7.995 -34.356  77.795  1.00 95.01           N  
ATOM    495  CA  GLU J  59       7.310 -34.222  79.083  1.00 95.09           C  
ATOM    496  C   GLU J  59       8.287 -34.199  80.251  1.00 95.10           C  
ATOM    497  O   GLU J  59       8.090 -33.437  81.207  1.00 94.87           O  
ATOM    498  CB  GLU J  59       6.288 -35.344  79.267  1.00 93.56           C  
ATOM    499  CG  GLU J  59       5.385 -35.172  80.501  0.97 81.73           C  
ATOM    500  CD  GLU J  59       6.021 -35.677  81.799  0.96 78.13           C  
ATOM    501  OE1 GLU J  59       6.884 -36.586  81.738  0.96 69.18           O  
ATOM    502  OE2 GLU J  59       5.649 -35.164  82.877  0.96 71.81           O  
ATOM    503  N   LYS J  60       9.330 -35.029  80.193  1.00 95.65           N  
ATOM    504  CA  LYS J  60      10.283 -35.094  81.297  1.00 95.41           C  
ATOM    505  C   LYS J  60      11.057 -33.783  81.439  1.00 95.84           C  
ATOM    506  O   LYS J  60      11.174 -33.245  82.549  1.00 95.47           O  
ATOM    507  CB  LYS J  60      11.243 -36.270  81.113  1.00 94.06           C  
ATOM    508  CG  LYS J  60      12.182 -36.486  82.289  0.95 86.61           C  
ATOM    509  CD  LYS J  60      13.046 -37.725  82.081  0.94 81.60           C  
ATOM    510  CE  LYS J  60      14.098 -37.861  83.171  0.93 72.47           C  
ATOM    511  NZ  LYS J  60      13.508 -38.169  84.498  0.92 64.29           N  
ATOM    512  N   ASP J  61      11.581 -33.258  80.334  1.00 96.41           N  
ATOM    513  CA  ASP J  61      12.276 -31.967  80.373  1.00 96.60           C  
ATOM    514  C   ASP J  61      11.334 -30.855  80.834  1.00 96.95           C  
ATOM    515  O   ASP J  61      11.710 -30.004  81.646  1.00 97.06           O  
ATOM    516  CB  ASP J  61      12.846 -31.612  78.996  1.00 95.86           C  
ATOM    517  CG  ASP J  61      14.157 -32.304  78.688  1.00 95.63           C  
ATOM    518  OD1 ASP J  61      14.561 -33.214  79.443  1.00 90.52           O  
ATOM    519  OD2 ASP J  61      14.785 -31.934  77.676  1.00 89.69           O  
ATOM    520  N   ARG J  62      10.108 -30.856  80.309  1.00 96.39           N  
ATOM    521  CA  ARG J  62       9.134 -29.838  80.678  1.00 96.73           C  
ATOM    522  C   ARG J  62       8.818 -29.898  82.172  1.00 96.98           C  
ATOM    523  O   ARG J  62       8.702 -28.863  82.841  1.00 97.22           O  
ATOM    524  CB  ARG J  62       7.863 -30.010  79.839  1.00 96.08           C  
ATOM    525  CG  ARG J  62       6.874 -28.869  79.973  1.00 95.34           C  
ATOM    526  CD  ARG J  62       5.803 -28.921  78.894  1.00 94.48           C  
ATOM    527  NE  ARG J  62       4.899 -30.065  79.047  1.00 92.96           N  
ATOM    528  CZ  ARG J  62       4.863 -31.128  78.240  1.00 94.11           C  
ATOM    529  NH1 ARG J  62       5.696 -31.243  77.211  1.00 86.00           N  
ATOM    530  NH2 ARG J  62       3.982 -32.086  78.475  1.00 87.99           N  
ATOM    531  N   SER J  63       8.679 -31.116  82.698  1.00 96.83           N  
ATOM    532  CA  SER J  63       8.411 -31.305  84.120  1.00 96.62           C  
ATOM    533  C   SER J  63       9.579 -30.816  84.981  1.00 96.77           C  
ATOM    534  O   SER J  63       9.367 -30.272  86.072  1.00 96.70           O  
ATOM    535  CB  SER J  63       8.125 -32.780  84.409  1.00 95.43           C  
ATOM    536  OG  SER J  63       7.871 -32.982  85.789  1.00 83.05           O  
ATOM    537  N   GLU J  64      10.805 -31.006  84.503  1.00 97.27           N  
ATOM    538  CA  GLU J  64      11.966 -30.521  85.253  1.00 97.02           C  
ATOM    539  C   GLU J  64      11.977 -28.993  85.323  1.00 97.23           C  
ATOM    540  O   GLU J  64      12.271 -28.422  86.379  1.00 97.41           O  
ATOM    541  CB  GLU J  64      13.267 -31.055  84.645  1.00 96.34           C  
ATOM    542  CG  GLU J  64      13.470 -32.549  84.875  1.00 91.99           C  
ATOM    543  CD  GLU J  64      14.845 -33.034  84.461  1.00 89.84           C  
ATOM    544  OE1 GLU J  64      15.839 -32.322  84.726  1.00 81.30           O  
ATOM    545  OE2 GLU J  64      14.931 -34.129  83.873  1.00 83.44           O  
ATOM    546  N   ILE J  65      11.656 -28.325  84.204  1.00 97.69           N  
ATOM    547  CA  ILE J  65      11.545 -26.859  84.224  1.00 97.82           C  
ATOM    548  C   ILE J  65      10.432 -26.445  85.185  1.00 97.91           C  
ATOM    549  O   ILE J  65      10.606 -25.539  86.012  1.00 98.06           O  
ATOM    550  CB  ILE J  65      11.259 -26.287  82.815  1.00 97.71           C  
ATOM    551  CG1 ILE J  65      12.351 -26.684  81.814  1.00 96.76           C  
ATOM    552  CG2 ILE J  65      11.134 -24.755  82.878  1.00 96.52           C  
ATOM    553  CD1 ILE J  65      11.934 -26.454  80.360  1.00 95.18           C  
ATOM    554  N   TYR J  66       9.280 -27.114  85.078  1.00 97.45           N  
ATOM    555  CA  TYR J  66       8.145 -26.819  85.949  1.00 97.19           C  
ATOM    556  C   TYR J  66       8.537 -26.909  87.423  1.00 97.07           C  
ATOM    557  O   TYR J  66       8.209 -26.023  88.221  1.00 97.27           O  
ATOM    558  CB  TYR J  66       6.986 -27.777  85.644  1.00 97.08           C  
ATOM    559  CG  TYR J  66       5.898 -27.754  86.700  1.00 96.53           C  
ATOM    560  CD1 TYR J  66       4.961 -26.734  86.739  1.00 87.08           C  
ATOM    561  CD2 TYR J  66       5.837 -28.746  87.671  1.00 87.85           C  
ATOM    562  CE1 TYR J  66       3.979 -26.697  87.722  1.00 87.32           C  
ATOM    563  CE2 TYR J  66       4.859 -28.723  88.662  1.00 86.73           C  
ATOM    564  CZ  TYR J  66       3.938 -27.694  88.680  1.00 94.76           C  
ATOM    565  OH  TYR J  66       2.974 -27.660  89.659  1.00 93.79           O  
ATOM    566  N   THR J  67       9.234 -27.976  87.793  1.00 96.72           N  
ATOM    567  CA  THR J  67       9.619 -28.179  89.188  1.00 96.19           C  
ATOM    568  C   THR J  67      10.609 -27.115  89.651  1.00 96.38           C  
ATOM    569  O   THR J  67      10.470 -26.570  90.752  1.00 96.48           O  
ATOM    570  CB  THR J  67      10.196 -29.591  89.380  1.00 95.56           C  
ATOM    571  OG1 THR J  67       9.171 -30.552  89.080  1.00 91.74           O  
ATOM    572  CG2 THR J  67      10.680 -29.795  90.811  1.00 90.37           C  
ATOM    573  N   LEU J  68      11.605 -26.814  88.815  1.00 96.61           N  
ATOM    574  CA  LEU J  68      12.563 -25.763  89.170  1.00 96.63           C  
ATOM    575  C   LEU J  68      11.841 -24.444  89.443  1.00 96.73           C  
ATOM    576  O   LEU J  68      12.072 -23.800  90.472  1.00 96.85           O  
ATOM    577  CB  LEU J  68      13.600 -25.574  88.051  1.00 96.85           C  
ATOM    578  CG  LEU J  68      14.575 -24.403  88.258  1.00 96.84           C  
ATOM    579  CD1 LEU J  68      15.524 -24.686  89.427  1.00 93.82           C  
ATOM    580  CD2 LEU J  68      15.363 -24.118  86.987  1.00 93.89           C  
ATOM    581  N   LEU J  69      10.954 -24.032  88.536  1.00 97.91           N  
ATOM    582  CA  LEU J  69      10.257 -22.756  88.695  1.00 97.86           C  
ATOM    583  C   LEU J  69       9.264 -22.793  89.857  1.00 97.47           C  
ATOM    584  O   LEU J  69       9.160 -21.831  90.618  1.00 97.22           O  
ATOM    585  CB  LEU J  69       9.543 -22.364  87.390  1.00 97.92           C  
ATOM    586  CG  LEU J  69      10.353 -21.518  86.395  1.00 97.70           C  
ATOM    587  CD1 LEU J  69      11.709 -22.127  86.066  1.00 94.72           C  
ATOM    588  CD2 LEU J  69       9.545 -21.288  85.128  1.00 94.99           C  
ATOM    589  N   THR J  70       8.535 -23.894  90.020  1.00 97.41           N  
ATOM    590  CA  THR J  70       7.563 -24.014  91.104  1.00 96.63           C  
ATOM    591  C   THR J  70       8.225 -23.798  92.462  1.00 95.79           C  
ATOM    592  O   THR J  70       7.642 -23.173  93.356  1.00 95.44           O  
ATOM    593  CB  THR J  70       6.871 -25.386  91.053  1.00 96.14           C  
ATOM    594  OG1 THR J  70       6.064 -25.453  89.869  1.00 90.39           O  
ATOM    595  CG2 THR J  70       5.987 -25.618  92.274  1.00 89.68           C  
ATOM    596  N   ASP J  71       9.449 -24.293  92.608  1.00 95.43           N  
ATOM    597  CA  ASP J  71      10.147 -24.220  93.891  1.00 94.16           C  
ATOM    598  C   ASP J  71      11.065 -23.004  94.030  1.00 93.93           C  
ATOM    599  O   ASP J  71      11.461 -22.670  95.154  1.00 94.23           O  
ATOM    600  CB  ASP J  71      10.976 -25.492  94.102  1.00 93.34           C  
ATOM    601  CG  ASP J  71      10.123 -26.737  94.265  1.00 91.30           C  
ATOM    602  OD1 ASP J  71       8.915 -26.610  94.567  1.00 86.17           O  
ATOM    603  OD2 ASP J  71      10.669 -27.849  94.107  1.00 84.58           O  
ATOM    604  N   ASN J  72      11.415 -22.351  92.913  1.00 95.05           N  
ATOM    605  CA  ASN J  72      12.495 -21.359  92.934  1.00 95.22           C  
ATOM    606  C   ASN J  72      12.244 -20.048  92.188  1.00 95.88           C  
ATOM    607  O   ASN J  72      13.114 -19.176  92.222  1.00 96.39           O  
ATOM    608  CB  ASN J  72      13.772 -21.995  92.370  1.00 95.34           C  
ATOM    609  CG  ASN J  72      14.227 -23.188  93.173  1.00 96.40           C  
ATOM    610  OD1 ASN J  72      14.828 -23.034  94.239  1.00 89.72           O  
ATOM    611  ND2 ASN J  72      13.924 -24.386  92.683  1.00 89.20           N  
ATOM    612  N   TYR J  73      11.109 -19.907  91.514  1.00 97.83           N  
ATOM    613  CA  TYR J  73      10.900 -18.717  90.684  1.00 97.90           C  
ATOM    614  C   TYR J  73      10.442 -17.508  91.515  1.00 97.30           C  
ATOM    615  O   TYR J  73      10.654 -17.471  92.733  1.00 96.63           O  
ATOM    616  CB  TYR J  73       9.944 -19.049  89.511  1.00 98.12           C  
ATOM    617  CG  TYR J  73      10.005 -18.072  88.346  1.00 98.53           C  
ATOM    618  CD1 TYR J  73      11.219 -17.756  87.735  1.00 94.28           C  
ATOM    619  CD2 TYR J  73       8.849 -17.471  87.849  1.00 94.12           C  
ATOM    620  CE1 TYR J  73      11.281 -16.864  86.667  1.00 94.47           C  
ATOM    621  CE2 TYR J  73       8.898 -16.580  86.775  1.00 93.11           C  
ATOM    622  CZ  TYR J  73      10.116 -16.280  86.193  1.00 98.41           C  
ATOM    623  OH  TYR J  73      10.173 -15.390  85.140  1.00 98.01           O  
ATOM    624  N   VAL J  74       9.845 -16.520  90.874  1.00 98.00           N  
ATOM    625  CA  VAL J  74       9.555 -15.219  91.481  1.00 97.94           C  
ATOM    626  C   VAL J  74       8.633 -15.331  92.688  1.00 97.57           C  
ATOM    627  O   VAL J  74       7.588 -15.993  92.627  1.00 97.06           O  
ATOM    628  CB  VAL J  74       8.913 -14.266  90.450  1.00 97.64           C  
ATOM    629  CG1 VAL J  74       8.517 -12.930  91.084  1.00 94.20           C  
ATOM    630  CG2 VAL J  74       9.863 -14.037  89.279  1.00 93.35           C  
ATOM    631  N   GLU J  75       9.019 -14.647  93.765  1.00 95.90           N  
ATOM    632  CA  GLU J  75       8.161 -14.426  94.924  1.00 94.51           C  
ATOM    633  C   GLU J  75       7.817 -12.943  95.016  1.00 92.22           C  
ATOM    634  O   GLU J  75       8.536 -12.089  94.487  1.00 90.81           O  
ATOM    635  CB  GLU J  75       8.843 -14.902  96.213  1.00 93.67           C  
ATOM    636  CG  GLU J  75       9.082 -16.408  96.239  1.00 92.01           C  
ATOM    637  CD  GLU J  75       9.846 -16.896  97.458  1.00 93.03           C  
ATOM    638  OE1 GLU J  75      10.016 -16.125  98.430  1.00 82.85           O  
ATOM    639  OE2 GLU J  75      10.286 -18.066  97.440  1.00 85.70           O  
ATOM    640  N   ASP J  76       6.701 -12.645  95.676  1.00 92.18           N  
ATOM    641  CA  ASP J  76       6.353 -11.250  95.933  1.00 89.77           C  
ATOM    642  C   ASP J  76       7.306 -10.660  96.971  1.00 87.81           C  
ATOM    643  O   ASP J  76       8.108 -11.370  97.582  1.00 85.49           O  
ATOM    644  CB  ASP J  76       4.896 -11.122  96.393  1.00 87.45           C  
ATOM    645  CG  ASP J  76       4.703 -11.628  97.809  1.00 86.58           C  
ATOM    646  OD1 ASP J  76       4.895 -12.848  98.040  1.00 81.23           O  
ATOM    647  OD2 ASP J  76       4.382 -10.809  98.693  1.00 80.93           O  
ATOM    648  N   ASP J  77       7.208  -9.348  97.180  0.99 82.99           N  
ATOM    649  CA  ASP J  77       8.160  -8.639  98.041  0.99 80.05           C  
ATOM    650  C   ASP J  77       8.160  -9.148  99.483  1.00 78.88           C  
ATOM    651  O   ASP J  77       9.181  -9.060 100.169  1.00 75.71           O  
ATOM    652  CB  ASP J  77       7.857  -7.139  98.035  0.99 77.74           C  
ATOM    653  CG  ASP J  77       8.036  -6.499  96.667  0.97 72.00           C  
ATOM    654  OD1 ASP J  77       8.598  -7.152  95.758  0.97 64.79           O  
ATOM    655  OD2 ASP J  77       7.608  -5.335  96.505  0.96 63.72           O  
ATOM    656  N   ASP J  78       7.023  -9.672  99.945  1.00 78.76           N  
ATOM    657  CA  ASP J  78       6.895 -10.150 101.323  1.00 77.27           C  
ATOM    658  C   ASP J  78       7.090 -11.658 101.459  1.00 77.56           C  
ATOM    659  O   ASP J  78       6.956 -12.199 102.560  1.00 76.96           O  
ATOM    660  CB  ASP J  78       5.538  -9.738 101.889  1.00 74.61           C  
ATOM    661  CG  ASP J  78       5.406  -8.232 102.029  0.99 70.54           C  
ATOM    662  OD1 ASP J  78       6.354  -7.602 102.549  0.98 64.31           O  
ATOM    663  OD2 ASP J  78       4.363  -7.679 101.619  0.98 63.00           O  
ATOM    664  N   ASN J  79       7.395 -12.341 100.359  1.00 81.00           N  
ATOM    665  CA  ASN J  79       7.629 -13.785 100.359  1.00 81.47           C  
ATOM    666  C   ASN J  79       6.420 -14.580 100.848  1.00 81.08           C  
ATOM    667  O   ASN J  79       6.567 -15.598 101.534  1.00 80.55           O  
ATOM    668  CB  ASN J  79       8.885 -14.143 101.166  1.00 80.91           C  
ATOM    669  CG  ASN J  79      10.109 -13.368 100.718  0.99 79.21           C  
ATOM    670  OD1 ASN J  79      10.683 -12.598 101.491  0.99 72.14           O  
ATOM    671  ND2 ASN J  79      10.507 -13.547  99.468  0.99 71.81           N  
ATOM    672  N   ILE J  80       5.229 -14.128 100.494  1.00 84.04           N  
ATOM    673  CA  ILE J  80       3.987 -14.825 100.824  1.00 84.24           C  
ATOM    674  C   ILE J  80       3.520 -15.682  99.652  1.00 86.31           C  
ATOM    675  O   ILE J  80       2.884 -16.726  99.846  1.00 87.66           O  
ATOM    676  CB  ILE J  80       2.874 -13.821 101.210  1.00 81.38           C  
ATOM    677  CG1 ILE J  80       3.358 -12.872 102.319  0.99 75.18           C  
ATOM    678  CG2 ILE J  80       1.597 -14.542 101.629  0.99 73.23           C  
ATOM    679  CD1 ILE J  80       3.828 -13.569 103.573  0.99 66.75           C  
ATOM    680  N   PHE J  81       3.826 -15.249  98.435  1.00 89.84           N  
ATOM    681  CA  PHE J  81       3.397 -15.922  97.214  1.00 91.64           C  
ATOM    682  C   PHE J  81       4.590 -16.233  96.322  1.00 93.43           C  
ATOM    683  O   PHE J  81       5.559 -15.479  96.280  1.00 93.82           O  
ATOM    684  CB  PHE J  81       2.425 -15.038  96.420  1.00 90.41           C  
ATOM    685  CG  PHE J  81       1.254 -14.547  97.216  1.00 89.43           C  
ATOM    686  CD1 PHE J  81       0.193 -15.393  97.508  1.00 82.38           C  
ATOM    687  CD2 PHE J  81       1.208 -13.235  97.672  1.00 81.95           C  
ATOM    688  CE1 PHE J  81      -0.894 -14.945  98.244  1.00 80.96           C  
ATOM    689  CE2 PHE J  81       0.124 -12.777  98.411  1.00 80.11           C  
ATOM    690  CZ  PHE J  81      -0.925 -13.635  98.697  1.00 85.50           C  
ATOM    691  N   ARG J  82       4.496 -17.348  95.590  1.00 93.07           N  
ATOM    692  CA  ARG J  82       5.455 -17.681  94.541  1.00 94.89           C  
ATOM    693  C   ARG J  82       4.683 -18.100  93.291  1.00 95.88           C  
ATOM    694  O   ARG J  82       3.763 -18.921  93.380  1.00 96.44           O  
ATOM    695  CB  ARG J  82       6.401 -18.806  94.978  1.00 94.83           C  
ATOM    696  CG  ARG J  82       7.531 -19.068  93.960  1.00 94.44           C  
ATOM    697  CD  ARG J  82       8.387 -20.275  94.331  1.00 93.97           C  
ATOM    698  NE  ARG J  82       8.902 -20.166  95.698  1.00 92.90           N  
ATOM    699  CZ  ARG J  82       8.772 -21.094  96.640  1.00 94.78           C  
ATOM    700  NH1 ARG J  82       8.183 -22.254  96.380  1.00 88.04           N  
ATOM    701  NH2 ARG J  82       9.242 -20.858  97.857  1.00 90.40           N  
ATOM    702  N   PHE J  83       5.049 -17.547  92.145  1.00 97.18           N  
ATOM    703  CA  PHE J  83       4.377 -17.921  90.901  1.00 97.71           C  
ATOM    704  C   PHE J  83       4.492 -19.422  90.665  1.00 97.63           C  
ATOM    705  O   PHE J  83       5.547 -20.029  90.882  1.00 97.30           O  
ATOM    706  CB  PHE J  83       4.979 -17.195  89.695  1.00 97.76           C  
ATOM    707  CG  PHE J  83       4.625 -15.732  89.581  1.00 98.03           C  
ATOM    708  CD1 PHE J  83       3.340 -15.273  89.844  1.00 93.20           C  
ATOM    709  CD2 PHE J  83       5.579 -14.820  89.152  1.00 93.28           C  
ATOM    710  CE1 PHE J  83       3.017 -13.929  89.703  1.00 92.99           C  
ATOM    711  CE2 PHE J  83       5.265 -13.474  89.001  1.00 92.19           C  
ATOM    712  CZ  PHE J  83       3.985 -13.027  89.280  1.00 97.56           C  
ATOM    713  N   ASN J  84       3.397 -20.005  90.187  1.00 97.56           N  
ATOM    714  CA  ASN J  84       3.348 -21.435  89.894  1.00 97.57           C  
ATOM    715  C   ASN J  84       2.855 -21.641  88.464  1.00 97.93           C  
ATOM    716  O   ASN J  84       1.715 -22.057  88.234  1.00 97.66           O  
ATOM    717  CB  ASN J  84       2.438 -22.144  90.906  1.00 96.59           C  
ATOM    718  CG  ASN J  84       2.534 -23.658  90.823  1.00 94.40           C  
ATOM    719  OD1 ASN J  84       3.428 -24.204  90.171  1.00 86.25           O  
ATOM    720  ND2 ASN J  84       1.622 -24.349  91.496  1.00 84.52           N  
ATOM    721  N   TYR J  85       3.718 -21.327  87.496  1.00 97.95           N  
ATOM    722  CA  TYR J  85       3.402 -21.531  86.085  1.00 98.01           C  
ATOM    723  C   TYR J  85       3.211 -23.022  85.833  1.00 97.77           C  
ATOM    724  O   TYR J  85       4.098 -23.822  86.134  1.00 97.58           O  
ATOM    725  CB  TYR J  85       4.533 -21.019  85.185  1.00 98.04           C  
ATOM    726  CG  TYR J  85       4.730 -19.516  85.161  1.00 98.35           C  
ATOM    727  CD1 TYR J  85       5.503 -18.876  86.126  1.00 92.71           C  
ATOM    728  CD2 TYR J  85       4.167 -18.745  84.150  1.00 92.50           C  
ATOM    729  CE1 TYR J  85       5.706 -17.498  86.092  1.00 91.89           C  
ATOM    730  CE2 TYR J  85       4.364 -17.365  84.102  1.00 90.89           C  
ATOM    731  CZ  TYR J  85       5.132 -16.751  85.076  1.00 97.98           C  
ATOM    732  OH  TYR J  85       5.327 -15.386  85.034  1.00 97.40           O  
ATOM    733  N   SER J  86       2.059 -23.403  85.268  1.00 97.28           N  
ATOM    734  CA  SER J  86       1.807 -24.813  84.977  1.00 97.06           C  
ATOM    735  C   SER J  86       2.712 -25.306  83.849  1.00 97.42           C  
ATOM    736  O   SER J  86       3.214 -24.522  83.039  1.00 97.68           O  
ATOM    737  CB  SER J  86       0.337 -25.038  84.604  1.00 96.51           C  
ATOM    738  OG  SER J  86       0.032 -24.471  83.343  1.00 96.01           O  
ATOM    739  N   ALA J  87       2.905 -26.619  83.786  1.00 96.63           N  
ATOM    740  CA  ALA J  87       3.688 -27.199  82.700  1.00 96.70           C  
ATOM    741  C   ALA J  87       3.058 -26.876  81.344  1.00 97.00           C  
ATOM    742  O   ALA J  87       3.767 -26.603  80.370  1.00 96.99           O  
ATOM    743  CB  ALA J  87       3.819 -28.706  82.899  1.00 96.04           C  
ATOM    744  N   GLU J  88       1.729 -26.895  81.278  1.00 97.82           N  
ATOM    745  CA  GLU J  88       1.024 -26.569  80.041  1.00 97.64           C  
ATOM    746  C   GLU J  88       1.238 -25.107  79.652  1.00 97.99           C  
ATOM    747  O   GLU J  88       1.351 -24.781  78.465  1.00 97.75           O  
ATOM    748  CB  GLU J  88      -0.470 -26.877  80.191  1.00 96.25           C  
ATOM    749  CG  GLU J  88      -0.794 -28.367  80.341  0.99 81.31           C  
ATOM    750  CD  GLU J  88      -0.510 -28.944  81.734  0.98 71.75           C  
ATOM    751  OE1 GLU J  88      -0.347 -28.167  82.707  0.98 65.63           O  
ATOM    752  OE2 GLU J  88      -0.456 -30.187  81.849  0.98 68.60           O  
ATOM    753  N   PHE J  89       1.282 -24.224  80.646  1.00 97.74           N  
ATOM    754  CA  PHE J  89       1.564 -22.810  80.396  1.00 98.04           C  
ATOM    755  C   PHE J  89       2.969 -22.645  79.824  1.00 98.27           C  
ATOM    756  O   PHE J  89       3.171 -21.900  78.857  1.00 98.45           O  
ATOM    757  CB  PHE J  89       1.404 -22.012  81.697  1.00 98.13           C  
ATOM    758  CG  PHE J  89       1.444 -20.509  81.524  1.00 98.26           C  
ATOM    759  CD1 PHE J  89       2.631 -19.846  81.237  1.00 91.99           C  
ATOM    760  CD2 PHE J  89       0.288 -19.759  81.674  1.00 91.65           C  
ATOM    761  CE1 PHE J  89       2.665 -18.462  81.098  1.00 91.91           C  
ATOM    762  CE2 PHE J  89       0.310 -18.371  81.542  1.00 92.19           C  
ATOM    763  CZ  PHE J  89       1.501 -17.726  81.251  1.00 97.96           C  
ATOM    764  N   LEU J  90       3.944 -23.333  80.412  1.00 98.33           N  
ATOM    765  CA  LEU J  90       5.321 -23.223  79.937  1.00 98.24           C  
ATOM    766  C   LEU J  90       5.444 -23.684  78.487  1.00 98.25           C  
ATOM    767  O   LEU J  90       6.161 -23.071  77.693  1.00 98.20           O  
ATOM    768  CB  LEU J  90       6.260 -24.024  80.848  1.00 98.06           C  
ATOM    769  CG  LEU J  90       6.353 -23.490  82.282  1.00 97.57           C  
ATOM    770  CD1 LEU J  90       7.116 -24.474  83.162  1.00 94.80           C  
ATOM    771  CD2 LEU J  90       7.009 -22.110  82.313  1.00 94.50           C  
ATOM    772  N   LEU J  91       4.737 -24.752  78.127  1.00 97.69           N  
ATOM    773  CA  LEU J  91       4.740 -25.222  76.744  1.00 97.56           C  
ATOM    774  C   LEU J  91       4.220 -24.134  75.802  1.00 97.67           C  
ATOM    775  O   LEU J  91       4.820 -23.852  74.762  1.00 97.61           O  
ATOM    776  CB  LEU J  91       3.900 -26.498  76.617  1.00 97.38           C  
ATOM    777  CG  LEU J  91       3.807 -27.116  75.217  1.00 96.27           C  
ATOM    778  CD1 LEU J  91       5.188 -27.552  74.721  1.00 91.52           C  
ATOM    779  CD2 LEU J  91       2.845 -28.302  75.229  1.00 91.62           C  
ATOM    780  N   TRP J  92       3.100 -23.515  76.168  1.00 97.69           N  
ATOM    781  CA  TRP J  92       2.530 -22.421  75.382  1.00 97.62           C  
ATOM    782  C   TRP J  92       3.484 -21.227  75.299  1.00 97.88           C  
ATOM    783  O   TRP J  92       3.721 -20.680  74.212  1.00 98.15           O  
ATOM    784  CB  TRP J  92       1.196 -22.018  76.016  1.00 97.54           C  
ATOM    785  CG  TRP J  92       0.537 -20.768  75.497  1.00 98.30           C  
ATOM    786  CD1 TRP J  92      -0.047 -20.585  74.269  1.00 98.01           C  
ATOM    787  CD2 TRP J  92       0.340 -19.539  76.220  1.00 98.47           C  
ATOM    788  NE1 TRP J  92      -0.593 -19.319  74.187  1.00 98.34           N  
ATOM    789  CE2 TRP J  92      -0.372 -18.658  75.369  1.00 98.35           C  
ATOM    790  CE3 TRP J  92       0.693 -19.106  77.500  1.00 98.49           C  
ATOM    791  CZ2 TRP J  92      -0.732 -17.367  75.765  1.00 98.34           C  
ATOM    792  CZ3 TRP J  92       0.332 -17.820  77.894  1.00 98.32           C  
ATOM    793  CH2 TRP J  92      -0.377 -16.967  77.031  1.00 98.24           C  
ATOM    794  N   ALA J  93       4.056 -20.839  76.429  1.00 98.56           N  
ATOM    795  CA  ALA J  93       4.911 -19.654  76.487  1.00 98.58           C  
ATOM    796  C   ALA J  93       6.173 -19.800  75.645  1.00 98.52           C  
ATOM    797  O   ALA J  93       6.679 -18.808  75.108  1.00 98.30           O  
ATOM    798  CB  ALA J  93       5.288 -19.359  77.938  1.00 98.44           C  
ATOM    799  N   LEU J  94       6.680 -21.025  75.525  1.00 98.59           N  
ATOM    800  CA  LEU J  94       8.001 -21.242  74.940  1.00 98.47           C  
ATOM    801  C   LEU J  94       7.993 -21.806  73.523  1.00 98.25           C  
ATOM    802  O   LEU J  94       9.064 -21.968  72.928  1.00 97.60           O  
ATOM    803  CB  LEU J  94       8.820 -22.156  75.859  1.00 98.20           C  
ATOM    804  CG  LEU J  94       9.138 -21.542  77.228  1.00 97.49           C  
ATOM    805  CD1 LEU J  94       9.813 -22.572  78.131  1.00 94.40           C  
ATOM    806  CD2 LEU J  94      10.022 -20.308  77.073  1.00 94.44           C  
ATOM    807  N   THR J  95       6.815 -22.116  72.963  1.00 98.02           N  
ATOM    808  CA  THR J  95       6.742 -22.706  71.622  1.00 97.73           C  
ATOM    809  C   THR J  95       5.913 -21.858  70.664  1.00 97.81           C  
ATOM    810  O   THR J  95       5.136 -22.383  69.857  1.00 97.44           O  
ATOM    811  CB  THR J  95       6.219 -24.155  71.660  1.00 97.17           C  
ATOM    812  OG1 THR J  95       4.896 -24.199  72.210  1.00 95.55           O  
ATOM    813  CG2 THR J  95       7.141 -25.037  72.490  1.00 94.41           C  
ATOM    814  N   SER J  96       6.097 -20.556  70.727  1.00 98.22           N  
ATOM    815  CA  SER J  96       5.478 -19.642  69.772  1.00 98.21           C  
ATOM    816  C   SER J  96       6.121 -19.816  68.388  1.00 98.13           C  
ATOM    817  O   SER J  96       7.154 -20.479  68.246  1.00 97.85           O  
ATOM    818  CB  SER J  96       5.616 -18.201  70.269  1.00 97.77           C  
ATOM    819  OG  SER J  96       6.973 -17.879  70.507  1.00 96.82           O  
ATOM    820  N   PRO J  97       5.516 -19.225  67.340  1.00 97.72           N  
ATOM    821  CA  PRO J  97       6.049 -19.455  65.991  1.00 97.32           C  
ATOM    822  C   PRO J  97       7.534 -19.131  65.872  1.00 97.22           C  
ATOM    823  O   PRO J  97       8.001 -18.099  66.364  1.00 96.28           O  
ATOM    824  CB  PRO J  97       5.194 -18.523  65.115  1.00 96.48           C  
ATOM    825  CG  PRO J  97       3.875 -18.483  65.832  1.00 96.71           C  
ATOM    826  CD  PRO J  97       4.241 -18.479  67.302  1.00 98.34           C  
ATOM    827  N   ASN J  98       8.259 -20.038  65.214  1.00 97.28           N  
ATOM    828  CA  ASN J  98       9.685 -19.891  64.954  1.00 97.27           C  
ATOM    829  C   ASN J  98      10.541 -19.904  66.219  1.00 97.57           C  
ATOM    830  O   ASN J  98      11.663 -19.392  66.211  1.00 96.88           O  
ATOM    831  CB  ASN J  98       9.958 -18.638  64.116  1.00 96.55           C  
ATOM    832  CG  ASN J  98       9.222 -18.671  62.789  1.00 94.03           C  
ATOM    833  OD1 ASN J  98       9.274 -19.668  62.067  1.00 86.44           O  
ATOM    834  ND2 ASN J  98       8.520 -17.591  62.465  1.00 83.61           N  
ATOM    835  N   TYR J  99      10.019 -20.508  67.290  1.00 97.60           N  
ATOM    836  CA  TYR J  99      10.818 -20.636  68.503  1.00 97.64           C  
ATOM    837  C   TYR J  99      12.052 -21.493  68.225  1.00 97.48           C  
ATOM    838  O   TYR J  99      12.054 -22.341  67.319  1.00 97.13           O  
ATOM    839  CB  TYR J  99      10.001 -21.229  69.660  1.00 97.46           C  
ATOM    840  CG  TYR J  99       9.892 -22.739  69.658  1.00 97.77           C  
ATOM    841  CD1 TYR J  99       8.904 -23.388  68.925  1.00 91.02           C  
ATOM    842  CD2 TYR J  99      10.792 -23.513  70.394  1.00 91.11           C  
ATOM    843  CE1 TYR J  99       8.810 -24.775  68.920  1.00 90.14           C  
ATOM    844  CE2 TYR J  99      10.705 -24.903  70.398  1.00 89.69           C  
ATOM    845  CZ  TYR J  99       9.714 -25.522  69.660  1.00 96.68           C  
ATOM    846  OH  TYR J  99       9.626 -26.903  69.657  1.00 95.61           O  
ATOM    847  N   LEU J 100      13.099 -21.272  68.998  1.00 97.83           N  
ATOM    848  CA  LEU J 100      14.328 -22.044  68.872  1.00 97.72           C  
ATOM    849  C   LEU J 100      14.555 -22.861  70.130  1.00 97.85           C  
ATOM    850  O   LEU J 100      14.655 -22.318  71.231  1.00 97.30           O  
ATOM    851  CB  LEU J 100      15.534 -21.133  68.620  1.00 96.75           C  
ATOM    852  CG  LEU J 100      15.557 -20.436  67.256  1.00 94.36           C  
ATOM    853  CD1 LEU J 100      14.811 -19.115  67.299  1.00 86.73           C  
ATOM    854  CD2 LEU J 100      17.000 -20.204  66.817  1.00 85.55           C  
ATOM    855  N   LYS J 101      14.653 -24.168  69.957  1.00 97.46           N  
ATOM    856  CA  LYS J 101      14.896 -25.079  71.067  1.00 97.21           C  
ATOM    857  C   LYS J 101      16.179 -24.709  71.811  1.00 97.72           C  
ATOM    858  O   LYS J 101      16.249 -24.811  73.041  1.00 97.24           O  
ATOM    859  CB  LYS J 101      14.977 -26.505  70.525  1.00 94.96           C  
ATOM    860  CG  LYS J 101      15.237 -27.595  71.539  0.98 85.20           C  
ATOM    861  CD  LYS J 101      15.240 -28.943  70.825  0.98 83.71           C  
ATOM    862  CE  LYS J 101      15.775 -30.058  71.700  0.97 75.81           C  
ATOM    863  NZ  LYS J 101      15.804 -31.347  70.952  0.97 68.06           N  
ATOM    864  N   THR J 102      17.188 -24.267  71.064  1.00 97.41           N  
ATOM    865  CA  THR J 102      18.477 -23.919  71.667  1.00 97.34           C  
ATOM    866  C   THR J 102      18.429 -22.653  72.521  1.00 97.93           C  
ATOM    867  O   THR J 102      19.415 -22.332  73.187  1.00 97.68           O  
ATOM    868  CB  THR J 102      19.564 -23.782  70.593  1.00 96.07           C  
ATOM    869  OG1 THR J 102      19.116 -22.875  69.579  1.00 90.15           O  
ATOM    870  CG2 THR J 102      19.859 -25.135  69.957  1.00 87.41           C  
ATOM    871  N   TRP J 103      17.296 -21.941  72.507  1.00 98.03           N  
ATOM    872  CA  TRP J 103      17.107 -20.781  73.377  1.00 98.29           C  
ATOM    873  C   TRP J 103      16.428 -21.145  74.698  1.00 98.40           C  
ATOM    874  O   TRP J 103      16.107 -20.252  75.486  1.00 98.40           O  
ATOM    875  CB  TRP J 103      16.291 -19.697  72.668  1.00 98.22           C  
ATOM    876  CG  TRP J 103      17.000 -18.969  71.558  1.00 98.50           C  
ATOM    877  CD1 TRP J 103      18.215 -19.269  70.998  1.00 98.36           C  
ATOM    878  CD2 TRP J 103      16.519 -17.808  70.870  1.00 98.64           C  
ATOM    879  NE1 TRP J 103      18.516 -18.366  69.998  1.00 98.45           N  
ATOM    880  CE2 TRP J 103      17.492 -17.454  69.899  1.00 98.51           C  
ATOM    881  CE3 TRP J 103      15.358 -17.029  70.977  1.00 98.59           C  
ATOM    882  CZ2 TRP J 103      17.328 -16.359  69.042  1.00 98.35           C  
ATOM    883  CZ3 TRP J 103      15.199 -15.939  70.128  1.00 98.25           C  
ATOM    884  CH2 TRP J 103      16.177 -15.617  69.176  1.00 98.23           C  
ATOM    885  N   HIS J 104      16.180 -22.436  74.934  1.00 98.60           N  
ATOM    886  CA  HIS J 104      15.648 -22.908  76.213  1.00 98.49           C  
ATOM    887  C   HIS J 104      16.810 -23.567  76.948  1.00 98.35           C  
ATOM    888  O   HIS J 104      17.094 -24.757  76.760  1.00 98.06           O  
ATOM    889  CB  HIS J 104      14.492 -23.892  76.000  1.00 98.14           C  
ATOM    890  CG  HIS J 104      13.391 -23.366  75.115  1.00 98.25           C  
ATOM    891  ND1 HIS J 104      13.137 -22.017  74.944  1.00 93.28           N  
ATOM    892  CD2 HIS J 104      12.492 -24.015  74.338  1.00 93.53           C  
ATOM    893  CE1 HIS J 104      12.130 -21.865  74.102  1.00 94.53           C  
ATOM    894  NE2 HIS J 104      11.716 -23.060  73.723  1.00 95.46           N  
ATOM    895  N   ILE J 105      17.494 -22.777  77.769  1.00 98.49           N  
ATOM    896  CA  ILE J 105      18.816 -23.118  78.282  1.00 98.48           C  
ATOM    897  C   ILE J 105      18.742 -23.530  79.745  1.00 98.48           C  
ATOM    898  O   ILE J 105      18.355 -22.738  80.605  1.00 98.44           O  
ATOM    899  CB  ILE J 105      19.779 -21.928  78.144  1.00 98.28           C  
ATOM    900  CG1 ILE J 105      19.859 -21.474  76.682  1.00 97.34           C  
ATOM    901  CG2 ILE J 105      21.157 -22.289  78.698  1.00 97.01           C  
ATOM    902  CD1 ILE J 105      20.666 -20.201  76.476  1.00 96.60           C  
ATOM    903  N   GLY J 106      19.133 -24.755  80.015  1.00 98.14           N  
ATOM    904  CA  GLY J 106      19.229 -25.236  81.379  1.00 97.96           C  
ATOM    905  C   GLY J 106      20.664 -25.370  81.839  1.00 97.91           C  
ATOM    906  O   GLY J 106      21.599 -25.440  81.038  1.00 97.67           O  
ATOM    907  N   VAL J 107      20.830 -25.384  83.156  1.00 97.77           N  
ATOM    908  CA  VAL J 107      22.091 -25.738  83.803  1.00 97.36           C  
ATOM    909  C   VAL J 107      21.797 -26.907  84.733  1.00 96.95           C  
ATOM    910  O   VAL J 107      20.861 -26.849  85.538  1.00 96.98           O  
ATOM    911  CB  VAL J 107      22.691 -24.564  84.604  1.00 97.00           C  
ATOM    912  CG1 VAL J 107      23.954 -25.008  85.355  1.00 94.06           C  
ATOM    913  CG2 VAL J 107      22.998 -23.390  83.681  1.00 93.12           C  
ATOM    914  N   LYS J 108      22.575 -27.971  84.601  1.00 96.24           N  
ATOM    915  CA  LYS J 108      22.416 -29.142  85.459  1.00 95.65           C  
ATOM    916  C   LYS J 108      23.643 -29.339  86.336  1.00 94.71           C  
ATOM    917  O   LYS J 108      24.773 -29.068  85.921  1.00 94.48           O  
ATOM    918  CB  LYS J 108      22.157 -30.403  84.628  1.00 94.90           C  
ATOM    919  CG  LYS J 108      20.756 -30.448  84.038  1.00 94.00           C  
ATOM    920  CD  LYS J 108      20.421 -31.814  83.472  1.00 92.86           C  
ATOM    921  CE  LYS J 108      18.943 -31.919  83.142  1.00 89.91           C  
ATOM    922  NZ  LYS J 108      18.577 -33.300  82.729  1.00 86.62           N  
ATOM    923  N   TYR J 109      23.401 -29.811  87.549  1.00 91.65           N  
ATOM    924  CA  TYR J 109      24.470 -30.235  88.445  1.00 89.37           C  
ATOM    925  C   TYR J 109      24.867 -31.653  88.047  1.00 88.49           C  
ATOM    926  O   TYR J 109      24.028 -32.561  88.056  1.00 89.55           O  
ATOM    927  CB  TYR J 109      24.004 -30.172  89.898  1.00 87.01           C  
ATOM    928  CG  TYR J 109      25.049 -30.604  90.901  1.00 83.99           C  
ATOM    929  CD1 TYR J 109      26.307 -30.010  90.925  1.00 75.21           C  
ATOM    930  CD2 TYR J 109      24.774 -31.602  91.825  1.00 75.06           C  
ATOM    931  CE1 TYR J 109      27.268 -30.405  91.843  0.99 71.32           C  
ATOM    932  CE2 TYR J 109      25.729 -32.003  92.752  1.00 70.14           C  
ATOM    933  CZ  TYR J 109      26.971 -31.403  92.755  0.99 71.91           C  
ATOM    934  OH  TYR J 109      27.923 -31.800  93.662  0.99 70.26           O  
ATOM    935  N   ASP J 110      26.129 -31.851  87.686  1.00 87.39           N  
ATOM    936  CA  ASP J 110      26.564 -33.105  87.071  1.00 87.17           C  
ATOM    937  C   ASP J 110      26.320 -34.322  87.963  1.00 85.70           C  
ATOM    938  O   ASP J 110      25.854 -35.363  87.491  1.00 85.59           O  
ATOM    939  CB  ASP J 110      28.056 -33.034  86.716  1.00 86.33           C  
ATOM    940  CG  ASP J 110      28.362 -32.016  85.636  0.99 83.94           C  
ATOM    941  OD1 ASP J 110      27.450 -31.654  84.861  0.99 77.44           O  
ATOM    942  OD2 ASP J 110      29.533 -31.585  85.559  0.99 77.19           O  
ATOM    943  N   ALA J 111      26.637 -34.204  89.248  1.00 84.24           N  
ATOM    944  CA  ALA J 111      26.605 -35.357  90.142  1.00 82.47           C  
ATOM    945  C   ALA J 111      25.206 -35.944  90.306  1.00 84.55           C  
ATOM    946  O   ALA J 111      25.056 -37.161  90.462  1.00 83.69           O  
ATOM    947  CB  ALA J 111      27.190 -34.982  91.501  1.00 80.70           C  
ATOM    948  N   SER J 112      24.178 -35.089  90.280  1.00 87.02           N  
ATOM    949  CA  SER J 112      22.796 -35.523  90.482  1.00 86.58           C  
ATOM    950  C   SER J 112      21.956 -35.458  89.210  1.00 86.67           C  
ATOM    951  O   SER J 112      20.825 -35.948  89.196  1.00 85.90           O  
ATOM    952  CB  SER J 112      22.133 -34.665  91.554  1.00 84.32           C  
ATOM    953  OG  SER J 112      22.005 -33.322  91.111  0.99 80.74           O  
ATOM    954  N   ASN J 113      22.474 -34.831  88.157  1.00 89.40           N  
ATOM    955  CA  ASN J 113      21.731 -34.554  86.936  1.00 90.51           C  
ATOM    956  C   ASN J 113      20.496 -33.678  87.193  1.00 91.35           C  
ATOM    957  O   ASN J 113      19.529 -33.706  86.427  1.00 90.34           O  
ATOM    958  CB  ASN J 113      21.339 -35.848  86.214  1.00 88.58           C  
ATOM    959  CG  ASN J 113      21.151 -35.647  84.725  0.99 84.72           C  
ATOM    960  OD1 ASN J 113      21.894 -34.895  84.089  0.99 76.34           O  
ATOM    961  ND2 ASN J 113      20.161 -36.319  84.152  0.99 74.03           N  
ATOM    962  N   LYS J 114      20.539 -32.899  88.254  1.00 92.62           N  
ATOM    963  CA  LYS J 114      19.422 -32.041  88.644  1.00 93.23           C  
ATOM    964  C   LYS J 114      19.484 -30.695  87.920  1.00 94.13           C  
ATOM    965  O   LYS J 114      20.547 -30.069  87.848  1.00 94.58           O  
ATOM    966  CB  LYS J 114      19.432 -31.802  90.154  1.00 91.32           C  
ATOM    967  CG  LYS J 114      18.267 -30.965  90.662  0.98 82.37           C  
ATOM    968  CD  LYS J 114      18.341 -30.764  92.173  0.97 79.11           C  
ATOM    969  CE  LYS J 114      17.177 -29.928  92.674  0.97 70.62           C  
ATOM    970  NZ  LYS J 114      17.255 -29.700  94.143  0.97 62.62           N  
ATOM    971  N   LEU J 115      18.339 -30.244  87.400  1.00 94.56           N  
ATOM    972  CA  LEU J 115      18.243 -28.924  86.783  1.00 95.39           C  
ATOM    973  C   LEU J 115      18.242 -27.863  87.881  1.00 95.59           C  
ATOM    974  O   LEU J 115      17.342 -27.839  88.727  1.00 95.50           O  
ATOM    975  CB  LEU J 115      16.964 -28.816  85.944  1.00 95.90           C  
ATOM    976  CG  LEU J 115      16.824 -27.542  85.107  1.00 96.32           C  
ATOM    977  CD1 LEU J 115      17.808 -27.556  83.936  1.00 93.29           C  
ATOM    978  CD2 LEU J 115      15.395 -27.396  84.594  1.00 93.61           C  
ATOM    979  N   ILE J 116      19.264 -26.982  87.875  1.00 96.13           N  
ATOM    980  CA  ILE J 116      19.403 -25.968  88.919  1.00 95.43           C  
ATOM    981  C   ILE J 116      19.380 -24.545  88.383  1.00 95.78           C  
ATOM    982  O   ILE J 116      19.396 -23.593  89.164  1.00 96.23           O  
ATOM    983  CB  ILE J 116      20.671 -26.205  89.780  1.00 94.11           C  
ATOM    984  CG1 ILE J 116      21.953 -26.289  88.940  1.00 90.89           C  
ATOM    985  CG2 ILE J 116      20.504 -27.504  90.582  1.00 89.33           C  
ATOM    986  CD1 ILE J 116      22.509 -24.935  88.481  1.00 87.59           C  
ATOM    987  N   GLY J 117      19.338 -24.382  87.059  1.00 97.38           N  
ATOM    988  CA  GLY J 117      19.243 -23.064  86.464  1.00 97.50           C  
ATOM    989  C   GLY J 117      18.527 -23.118  85.135  1.00 97.86           C  
ATOM    990  O   GLY J 117      18.534 -24.149  84.454  1.00 97.90           O  
ATOM    991  N   PHE J 118      17.906 -21.994  84.765  1.00 98.14           N  
ATOM    992  CA  PHE J 118      17.177 -21.917  83.503  1.00 98.30           C  
ATOM    993  C   PHE J 118      17.108 -20.474  83.025  1.00 98.47           C  
ATOM    994  O   PHE J 118      17.044 -19.542  83.834  1.00 98.60           O  
ATOM    995  CB  PHE J 118      15.752 -22.479  83.670  1.00 98.35           C  
ATOM    996  CG  PHE J 118      14.981 -22.618  82.376  1.00 98.65           C  
ATOM    997  CD1 PHE J 118      15.304 -23.613  81.463  1.00 92.09           C  
ATOM    998  CD2 PHE J 118      13.936 -21.752  82.073  1.00 89.77           C  
ATOM    999  CE1 PHE J 118      14.604 -23.743  80.267  1.00 91.29           C  
ATOM   1000  CE2 PHE J 118      13.229 -21.877  80.878  1.00 89.73           C  
ATOM   1001  CZ  PHE J 118      13.567 -22.872  79.976  1.00 98.46           C  
ATOM   1002  N   ILE J 119      17.131 -20.297  81.709  1.00 98.74           N  
ATOM   1003  CA  ILE J 119      16.807 -19.021  81.068  1.00 98.75           C  
ATOM   1004  C   ILE J 119      16.286 -19.347  79.676  1.00 98.72           C  
ATOM   1005  O   ILE J 119      16.700 -20.337  79.063  1.00 98.70           O  
ATOM   1006  CB  ILE J 119      18.020 -18.049  81.021  1.00 98.70           C  
ATOM   1007  CG1 ILE J 119      17.603 -16.650  80.555  1.00 98.47           C  
ATOM   1008  CG2 ILE J 119      19.145 -18.612  80.150  1.00 98.27           C  
ATOM   1009  CD1 ILE J 119      18.696 -15.584  80.728  1.00 98.35           C  
ATOM   1010  N   SER J 120      15.355 -18.530  79.182  1.00 98.79           N  
ATOM   1011  CA  SER J 120      14.751 -18.800  77.882  1.00 98.72           C  
ATOM   1012  C   SER J 120      14.528 -17.522  77.100  1.00 98.78           C  
ATOM   1013  O   SER J 120      14.524 -16.420  77.658  1.00 98.68           O  
ATOM   1014  CB  SER J 120      13.414 -19.532  78.043  1.00 98.18           C  
ATOM   1015  OG  SER J 120      12.466 -18.694  78.683  1.00 96.36           O  
ATOM   1016  N   ALA J 121      14.337 -17.684  75.799  1.00 98.70           N  
ATOM   1017  CA  ALA J 121      13.916 -16.585  74.948  1.00 98.62           C  
ATOM   1018  C   ALA J 121      13.084 -17.116  73.793  1.00 98.55           C  
ATOM   1019  O   ALA J 121      13.175 -18.293  73.430  1.00 98.33           O  
ATOM   1020  CB  ALA J 121      15.115 -15.795  74.418  1.00 98.28           C  
ATOM   1021  N   ILE J 122      12.263 -16.227  73.224  1.00 98.70           N  
ATOM   1022  CA  ILE J 122      11.511 -16.497  72.004  1.00 98.62           C  
ATOM   1023  C   ILE J 122      11.680 -15.304  71.068  1.00 98.64           C  
ATOM   1024  O   ILE J 122      11.864 -14.171  71.534  1.00 98.61           O  
ATOM   1025  CB  ILE J 122      10.006 -16.753  72.276  1.00 98.29           C  
ATOM   1026  CG1 ILE J 122       9.376 -15.584  73.044  1.00 97.09           C  
ATOM   1027  CG2 ILE J 122       9.811 -18.080  73.008  1.00 96.13           C  
ATOM   1028  CD1 ILE J 122       7.857 -15.649  73.134  1.00 96.48           C  
ATOM   1029  N   PRO J 123      11.641 -15.529  69.745  1.00 98.54           N  
ATOM   1030  CA  PRO J 123      11.775 -14.410  68.815  1.00 98.32           C  
ATOM   1031  C   PRO J 123      10.463 -13.644  68.669  1.00 98.26           C  
ATOM   1032  O   PRO J 123       9.377 -14.237  68.687  1.00 97.86           O  
ATOM   1033  CB  PRO J 123      12.161 -15.085  67.494  1.00 97.54           C  
ATOM   1034  CG  PRO J 123      11.506 -16.434  67.576  1.00 96.53           C  
ATOM   1035  CD  PRO J 123      11.532 -16.820  69.040  1.00 98.37           C  
ATOM   1036  N   THR J 124      10.572 -12.328  68.513  1.00 98.57           N  
ATOM   1037  CA  THR J 124       9.393 -11.485  68.335  1.00 98.45           C  
ATOM   1038  C   THR J 124       9.806 -10.183  67.663  1.00 98.56           C  
ATOM   1039  O   THR J 124      10.922  -9.697  67.862  1.00 98.24           O  
ATOM   1040  CB  THR J 124       8.687 -11.211  69.684  1.00 97.46           C  
ATOM   1041  OG1 THR J 124       7.509 -10.438  69.473  1.00 89.71           O  
ATOM   1042  CG2 THR J 124       9.608 -10.476  70.659  1.00 89.05           C  
ATOM   1043  N   ASP J 125       8.914  -9.633  66.848  1.00 98.25           N  
ATOM   1044  CA  ASP J 125       9.136  -8.318  66.263  1.00 98.25           C  
ATOM   1045  C   ASP J 125       8.559  -7.267  67.199  1.00 98.33           C  
ATOM   1046  O   ASP J 125       7.376  -7.313  67.547  1.00 98.24           O  
ATOM   1047  CB  ASP J 125       8.504  -8.218  64.876  1.00 97.80           C  
ATOM   1048  CG  ASP J 125       9.288  -9.002  63.841  1.00 94.98           C  
ATOM   1049  OD1 ASP J 125       9.041 -10.224  63.704  1.00 88.42           O  
ATOM   1050  OD2 ASP J 125      10.160  -8.410  63.181  1.00 86.49           O  
ATOM   1051  N   ILE J 126       9.409  -6.337  67.611  1.00 98.37           N  
ATOM   1052  CA  ILE J 126       9.046  -5.303  68.576  1.00 98.33           C  
ATOM   1053  C   ILE J 126       9.140  -3.946  67.900  1.00 98.06           C  
ATOM   1054  O   ILE J 126      10.134  -3.638  67.236  1.00 98.01           O  
ATOM   1055  CB  ILE J 126       9.973  -5.344  69.810  1.00 98.44           C  
ATOM   1056  CG1 ILE J 126       9.803  -6.671  70.568  1.00 98.17           C  
ATOM   1057  CG2 ILE J 126       9.734  -4.138  70.728  1.00 98.09           C  
ATOM   1058  CD1 ILE J 126       8.424  -6.892  71.180  1.00 97.76           C  
ATOM   1059  N   CYS J 127       8.100  -3.138  68.068  1.00 98.26           N  
ATOM   1060  CA  CYS J 127       8.107  -1.765  67.592  1.00 97.94           C  
ATOM   1061  C   CYS J 127       8.362  -0.843  68.778  1.00 97.94           C  
ATOM   1062  O   CYS J 127       7.593  -0.844  69.747  1.00 97.93           O  
ATOM   1063  CB  CYS J 127       6.783  -1.418  66.908  1.00 97.32           C  
ATOM   1064  SG  CYS J 127       6.788   0.210  66.109  1.00 95.29           S  
ATOM   1065  N   ILE J 128       9.444  -0.082  68.706  1.00 98.21           N  
ATOM   1066  CA  ILE J 128       9.828   0.860  69.755  1.00 97.91           C  
ATOM   1067  C   ILE J 128       9.962   2.241  69.118  1.00 97.13           C  
ATOM   1068  O   ILE J 128      10.739   2.420  68.176  1.00 96.57           O  
ATOM   1069  CB  ILE J 128      11.128   0.432  70.487  1.00 97.69           C  
ATOM   1070  CG1 ILE J 128      11.572   1.488  71.503  1.00 96.74           C  
ATOM   1071  CG2 ILE J 128      12.258   0.096  69.518  1.00 96.37           C  
ATOM   1072  CD1 ILE J 128      10.593   1.690  72.657  1.00 96.02           C  
ATOM   1073  N   HIS J 129       9.181   3.192  69.619  1.00 96.69           N  
ATOM   1074  CA  HIS J 129       9.181   4.545  69.067  1.00 95.12           C  
ATOM   1075  C   HIS J 129       9.123   4.515  67.531  1.00 94.41           C  
ATOM   1076  O   HIS J 129       9.899   5.186  66.844  1.00 93.02           O  
ATOM   1077  CB  HIS J 129      10.396   5.342  69.568  1.00 93.91           C  
ATOM   1078  CG  HIS J 129      10.333   5.707  71.019  1.00 93.46           C  
ATOM   1079  ND1 HIS J 129       9.395   6.575  71.538  1.00 83.29           N  
ATOM   1080  CD2 HIS J 129      11.114   5.330  72.061  1.00 83.34           C  
ATOM   1081  CE1 HIS J 129       9.599   6.712  72.839  1.00 85.52           C  
ATOM   1082  NE2 HIS J 129      10.639   5.976  73.183  1.00 86.99           N  
ATOM   1083  N   LYS J 130       8.215   3.701  67.002  1.00 94.77           N  
ATOM   1084  CA  LYS J 130       7.905   3.575  65.572  1.00 94.40           C  
ATOM   1085  C   LYS J 130       8.944   2.819  64.737  1.00 94.93           C  
ATOM   1086  O   LYS J 130       8.764   2.690  63.526  1.00 92.89           O  
ATOM   1087  CB  LYS J 130       7.594   4.947  64.955  1.00 92.69           C  
ATOM   1088  CG  LYS J 130       6.411   5.641  65.618  0.97 85.45           C  
ATOM   1089  CD  LYS J 130       6.038   6.936  64.925  0.96 77.28           C  
ATOM   1090  CE  LYS J 130       4.834   7.589  65.591  0.95 68.32           C  
ATOM   1091  NZ  LYS J 130       4.457   8.872  64.922  0.94 58.85           N  
ATOM   1092  N   ARG J 131      10.003   2.301  65.350  1.00 95.69           N  
ATOM   1093  CA  ARG J 131      10.964   1.435  64.653  1.00 96.20           C  
ATOM   1094  C   ARG J 131      10.691  -0.013  65.023  1.00 97.13           C  
ATOM   1095  O   ARG J 131      10.651  -0.352  66.208  1.00 97.18           O  
ATOM   1096  CB  ARG J 131      12.403   1.768  65.036  1.00 94.34           C  
ATOM   1097  CG  ARG J 131      12.950   3.030  64.403  0.99 88.23           C  
ATOM   1098  CD  ARG J 131      14.458   3.131  64.593  0.99 86.89           C  
ATOM   1099  NE  ARG J 131      15.187   2.098  63.865  0.99 83.71           N  
ATOM   1100  CZ  ARG J 131      16.515   1.982  63.858  0.99 80.20           C  
ATOM   1101  NH1 ARG J 131      17.272   2.824  64.545  0.99 73.33           N  
ATOM   1102  NH2 ARG J 131      17.089   1.012  63.161  0.99 74.58           N  
ATOM   1103  N   THR J 132      10.528  -0.873  64.017  1.00 96.18           N  
ATOM   1104  CA  THR J 132      10.277  -2.292  64.247  1.00 96.73           C  
ATOM   1105  C   THR J 132      11.565  -3.083  64.067  1.00 96.61           C  
ATOM   1106  O   THR J 132      12.225  -2.982  63.030  1.00 96.01           O  
ATOM   1107  CB  THR J 132       9.173  -2.819  63.321  1.00 96.64           C  
ATOM   1108  OG1 THR J 132       7.973  -2.072  63.553  1.00 94.67           O  
ATOM   1109  CG2 THR J 132       8.902  -4.295  63.587  1.00 93.73           C  
ATOM   1110  N   ILE J 133      11.900  -3.859  65.093  1.00 98.01           N  
ATOM   1111  CA  ILE J 133      13.160  -4.597  65.168  1.00 97.89           C  
ATOM   1112  C   ILE J 133      12.856  -6.031  65.582  1.00 98.16           C  
ATOM   1113  O   ILE J 133      12.063  -6.259  66.500  1.00 98.09           O  
ATOM   1114  CB  ILE J 133      14.107  -3.970  66.222  1.00 96.82           C  
ATOM   1115  CG1 ILE J 133      14.297  -2.464  65.984  1.00 91.83           C  
ATOM   1116  CG2 ILE J 133      15.452  -4.696  66.257  1.00 92.80           C  
ATOM   1117  CD1 ILE J 133      15.035  -2.128  64.705  1.00 85.88           C  
ATOM   1118  N   LYS J 134      13.487  -7.010  64.937  1.00 98.13           N  
ATOM   1119  CA  LYS J 134      13.392  -8.390  65.402  1.00 98.11           C  
ATOM   1120  C   LYS J 134      14.200  -8.509  66.687  1.00 98.39           C  
ATOM   1121  O   LYS J 134      15.398  -8.190  66.709  1.00 98.15           O  
ATOM   1122  CB  LYS J 134      13.912  -9.372  64.343  1.00 97.23           C  
ATOM   1123  CG  LYS J 134      13.845 -10.844  64.745  0.99 88.35           C  
ATOM   1124  CD  LYS J 134      12.404 -11.299  64.950  0.98 82.55           C  
ATOM   1125  CE  LYS J 134      12.180 -12.735  64.525  0.98 72.36           C  
ATOM   1126  NZ  LYS J 134      12.102 -12.855  63.036  0.97 64.25           N  
ATOM   1127  N   MET J 135      13.546  -8.947  67.748  1.00 98.51           N  
ATOM   1128  CA  MET J 135      14.191  -9.066  69.044  1.00 98.57           C  
ATOM   1129  C   MET J 135      13.982 -10.447  69.634  1.00 98.61           C  
ATOM   1130  O   MET J 135      13.169 -11.240  69.148  1.00 98.54           O  
ATOM   1131  CB  MET J 135      13.646  -8.021  70.035  1.00 98.32           C  
ATOM   1132  CG  MET J 135      13.862  -6.582  69.626  1.00 97.44           C  
ATOM   1133  SD  MET J 135      13.528  -5.470  71.003  1.00 97.36           S  
ATOM   1134  CE  MET J 135      13.823  -3.880  70.227  1.00 94.00           C  
ATOM   1135  N   ALA J 136      14.729 -10.719  70.681  1.00 98.58           N  
ATOM   1136  CA  ALA J 136      14.456 -11.837  71.566  1.00 98.63           C  
ATOM   1137  C   ALA J 136      13.671 -11.315  72.762  1.00 98.70           C  
ATOM   1138  O   ALA J 136      13.983 -10.252  73.300  1.00 98.57           O  
ATOM   1139  CB  ALA J 136      15.753 -12.483  72.032  1.00 98.26           C  
ATOM   1140  N   GLU J 137      12.647 -12.049  73.168  1.00 98.77           N  
ATOM   1141  CA  GLU J 137      11.912 -11.769  74.398  1.00 98.75           C  
ATOM   1142  C   GLU J 137      12.401 -12.781  75.431  1.00 98.76           C  
ATOM   1143  O   GLU J 137      12.185 -13.986  75.278  1.00 98.67           O  
ATOM   1144  CB  GLU J 137      10.408 -11.898  74.157  1.00 98.33           C  
ATOM   1145  CG  GLU J 137       9.552 -11.708  75.393  1.00 95.31           C  
ATOM   1146  CD  GLU J 137       8.073 -11.906  75.099  1.00 94.46           C  
ATOM   1147  OE1 GLU J 137       7.595 -11.380  74.061  1.00 86.19           O  
ATOM   1148  OE2 GLU J 137       7.396 -12.589  75.892  1.00 87.95           O  
ATOM   1149  N   VAL J 138      13.092 -12.299  76.465  1.00 98.83           N  
ATOM   1150  CA  VAL J 138      13.771 -13.164  77.433  1.00 98.82           C  
ATOM   1151  C   VAL J 138      12.913 -13.309  78.690  1.00 98.78           C  
ATOM   1152  O   VAL J 138      12.362 -12.328  79.198  1.00 98.69           O  
ATOM   1153  CB  VAL J 138      15.169 -12.617  77.779  1.00 98.72           C  
ATOM   1154  CG1 VAL J 138      15.866 -13.496  78.824  1.00 97.37           C  
ATOM   1155  CG2 VAL J 138      16.019 -12.522  76.512  1.00 96.09           C  
ATOM   1156  N   ASN J 139      12.806 -14.545  79.185  1.00 98.85           N  
ATOM   1157  CA  ASN J 139      11.932 -14.829  80.323  1.00 98.81           C  
ATOM   1158  C   ASN J 139      12.420 -16.060  81.077  1.00 98.85           C  
ATOM   1159  O   ASN J 139      13.297 -16.790  80.606  1.00 98.74           O  
ATOM   1160  CB  ASN J 139      10.489 -15.038  79.824  1.00 98.54           C  
ATOM   1161  CG  ASN J 139       9.429 -14.678  80.860  1.00 98.07           C  
ATOM   1162  OD1 ASN J 139       9.729 -14.461  82.036  1.00 92.27           O  
ATOM   1163  ND2 ASN J 139       8.173 -14.615  80.420  1.00 90.74           N  
ATOM   1164  N   PHE J 140      11.844 -16.274  82.253  1.00 98.78           N  
ATOM   1165  CA  PHE J 140      12.040 -17.479  83.064  1.00 98.80           C  
ATOM   1166  C   PHE J 140      13.486 -17.683  83.522  1.00 98.77           C  
ATOM   1167  O   PHE J 140      13.912 -18.816  83.755  1.00 98.63           O  
ATOM   1168  CB  PHE J 140      11.489 -18.717  82.334  1.00 98.75           C  
ATOM   1169  CG  PHE J 140      10.016 -18.610  82.028  1.00 98.80           C  
ATOM   1170  CD1 PHE J 140       9.084 -18.577  83.057  1.00 95.85           C  
ATOM   1171  CD2 PHE J 140       9.562 -18.521  80.721  1.00 95.21           C  
ATOM   1172  CE1 PHE J 140       7.724 -18.460  82.788  1.00 95.13           C  
ATOM   1173  CE2 PHE J 140       8.201 -18.407  80.443  1.00 94.54           C  
ATOM   1174  CZ  PHE J 140       7.285 -18.379  81.481  1.00 98.49           C  
ATOM   1175  N   LEU J 141      14.221 -16.580  83.692  1.00 98.74           N  
ATOM   1176  CA  LEU J 141      15.523 -16.662  84.349  1.00 98.70           C  
ATOM   1177  C   LEU J 141      15.311 -17.163  85.775  1.00 98.57           C  
ATOM   1178  O   LEU J 141      14.517 -16.589  86.525  1.00 98.38           O  
ATOM   1179  CB  LEU J 141      16.204 -15.290  84.364  1.00 98.63           C  
ATOM   1180  CG  LEU J 141      17.461 -15.158  85.238  1.00 98.29           C  
ATOM   1181  CD1 LEU J 141      18.594 -16.051  84.725  1.00 95.61           C  
ATOM   1182  CD2 LEU J 141      17.909 -13.699  85.296  1.00 96.05           C  
ATOM   1183  N   CYS J 142      15.994 -18.238  86.142  1.00 98.42           N  
ATOM   1184  CA  CYS J 142      15.809 -18.833  87.464  1.00 98.26           C  
ATOM   1185  C   CYS J 142      17.054 -19.589  87.888  1.00 97.97           C  
ATOM   1186  O   CYS J 142      17.598 -20.380  87.114  1.00 97.91           O  
ATOM   1187  CB  CYS J 142      14.599 -19.775  87.463  1.00 98.24           C  
ATOM   1188  SG  CYS J 142      14.190 -20.470  89.093  1.00 98.16           S  
ATOM   1189  N   VAL J 143      17.495 -19.340  89.108  1.00 97.40           N  
ATOM   1190  CA  VAL J 143      18.582 -20.091  89.742  1.00 96.54           C  
ATOM   1191  C   VAL J 143      18.026 -20.689  91.035  1.00 95.86           C  
ATOM   1192  O   VAL J 143      17.296 -20.024  91.773  1.00 95.86           O  
ATOM   1193  CB  VAL J 143      19.807 -19.194  90.020  1.00 96.08           C  
ATOM   1194  CG1 VAL J 143      20.816 -19.870  90.959  1.00 93.16           C  
ATOM   1195  CG2 VAL J 143      20.490 -18.821  88.702  1.00 92.43           C  
ATOM   1196  N   HIS J 144      18.351 -21.947  91.293  1.00 95.12           N  
ATOM   1197  CA  HIS J 144      17.904 -22.648  92.491  1.00 94.02           C  
ATOM   1198  C   HIS J 144      18.260 -21.838  93.743  1.00 93.28           C  
ATOM   1199  O   HIS J 144      19.339 -21.246  93.826  1.00 93.97           O  
ATOM   1200  CB  HIS J 144      18.542 -24.035  92.539  1.00 93.51           C  
ATOM   1201  CG  HIS J 144      17.896 -24.968  93.513  1.00 93.59           C  
ATOM   1202  ND1 HIS J 144      18.139 -24.923  94.864  1.00 83.40           N  
ATOM   1203  CD2 HIS J 144      17.014 -25.979  93.317  1.00 83.61           C  
ATOM   1204  CE1 HIS J 144      17.429 -25.868  95.464  1.00 85.32           C  
ATOM   1205  NE2 HIS J 144      16.737 -26.528  94.550  1.00 87.40           N  
ATOM   1206  N   LYS J 145      17.354 -21.827  94.726  1.00 91.11           N  
ATOM   1207  CA  LYS J 145      17.551 -21.015  95.930  1.00 90.32           C  
ATOM   1208  C   LYS J 145      18.874 -21.304  96.637  1.00 88.84           C  
ATOM   1209  O   LYS J 145      19.500 -20.389  97.184  1.00 88.24           O  
ATOM   1210  CB  LYS J 145      16.393 -21.236  96.909  1.00 89.62           C  
ATOM   1211  CG  LYS J 145      15.111 -20.520  96.554  1.00 89.05           C  
ATOM   1212  CD  LYS J 145      13.975 -20.948  97.491  1.00 87.46           C  
ATOM   1213  CE  LYS J 145      12.764 -20.038  97.357  1.00 84.11           C  
ATOM   1214  NZ  LYS J 145      12.982 -18.737  98.066  1.00 78.65           N  
ATOM   1215  N   THR J 146      19.300 -22.568  96.628  1.00 87.60           N  
ATOM   1216  CA  THR J 146      20.537 -22.938  97.325  1.00 84.99           C  
ATOM   1217  C   THR J 146      21.792 -22.430  96.615  1.00 85.83           C  
ATOM   1218  O   THR J 146      22.884 -22.505  97.181  1.00 85.90           O  
ATOM   1219  CB  THR J 146      20.646 -24.461  97.502  1.00 83.45           C  
ATOM   1220  OG1 THR J 146      20.689 -25.100  96.219  1.00 80.56           O  
ATOM   1221  CG2 THR J 146      19.472 -24.995  98.305  1.00 78.70           C  
ATOM   1222  N   LEU J 147      21.639 -21.922  95.389  1.00 88.76           N  
ATOM   1223  CA  LEU J 147      22.780 -21.447  94.607  1.00 89.19           C  
ATOM   1224  C   LEU J 147      22.706 -19.948  94.304  1.00 88.69           C  
ATOM   1225  O   LEU J 147      23.373 -19.469  93.378  1.00 88.88           O  
ATOM   1226  CB  LEU J 147      22.894 -22.259  93.311  1.00 89.03           C  
ATOM   1227  CG  LEU J 147      23.162 -23.751  93.532  1.00 87.75           C  
ATOM   1228  CD1 LEU J 147      23.022 -24.523  92.225  1.00 81.64           C  
ATOM   1229  CD2 LEU J 147      24.550 -23.966  94.130  1.00 81.94           C  
ATOM   1230  N   ARG J 148      21.908 -19.210  95.075  1.00 88.67           N  
ATOM   1231  CA  ARG J 148      21.796 -17.767  94.876  1.00 88.74           C  
ATOM   1232  C   ARG J 148      23.087 -17.048  95.261  1.00 86.39           C  
ATOM   1233  O   ARG J 148      23.873 -17.527  96.089  1.00 85.17           O  
ATOM   1234  CB  ARG J 148      20.618 -17.198  95.683  1.00 89.47           C  
ATOM   1235  CG  ARG J 148      19.258 -17.744  95.270  1.00 90.57           C  
ATOM   1236  CD  ARG J 148      18.739 -17.097  94.001  1.00 91.16           C  
ATOM   1237  NE  ARG J 148      17.524 -17.758  93.525  1.00 92.34           N  
ATOM   1238  CZ  ARG J 148      16.302 -17.591  94.040  1.00 95.10           C  
ATOM   1239  NH1 ARG J 148      16.109 -16.757  95.054  1.00 89.97           N  
ATOM   1240  NH2 ARG J 148      15.279 -18.269  93.541  1.00 92.16           N  
ATOM   1241  N   SER J 149      23.271 -15.874  94.648  1.00 88.09           N  
ATOM   1242  CA  SER J 149      24.389 -14.978  94.950  1.00 87.21           C  
ATOM   1243  C   SER J 149      25.754 -15.596  94.660  1.00 86.51           C  
ATOM   1244  O   SER J 149      26.745 -15.262  95.314  1.00 83.50           O  
ATOM   1245  CB  SER J 149      24.311 -14.478  96.397  1.00 85.37           C  
ATOM   1246  OG  SER J 149      23.080 -13.807  96.618  1.00 80.01           O  
ATOM   1247  N   LYS J 150      25.813 -16.474  93.661  1.00 86.64           N  
ATOM   1248  CA  LYS J 150      27.065 -17.085  93.223  1.00 87.20           C  
ATOM   1249  C   LYS J 150      27.445 -16.644  91.811  1.00 87.38           C  
ATOM   1250  O   LYS J 150      28.328 -17.239  91.180  1.00 86.92           O  
ATOM   1251  CB  LYS J 150      26.957 -18.610  93.292  1.00 86.13           C  
ATOM   1252  CG  LYS J 150      26.781 -19.129  94.708  0.99 81.22           C  
ATOM   1253  CD  LYS J 150      26.596 -20.638  94.730  0.99 75.33           C  
ATOM   1254  CE  LYS J 150      26.547 -21.158  96.158  0.98 70.52           C  
ATOM   1255  NZ  LYS J 150      27.849 -20.986  96.855  0.98 61.26           N  
ATOM   1256  N   ARG J 151      26.767 -15.616  91.301  1.00 88.99           N  
ATOM   1257  CA  ARG J 151      27.023 -15.026  89.985  1.00 90.58           C  
ATOM   1258  C   ARG J 151      26.712 -15.968  88.816  1.00 92.26           C  
ATOM   1259  O   ARG J 151      27.299 -15.843  87.738  1.00 92.31           O  
ATOM   1260  CB  ARG J 151      28.464 -14.494  89.871  1.00 89.15           C  
ATOM   1261  CG  ARG J 151      28.930 -13.621  91.043  1.00 87.39           C  
ATOM   1262  CD  ARG J 151      28.034 -12.421  91.282  1.00 84.84           C  
ATOM   1263  NE  ARG J 151      28.151 -11.406  90.229  1.00 84.46           N  
ATOM   1264  CZ  ARG J 151      27.427 -10.287  90.196  1.00 81.48           C  
ATOM   1265  NH1 ARG J 151      26.523 -10.043  91.137  1.00 76.08           N  
ATOM   1266  NH2 ARG J 151      27.608  -9.417  89.210  1.00 79.09           N  
ATOM   1267  N   LEU J 152      25.777 -16.888  89.005  1.00 93.12           N  
ATOM   1268  CA  LEU J 152      25.343 -17.739  87.898  1.00 94.65           C  
ATOM   1269  C   LEU J 152      24.438 -16.987  86.922  1.00 95.81           C  
ATOM   1270  O   LEU J 152      24.464 -17.265  85.719  1.00 96.03           O  
ATOM   1271  CB  LEU J 152      24.616 -18.981  88.421  1.00 93.97           C  
ATOM   1272  CG  LEU J 152      25.483 -19.984  89.190  1.00 88.20           C  
ATOM   1273  CD1 LEU J 152      24.618 -21.112  89.740  1.00 81.05           C  
ATOM   1274  CD2 LEU J 152      26.589 -20.546  88.308  1.00 80.46           C  
ATOM   1275  N   ALA J 153      23.637 -16.044  87.414  1.00 95.96           N  
ATOM   1276  CA  ALA J 153      22.730 -15.323  86.520  1.00 96.64           C  
ATOM   1277  C   ALA J 153      23.470 -14.581  85.402  1.00 96.82           C  
ATOM   1278  O   ALA J 153      23.038 -14.658  84.244  1.00 97.18           O  
ATOM   1279  CB  ALA J 153      21.819 -14.380  87.311  1.00 96.86           C  
ATOM   1280  N   PRO J 154      24.570 -13.880  85.680  1.00 95.76           N  
ATOM   1281  CA  PRO J 154      25.292 -13.262  84.557  1.00 95.57           C  
ATOM   1282  C   PRO J 154      25.786 -14.266  83.520  1.00 96.09           C  
ATOM   1283  O   PRO J 154      25.816 -13.944  82.325  1.00 96.51           O  
ATOM   1284  CB  PRO J 154      26.459 -12.540  85.246  1.00 94.82           C  
ATOM   1285  CG  PRO J 154      25.927 -12.210  86.610  1.00 93.78           C  
ATOM   1286  CD  PRO J 154      25.093 -13.415  86.979  1.00 95.76           C  
ATOM   1287  N   VAL J 155      26.157 -15.464  83.939  1.00 95.89           N  
ATOM   1288  CA  VAL J 155      26.604 -16.476  82.982  1.00 96.34           C  
ATOM   1289  C   VAL J 155      25.432 -16.935  82.114  1.00 96.79           C  
ATOM   1290  O   VAL J 155      25.567 -17.077  80.892  1.00 97.11           O  
ATOM   1291  CB  VAL J 155      27.276 -17.670  83.692  1.00 95.82           C  
ATOM   1292  CG1 VAL J 155      27.724 -18.718  82.675  1.00 91.19           C  
ATOM   1293  CG2 VAL J 155      28.468 -17.192  84.514  1.00 90.15           C  
ATOM   1294  N   LEU J 156      24.266 -17.153  82.730  1.00 97.59           N  
ATOM   1295  CA  LEU J 156      23.065 -17.498  81.967  1.00 97.96           C  
ATOM   1296  C   LEU J 156      22.715 -16.392  80.973  1.00 98.17           C  
ATOM   1297  O   LEU J 156      22.376 -16.671  79.814  1.00 98.06           O  
ATOM   1298  CB  LEU J 156      21.888 -17.753  82.919  1.00 97.74           C  
ATOM   1299  CG  LEU J 156      21.918 -19.102  83.653  1.00 96.17           C  
ATOM   1300  CD1 LEU J 156      21.045 -19.067  84.894  1.00 90.47           C  
ATOM   1301  CD2 LEU J 156      21.449 -20.222  82.719  1.00 89.63           C  
ATOM   1302  N   ILE J 157      22.791 -15.137  81.413  1.00 97.98           N  
ATOM   1303  CA  ILE J 157      22.455 -14.007  80.542  1.00 97.89           C  
ATOM   1304  C   ILE J 157      23.456 -13.894  79.392  1.00 97.88           C  
ATOM   1305  O   ILE J 157      23.067 -13.701  78.231  1.00 98.09           O  
ATOM   1306  CB  ILE J 157      22.363 -12.702  81.362  1.00 98.05           C  
ATOM   1307  CG1 ILE J 157      21.148 -12.763  82.306  1.00 97.83           C  
ATOM   1308  CG2 ILE J 157      22.275 -11.480  80.440  1.00 97.62           C  
ATOM   1309  CD1 ILE J 157      21.171 -11.729  83.429  1.00 97.39           C  
ATOM   1310  N   LYS J 158      24.745 -14.030  79.682  1.00 97.09           N  
ATOM   1311  CA  LYS J 158      25.749 -13.986  78.621  1.00 97.09           C  
ATOM   1312  C   LYS J 158      25.551 -15.127  77.626  1.00 97.25           C  
ATOM   1313  O   LYS J 158      25.679 -14.926  76.410  1.00 97.42           O  
ATOM   1314  CB  LYS J 158      27.166 -14.035  79.206  1.00 96.76           C  
ATOM   1315  CG  LYS J 158      27.592 -12.720  79.856  1.00 95.24           C  
ATOM   1316  CD  LYS J 158      29.071 -12.737  80.258  1.00 92.50           C  
ATOM   1317  CE  LYS J 158      29.322 -13.616  81.461  1.00 86.96           C  
ATOM   1318  NZ  LYS J 158      30.759 -13.594  81.856  1.00 79.87           N  
ATOM   1319  N   GLU J 159      25.223 -16.317  78.122  1.00 97.17           N  
ATOM   1320  CA  GLU J 159      25.069 -17.467  77.232  1.00 97.17           C  
ATOM   1321  C   GLU J 159      23.831 -17.342  76.343  1.00 97.47           C  
ATOM   1322  O   GLU J 159      23.896 -17.653  75.150  1.00 97.80           O  
ATOM   1323  CB  GLU J 159      25.043 -18.777  78.036  1.00 97.19           C  
ATOM   1324  CG  GLU J 159      24.876 -20.035  77.174  1.00 97.03           C  
ATOM   1325  CD  GLU J 159      26.012 -20.270  76.176  1.00 97.61           C  
ATOM   1326  OE1 GLU J 159      27.102 -19.668  76.322  1.00 88.12           O  
ATOM   1327  OE2 GLU J 159      25.808 -21.070  75.235  1.00 92.12           O  
ATOM   1328  N   ILE J 160      22.695 -16.877  76.891  1.00 98.49           N  
ATOM   1329  CA  ILE J 160      21.537 -16.719  76.010  1.00 98.50           C  
ATOM   1330  C   ILE J 160      21.786 -15.582  75.017  1.00 98.43           C  
ATOM   1331  O   ILE J 160      21.353 -15.656  73.861  1.00 98.39           O  
ATOM   1332  CB  ILE J 160      20.202 -16.564  76.775  1.00 98.35           C  
ATOM   1333  CG1 ILE J 160      19.032 -16.902  75.838  1.00 97.34           C  
ATOM   1334  CG2 ILE J 160      20.043 -15.171  77.395  1.00 97.29           C  
ATOM   1335  CD1 ILE J 160      17.735 -17.232  76.545  1.00 96.04           C  
ATOM   1336  N   THR J 161      22.499 -14.539  75.441  1.00 98.15           N  
ATOM   1337  CA  THR J 161      22.880 -13.464  74.522  1.00 97.98           C  
ATOM   1338  C   THR J 161      23.699 -14.024  73.362  1.00 97.87           C  
ATOM   1339  O   THR J 161      23.440 -13.714  72.193  1.00 97.99           O  
ATOM   1340  CB  THR J 161      23.671 -12.371  75.258  1.00 97.88           C  
ATOM   1341  OG1 THR J 161      22.860 -11.805  76.293  1.00 96.77           O  
ATOM   1342  CG2 THR J 161      24.099 -11.262  74.297  1.00 96.13           C  
ATOM   1343  N   ARG J 162      24.686 -14.868  73.672  1.00 97.37           N  
ATOM   1344  CA  ARG J 162      25.519 -15.491  72.648  1.00 97.12           C  
ATOM   1345  C   ARG J 162      24.662 -16.284  71.650  1.00 97.32           C  
ATOM   1346  O   ARG J 162      24.839 -16.156  70.431  1.00 97.48           O  
ATOM   1347  CB  ARG J 162      26.551 -16.414  73.308  1.00 96.66           C  
ATOM   1348  CG  ARG J 162      27.594 -16.978  72.349  1.00 96.44           C  
ATOM   1349  CD  ARG J 162      28.482 -18.022  73.043  1.00 96.62           C  
ATOM   1350  NE  ARG J 162      27.761 -19.281  73.254  1.00 96.42           N  
ATOM   1351  CZ  ARG J 162      27.625 -20.244  72.342  1.00 97.68           C  
ATOM   1352  NH1 ARG J 162      28.163 -20.116  71.134  1.00 91.97           N  
ATOM   1353  NH2 ARG J 162      26.945 -21.338  72.633  1.00 94.63           N  
ATOM   1354  N   ARG J 163      23.732 -17.089  72.156  1.00 98.22           N  
ATOM   1355  CA  ARG J 163      22.912 -17.922  71.272  1.00 98.19           C  
ATOM   1356  C   ARG J 163      21.946 -17.088  70.435  1.00 98.05           C  
ATOM   1357  O   ARG J 163      21.670 -17.431  69.280  1.00 97.95           O  
ATOM   1358  CB  ARG J 163      22.168 -18.982  72.084  1.00 97.78           C  
ATOM   1359  CG  ARG J 163      23.122 -19.949  72.761  1.00 97.26           C  
ATOM   1360  CD  ARG J 163      22.399 -21.089  73.441  1.00 96.88           C  
ATOM   1361  NE  ARG J 163      23.311 -21.841  74.297  1.00 96.57           N  
ATOM   1362  CZ  ARG J 163      23.023 -23.003  74.874  1.00 97.27           C  
ATOM   1363  NH1 ARG J 163      21.844 -23.575  74.670  1.00 93.68           N  
ATOM   1364  NH2 ARG J 163      23.914 -23.587  75.658  1.00 94.87           N  
ATOM   1365  N   ILE J 164      21.439 -15.998  71.004  1.00 98.15           N  
ATOM   1366  CA  ILE J 164      20.587 -15.078  70.250  1.00 98.09           C  
ATOM   1367  C   ILE J 164      21.403 -14.363  69.165  1.00 97.76           C  
ATOM   1368  O   ILE J 164      20.961 -14.243  68.013  1.00 97.90           O  
ATOM   1369  CB  ILE J 164      19.894 -14.090  71.211  1.00 98.36           C  
ATOM   1370  CG1 ILE J 164      18.847 -14.835  72.061  1.00 98.22           C  
ATOM   1371  CG2 ILE J 164      19.252 -12.932  70.449  1.00 98.06           C  
ATOM   1372  CD1 ILE J 164      18.464 -14.113  73.349  1.00 98.00           C  
ATOM   1373  N   ASN J 165      22.604 -13.907  69.511  1.00 97.98           N  
ATOM   1374  CA  ASN J 165      23.474 -13.247  68.531  1.00 97.46           C  
ATOM   1375  C   ASN J 165      23.815 -14.170  67.357  1.00 97.11           C  
ATOM   1376  O   ASN J 165      23.943 -13.707  66.220  1.00 97.14           O  
ATOM   1377  CB  ASN J 165      24.764 -12.760  69.192  1.00 97.17           C  
ATOM   1378  CG  ASN J 165      24.578 -11.602  70.163  1.00 97.73           C  
ATOM   1379  OD1 ASN J 165      25.492 -11.316  70.951  1.00 91.71           O  
ATOM   1380  ND2 ASN J 165      23.445 -10.927  70.117  1.00 91.21           N  
ATOM   1381  N   LEU J 166      23.952 -15.470  67.616  1.00 97.49           N  
ATOM   1382  CA  LEU J 166      24.231 -16.426  66.542  1.00 97.18           C  
ATOM   1383  C   LEU J 166      23.120 -16.441  65.487  1.00 97.04           C  
ATOM   1384  O   LEU J 166      23.365 -16.820  64.338  1.00 96.61           O  
ATOM   1385  CB  LEU J 166      24.435 -17.834  67.108  1.00 97.05           C  
ATOM   1386  CG  LEU J 166      25.773 -18.091  67.809  1.00 96.32           C  
ATOM   1387  CD1 LEU J 166      25.739 -19.435  68.531  1.00 92.06           C  
ATOM   1388  CD2 LEU J 166      26.936 -18.051  66.820  1.00 92.21           C  
ATOM   1389  N   GLU J 167      21.911 -16.021  65.861  1.00 97.71           N  
ATOM   1390  CA  GLU J 167      20.785 -15.923  64.930  1.00 97.68           C  
ATOM   1391  C   GLU J 167      20.657 -14.523  64.323  1.00 97.50           C  
ATOM   1392  O   GLU J 167      19.628 -14.199  63.719  1.00 97.11           O  
ATOM   1393  CB  GLU J 167      19.483 -16.320  65.632  1.00 97.53           C  
ATOM   1394  CG  GLU J 167      19.527 -17.702  66.274  1.00 95.96           C  
ATOM   1395  CD  GLU J 167      19.813 -18.811  65.273  1.00 96.05           C  
ATOM   1396  OE1 GLU J 167      19.356 -18.711  64.117  1.00 87.55           O  
ATOM   1397  OE2 GLU J 167      20.502 -19.780  65.659  1.00 89.57           O  
ATOM   1398  N   ASN J 168      21.692 -13.702  64.467  1.00 96.89           N  
ATOM   1399  CA  ASN J 168      21.734 -12.351  63.913  1.00 96.75           C  
ATOM   1400  C   ASN J 168      20.683 -11.430  64.535  1.00 97.19           C  
ATOM   1401  O   ASN J 168      20.138 -10.540  63.871  1.00 97.05           O  
ATOM   1402  CB  ASN J 168      21.607 -12.376  62.385  1.00 96.43           C  
ATOM   1403  CG  ASN J 168      22.129 -11.108  61.735  1.00 96.55           C  
ATOM   1404  OD1 ASN J 168      23.030 -10.453  62.254  1.00 90.86           O  
ATOM   1405  ND2 ASN J 168      21.564 -10.762  60.584  1.00 88.91           N  
ATOM   1406  N   ILE J 169      20.396 -11.641  65.805  1.00 97.69           N  
ATOM   1407  CA  ILE J 169      19.490 -10.797  66.572  1.00 97.79           C  
ATOM   1408  C   ILE J 169      20.315 -10.118  67.657  1.00 97.71           C  
ATOM   1409  O   ILE J 169      21.091 -10.770  68.365  1.00 97.80           O  
ATOM   1410  CB  ILE J 169      18.317 -11.610  67.152  1.00 98.03           C  
ATOM   1411  CG1 ILE J 169      17.416 -12.093  66.001  1.00 97.79           C  
ATOM   1412  CG2 ILE J 169      17.519 -10.781  68.167  1.00 97.76           C  
ATOM   1413  CD1 ILE J 169      16.378 -13.125  66.402  1.00 96.90           C  
ATOM   1414  N   TRP J 170      20.168  -8.794  67.777  1.00 97.94           N  
ATOM   1415  CA  TRP J 170      21.074  -7.999  68.614  1.00 97.76           C  
ATOM   1416  C   TRP J 170      20.371  -7.185  69.692  1.00 97.84           C  
ATOM   1417  O   TRP J 170      21.038  -6.487  70.460  1.00 97.73           O  
ATOM   1418  CB  TRP J 170      21.916  -7.089  67.712  1.00 97.47           C  
ATOM   1419  CG  TRP J 170      22.610  -7.899  66.663  1.00 97.78           C  
ATOM   1420  CD1 TRP J 170      22.193  -8.093  65.375  1.00 97.05           C  
ATOM   1421  CD2 TRP J 170      23.790  -8.689  66.829  1.00 97.70           C  
ATOM   1422  NE1 TRP J 170      23.060  -8.948  64.725  1.00 97.05           N  
ATOM   1423  CE2 TRP J 170      24.046  -9.324  65.592  1.00 97.39           C  
ATOM   1424  CE3 TRP J 170      24.666  -8.916  67.900  1.00 97.67           C  
ATOM   1425  CZ2 TRP J 170      25.141 -10.172  65.401  1.00 97.33           C  
ATOM   1426  CZ3 TRP J 170      25.754  -9.761  67.706  1.00 96.97           C  
ATOM   1427  CH2 TRP J 170      25.982 -10.377  66.464  1.00 96.79           C  
ATOM   1428  N   GLN J 171      19.043  -7.265  69.747  1.00 98.27           N  
ATOM   1429  CA  GLN J 171      18.246  -6.584  70.766  1.00 98.36           C  
ATOM   1430  C   GLN J 171      17.350  -7.584  71.483  1.00 98.48           C  
ATOM   1431  O   GLN J 171      17.014  -8.649  70.946  1.00 98.57           O  
ATOM   1432  CB  GLN J 171      17.386  -5.480  70.136  1.00 98.05           C  
ATOM   1433  CG  GLN J 171      18.141  -4.195  69.819  1.00 97.68           C  
ATOM   1434  CD  GLN J 171      19.083  -4.333  68.632  1.00 98.19           C  
ATOM   1435  OE1 GLN J 171      18.731  -4.929  67.612  1.00 93.41           O  
ATOM   1436  NE2 GLN J 171      20.288  -3.783  68.770  1.00 93.51           N  
ATOM   1437  N   ALA J 172      16.955  -7.225  72.706  1.00 98.70           N  
ATOM   1438  CA  ALA J 172      16.026  -8.047  73.471  1.00 98.71           C  
ATOM   1439  C   ALA J 172      15.101  -7.170  74.291  1.00 98.70           C  
ATOM   1440  O   ALA J 172      15.428  -6.024  74.618  1.00 98.63           O  
ATOM   1441  CB  ALA J 172      16.774  -9.019  74.387  1.00 98.50           C  
ATOM   1442  N   ILE J 173      13.935  -7.736  74.624  1.00 98.84           N  
ATOM   1443  CA  ILE J 173      12.993  -7.114  75.544  1.00 98.86           C  
ATOM   1444  C   ILE J 173      12.791  -8.066  76.718  1.00 98.86           C  
ATOM   1445  O   ILE J 173      12.771  -9.293  76.544  1.00 98.82           O  
ATOM   1446  CB  ILE J 173      11.652  -6.760  74.842  1.00 98.79           C  
ATOM   1447  CG1 ILE J 173      10.698  -6.048  75.804  1.00 98.32           C  
ATOM   1448  CG2 ILE J 173      11.001  -7.997  74.215  1.00 97.75           C  
ATOM   1449  CD1 ILE J 173       9.489  -5.414  75.119  1.00 97.88           C  
ATOM   1450  N   TYR J 174      12.678  -7.501  77.903  1.00 98.84           N  
ATOM   1451  CA  TYR J 174      12.457  -8.293  79.106  1.00 98.80           C  
ATOM   1452  C   TYR J 174      11.824  -7.413  80.173  1.00 98.75           C  
ATOM   1453  O   TYR J 174      11.870  -6.179  80.097  1.00 98.74           O  
ATOM   1454  CB  TYR J 174      13.759  -8.946  79.619  1.00 98.75           C  
ATOM   1455  CG  TYR J 174      14.941  -8.011  79.809  1.00 98.73           C  
ATOM   1456  CD1 TYR J 174      15.658  -7.533  78.715  1.00 92.54           C  
ATOM   1457  CD2 TYR J 174      15.357  -7.632  81.077  1.00 93.24           C  
ATOM   1458  CE1 TYR J 174      16.762  -6.696  78.878  1.00 93.40           C  
ATOM   1459  CE2 TYR J 174      16.461  -6.797  81.252  1.00 92.18           C  
ATOM   1460  CZ  TYR J 174      17.158  -6.333  80.151  1.00 98.18           C  
ATOM   1461  OH  TYR J 174      18.247  -5.507  80.317  1.00 97.19           O  
ATOM   1462  N   THR J 175      11.200  -8.052  81.147  1.00 98.73           N  
ATOM   1463  CA  THR J 175      10.622  -7.354  82.290  1.00 98.65           C  
ATOM   1464  C   THR J 175      11.088  -8.009  83.579  1.00 98.43           C  
ATOM   1465  O   THR J 175      11.487  -9.179  83.592  1.00 98.13           O  
ATOM   1466  CB  THR J 175       9.078  -7.338  82.255  1.00 98.52           C  
ATOM   1467  OG1 THR J 175       8.582  -8.684  82.173  1.00 97.55           O  
ATOM   1468  CG2 THR J 175       8.548  -6.525  81.084  1.00 96.69           C  
ATOM   1469  N   ALA J 176      11.032  -7.241  84.667  1.00 98.28           N  
ATOM   1470  CA  ALA J 176      11.382  -7.760  85.985  1.00 97.89           C  
ATOM   1471  C   ALA J 176      10.772  -6.867  87.051  1.00 97.54           C  
ATOM   1472  O   ALA J 176      10.506  -5.685  86.814  1.00 97.16           O  
ATOM   1473  CB  ALA J 176      12.903  -7.838  86.171  1.00 97.37           C  
ATOM   1474  N   GLY J 177      10.555  -7.440  88.232  1.00 96.78           N  
ATOM   1475  CA  GLY J 177      10.117  -6.657  89.368  1.00 95.71           C  
ATOM   1476  C   GLY J 177      11.243  -5.915  90.072  1.00 94.68           C  
ATOM   1477  O   GLY J 177      10.977  -5.019  90.883  1.00 93.60           O  
ATOM   1478  N   VAL J 178      12.487  -6.277  89.783  1.00 94.23           N  
ATOM   1479  CA  VAL J 178      13.643  -5.613  90.387  1.00 93.39           C  
ATOM   1480  C   VAL J 178      14.113  -4.462  89.510  1.00 93.44           C  
ATOM   1481  O   VAL J 178      13.890  -4.450  88.295  1.00 93.36           O  
ATOM   1482  CB  VAL J 178      14.820  -6.583  90.634  1.00 91.77           C  
ATOM   1483  CG1 VAL J 178      14.423  -7.674  91.622  1.00 84.40           C  
ATOM   1484  CG2 VAL J 178      15.326  -7.183  89.321  1.00 83.94           C  
ATOM   1485  N   TYR J 179      14.783  -3.499  90.135  1.00 91.63           N  
ATOM   1486  CA  TYR J 179      15.338  -2.357  89.417  1.00 90.73           C  
ATOM   1487  C   TYR J 179      16.746  -2.690  88.922  1.00 90.26           C  
ATOM   1488  O   TYR J 179      17.612  -3.103  89.701  1.00 89.35           O  
ATOM   1489  CB  TYR J 179      15.370  -1.118  90.313  1.00 89.19           C  
ATOM   1490  CG  TYR J 179      15.623   0.156  89.536  1.00 85.98           C  
ATOM   1491  CD1 TYR J 179      16.916   0.543  89.192  1.00 79.45           C  
ATOM   1492  CD2 TYR J 179      14.564   0.949  89.119  1.00 80.28           C  
ATOM   1493  CE1 TYR J 179      17.152   1.699  88.458  1.00 77.72           C  
ATOM   1494  CE2 TYR J 179      14.787   2.112  88.386  1.00 77.43           C  
ATOM   1495  CZ  TYR J 179      16.083   2.477  88.061  1.00 82.85           C  
ATOM   1496  OH  TYR J 179      16.310   3.625  87.334  1.00 79.87           O  
ATOM   1497  N   LEU J 180      16.941  -2.505  87.630  1.00 93.49           N  
ATOM   1498  CA  LEU J 180      18.218  -2.735  86.948  1.00 93.93           C  
ATOM   1499  C   LEU J 180      18.532  -1.519  86.086  1.00 93.66           C  
ATOM   1500  O   LEU J 180      17.659  -0.679  85.853  1.00 93.10           O  
ATOM   1501  CB  LEU J 180      18.111  -3.978  86.044  1.00 94.26           C  
ATOM   1502  CG  LEU J 180      17.691  -5.292  86.709  1.00 93.80           C  
ATOM   1503  CD1 LEU J 180      17.257  -6.305  85.655  1.00 91.57           C  
ATOM   1504  CD2 LEU J 180      18.833  -5.835  87.562  1.00 91.32           C  
ATOM   1505  N   PRO J 181      19.756  -1.399  85.572  1.00 92.85           N  
ATOM   1506  CA  PRO J 181      20.007  -0.368  84.563  1.00 92.81           C  
ATOM   1507  C   PRO J 181      19.442  -0.811  83.213  1.00 93.24           C  
ATOM   1508  O   PRO J 181      19.868  -1.830  82.662  1.00 92.44           O  
ATOM   1509  CB  PRO J 181      21.543  -0.297  84.508  1.00 90.82           C  
ATOM   1510  CG  PRO J 181      22.030  -1.025  85.722  1.00 89.30           C  
ATOM   1511  CD  PRO J 181      20.989  -2.084  85.981  1.00 91.83           C  
ATOM   1512  N   LYS J 182      18.488  -0.078  82.644  1.00 93.89           N  
ATOM   1513  CA  LYS J 182      17.669   0.962  83.252  1.00 94.35           C  
ATOM   1514  C   LYS J 182      16.306   0.876  82.570  1.00 95.79           C  
ATOM   1515  O   LYS J 182      16.252   0.725  81.345  1.00 95.22           O  
ATOM   1516  CB  LYS J 182      18.275   2.342  82.994  1.00 90.68           C  
ATOM   1517  CG  LYS J 182      17.528   3.481  83.663  0.99 87.08           C  
ATOM   1518  CD  LYS J 182      18.103   4.825  83.254  0.99 83.93           C  
ATOM   1519  CE  LYS J 182      17.315   5.963  83.899  0.99 79.88           C  
ATOM   1520  NZ  LYS J 182      17.759   7.292  83.402  0.99 72.80           N  
ATOM   1521  N   PRO J 183      15.214   0.944  83.315  1.00 95.46           N  
ATOM   1522  CA  PRO J 183      13.904   0.732  82.684  1.00 95.99           C  
ATOM   1523  C   PRO J 183      13.573   1.739  81.588  1.00 96.37           C  
ATOM   1524  O   PRO J 183      13.891   2.929  81.707  1.00 96.17           O  
ATOM   1525  CB  PRO J 183      12.909   0.873  83.848  1.00 95.13           C  
ATOM   1526  CG  PRO J 183      13.729   0.601  85.078  1.00 93.10           C  
ATOM   1527  CD  PRO J 183      15.095   1.140  84.765  1.00 95.40           C  
ATOM   1528  N   VAL J 184      12.924   1.259  80.527  1.00 97.37           N  
ATOM   1529  CA  VAL J 184      12.293   2.163  79.564  1.00 97.67           C  
ATOM   1530  C   VAL J 184      10.909   2.583  80.052  1.00 97.63           C  
ATOM   1531  O   VAL J 184      10.392   3.620  79.636  1.00 96.95           O  
ATOM   1532  CB  VAL J 184      12.205   1.574  78.139  1.00 97.11           C  
ATOM   1533  CG1 VAL J 184      13.608   1.408  77.550  1.00 90.57           C  
ATOM   1534  CG2 VAL J 184      11.446   0.251  78.121  1.00 87.49           C  
ATOM   1535  N   SER J 185      10.307   1.789  80.928  1.00 96.69           N  
ATOM   1536  CA  SER J 185       9.049   2.159  81.569  1.00 96.96           C  
ATOM   1537  C   SER J 185       8.862   1.317  82.825  1.00 96.85           C  
ATOM   1538  O   SER J 185       9.564   0.324  83.029  1.00 96.95           O  
ATOM   1539  CB  SER J 185       7.860   1.983  80.612  1.00 96.95           C  
ATOM   1540  OG  SER J 185       6.729   2.713  81.067  1.00 95.66           O  
ATOM   1541  N   ASP J 186       7.929   1.721  83.669  1.00 96.64           N  
ATOM   1542  CA  ASP J 186       7.719   1.079  84.967  1.00 95.81           C  
ATOM   1543  C   ASP J 186       6.225   1.125  85.260  1.00 95.65           C  
ATOM   1544  O   ASP J 186       5.647   2.209  85.371  1.00 95.36           O  
ATOM   1545  CB  ASP J 186       8.524   1.819  86.045  1.00 94.29           C  
ATOM   1546  CG  ASP J 186       8.507   1.119  87.398  1.00 92.44           C  
ATOM   1547  OD1 ASP J 186       7.968  -0.005  87.504  1.00 88.28           O  
ATOM   1548  OD2 ASP J 186       9.060   1.696  88.361  1.00 87.62           O  
ATOM   1549  N   ALA J 187       5.607  -0.053  85.374  1.00 96.98           N  
ATOM   1550  CA  ALA J 187       4.156  -0.168  85.497  1.00 96.94           C  
ATOM   1551  C   ALA J 187       3.771  -0.850  86.806  1.00 96.25           C  
ATOM   1552  O   ALA J 187       4.112  -2.014  87.026  1.00 95.76           O  
ATOM   1553  CB  ALA J 187       3.594  -0.966  84.319  1.00 96.95           C  
ATOM   1554  N   ARG J 188       3.039  -0.138  87.661  1.00 95.62           N  
ATOM   1555  CA  ARG J 188       2.509  -0.746  88.875  1.00 94.93           C  
ATOM   1556  C   ARG J 188       1.429  -1.757  88.520  1.00 95.47           C  
ATOM   1557  O   ARG J 188       0.744  -1.635  87.495  1.00 95.69           O  
ATOM   1558  CB  ARG J 188       1.930   0.315  89.814  1.00 93.35           C  
ATOM   1559  CG  ARG J 188       2.993   1.200  90.460  1.00 88.68           C  
ATOM   1560  CD  ARG J 188       2.344   2.368  91.187  1.00 84.15           C  
ATOM   1561  NE  ARG J 188       1.711   3.282  90.228  0.99 77.16           N  
ATOM   1562  CZ  ARG J 188       0.770   4.167  90.534  0.99 71.40           C  
ATOM   1563  NH1 ARG J 188       0.331   4.285  91.782  0.99 63.83           N  
ATOM   1564  NH2 ARG J 188       0.253   4.932  89.578  0.99 65.61           N  
ATOM   1565  N   TYR J 189       1.276  -2.756  89.380  1.00 96.37           N  
ATOM   1566  CA  TYR J 189       0.201  -3.717  89.188  1.00 95.66           C  
ATOM   1567  C   TYR J 189      -0.921  -3.468  90.183  1.00 94.88           C  
ATOM   1568  O   TYR J 189      -0.710  -2.951  91.286  1.00 93.95           O  
ATOM   1569  CB  TYR J 189       0.691  -5.172  89.222  1.00 94.90           C  
ATOM   1570  CG  TYR J 189       1.688  -5.528  90.298  1.00 93.69           C  
ATOM   1571  CD1 TYR J 189       1.274  -5.844  91.586  1.00 84.73           C  
ATOM   1572  CD2 TYR J 189       3.048  -5.579  90.013  1.00 85.11           C  
ATOM   1573  CE1 TYR J 189       2.193  -6.198  92.567  1.00 84.03           C  
ATOM   1574  CE2 TYR J 189       3.974  -5.933  90.985  1.00 82.98           C  
ATOM   1575  CZ  TYR J 189       3.541  -6.240  92.258  1.00 90.21           C  
ATOM   1576  OH  TYR J 189       4.457  -6.587  93.222  1.00 88.17           O  
ATOM   1577  N   TYR J 190      -2.118  -3.837  89.745  1.00 93.68           N  
ATOM   1578  CA  TYR J 190      -3.352  -3.613  90.480  1.00 94.36           C  
ATOM   1579  C   TYR J 190      -4.148  -4.913  90.525  1.00 94.76           C  
ATOM   1580  O   TYR J 190      -4.026  -5.761  89.635  1.00 94.99           O  
ATOM   1581  CB  TYR J 190      -4.182  -2.505  89.812  1.00 94.54           C  
ATOM   1582  CG  TYR J 190      -3.591  -1.120  89.967  1.00 93.60           C  
ATOM   1583  CD1 TYR J 190      -2.452  -0.744  89.263  1.00 84.41           C  
ATOM   1584  CD2 TYR J 190      -4.171  -0.197  90.822  1.00 86.13           C  
ATOM   1585  CE1 TYR J 190      -1.901   0.526  89.412  1.00 84.93           C  
ATOM   1586  CE2 TYR J 190      -3.631   1.079  90.977  1.00 85.53           C  
ATOM   1587  CZ  TYR J 190      -2.497   1.429  90.271  1.00 93.11           C  
ATOM   1588  OH  TYR J 190      -1.954   2.684  90.422  1.00 91.98           O  
ATOM   1589  N   HIS J 191      -4.973  -5.049  91.566  1.00 95.21           N  
ATOM   1590  CA  HIS J 191      -5.717  -6.277  91.824  1.00 94.06           C  
ATOM   1591  C   HIS J 191      -7.199  -5.963  91.968  1.00 93.63           C  
ATOM   1592  O   HIS J 191      -7.571  -5.084  92.747  1.00 93.50           O  
ATOM   1593  CB  HIS J 191      -5.235  -6.930  93.127  1.00 92.89           C  
ATOM   1594  CG  HIS J 191      -3.748  -6.958  93.275  1.00 86.43           C  
ATOM   1595  ND1 HIS J 191      -2.947  -7.862  92.607  1.00 77.53           N  
ATOM   1596  CD2 HIS J 191      -2.916  -6.179  94.014  1.00 76.59           C  
ATOM   1597  CE1 HIS J 191      -1.687  -7.639  92.928  1.00 77.75           C  
ATOM   1598  NE2 HIS J 191      -1.628  -6.627  93.784  1.00 77.68           N  
ATOM   1599  N   ARG J 192      -8.041  -6.695  91.248  1.00 94.56           N  
ATOM   1600  CA  ARG J 192      -9.492  -6.595  91.419  1.00 95.24           C  
ATOM   1601  C   ARG J 192      -9.972  -7.874  92.100  1.00 95.42           C  
ATOM   1602  O   ARG J 192      -9.931  -8.959  91.501  1.00 95.55           O  
ATOM   1603  CB  ARG J 192     -10.177  -6.404  90.056  1.00 94.87           C  
ATOM   1604  CG  ARG J 192     -11.510  -5.659  90.107  1.00 94.23           C  
ATOM   1605  CD  ARG J 192     -12.598  -6.408  90.857  1.00 93.99           C  
ATOM   1606  NE  ARG J 192     -13.867  -5.692  90.782  1.00 93.47           N  
ATOM   1607  CZ  ARG J 192     -15.027  -6.154  91.239  1.00 94.63           C  
ATOM   1608  NH1 ARG J 192     -15.091  -7.342  91.825  1.00 90.79           N  
ATOM   1609  NH2 ARG J 192     -16.133  -5.420  91.109  1.00 91.49           N  
ATOM   1610  N   SER J 193     -10.409  -7.748  93.340  1.00 93.78           N  
ATOM   1611  CA  SER J 193     -10.877  -8.902  94.098  1.00 93.41           C  
ATOM   1612  C   SER J 193     -12.113  -9.521  93.457  1.00 94.26           C  
ATOM   1613  O   SER J 193     -13.038  -8.809  93.048  1.00 94.33           O  
ATOM   1614  CB  SER J 193     -11.216  -8.500  95.532  1.00 91.56           C  
ATOM   1615  OG  SER J 193     -10.068  -8.027  96.216  1.00 85.31           O  
ATOM   1616  N   ILE J 194     -12.136 -10.841  93.373  1.00 94.35           N  
ATOM   1617  CA  ILE J 194     -13.311 -11.587  92.932  1.00 94.53           C  
ATOM   1618  C   ILE J 194     -13.818 -12.448  94.088  1.00 93.44           C  
ATOM   1619  O   ILE J 194     -14.959 -12.300  94.530  1.00 92.46           O  
ATOM   1620  CB  ILE J 194     -13.008 -12.440  91.679  1.00 95.60           C  
ATOM   1621  CG1 ILE J 194     -12.625 -11.533  90.497  1.00 95.62           C  
ATOM   1622  CG2 ILE J 194     -14.220 -13.312  91.325  1.00 95.45           C  
ATOM   1623  CD1 ILE J 194     -12.097 -12.286  89.280  1.00 95.44           C  
ATOM   1624  N   ASN J 195     -12.976 -13.340  94.599  1.00 93.47           N  
ATOM   1625  CA  ASN J 195     -13.299 -14.185  95.746  1.00 92.16           C  
ATOM   1626  C   ASN J 195     -12.891 -13.437  97.013  1.00 90.76           C  
ATOM   1627  O   ASN J 195     -11.823 -13.678  97.586  1.00 89.27           O  
ATOM   1628  CB  ASN J 195     -12.583 -15.529  95.622  1.00 90.85           C  
ATOM   1629  CG  ASN J 195     -13.056 -16.551  96.639  1.00 84.51           C  
ATOM   1630  OD1 ASN J 195     -13.685 -16.208  97.642  1.00 76.39           O  
ATOM   1631  ND2 ASN J 195     -12.746 -17.816  96.389  1.00 75.87           N  
ATOM   1632  N   VAL J 196     -13.747 -12.516  97.441  1.00 89.97           N  
ATOM   1633  CA  VAL J 196     -13.401 -11.570  98.501  1.00 89.01           C  
ATOM   1634  C   VAL J 196     -13.061 -12.267  99.814  1.00 87.86           C  
ATOM   1635  O   VAL J 196     -12.064 -11.934 100.463  1.00 86.78           O  
ATOM   1636  CB  VAL J 196     -14.543 -10.556  98.716  1.00 87.47           C  
ATOM   1637  CG1 VAL J 196     -14.232  -9.621  99.881  0.99 80.75           C  
ATOM   1638  CG2 VAL J 196     -14.788  -9.764  97.439  0.99 81.08           C  
ATOM   1639  N   LYS J 197     -13.876 -13.231 100.219  0.99 86.86           N  
ATOM   1640  CA  LYS J 197     -13.654 -13.905 101.495  0.99 85.31           C  
ATOM   1641  C   LYS J 197     -12.299 -14.605 101.522  0.99 84.92           C  
ATOM   1642  O   LYS J 197     -11.560 -14.505 102.507  0.99 83.69           O  
ATOM   1643  CB  LYS J 197     -14.779 -14.901 101.780  0.99 83.53           C  
ATOM   1644  CG  LYS J 197     -16.117 -14.238 102.065  0.93 76.68           C  
ATOM   1645  CD  LYS J 197     -17.197 -15.275 102.353  0.91 72.40           C  
ATOM   1646  CE  LYS J 197     -18.541 -14.614 102.604  0.90 63.59           C  
ATOM   1647  NZ  LYS J 197     -19.611 -15.622 102.852  0.90 57.29           N  
ATOM   1648  N   LYS J 198     -11.969 -15.312 100.448  1.00 88.73           N  
ATOM   1649  CA  LYS J 198     -10.682 -16.003 100.388  1.00 88.21           C  
ATOM   1650  C   LYS J 198      -9.523 -15.009 100.446  1.00 86.25           C  
ATOM   1651  O   LYS J 198      -8.548 -15.230 101.173  1.00 85.00           O  
ATOM   1652  CB  LYS J 198     -10.592 -16.853  99.112  1.00 88.57           C  
ATOM   1653  CG  LYS J 198      -9.248 -17.559  98.915  0.99 89.26           C  
ATOM   1654  CD  LYS J 198      -9.294 -18.496  97.713  0.99 89.16           C  
ATOM   1655  CE  LYS J 198      -7.942 -19.124  97.420  0.99 88.12           C  
ATOM   1656  NZ  LYS J 198      -8.018 -20.037  96.239  0.99 87.22           N  
ATOM   1657  N   LEU J 199      -9.628 -13.918  99.696  1.00 89.30           N  
ATOM   1658  CA  LEU J 199      -8.535 -12.944  99.655  1.00 88.08           C  
ATOM   1659  C   LEU J 199      -8.303 -12.306 101.023  1.00 84.91           C  
ATOM   1660  O   LEU J 199      -7.158 -12.066 101.406  1.00 81.69           O  
ATOM   1661  CB  LEU J 199      -8.811 -11.875  98.599  1.00 87.99           C  
ATOM   1662  CG  LEU J 199      -8.821 -12.399  97.155  0.99 86.72           C  
ATOM   1663  CD1 LEU J 199      -9.147 -11.271  96.191  0.99 80.05           C  
ATOM   1664  CD2 LEU J 199      -7.491 -13.050  96.784  0.99 79.73           C  
ATOM   1665  N   ILE J 200      -9.370 -12.047 101.765  0.99 82.19           N  
ATOM   1666  CA  ILE J 200      -9.222 -11.511 103.116  0.99 79.01           C  
ATOM   1667  C   ILE J 200      -8.592 -12.554 104.039  0.99 76.83           C  
ATOM   1668  O   ILE J 200      -7.695 -12.236 104.826  0.99 75.21           O  
ATOM   1669  CB  ILE J 200     -10.578 -11.005 103.651  0.99 78.19           C  
ATOM   1670  CG1 ILE J 200     -10.992  -9.743 102.879  0.97 75.10           C  
ATOM   1671  CG2 ILE J 200     -10.503 -10.725 105.155  0.97 73.48           C  
ATOM   1672  CD1 ILE J 200     -12.458  -9.386 103.014  0.97 68.85           C  
ATOM   1673  N   GLU J 201      -9.031 -13.812 103.931  0.99 80.24           N  
ATOM   1674  CA  GLU J 201      -8.506 -14.862 104.804  0.99 77.64           C  
ATOM   1675  C   GLU J 201      -7.009 -15.088 104.625  0.99 75.06           C  
ATOM   1676  O   GLU J 201      -6.308 -15.383 105.596  0.99 72.80           O  
ATOM   1677  CB  GLU J 201      -9.234 -16.184 104.559  0.99 77.68           C  
ATOM   1678  CG  GLU J 201     -10.640 -16.252 105.111  0.96 73.95           C  
ATOM   1679  CD  GLU J 201     -11.186 -17.663 105.023  0.96 71.69           C  
ATOM   1680  OE1 GLU J 201     -10.837 -18.489 105.889  0.96 66.00           O  
ATOM   1681  OE2 GLU J 201     -11.947 -17.950 104.073  0.95 68.36           O  
ATOM   1682  N   ILE J 202      -6.524 -14.973 103.402  0.98 80.99           N  
ATOM   1683  CA  ILE J 202      -5.103 -15.227 103.145  0.98 77.84           C  
ATOM   1684  C   ILE J 202      -4.248 -13.976 103.340  0.98 73.57           C  
ATOM   1685  O   ILE J 202      -3.022 -14.055 103.250  0.98 70.80           O  
ATOM   1686  CB  ILE J 202      -4.863 -15.830 101.741  0.98 79.17           C  
ATOM   1687  CG1 ILE J 202      -5.146 -14.805 100.637  0.97 77.91           C  
ATOM   1688  CG2 ILE J 202      -5.691 -17.098 101.554  0.97 76.50           C  
ATOM   1689  CD1 ILE J 202      -4.814 -15.313  99.237  0.97 74.82           C  
ATOM   1690  N   GLY J 203      -4.873 -12.842 103.608  0.94 72.92           N  
ATOM   1691  CA  GLY J 203      -4.142 -11.603 103.827  0.94 69.12           C  
ATOM   1692  C   GLY J 203      -3.803 -10.838 102.564  0.95 69.75           C  
ATOM   1693  O   GLY J 203      -3.040  -9.869 102.619  0.95 66.73           O  
ATOM   1694  N   PHE J 204      -4.358 -11.257 101.426  0.91 74.16           N  
ATOM   1695  CA  PHE J 204      -4.134 -10.547 100.165  0.91 73.44           C  
ATOM   1696  C   PHE J 204      -4.869  -9.212 100.156  0.92 71.89           C  
ATOM   1697  O   PHE J 204      -4.390  -8.231  99.577  0.92 68.38           O  
ATOM   1698  CB  PHE J 204      -4.598 -11.414  98.993  0.92 71.62           C  
ATOM   1699  CG  PHE J 204      -4.150 -10.917  97.647  0.90 71.35           C  
ATOM   1700  CD1 PHE J 204      -2.900 -11.263  97.146  0.89 66.99           C  
ATOM   1701  CD2 PHE J 204      -4.975 -10.113  96.874  0.89 64.87           C  
ATOM   1702  CE1 PHE J 204      -2.484 -10.817  95.898  0.88 63.28           C  
ATOM   1703  CE2 PHE J 204      -4.568  -9.660  95.625  0.89 61.98           C  
ATOM   1704  CZ  PHE J 204      -3.319 -10.018  95.137  0.89 64.36           C  
ATOM   1705  N   SER J 205      -6.035  -9.180 100.795  0.85 71.84           N  
ATOM   1706  CA  SER J 205      -6.833  -7.967 100.970  0.85 71.84           C  
ATOM   1707  C   SER J 205      -6.983  -7.690 102.455  0.86 70.66           C  
ATOM   1708  O   SER J 205      -6.866  -8.601 103.282  0.86 68.95           O  
ATOM   1709  CB  SER J 205      -8.216  -8.126 100.346  0.86 70.27           C  
ATOM   1710  OG  SER J 205      -8.141  -8.483  98.978  0.83 64.76           O  
ATOM   1711  N   SER J 206      -7.264  -6.445 102.795  0.81 64.51           N  
ATOM   1712  CA  SER J 206      -7.455  -6.052 104.189  0.81 63.71           C  
ATOM   1713  C   SER J 206      -8.703  -5.203 104.341  0.82 64.28           C  
ATOM   1714  O   SER J 206      -9.087  -4.463 103.431  0.82 62.31           O  
ATOM   1715  CB  SER J 206      -6.248  -5.269 104.703  0.83 59.79           C  
ATOM   1716  OG  SER J 206      -5.080  -6.072 104.713  0.77 53.58           O  
ATOM   1717  N   LEU J 207      -9.337  -5.319 105.502  0.77 64.88           N  
ATOM   1718  CA  LEU J 207     -10.443  -4.459 105.879  0.76 63.67           C  
ATOM   1719  C   LEU J 207      -9.925  -3.284 106.695  0.77 62.74           C  
ATOM   1720  O   LEU J 207      -8.786  -3.293 107.167  0.77 60.07           O  
ATOM   1721  CB  LEU J 207     -11.477  -5.247 106.690  0.79 61.97           C  
ATOM   1722  CG  LEU J 207     -12.035  -6.499 106.013  0.75 60.61           C  
ATOM   1723  CD1 LEU J 207     -12.978  -7.231 106.961  0.74 55.80           C  
ATOM   1724  CD2 LEU J 207     -12.741  -6.140 104.710  0.72 56.54           C  
ATOM   1725  N   ASN J 208     -10.751  -2.271 106.859  0.72 57.79           N  
ATOM   1726  CA  ASN J 208     -10.427  -1.145 107.726  0.72 55.89           C  
ATOM   1727  C   ASN J 208     -11.726  -0.524 108.235  0.73 55.23           C  
ATOM   1728  O   ASN J 208     -12.814  -1.039 107.976  0.73 54.55           O  
ATOM   1729  CB  ASN J 208      -9.539  -0.118 107.001  0.75 54.03           C  
ATOM   1730  CG  ASN J 208     -10.178   0.444 105.749  0.69 50.13           C  
ATOM   1731  OD1 ASN J 208     -11.323   0.898 105.767  0.69 45.25           O  
ATOM   1732  ND2 ASN J 208      -9.441   0.443 104.645  0.68 46.48           N  
ATOM   1733  N   SER J 209     -11.614   0.575 108.976  0.73 54.91           N  
ATOM   1734  CA  SER J 209     -12.792   1.197 109.575  0.73 52.31           C  
ATOM   1735  C   SER J 209     -13.794   1.694 108.534  0.74 53.34           C  
ATOM   1736  O   SER J 209     -14.990   1.794 108.828  0.74 50.36           O  
ATOM   1737  CB  SER J 209     -12.373   2.347 110.490  0.76 47.28           C  
ATOM   1738  OG  SER J 209     -11.665   3.342 109.781  0.70 42.51           O  
ATOM   1739  N   ARG J 210     -13.326   1.991 107.337  0.74 59.31           N  
ATOM   1740  CA  ARG J 210     -14.206   2.465 106.268  0.75 58.93           C  
ATOM   1741  C   ARG J 210     -14.650   1.349 105.327  0.76 60.44           C  
ATOM   1742  O   ARG J 210     -15.495   1.579 104.458  0.76 59.38           O  
ATOM   1743  CB  ARG J 210     -13.531   3.587 105.476  0.76 56.56           C  
ATOM   1744  CG  ARG J 210     -13.293   4.845 106.306  0.64 50.16           C  
ATOM   1745  CD  ARG J 210     -12.610   5.933 105.489  0.62 46.17           C  
ATOM   1746  NE  ARG J 210     -13.458   6.422 104.399  0.62 41.57           N  
ATOM   1747  CZ  ARG J 210     -13.031   7.197 103.409  0.61 36.80           C  
ATOM   1748  NH1 ARG J 210     -11.763   7.584 103.356  0.61 34.10           N  
ATOM   1749  NH2 ARG J 210     -13.878   7.591 102.463  0.62 33.33           N  
ATOM   1750  N   LEU J 211     -14.096   0.160 105.484  0.76 63.52           N  
ATOM   1751  CA  LEU J 211     -14.454  -0.980 104.642  0.77 64.83           C  
ATOM   1752  C   LEU J 211     -14.618  -2.226 105.506  0.78 65.02           C  
ATOM   1753  O   LEU J 211     -13.661  -2.972 105.739  0.78 63.86           O  
ATOM   1754  CB  LEU J 211     -13.399  -1.203 103.554  0.79 63.54           C  
ATOM   1755  CG  LEU J 211     -13.773  -2.237 102.487  0.74 60.73           C  
ATOM   1756  CD1 LEU J 211     -15.005  -1.782 101.698  0.74 58.03           C  
ATOM   1757  CD2 LEU J 211     -12.603  -2.481 101.545  0.74 58.16           C  
ATOM   1758  N   THR J 212     -15.832  -2.437 105.991  0.90 67.23           N  
ATOM   1759  CA  THR J 212     -16.159  -3.632 106.751  0.89 67.75           C  
ATOM   1760  C   THR J 212     -16.282  -4.831 105.816  0.90 69.14           C  
ATOM   1761  O   THR J 212     -16.354  -4.680 104.594  0.90 68.20           O  
ATOM   1762  CB  THR J 212     -17.481  -3.455 107.503  0.91 64.81           C  
ATOM   1763  OG1 THR J 212     -18.534  -3.266 106.548  0.88 61.91           O  
ATOM   1764  CG2 THR J 212     -17.425  -2.254 108.440  0.87 60.47           C  
ATOM   1765  N   MET J 213     -16.329  -6.031 106.399  0.91 70.61           N  
ATOM   1766  CA  MET J 213     -16.534  -7.233 105.593  0.92 72.11           C  
ATOM   1767  C   MET J 213     -17.833  -7.132 104.793  0.92 73.70           C  
ATOM   1768  O   MET J 213     -17.871  -7.480 103.606  0.92 73.59           O  
ATOM   1769  CB  MET J 213     -16.563  -8.482 106.481  0.92 69.44           C  
ATOM   1770  CG  MET J 213     -16.826  -9.772 105.713  0.89 66.11           C  
ATOM   1771  SD  MET J 213     -15.497 -10.232 104.587  0.88 65.91           S  
ATOM   1772  CE  MET J 213     -14.354 -10.993 105.739  0.88 57.55           C  
ATOM   1773  N   SER J 214     -18.896  -6.664 105.436  0.92 73.77           N  
ATOM   1774  CA  SER J 214     -20.180  -6.523 104.764  0.92 73.46           C  
ATOM   1775  C   SER J 214     -20.082  -5.565 103.578  0.93 73.55           C  
ATOM   1776  O   SER J 214     -20.579  -5.856 102.482  0.93 73.00           O  
ATOM   1777  CB  SER J 214     -21.234  -6.031 105.753  0.93 71.07           C  
ATOM   1778  OG  SER J 214     -22.466  -5.795 105.103  0.89 64.26           O  
ATOM   1779  N   ARG J 215     -19.439  -4.423 103.791  0.93 75.34           N  
ATOM   1780  CA  ARG J 215     -19.269  -3.455 102.713  0.93 75.01           C  
ATOM   1781  C   ARG J 215     -18.375  -4.014 101.609  0.93 75.15           C  
ATOM   1782  O   ARG J 215     -18.628  -3.776 100.426  0.93 76.13           O  
ATOM   1783  CB  ARG J 215     -18.693  -2.146 103.250  0.93 72.77           C  
ATOM   1784  CG  ARG J 215     -19.717  -1.272 103.959  0.82 66.03           C  
ATOM   1785  CD  ARG J 215     -19.050  -0.049 104.568  0.81 63.10           C  
ATOM   1786  NE  ARG J 215     -20.025   0.891 105.106  0.81 56.45           N  
ATOM   1787  CZ  ARG J 215     -19.720   1.914 105.893  0.79 50.69           C  
ATOM   1788  NH1 ARG J 215     -18.459   2.132 106.251  0.81 45.96           N  
ATOM   1789  NH2 ARG J 215     -20.680   2.727 106.328  0.81 44.52           N  
ATOM   1790  N   ALA J 216     -17.340  -4.752 101.993  0.96 77.66           N  
ATOM   1791  CA  ALA J 216     -16.424  -5.318 101.008  0.97 78.84           C  
ATOM   1792  C   ALA J 216     -17.141  -6.305 100.092  0.97 80.05           C  
ATOM   1793  O   ALA J 216     -16.952  -6.284  98.873  0.97 80.48           O  
ATOM   1794  CB  ALA J 216     -15.246  -5.995 101.709  0.97 76.42           C  
ATOM   1795  N   ILE J 217     -17.965  -7.169 100.677  0.96 81.07           N  
ATOM   1796  CA  ILE J 217     -18.703  -8.145  99.878  0.96 81.52           C  
ATOM   1797  C   ILE J 217     -19.620  -7.429  98.884  0.96 82.86           C  
ATOM   1798  O   ILE J 217     -19.690  -7.808  97.708  0.96 82.61           O  
ATOM   1799  CB  ILE J 217     -19.483  -9.120 100.783  0.97 79.02           C  
ATOM   1800  CG1 ILE J 217     -18.493 -10.030 101.538  0.93 75.21           C  
ATOM   1801  CG2 ILE J 217     -20.466  -9.959  99.962  0.93 73.15           C  
ATOM   1802  CD1 ILE J 217     -19.115 -10.807 102.686  0.93 68.32           C  
ATOM   1803  N   LYS J 218     -20.311  -6.387  99.345  0.97 84.07           N  
ATOM   1804  CA  LYS J 218     -21.180  -5.616  98.454  0.97 83.61           C  
ATOM   1805  C   LYS J 218     -20.374  -4.890  97.382  0.97 83.68           C  
ATOM   1806  O   LYS J 218     -20.762  -4.867  96.210  0.97 82.55           O  
ATOM   1807  CB  LYS J 218     -22.010  -4.608  99.250  0.97 81.05           C  
ATOM   1808  CG  LYS J 218     -23.082  -5.236 100.116  0.85 71.51           C  
ATOM   1809  CD  LYS J 218     -23.923  -4.162 100.798  0.82 67.09           C  
ATOM   1810  CE  LYS J 218     -25.036  -4.771 101.638  0.81 57.20           C  
ATOM   1811  NZ  LYS J 218     -24.497  -5.489 102.827  0.81 49.96           N  
ATOM   1812  N   LEU J 219     -19.261  -4.302  97.782  0.98 83.53           N  
ATOM   1813  CA  LEU J 219     -18.433  -3.508  96.878  0.98 83.51           C  
ATOM   1814  C   LEU J 219     -17.944  -4.324  95.685  0.98 85.14           C  
ATOM   1815  O   LEU J 219     -17.943  -3.835  94.548  0.98 84.70           O  
ATOM   1816  CB  LEU J 219     -17.232  -2.945  97.643  0.98 80.82           C  
ATOM   1817  CG  LEU J 219     -16.242  -2.086  96.850  0.96 75.61           C  
ATOM   1818  CD1 LEU J 219     -16.903  -0.779  96.416  0.96 71.64           C  
ATOM   1819  CD2 LEU J 219     -15.000  -1.811  97.692  0.96 70.03           C  
ATOM   1820  N   TYR J 220     -17.515  -5.558  95.940  0.99 88.42           N  
ATOM   1821  CA  TYR J 220     -16.897  -6.382  94.897  0.99 90.25           C  
ATOM   1822  C   TYR J 220     -17.861  -7.325  94.188  0.99 90.74           C  
ATOM   1823  O   TYR J 220     -17.441  -8.080  93.303  0.99 89.92           O  
ATOM   1824  CB  TYR J 220     -15.716  -7.163  95.481  0.99 89.51           C  
ATOM   1825  CG  TYR J 220     -14.596  -6.252  95.921  0.99 88.21           C  
ATOM   1826  CD1 TYR J 220     -13.816  -5.583  94.983  0.99 80.30           C  
ATOM   1827  CD2 TYR J 220     -14.340  -6.035  97.268  0.99 81.29           C  
ATOM   1828  CE1 TYR J 220     -12.799  -4.726  95.378  0.98 79.52           C  
ATOM   1829  CE2 TYR J 220     -13.322  -5.180  97.673  0.98 79.24           C  
ATOM   1830  CZ  TYR J 220     -12.559  -4.529  96.722  0.98 85.32           C  
ATOM   1831  OH  TYR J 220     -11.551  -3.682  97.117  0.99 83.18           O  
ATOM   1832  N   ARG J 221     -19.145  -7.298  94.550  0.99 90.70           N  
ATOM   1833  CA  ARG J 221     -20.143  -8.128  93.873  0.99 90.51           C  
ATOM   1834  C   ARG J 221     -20.207  -7.748  92.394  0.99 90.53           C  
ATOM   1835  O   ARG J 221     -20.168  -6.564  92.043  0.99 88.80           O  
ATOM   1836  CB  ARG J 221     -21.509  -7.959  94.542  0.99 88.43           C  
ATOM   1837  CG  ARG J 221     -22.587  -8.898  94.032  0.90 78.52           C  
ATOM   1838  CD  ARG J 221     -23.829  -8.806  94.906  0.89 75.24           C  
ATOM   1839  NE  ARG J 221     -23.586  -9.290  96.268  0.88 65.54           N  
ATOM   1840  CZ  ARG J 221     -23.882  -8.621  97.382  0.87 58.32           C  
ATOM   1841  NH1 ARG J 221     -24.432  -7.412  97.321  0.87 52.17           N  
ATOM   1842  NH2 ARG J 221     -23.627  -9.162  98.564  0.87 50.10           N  
ATOM   1843  N   VAL J 222     -20.286  -8.752  91.536  0.99 91.45           N  
ATOM   1844  CA  VAL J 222     -20.368  -8.507  90.098  0.99 91.23           C  
ATOM   1845  C   VAL J 222     -21.704  -9.005  89.562  0.99 91.33           C  
ATOM   1846  O   VAL J 222     -22.181 -10.078  89.940  0.99 89.31           O  
ATOM   1847  CB  VAL J 222     -19.194  -9.158  89.325  0.99 89.11           C  
ATOM   1848  CG1 VAL J 222     -17.854  -8.658  89.863  0.99 79.95           C  
ATOM   1849  CG2 VAL J 222     -19.254 -10.675  89.396  0.98 79.73           C  
ATOM   1850  N   GLU J 223     -22.315  -8.199  88.690  0.99 90.91           N  
ATOM   1851  CA  GLU J 223     -23.559  -8.578  88.027  0.99 91.01           C  
ATOM   1852  C   GLU J 223     -23.254  -9.618  86.952  0.99 91.89           C  
ATOM   1853  O   GLU J 223     -22.338  -9.435  86.144  0.99 89.74           O  
ATOM   1854  CB  GLU J 223     -24.236  -7.351  87.415  0.99 87.82           C  
ATOM   1855  CG  GLU J 223     -25.430  -7.666  86.514  0.89 75.81           C  
ATOM   1856  CD  GLU J 223     -26.495  -8.516  87.190  0.87 69.11           C  
ATOM   1857  OE1 GLU J 223     -26.872  -8.201  88.344  0.87 61.44           O  
ATOM   1858  OE2 GLU J 223     -26.954  -9.499  86.570  0.87 62.75           O  
ATOM   1859  N   ASP J 224     -24.031 -10.702  86.935  0.99 91.88           N  
ATOM   1860  CA  ASP J 224     -23.783 -11.815  86.018  0.99 92.73           C  
ATOM   1861  C   ASP J 224     -24.453 -11.594  84.659  0.99 93.35           C  
ATOM   1862  O   ASP J 224     -25.224 -12.434  84.185  0.99 90.55           O  
ATOM   1863  CB  ASP J 224     -24.250 -13.130  86.654  0.99 89.28           C  
ATOM   1864  CG  ASP J 224     -23.775 -14.357  85.890  0.98 82.84           C  
ATOM   1865  OD1 ASP J 224     -22.709 -14.282  85.237  0.97 75.52           O  
ATOM   1866  OD2 ASP J 224     -24.457 -15.400  85.959  0.97 75.05           O  
ATOM   1867  N   THR J 225     -24.166 -10.464  84.044  1.00 93.32           N  
ATOM   1868  CA  THR J 225     -24.698 -10.120  82.725  1.00 94.34           C  
ATOM   1869  C   THR J 225     -23.622  -9.376  81.949  1.00 95.17           C  
ATOM   1870  O   THR J 225     -23.094  -8.374  82.431  1.00 93.83           O  
ATOM   1871  CB  THR J 225     -25.939  -9.221  82.829  1.00 91.77           C  
ATOM   1872  OG1 THR J 225     -26.922  -9.842  83.666  0.99 80.42           O  
ATOM   1873  CG2 THR J 225     -26.540  -8.967  81.455  0.99 77.60           C  
ATOM   1874  N   LEU J 226     -23.303  -9.858  80.754  1.00 94.79           N  
ATOM   1875  CA  LEU J 226     -22.325  -9.188  79.905  1.00 95.65           C  
ATOM   1876  C   LEU J 226     -22.857  -7.844  79.416  1.00 95.40           C  
ATOM   1877  O   LEU J 226     -24.025  -7.725  79.040  1.00 94.10           O  
ATOM   1878  CB  LEU J 226     -21.982 -10.055  78.691  1.00 95.54           C  
ATOM   1879  CG  LEU J 226     -21.171 -11.320  78.954  1.00 95.54           C  
ATOM   1880  CD1 LEU J 226     -21.235 -12.242  77.739  1.00 91.96           C  
ATOM   1881  CD2 LEU J 226     -19.723 -10.971  79.286  1.00 91.42           C  
ATOM   1882  N   ASN J 227     -21.986  -6.844  79.395  1.00 96.03           N  
ATOM   1883  CA  ASN J 227     -22.292  -5.591  78.720  1.00 95.72           C  
ATOM   1884  C   ASN J 227     -22.293  -5.778  77.207  1.00 95.85           C  
ATOM   1885  O   ASN J 227     -23.146  -5.229  76.505  1.00 94.87           O  
ATOM   1886  CB  ASN J 227     -21.270  -4.515  79.096  1.00 94.66           C  
ATOM   1887  CG  ASN J 227     -21.361  -4.107  80.545  1.00 94.69           C  
ATOM   1888  OD1 ASN J 227     -22.411  -3.655  81.004  1.00 87.94           O  
ATOM   1889  ND2 ASN J 227     -20.263  -4.258  81.276  1.00 86.26           N  
ATOM   1890  N   ILE J 228     -21.330  -6.538  76.708  1.00 96.80           N  
ATOM   1891  CA  ILE J 228     -21.245  -6.862  75.287  1.00 96.86           C  
ATOM   1892  C   ILE J 228     -21.899  -8.226  75.116  1.00 96.86           C  
ATOM   1893  O   ILE J 228     -21.287  -9.269  75.369  1.00 96.59           O  
ATOM   1894  CB  ILE J 228     -19.786  -6.837  74.791  1.00 96.65           C  
ATOM   1895  CG1 ILE J 228     -19.188  -5.438  75.016  1.00 95.79           C  
ATOM   1896  CG2 ILE J 228     -19.720  -7.230  73.315  1.00 95.28           C  
ATOM   1897  CD1 ILE J 228     -17.692  -5.349  74.757  1.00 93.88           C  
ATOM   1898  N   LYS J 229     -23.162  -8.205  74.695  1.00 96.69           N  
ATOM   1899  CA  LYS J 229     -24.052  -9.362  74.748  1.00 96.27           C  
ATOM   1900  C   LYS J 229     -23.475 -10.615  74.098  1.00 96.16           C  
ATOM   1901  O   LYS J 229     -23.613 -11.720  74.638  1.00 93.41           O  
ATOM   1902  CB  LYS J 229     -25.385  -9.011  74.079  1.00 94.16           C  
ATOM   1903  CG  LYS J 229     -26.357 -10.175  73.965  0.90 81.74           C  
ATOM   1904  CD  LYS J 229     -27.652  -9.766  73.283  0.88 74.72           C  
ATOM   1905  CE  LYS J 229     -28.586 -10.959  73.133  0.86 64.12           C  
ATOM   1906  NZ  LYS J 229     -29.877 -10.578  72.496  0.86 55.43           N  
ATOM   1907  N   ASN J 230     -22.856 -10.459  72.940  1.00 95.92           N  
ATOM   1908  CA  ASN J 230     -22.443 -11.599  72.131  1.00 95.79           C  
ATOM   1909  C   ASN J 230     -20.976 -11.988  72.305  1.00 96.74           C  
ATOM   1910  O   ASN J 230     -20.434 -12.737  71.490  1.00 95.91           O  
ATOM   1911  CB  ASN J 230     -22.761 -11.330  70.660  1.00 93.91           C  
ATOM   1912  CG  ASN J 230     -24.252 -11.250  70.410  0.99 89.20           C  
ATOM   1913  OD1 ASN J 230     -25.023 -12.030  70.972  0.99 80.37           O  
ATOM   1914  ND2 ASN J 230     -24.674 -10.305  69.582  0.99 76.82           N  
ATOM   1915  N   MET J 231     -20.338 -11.502  73.363  1.00 97.14           N  
ATOM   1916  CA  MET J 231     -18.970 -11.917  73.667  1.00 97.35           C  
ATOM   1917  C   MET J 231     -18.950 -13.433  73.866  1.00 97.62           C  
ATOM   1918  O   MET J 231     -19.743 -13.979  74.635  1.00 97.16           O  
ATOM   1919  CB  MET J 231     -18.457 -11.201  74.921  1.00 95.99           C  
ATOM   1920  CG  MET J 231     -16.955 -11.321  75.149  1.00 92.83           C  
ATOM   1921  SD  MET J 231     -15.938 -10.418  73.959  1.00 94.75           S  
ATOM   1922  CE  MET J 231     -16.205  -8.730  74.482  1.00 88.71           C  
ATOM   1923  N   ARG J 232     -18.064 -14.124  73.165  1.00 97.43           N  
ATOM   1924  CA  ARG J 232     -17.963 -15.579  73.199  1.00 97.43           C  
ATOM   1925  C   ARG J 232     -16.498 -15.985  73.099  1.00 97.90           C  
ATOM   1926  O   ARG J 232     -15.649 -15.177  72.712  1.00 97.87           O  
ATOM   1927  CB  ARG J 232     -18.747 -16.208  72.038  1.00 96.30           C  
ATOM   1928  CG  ARG J 232     -18.272 -15.729  70.662  1.00 95.59           C  
ATOM   1929  CD  ARG J 232     -18.779 -16.602  69.532  1.00 95.90           C  
ATOM   1930  NE  ARG J 232     -18.447 -16.047  68.215  1.00 95.87           N  
ATOM   1931  CZ  ARG J 232     -17.247 -16.115  67.633  1.00 97.04           C  
ATOM   1932  NH1 ARG J 232     -16.227 -16.719  68.236  1.00 92.39           N  
ATOM   1933  NH2 ARG J 232     -17.063 -15.568  66.442  1.00 94.42           N  
ATOM   1934  N   LEU J 233     -16.208 -17.236  73.424  1.00 97.42           N  
ATOM   1935  CA  LEU J 233     -14.847 -17.743  73.278  1.00 97.53           C  
ATOM   1936  C   LEU J 233     -14.364 -17.587  71.838  1.00 97.75           C  
ATOM   1937  O   LEU J 233     -15.109 -17.821  70.881  1.00 97.41           O  
ATOM   1938  CB  LEU J 233     -14.759 -19.217  73.679  1.00 96.57           C  
ATOM   1939  CG  LEU J 233     -14.636 -19.516  75.173  1.00 92.56           C  
ATOM   1940  CD1 LEU J 233     -14.820 -21.010  75.408  1.00 85.92           C  
ATOM   1941  CD2 LEU J 233     -13.283 -19.060  75.712  1.00 85.63           C  
ATOM   1942  N   MET J 234     -13.110 -17.205  71.693  1.00 97.90           N  
ATOM   1943  CA  MET J 234     -12.472 -17.130  70.389  1.00 97.81           C  
ATOM   1944  C   MET J 234     -12.340 -18.528  69.783  1.00 97.57           C  
ATOM   1945  O   MET J 234     -12.080 -19.503  70.489  1.00 97.42           O  
ATOM   1946  CB  MET J 234     -11.090 -16.488  70.508  1.00 97.79           C  
ATOM   1947  CG  MET J 234     -10.332 -16.350  69.189  1.00 97.71           C  
ATOM   1948  SD  MET J 234      -8.679 -15.692  69.464  1.00 98.11           S  
ATOM   1949  CE  MET J 234      -7.989 -15.836  67.814  1.00 95.62           C  
ATOM   1950  N   LYS J 235     -12.508 -18.604  68.468  1.00 97.80           N  
ATOM   1951  CA  LYS J 235     -12.328 -19.826  67.689  1.00 97.33           C  
ATOM   1952  C   LYS J 235     -11.318 -19.566  66.581  1.00 97.51           C  
ATOM   1953  O   LYS J 235     -10.987 -18.420  66.278  1.00 97.16           O  
ATOM   1954  CB  LYS J 235     -13.666 -20.280  67.092  1.00 96.03           C  
ATOM   1955  CG  LYS J 235     -14.716 -20.605  68.142  0.98 88.45           C  
ATOM   1956  CD  LYS J 235     -16.093 -20.843  67.537  0.97 86.05           C  
ATOM   1957  CE  LYS J 235     -16.223 -22.214  66.908  0.96 77.27           C  
ATOM   1958  NZ  LYS J 235     -17.635 -22.519  66.552  0.96 69.02           N  
ATOM   1959  N   LYS J 236     -10.834 -20.632  65.945  1.00 97.34           N  
ATOM   1960  CA  LYS J 236      -9.833 -20.502  64.888  1.00 97.35           C  
ATOM   1961  C   LYS J 236     -10.291 -19.555  63.776  1.00 97.48           C  
ATOM   1962  O   LYS J 236      -9.477 -18.803  63.221  1.00 96.98           O  
ATOM   1963  CB  LYS J 236      -9.491 -21.878  64.310  1.00 96.43           C  
ATOM   1964  CG  LYS J 236      -8.318 -21.875  63.346  0.96 85.40           C  
ATOM   1965  CD  LYS J 236      -7.904 -23.294  62.976  0.94 81.29           C  
ATOM   1966  CE  LYS J 236      -6.709 -23.297  62.038  0.93 70.02           C  
ATOM   1967  NZ  LYS J 236      -6.294 -24.688  61.692  0.92 61.62           N  
ATOM   1968  N   LYS J 237     -11.587 -19.571  63.453  1.00 97.50           N  
ATOM   1969  CA  LYS J 237     -12.108 -18.717  62.392  1.00 97.29           C  
ATOM   1970  C   LYS J 237     -11.942 -17.233  62.695  1.00 97.51           C  
ATOM   1971  O   LYS J 237     -12.009 -16.405  61.781  1.00 96.78           O  
ATOM   1972  CB  LYS J 237     -13.586 -19.020  62.134  1.00 96.42           C  
ATOM   1973  CG  LYS J 237     -14.527 -18.594  63.255  0.98 92.75           C  
ATOM   1974  CD  LYS J 237     -15.985 -18.885  62.919  0.98 89.51           C  
ATOM   1975  CE  LYS J 237     -16.919 -18.315  63.972  0.97 83.98           C  
ATOM   1976  NZ  LYS J 237     -18.346 -18.591  63.650  0.97 76.12           N  
ATOM   1977  N   ASP J 238     -11.719 -16.886  63.963  1.00 97.50           N  
ATOM   1978  CA  ASP J 238     -11.616 -15.491  64.383  1.00 97.55           C  
ATOM   1979  C   ASP J 238     -10.202 -14.925  64.272  1.00 97.85           C  
ATOM   1980  O   ASP J 238     -10.003 -13.730  64.510  1.00 97.88           O  
ATOM   1981  CB  ASP J 238     -12.076 -15.350  65.839  1.00 97.31           C  
ATOM   1982  CG  ASP J 238     -13.479 -15.889  66.068  1.00 97.83           C  
ATOM   1983  OD1 ASP J 238     -14.376 -15.592  65.249  1.00 93.65           O  
ATOM   1984  OD2 ASP J 238     -13.682 -16.611  67.070  1.00 92.79           O  
ATOM   1985  N   VAL J 239      -9.225 -15.760  63.925  1.00 97.92           N  
ATOM   1986  CA  VAL J 239      -7.824 -15.336  63.967  1.00 97.93           C  
ATOM   1987  C   VAL J 239      -7.567 -14.099  63.106  1.00 97.96           C  
ATOM   1988  O   VAL J 239      -6.935 -13.141  63.565  1.00 97.97           O  
ATOM   1989  CB  VAL J 239      -6.883 -16.498  63.569  1.00 97.92           C  
ATOM   1990  CG1 VAL J 239      -5.475 -15.992  63.253  1.00 96.20           C  
ATOM   1991  CG2 VAL J 239      -6.841 -17.538  64.687  1.00 95.50           C  
ATOM   1992  N   GLU J 240      -8.056 -14.097  61.865  1.00 98.13           N  
ATOM   1993  CA  GLU J 240      -7.820 -12.949  60.994  1.00 97.85           C  
ATOM   1994  C   GLU J 240      -8.421 -11.674  61.576  1.00 98.02           C  
ATOM   1995  O   GLU J 240      -7.797 -10.605  61.541  1.00 97.58           O  
ATOM   1996  CB  GLU J 240      -8.380 -13.205  59.589  1.00 96.69           C  
ATOM   1997  CG  GLU J 240      -8.125 -12.042  58.635  0.98 84.46           C  
ATOM   1998  CD  GLU J 240      -8.593 -12.299  57.215  0.97 81.90           C  
ATOM   1999  OE1 GLU J 240      -9.141 -13.390  56.945  0.97 74.29           O  
ATOM   2000  OE2 GLU J 240      -8.408 -11.405  56.361  0.96 75.37           O  
ATOM   2001  N   GLY J 241      -9.637 -11.771  62.109  1.00 97.53           N  
ATOM   2002  CA  GLY J 241     -10.294 -10.614  62.691  1.00 97.59           C  
ATOM   2003  C   GLY J 241      -9.604 -10.100  63.936  1.00 97.93           C  
ATOM   2004  O   GLY J 241      -9.500  -8.883  64.141  1.00 97.75           O  
ATOM   2005  N   VAL J 242      -9.141 -11.004  64.793  1.00 98.15           N  
ATOM   2006  CA  VAL J 242      -8.388 -10.598  65.982  1.00 98.18           C  
ATOM   2007  C   VAL J 242      -7.072  -9.943  65.562  1.00 98.20           C  
ATOM   2008  O   VAL J 242      -6.669  -8.926  66.131  1.00 98.28           O  
ATOM   2009  CB  VAL J 242      -8.146 -11.794  66.927  1.00 98.18           C  
ATOM   2010  CG1 VAL J 242      -7.153 -11.428  68.034  1.00 96.64           C  
ATOM   2011  CG2 VAL J 242      -9.468 -12.263  67.532  1.00 95.99           C  
ATOM   2012  N   HIS J 243      -6.409 -10.513  64.556  1.00 97.92           N  
ATOM   2013  CA  HIS J 243      -5.171  -9.933  64.043  1.00 97.69           C  
ATOM   2014  C   HIS J 243      -5.392  -8.494  63.577  1.00 97.69           C  
ATOM   2015  O   HIS J 243      -4.601  -7.601  63.898  1.00 97.94           O  
ATOM   2016  CB  HIS J 243      -4.627 -10.799  62.903  1.00 97.51           C  
ATOM   2017  CG  HIS J 243      -3.397 -10.247  62.254  1.00 98.18           C  
ATOM   2018  ND1 HIS J 243      -3.423  -9.634  61.020  1.00 92.05           N  
ATOM   2019  CD2 HIS J 243      -2.109 -10.212  62.668  1.00 91.75           C  
ATOM   2020  CE1 HIS J 243      -2.201  -9.252  60.701  1.00 93.98           C  
ATOM   2021  NE2 HIS J 243      -1.381  -9.589  61.679  1.00 95.24           N  
ATOM   2022  N   LYS J 244      -6.473  -8.255  62.839  1.00 97.93           N  
ATOM   2023  CA  LYS J 244      -6.763  -6.910  62.347  1.00 97.75           C  
ATOM   2024  C   LYS J 244      -7.107  -5.957  63.488  1.00 97.81           C  
ATOM   2025  O   LYS J 244      -6.589  -4.836  63.553  1.00 97.43           O  
ATOM   2026  CB  LYS J 244      -7.902  -6.948  61.323  1.00 97.07           C  
ATOM   2027  CG  LYS J 244      -7.509  -7.599  60.010  0.96 86.52           C  
ATOM   2028  CD  LYS J 244      -8.664  -7.613  59.016  0.95 82.32           C  
ATOM   2029  CE  LYS J 244      -8.224  -8.175  57.671  0.93 71.06           C  
ATOM   2030  NZ  LYS J 244      -9.339  -8.187  56.689  0.93 62.50           N  
ATOM   2031  N   LEU J 245      -7.983  -6.392  64.387  1.00 97.12           N  
ATOM   2032  CA  LEU J 245      -8.418  -5.547  65.493  1.00 97.13           C  
ATOM   2033  C   LEU J 245      -7.255  -5.191  66.416  1.00 97.27           C  
ATOM   2034  O   LEU J 245      -7.016  -4.016  66.713  1.00 97.12           O  
ATOM   2035  CB  LEU J 245      -9.523  -6.259  66.286  1.00 97.18           C  
ATOM   2036  CG  LEU J 245     -10.006  -5.542  67.552  1.00 97.09           C  
ATOM   2037  CD1 LEU J 245     -10.753  -4.259  67.185  1.00 94.05           C  
ATOM   2038  CD2 LEU J 245     -10.890  -6.463  68.383  1.00 94.03           C  
ATOM   2039  N   LEU J 246      -6.526  -6.195  66.874  1.00 97.99           N  
ATOM   2040  CA  LEU J 246      -5.451  -5.962  67.837  1.00 98.00           C  
ATOM   2041  C   LEU J 246      -4.279  -5.230  67.194  1.00 97.89           C  
ATOM   2042  O   LEU J 246      -3.706  -4.318  67.796  1.00 97.82           O  
ATOM   2043  CB  LEU J 246      -4.990  -7.287  68.455  1.00 98.01           C  
ATOM   2044  CG  LEU J 246      -3.885  -7.177  69.511  1.00 97.79           C  
ATOM   2045  CD1 LEU J 246      -4.289  -6.243  70.653  1.00 95.51           C  
ATOM   2046  CD2 LEU J 246      -3.532  -8.555  70.044  1.00 95.39           C  
ATOM   2047  N   GLY J 247      -3.922  -5.613  65.974  1.00 97.60           N  
ATOM   2048  CA  GLY J 247      -2.820  -4.948  65.295  1.00 97.30           C  
ATOM   2049  C   GLY J 247      -3.039  -3.459  65.150  1.00 97.09           C  
ATOM   2050  O   GLY J 247      -2.136  -2.654  65.398  1.00 96.70           O  
ATOM   2051  N   SER J 248      -4.246  -3.075  64.753  1.00 96.02           N  
ATOM   2052  CA  SER J 248      -4.571  -1.659  64.607  1.00 95.34           C  
ATOM   2053  C   SER J 248      -4.535  -0.935  65.952  1.00 95.44           C  
ATOM   2054  O   SER J 248      -4.003   0.174  66.065  1.00 94.81           O  
ATOM   2055  CB  SER J 248      -5.946  -1.512  63.954  1.00 93.96           C  
ATOM   2056  OG  SER J 248      -6.280  -0.151  63.776  1.00 81.67           O  
ATOM   2057  N   TYR J 249      -5.096  -1.568  66.974  1.00 95.95           N  
ATOM   2058  CA  TYR J 249      -5.135  -0.968  68.305  1.00 95.81           C  
ATOM   2059  C   TYR J 249      -3.738  -0.689  68.857  1.00 96.10           C  
ATOM   2060  O   TYR J 249      -3.494   0.369  69.451  1.00 95.97           O  
ATOM   2061  CB  TYR J 249      -5.901  -1.889  69.257  1.00 95.58           C  
ATOM   2062  CG  TYR J 249      -5.867  -1.452  70.707  1.00 96.41           C  
ATOM   2063  CD1 TYR J 249      -6.618  -0.367  71.144  1.00 89.94           C  
ATOM   2064  CD2 TYR J 249      -5.088  -2.127  71.632  1.00 90.06           C  
ATOM   2065  CE1 TYR J 249      -6.595   0.035  72.472  1.00 89.98           C  
ATOM   2066  CE2 TYR J 249      -5.054  -1.738  72.967  1.00 89.94           C  
ATOM   2067  CZ  TYR J 249      -5.807  -0.657  73.375  1.00 94.97           C  
ATOM   2068  OH  TYR J 249      -5.780  -0.269  74.695  1.00 93.61           O  
ATOM   2069  N   LEU J 250      -2.820  -1.629  68.663  1.00 96.80           N  
ATOM   2070  CA  LEU J 250      -1.509  -1.513  69.302  1.00 96.76           C  
ATOM   2071  C   LEU J 250      -0.634  -0.411  68.710  1.00 96.17           C  
ATOM   2072  O   LEU J 250       0.301   0.049  69.372  1.00 95.98           O  
ATOM   2073  CB  LEU J 250      -0.771  -2.856  69.243  1.00 97.30           C  
ATOM   2074  CG  LEU J 250      -1.370  -3.968  70.110  1.00 97.59           C  
ATOM   2075  CD1 LEU J 250      -0.606  -5.272  69.895  1.00 95.91           C  
ATOM   2076  CD2 LEU J 250      -1.364  -3.580  71.592  1.00 95.70           C  
ATOM   2077  N   GLU J 251      -0.930   0.021  67.491  1.00 95.22           N  
ATOM   2078  CA  GLU J 251      -0.053   0.974  66.804  1.00 94.50           C  
ATOM   2079  C   GLU J 251       0.058   2.319  67.520  1.00 93.12           C  
ATOM   2080  O   GLU J 251       0.995   3.078  67.258  1.00 91.65           O  
ATOM   2081  CB  GLU J 251      -0.522   1.181  65.362  1.00 93.90           C  
ATOM   2082  CG  GLU J 251      -0.268  -0.035  64.479  1.00 90.33           C  
ATOM   2083  CD  GLU J 251      -0.853   0.096  63.082  1.00 88.80           C  
ATOM   2084  OE1 GLU J 251      -1.544   1.099  62.803  1.00 79.25           O  
ATOM   2085  OE2 GLU J 251      -0.625  -0.819  62.262  1.00 81.07           O  
ATOM   2086  N   GLN J 252      -0.867   2.622  68.408  1.00 93.07           N  
ATOM   2087  CA  GLN J 252      -0.849   3.897  69.120  1.00 92.37           C  
ATOM   2088  C   GLN J 252       0.228   3.981  70.199  1.00 93.07           C  
ATOM   2089  O   GLN J 252       0.518   5.075  70.693  1.00 92.27           O  
ATOM   2090  CB  GLN J 252      -2.211   4.157  69.760  1.00 91.11           C  
ATOM   2091  CG  GLN J 252      -2.507   3.268  70.969  1.00 89.84           C  
ATOM   2092  CD  GLN J 252      -3.956   3.333  71.384  1.00 90.91           C  
ATOM   2093  OE1 GLN J 252      -4.371   4.271  72.060  1.00 84.27           O  
ATOM   2094  NE2 GLN J 252      -4.739   2.342  70.969  1.00 82.64           N  
ATOM   2095  N   PHE J 253       0.813   2.852  70.588  1.00 94.77           N  
ATOM   2096  CA  PHE J 253       1.721   2.816  71.733  1.00 94.84           C  
ATOM   2097  C   PHE J 253       3.184   2.955  71.324  1.00 94.81           C  
ATOM   2098  O   PHE J 253       3.545   2.765  70.162  1.00 95.14           O  
ATOM   2099  CB  PHE J 253       1.484   1.533  72.539  1.00 95.29           C  
ATOM   2100  CG  PHE J 253       0.070   1.419  73.042  1.00 96.65           C  
ATOM   2101  CD1 PHE J 253      -0.398   2.287  74.020  1.00 90.09           C  
ATOM   2102  CD2 PHE J 253      -0.799   0.477  72.516  1.00 89.97           C  
ATOM   2103  CE1 PHE J 253      -1.712   2.214  74.465  1.00 89.38           C  
ATOM   2104  CE2 PHE J 253      -2.117   0.396  72.958  1.00 89.38           C  
ATOM   2105  CZ  PHE J 253      -2.568   1.268  73.935  1.00 96.56           C  
ATOM   2106  N   ASN J 254       4.028   3.304  72.302  1.00 96.31           N  
ATOM   2107  CA  ASN J 254       5.464   3.467  72.053  1.00 95.74           C  
ATOM   2108  C   ASN J 254       6.195   2.139  71.924  1.00 96.20           C  
ATOM   2109  O   ASN J 254       7.260   2.079  71.303  1.00 96.47           O  
ATOM   2110  CB  ASN J 254       6.123   4.251  73.191  1.00 94.32           C  
ATOM   2111  CG  ASN J 254       5.805   5.726  73.159  1.00 92.35           C  
ATOM   2112  OD1 ASN J 254       5.112   6.213  72.266  1.00 85.79           O  
ATOM   2113  ND2 ASN J 254       6.328   6.449  74.143  1.00 83.66           N  
ATOM   2114  N   LEU J 255       5.658   1.095  72.539  1.00 97.67           N  
ATOM   2115  CA  LEU J 255       6.333  -0.199  72.638  1.00 97.96           C  
ATOM   2116  C   LEU J 255       5.279  -1.287  72.512  1.00 98.18           C  
ATOM   2117  O   LEU J 255       4.361  -1.354  73.333  1.00 98.20           O  
ATOM   2118  CB  LEU J 255       7.053  -0.302  73.992  1.00 97.98           C  
ATOM   2119  CG  LEU J 255       7.777  -1.614  74.299  1.00 97.87           C  
ATOM   2120  CD1 LEU J 255       8.950  -1.825  73.335  1.00 94.79           C  
ATOM   2121  CD2 LEU J 255       8.276  -1.600  75.747  1.00 95.15           C  
ATOM   2122  N   TYR J 256       5.380  -2.116  71.479  1.00 98.31           N  
ATOM   2123  CA  TYR J 256       4.407  -3.181  71.260  1.00 98.26           C  
ATOM   2124  C   TYR J 256       4.978  -4.249  70.336  1.00 98.36           C  
ATOM   2125  O   TYR J 256       5.946  -4.011  69.609  1.00 98.48           O  
ATOM   2126  CB  TYR J 256       3.083  -2.630  70.689  1.00 98.14           C  
ATOM   2127  CG  TYR J 256       3.175  -1.959  69.331  1.00 98.12           C  
ATOM   2128  CD1 TYR J 256       3.506  -0.609  69.220  1.00 90.10           C  
ATOM   2129  CD2 TYR J 256       2.913  -2.666  68.161  1.00 90.17           C  
ATOM   2130  CE1 TYR J 256       3.579   0.020  67.976  1.00 89.89           C  
ATOM   2131  CE2 TYR J 256       2.984  -2.050  66.911  1.00 88.46           C  
ATOM   2132  CZ  TYR J 256       3.318  -0.710  66.831  1.00 97.28           C  
ATOM   2133  OH  TYR J 256       3.392  -0.089  65.599  1.00 96.56           O  
ATOM   2134  N   ALA J 257       4.375  -5.430  70.385  1.00 98.50           N  
ATOM   2135  CA  ALA J 257       4.736  -6.516  69.482  1.00 98.50           C  
ATOM   2136  C   ALA J 257       3.947  -6.396  68.186  1.00 98.40           C  
ATOM   2137  O   ALA J 257       2.750  -6.083  68.198  1.00 98.09           O  
ATOM   2138  CB  ALA J 257       4.464  -7.871  70.136  1.00 98.20           C  
ATOM   2139  N   VAL J 258       4.615  -6.644  67.064  1.00 98.31           N  
ATOM   2140  CA  VAL J 258       3.971  -6.703  65.760  1.00 98.18           C  
ATOM   2141  C   VAL J 258       3.684  -8.174  65.479  1.00 98.02           C  
ATOM   2142  O   VAL J 258       4.576  -8.929  65.082  1.00 97.59           O  
ATOM   2143  CB  VAL J 258       4.855  -6.078  64.663  1.00 97.79           C  
ATOM   2144  CG1 VAL J 258       4.144  -6.128  63.309  1.00 94.70           C  
ATOM   2145  CG2 VAL J 258       5.217  -4.640  65.030  1.00 94.41           C  
ATOM   2146  N   PHE J 259       2.429  -8.580  65.717  1.00 98.36           N  
ATOM   2147  CA  PHE J 259       2.041  -9.985  65.618  1.00 98.22           C  
ATOM   2148  C   PHE J 259       1.716 -10.380  64.183  1.00 98.01           C  
ATOM   2149  O   PHE J 259       0.977  -9.675  63.490  1.00 97.62           O  
ATOM   2150  CB  PHE J 259       0.788 -10.259  66.464  1.00 98.07           C  
ATOM   2151  CG  PHE J 259       0.972 -10.110  67.952  1.00 98.34           C  
ATOM   2152  CD1 PHE J 259       1.724 -11.026  68.666  1.00 93.41           C  
ATOM   2153  CD2 PHE J 259       0.356  -9.073  68.638  1.00 93.27           C  
ATOM   2154  CE1 PHE J 259       1.876 -10.904  70.044  1.00 92.66           C  
ATOM   2155  CE2 PHE J 259       0.500  -8.943  70.015  1.00 92.44           C  
ATOM   2156  CZ  PHE J 259       1.264  -9.859  70.717  1.00 97.86           C  
ATOM   2157  N   THR J 260       2.219 -11.530  63.748  1.00 97.41           N  
ATOM   2158  CA  THR J 260       1.728 -12.168  62.532  1.00 97.18           C  
ATOM   2159  C   THR J 260       0.409 -12.878  62.834  1.00 97.63           C  
ATOM   2160  O   THR J 260       0.044 -13.074  64.001  1.00 97.72           O  
ATOM   2161  CB  THR J 260       2.728 -13.198  61.991  1.00 96.77           C  
ATOM   2162  OG1 THR J 260       2.863 -14.262  62.936  1.00 95.91           O  
ATOM   2163  CG2 THR J 260       4.090 -12.561  61.725  1.00 94.70           C  
ATOM   2164  N   LYS J 261      -0.313 -13.291  61.781  1.00 97.33           N  
ATOM   2165  CA  LYS J 261      -1.537 -14.064  61.994  1.00 97.53           C  
ATOM   2166  C   LYS J 261      -1.233 -15.361  62.734  1.00 97.77           C  
ATOM   2167  O   LYS J 261      -2.009 -15.795  63.593  1.00 97.78           O  
ATOM   2168  CB  LYS J 261      -2.239 -14.361  60.668  1.00 96.82           C  
ATOM   2169  CG  LYS J 261      -2.854 -13.135  60.019  0.99 92.73           C  
ATOM   2170  CD  LYS J 261      -3.610 -13.516  58.747  0.99 89.98           C  
ATOM   2171  CE  LYS J 261      -4.197 -12.289  58.057  0.98 83.54           C  
ATOM   2172  NZ  LYS J 261      -3.138 -11.390  57.522  0.98 76.04           N  
ATOM   2173  N   GLU J 262      -0.104 -15.978  62.416  1.00 98.11           N  
ATOM   2174  CA  GLU J 262       0.290 -17.218  63.072  1.00 97.99           C  
ATOM   2175  C   GLU J 262       0.553 -16.992  64.561  1.00 98.17           C  
ATOM   2176  O   GLU J 262       0.223 -17.843  65.397  1.00 98.01           O  
ATOM   2177  CB  GLU J 262       1.525 -17.805  62.381  1.00 97.18           C  
ATOM   2178  CG  GLU J 262       1.262 -18.304  60.956  0.99 85.15           C  
ATOM   2179  CD  GLU J 262       1.066 -17.196  59.918  0.98 80.84           C  
ATOM   2180  OE1 GLU J 262       1.573 -16.067  60.118  0.98 73.29           O  
ATOM   2181  OE2 GLU J 262       0.402 -17.467  58.894  0.98 76.38           O  
ATOM   2182  N   GLU J 263       1.137 -15.846  64.898  1.00 97.87           N  
ATOM   2183  CA  GLU J 263       1.367 -15.509  66.303  1.00 97.95           C  
ATOM   2184  C   GLU J 263       0.057 -15.211  67.022  1.00 98.05           C  
ATOM   2185  O   GLU J 263      -0.116 -15.594  68.183  1.00 98.22           O  
ATOM   2186  CB  GLU J 263       2.343 -14.335  66.414  1.00 97.62           C  
ATOM   2187  CG  GLU J 263       3.778 -14.745  66.087  1.00 96.41           C  
ATOM   2188  CD  GLU J 263       4.731 -13.582  65.936  1.00 96.53           C  
ATOM   2189  OE1 GLU J 263       4.295 -12.496  65.482  1.00 88.51           O  
ATOM   2190  OE2 GLU J 263       5.926 -13.758  66.253  1.00 91.44           O  
ATOM   2191  N   ILE J 264      -0.881 -14.546  66.343  1.00 98.13           N  
ATOM   2192  CA  ILE J 264      -2.199 -14.316  66.937  1.00 98.16           C  
ATOM   2193  C   ILE J 264      -2.857 -15.655  67.272  1.00 98.29           C  
ATOM   2194  O   ILE J 264      -3.393 -15.838  68.369  1.00 98.38           O  
ATOM   2195  CB  ILE J 264      -3.101 -13.486  65.997  1.00 98.10           C  
ATOM   2196  CG1 ILE J 264      -2.583 -12.039  65.891  1.00 97.54           C  
ATOM   2197  CG2 ILE J 264      -4.564 -13.522  66.459  1.00 97.66           C  
ATOM   2198  CD1 ILE J 264      -2.725 -11.204  67.165  1.00 96.45           C  
ATOM   2199  N   ALA J 265      -2.820 -16.603  66.340  1.00 97.96           N  
ATOM   2200  CA  ALA J 265      -3.394 -17.915  66.605  1.00 97.97           C  
ATOM   2201  C   ALA J 265      -2.747 -18.553  67.829  1.00 98.03           C  
ATOM   2202  O   ALA J 265      -3.438 -19.087  68.703  1.00 97.95           O  
ATOM   2203  CB  ALA J 265      -3.240 -18.816  65.384  1.00 97.85           C  
ATOM   2204  N   HIS J 266      -1.427 -18.491  67.898  1.00 97.54           N  
ATOM   2205  CA  HIS J 266      -0.718 -19.096  69.020  1.00 97.47           C  
ATOM   2206  C   HIS J 266      -1.068 -18.440  70.354  1.00 97.88           C  
ATOM   2207  O   HIS J 266      -1.368 -19.128  71.336  1.00 98.21           O  
ATOM   2208  CB  HIS J 266       0.795 -19.024  68.805  1.00 97.31           C  
ATOM   2209  CG  HIS J 266       1.555 -19.610  69.951  1.00 98.45           C  
ATOM   2210  ND1 HIS J 266       1.824 -20.961  70.045  1.00 92.21           N  
ATOM   2211  CD2 HIS J 266       2.045 -19.042  71.081  1.00 92.10           C  
ATOM   2212  CE1 HIS J 266       2.461 -21.193  71.180  1.00 95.39           C  
ATOM   2213  NE2 HIS J 266       2.608 -20.050  71.826  1.00 96.55           N  
ATOM   2214  N   TRP J 267      -1.019 -17.122  70.407  1.00 98.46           N  
ATOM   2215  CA  TRP J 267      -1.128 -16.407  71.680  1.00 98.35           C  
ATOM   2216  C   TRP J 267      -2.555 -16.264  72.190  1.00 98.35           C  
ATOM   2217  O   TRP J 267      -2.754 -16.073  73.394  1.00 98.46           O  
ATOM   2218  CB  TRP J 267      -0.482 -15.016  71.578  1.00 98.28           C  
ATOM   2219  CG  TRP J 267       1.008 -15.068  71.464  1.00 98.52           C  
ATOM   2220  CD1 TRP J 267       1.772 -14.568  70.445  1.00 98.36           C  
ATOM   2221  CD2 TRP J 267       1.919 -15.663  72.398  1.00 98.63           C  
ATOM   2222  NE1 TRP J 267       3.107 -14.813  70.691  1.00 98.42           N  
ATOM   2223  CE2 TRP J 267       3.228 -15.487  71.880  1.00 98.51           C  
ATOM   2224  CE3 TRP J 267       1.767 -16.332  73.622  1.00 98.60           C  
ATOM   2225  CZ2 TRP J 267       4.364 -15.962  72.541  1.00 98.33           C  
ATOM   2226  CZ3 TRP J 267       2.894 -16.804  74.280  1.00 98.25           C  
ATOM   2227  CH2 TRP J 267       4.179 -16.611  73.738  1.00 98.13           C  
ATOM   2228  N   PHE J 268      -3.557 -16.365  71.304  1.00 98.57           N  
ATOM   2229  CA  PHE J 268      -4.926 -16.064  71.720  1.00 98.53           C  
ATOM   2230  C   PHE J 268      -5.930 -17.211  71.633  1.00 98.42           C  
ATOM   2231  O   PHE J 268      -6.947 -17.160  72.325  1.00 98.44           O  
ATOM   2232  CB  PHE J 268      -5.427 -14.830  70.963  1.00 98.59           C  
ATOM   2233  CG  PHE J 268      -4.642 -13.597  71.308  1.00 98.77           C  
ATOM   2234  CD1 PHE J 268      -4.928 -12.887  72.464  1.00 93.56           C  
ATOM   2235  CD2 PHE J 268      -3.584 -13.182  70.512  1.00 92.76           C  
ATOM   2236  CE1 PHE J 268      -4.180 -11.768  72.819  1.00 92.44           C  
ATOM   2237  CE2 PHE J 268      -2.830 -12.064  70.859  1.00 91.51           C  
ATOM   2238  CZ  PHE J 268      -3.132 -11.359  72.014  1.00 98.63           C  
ATOM   2239  N   LEU J 269      -5.693 -18.243  70.821  1.00 97.87           N  
ATOM   2240  CA  LEU J 269      -6.654 -19.342  70.799  1.00 97.70           C  
ATOM   2241  C   LEU J 269      -6.730 -19.970  72.193  1.00 97.71           C  
ATOM   2242  O   LEU J 269      -5.697 -20.300  72.781  1.00 97.67           O  
ATOM   2243  CB  LEU J 269      -6.305 -20.377  69.731  1.00 97.58           C  
ATOM   2244  CG  LEU J 269      -6.655 -19.935  68.301  1.00 96.91           C  
ATOM   2245  CD1 LEU J 269      -6.100 -20.930  67.283  1.00 92.60           C  
ATOM   2246  CD2 LEU J 269      -8.165 -19.780  68.120  1.00 92.77           C  
ATOM   2247  N   PRO J 270      -7.937 -20.121  72.748  1.00 97.66           N  
ATOM   2248  CA  PRO J 270      -8.027 -20.519  74.156  1.00 97.36           C  
ATOM   2249  C   PRO J 270      -7.440 -21.890  74.460  1.00 97.05           C  
ATOM   2250  O   PRO J 270      -7.589 -22.838  73.684  1.00 96.71           O  
ATOM   2251  CB  PRO J 270      -9.538 -20.495  74.436  1.00 96.85           C  
ATOM   2252  CG  PRO J 270     -10.077 -19.503  73.450  1.00 96.52           C  
ATOM   2253  CD  PRO J 270      -9.247 -19.716  72.208  1.00 98.31           C  
ATOM   2254  N   ILE J 271      -6.780 -21.959  75.613  1.00 96.45           N  
ATOM   2255  CA  ILE J 271      -6.306 -23.203  76.209  1.00 96.04           C  
ATOM   2256  C   ILE J 271      -6.748 -23.151  77.665  1.00 95.82           C  
ATOM   2257  O   ILE J 271      -6.359 -22.243  78.403  1.00 95.96           O  
ATOM   2258  CB  ILE J 271      -4.771 -23.350  76.133  1.00 95.99           C  
ATOM   2259  CG1 ILE J 271      -4.270 -23.267  74.686  1.00 96.55           C  
ATOM   2260  CG2 ILE J 271      -4.330 -24.666  76.787  1.00 96.07           C  
ATOM   2261  CD1 ILE J 271      -2.757 -23.081  74.579  1.00 95.52           C  
ATOM   2262  N   GLU J 272      -7.567 -24.114  78.083  1.00 96.07           N  
ATOM   2263  CA  GLU J 272      -8.090 -24.089  79.444  1.00 95.05           C  
ATOM   2264  C   GLU J 272      -6.944 -24.069  80.455  1.00 95.19           C  
ATOM   2265  O   GLU J 272      -5.959 -24.794  80.309  1.00 94.58           O  
ATOM   2266  CB  GLU J 272      -9.021 -25.274  79.699  1.00 93.18           C  
ATOM   2267  CG  GLU J 272      -9.806 -25.134  80.993  0.99 84.85           C  
ATOM   2268  CD  GLU J 272     -10.789 -26.263  81.220  0.99 80.73           C  
ATOM   2269  OE1 GLU J 272     -11.930 -25.966  81.633  0.98 72.03           O  
ATOM   2270  OE2 GLU J 272     -10.422 -27.433  80.998  0.98 74.55           O  
ATOM   2271  N   ASN J 273      -7.089 -23.220  81.468  1.00 95.93           N  
ATOM   2272  CA  ASN J 273      -6.100 -23.044  82.531  1.00 95.91           C  
ATOM   2273  C   ASN J 273      -4.797 -22.398  82.066  1.00 96.88           C  
ATOM   2274  O   ASN J 273      -3.813 -22.392  82.810  1.00 96.61           O  
ATOM   2275  CB  ASN J 273      -5.815 -24.367  83.251  1.00 94.22           C  
ATOM   2276  CG  ASN J 273      -7.065 -24.977  83.862  1.00 90.22           C  
ATOM   2277  OD1 ASN J 273      -7.388 -26.145  83.620  1.00 82.31           O  
ATOM   2278  ND2 ASN J 273      -7.789 -24.187  84.638  1.00 79.69           N  
ATOM   2279  N   VAL J 274      -4.790 -21.843  80.852  1.00 96.56           N  
ATOM   2280  CA  VAL J 274      -3.603 -21.168  80.323  1.00 97.26           C  
ATOM   2281  C   VAL J 274      -3.973 -19.794  79.771  1.00 97.76           C  
ATOM   2282  O   VAL J 274      -3.570 -18.768  80.323  1.00 97.96           O  
ATOM   2283  CB  VAL J 274      -2.896 -22.021  79.242  1.00 97.40           C  
ATOM   2284  CG1 VAL J 274      -1.734 -21.247  78.614  1.00 95.75           C  
ATOM   2285  CG2 VAL J 274      -2.400 -23.336  79.840  1.00 95.23           C  
ATOM   2286  N   ILE J 275      -4.733 -19.763  78.682  1.00 98.00           N  
ATOM   2287  CA  ILE J 275      -5.089 -18.516  78.012  1.00 98.09           C  
ATOM   2288  C   ILE J 275      -6.570 -18.525  77.662  1.00 98.01           C  
ATOM   2289  O   ILE J 275      -7.085 -19.500  77.100  1.00 98.04           O  
ATOM   2290  CB  ILE J 275      -4.216 -18.266  76.756  1.00 97.95           C  
ATOM   2291  CG1 ILE J 275      -4.652 -17.004  76.004  1.00 97.21           C  
ATOM   2292  CG2 ILE J 275      -4.222 -19.474  75.807  1.00 97.51           C  
ATOM   2293  CD1 ILE J 275      -4.489 -15.718  76.804  1.00 96.40           C  
ATOM   2294  N   TYR J 276      -7.245 -17.438  78.020  1.00 98.17           N  
ATOM   2295  CA  TYR J 276      -8.664 -17.244  77.768  1.00 98.05           C  
ATOM   2296  C   TYR J 276      -8.825 -16.029  76.872  1.00 98.04           C  
ATOM   2297  O   TYR J 276      -8.344 -14.944  77.209  1.00 98.14           O  
ATOM   2298  CB  TYR J 276      -9.420 -17.013  79.083  1.00 98.01           C  
ATOM   2299  CG  TYR J 276      -9.371 -18.186  80.038  1.00 98.03           C  
ATOM   2300  CD1 TYR J 276      -8.249 -18.422  80.822  1.00 91.56           C  
ATOM   2301  CD2 TYR J 276     -10.446 -19.056  80.151  1.00 92.15           C  
ATOM   2302  CE1 TYR J 276      -8.196 -19.498  81.700  1.00 91.24           C  
ATOM   2303  CE2 TYR J 276     -10.407 -20.135  81.029  1.00 91.54           C  
ATOM   2304  CZ  TYR J 276      -9.279 -20.350  81.796  1.00 97.23           C  
ATOM   2305  OH  TYR J 276      -9.229 -21.418  82.663  1.00 96.29           O  
ATOM   2306  N   THR J 277      -9.493 -16.201  75.736  1.00 98.25           N  
ATOM   2307  CA  THR J 277      -9.778 -15.093  74.828  1.00 98.26           C  
ATOM   2308  C   THR J 277     -11.229 -15.164  74.390  1.00 98.09           C  
ATOM   2309  O   THR J 277     -11.718 -16.225  73.983  1.00 98.12           O  
ATOM   2310  CB  THR J 277      -8.863 -15.098  73.597  1.00 98.28           C  
ATOM   2311  OG1 THR J 277      -7.492 -15.111  74.013  1.00 97.26           O  
ATOM   2312  CG2 THR J 277      -9.112 -13.865  72.723  1.00 96.25           C  
ATOM   2313  N   TYR J 278     -11.902 -14.036  74.483  1.00 98.48           N  
ATOM   2314  CA  TYR J 278     -13.290 -13.900  74.077  1.00 98.35           C  
ATOM   2315  C   TYR J 278     -13.377 -12.815  73.014  1.00 98.31           C  
ATOM   2316  O   TYR J 278     -12.606 -11.853  73.034  1.00 98.38           O  
ATOM   2317  CB  TYR J 278     -14.174 -13.536  75.276  1.00 98.37           C  
ATOM   2318  CG  TYR J 278     -14.194 -14.602  76.349  1.00 98.36           C  
ATOM   2319  CD1 TYR J 278     -13.175 -14.686  77.293  1.00 90.39           C  
ATOM   2320  CD2 TYR J 278     -15.223 -15.534  76.404  1.00 90.39           C  
ATOM   2321  CE1 TYR J 278     -13.182 -15.673  78.273  1.00 90.34           C  
ATOM   2322  CE2 TYR J 278     -15.241 -16.523  77.383  1.00 89.68           C  
ATOM   2323  CZ  TYR J 278     -14.219 -16.585  78.310  1.00 97.68           C  
ATOM   2324  OH  TYR J 278     -14.231 -17.566  79.277  1.00 97.04           O  
ATOM   2325  N   VAL J 279     -14.325 -12.967  72.089  1.00 98.40           N  
ATOM   2326  CA  VAL J 279     -14.492 -12.005  71.005  1.00 98.29           C  
ATOM   2327  C   VAL J 279     -15.963 -11.685  70.804  1.00 98.00           C  
ATOM   2328  O   VAL J 279     -16.847 -12.500  71.093  1.00 97.79           O  
ATOM   2329  CB  VAL J 279     -13.894 -12.510  69.668  1.00 98.07           C  
ATOM   2330  CG1 VAL J 279     -12.387 -12.724  69.792  1.00 95.39           C  
ATOM   2331  CG2 VAL J 279     -14.590 -13.789  69.198  1.00 94.98           C  
ATOM   2332  N   ASN J 280     -16.211 -10.488  70.298  1.00 97.89           N  
ATOM   2333  CA  ASN J 280     -17.533 -10.073  69.849  1.00 97.54           C  
ATOM   2334  C   ASN J 280     -17.492  -9.911  68.338  1.00 97.19           C  
ATOM   2335  O   ASN J 280     -16.775  -9.048  67.826  1.00 97.06           O  
ATOM   2336  CB  ASN J 280     -17.943  -8.752  70.500  1.00 97.15           C  
ATOM   2337  CG  ASN J 280     -19.306  -8.276  70.030  1.00 97.07           C  
ATOM   2338  OD1 ASN J 280     -20.237  -9.078  69.896  1.00 91.04           O  
ATOM   2339  ND2 ASN J 280     -19.439  -6.977  69.781  1.00 89.83           N  
ATOM   2340  N   GLU J 281     -18.248 -10.746  67.631  1.00 97.49           N  
ATOM   2341  CA  GLU J 281     -18.339 -10.682  66.181  1.00 97.00           C  
ATOM   2342  C   GLU J 281     -19.653 -10.010  65.790  1.00 96.26           C  
ATOM   2343  O   GLU J 281     -20.726 -10.419  66.239  1.00 94.95           O  
ATOM   2344  CB  GLU J 281     -18.260 -12.085  65.570  1.00 96.02           C  
ATOM   2345  CG  GLU J 281     -18.265 -12.099  64.046  1.00 93.40           C  
ATOM   2346  CD  GLU J 281     -18.259 -13.498  63.461  1.00 93.59           C  
ATOM   2347  OE1 GLU J 281     -18.290 -14.481  64.236  1.00 85.08           O  
ATOM   2348  OE2 GLU J 281     -18.230 -13.623  62.221  0.99 87.23           O  
ATOM   2349  N   GLU J 282     -19.573  -8.984  64.952  1.00 96.20           N  
ATOM   2350  CA  GLU J 282     -20.748  -8.304  64.418  1.00 95.22           C  
ATOM   2351  C   GLU J 282     -20.588  -8.159  62.913  1.00 95.13           C  
ATOM   2352  O   GLU J 282     -19.569  -7.647  62.442  1.00 93.53           O  
ATOM   2353  CB  GLU J 282     -20.929  -6.918  65.048  1.00 92.87           C  
ATOM   2354  CG  GLU J 282     -21.219  -6.939  66.540  0.97 84.43           C  
ATOM   2355  CD  GLU J 282     -21.482  -5.554  67.101  0.96 81.28           C  
ATOM   2356  OE1 GLU J 282     -21.759  -4.620  66.306  0.96 73.24           O  
ATOM   2357  OE2 GLU J 282     -21.421  -5.395  68.337  0.96 74.41           O  
ATOM   2358  N   ASN J 283     -21.604  -8.615  62.167  0.99 94.06           N  
ATOM   2359  CA  ASN J 283     -21.583  -8.508  60.709  0.99 93.45           C  
ATOM   2360  C   ASN J 283     -20.303  -9.096  60.120  0.99 93.55           C  
ATOM   2361  O   ASN J 283     -19.709  -8.532  59.195  0.99 89.91           O  
ATOM   2362  CB  ASN J 283     -21.775  -7.050  60.283  0.99 91.58           C  
ATOM   2363  CG  ASN J 283     -23.112  -6.499  60.727  0.95 86.03           C  
ATOM   2364  OD1 ASN J 283     -24.156  -7.109  60.493  0.94 76.13           O  
ATOM   2365  ND2 ASN J 283     -23.094  -5.343  61.381  0.94 73.38           N  
ATOM   2366  N   GLY J 284     -19.876 -10.230  60.668  0.99 93.44           N  
ATOM   2367  CA  GLY J 284     -18.723 -10.941  60.150  0.99 93.91           C  
ATOM   2368  C   GLY J 284     -17.371 -10.370  60.537  0.99 95.22           C  
ATOM   2369  O   GLY J 284     -16.341 -10.869  60.070  0.99 92.66           O  
ATOM   2370  N   LYS J 285     -17.354  -9.347  61.382  1.00 94.81           N  
ATOM   2371  CA  LYS J 285     -16.107  -8.713  61.811  1.00 95.83           C  
ATOM   2372  C   LYS J 285     -15.929  -8.830  63.319  1.00 96.77           C  
ATOM   2373  O   LYS J 285     -16.900  -8.751  64.077  1.00 96.27           O  
ATOM   2374  CB  LYS J 285     -16.089  -7.238  61.414  1.00 94.02           C  
ATOM   2375  CG  LYS J 285     -16.094  -7.002  59.912  0.94 84.98           C  
ATOM   2376  CD  LYS J 285     -16.077  -5.516  59.589  0.92 80.17           C  
ATOM   2377  CE  LYS J 285     -16.037  -5.276  58.084  0.91 70.33           C  
ATOM   2378  NZ  LYS J 285     -16.048  -3.818  57.766  0.90 62.44           N  
ATOM   2379  N   ILE J 286     -14.683  -9.002  63.752  1.00 96.44           N  
ATOM   2380  CA  ILE J 286     -14.374  -9.005  65.179  1.00 96.96           C  
ATOM   2381  C   ILE J 286     -14.251  -7.556  65.631  1.00 97.06           C  
ATOM   2382  O   ILE J 286     -13.354  -6.830  65.189  1.00 96.99           O  
ATOM   2383  CB  ILE J 286     -13.082  -9.786  65.481  1.00 97.12           C  
ATOM   2384  CG1 ILE J 286     -13.199 -11.243  64.991  1.00 96.67           C  
ATOM   2385  CG2 ILE J 286     -12.752  -9.724  66.972  1.00 96.50           C  
ATOM   2386  CD1 ILE J 286     -14.367 -12.021  65.577  1.00 95.68           C  
ATOM   2387  N   LYS J 287     -15.165  -7.130  66.511  1.00 96.54           N  
ATOM   2388  CA  LYS J 287     -15.244  -5.740  66.947  1.00 96.66           C  
ATOM   2389  C   LYS J 287     -14.657  -5.492  68.335  1.00 96.69           C  
ATOM   2390  O   LYS J 287     -14.281  -4.354  68.648  1.00 96.19           O  
ATOM   2391  CB  LYS J 287     -16.701  -5.270  66.931  1.00 95.96           C  
ATOM   2392  CG  LYS J 287     -17.366  -5.256  65.558  0.99 93.88           C  
ATOM   2393  CD  LYS J 287     -16.774  -4.192  64.654  0.99 89.92           C  
ATOM   2394  CE  LYS J 287     -17.625  -3.986  63.399  0.98 83.69           C  
ATOM   2395  NZ  LYS J 287     -18.900  -3.267  63.718  0.98 75.49           N  
ATOM   2396  N   ASP J 288     -14.609  -6.521  69.166  1.00 97.20           N  
ATOM   2397  CA  ASP J 288     -14.112  -6.394  70.536  1.00 97.30           C  
ATOM   2398  C   ASP J 288     -13.408  -7.690  70.912  1.00 97.65           C  
ATOM   2399  O   ASP J 288     -13.746  -8.755  70.384  1.00 97.87           O  
ATOM   2400  CB  ASP J 288     -15.262  -6.163  71.538  1.00 96.93           C  
ATOM   2401  CG  ASP J 288     -16.232  -5.075  71.110  1.00 96.78           C  
ATOM   2402  OD1 ASP J 288     -15.926  -3.879  71.318  1.00 92.26           O  
ATOM   2403  OD2 ASP J 288     -17.315  -5.419  70.576  1.00 91.07           O  
ATOM   2404  N   MET J 289     -12.453  -7.605  71.834  1.00 98.47           N  
ATOM   2405  CA  MET J 289     -11.804  -8.798  72.359  1.00 98.36           C  
ATOM   2406  C   MET J 289     -11.417  -8.599  73.814  1.00 98.39           C  
ATOM   2407  O   MET J 289     -11.088  -7.491  74.240  1.00 98.21           O  
ATOM   2408  CB  MET J 289     -10.558  -9.184  71.538  1.00 97.73           C  
ATOM   2409  CG  MET J 289      -9.424  -8.173  71.604  1.00 96.17           C  
ATOM   2410  SD  MET J 289      -7.930  -8.692  70.734  1.00 96.60           S  
ATOM   2411  CE  MET J 289      -7.411 -10.085  71.727  1.00 92.77           C  
ATOM   2412  N   ILE J 290     -11.476  -9.687  74.558  1.00 98.58           N  
ATOM   2413  CA  ILE J 290     -11.018  -9.770  75.940  1.00 98.64           C  
ATOM   2414  C   ILE J 290     -10.044 -10.928  76.017  1.00 98.68           C  
ATOM   2415  O   ILE J 290     -10.319 -12.001  75.470  1.00 98.67           O  
ATOM   2416  CB  ILE J 290     -12.194 -10.021  76.913  1.00 98.54           C  
ATOM   2417  CG1 ILE J 290     -13.026  -8.741  77.075  1.00 97.96           C  
ATOM   2418  CG2 ILE J 290     -11.708 -10.538  78.272  1.00 97.96           C  
ATOM   2419  CD1 ILE J 290     -14.383  -8.977  77.730  1.00 96.92           C  
ATOM   2420  N   SER J 291      -8.913 -10.741  76.688  1.00 98.79           N  
ATOM   2421  CA  SER J 291      -8.045 -11.878  76.967  1.00 98.75           C  
ATOM   2422  C   SER J 291      -7.359 -11.732  78.315  1.00 98.77           C  
ATOM   2423  O   SER J 291      -7.033 -10.627  78.758  1.00 98.73           O  
ATOM   2424  CB  SER J 291      -7.022 -12.117  75.848  1.00 98.43           C  
ATOM   2425  OG  SER J 291      -6.158 -11.015  75.662  1.00 97.82           O  
ATOM   2426  N   PHE J 292      -7.179 -12.868  78.969  1.00 98.75           N  
ATOM   2427  CA  PHE J 292      -6.426 -12.943  80.210  1.00 98.73           C  
ATOM   2428  C   PHE J 292      -5.802 -14.324  80.311  1.00 98.74           C  
ATOM   2429  O   PHE J 292      -6.339 -15.305  79.785  1.00 98.76           O  
ATOM   2430  CB  PHE J 292      -7.290 -12.610  81.443  1.00 98.67           C  
ATOM   2431  CG  PHE J 292      -8.631 -13.312  81.493  1.00 98.77           C  
ATOM   2432  CD1 PHE J 292      -8.761 -14.571  82.062  1.00 90.53           C  
ATOM   2433  CD2 PHE J 292      -9.775 -12.695  80.994  1.00 90.11           C  
ATOM   2434  CE1 PHE J 292     -10.001 -15.209  82.124  1.00 90.45           C  
ATOM   2435  CE2 PHE J 292     -11.019 -13.326  81.049  1.00 89.28           C  
ATOM   2436  CZ  PHE J 292     -11.129 -14.584  81.613  1.00 98.55           C  
ATOM   2437  N   TYR J 293      -4.644 -14.393  80.960  1.00 98.81           N  
ATOM   2438  CA  TYR J 293      -3.981 -15.676  81.132  1.00 98.75           C  
ATOM   2439  C   TYR J 293      -4.031 -16.118  82.593  1.00 98.70           C  
ATOM   2440  O   TYR J 293      -4.206 -15.303  83.506  1.00 98.63           O  
ATOM   2441  CB  TYR J 293      -2.549 -15.663  80.570  1.00 98.67           C  
ATOM   2442  CG  TYR J 293      -1.566 -14.696  81.204  1.00 98.70           C  
ATOM   2443  CD1 TYR J 293      -0.851 -15.044  82.346  1.00 91.45           C  
ATOM   2444  CD2 TYR J 293      -1.319 -13.450  80.629  1.00 91.26           C  
ATOM   2445  CE1 TYR J 293       0.080 -14.171  82.910  1.00 91.89           C  
ATOM   2446  CE2 TYR J 293      -0.387 -12.574  81.186  1.00 90.13           C  
ATOM   2447  CZ  TYR J 293       0.306 -12.940  82.326  1.00 98.27           C  
ATOM   2448  OH  TYR J 293       1.227 -12.074  82.879  1.00 97.32           O  
ATOM   2449  N   SER J 294      -3.914 -17.421  82.783  1.00 98.57           N  
ATOM   2450  CA  SER J 294      -3.992 -18.039  84.100  1.00 98.47           C  
ATOM   2451  C   SER J 294      -2.593 -18.226  84.670  1.00 98.43           C  
ATOM   2452  O   SER J 294      -1.761 -18.918  84.076  1.00 98.30           O  
ATOM   2453  CB  SER J 294      -4.690 -19.396  84.007  1.00 98.09           C  
ATOM   2454  OG  SER J 294      -4.620 -20.102  85.235  1.00 94.26           O  
ATOM   2455  N   LEU J 295      -2.345 -17.614  85.823  1.00 98.64           N  
ATOM   2456  CA  LEU J 295      -1.061 -17.762  86.513  1.00 98.47           C  
ATOM   2457  C   LEU J 295      -1.325 -17.876  88.008  1.00 98.11           C  
ATOM   2458  O   LEU J 295      -1.495 -16.864  88.695  1.00 97.53           O  
ATOM   2459  CB  LEU J 295      -0.138 -16.577  86.198  1.00 98.24           C  
ATOM   2460  CG  LEU J 295       1.199 -16.519  86.956  1.00 97.74           C  
ATOM   2461  CD1 LEU J 295       1.945 -17.851  86.904  1.00 95.20           C  
ATOM   2462  CD2 LEU J 295       2.060 -15.390  86.390  1.00 95.44           C  
ATOM   2463  N   PRO J 296      -1.405 -19.098  88.526  1.00 97.98           N  
ATOM   2464  CA  PRO J 296      -1.585 -19.247  89.971  1.00 97.68           C  
ATOM   2465  C   PRO J 296      -0.330 -18.845  90.730  1.00 97.50           C  
ATOM   2466  O   PRO J 296       0.781 -18.886  90.195  1.00 97.25           O  
ATOM   2467  CB  PRO J 296      -1.861 -20.747  90.161  1.00 97.07           C  
ATOM   2468  CG  PRO J 296      -2.071 -21.309  88.782  1.00 95.79           C  
ATOM   2469  CD  PRO J 296      -1.341 -20.399  87.842  1.00 97.92           C  
ATOM   2470  N   SER J 297      -0.517 -18.462  91.988  1.00 97.21           N  
ATOM   2471  CA  SER J 297       0.603 -18.329  92.919  1.00 96.48           C  
ATOM   2472  C   SER J 297       0.415 -19.311  94.062  1.00 95.65           C  
ATOM   2473  O   SER J 297      -0.690 -19.435  94.602  1.00 95.19           O  
ATOM   2474  CB  SER J 297       0.708 -16.912  93.483  1.00 95.86           C  
ATOM   2475  OG  SER J 297       1.127 -15.991  92.486  1.00 94.47           O  
ATOM   2476  N   GLN J 298       1.480 -20.015  94.422  1.00 95.42           N  
ATOM   2477  CA  GLN J 298       1.468 -20.819  95.637  1.00 94.45           C  
ATOM   2478  C   GLN J 298       1.443 -19.871  96.828  1.00 93.39           C  
ATOM   2479  O   GLN J 298       2.189 -18.893  96.864  1.00 92.88           O  
ATOM   2480  CB  GLN J 298       2.695 -21.727  95.711  1.00 93.22           C  
ATOM   2481  CG  GLN J 298       2.726 -22.600  96.962  1.00 85.04           C  
ATOM   2482  CD  GLN J 298       3.960 -23.481  97.050  1.00 82.60           C  
ATOM   2483  OE1 GLN J 298       4.812 -23.474  96.158  1.00 74.11           O  
ATOM   2484  NE2 GLN J 298       4.064 -24.247  98.129  1.00 71.10           N  
ATOM   2485  N   ILE J 299       0.575 -20.149  97.788  1.00 92.14           N  
ATOM   2486  CA  ILE J 299       0.490 -19.365  99.014  1.00 90.43           C  
ATOM   2487  C   ILE J 299       1.389 -20.045 100.040  1.00 88.61           C  
ATOM   2488  O   ILE J 299       1.124 -21.176 100.462  1.00 87.98           O  
ATOM   2489  CB  ILE J 299      -0.955 -19.265  99.529  1.00 89.08           C  
ATOM   2490  CG1 ILE J 299      -1.887 -18.723  98.434  1.00 88.50           C  
ATOM   2491  CG2 ILE J 299      -1.005 -18.375 100.776  1.00 87.89           C  
ATOM   2492  CD1 ILE J 299      -3.370 -18.911  98.744  1.00 86.71           C  
ATOM   2493  N   LEU J 300       2.454 -19.360 100.438  1.00 88.15           N  
ATOM   2494  CA  LEU J 300       3.477 -19.955 101.288  1.00 85.50           C  
ATOM   2495  C   LEU J 300       3.063 -19.879 102.757  1.00 80.30           C  
ATOM   2496  O   LEU J 300       2.770 -18.806 103.281  1.00 74.90           O  
ATOM   2497  CB  LEU J 300       4.817 -19.236 101.065  1.00 85.89           C  
ATOM   2498  CG  LEU J 300       5.293 -19.179  99.601  0.99 86.64           C  
ATOM   2499  CD1 LEU J 300       6.560 -18.338  99.479  0.99 81.39           C  
ATOM   2500  CD2 LEU J 300       5.513 -20.580  99.046  0.99 81.91           C  
ATOM   2501  N   GLY J 301       3.030 -21.038 103.424  0.96 78.02           N  
ATOM   2502  CA  GLY J 301       2.821 -21.095 104.861  0.96 75.74           C  
ATOM   2503  C   GLY J 301       1.399 -20.888 105.345  0.96 77.00           C  
ATOM   2504  O   GLY J 301       1.188 -20.575 106.519  0.96 71.98           O  
ATOM   2505  N   ASN J 302       0.412 -21.057 104.474  0.96 76.16           N  
ATOM   2506  CA  ASN J 302      -0.991 -20.919 104.866  0.96 76.75           C  
ATOM   2507  C   ASN J 302      -1.616 -22.300 105.045  0.96 76.99           C  
ATOM   2508  O   ASN J 302      -1.480 -23.166 104.177  0.96 76.61           O  
ATOM   2509  CB  ASN J 302      -1.760 -20.107 103.822  0.96 75.30           C  
ATOM   2510  CG  ASN J 302      -3.172 -19.774 104.251  0.94 73.41           C  
ATOM   2511  OD1 ASN J 302      -4.065 -20.624 104.214  0.94 67.55           O  
ATOM   2512  ND2 ASN J 302      -3.389 -18.533 104.671  0.94 67.08           N  
ATOM   2513  N   ASP J 303      -2.308 -22.504 106.174  0.94 76.72           N  
ATOM   2514  CA  ASP J 303      -2.870 -23.813 106.498  0.94 76.65           C  
ATOM   2515  C   ASP J 303      -4.120 -24.145 105.691  0.94 77.35           C  
ATOM   2516  O   ASP J 303      -4.359 -25.316 105.370  0.94 74.34           O  
ATOM   2517  CB  ASP J 303      -3.201 -23.888 107.989  0.94 71.86           C  
ATOM   2518  CG  ASP J 303      -1.969 -23.864 108.869  0.88 64.03           C  
ATOM   2519  OD1 ASP J 303      -0.881 -24.248 108.391  0.87 56.76           O  
ATOM   2520  OD2 ASP J 303      -2.095 -23.467 110.046  0.86 55.60           O  
ATOM   2521  N   LYS J 304      -4.929 -23.144 105.367  0.96 79.12           N  
ATOM   2522  CA  LYS J 304      -6.215 -23.381 104.714  0.96 80.56           C  
ATOM   2523  C   LYS J 304      -6.121 -23.416 103.191  0.96 81.75           C  
ATOM   2524  O   LYS J 304      -6.711 -24.295 102.553  0.96 80.47           O  
ATOM   2525  CB  LYS J 304      -7.229 -22.319 105.147  0.95 77.73           C  
ATOM   2526  CG  LYS J 304      -8.613 -22.523 104.544  0.87 72.92           C  
ATOM   2527  CD  LYS J 304      -9.636 -21.570 105.151  0.86 70.58           C  
ATOM   2528  CE  LYS J 304     -11.013 -21.789 104.544  0.84 64.06           C  
ATOM   2529  NZ  LYS J 304     -12.022 -20.879 105.153  0.84 58.25           N  
ATOM   2530  N   TYR J 305      -5.425 -22.468 102.598  0.98 85.13           N  
ATOM   2531  CA  TYR J 305      -5.334 -22.348 101.143  0.99 85.91           C  
ATOM   2532  C   TYR J 305      -3.902 -22.546 100.678  0.99 86.11           C  
ATOM   2533  O   TYR J 305      -2.973 -21.993 101.265  0.99 85.31           O  
ATOM   2534  CB  TYR J 305      -5.810 -20.972 100.680  0.99 84.51           C  
ATOM   2535  CG  TYR J 305      -7.248 -20.657 101.004  0.98 84.64           C  
ATOM   2536  CD1 TYR J 305      -8.284 -21.265 100.313  0.98 77.53           C  
ATOM   2537  CD2 TYR J 305      -7.568 -19.736 101.995  0.98 77.69           C  
ATOM   2538  CE1 TYR J 305      -9.608 -20.972 100.601  0.98 76.91           C  
ATOM   2539  CE2 TYR J 305      -8.891 -19.432 102.292  0.98 76.58           C  
ATOM   2540  CZ  TYR J 305      -9.904 -20.054 101.594  0.98 80.86           C  
ATOM   2541  OH  TYR J 305     -11.215 -19.759 101.882  0.98 78.33           O  
ATOM   2542  N   SER J 306      -3.727 -23.311  99.610  1.00 89.01           N  
ATOM   2543  CA  SER J 306      -2.399 -23.532  99.041  1.00 90.00           C  
ATOM   2544  C   SER J 306      -2.149 -22.709  97.782  1.00 90.96           C  
ATOM   2545  O   SER J 306      -0.996 -22.462  97.435  1.00 90.64           O  
ATOM   2546  CB  SER J 306      -2.186 -25.010  98.726  1.00 87.33           C  
ATOM   2547  OG  SER J 306      -3.064 -25.447  97.706  0.99 78.90           O  
ATOM   2548  N   THR J 307      -3.218 -22.289  97.096  1.00 93.12           N  
ATOM   2549  CA  THR J 307      -3.080 -21.661  95.783  1.00 94.14           C  
ATOM   2550  C   THR J 307      -4.014 -20.469  95.635  1.00 93.95           C  
ATOM   2551  O   THR J 307      -5.203 -20.554  95.946  1.00 93.84           O  
ATOM   2552  CB  THR J 307      -3.375 -22.669  94.659  1.00 93.98           C  
ATOM   2553  OG1 THR J 307      -2.473 -23.778  94.763  1.00 88.51           O  
ATOM   2554  CG2 THR J 307      -3.221 -22.031  93.281  1.00 86.72           C  
ATOM   2555  N   LEU J 308      -3.470 -19.364  95.155  1.00 95.23           N  
ATOM   2556  CA  LEU J 308      -4.231 -18.202  94.717  1.00 95.40           C  
ATOM   2557  C   LEU J 308      -4.409 -18.311  93.208  1.00 96.20           C  
ATOM   2558  O   LEU J 308      -3.422 -18.309  92.467  1.00 96.29           O  
ATOM   2559  CB  LEU J 308      -3.475 -16.916  95.067  1.00 94.54           C  
ATOM   2560  CG  LEU J 308      -4.086 -15.610  94.553  1.00 92.87           C  
ATOM   2561  CD1 LEU J 308      -5.412 -15.325  95.258  1.00 89.24           C  
ATOM   2562  CD2 LEU J 308      -3.111 -14.453  94.758  1.00 88.91           C  
ATOM   2563  N   ASN J 309      -5.658 -18.423  92.753  1.00 96.73           N  
ATOM   2564  CA  ASN J 309      -5.942 -18.548  91.326  1.00 96.98           C  
ATOM   2565  C   ASN J 309      -6.168 -17.160  90.732  1.00 97.21           C  
ATOM   2566  O   ASN J 309      -7.218 -16.547  90.936  1.00 97.11           O  
ATOM   2567  CB  ASN J 309      -7.158 -19.454  91.114  1.00 96.54           C  
ATOM   2568  CG  ASN J 309      -6.885 -20.873  91.572  1.00 88.60           C  
ATOM   2569  OD1 ASN J 309      -5.898 -21.488  91.156  1.00 78.43           O  
ATOM   2570  ND2 ASN J 309      -7.736 -21.404  92.440  1.00 76.38           N  
ATOM   2571  N   ALA J 310      -5.174 -16.670  90.005  1.00 97.80           N  
ATOM   2572  CA  ALA J 310      -5.189 -15.311  89.474  1.00 97.82           C  
ATOM   2573  C   ALA J 310      -5.283 -15.301  87.954  1.00 98.20           C  
ATOM   2574  O   ALA J 310      -4.589 -16.058  87.268  1.00 98.26           O  
ATOM   2575  CB  ALA J 310      -3.943 -14.550  89.927  1.00 97.10           C  
ATOM   2576  N   ALA J 311      -6.150 -14.428  87.440  1.00 98.38           N  
ATOM   2577  CA  ALA J 311      -6.225 -14.105  86.025  1.00 98.41           C  
ATOM   2578  C   ALA J 311      -5.447 -12.816  85.792  1.00 98.31           C  
ATOM   2579  O   ALA J 311      -5.558 -11.874  86.578  1.00 98.17           O  
ATOM   2580  CB  ALA J 311      -7.678 -13.922  85.590  1.00 98.35           C  
ATOM   2581  N   TYR J 312      -4.676 -12.774  84.712  1.00 98.79           N  
ATOM   2582  CA  TYR J 312      -3.847 -11.616  84.378  1.00 98.83           C  
ATOM   2583  C   TYR J 312      -4.317 -11.004  83.070  1.00 98.87           C  
ATOM   2584  O   TYR J 312      -4.296 -11.667  82.027  1.00 98.86           O  
ATOM   2585  CB  TYR J 312      -2.366 -12.017  84.268  1.00 98.73           C  
ATOM   2586  CG  TYR J 312      -1.724 -12.260  85.615  1.00 98.60           C  
ATOM   2587  CD1 TYR J 312      -2.028 -13.396  86.356  1.00 93.59           C  
ATOM   2588  CD2 TYR J 312      -0.840 -11.342  86.154  1.00 93.60           C  
ATOM   2589  CE1 TYR J 312      -1.469 -13.607  87.611  1.00 93.15           C  
ATOM   2590  CE2 TYR J 312      -0.270 -11.546  87.408  1.00 93.12           C  
ATOM   2591  CZ  TYR J 312      -0.592 -12.679  88.129  1.00 97.58           C  
ATOM   2592  OH  TYR J 312      -0.039 -12.879  89.372  1.00 96.39           O  
ATOM   2593  N   SER J 313      -4.729  -9.741  83.122  1.00 98.76           N  
ATOM   2594  CA  SER J 313      -5.113  -9.005  81.921  1.00 98.79           C  
ATOM   2595  C   SER J 313      -4.010  -9.106  80.868  1.00 98.81           C  
ATOM   2596  O   SER J 313      -2.838  -8.834  81.153  1.00 98.72           O  
ATOM   2597  CB  SER J 313      -5.369  -7.541  82.260  1.00 98.64           C  
ATOM   2598  OG  SER J 313      -5.735  -6.801  81.108  1.00 97.72           O  
ATOM   2599  N   PHE J 314      -4.404  -9.502  79.660  1.00 98.80           N  
ATOM   2600  CA  PHE J 314      -3.462  -9.686  78.554  1.00 98.77           C  
ATOM   2601  C   PHE J 314      -3.696  -8.550  77.554  1.00 98.71           C  
ATOM   2602  O   PHE J 314      -3.199  -7.444  77.775  1.00 98.54           O  
ATOM   2603  CB  PHE J 314      -3.644 -11.103  77.983  1.00 98.73           C  
ATOM   2604  CG  PHE J 314      -2.510 -11.618  77.124  1.00 98.81           C  
ATOM   2605  CD1 PHE J 314      -1.180 -11.385  77.450  1.00 94.78           C  
ATOM   2606  CD2 PHE J 314      -2.797 -12.412  76.017  1.00 94.47           C  
ATOM   2607  CE1 PHE J 314      -0.153 -11.916  76.673  1.00 94.38           C  
ATOM   2608  CE2 PHE J 314      -1.777 -12.948  75.237  1.00 94.04           C  
ATOM   2609  CZ  PHE J 314      -0.453 -12.693  75.566  1.00 98.66           C  
ATOM   2610  N   TYR J 315      -4.483  -8.755  76.510  1.00 98.80           N  
ATOM   2611  CA  TYR J 315      -4.843  -7.672  75.587  1.00 98.76           C  
ATOM   2612  C   TYR J 315      -6.357  -7.559  75.495  1.00 98.66           C  
ATOM   2613  O   TYR J 315      -7.053  -8.567  75.343  1.00 98.52           O  
ATOM   2614  CB  TYR J 315      -4.245  -7.908  74.194  1.00 98.74           C  
ATOM   2615  CG  TYR J 315      -2.731  -7.926  74.192  1.00 98.83           C  
ATOM   2616  CD1 TYR J 315      -2.001  -6.757  74.008  1.00 93.69           C  
ATOM   2617  CD2 TYR J 315      -2.036  -9.108  74.400  1.00 93.73           C  
ATOM   2618  CE1 TYR J 315      -0.607  -6.770  74.023  1.00 94.23           C  
ATOM   2619  CE2 TYR J 315      -0.640  -9.132  74.417  1.00 93.62           C  
ATOM   2620  CZ  TYR J 315       0.063  -7.961  74.229  1.00 98.72           C  
ATOM   2621  OH  TYR J 315       1.444  -7.977  74.243  1.00 98.44           O  
ATOM   2622  N   ASN J 316      -6.861  -6.322  75.569  1.00 98.54           N  
ATOM   2623  CA  ASN J 316      -8.293  -6.058  75.605  1.00 98.32           C  
ATOM   2624  C   ASN J 316      -8.596  -4.848  74.733  1.00 97.89           C  
ATOM   2625  O   ASN J 316      -7.988  -3.788  74.908  1.00 97.45           O  
ATOM   2626  CB  ASN J 316      -8.734  -5.827  77.049  1.00 98.23           C  
ATOM   2627  CG  ASN J 316      -8.490  -7.049  77.909  1.00 98.31           C  
ATOM   2628  OD1 ASN J 316      -9.289  -7.990  77.899  1.00 92.91           O  
ATOM   2629  ND2 ASN J 316      -7.375  -7.065  78.632  1.00 91.46           N  
ATOM   2630  N   VAL J 317      -9.517  -5.018  73.785  1.00 97.95           N  
ATOM   2631  CA  VAL J 317      -9.819  -3.985  72.795  1.00 97.63           C  
ATOM   2632  C   VAL J 317     -11.323  -3.910  72.600  1.00 97.30           C  
ATOM   2633  O   VAL J 317     -11.983  -4.940  72.440  1.00 97.32           O  
ATOM   2634  CB  VAL J 317      -9.163  -4.288  71.426  1.00 97.43           C  
ATOM   2635  CG1 VAL J 317      -9.399  -3.132  70.443  1.00 95.18           C  
ATOM   2636  CG2 VAL J 317      -7.673  -4.574  71.576  1.00 95.22           C  
ATOM   2637  N   THR J 318     -11.877  -2.700  72.581  1.00 96.03           N  
ATOM   2638  CA  THR J 318     -13.293  -2.526  72.269  1.00 95.44           C  
ATOM   2639  C   THR J 318     -13.488  -1.432  71.233  1.00 94.56           C  
ATOM   2640  O   THR J 318     -12.787  -0.415  71.240  1.00 94.09           O  
ATOM   2641  CB  THR J 318     -14.141  -2.231  73.524  1.00 95.25           C  
ATOM   2642  OG1 THR J 318     -15.527  -2.148  73.156  1.00 92.63           O  
ATOM   2643  CG2 THR J 318     -13.722  -0.933  74.209  1.00 92.28           C  
ATOM   2644  N   THR J 319     -14.445  -1.659  70.333  1.00 93.79           N  
ATOM   2645  CA  THR J 319     -14.901  -0.639  69.398  1.00 92.85           C  
ATOM   2646  C   THR J 319     -16.404  -0.409  69.493  1.00 92.37           C  
ATOM   2647  O   THR J 319     -16.929   0.470  68.805  1.00 90.87           O  
ATOM   2648  CB  THR J 319     -14.549  -0.987  67.940  1.00 92.28           C  
ATOM   2649  OG1 THR J 319     -15.326  -2.106  67.501  1.00 91.96           O  
ATOM   2650  CG2 THR J 319     -13.067  -1.305  67.785  1.00 90.95           C  
ATOM   2651  N   THR J 320     -17.111  -1.186  70.324  1.00 93.40           N  
ATOM   2652  CA  THR J 320     -18.565  -1.059  70.443  1.00 92.74           C  
ATOM   2653  C   THR J 320     -19.032  -0.629  71.827  1.00 92.99           C  
ATOM   2654  O   THR J 320     -20.218  -0.333  72.000  1.00 91.24           O  
ATOM   2655  CB  THR J 320     -19.280  -2.375  70.094  1.00 91.74           C  
ATOM   2656  OG1 THR J 320     -19.001  -3.367  71.092  1.00 90.70           O  
ATOM   2657  CG2 THR J 320     -18.855  -2.886  68.723  1.00 89.35           C  
ATOM   2658  N   ALA J 321     -18.140  -0.602  72.801  1.00 92.98           N  
ATOM   2659  CA  ALA J 321     -18.497  -0.283  74.178  1.00 93.36           C  
ATOM   2660  C   ALA J 321     -17.443   0.637  74.780  1.00 93.63           C  
ATOM   2661  O   ALA J 321     -16.445   0.964  74.137  1.00 92.08           O  
ATOM   2662  CB  ALA J 321     -18.625  -1.569  74.996  1.00 92.62           C  
ATOM   2663  N   THR J 322     -17.673   1.062  76.016  1.00 90.98           N  
ATOM   2664  CA  THR J 322     -16.631   1.778  76.745  1.00 91.34           C  
ATOM   2665  C   THR J 322     -15.589   0.784  77.238  1.00 92.71           C  
ATOM   2666  O   THR J 322     -15.869  -0.408  77.403  1.00 92.49           O  
ATOM   2667  CB  THR J 322     -17.185   2.549  77.953  1.00 89.29           C  
ATOM   2668  OG1 THR J 322     -17.606   1.626  78.962  1.00 88.89           O  
ATOM   2669  CG2 THR J 322     -18.358   3.438  77.553  1.00 87.12           C  
ATOM   2670  N   PHE J 323     -14.384   1.275  77.493  1.00 93.73           N  
ATOM   2671  CA  PHE J 323     -13.351   0.397  78.038  1.00 94.26           C  
ATOM   2672  C   PHE J 323     -13.758  -0.115  79.420  1.00 94.99           C  
ATOM   2673  O   PHE J 323     -13.457  -1.262  79.777  1.00 95.44           O  
ATOM   2674  CB  PHE J 323     -11.996   1.115  78.089  1.00 93.64           C  
ATOM   2675  CG  PHE J 323     -10.831   0.182  78.293  1.00 95.02           C  
ATOM   2676  CD1 PHE J 323     -10.468  -0.720  77.300  1.00 90.49           C  
ATOM   2677  CD2 PHE J 323     -10.105   0.198  79.469  1.00 90.57           C  
ATOM   2678  CE1 PHE J 323      -9.398  -1.592  77.480  1.00 90.35           C  
ATOM   2679  CE2 PHE J 323      -9.034  -0.670  79.659  1.00 89.43           C  
ATOM   2680  CZ  PHE J 323      -8.681  -1.564  78.662  1.00 94.40           C  
ATOM   2681  N   LYS J 324     -14.467   0.702  80.190  1.00 94.69           N  
ATOM   2682  CA  LYS J 324     -14.970   0.246  81.485  1.00 94.37           C  
ATOM   2683  C   LYS J 324     -15.931  -0.928  81.318  1.00 94.55           C  
ATOM   2684  O   LYS J 324     -15.840  -1.920  82.050  1.00 94.66           O  
ATOM   2685  CB  LYS J 324     -15.652   1.390  82.241  1.00 93.34           C  
ATOM   2686  CG  LYS J 324     -16.125   0.984  83.634  1.00 91.97           C  
ATOM   2687  CD  LYS J 324     -16.644   2.163  84.447  0.99 87.92           C  
ATOM   2688  CE  LYS J 324     -18.019   2.602  83.986  0.99 81.71           C  
ATOM   2689  NZ  LYS J 324     -18.570   3.667  84.872  0.99 74.52           N  
ATOM   2690  N   GLN J 325     -16.852  -0.829  80.358  1.00 95.36           N  
ATOM   2691  CA  GLN J 325     -17.782  -1.931  80.100  1.00 95.36           C  
ATOM   2692  C   GLN J 325     -17.038  -3.195  79.680  1.00 95.98           C  
ATOM   2693  O   GLN J 325     -17.371  -4.298  80.125  1.00 96.12           O  
ATOM   2694  CB  GLN J 325     -18.798  -1.532  79.025  1.00 94.78           C  
ATOM   2695  CG  GLN J 325     -19.840  -0.534  79.516  1.00 93.20           C  
ATOM   2696  CD  GLN J 325     -20.666   0.061  78.394  1.00 91.83           C  
ATOM   2697  OE1 GLN J 325     -20.191   0.189  77.260  1.00 83.65           O  
ATOM   2698  NE2 GLN J 325     -21.899   0.437  78.697  1.00 82.19           N  
ATOM   2699  N   LEU J 326     -16.038  -3.038  78.826  1.00 96.67           N  
ATOM   2700  CA  LEU J 326     -15.239  -4.176  78.378  1.00 97.04           C  
ATOM   2701  C   LEU J 326     -14.539  -4.860  79.548  1.00 97.48           C  
ATOM   2702  O   LEU J 326     -14.590  -6.085  79.686  1.00 97.67           O  
ATOM   2703  CB  LEU J 326     -14.194  -3.717  77.354  1.00 97.27           C  
ATOM   2704  CG  LEU J 326     -13.345  -4.836  76.739  1.00 97.21           C  
ATOM   2705  CD1 LEU J 326     -14.104  -5.522  75.606  1.00 95.35           C  
ATOM   2706  CD2 LEU J 326     -12.015  -4.275  76.240  1.00 95.01           C  
ATOM   2707  N   MET J 327     -13.882  -4.075  80.391  1.00 97.97           N  
ATOM   2708  CA  MET J 327     -13.119  -4.658  81.492  1.00 97.87           C  
ATOM   2709  C   MET J 327     -14.031  -5.191  82.594  1.00 97.77           C  
ATOM   2710  O   MET J 327     -13.665  -6.135  83.301  1.00 97.69           O  
ATOM   2711  CB  MET J 327     -12.103  -3.652  82.032  1.00 97.70           C  
ATOM   2712  CG  MET J 327     -11.028  -3.291  80.999  1.00 96.74           C  
ATOM   2713  SD  MET J 327     -10.177  -4.721  80.296  1.00 96.34           S  
ATOM   2714  CE  MET J 327      -9.240  -5.275  81.719  1.00 90.59           C  
ATOM   2715  N   GLN J 328     -15.222  -4.616  82.727  1.00 98.12           N  
ATOM   2716  CA  GLN J 328     -16.220  -5.193  83.617  1.00 97.74           C  
ATOM   2717  C   GLN J 328     -16.592  -6.597  83.133  1.00 97.96           C  
ATOM   2718  O   GLN J 328     -16.701  -7.534  83.932  1.00 97.78           O  
ATOM   2719  CB  GLN J 328     -17.446  -4.284  83.686  1.00 96.46           C  
ATOM   2720  CG  GLN J 328     -18.483  -4.702  84.711  1.00 89.53           C  
ATOM   2721  CD  GLN J 328     -19.542  -3.635  84.900  1.00 88.56           C  
ATOM   2722  OE1 GLN J 328     -19.826  -3.222  86.019  1.00 79.65           O  
ATOM   2723  NE2 GLN J 328     -20.131  -3.173  83.804  1.00 77.79           N  
ATOM   2724  N   ASP J 329     -16.755  -6.758  81.816  1.00 97.81           N  
ATOM   2725  CA  ASP J 329     -17.004  -8.083  81.241  1.00 97.87           C  
ATOM   2726  C   ASP J 329     -15.818  -9.020  81.471  1.00 98.02           C  
ATOM   2727  O   ASP J 329     -16.012 -10.211  81.735  1.00 98.11           O  
ATOM   2728  CB  ASP J 329     -17.296  -7.980  79.736  1.00 97.64           C  
ATOM   2729  CG  ASP J 329     -18.698  -7.473  79.428  1.00 97.39           C  
ATOM   2730  OD1 ASP J 329     -19.515  -7.308  80.364  1.00 93.55           O  
ATOM   2731  OD2 ASP J 329     -18.988  -7.254  78.232  1.00 92.70           O  
ATOM   2732  N   ALA J 330     -14.594  -8.501  81.377  1.00 98.53           N  
ATOM   2733  CA  ALA J 330     -13.413  -9.328  81.619  1.00 98.59           C  
ATOM   2734  C   ALA J 330     -13.415  -9.885  83.041  1.00 98.60           C  
ATOM   2735  O   ALA J 330     -13.132 -11.067  83.258  1.00 98.52           O  
ATOM   2736  CB  ALA J 330     -12.138  -8.522  81.359  1.00 98.50           C  
ATOM   2737  N   ILE J 331     -13.749  -9.035  84.012  1.00 98.49           N  
ATOM   2738  CA  ILE J 331     -13.812  -9.469  85.408  1.00 98.32           C  
ATOM   2739  C   ILE J 331     -14.900 -10.526  85.589  1.00 98.28           C  
ATOM   2740  O   ILE J 331     -14.692 -11.541  86.267  1.00 98.20           O  
ATOM   2741  CB  ILE J 331     -14.033  -8.258  86.340  1.00 98.08           C  
ATOM   2742  CG1 ILE J 331     -12.803  -7.337  86.311  1.00 97.22           C  
ATOM   2743  CG2 ILE J 331     -14.335  -8.715  87.769  1.00 96.97           C  
ATOM   2744  CD1 ILE J 331     -13.089  -5.922  86.789  1.00 95.43           C  
ATOM   2745  N   LEU J 332     -16.066 -10.313  84.967  1.00 98.06           N  
ATOM   2746  CA  LEU J 332     -17.141 -11.302  85.020  1.00 97.85           C  
ATOM   2747  C   LEU J 332     -16.696 -12.637  84.426  1.00 97.85           C  
ATOM   2748  O   LEU J 332     -16.959 -13.702  84.997  1.00 97.70           O  
ATOM   2749  CB  LEU J 332     -18.381 -10.781  84.282  1.00 97.48           C  
ATOM   2750  CG  LEU J 332     -19.518 -11.797  84.079  1.00 95.66           C  
ATOM   2751  CD1 LEU J 332     -20.004 -12.357  85.415  1.00 90.61           C  
ATOM   2752  CD2 LEU J 332     -20.666 -11.155  83.311  1.00 90.70           C  
ATOM   2753  N   LEU J 333     -16.022 -12.593  83.279  1.00 98.03           N  
ATOM   2754  CA  LEU J 333     -15.575 -13.828  82.636  1.00 98.02           C  
ATOM   2755  C   LEU J 333     -14.516 -14.539  83.475  1.00 98.01           C  
ATOM   2756  O   LEU J 333     -14.510 -15.772  83.551  1.00 97.94           O  
ATOM   2757  CB  LEU J 333     -15.074 -13.523  81.219  1.00 98.04           C  
ATOM   2758  CG  LEU J 333     -16.201 -13.111  80.258  1.00 97.72           C  
ATOM   2759  CD1 LEU J 333     -15.635 -12.467  79.000  1.00 95.16           C  
ATOM   2760  CD2 LEU J 333     -17.086 -14.309  79.900  1.00 95.07           C  
ATOM   2761  N   ALA J 334     -13.638 -13.775  84.124  1.00 98.35           N  
ATOM   2762  CA  ALA J 334     -12.684 -14.380  85.049  1.00 98.27           C  
ATOM   2763  C   ALA J 334     -13.416 -15.052  86.211  1.00 98.10           C  
ATOM   2764  O   ALA J 334     -13.093 -16.181  86.597  1.00 97.92           O  
ATOM   2765  CB  ALA J 334     -11.698 -13.329  85.559  1.00 98.17           C  
ATOM   2766  N   LYS J 335     -14.422 -14.376  86.766  1.00 97.74           N  
ATOM   2767  CA  LYS J 335     -15.224 -14.957  87.840  1.00 97.35           C  
ATOM   2768  C   LYS J 335     -15.887 -16.260  87.393  1.00 97.18           C  
ATOM   2769  O   LYS J 335     -15.876 -17.255  88.128  1.00 96.96           O  
ATOM   2770  CB  LYS J 335     -16.282 -13.957  88.315  1.00 96.86           C  
ATOM   2771  CG  LYS J 335     -17.186 -14.478  89.427  1.00 94.52           C  
ATOM   2772  CD  LYS J 335     -18.268 -13.465  89.782  0.99 91.75           C  
ATOM   2773  CE  LYS J 335     -19.249 -14.021  90.802  0.99 84.57           C  
ATOM   2774  NZ  LYS J 335     -18.651 -14.105  92.157  0.99 77.66           N  
ATOM   2775  N   ARG J 336     -16.459 -16.268  86.186  1.00 96.20           N  
ATOM   2776  CA  ARG J 336     -17.112 -17.467  85.657  1.00 95.76           C  
ATOM   2777  C   ARG J 336     -16.138 -18.630  85.496  1.00 95.61           C  
ATOM   2778  O   ARG J 336     -16.550 -19.789  85.530  1.00 95.45           O  
ATOM   2779  CB  ARG J 336     -17.784 -17.164  84.320  1.00 95.63           C  
ATOM   2780  CG  ARG J 336     -19.041 -16.319  84.439  1.00 94.07           C  
ATOM   2781  CD  ARG J 336     -19.623 -16.024  83.062  1.00 92.97           C  
ATOM   2782  NE  ARG J 336     -20.892 -15.302  83.147  1.00 90.00           N  
ATOM   2783  CZ  ARG J 336     -21.586 -14.878  82.093  1.00 88.73           C  
ATOM   2784  NH1 ARG J 336     -21.135 -15.103  80.872  1.00 82.51           N  
ATOM   2785  NH2 ARG J 336     -22.734 -14.233  82.268  1.00 84.07           N  
ATOM   2786  N   ASN J 337     -14.862 -18.321  85.326  1.00 96.03           N  
ATOM   2787  CA  ASN J 337     -13.823 -19.342  85.216  1.00 96.17           C  
ATOM   2788  C   ASN J 337     -13.125 -19.615  86.546  1.00 96.34           C  
ATOM   2789  O   ASN J 337     -12.050 -20.220  86.578  1.00 96.35           O  
ATOM   2790  CB  ASN J 337     -12.832 -18.956  84.115  1.00 96.39           C  
ATOM   2791  CG  ASN J 337     -13.418 -19.158  82.734  1.00 97.23           C  
ATOM   2792  OD1 ASN J 337     -13.548 -20.295  82.273  1.00 90.45           O  
ATOM   2793  ND2 ASN J 337     -13.803 -18.076  82.066  1.00 89.52           N  
ATOM   2794  N   ASN J 338     -13.753 -19.178  87.643  1.00 95.77           N  
ATOM   2795  CA  ASN J 338     -13.349 -19.516  89.007  1.00 94.99           C  
ATOM   2796  C   ASN J 338     -12.027 -18.908  89.463  1.00 95.64           C  
ATOM   2797  O   ASN J 338     -11.365 -19.457  90.350  1.00 95.30           O  
ATOM   2798  CB  ASN J 338     -13.346 -21.033  89.211  1.00 94.13           C  
ATOM   2799  CG  ASN J 338     -14.711 -21.650  88.966  1.00 90.68           C  
ATOM   2800  OD1 ASN J 338     -14.851 -22.600  88.194  1.00 82.31           O  
ATOM   2801  ND2 ASN J 338     -15.728 -21.101  89.612  1.00 79.11           N  
ATOM   2802  N   PHE J 339     -11.657 -17.776  88.903  1.00 96.85           N  
ATOM   2803  CA  PHE J 339     -10.485 -17.063  89.396  1.00 97.08           C  
ATOM   2804  C   PHE J 339     -10.819 -16.303  90.680  1.00 96.50           C  
ATOM   2805  O   PHE J 339     -11.950 -15.849  90.880  1.00 96.50           O  
ATOM   2806  CB  PHE J 339      -9.936 -16.119  88.323  1.00 97.74           C  
ATOM   2807  CG  PHE J 339      -9.289 -16.853  87.178  1.00 98.35           C  
ATOM   2808  CD1 PHE J 339      -7.968 -17.274  87.271  1.00 91.05           C  
ATOM   2809  CD2 PHE J 339     -10.002 -17.144  86.027  1.00 90.31           C  
ATOM   2810  CE1 PHE J 339      -7.368 -17.972  86.229  1.00 90.09           C  
ATOM   2811  CE2 PHE J 339      -9.409 -17.845  84.977  1.00 89.57           C  
ATOM   2812  CZ  PHE J 339      -8.089 -18.254  85.082  1.00 98.32           C  
ATOM   2813  N   ASP J 340      -9.824 -16.167  91.552  1.00 96.92           N  
ATOM   2814  CA  ASP J 340      -9.975 -15.462  92.828  1.00 95.94           C  
ATOM   2815  C   ASP J 340      -9.755 -13.960  92.693  1.00 95.27           C  
ATOM   2816  O   ASP J 340     -10.280 -13.173  93.490  1.00 94.80           O  
ATOM   2817  CB  ASP J 340      -8.963 -15.989  93.850  1.00 95.50           C  
ATOM   2818  CG  ASP J 340      -9.153 -17.454  94.169  1.00 95.55           C  
ATOM   2819  OD1 ASP J 340     -10.309 -17.881  94.371  1.00 91.56           O  
ATOM   2820  OD2 ASP J 340      -8.133 -18.174  94.242  1.00 90.77           O  
ATOM   2821  N   VAL J 341      -8.946 -13.564  91.726  1.00 96.41           N  
ATOM   2822  CA  VAL J 341      -8.524 -12.177  91.576  1.00 96.58           C  
ATOM   2823  C   VAL J 341      -8.213 -11.928  90.109  1.00 97.21           C  
ATOM   2824  O   VAL J 341      -7.797 -12.840  89.386  1.00 97.44           O  
ATOM   2825  CB  VAL J 341      -7.312 -11.859  92.487  1.00 95.78           C  
ATOM   2826  CG1 VAL J 341      -6.078 -12.668  92.082  1.00 92.13           C  
ATOM   2827  CG2 VAL J 341      -7.002 -10.371  92.535  1.00 90.67           C  
ATOM   2828  N   PHE J 342      -8.450 -10.696  89.670  1.00 96.93           N  
ATOM   2829  CA  PHE J 342      -8.118 -10.262  88.316  1.00 97.19           C  
ATOM   2830  C   PHE J 342      -7.030  -9.201  88.442  1.00 96.94           C  
ATOM   2831  O   PHE J 342      -7.263  -8.127  89.010  1.00 97.11           O  
ATOM   2832  CB  PHE J 342      -9.362  -9.699  87.612  1.00 97.73           C  
ATOM   2833  CG  PHE J 342      -9.152  -9.373  86.151  1.00 98.28           C  
ATOM   2834  CD1 PHE J 342      -9.404 -10.326  85.171  1.00 94.35           C  
ATOM   2835  CD2 PHE J 342      -8.706  -8.121  85.760  1.00 93.47           C  
ATOM   2836  CE1 PHE J 342      -9.220 -10.032  83.824  1.00 94.25           C  
ATOM   2837  CE2 PHE J 342      -8.514  -7.821  84.414  1.00 94.12           C  
ATOM   2838  CZ  PHE J 342      -8.771  -8.779  83.449  1.00 98.33           C  
ATOM   2839  N   ASN J 343      -5.843  -9.513  87.927  1.00 97.96           N  
ATOM   2840  CA  ASN J 343      -4.684  -8.633  88.036  1.00 97.83           C  
ATOM   2841  C   ASN J 343      -4.420  -7.912  86.719  1.00 98.26           C  
ATOM   2842  O   ASN J 343      -4.637  -8.465  85.635  1.00 98.31           O  
ATOM   2843  CB  ASN J 343      -3.441  -9.432  88.428  1.00 96.97           C  
ATOM   2844  CG  ASN J 343      -3.498  -9.966  89.846  1.00 95.47           C  
ATOM   2845  OD1 ASN J 343      -4.249  -9.464  90.687  1.00 89.59           O  
ATOM   2846  ND2 ASN J 343      -2.679 -10.976  90.126  1.00 87.56           N  
ATOM   2847  N   ALA J 344      -3.929  -6.680  86.819  1.00 97.92           N  
ATOM   2848  CA  ALA J 344      -3.615  -5.902  85.627  1.00 98.01           C  
ATOM   2849  C   ALA J 344      -2.531  -4.883  85.923  1.00 97.76           C  
ATOM   2850  O   ALA J 344      -2.471  -4.320  87.017  1.00 97.44           O  
ATOM   2851  CB  ALA J 344      -4.865  -5.194  85.091  1.00 97.93           C  
ATOM   2852  N   LEU J 345      -1.691  -4.649  84.931  1.00 97.94           N  
ATOM   2853  CA  LEU J 345      -0.693  -3.588  84.976  1.00 98.13           C  
ATOM   2854  C   LEU J 345      -1.308  -2.280  84.495  1.00 97.97           C  
ATOM   2855  O   LEU J 345      -2.254  -2.277  83.708  1.00 97.70           O  
ATOM   2856  CB  LEU J 345       0.493  -3.947  84.074  1.00 98.22           C  
ATOM   2857  CG  LEU J 345       1.340  -5.133  84.537  1.00 97.78           C  
ATOM   2858  CD1 LEU J 345       2.043  -5.792  83.352  1.00 96.69           C  
ATOM   2859  CD2 LEU J 345       2.356  -4.671  85.580  1.00 96.35           C  
ATOM   2860  N   GLU J 346      -0.727  -1.153  84.928  1.00 97.02           N  
ATOM   2861  CA  GLU J 346      -1.170   0.165  84.461  1.00 96.59           C  
ATOM   2862  C   GLU J 346      -0.581   0.505  83.085  1.00 96.77           C  
ATOM   2863  O   GLU J 346      -0.116   1.630  82.850  1.00 96.31           O  
ATOM   2864  CB  GLU J 346      -0.835   1.259  85.491  1.00 94.56           C  
ATOM   2865  CG  GLU J 346       0.645   1.407  85.793  1.00 92.61           C  
ATOM   2866  CD  GLU J 346       0.973   2.593  86.698  1.00 93.43           C  
ATOM   2867  OE1 GLU J 346       0.120   3.503  86.852  1.00 85.83           O  
ATOM   2868  OE2 GLU J 346       2.090   2.624  87.251  1.00 87.42           O  
ATOM   2869  N   VAL J 347      -0.610  -0.453  82.173  1.00 97.31           N  
ATOM   2870  CA  VAL J 347      -0.163  -0.260  80.798  1.00 97.50           C  
ATOM   2871  C   VAL J 347      -1.370  -0.022  79.900  1.00 97.30           C  
ATOM   2872  O   VAL J 347      -2.513  -0.262  80.297  1.00 97.29           O  
ATOM   2873  CB  VAL J 347       0.664  -1.465  80.286  1.00 97.55           C  
ATOM   2874  CG1 VAL J 347       1.928  -1.643  81.124  1.00 95.53           C  
ATOM   2875  CG2 VAL J 347      -0.176  -2.744  80.263  1.00 93.96           C  
ATOM   2876  N   MET J 348      -1.101   0.422  78.687  1.00 96.25           N  
ATOM   2877  CA  MET J 348      -2.163   0.752  77.745  1.00 96.07           C  
ATOM   2878  C   MET J 348      -3.169   1.676  78.437  1.00 94.91           C  
ATOM   2879  O   MET J 348      -2.765   2.663  79.060  1.00 94.04           O  
ATOM   2880  CB  MET J 348      -2.775  -0.531  77.142  1.00 96.34           C  
ATOM   2881  CG  MET J 348      -1.761  -1.304  76.293  1.00 96.69           C  
ATOM   2882  SD  MET J 348      -2.341  -2.900  75.676  1.00 97.61           S  
ATOM   2883  CE  MET J 348      -2.020  -3.940  77.103  1.00 94.92           C  
ATOM   2884  N   GLN J 349      -4.445   1.396  78.335  1.00 96.21           N  
ATOM   2885  CA  GLN J 349      -5.471   2.261  78.930  1.00 95.10           C  
ATOM   2886  C   GLN J 349      -6.002   1.718  80.246  1.00 95.48           C  
ATOM   2887  O   GLN J 349      -7.014   2.208  80.757  1.00 93.92           O  
ATOM   2888  CB  GLN J 349      -6.616   2.472  77.940  1.00 91.65           C  
ATOM   2889  CG  GLN J 349      -6.144   3.151  76.663  1.00 83.67           C  
ATOM   2890  CD  GLN J 349      -7.229   3.272  75.619  0.99 81.15           C  
ATOM   2891  OE1 GLN J 349      -8.318   2.709  75.765  0.99 73.91           O  
ATOM   2892  NE2 GLN J 349      -6.943   4.008  74.557  0.99 70.51           N  
ATOM   2893  N   ASN J 350      -5.323   0.736  80.818  1.00 96.09           N  
ATOM   2894  CA  ASN J 350      -5.869   0.025  81.969  1.00 96.29           C  
ATOM   2895  C   ASN J 350      -6.141   0.927  83.167  1.00 95.76           C  
ATOM   2896  O   ASN J 350      -7.163   0.769  83.842  1.00 95.76           O  
ATOM   2897  CB  ASN J 350      -4.929  -1.109  82.384  1.00 96.80           C  
ATOM   2898  CG  ASN J 350      -4.870  -2.228  81.363  1.00 97.63           C  
ATOM   2899  OD1 ASN J 350      -5.633  -2.250  80.396  1.00 93.61           O  
ATOM   2900  ND2 ASN J 350      -3.957  -3.167  81.583  1.00 93.18           N  
ATOM   2901  N   LYS J 351      -5.245   1.867  83.429  1.00 94.44           N  
ATOM   2902  CA  LYS J 351      -5.412   2.671  84.639  1.00 94.12           C  
ATOM   2903  C   LYS J 351      -6.709   3.473  84.628  1.00 93.61           C  
ATOM   2904  O   LYS J 351      -7.250   3.786  85.693  1.00 93.07           O  
ATOM   2905  CB  LYS J 351      -4.212   3.593  84.866  1.00 92.87           C  
ATOM   2906  CG  LYS J 351      -4.199   4.138  86.284  1.00 90.77           C  
ATOM   2907  CD  LYS J 351      -2.930   4.872  86.640  1.00 86.11           C  
ATOM   2908  CE  LYS J 351      -2.978   5.330  88.088  0.99 80.51           C  
ATOM   2909  NZ  LYS J 351      -2.109   6.504  88.323  0.99 72.91           N  
ATOM   2910  N   SER J 352      -7.232   3.769  83.441  1.00 92.02           N  
ATOM   2911  CA  SER J 352      -8.443   4.574  83.329  1.00 91.02           C  
ATOM   2912  C   SER J 352      -9.658   3.926  83.994  1.00 91.14           C  
ATOM   2913  O   SER J 352     -10.612   4.630  84.323  1.00 90.04           O  
ATOM   2914  CB  SER J 352      -8.755   4.875  81.866  1.00 89.74           C  
ATOM   2915  OG  SER J 352      -9.268   3.743  81.182  1.00 88.70           O  
ATOM   2916  N   VAL J 353      -9.637   2.608  84.194  1.00 94.81           N  
ATOM   2917  CA  VAL J 353     -10.789   1.913  84.770  1.00 94.57           C  
ATOM   2918  C   VAL J 353     -10.551   1.378  86.176  1.00 94.35           C  
ATOM   2919  O   VAL J 353     -11.476   0.839  86.785  1.00 94.02           O  
ATOM   2920  CB  VAL J 353     -11.269   0.753  83.871  1.00 94.08           C  
ATOM   2921  CG1 VAL J 353     -11.621   1.270  82.480  1.00 90.17           C  
ATOM   2922  CG2 VAL J 353     -10.223  -0.361  83.790  1.00 89.37           C  
ATOM   2923  N   PHE J 354      -9.330   1.509  86.698  1.00 93.90           N  
ATOM   2924  CA  PHE J 354      -9.019   0.867  87.975  1.00 92.91           C  
ATOM   2925  C   PHE J 354      -9.884   1.393  89.120  1.00 91.03           C  
ATOM   2926  O   PHE J 354     -10.405   0.615  89.923  1.00 90.42           O  
ATOM   2927  CB  PHE J 354      -7.533   1.026  88.322  1.00 93.14           C  
ATOM   2928  CG  PHE J 354      -6.602   0.171  87.494  1.00 95.48           C  
ATOM   2929  CD1 PHE J 354      -7.066  -0.903  86.742  1.00 90.72           C  
ATOM   2930  CD2 PHE J 354      -5.243   0.437  87.496  1.00 90.78           C  
ATOM   2931  CE1 PHE J 354      -6.191  -1.691  86.002  1.00 90.79           C  
ATOM   2932  CE2 PHE J 354      -4.358  -0.347  86.764  1.00 90.31           C  
ATOM   2933  CZ  PHE J 354      -4.835  -1.408  86.013  1.00 95.75           C  
ATOM   2934  N   GLU J 355     -10.040   2.693  89.205  1.00 91.28           N  
ATOM   2935  CA  GLU J 355     -10.850   3.272  90.275  1.00 88.88           C  
ATOM   2936  C   GLU J 355     -12.309   2.831  90.164  1.00 88.66           C  
ATOM   2937  O   GLU J 355     -12.891   2.315  91.125  1.00 88.04           O  
ATOM   2938  CB  GLU J 355     -10.740   4.795  90.242  1.00 86.98           C  
ATOM   2939  CG  GLU J 355     -11.543   5.505  91.316  0.98 78.87           C  
ATOM   2940  CD  GLU J 355     -11.433   7.013  91.199  0.97 72.86           C  
ATOM   2941  OE1 GLU J 355     -10.304   7.537  91.323  0.96 62.73           O  
ATOM   2942  OE2 GLU J 355     -12.469   7.670  90.967  0.96 65.16           O  
ATOM   2943  N   ASP J 356     -12.902   3.012  88.988  1.00 90.64           N  
ATOM   2944  CA  ASP J 356     -14.320   2.701  88.801  1.00 89.98           C  
ATOM   2945  C   ASP J 356     -14.627   1.221  89.005  1.00 90.12           C  
ATOM   2946  O   ASP J 356     -15.691   0.878  89.522  1.00 89.55           O  
ATOM   2947  CB  ASP J 356     -14.784   3.115  87.401  1.00 88.97           C  
ATOM   2948  CG  ASP J 356     -14.950   4.615  87.248  1.00 86.71           C  
ATOM   2949  OD1 ASP J 356     -14.929   5.337  88.271  1.00 81.15           O  
ATOM   2950  OD2 ASP J 356     -15.116   5.068  86.097  1.00 79.49           O  
ATOM   2951  N   LEU J 357     -13.716   0.344  88.598  1.00 93.99           N  
ATOM   2952  CA  LEU J 357     -13.941  -1.099  88.696  1.00 94.33           C  
ATOM   2953  C   LEU J 357     -13.381  -1.708  89.974  1.00 93.69           C  
ATOM   2954  O   LEU J 357     -13.396  -2.931  90.131  1.00 92.97           O  
ATOM   2955  CB  LEU J 357     -13.402  -1.817  87.454  1.00 94.96           C  
ATOM   2956  CG  LEU J 357     -14.135  -1.451  86.160  1.00 95.23           C  
ATOM   2957  CD1 LEU J 357     -13.588  -2.268  84.996  1.00 92.64           C  
ATOM   2958  CD2 LEU J 357     -15.645  -1.671  86.293  1.00 92.61           C  
ATOM   2959  N   LYS J 358     -12.908  -0.872  90.891  1.00 92.41           N  
ATOM   2960  CA  LYS J 358     -12.519  -1.274  92.242  1.00 91.44           C  
ATOM   2961  C   LYS J 358     -11.253  -2.124  92.288  1.00 91.29           C  
ATOM   2962  O   LYS J 358     -11.132  -3.029  93.121  1.00 90.22           O  
ATOM   2963  CB  LYS J 358     -13.680  -1.984  92.964  1.00 89.98           C  
ATOM   2964  CG  LYS J 358     -15.031  -1.273  92.847  0.99 87.09           C  
ATOM   2965  CD  LYS J 358     -14.989   0.140  93.411  0.99 82.22           C  
ATOM   2966  CE  LYS J 358     -16.347   0.825  93.244  0.99 75.26           C  
ATOM   2967  NZ  LYS J 358     -16.328   2.220  93.755  0.99 68.76           N  
ATOM   2968  N   PHE J 359     -10.310  -1.833  91.404  1.00 91.44           N  
ATOM   2969  CA  PHE J 359      -8.967  -2.388  91.543  1.00 92.06           C  
ATOM   2970  C   PHE J 359      -8.273  -1.702  92.718  1.00 90.08           C  
ATOM   2971  O   PHE J 359      -8.436  -0.498  92.935  1.00 89.06           O  
ATOM   2972  CB  PHE J 359      -8.127  -2.157  90.284  1.00 93.94           C  
ATOM   2973  CG  PHE J 359      -8.492  -3.020  89.101  1.00 95.22           C  
ATOM   2974  CD1 PHE J 359      -9.620  -2.750  88.337  1.00 89.96           C  
ATOM   2975  CD2 PHE J 359      -7.679  -4.084  88.733  1.00 89.35           C  
ATOM   2976  CE1 PHE J 359      -9.942  -3.530  87.233  1.00 90.73           C  
ATOM   2977  CE2 PHE J 359      -7.989  -4.871  87.629  1.00 90.30           C  
ATOM   2978  CZ  PHE J 359      -9.123  -4.593  86.879  1.00 96.83           C  
ATOM   2979  N   GLY J 360      -7.499  -2.458  93.460  1.00 88.82           N  
ATOM   2980  CA  GLY J 360      -6.640  -1.915  94.505  1.00 87.83           C  
ATOM   2981  C   GLY J 360      -5.202  -1.899  94.041  1.00 89.00           C  
ATOM   2982  O   GLY J 360      -4.775  -2.783  93.298  1.00 88.97           O  
ATOM   2983  N   GLU J 361      -4.451  -0.895  94.476  1.00 88.07           N  
ATOM   2984  CA  GLU J 361      -3.047  -0.775  94.095  1.00 87.31           C  
ATOM   2985  C   GLU J 361      -2.226  -1.898  94.728  1.00 86.10           C  
ATOM   2986  O   GLU J 361      -2.387  -2.212  95.905  1.00 84.48           O  
ATOM   2987  CB  GLU J 361      -2.504   0.585  94.523  1.00 85.67           C  
ATOM   2988  CG  GLU J 361      -1.120   0.893  93.974  0.99 81.02           C  
ATOM   2989  CD  GLU J 361      -0.671   2.309  94.290  0.99 78.54           C  
ATOM   2990  OE1 GLU J 361      -1.144   2.875  95.297  0.99 70.06           O  
ATOM   2991  OE2 GLU J 361       0.149   2.861  93.525  0.99 72.53           O  
ATOM   2992  N   GLY J 362      -1.353  -2.504  93.932  1.00 88.47           N  
ATOM   2993  CA  GLY J 362      -0.461  -3.538  94.425  1.00 87.50           C  
ATOM   2994  C   GLY J 362       0.746  -2.973  95.153  1.00 85.61           C  
ATOM   2995  O   GLY J 362       0.940  -1.758  95.234  1.00 83.48           O  
ATOM   2996  N   ASP J 363       1.576  -3.876  95.670  1.00 85.67           N  
ATOM   2997  CA  ASP J 363       2.737  -3.486  96.472  1.00 83.28           C  
ATOM   2998  C   ASP J 363       3.997  -3.234  95.647  1.00 83.62           C  
ATOM   2999  O   ASP J 363       5.029  -2.862  96.212  1.00 80.72           O  
ATOM   3000  CB  ASP J 363       3.043  -4.564  97.515  1.00 78.21           C  
ATOM   3001  CG  ASP J 363       2.009  -4.623  98.624  0.98 69.60           C  
ATOM   3002  OD1 ASP J 363       1.332  -3.598  98.869  0.98 60.33           O  
ATOM   3003  OD2 ASP J 363       1.887  -5.692  99.261  0.98 60.07           O  
ATOM   3004  N   GLY J 364       3.940  -3.448  94.345  1.00 86.37           N  
ATOM   3005  CA  GLY J 364       5.131  -3.286  93.532  1.00 89.10           C  
ATOM   3006  C   GLY J 364       4.830  -2.903  92.103  1.00 92.28           C  
ATOM   3007  O   GLY J 364       3.702  -2.567  91.740  1.00 92.91           O  
ATOM   3008  N   SER J 365       5.867  -2.955  91.288  1.00 93.30           N  
ATOM   3009  CA  SER J 365       5.748  -2.595  89.886  1.00 93.94           C  
ATOM   3010  C   SER J 365       6.614  -3.509  89.033  1.00 95.04           C  
ATOM   3011  O   SER J 365       7.546  -4.154  89.522  1.00 95.40           O  
ATOM   3012  CB  SER J 365       6.126  -1.131  89.663  1.00 92.60           C  
ATOM   3013  OG  SER J 365       7.478  -0.888  90.012  1.00 90.32           O  
ATOM   3014  N   LEU J 366       6.278  -3.568  87.756  1.00 96.78           N  
ATOM   3015  CA  LEU J 366       7.026  -4.346  86.782  1.00 97.23           C  
ATOM   3016  C   LEU J 366       7.756  -3.376  85.867  1.00 97.34           C  
ATOM   3017  O   LEU J 366       7.134  -2.527  85.223  1.00 97.37           O  
ATOM   3018  CB  LEU J 366       6.083  -5.240  85.974  1.00 97.48           C  
ATOM   3019  CG  LEU J 366       6.777  -6.256  85.067  1.00 97.39           C  
ATOM   3020  CD1 LEU J 366       7.462  -7.337  85.907  1.00 95.67           C  
ATOM   3021  CD2 LEU J 366       5.769  -6.879  84.107  1.00 96.07           C  
ATOM   3022  N   LYS J 367       9.071  -3.491  85.826  1.00 97.50           N  
ATOM   3023  CA  LYS J 367       9.903  -2.640  84.983  1.00 97.48           C  
ATOM   3024  C   LYS J 367      10.066  -3.279  83.615  1.00 98.04           C  
ATOM   3025  O   LYS J 367      10.255  -4.493  83.503  1.00 98.13           O  
ATOM   3026  CB  LYS J 367      11.283  -2.419  85.621  1.00 96.33           C  
ATOM   3027  CG  LYS J 367      11.295  -1.545  86.885  1.00 94.46           C  
ATOM   3028  CD  LYS J 367      10.743  -2.272  88.106  1.00 92.39           C  
ATOM   3029  CE  LYS J 367      10.909  -1.440  89.379  1.00 88.86           C  
ATOM   3030  NZ  LYS J 367      10.246  -2.106  90.535  1.00 84.85           N  
ATOM   3031  N   TYR J 368       9.994  -2.450  82.575  1.00 98.12           N  
ATOM   3032  CA  TYR J 368      10.209  -2.873  81.198  1.00 98.27           C  
ATOM   3033  C   TYR J 368      11.609  -2.461  80.766  1.00 98.14           C  
ATOM   3034  O   TYR J 368      12.022  -1.317  80.993  1.00 98.19           O  
ATOM   3035  CB  TYR J 368       9.174  -2.235  80.265  1.00 98.44           C  
ATOM   3036  CG  TYR J 368       7.811  -2.891  80.318  1.00 98.67           C  
ATOM   3037  CD1 TYR J 368       6.956  -2.689  81.396  1.00 91.98           C  
ATOM   3038  CD2 TYR J 368       7.385  -3.721  79.293  1.00 91.83           C  
ATOM   3039  CE1 TYR J 368       5.707  -3.299  81.451  1.00 92.36           C  
ATOM   3040  CE2 TYR J 368       6.137  -4.336  79.331  1.00 91.64           C  
ATOM   3041  CZ  TYR J 368       5.306  -4.123  80.415  1.00 98.62           C  
ATOM   3042  OH  TYR J 368       4.070  -4.734  80.459  1.00 98.38           O  
ATOM   3043  N   TYR J 369      12.327  -3.388  80.123  1.00 98.73           N  
ATOM   3044  CA  TYR J 369      13.716  -3.186  79.724  1.00 98.67           C  
ATOM   3045  C   TYR J 369      13.933  -3.533  78.262  1.00 98.76           C  
ATOM   3046  O   TYR J 369      13.273  -4.417  77.709  1.00 98.75           O  
ATOM   3047  CB  TYR J 369      14.647  -4.074  80.560  1.00 98.33           C  
ATOM   3048  CG  TYR J 369      14.619  -3.791  82.039  1.00 98.09           C  
ATOM   3049  CD1 TYR J 369      15.354  -2.741  82.573  1.00 89.88           C  
ATOM   3050  CD2 TYR J 369      13.859  -4.573  82.902  1.00 89.67           C  
ATOM   3051  CE1 TYR J 369      15.335  -2.473  83.936  1.00 91.11           C  
ATOM   3052  CE2 TYR J 369      13.829  -4.311  84.269  1.00 89.23           C  
ATOM   3053  CZ  TYR J 369      14.569  -3.260  84.777  1.00 96.72           C  
ATOM   3054  OH  TYR J 369      14.545  -2.994  86.124  1.00 95.48           O  
ATOM   3055  N   LEU J 370      14.897  -2.845  77.656  1.00 98.62           N  
ATOM   3056  CA  LEU J 370      15.422  -3.201  76.347  1.00 98.54           C  
ATOM   3057  C   LEU J 370      16.921  -3.410  76.468  1.00 98.33           C  
ATOM   3058  O   LEU J 370      17.608  -2.679  77.193  1.00 97.86           O  
ATOM   3059  CB  LEU J 370      15.122  -2.109  75.313  1.00 98.44           C  
ATOM   3060  CG  LEU J 370      13.640  -1.865  75.022  1.00 98.21           C  
ATOM   3061  CD1 LEU J 370      13.475  -0.656  74.098  1.00 95.84           C  
ATOM   3062  CD2 LEU J 370      12.991  -3.100  74.399  1.00 95.84           C  
ATOM   3063  N   TYR J 371      17.423  -4.413  75.761  1.00 98.38           N  
ATOM   3064  CA  TYR J 371      18.852  -4.709  75.721  1.00 98.35           C  
ATOM   3065  C   TYR J 371      19.421  -4.197  74.401  1.00 98.29           C  
ATOM   3066  O   TYR J 371      18.860  -4.469  73.336  1.00 98.33           O  
ATOM   3067  CB  TYR J 371      19.079  -6.217  75.862  1.00 98.34           C  
ATOM   3068  CG  TYR J 371      20.533  -6.643  75.894  1.00 98.29           C  
ATOM   3069  CD1 TYR J 371      21.236  -6.870  74.714  1.00 90.91           C  
ATOM   3070  CD2 TYR J 371      21.191  -6.826  77.104  1.00 91.31           C  
ATOM   3071  CE1 TYR J 371      22.566  -7.271  74.736  1.00 90.93           C  
ATOM   3072  CE2 TYR J 371      22.520  -7.229  77.141  1.00 90.46           C  
ATOM   3073  CZ  TYR J 371      23.204  -7.450  75.954  1.00 97.59           C  
ATOM   3074  OH  TYR J 371      24.523  -7.849  75.982  1.00 96.79           O  
ATOM   3075  N   ASN J 372      20.536  -3.484  74.485  1.00 97.80           N  
ATOM   3076  CA  ASN J 372      21.199  -2.878  73.334  1.00 97.60           C  
ATOM   3077  C   ASN J 372      20.268  -1.944  72.563  1.00 97.59           C  
ATOM   3078  O   ASN J 372      20.174  -2.002  71.334  1.00 97.43           O  
ATOM   3079  CB  ASN J 372      21.796  -3.932  72.396  1.00 97.43           C  
ATOM   3080  CG  ASN J 372      22.722  -3.316  71.362  1.00 97.97           C  
ATOM   3081  OD1 ASN J 372      23.325  -2.269  71.608  1.00 93.78           O  
ATOM   3082  ND2 ASN J 372      22.841  -3.953  70.204  1.00 93.55           N  
ATOM   3083  N   TRP J 373      19.581  -1.086  73.287  1.00 98.01           N  
ATOM   3084  CA  TRP J 373      18.738  -0.070  72.665  1.00 97.75           C  
ATOM   3085  C   TRP J 373      18.706   1.173  73.543  1.00 97.12           C  
ATOM   3086  O   TRP J 373      18.407   1.078  74.738  1.00 96.67           O  
ATOM   3087  CB  TRP J 373      17.311  -0.579  72.434  1.00 97.73           C  
ATOM   3088  CG  TRP J 373      16.613   0.245  71.404  1.00 98.03           C  
ATOM   3089  CD1 TRP J 373      15.750   1.284  71.622  1.00 97.53           C  
ATOM   3090  CD2 TRP J 373      16.790   0.153  69.987  1.00 98.20           C  
ATOM   3091  NE1 TRP J 373      15.372   1.837  70.420  1.00 97.73           N  
ATOM   3092  CE2 TRP J 373      15.996   1.163  69.403  1.00 97.93           C  
ATOM   3093  CE3 TRP J 373      17.544  -0.693  69.152  1.00 97.96           C  
ATOM   3094  CZ2 TRP J 373      15.940   1.356  68.017  1.00 97.72           C  
ATOM   3095  CZ3 TRP J 373      17.488  -0.496  67.775  1.00 97.48           C  
ATOM   3096  CH2 TRP J 373      16.686   0.514  67.226  1.00 97.39           C  
ATOM   3097  N   LYS J 374      19.014   2.326  72.958  1.00 97.02           N  
ATOM   3098  CA  LYS J 374      18.914   3.578  73.693  1.00 96.06           C  
ATOM   3099  C   LYS J 374      17.771   4.411  73.143  1.00 95.81           C  
ATOM   3100  O   LYS J 374      17.660   4.639  71.933  1.00 94.80           O  
ATOM   3101  CB  LYS J 374      20.235   4.353  73.712  1.00 93.43           C  
ATOM   3102  CG  LYS J 374      20.849   4.704  72.395  0.99 88.08           C  
ATOM   3103  CD  LYS J 374      22.083   5.583  72.598  0.99 87.21           C  
ATOM   3104  CE  LYS J 374      23.276   5.044  71.844  0.99 82.06           C  
ATOM   3105  NZ  LYS J 374      24.435   5.988  71.878  0.98 76.12           N  
ATOM   3106  N   CYS J 375      16.916   4.854  74.046  1.00 96.77           N  
ATOM   3107  CA  CYS J 375      15.773   5.684  73.697  1.00 96.33           C  
ATOM   3108  C   CYS J 375      15.249   6.356  74.954  1.00 95.71           C  
ATOM   3109  O   CYS J 375      15.639   6.007  76.073  1.00 94.81           O  
ATOM   3110  CB  CYS J 375      14.664   4.859  73.031  1.00 96.09           C  
ATOM   3111  SG  CYS J 375      13.918   3.612  74.103  1.00 97.02           S  
ATOM   3112  N   ALA J 376      14.370   7.329  74.769  1.00 94.13           N  
ATOM   3113  CA  ALA J 376      13.732   7.993  75.896  1.00 93.56           C  
ATOM   3114  C   ALA J 376      12.809   7.020  76.621  1.00 94.11           C  
ATOM   3115  O   ALA J 376      12.109   6.225  75.982  1.00 93.86           O  
ATOM   3116  CB  ALA J 376      12.941   9.210  75.416  1.00 91.71           C  
ATOM   3117  N   SER J 377      12.805   7.083  77.950  1.00 93.52           N  
ATOM   3118  CA  SER J 377      11.841   6.322  78.732  1.00 93.33           C  
ATOM   3119  C   SER J 377      10.470   6.996  78.638  1.00 92.68           C  
ATOM   3120  O   SER J 377      10.349   8.133  78.169  1.00 92.45           O  
ATOM   3121  CB  SER J 377      12.295   6.201  80.187  1.00 91.82           C  
ATOM   3122  OG  SER J 377      12.383   7.470  80.799  1.00 84.11           O  
ATOM   3123  N   PHE J 378       9.432   6.289  79.065  1.00 92.60           N  
ATOM   3124  CA  PHE J 378       8.075   6.817  78.939  1.00 93.17           C  
ATOM   3125  C   PHE J 378       7.146   6.227  79.989  1.00 94.16           C  
ATOM   3126  O   PHE J 378       7.429   5.188  80.585  1.00 94.14           O  
ATOM   3127  CB  PHE J 378       7.524   6.586  77.522  1.00 91.64           C  
ATOM   3128  CG  PHE J 378       7.876   5.238  76.940  1.00 93.75           C  
ATOM   3129  CD1 PHE J 378       7.115   4.116  77.235  1.00 87.08           C  
ATOM   3130  CD2 PHE J 378       8.971   5.094  76.104  1.00 87.87           C  
ATOM   3131  CE1 PHE J 378       7.446   2.871  76.707  1.00 86.86           C  
ATOM   3132  CE2 PHE J 378       9.310   3.853  75.567  1.00 86.60           C  
ATOM   3133  CZ  PHE J 378       8.546   2.741  75.872  1.00 93.23           C  
ATOM   3134  N   ALA J 379       6.031   6.914  80.207  1.00 90.05           N  
ATOM   3135  CA  ALA J 379       5.026   6.477  81.166  1.00 91.34           C  
ATOM   3136  C   ALA J 379       4.410   5.148  80.726  1.00 92.91           C  
ATOM   3137  O   ALA J 379       4.341   4.850  79.529  1.00 92.80           O  
ATOM   3138  CB  ALA J 379       3.946   7.542  81.315  1.00 88.85           C  
ATOM   3139  N   PRO J 380       3.929   4.344  81.685  1.00 93.95           N  
ATOM   3140  CA  PRO J 380       3.406   3.019  81.319  1.00 95.07           C  
ATOM   3141  C   PRO J 380       2.164   3.049  80.433  1.00 95.47           C  
ATOM   3142  O   PRO J 380       1.888   2.048  79.764  1.00 95.57           O  
ATOM   3143  CB  PRO J 380       3.120   2.357  82.683  1.00 94.18           C  
ATOM   3144  CG  PRO J 380       3.003   3.491  83.647  1.00 93.05           C  
ATOM   3145  CD  PRO J 380       3.952   4.549  83.143  1.00 95.35           C  
ATOM   3146  N   ALA J 381       1.427   4.148  80.389  1.00 93.53           N  
ATOM   3147  CA  ALA J 381       0.292   4.245  79.470  1.00 93.94           C  
ATOM   3148  C   ALA J 381       0.720   4.093  78.010  1.00 94.33           C  
ATOM   3149  O   ALA J 381      -0.106   3.768  77.150  1.00 94.05           O  
ATOM   3150  CB  ALA J 381      -0.443   5.571  79.667  1.00 92.22           C  
ATOM   3151  N   HIS J 382       1.995   4.328  77.722  1.00 95.04           N  
ATOM   3152  CA  HIS J 382       2.532   4.180  76.371  1.00 94.67           C  
ATOM   3153  C   HIS J 382       3.051   2.767  76.077  1.00 95.92           C  
ATOM   3154  O   HIS J 382       3.492   2.498  74.954  1.00 96.43           O  
ATOM   3155  CB  HIS J 382       3.647   5.202  76.135  1.00 92.44           C  
ATOM   3156  CG  HIS J 382       3.161   6.617  76.119  1.00 89.70           C  
ATOM   3157  ND1 HIS J 382       2.709   7.237  74.975  1.00 76.63           N  
ATOM   3158  CD2 HIS J 382       3.047   7.530  77.117  1.00 76.07           C  
ATOM   3159  CE1 HIS J 382       2.340   8.477  75.268  1.00 76.54           C  
ATOM   3160  NE2 HIS J 382       2.536   8.684  76.558  1.00 78.03           N  
ATOM   3161  N   VAL J 383       3.021   1.887  77.060  1.00 96.43           N  
ATOM   3162  CA  VAL J 383       3.441   0.498  76.883  1.00 97.02           C  
ATOM   3163  C   VAL J 383       2.264  -0.308  76.346  1.00 97.20           C  
ATOM   3164  O   VAL J 383       1.193  -0.337  76.958  1.00 97.50           O  
ATOM   3165  CB  VAL J 383       3.939  -0.116  78.210  1.00 97.19           C  
ATOM   3166  CG1 VAL J 383       4.183  -1.622  78.060  1.00 95.25           C  
ATOM   3167  CG2 VAL J 383       5.200   0.595  78.689  1.00 95.22           C  
ATOM   3168  N   GLY J 384       2.467  -0.962  75.205  1.00 98.12           N  
ATOM   3169  CA  GLY J 384       1.441  -1.790  74.587  1.00 98.07           C  
ATOM   3170  C   GLY J 384       1.831  -3.249  74.466  1.00 98.24           C  
ATOM   3171  O   GLY J 384       1.451  -3.913  73.497  1.00 98.11           O  
ATOM   3172  N   ILE J 385       2.594  -3.760  75.420  1.00 98.73           N  
ATOM   3173  CA  ILE J 385       2.987  -5.172  75.407  1.00 98.73           C  
ATOM   3174  C   ILE J 385       2.932  -5.729  76.827  1.00 98.70           C  
ATOM   3175  O   ILE J 385       3.283  -5.048  77.796  1.00 98.59           O  
ATOM   3176  CB  ILE J 385       4.381  -5.382  74.763  1.00 98.61           C  
ATOM   3177  CG1 ILE J 385       4.684  -6.873  74.575  1.00 98.08           C  
ATOM   3178  CG2 ILE J 385       5.487  -4.693  75.570  1.00 97.59           C  
ATOM   3179  CD1 ILE J 385       5.883  -7.149  73.666  1.00 97.38           C  
ATOM   3180  N   VAL J 386       2.467  -6.974  76.926  1.00 98.81           N  
ATOM   3181  CA  VAL J 386       2.392  -7.693  78.195  1.00 98.78           C  
ATOM   3182  C   VAL J 386       3.263  -8.935  78.071  1.00 98.72           C  
ATOM   3183  O   VAL J 386       3.039  -9.764  77.185  1.00 98.38           O  
ATOM   3184  CB  VAL J 386       0.935  -8.090  78.531  1.00 98.54           C  
ATOM   3185  CG1 VAL J 386       0.881  -8.932  79.808  1.00 96.46           C  
ATOM   3186  CG2 VAL J 386       0.061  -6.841  78.675  1.00 95.28           C  
ATOM   3187  N   LEU J 387       4.263  -9.054  78.938  1.00 98.75           N  
ATOM   3188  CA  LEU J 387       5.103 -10.253  78.981  1.00 98.63           C  
ATOM   3189  C   LEU J 387       4.598 -11.194  80.067  1.00 98.48           C  
ATOM   3190  O   LEU J 387       3.983 -10.768  81.042  1.00 97.18           O  
ATOM   3191  CB  LEU J 387       6.582  -9.905  79.216  1.00 97.96           C  
ATOM   3192  CG  LEU J 387       7.235  -8.904  78.253  1.00 96.36           C  
ATOM   3193  CD1 LEU J 387       8.759  -9.003  78.355  1.00 90.82           C  
ATOM   3194  CD2 LEU J 387       6.795  -9.104  76.812  1.00 90.64           C  
ATOM   3195  N   LEU J 388       4.868 -12.491  79.897  1.00 97.92           N  
ATOM   3196  CA  LEU J 388       4.289 -13.517  80.750  1.00 97.90           C  
ATOM   3197  C   LEU J 388       5.068 -13.748  82.039  1.00 95.69           C  
ATOM   3198  O   LEU J 388       6.257 -13.397  82.126  1.00 89.47           O  
ATOM   3199  CB  LEU J 388       4.183 -14.834  79.967  1.00 97.49           C  
ATOM   3200  CG  LEU J 388       3.392 -14.749  78.661  1.00 97.77           C  
ATOM   3201  CD1 LEU J 388       3.503 -16.067  77.909  1.00 95.40           C  
ATOM   3202  CD2 LEU J 388       1.939 -14.397  78.941  1.00 94.93           C  
ATOM   3203  OXT LEU J 388       4.513 -14.276  82.995  0.99 92.21           O  
TER    3204      LEU J 388                                                      
ATOM   3205  N   GLY Q   1       2.237  37.989  86.510  0.30 26.18           N  
ATOM   3206  CA  GLY Q   1       1.877  38.983  87.536  0.31 28.39           C  
ATOM   3207  C   GLY Q   1       2.782  38.893  88.746  0.32 30.59           C  
ATOM   3208  O   GLY Q   1       3.627  37.992  88.833  0.32 27.04           O  
ATOM   3209  N   PRO Q   2       2.616  39.813  89.687  0.43 32.07           N  
ATOM   3210  CA  PRO Q   2       3.442  39.793  90.895  0.45 33.75           C  
ATOM   3211  C   PRO Q   2       3.113  38.611  91.803  0.46 35.66           C  
ATOM   3212  O   PRO Q   2       1.987  38.102  91.805  0.46 33.38           O  
ATOM   3213  CB  PRO Q   2       3.099  41.121  91.578  0.46 31.13           C  
ATOM   3214  CG  PRO Q   2       1.736  41.453  91.086  0.42 31.02           C  
ATOM   3215  CD  PRO Q   2       1.670  40.927  89.671  0.40 35.97           C  
ATOM   3216  N   HIS Q   3       4.118  38.181  92.559  0.46 39.83           N  
ATOM   3217  CA  HIS Q   3       3.958  37.107  93.520  0.46 41.16           C  
ATOM   3218  C   HIS Q   3       3.847  37.706  94.915  0.49 41.33           C  
ATOM   3219  O   HIS Q   3       4.699  38.504  95.326  0.49 38.36           O  
ATOM   3220  CB  HIS Q   3       5.130  36.133  93.432  0.48 38.56           C  
ATOM   3221  CG  HIS Q   3       5.212  35.433  92.110  0.44 34.38           C  
ATOM   3222  ND1 HIS Q   3       4.980  34.082  91.965  0.44 30.82           N  
ATOM   3223  CD2 HIS Q   3       5.481  35.911  90.874  0.44 31.06           C  
ATOM   3224  CE1 HIS Q   3       5.109  33.754  90.686  0.42 29.66           C  
ATOM   3225  NE2 HIS Q   3       5.412  34.844  90.001  0.44 30.14           N  
ATOM   3226  N   MET Q   4       2.804  37.325  95.642  0.63 43.67           N  
ATOM   3227  CA  MET Q   4       2.494  37.946  96.931  0.63 44.74           C  
ATOM   3228  C   MET Q   4       2.674  37.005  98.118  0.65 48.15           C  
ATOM   3229  O   MET Q   4       2.454  37.406  99.265  0.65 44.30           O  
ATOM   3230  CB  MET Q   4       1.063  38.480  96.909  0.66 39.57           C  
ATOM   3231  CG  MET Q   4       0.828  39.489  95.809  0.59 33.71           C  
ATOM   3232  SD  MET Q   4      -0.862  40.068  95.774  0.56 29.26           S  
ATOM   3233  CE  MET Q   4      -0.853  41.006  94.261  0.57 25.45           C  
ATOM   3234  N   ASP Q   5       3.055  35.761  97.859  0.88 59.12           N  
ATOM   3235  CA  ASP Q   5       3.258  34.760  98.898  0.88 62.38           C  
ATOM   3236  C   ASP Q   5       4.739  34.669  99.276  0.89 67.34           C  
ATOM   3237  O   ASP Q   5       5.583  35.362  98.697  0.89 64.14           O  
ATOM   3238  CB  ASP Q   5       2.725  33.403  98.420  0.88 54.91           C  
ATOM   3239  CG  ASP Q   5       3.327  32.987  97.082  0.83 46.87           C  
ATOM   3240  OD1 ASP Q   5       3.747  33.870  96.299  0.82 41.22           O  
ATOM   3241  OD2 ASP Q   5       3.360  31.773  96.803  0.81 40.42           O  
ATOM   3242  N   TYR Q   6       5.066  33.824 100.262  1.00 77.94           N  
ATOM   3243  CA  TYR Q   6       6.440  33.680 100.756  1.00 81.72           C  
ATOM   3244  C   TYR Q   6       7.065  35.061 100.987  1.00 81.80           C  
ATOM   3245  O   TYR Q   6       8.001  35.471 100.291  1.00 81.03           O  
ATOM   3246  CB  TYR Q   6       7.283  32.832  99.788  1.00 82.10           C  
ATOM   3247  CG  TYR Q   6       6.914  31.365  99.789  0.99 82.22           C  
ATOM   3248  CD1 TYR Q   6       7.339  30.522 100.816  0.99 75.32           C  
ATOM   3249  CD2 TYR Q   6       6.136  30.817  98.774  0.99 75.68           C  
ATOM   3250  CE1 TYR Q   6       7.001  29.173 100.833  0.99 74.82           C  
ATOM   3251  CE2 TYR Q   6       5.791  29.467  98.781  0.99 74.58           C  
ATOM   3252  CZ  TYR Q   6       6.227  28.654  99.811  0.99 81.15           C  
ATOM   3253  OH  TYR Q   6       5.890  27.319  99.824  0.99 78.55           O  
ATOM   3254  N   LYS Q   7       6.534  35.778 101.972  1.00 82.09           N  
ATOM   3255  CA  LYS Q   7       6.955  37.166 102.206  1.00 82.99           C  
ATOM   3256  C   LYS Q   7       8.469  37.312 102.330  1.00 84.29           C  
ATOM   3257  O   LYS Q   7       9.041  38.275 101.818  1.00 83.95           O  
ATOM   3258  CB  LYS Q   7       6.275  37.739 103.451  1.00 79.77           C  
ATOM   3259  CG  LYS Q   7       4.786  38.025 103.285  0.97 69.85           C  
ATOM   3260  CD  LYS Q   7       4.513  39.228 102.379  0.95 64.27           C  
ATOM   3261  CE  LYS Q   7       4.900  40.542 103.039  0.95 54.45           C  
ATOM   3262  NZ  LYS Q   7       4.356  41.715 102.305  0.94 47.36           N  
ATOM   3263  N   PHE Q   8       9.122  36.380 102.996  1.00 86.46           N  
ATOM   3264  CA  PHE Q   8      10.583  36.426 103.050  1.00 88.65           C  
ATOM   3265  C   PHE Q   8      11.221  35.822 101.803  1.00 89.40           C  
ATOM   3266  O   PHE Q   8      12.040  36.476 101.148  1.00 89.97           O  
ATOM   3267  CB  PHE Q   8      11.123  35.728 104.302  1.00 90.13           C  
ATOM   3268  CG  PHE Q   8      12.627  35.577 104.273  1.00 92.62           C  
ATOM   3269  CD1 PHE Q   8      13.444  36.700 104.316  1.00 85.30           C  
ATOM   3270  CD2 PHE Q   8      13.214  34.328 104.162  1.00 86.09           C  
ATOM   3271  CE1 PHE Q   8      14.830  36.578 104.256  1.00 87.03           C  
ATOM   3272  CE2 PHE Q   8      14.601  34.196 104.105  1.00 86.39           C  
ATOM   3273  CZ  PHE Q   8      15.406  35.322 104.153  1.00 94.28           C  
ATOM   3274  N   TRP Q   9      10.848  34.578 101.467  1.00 90.58           N  
ATOM   3275  CA  TRP Q   9      11.606  33.869 100.438  1.00 91.33           C  
ATOM   3276  C   TRP Q   9      11.494  34.486  99.048  1.00 90.63           C  
ATOM   3277  O   TRP Q   9      12.431  34.376  98.254  1.00 90.52           O  
ATOM   3278  CB  TRP Q   9      11.270  32.366 100.443  1.00 92.33           C  
ATOM   3279  CG  TRP Q   9      12.103  31.675 101.470  1.00 94.00           C  
ATOM   3280  CD1 TRP Q   9      11.691  31.118 102.646  1.00 94.10           C  
ATOM   3281  CD2 TRP Q   9      13.530  31.562 101.450  1.00 95.47           C  
ATOM   3282  NE1 TRP Q   9      12.773  30.657 103.355  1.00 95.41           N  
ATOM   3283  CE2 TRP Q   9      13.915  30.916 102.644  1.00 95.81           C  
ATOM   3284  CE3 TRP Q   9      14.528  31.940 100.531  1.00 96.22           C  
ATOM   3285  CZ2 TRP Q   9      15.250  30.647 102.945  1.00 96.09           C  
ATOM   3286  CZ3 TRP Q   9      15.853  31.670 100.830  1.00 96.39           C  
ATOM   3287  CH2 TRP Q   9      16.203  31.030 102.024  1.00 96.43           C  
ATOM   3288  N   TYR Q  10      10.393  35.170  98.757  1.00 87.70           N  
ATOM   3289  CA  TYR Q  10      10.281  35.833  97.456  1.00 85.81           C  
ATOM   3290  C   TYR Q  10      11.095  37.128  97.371  1.00 85.53           C  
ATOM   3291  O   TYR Q  10      11.201  37.716  96.292  1.00 83.71           O  
ATOM   3292  CB  TYR Q  10       8.807  36.053  97.080  1.00 82.97           C  
ATOM   3293  CG  TYR Q  10       8.153  34.826  96.466  1.00 77.07           C  
ATOM   3294  CD1 TYR Q  10       8.763  33.570  96.521  1.00 69.56           C  
ATOM   3295  CD2 TYR Q  10       6.930  34.921  95.824  1.00 69.50           C  
ATOM   3296  CE1 TYR Q  10       8.169  32.448  95.948  1.00 64.62           C  
ATOM   3297  CE2 TYR Q  10       6.319  33.808  95.246  1.00 64.67           C  
ATOM   3298  CZ  TYR Q  10       6.949  32.577  95.312  1.00 66.15           C  
ATOM   3299  OH  TYR Q  10       6.357  31.473  94.745  1.00 61.21           O  
ATOM   3300  N   THR Q  11      11.697  37.562  98.476  1.00 88.15           N  
ATOM   3301  CA  THR Q  11      12.659  38.672  98.440  1.00 87.94           C  
ATOM   3302  C   THR Q  11      14.083  38.193  98.164  1.00 89.16           C  
ATOM   3303  O   THR Q  11      14.985  39.019  97.991  1.00 89.20           O  
ATOM   3304  CB  THR Q  11      12.673  39.470  99.757  1.00 86.69           C  
ATOM   3305  OG1 THR Q  11      13.295  38.704 100.805  1.00 85.96           O  
ATOM   3306  CG2 THR Q  11      11.264  39.878 100.177  1.00 84.76           C  
ATOM   3307  N   GLN Q  12      14.287  36.886  98.123  1.00 93.28           N  
ATOM   3308  CA  GLN Q  12      15.619  36.298  98.054  1.00 94.07           C  
ATOM   3309  C   GLN Q  12      15.937  35.780  96.650  1.00 94.13           C  
ATOM   3310  O   GLN Q  12      15.028  35.483  95.867  1.00 94.47           O  
ATOM   3311  CB  GLN Q  12      15.721  35.160  99.077  1.00 94.55           C  
ATOM   3312  CG  GLN Q  12      15.490  35.598 100.516  1.00 94.70           C  
ATOM   3313  CD  GLN Q  12      16.484  36.656 100.958  1.00 96.28           C  
ATOM   3314  OE1 GLN Q  12      16.121  37.794 101.256  1.00 88.20           O  
ATOM   3315  NE2 GLN Q  12      17.759  36.284 100.967  1.00 87.87           N  
ATOM   3316  N   PRO Q  13      17.231  35.646  96.324  1.00 95.49           N  
ATOM   3317  CA  PRO Q  13      17.636  35.134  95.008  1.00 95.78           C  
ATOM   3318  C   PRO Q  13      17.486  33.613  94.918  1.00 96.15           C  
ATOM   3319  O   PRO Q  13      18.475  32.868  94.900  1.00 95.95           O  
ATOM   3320  CB  PRO Q  13      19.098  35.586  94.890  1.00 95.02           C  
ATOM   3321  CG  PRO Q  13      19.580  35.636  96.306  1.00 95.08           C  
ATOM   3322  CD  PRO Q  13      18.387  36.089  97.125  1.00 96.63           C  
ATOM   3323  N   VAL Q  14      16.245  33.168  94.868  1.00 96.70           N  
ATOM   3324  CA  VAL Q  14      15.884  31.763  94.715  1.00 96.48           C  
ATOM   3325  C   VAL Q  14      14.746  31.684  93.699  1.00 95.43           C  
ATOM   3326  O   VAL Q  14      14.077  32.688  93.433  1.00 94.76           O  
ATOM   3327  CB  VAL Q  14      15.456  31.121  96.057  1.00 96.37           C  
ATOM   3328  CG1 VAL Q  14      16.619  31.093  97.048  1.00 92.76           C  
ATOM   3329  CG2 VAL Q  14      14.243  31.849  96.648  1.00 91.07           C  
ATOM   3330  N   PRO Q  15      14.508  30.510  93.113  1.00 95.45           N  
ATOM   3331  CA  PRO Q  15      13.409  30.415  92.144  1.00 94.29           C  
ATOM   3332  C   PRO Q  15      12.056  30.623  92.812  1.00 92.74           C  
ATOM   3333  O   PRO Q  15      11.854  30.222  93.963  1.00 90.96           O  
ATOM   3334  CB  PRO Q  15      13.512  28.984  91.588  1.00 93.47           C  
ATOM   3335  CG  PRO Q  15      14.828  28.449  92.064  1.00 92.51           C  
ATOM   3336  CD  PRO Q  15      15.184  29.215  93.300  1.00 95.32           C  
ATOM   3337  N   LYS Q  16      11.128  31.221  92.089  1.00 89.64           N  
ATOM   3338  CA  LYS Q  16       9.734  31.265  92.521  1.00 87.31           C  
ATOM   3339  C   LYS Q  16       9.127  29.876  92.345  1.00 86.29           C  
ATOM   3340  O   LYS Q  16       9.642  29.049  91.582  1.00 84.77           O  
ATOM   3341  CB  LYS Q  16       8.947  32.302  91.712  1.00 85.09           C  
ATOM   3342  CG  LYS Q  16       9.558  33.696  91.685  0.98 80.17           C  
ATOM   3343  CD  LYS Q  16       9.606  34.336  93.057  0.97 75.62           C  
ATOM   3344  CE  LYS Q  16      10.200  35.748  92.991  0.97 68.05           C  
ATOM   3345  NZ  LYS Q  16      11.667  35.727  92.750  0.96 61.58           N  
ATOM   3346  N   ILE Q  17       8.019  29.612  93.051  0.99 83.15           N  
ATOM   3347  CA  ILE Q  17       7.403  28.278  93.006  0.99 81.63           C  
ATOM   3348  C   ILE Q  17       7.134  27.824  91.571  0.99 81.02           C  
ATOM   3349  O   ILE Q  17       7.357  26.654  91.234  0.99 78.95           O  
ATOM   3350  CB  ILE Q  17       6.094  28.250  93.830  0.99 78.08           C  
ATOM   3351  CG1 ILE Q  17       6.412  28.358  95.329  0.99 70.66           C  
ATOM   3352  CG2 ILE Q  17       5.272  26.983  93.540  0.99 67.43           C  
ATOM   3353  CD1 ILE Q  17       7.298  27.238  95.863  0.98 61.49           C  
ATOM   3354  N   ASN Q  18       6.683  28.731  90.721  0.99 79.15           N  
ATOM   3355  CA  ASN Q  18       6.334  28.358  89.352  0.99 77.38           C  
ATOM   3356  C   ASN Q  18       7.449  28.569  88.329  0.99 78.08           C  
ATOM   3357  O   ASN Q  18       7.225  28.384  87.127  0.99 75.30           O  
ATOM   3358  CB  ASN Q  18       5.044  29.061  88.936  0.99 72.35           C  
ATOM   3359  CG  ASN Q  18       3.846  28.508  89.679  0.96 64.46           C  
ATOM   3360  OD1 ASN Q  18       3.629  27.292  89.697  0.96 55.62           O  
ATOM   3361  ND2 ASN Q  18       3.071  29.376  90.311  0.96 54.20           N  
ATOM   3362  N   ASP Q  19       8.648  28.924  88.783  0.99 84.25           N  
ATOM   3363  CA  ASP Q  19       9.794  29.028  87.880  1.00 85.24           C  
ATOM   3364  C   ASP Q  19      10.290  27.641  87.487  1.00 85.24           C  
ATOM   3365  O   ASP Q  19      10.421  26.747  88.333  1.00 84.76           O  
ATOM   3366  CB  ASP Q  19      10.959  29.777  88.537  1.00 83.96           C  
ATOM   3367  CG  ASP Q  19      10.763  31.280  88.600  0.99 83.12           C  
ATOM   3368  OD1 ASP Q  19       9.876  31.810  87.893  0.99 77.85           O  
ATOM   3369  OD2 ASP Q  19      11.528  31.930  89.349  0.99 77.31           O  
ATOM   3370  N   GLU Q  20      10.595  27.480  86.209  0.99 85.02           N  
ATOM   3371  CA  GLU Q  20      11.238  26.276  85.695  0.99 85.71           C  
ATOM   3372  C   GLU Q  20      12.340  26.717  84.747  0.99 86.81           C  
ATOM   3373  O   GLU Q  20      12.132  27.613  83.926  0.99 84.87           O  
ATOM   3374  CB  GLU Q  20      10.233  25.378  84.966  0.99 81.04           C  
ATOM   3375  CG  GLU Q  20       9.143  24.818  85.870  0.94 70.22           C  
ATOM   3376  CD  GLU Q  20       8.162  23.922  85.134  0.93 63.96           C  
ATOM   3377  OE1 GLU Q  20       7.857  24.205  83.954  0.92 55.72           O  
ATOM   3378  OE2 GLU Q  20       7.694  22.929  85.739  0.92 58.44           O  
ATOM   3379  N   PHE Q  21      13.500  26.104  84.866  0.99 88.82           N  
ATOM   3380  CA  PHE Q  21      14.645  26.445  84.027  0.99 90.00           C  
ATOM   3381  C   PHE Q  21      15.039  25.250  83.180  0.99 89.85           C  
ATOM   3382  O   PHE Q  21      15.034  24.113  83.656  0.99 87.83           O  
ATOM   3383  CB  PHE Q  21      15.827  26.902  84.889  0.99 88.53           C  
ATOM   3384  CG  PHE Q  21      15.493  28.064  85.778  0.99 89.87           C  
ATOM   3385  CD1 PHE Q  21      15.266  29.320  85.235  0.99 82.08           C  
ATOM   3386  CD2 PHE Q  21      15.384  27.902  87.148  0.99 82.44           C  
ATOM   3387  CE1 PHE Q  21      14.932  30.393  86.045  0.99 81.48           C  
ATOM   3388  CE2 PHE Q  21      15.053  28.971  87.967  0.99 81.15           C  
ATOM   3389  CZ  PHE Q  21      14.828  30.217  87.413  0.99 86.32           C  
ATOM   3390  N   ASN Q  22      15.389  25.514  81.929  0.99 85.95           N  
ATOM   3391  CA  ASN Q  22      15.836  24.434  81.063  0.99 86.33           C  
ATOM   3392  C   ASN Q  22      17.262  24.017  81.419  0.99 86.68           C  
ATOM   3393  O   ASN Q  22      17.977  24.714  82.149  0.99 85.20           O  
ATOM   3394  CB  ASN Q  22      15.689  24.812  79.578  0.99 82.90           C  
ATOM   3395  CG  ASN Q  22      16.667  25.868  79.132  0.97 77.22           C  
ATOM   3396  OD1 ASN Q  22      17.876  25.660  79.150  0.97 68.29           O  
ATOM   3397  ND2 ASN Q  22      16.149  27.009  78.686  0.97 66.62           N  
ATOM   3398  N   GLU Q  23      17.671  22.878  80.890  0.98 85.12           N  
ATOM   3399  CA  GLU Q  23      18.949  22.266  81.256  0.98 85.16           C  
ATOM   3400  C   GLU Q  23      20.173  23.083  80.824  0.98 86.06           C  
ATOM   3401  O   GLU Q  23      21.277  22.838  81.316  0.98 83.48           O  
ATOM   3402  CB  GLU Q  23      19.033  20.834  80.699  0.98 79.71           C  
ATOM   3403  CG  GLU Q  23      18.494  20.655  79.292  0.94 70.36           C  
ATOM   3404  CD  GLU Q  23      16.974  20.781  79.206  0.93 64.55           C  
ATOM   3405  OE1 GLU Q  23      16.258  20.032  79.925  0.93 57.14           O  
ATOM   3406  OE2 GLU Q  23      16.497  21.637  78.427  0.92 60.14           O  
ATOM   3407  N   SER Q  24      20.005  24.051  79.929  0.99 87.13           N  
ATOM   3408  CA  SER Q  24      21.132  24.884  79.503  0.99 88.30           C  
ATOM   3409  C   SER Q  24      21.438  26.010  80.495  0.99 89.86           C  
ATOM   3410  O   SER Q  24      22.494  26.643  80.406  0.99 87.02           O  
ATOM   3411  CB  SER Q  24      20.874  25.472  78.114  0.99 84.94           C  
ATOM   3412  OG  SER Q  24      19.927  26.522  78.155  0.97 77.60           O  
ATOM   3413  N   VAL Q  25      20.530  26.270  81.434  1.00 91.60           N  
ATOM   3414  CA  VAL Q  25      20.703  27.334  82.415  1.00 92.87           C  
ATOM   3415  C   VAL Q  25      21.433  26.784  83.641  1.00 93.52           C  
ATOM   3416  O   VAL Q  25      20.998  25.800  84.244  1.00 92.91           O  
ATOM   3417  CB  VAL Q  25      19.341  27.940  82.816  1.00 90.66           C  
ATOM   3418  CG1 VAL Q  25      19.502  28.969  83.928  0.99 83.92           C  
ATOM   3419  CG2 VAL Q  25      18.660  28.564  81.599  0.99 83.06           C  
ATOM   3420  N   ASN Q  26      22.534  27.427  84.005  1.00 95.34           N  
ATOM   3421  CA  ASN Q  26      23.341  27.001  85.151  1.00 95.62           C  
ATOM   3422  C   ASN Q  26      24.197  28.186  85.582  1.00 95.86           C  
ATOM   3423  O   ASN Q  26      25.364  28.290  85.197  1.00 95.24           O  
ATOM   3424  CB  ASN Q  26      24.209  25.791  84.781  1.00 94.68           C  
ATOM   3425  CG  ASN Q  26      24.774  25.065  85.992  1.00 96.10           C  
ATOM   3426  OD1 ASN Q  26      24.088  24.880  86.997  1.00 89.89           O  
ATOM   3427  ND2 ASN Q  26      26.025  24.626  85.894  1.00 89.16           N  
ATOM   3428  N   GLU Q  27      23.598  29.082  86.362  1.00 96.01           N  
ATOM   3429  CA  GLU Q  27      24.222  30.363  86.657  1.00 95.85           C  
ATOM   3430  C   GLU Q  27      23.544  31.016  87.864  1.00 96.20           C  
ATOM   3431  O   GLU Q  27      22.421  30.661  88.218  1.00 96.00           O  
ATOM   3432  CB  GLU Q  27      24.125  31.291  85.440  1.00 93.90           C  
ATOM   3433  CG  GLU Q  27      22.691  31.639  85.053  1.00 90.70           C  
ATOM   3434  CD  GLU Q  27      22.578  32.309  83.697  1.00 90.09           C  
ATOM   3435  OE1 GLU Q  27      23.351  31.953  82.781  1.00 80.99           O  
ATOM   3436  OE2 GLU Q  27      21.709  33.187  83.550  1.00 82.45           O  
ATOM   3437  N   PRO Q  28      24.211  31.995  88.495  1.00 96.34           N  
ATOM   3438  CA  PRO Q  28      23.564  32.677  89.620  1.00 96.38           C  
ATOM   3439  C   PRO Q  28      22.412  33.582  89.188  1.00 95.92           C  
ATOM   3440  O   PRO Q  28      22.359  34.041  88.043  1.00 94.99           O  
ATOM   3441  CB  PRO Q  28      24.695  33.507  90.243  1.00 95.59           C  
ATOM   3442  CG  PRO Q  28      25.736  33.622  89.183  1.00 94.14           C  
ATOM   3443  CD  PRO Q  28      25.596  32.419  88.291  1.00 96.71           C  
ATOM   3444  N   PHE Q  29      21.495  33.822  90.126  1.00 95.56           N  
ATOM   3445  CA  PHE Q  29      20.486  34.861  89.939  1.00 94.69           C  
ATOM   3446  C   PHE Q  29      21.135  36.240  89.956  1.00 93.72           C  
ATOM   3447  O   PHE Q  29      20.811  37.096  89.129  1.00 92.01           O  
ATOM   3448  CB  PHE Q  29      19.426  34.789  91.048  1.00 93.73           C  
ATOM   3449  CG  PHE Q  29      18.434  33.676  90.872  1.00 94.68           C  
ATOM   3450  CD1 PHE Q  29      17.318  33.849  90.059  1.00 87.72           C  
ATOM   3451  CD2 PHE Q  29      18.608  32.461  91.521  1.00 87.77           C  
ATOM   3452  CE1 PHE Q  29      16.391  32.826  89.893  1.00 86.70           C  
ATOM   3453  CE2 PHE Q  29      17.688  31.431  91.359  1.00 85.71           C  
ATOM   3454  CZ  PHE Q  29      16.576  31.617  90.544  1.00 92.81           C  
ATOM   3455  N   ILE Q  30      22.037  36.452  90.909  1.00 94.39           N  
ATOM   3456  CA  ILE Q  30      22.745  37.719  91.074  1.00 93.86           C  
ATOM   3457  C   ILE Q  30      24.234  37.437  90.924  1.00 93.99           C  
ATOM   3458  O   ILE Q  30      24.793  36.613  91.655  1.00 93.73           O  
ATOM   3459  CB  ILE Q  30      22.465  38.353  92.451  1.00 91.84           C  
ATOM   3460  CG1 ILE Q  30      20.958  38.554  92.663  0.99 87.09           C  
ATOM   3461  CG2 ILE Q  30      23.220  39.672  92.599  0.99 85.73           C  
ATOM   3462  CD1 ILE Q  30      20.592  38.931  94.094  0.99 78.75           C  
ATOM   3463  N   SER Q  31      24.882  38.108  89.982  0.99 93.61           N  
ATOM   3464  CA  SER Q  31      26.309  37.941  89.737  0.99 92.71           C  
ATOM   3465  C   SER Q  31      27.036  39.267  89.952  0.99 90.90           C  
ATOM   3466  O   SER Q  31      26.425  40.288  90.265  0.99 85.85           O  
ATOM   3467  CB  SER Q  31      26.545  37.405  88.320  0.99 88.95           C  
ATOM   3468  OG  SER Q  31      26.005  38.275  87.346  0.99 79.59           O  
ATOM   3469  N   ASP Q  32      28.359  39.235  89.795  0.98 89.68           N  
ATOM   3470  CA  ASP Q  32      29.202  40.425  89.924  0.98 89.17           C  
ATOM   3471  C   ASP Q  32      29.026  41.105  91.284  0.98 90.11           C  
ATOM   3472  O   ASP Q  32      28.929  42.332  91.376  0.98 86.38           O  
ATOM   3473  CB  ASP Q  32      28.917  41.409  88.781  0.98 83.46           C  
ATOM   3474  CG  ASP Q  32      29.111  40.773  87.414  0.93 74.89           C  
ATOM   3475  OD1 ASP Q  32      30.122  40.059  87.229  0.92 66.52           O  
ATOM   3476  OD2 ASP Q  32      28.252  40.978  86.529  0.92 65.74           O  
ATOM   3477  N   ASN Q  33      28.995  40.301  92.337  0.99 90.96           N  
ATOM   3478  CA  ASN Q  33      28.864  40.807  93.693  0.99 92.37           C  
ATOM   3479  C   ASN Q  33      30.212  41.294  94.219  0.99 92.90           C  
ATOM   3480  O   ASN Q  33      31.264  40.766  93.850  0.99 91.97           O  
ATOM   3481  CB  ASN Q  33      28.303  39.711  94.602  0.99 90.76           C  
ATOM   3482  CG  ASN Q  33      26.973  39.180  94.111  0.99 89.74           C  
ATOM   3483  OD1 ASN Q  33      25.950  39.859  94.217  0.99 82.07           O  
ATOM   3484  ND2 ASN Q  33      26.979  37.975  93.563  0.99 80.37           N  
ATOM   3485  N   LYS Q  34      30.172  42.297  95.094  0.99 92.54           N  
ATOM   3486  CA  LYS Q  34      31.382  42.891  95.648  0.99 93.84           C  
ATOM   3487  C   LYS Q  34      31.344  42.865  97.167  0.99 94.74           C  
ATOM   3488  O   LYS Q  34      30.365  43.299  97.778  0.99 93.89           O  
ATOM   3489  CB  LYS Q  34      31.536  44.332  95.169  0.99 91.00           C  
ATOM   3490  CG  LYS Q  34      31.654  44.481  93.662  0.92 83.06           C  
ATOM   3491  CD  LYS Q  34      31.820  45.943  93.271  0.90 77.93           C  
ATOM   3492  CE  LYS Q  34      31.899  46.111  91.761  0.89 68.54           C  
ATOM   3493  NZ  LYS Q  34      32.121  47.537  91.383  0.87 60.77           N  
ATOM   3494  N   VAL Q  35      32.428  42.397  97.781  1.00 94.62           N  
ATOM   3495  CA  VAL Q  35      32.522  42.344  99.238  1.00 95.35           C  
ATOM   3496  C   VAL Q  35      32.384  43.737  99.848  1.00 95.21           C  
ATOM   3497  O   VAL Q  35      31.765  43.908 100.902  1.00 93.93           O  
ATOM   3498  CB  VAL Q  35      33.841  41.676  99.680  1.00 94.34           C  
ATOM   3499  CG1 VAL Q  35      34.078  41.849 101.176  1.00 89.14           C  
ATOM   3500  CG2 VAL Q  35      33.822  40.194  99.309  1.00 88.39           C  
ATOM   3501  N   GLU Q  36      32.936  44.746  99.184  0.99 94.76           N  
ATOM   3502  CA  GLU Q  36      32.884  46.111  99.711  0.99 94.52           C  
ATOM   3503  C   GLU Q  36      31.460  46.657  99.827  0.99 94.05           C  
ATOM   3504  O   GLU Q  36      31.224  47.599 100.583  0.99 92.41           O  
ATOM   3505  CB  GLU Q  36      33.745  47.058  98.869  0.99 92.94           C  
ATOM   3506  CG  GLU Q  36      33.420  47.063  97.386  0.93 83.80           C  
ATOM   3507  CD  GLU Q  36      34.348  46.180  96.564  0.92 79.13           C  
ATOM   3508  OE1 GLU Q  36      34.764  46.632  95.473  0.92 70.11           O  
ATOM   3509  OE2 GLU Q  36      34.656  45.050  97.004  0.92 73.58           O  
ATOM   3510  N   ASP Q  37      30.518  46.055  99.084  1.00 92.98           N  
ATOM   3511  CA  ASP Q  37      29.126  46.496  99.127  1.00 92.15           C  
ATOM   3512  C   ASP Q  37      28.289  45.734 100.151  1.00 92.78           C  
ATOM   3513  O   ASP Q  37      27.108  46.046 100.335  1.00 92.91           O  
ATOM   3514  CB  ASP Q  37      28.483  46.357  97.745  1.00 90.49           C  
ATOM   3515  CG  ASP Q  37      29.077  47.310  96.723  0.99 87.52           C  
ATOM   3516  OD1 ASP Q  37      29.647  48.345  97.126  0.99 81.08           O  
ATOM   3517  OD2 ASP Q  37      28.961  47.025  95.516  0.99 79.87           O  
ATOM   3518  N   VAL Q  38      28.867  44.742 100.815  1.00 94.32           N  
ATOM   3519  CA  VAL Q  38      28.142  43.966 101.816  1.00 94.96           C  
ATOM   3520  C   VAL Q  38      27.896  44.832 103.049  1.00 94.81           C  
ATOM   3521  O   VAL Q  38      28.786  45.555 103.510  1.00 94.22           O  
ATOM   3522  CB  VAL Q  38      28.902  42.678 102.195  1.00 94.93           C  
ATOM   3523  CG1 VAL Q  38      28.187  41.920 103.316  1.00 91.19           C  
ATOM   3524  CG2 VAL Q  38      29.059  41.776 100.969  1.00 90.67           C  
ATOM   3525  N   ARG Q  39      26.690  44.744 103.571  1.00 92.88           N  
ATOM   3526  CA  ARG Q  39      26.307  45.441 104.790  1.00 93.56           C  
ATOM   3527  C   ARG Q  39      27.304  45.139 105.910  1.00 94.32           C  
ATOM   3528  O   ARG Q  39      27.589  43.972 106.200  1.00 94.49           O  
ATOM   3529  CB  ARG Q  39      24.900  45.001 105.195  1.00 91.78           C  
ATOM   3530  CG  ARG Q  39      24.363  45.621 106.469  1.00 90.73           C  
ATOM   3531  CD  ARG Q  39      22.988  45.056 106.784  1.00 88.47           C  
ATOM   3532  NE  ARG Q  39      22.457  45.581 108.031  0.99 86.22           N  
ATOM   3533  CZ  ARG Q  39      21.297  46.218 108.166  0.99 83.01           C  
ATOM   3534  NH1 ARG Q  39      20.518  46.418 107.116  0.99 76.20           N  
ATOM   3535  NH2 ARG Q  39      20.921  46.657 109.357  0.99 78.62           N  
ATOM   3536  N   LYS Q  40      27.833  46.187 106.551  1.00 94.57           N  
ATOM   3537  CA  LYS Q  40      28.836  46.017 107.597  1.00 94.80           C  
ATOM   3538  C   LYS Q  40      28.218  45.763 108.966  1.00 95.06           C  
ATOM   3539  O   LYS Q  40      28.812  45.077 109.804  1.00 93.31           O  
ATOM   3540  CB  LYS Q  40      29.754  47.234 107.649  1.00 92.64           C  
ATOM   3541  CG  LYS Q  40      30.591  47.395 106.383  0.95 83.82           C  
ATOM   3542  CD  LYS Q  40      31.505  48.598 106.462  0.93 78.30           C  
ATOM   3543  CE  LYS Q  40      32.332  48.746 105.190  0.92 69.32           C  
ATOM   3544  NZ  LYS Q  40      31.483  49.031 104.004  0.92 61.08           N  
ATOM   3545  N   ASP Q  41      27.027  46.296 109.201  1.00 93.61           N  
ATOM   3546  CA  ASP Q  41      26.359  46.166 110.493  1.00 93.55           C  
ATOM   3547  C   ASP Q  41      25.517  44.897 110.544  1.00 94.01           C  
ATOM   3548  O   ASP Q  41      24.874  44.520 109.560  1.00 93.70           O  
ATOM   3549  CB  ASP Q  41      25.452  47.370 110.750  1.00 90.33           C  
ATOM   3550  CG  ASP Q  41      26.221  48.667 110.885  0.99 82.10           C  
ATOM   3551  OD1 ASP Q  41      27.372  48.634 111.367  0.99 72.99           O  
ATOM   3552  OD2 ASP Q  41      25.662  49.723 110.523  0.98 72.17           O  
ATOM   3553  N   GLU Q  42      25.499  44.253 111.713  1.00 94.58           N  
ATOM   3554  CA  GLU Q  42      24.619  43.114 111.944  1.00 95.55           C  
ATOM   3555  C   GLU Q  42      23.169  43.522 111.717  1.00 94.92           C  
ATOM   3556  O   GLU Q  42      22.785  44.673 111.953  1.00 94.19           O  
ATOM   3557  CB  GLU Q  42      24.775  42.603 113.378  1.00 94.64           C  
ATOM   3558  CG  GLU Q  42      26.147  42.032 113.696  1.00 92.72           C  
ATOM   3559  CD  GLU Q  42      26.382  41.862 115.188  1.00 92.68           C  
ATOM   3560  OE1 GLU Q  42      25.766  42.610 115.985  1.00 82.53           O  
ATOM   3561  OE2 GLU Q  42      27.193  40.989 115.565  1.00 84.45           O  
ATOM   3562  N   TYR Q  43      22.357  42.561 111.260  1.00 93.98           N  
ATOM   3563  CA  TYR Q  43      20.928  42.826 111.172  1.00 93.62           C  
ATOM   3564  C   TYR Q  43      20.357  43.028 112.573  1.00 93.07           C  
ATOM   3565  O   TYR Q  43      20.867  42.486 113.560  1.00 92.77           O  
ATOM   3566  CB  TYR Q  43      20.211  41.703 110.423  1.00 93.19           C  
ATOM   3567  CG  TYR Q  43      20.358  41.846 108.927  1.00 94.51           C  
ATOM   3568  CD1 TYR Q  43      19.481  42.643 108.201  1.00 84.45           C  
ATOM   3569  CD2 TYR Q  43      21.398  41.224 108.247  1.00 84.69           C  
ATOM   3570  CE1 TYR Q  43      19.625  42.806 106.828  1.00 83.58           C  
ATOM   3571  CE2 TYR Q  43      21.551  41.381 106.872  1.00 83.46           C  
ATOM   3572  CZ  TYR Q  43      20.660  42.170 106.171  1.00 92.83           C  
ATOM   3573  OH  TYR Q  43      20.803  42.329 104.811  1.00 91.92           O  
ATOM   3574  N   LYS Q  44      19.308  43.827 112.662  1.00 90.39           N  
ATOM   3575  CA  LYS Q  44      18.698  44.143 113.948  1.00 89.82           C  
ATOM   3576  C   LYS Q  44      17.883  42.972 114.472  1.00 90.17           C  
ATOM   3577  O   LYS Q  44      17.159  42.312 113.723  1.00 89.94           O  
ATOM   3578  CB  LYS Q  44      17.803  45.376 113.824  1.00 86.50           C  
ATOM   3579  CG  LYS Q  44      18.535  46.671 113.499  0.95 76.77           C  
ATOM   3580  CD  LYS Q  44      19.291  47.214 114.691  0.92 69.46           C  
ATOM   3581  CE  LYS Q  44      19.873  48.600 114.404  0.91 58.24           C  
ATOM   3582  NZ  LYS Q  44      21.026  48.538 113.469  0.89 48.58           N  
ATOM   3583  N   LEU Q  45      18.004  42.733 115.771  1.00 90.91           N  
ATOM   3584  CA  LEU Q  45      17.158  41.789 116.487  1.00 89.97           C  
ATOM   3585  C   LEU Q  45      16.103  42.560 117.276  1.00 88.15           C  
ATOM   3586  O   LEU Q  45      16.267  43.759 117.518  1.00 86.27           O  
ATOM   3587  CB  LEU Q  45      18.005  40.933 117.439  1.00 91.25           C  
ATOM   3588  CG  LEU Q  45      18.894  39.884 116.762  1.00 93.48           C  
ATOM   3589  CD1 LEU Q  45      19.955  39.380 117.739  1.00 89.04           C  
ATOM   3590  CD2 LEU Q  45      18.050  38.725 116.229  1.00 89.45           C  
ATOM   3591  N   PRO Q  46      15.025  41.887 117.691  1.00 88.48           N  
ATOM   3592  CA  PRO Q  46      14.049  42.577 118.542  1.00 86.52           C  
ATOM   3593  C   PRO Q  46      14.697  43.061 119.834  1.00 86.96           C  
ATOM   3594  O   PRO Q  46      15.712  42.505 120.272  1.00 87.25           O  
ATOM   3595  CB  PRO Q  46      12.995  41.497 118.830  1.00 84.68           C  
ATOM   3596  CG  PRO Q  46      13.157  40.493 117.728  1.00 83.76           C  
ATOM   3597  CD  PRO Q  46      14.629  40.503 117.403  1.00 86.44           C  
ATOM   3598  N   PRO Q  47      14.124  44.083 120.462  1.00 83.34           N  
ATOM   3599  CA  PRO Q  47      14.674  44.543 121.739  1.00 82.35           C  
ATOM   3600  C   PRO Q  47      14.761  43.411 122.757  1.00 84.72           C  
ATOM   3601  O   PRO Q  47      13.833  42.607 122.883  1.00 85.46           O  
ATOM   3602  CB  PRO Q  47      13.677  45.625 122.185  1.00 80.36           C  
ATOM   3603  CG  PRO Q  47      13.053  46.111 120.912  1.00 76.87           C  
ATOM   3604  CD  PRO Q  47      12.983  44.889 120.023  1.00 79.46           C  
ATOM   3605  N   GLY Q  48      15.873  43.358 123.478  1.00 85.91           N  
ATOM   3606  CA  GLY Q  48      16.071  42.344 124.498  1.00 85.65           C  
ATOM   3607  C   GLY Q  48      16.812  41.109 124.031  1.00 87.11           C  
ATOM   3608  O   GLY Q  48      17.002  40.175 124.822  1.00 87.08           O  
ATOM   3609  N   TYR Q  49      17.233  41.089 122.771  1.00 91.35           N  
ATOM   3610  CA  TYR Q  49      17.974  39.959 122.210  1.00 91.22           C  
ATOM   3611  C   TYR Q  49      19.278  40.442 121.590  1.00 91.07           C  
ATOM   3612  O   TYR Q  49      19.352  41.561 121.068  1.00 91.26           O  
ATOM   3613  CB  TYR Q  49      17.128  39.215 121.167  1.00 90.48           C  
ATOM   3614  CG  TYR Q  49      15.866  38.628 121.753  1.00 90.24           C  
ATOM   3615  CD1 TYR Q  49      14.698  39.385 121.839  1.00 77.70           C  
ATOM   3616  CD2 TYR Q  49      15.847  37.331 122.248  1.00 78.91           C  
ATOM   3617  CE1 TYR Q  49      13.541  38.859 122.404  1.00 76.64           C  
ATOM   3618  CE2 TYR Q  49      14.693  36.794 122.815  1.00 76.45           C  
ATOM   3619  CZ  TYR Q  49      13.550  37.563 122.888  1.00 85.76           C  
ATOM   3620  OH  TYR Q  49      12.408  37.038 123.452  1.00 84.01           O  
ATOM   3621  N   SER Q  50      20.302  39.591 121.640  1.00 93.66           N  
ATOM   3622  CA  SER Q  50      21.625  39.943 121.134  1.00 94.01           C  
ATOM   3623  C   SER Q  50      22.251  38.801 120.354  1.00 94.87           C  
ATOM   3624  O   SER Q  50      22.033  37.627 120.664  1.00 95.38           O  
ATOM   3625  CB  SER Q  50      22.564  40.307 122.289  1.00 92.19           C  
ATOM   3626  OG  SER Q  50      22.108  41.447 122.993  1.00 85.51           O  
ATOM   3627  N   TRP Q  51      23.060  39.166 119.357  1.00 95.95           N  
ATOM   3628  CA  TRP Q  51      23.868  38.179 118.649  1.00 96.31           C  
ATOM   3629  C   TRP Q  51      24.972  37.654 119.559  1.00 96.44           C  
ATOM   3630  O   TRP Q  51      25.509  38.381 120.405  1.00 96.51           O  
ATOM   3631  CB  TRP Q  51      24.491  38.792 117.395  1.00 96.38           C  
ATOM   3632  CG  TRP Q  51      23.491  39.242 116.375  1.00 97.42           C  
ATOM   3633  CD1 TRP Q  51      23.192  40.533 116.038  1.00 96.91           C  
ATOM   3634  CD2 TRP Q  51      22.663  38.403 115.549  1.00 97.77           C  
ATOM   3635  NE1 TRP Q  51      22.224  40.551 115.047  1.00 97.49           N  
ATOM   3636  CE2 TRP Q  51      21.880  39.260 114.730  1.00 97.68           C  
ATOM   3637  CE3 TRP Q  51      22.507  37.017 115.421  1.00 97.99           C  
ATOM   3638  CZ2 TRP Q  51      20.956  38.764 113.804  1.00 97.81           C  
ATOM   3639  CZ3 TRP Q  51      21.587  36.527 114.499  1.00 97.67           C  
ATOM   3640  CH2 TRP Q  51      20.826  37.402 113.701  1.00 97.49           C  
ATOM   3641  N   TYR Q  52      25.325  36.383 119.355  1.00 97.64           N  
ATOM   3642  CA  TYR Q  52      26.372  35.728 120.132  1.00 97.30           C  
ATOM   3643  C   TYR Q  52      27.142  34.783 119.218  1.00 97.24           C  
ATOM   3644  O   TYR Q  52      26.539  33.944 118.542  1.00 96.88           O  
ATOM   3645  CB  TYR Q  52      25.746  34.949 121.298  1.00 96.64           C  
ATOM   3646  CG  TYR Q  52      26.748  34.268 122.202  1.00 95.26           C  
ATOM   3647  CD1 TYR Q  52      27.430  34.981 123.183  1.00 85.34           C  
ATOM   3648  CD2 TYR Q  52      27.010  32.909 122.072  1.00 86.28           C  
ATOM   3649  CE1 TYR Q  52      28.351  34.357 124.013  1.00 84.03           C  
ATOM   3650  CE2 TYR Q  52      27.931  32.277 122.900  1.00 83.33           C  
ATOM   3651  CZ  TYR Q  52      28.594  33.006 123.863  1.00 91.12           C  
ATOM   3652  OH  TYR Q  52      29.510  32.382 124.681  1.00 89.80           O  
ATOM   3653  N   VAL Q  53      28.461  34.920 119.178  1.00 97.07           N  
ATOM   3654  CA  VAL Q  53      29.286  33.995 118.408  1.00 96.58           C  
ATOM   3655  C   VAL Q  53      29.547  32.766 119.269  1.00 96.37           C  
ATOM   3656  O   VAL Q  53      30.243  32.846 120.284  1.00 95.51           O  
ATOM   3657  CB  VAL Q  53      30.607  34.639 117.953  1.00 95.38           C  
ATOM   3658  CG1 VAL Q  53      31.491  33.602 117.259  1.00 88.98           C  
ATOM   3659  CG2 VAL Q  53      30.322  35.813 117.021  1.00 88.89           C  
ATOM   3660  N   CYS Q  54      28.967  31.639 118.864  1.00 97.53           N  
ATOM   3661  CA  CYS Q  54      29.117  30.392 119.609  1.00 96.86           C  
ATOM   3662  C   CYS Q  54      30.451  29.739 119.267  1.00 96.13           C  
ATOM   3663  O   CYS Q  54      30.735  29.460 118.102  1.00 94.13           O  
ATOM   3664  CB  CYS Q  54      27.977  29.428 119.273  1.00 95.83           C  
ATOM   3665  SG  CYS Q  54      26.331  30.029 119.735  1.00 93.96           S  
ATOM   3666  N   ASP Q  55      31.260  29.480 120.278  1.00 95.38           N  
ATOM   3667  CA  ASP Q  55      32.529  28.773 120.103  1.00 94.84           C  
ATOM   3668  C   ASP Q  55      32.283  27.291 120.366  1.00 95.54           C  
ATOM   3669  O   ASP Q  55      32.280  26.854 121.519  1.00 94.90           O  
ATOM   3670  CB  ASP Q  55      33.582  29.336 121.062  1.00 92.82           C  
ATOM   3671  CG  ASP Q  55      34.951  28.698 120.883  1.00 90.85           C  
ATOM   3672  OD1 ASP Q  55      35.087  27.759 120.068  1.00 86.79           O  
ATOM   3673  OD2 ASP Q  55      35.898  29.143 121.566  1.00 84.53           O  
ATOM   3674  N   VAL Q  56      32.078  26.513 119.293  1.00 97.23           N  
ATOM   3675  CA  VAL Q  56      31.728  25.100 119.460  1.00 97.40           C  
ATOM   3676  C   VAL Q  56      32.860  24.297 120.094  1.00 97.55           C  
ATOM   3677  O   VAL Q  56      32.622  23.206 120.609  1.00 96.88           O  
ATOM   3678  CB  VAL Q  56      31.282  24.444 118.137  1.00 96.03           C  
ATOM   3679  CG1 VAL Q  56      30.061  25.173 117.575  1.00 85.09           C  
ATOM   3680  CG2 VAL Q  56      32.413  24.398 117.124  1.00 84.50           C  
ATOM   3681  N   LYS Q  57      34.084  24.822 120.073  1.00 96.15           N  
ATOM   3682  CA  LYS Q  57      35.199  24.142 120.737  1.00 96.04           C  
ATOM   3683  C   LYS Q  57      35.237  24.428 122.240  1.00 95.87           C  
ATOM   3684  O   LYS Q  57      36.010  23.803 122.962  1.00 94.85           O  
ATOM   3685  CB  LYS Q  57      36.527  24.497 120.065  1.00 95.28           C  
ATOM   3686  CG  LYS Q  57      36.641  23.913 118.661  0.99 93.59           C  
ATOM   3687  CD  LYS Q  57      38.049  23.986 118.097  0.99 91.54           C  
ATOM   3688  CE  LYS Q  57      38.120  23.269 116.758  0.99 86.87           C  
ATOM   3689  NZ  LYS Q  57      39.505  23.259 116.200  0.99 80.97           N  
ATOM   3690  N   ASP Q  58      34.406  25.342 122.708  1.00 95.85           N  
ATOM   3691  CA  ASP Q  58      34.237  25.597 124.139  1.00 95.55           C  
ATOM   3692  C   ASP Q  58      33.100  24.713 124.641  1.00 95.59           C  
ATOM   3693  O   ASP Q  58      32.002  24.746 124.087  1.00 95.44           O  
ATOM   3694  CB  ASP Q  58      33.914  27.074 124.385  1.00 94.75           C  
ATOM   3695  CG  ASP Q  58      33.629  27.374 125.846  1.00 93.27           C  
ATOM   3696  OD1 ASP Q  58      34.603  27.486 126.618  1.00 86.56           O  
ATOM   3697  OD2 ASP Q  58      32.443  27.492 126.212  1.00 84.24           O  
ATOM   3698  N   GLU Q  59      33.364  23.923 125.690  1.00 95.02           N  
ATOM   3699  CA  GLU Q  59      32.367  22.957 126.150  1.00 95.08           C  
ATOM   3700  C   GLU Q  59      31.059  23.626 126.558  1.00 95.12           C  
ATOM   3701  O   GLU Q  59      29.978  23.093 126.283  1.00 94.91           O  
ATOM   3702  CB  GLU Q  59      32.920  22.125 127.311  1.00 93.53           C  
ATOM   3703  CG  GLU Q  59      32.013  20.957 127.733  0.97 81.79           C  
ATOM   3704  CD  GLU Q  59      30.903  21.365 128.700  0.96 78.27           C  
ATOM   3705  OE1 GLU Q  59      31.087  22.354 129.451  0.96 69.17           O  
ATOM   3706  OE2 GLU Q  59      29.851  20.690 128.710  0.95 71.82           O  
ATOM   3707  N   LYS Q  60      31.142  24.779 127.215  1.00 95.56           N  
ATOM   3708  CA  LYS Q  60      29.933  25.452 127.678  1.00 95.37           C  
ATOM   3709  C   LYS Q  60      29.084  25.944 126.503  1.00 95.86           C  
ATOM   3710  O   LYS Q  60      27.871  25.717 126.469  1.00 95.51           O  
ATOM   3711  CB  LYS Q  60      30.285  26.615 128.607  1.00 93.98           C  
ATOM   3712  CG  LYS Q  60      29.074  27.272 129.245  0.95 86.39           C  
ATOM   3713  CD  LYS Q  60      29.485  28.381 130.201  0.94 81.46           C  
ATOM   3714  CE  LYS Q  60      28.276  29.147 130.715  0.93 72.22           C  
ATOM   3715  NZ  LYS Q  60      27.428  28.321 131.615  0.93 64.12           N  
ATOM   3716  N   ASP Q  61      29.716  26.605 125.530  1.00 96.50           N  
ATOM   3717  CA  ASP Q  61      28.992  27.045 124.334  1.00 96.68           C  
ATOM   3718  C   ASP Q  61      28.415  25.851 123.573  1.00 97.02           C  
ATOM   3719  O   ASP Q  61      27.268  25.885 123.123  1.00 97.13           O  
ATOM   3720  CB  ASP Q  61      29.910  27.844 123.400  1.00 96.00           C  
ATOM   3721  CG  ASP Q  61      30.092  29.289 123.825  1.00 95.85           C  
ATOM   3722  OD1 ASP Q  61      29.670  29.657 124.942  1.00 90.29           O  
ATOM   3723  OD2 ASP Q  61      30.669  30.061 123.029  1.00 89.38           O  
ATOM   3724  N   ARG Q  62      29.215  24.792 123.432  1.00 96.54           N  
ATOM   3725  CA  ARG Q  62      28.763  23.605 122.722  1.00 96.82           C  
ATOM   3726  C   ARG Q  62      27.560  22.974 123.418  1.00 97.04           C  
ATOM   3727  O   ARG Q  62      26.603  22.536 122.767  1.00 97.29           O  
ATOM   3728  CB  ARG Q  62      29.919  22.605 122.603  1.00 96.17           C  
ATOM   3729  CG  ARG Q  62      29.628  21.429 121.698  1.00 95.40           C  
ATOM   3730  CD  ARG Q  62      30.894  20.654 121.359  1.00 94.68           C  
ATOM   3731  NE  ARG Q  62      31.463  19.956 122.514  1.00 92.89           N  
ATOM   3732  CZ  ARG Q  62      32.596  20.284 123.134  1.00 94.09           C  
ATOM   3733  NH1 ARG Q  62      33.319  21.334 122.738  1.00 85.80           N  
ATOM   3734  NH2 ARG Q  62      33.010  19.561 124.157  1.00 87.99           N  
ATOM   3735  N   SER Q  63      27.607  22.926 124.754  1.00 96.94           N  
ATOM   3736  CA  SER Q  63      26.501  22.378 125.533  1.00 96.73           C  
ATOM   3737  C   SER Q  63      25.232  23.221 125.377  1.00 96.91           C  
ATOM   3738  O   SER Q  63      24.119  22.679 125.353  1.00 96.83           O  
ATOM   3739  CB  SER Q  63      26.893  22.285 127.007  1.00 95.54           C  
ATOM   3740  OG  SER Q  63      25.827  21.766 127.778  1.00 83.11           O  
ATOM   3741  N   GLU Q  64      25.390  24.535 125.273  1.00 97.32           N  
ATOM   3742  CA  GLU Q  64      24.225  25.397 125.076  1.00 97.09           C  
ATOM   3743  C   GLU Q  64      23.571  25.136 123.719  1.00 97.30           C  
ATOM   3744  O   GLU Q  64      22.338  25.083 123.624  1.00 97.45           O  
ATOM   3745  CB  GLU Q  64      24.607  26.871 125.233  1.00 96.43           C  
ATOM   3746  CG  GLU Q  64      24.922  27.267 126.670  1.00 92.18           C  
ATOM   3747  CD  GLU Q  64      25.095  28.761 126.854  1.00 90.00           C  
ATOM   3748  OE1 GLU Q  64      24.308  29.537 126.261  1.00 81.25           O  
ATOM   3749  OE2 GLU Q  64      26.014  29.165 127.594  1.00 83.41           O  
ATOM   3750  N   ILE Q  65      24.383  24.969 122.664  1.00 97.77           N  
ATOM   3751  CA  ILE Q  65      23.832  24.611 121.352  1.00 97.88           C  
ATOM   3752  C   ILE Q  65      23.131  23.256 121.445  1.00 97.97           C  
ATOM   3753  O   ILE Q  65      22.005  23.082 120.956  1.00 98.12           O  
ATOM   3754  CB  ILE Q  65      24.929  24.562 120.267  1.00 97.79           C  
ATOM   3755  CG1 ILE Q  65      25.655  25.903 120.139  1.00 96.78           C  
ATOM   3756  CG2 ILE Q  65      24.317  24.165 118.914  1.00 96.48           C  
ATOM   3757  CD1 ILE Q  65      26.965  25.799 119.355  1.00 95.15           C  
ATOM   3758  N   TYR Q  66      23.799  22.290 122.078  1.00 97.54           N  
ATOM   3759  CA  TYR Q  66      23.233  20.954 122.240  1.00 97.31           C  
ATOM   3760  C   TYR Q  66      21.862  21.009 122.914  1.00 97.21           C  
ATOM   3761  O   TYR Q  66      20.909  20.364 122.462  1.00 97.35           O  
ATOM   3762  CB  TYR Q  66      24.194  20.074 123.050  1.00 97.24           C  
ATOM   3763  CG  TYR Q  66      23.556  18.788 123.539  1.00 96.71           C  
ATOM   3764  CD1 TYR Q  66      23.388  17.705 122.688  1.00 86.35           C  
ATOM   3765  CD2 TYR Q  66      23.103  18.678 124.847  1.00 87.00           C  
ATOM   3766  CE1 TYR Q  66      22.783  16.536 123.130  1.00 86.67           C  
ATOM   3767  CE2 TYR Q  66      22.494  17.510 125.301  1.00 86.09           C  
ATOM   3768  CZ  TYR Q  66      22.340  16.448 124.435  1.00 94.99           C  
ATOM   3769  OH  TYR Q  66      21.738  15.295 124.877  1.00 93.94           O  
ATOM   3770  N   THR Q  67      21.759  21.774 123.991  1.00 96.85           N  
ATOM   3771  CA  THR Q  67      20.504  21.861 124.735  1.00 96.37           C  
ATOM   3772  C   THR Q  67      19.411  22.525 123.903  1.00 96.58           C  
ATOM   3773  O   THR Q  67      18.265  22.055 123.874  1.00 96.64           O  
ATOM   3774  CB  THR Q  67      20.720  22.607 126.060  1.00 95.76           C  
ATOM   3775  OG1 THR Q  67      21.634  21.848 126.869  1.00 91.71           O  
ATOM   3776  CG2 THR Q  67      19.406  22.786 126.812  1.00 90.09           C  
ATOM   3777  N   LEU Q  68      19.754  23.621 123.219  1.00 96.68           N  
ATOM   3778  CA  LEU Q  68      18.774  24.283 122.357  1.00 96.73           C  
ATOM   3779  C   LEU Q  68      18.219  23.306 121.319  1.00 96.86           C  
ATOM   3780  O   LEU Q  68      16.999  23.188 121.154  1.00 97.01           O  
ATOM   3781  CB  LEU Q  68      19.400  25.499 121.657  1.00 96.97           C  
ATOM   3782  CG  LEU Q  68      18.496  26.192 120.624  1.00 96.96           C  
ATOM   3783  CD1 LEU Q  68      17.316  26.884 121.314  1.00 92.75           C  
ATOM   3784  CD2 LEU Q  68      19.290  27.188 119.789  1.00 93.08           C  
ATOM   3785  N   LEU Q  69      19.101  22.593 120.625  1.00 97.96           N  
ATOM   3786  CA  LEU Q  69      18.661  21.674 119.575  1.00 97.93           C  
ATOM   3787  C   LEU Q  69      17.929  20.466 120.150  1.00 97.60           C  
ATOM   3788  O   LEU Q  69      16.916  20.030 119.601  1.00 97.37           O  
ATOM   3789  CB  LEU Q  69      19.855  21.227 118.715  1.00 97.99           C  
ATOM   3790  CG  LEU Q  69      20.173  22.090 117.484  1.00 97.76           C  
ATOM   3791  CD1 LEU Q  69      20.330  23.566 117.822  1.00 93.84           C  
ATOM   3792  CD2 LEU Q  69      21.425  21.569 116.793  1.00 94.32           C  
ATOM   3793  N   THR Q  70      18.415  19.917 121.262  1.00 97.46           N  
ATOM   3794  CA  THR Q  70      17.776  18.758 121.882  1.00 96.73           C  
ATOM   3795  C   THR Q  70      16.316  19.047 122.211  1.00 95.99           C  
ATOM   3796  O   THR Q  70      15.448  18.180 122.050  1.00 95.62           O  
ATOM   3797  CB  THR Q  70      18.543  18.339 123.148  1.00 96.27           C  
ATOM   3798  OG1 THR Q  70      19.838  17.851 122.763  1.00 90.56           O  
ATOM   3799  CG2 THR Q  70      17.803  17.254 123.922  1.00 89.75           C  
ATOM   3800  N   ASP Q  71      16.039  20.267 122.648  1.00 95.52           N  
ATOM   3801  CA  ASP Q  71      14.689  20.637 123.071  1.00 94.31           C  
ATOM   3802  C   ASP Q  71      13.845  21.282 121.972  1.00 94.14           C  
ATOM   3803  O   ASP Q  71      12.617  21.352 122.114  1.00 94.36           O  
ATOM   3804  CB  ASP Q  71      14.770  21.598 124.261  1.00 93.58           C  
ATOM   3805  CG  ASP Q  71      15.337  20.951 125.512  1.00 91.61           C  
ATOM   3806  OD1 ASP Q  71      15.356  19.704 125.593  1.00 85.91           O  
ATOM   3807  OD2 ASP Q  71      15.751  21.696 126.423  1.00 84.24           O  
ATOM   3808  N   ASN Q  72      14.476  21.756 120.887  1.00 95.00           N  
ATOM   3809  CA  ASN Q  72      13.777  22.621 119.932  1.00 95.21           C  
ATOM   3810  C   ASN Q  72      13.996  22.319 118.447  1.00 95.91           C  
ATOM   3811  O   ASN Q  72      13.382  22.992 117.614  1.00 96.43           O  
ATOM   3812  CB  ASN Q  72      14.176  24.079 120.189  1.00 95.36           C  
ATOM   3813  CG  ASN Q  72      13.803  24.541 121.576  1.00 96.38           C  
ATOM   3814  OD1 ASN Q  72      12.637  24.845 121.845  1.00 89.16           O  
ATOM   3815  ND2 ASN Q  72      14.778  24.577 122.479  1.00 88.49           N  
ATOM   3816  N   TYR Q  73      14.849  21.370 118.105  1.00 97.81           N  
ATOM   3817  CA  TYR Q  73      15.179  21.157 116.690  1.00 97.84           C  
ATOM   3818  C   TYR Q  73      14.103  20.328 115.972  1.00 97.23           C  
ATOM   3819  O   TYR Q  73      12.952  20.263 116.428  1.00 96.60           O  
ATOM   3820  CB  TYR Q  73      16.601  20.564 116.559  1.00 98.10           C  
ATOM   3821  CG  TYR Q  73      17.226  20.725 115.182  1.00 98.51           C  
ATOM   3822  CD1 TYR Q  73      17.309  21.975 114.572  1.00 91.84           C  
ATOM   3823  CD2 TYR Q  73      17.750  19.629 114.502  1.00 91.68           C  
ATOM   3824  CE1 TYR Q  73      17.883  22.128 113.314  1.00 92.39           C  
ATOM   3825  CE2 TYR Q  73      18.334  19.771 113.241  1.00 90.48           C  
ATOM   3826  CZ  TYR Q  73      18.391  21.022 112.653  1.00 98.36           C  
ATOM   3827  OH  TYR Q  73      18.954  21.166 111.403  1.00 97.96           O  
ATOM   3828  N   VAL Q  74      14.453  19.727 114.844  1.00 97.96           N  
ATOM   3829  CA  VAL Q  74      13.495  19.095 113.939  1.00 97.88           C  
ATOM   3830  C   VAL Q  74      12.731  17.955 114.598  1.00 97.55           C  
ATOM   3831  O   VAL Q  74      13.325  17.079 115.238  1.00 97.14           O  
ATOM   3832  CB  VAL Q  74      14.209  18.556 112.681  1.00 97.61           C  
ATOM   3833  CG1 VAL Q  74      13.243  17.808 111.762  1.00 93.60           C  
ATOM   3834  CG2 VAL Q  74      14.884  19.696 111.926  1.00 92.60           C  
ATOM   3835  N   GLU Q  75      11.412  17.965 114.412  1.00 95.79           N  
ATOM   3836  CA  GLU Q  75      10.542  16.844 114.751  1.00 94.55           C  
ATOM   3837  C   GLU Q  75       9.986  16.236 113.467  1.00 92.44           C  
ATOM   3838  O   GLU Q  75       9.925  16.894 112.423  1.00 91.20           O  
ATOM   3839  CB  GLU Q  75       9.401  17.291 115.673  1.00 93.85           C  
ATOM   3840  CG  GLU Q  75       9.890  17.772 117.034  1.00 92.13           C  
ATOM   3841  CD  GLU Q  75       8.795  18.317 117.936  1.00 92.97           C  
ATOM   3842  OE1 GLU Q  75       7.593  18.135 117.631  1.00 82.46           O  
ATOM   3843  OE2 GLU Q  75       9.143  18.937 118.967  1.00 85.60           O  
ATOM   3844  N   ASP Q  76       9.595  14.964 113.544  1.00 91.88           N  
ATOM   3845  CA  ASP Q  76       8.929  14.336 112.407  1.00 89.58           C  
ATOM   3846  C   ASP Q  76       7.525  14.913 112.242  1.00 87.56           C  
ATOM   3847  O   ASP Q  76       7.037  15.665 113.086  1.00 85.48           O  
ATOM   3848  CB  ASP Q  76       8.874  12.812 112.579  1.00 87.58           C  
ATOM   3849  CG  ASP Q  76       7.877  12.397 113.639  1.00 86.68           C  
ATOM   3850  OD1 ASP Q  76       8.083  12.741 114.824  1.00 80.80           O  
ATOM   3851  OD2 ASP Q  76       6.872  11.744 113.286  1.00 80.35           O  
ATOM   3852  N   ASP Q  77       6.862  14.547 111.147  1.00 82.75           N  
ATOM   3853  CA  ASP Q  77       5.569  15.143 110.803  1.00 79.64           C  
ATOM   3854  C   ASP Q  77       4.497  14.904 111.865  1.00 78.56           C  
ATOM   3855  O   ASP Q  77       3.574  15.715 112.008  1.00 75.42           O  
ATOM   3856  CB  ASP Q  77       5.077  14.595 109.462  0.99 77.34           C  
ATOM   3857  CG  ASP Q  77       5.994  14.955 108.301  0.97 71.64           C  
ATOM   3858  OD1 ASP Q  77       6.895  15.809 108.480  0.97 64.32           O  
ATOM   3859  OD2 ASP Q  77       5.813  14.377 107.208  0.97 63.09           O  
ATOM   3860  N   ASP Q  78       4.601  13.799 112.607  1.00 78.56           N  
ATOM   3861  CA  ASP Q  78       3.608  13.450 113.625  1.00 76.99           C  
ATOM   3862  C   ASP Q  78       4.023  13.860 115.034  1.00 77.23           C  
ATOM   3863  O   ASP Q  78       3.298  13.577 115.994  1.00 76.51           O  
ATOM   3864  CB  ASP Q  78       3.321  11.951 113.574  1.00 74.43           C  
ATOM   3865  CG  ASP Q  78       2.656  11.539 112.273  0.99 70.17           C  
ATOM   3866  OD1 ASP Q  78       1.692  12.225 111.863  0.98 63.60           O  
ATOM   3867  OD2 ASP Q  78       3.087  10.538 111.669  0.98 62.34           O  
ATOM   3868  N   ASN Q  79       5.170  14.520 115.175  1.00 80.86           N  
ATOM   3869  CA  ASN Q  79       5.661  14.990 116.469  1.00 81.22           C  
ATOM   3870  C   ASN Q  79       5.873  13.857 117.471  1.00 80.90           C  
ATOM   3871  O   ASN Q  79       5.622  14.019 118.670  1.00 80.37           O  
ATOM   3872  CB  ASN Q  79       4.743  16.073 117.049  1.00 80.68           C  
ATOM   3873  CG  ASN Q  79       4.506  17.216 116.080  1.00 78.84           C  
ATOM   3874  OD1 ASN Q  79       3.372  17.457 115.657  0.99 71.69           O  
ATOM   3875  ND2 ASN Q  79       5.565  17.918 115.710  0.99 71.35           N  
ATOM   3876  N   ILE Q  80       6.336  12.714 116.988  1.00 84.36           N  
ATOM   3877  CA  ILE Q  80       6.658  11.565 117.838  1.00 84.39           C  
ATOM   3878  C   ILE Q  80       8.152  11.530 118.152  1.00 86.50           C  
ATOM   3879  O   ILE Q  80       8.558  11.057 119.218  1.00 87.80           O  
ATOM   3880  CB  ILE Q  80       6.233  10.245 117.163  1.00 81.57           C  
ATOM   3881  CG1 ILE Q  80       4.760  10.303 116.738  0.99 75.21           C  
ATOM   3882  CG2 ILE Q  80       6.499   9.046 118.068  0.99 73.16           C  
ATOM   3883  CD1 ILE Q  80       3.792  10.581 117.870  0.99 66.53           C  
ATOM   3884  N   PHE Q  81       8.968  12.027 117.230  1.00 90.13           N  
ATOM   3885  CA  PHE Q  81      10.423  12.006 117.356  1.00 91.87           C  
ATOM   3886  C   PHE Q  81      11.000  13.404 117.196  1.00 93.60           C  
ATOM   3887  O   PHE Q  81      10.474  14.217 116.437  1.00 93.95           O  
ATOM   3888  CB  PHE Q  81      11.045  11.104 116.282  1.00 90.87           C  
ATOM   3889  CG  PHE Q  81      10.482   9.714 116.243  1.00 89.82           C  
ATOM   3890  CD1 PHE Q  81      10.849   8.776 117.197  1.00 82.36           C  
ATOM   3891  CD2 PHE Q  81       9.586   9.341 115.250  1.00 81.86           C  
ATOM   3892  CE1 PHE Q  81      10.328   7.489 117.165  1.00 81.00           C  
ATOM   3893  CE2 PHE Q  81       9.060   8.056 115.210  1.00 80.25           C  
ATOM   3894  CZ  PHE Q  81       9.431   7.132 116.170  1.00 85.90           C  
ATOM   3895  N   ARG Q  82      12.098  13.669 117.901  1.00 93.30           N  
ATOM   3896  CA  ARG Q  82      12.887  14.882 117.704  1.00 95.08           C  
ATOM   3897  C   ARG Q  82      14.361  14.498 117.609  1.00 96.02           C  
ATOM   3898  O   ARG Q  82      14.858  13.734 118.443  1.00 96.58           O  
ATOM   3899  CB  ARG Q  82      12.678  15.884 118.847  1.00 95.07           C  
ATOM   3900  CG  ARG Q  82      13.354  17.240 118.584  1.00 94.67           C  
ATOM   3901  CD  ARG Q  82      13.268  18.189 119.774  1.00 94.24           C  
ATOM   3902  NE  ARG Q  82      11.885  18.356 120.215  1.00 92.86           N  
ATOM   3903  CZ  ARG Q  82      11.451  18.184 121.461  1.00 94.70           C  
ATOM   3904  NH1 ARG Q  82      12.287  17.881 122.440  1.00 87.69           N  
ATOM   3905  NH2 ARG Q  82      10.164  18.323 121.727  1.00 90.38           N  
ATOM   3906  N   PHE Q  83      15.054  15.014 116.605  1.00 97.21           N  
ATOM   3907  CA  PHE Q  83      16.481  14.720 116.465  1.00 97.68           C  
ATOM   3908  C   PHE Q  83      17.238  15.136 117.722  1.00 97.57           C  
ATOM   3909  O   PHE Q  83      16.990  16.200 118.298  1.00 97.27           O  
ATOM   3910  CB  PHE Q  83      17.094  15.454 115.265  1.00 97.77           C  
ATOM   3911  CG  PHE Q  83      16.723  14.893 113.913  1.00 98.02           C  
ATOM   3912  CD1 PHE Q  83      16.668  13.523 113.691  1.00 91.72           C  
ATOM   3913  CD2 PHE Q  83      16.482  15.748 112.847  1.00 91.68           C  
ATOM   3914  CE1 PHE Q  83      16.362  13.015 112.434  1.00 91.28           C  
ATOM   3915  CE2 PHE Q  83      16.181  15.249 111.584  1.00 90.43           C  
ATOM   3916  CZ  PHE Q  83      16.118  13.883 111.378  1.00 97.32           C  
ATOM   3917  N   ASN Q  84      18.185  14.294 118.118  1.00 97.66           N  
ATOM   3918  CA  ASN Q  84      19.011  14.550 119.296  1.00 97.64           C  
ATOM   3919  C   ASN Q  84      20.484  14.436 118.915  1.00 98.00           C  
ATOM   3920  O   ASN Q  84      21.162  13.462 119.267  1.00 97.72           O  
ATOM   3921  CB  ASN Q  84      18.641  13.570 120.420  1.00 96.71           C  
ATOM   3922  CG  ASN Q  84      19.274  13.935 121.748  1.00 94.54           C  
ATOM   3923  OD1 ASN Q  84      19.808  15.038 121.920  1.00 86.33           O  
ATOM   3924  ND2 ASN Q  84      19.212  13.019 122.709  1.00 84.50           N  
ATOM   3925  N   TYR Q  85      20.970  15.432 118.169  1.00 97.99           N  
ATOM   3926  CA  TYR Q  85      22.378  15.479 117.784  1.00 98.05           C  
ATOM   3927  C   TYR Q  85      23.233  15.606 119.040  1.00 97.85           C  
ATOM   3928  O   TYR Q  85      23.032  16.525 119.837  1.00 97.63           O  
ATOM   3929  CB  TYR Q  85      22.661  16.681 116.872  1.00 98.07           C  
ATOM   3930  CG  TYR Q  85      22.046  16.620 115.488  1.00 98.32           C  
ATOM   3931  CD1 TYR Q  85      20.740  17.042 115.263  1.00 90.57           C  
ATOM   3932  CD2 TYR Q  85      22.787  16.172 114.401  1.00 90.24           C  
ATOM   3933  CE1 TYR Q  85      20.182  17.015 113.988  1.00 89.63           C  
ATOM   3934  CE2 TYR Q  85      22.240  16.141 113.121  1.00 88.53           C  
ATOM   3935  CZ  TYR Q  85      20.940  16.562 112.922  1.00 97.91           C  
ATOM   3936  OH  TYR Q  85      20.397  16.531 111.654  1.00 97.26           O  
ATOM   3937  N   SER Q  86      24.195  14.697 119.225  1.00 97.46           N  
ATOM   3938  CA  SER Q  86      25.065  14.758 120.397  1.00 97.31           C  
ATOM   3939  C   SER Q  86      25.998  15.968 120.317  1.00 97.64           C  
ATOM   3940  O   SER Q  86      26.269  16.502 119.236  1.00 97.86           O  
ATOM   3941  CB  SER Q  86      25.887  13.473 120.534  1.00 96.84           C  
ATOM   3942  OG  SER Q  86      26.862  13.374 119.510  1.00 96.16           O  
ATOM   3943  N   ALA Q  87      26.510  16.388 121.470  1.00 96.93           N  
ATOM   3944  CA  ALA Q  87      27.472  17.482 121.495  1.00 96.96           C  
ATOM   3945  C   ALA Q  87      28.712  17.133 120.673  1.00 97.24           C  
ATOM   3946  O   ALA Q  87      29.266  17.991 119.974  1.00 97.21           O  
ATOM   3947  CB  ALA Q  87      27.847  17.819 122.936  1.00 96.34           C  
ATOM   3948  N   GLU Q  88      29.144  15.877 120.742  1.00 97.84           N  
ATOM   3949  CA  GLU Q  88      30.301  15.428 119.971  1.00 97.69           C  
ATOM   3950  C   GLU Q  88      30.018  15.476 118.471  1.00 98.04           C  
ATOM   3951  O   GLU Q  88      30.903  15.800 117.670  1.00 97.79           O  
ATOM   3952  CB  GLU Q  88      30.709  14.014 120.401  1.00 96.31           C  
ATOM   3953  CG  GLU Q  88      31.240  13.922 121.834  0.99 81.48           C  
ATOM   3954  CD  GLU Q  88      30.158  13.983 122.920  0.98 72.10           C  
ATOM   3955  OE1 GLU Q  88      28.958  13.780 122.611  0.98 65.55           O  
ATOM   3956  OE2 GLU Q  88      30.523  14.227 124.092  0.98 68.48           O  
ATOM   3957  N   PHE Q  89      28.787  15.141 118.078  1.00 97.91           N  
ATOM   3958  CA  PHE Q  89      28.384  15.226 116.677  1.00 98.17           C  
ATOM   3959  C   PHE Q  89      28.437  16.678 116.199  1.00 98.35           C  
ATOM   3960  O   PHE Q  89      28.941  16.965 115.108  1.00 98.48           O  
ATOM   3961  CB  PHE Q  89      26.974  14.651 116.507  1.00 98.24           C  
ATOM   3962  CG  PHE Q  89      26.531  14.469 115.070  1.00 98.26           C  
ATOM   3963  CD1 PHE Q  89      26.198  15.559 114.275  1.00 90.53           C  
ATOM   3964  CD2 PHE Q  89      26.425  13.198 114.527  1.00 90.12           C  
ATOM   3965  CE1 PHE Q  89      25.776  15.386 112.961  1.00 90.76           C  
ATOM   3966  CE2 PHE Q  89      26.001  13.012 113.214  1.00 91.15           C  
ATOM   3967  CZ  PHE Q  89      25.679  14.109 112.433  1.00 97.97           C  
ATOM   3968  N   LEU Q  90      27.918  17.594 117.013  1.00 98.39           N  
ATOM   3969  CA  LEU Q  90      27.914  19.004 116.632  1.00 98.33           C  
ATOM   3970  C   LEU Q  90      29.336  19.528 116.438  1.00 98.37           C  
ATOM   3971  O   LEU Q  90      29.596  20.292 115.504  1.00 98.31           O  
ATOM   3972  CB  LEU Q  90      27.167  19.830 117.683  1.00 98.17           C  
ATOM   3973  CG  LEU Q  90      25.673  19.511 117.793  1.00 97.68           C  
ATOM   3974  CD1 LEU Q  90      25.069  20.205 119.009  1.00 94.28           C  
ATOM   3975  CD2 LEU Q  90      24.929  19.900 116.516  1.00 93.99           C  
ATOM   3976  N   LEU Q  91      30.257  19.112 117.301  1.00 97.76           N  
ATOM   3977  CA  LEU Q  91      31.656  19.509 117.148  1.00 97.66           C  
ATOM   3978  C   LEU Q  91      32.204  19.041 115.800  1.00 97.79           C  
ATOM   3979  O   LEU Q  91      32.842  19.811 115.073  1.00 97.76           O  
ATOM   3980  CB  LEU Q  91      32.492  18.945 118.302  1.00 97.47           C  
ATOM   3981  CG  LEU Q  91      33.990  19.280 118.283  1.00 96.35           C  
ATOM   3982  CD1 LEU Q  91      34.214  20.790 118.387  1.00 91.14           C  
ATOM   3983  CD2 LEU Q  91      34.704  18.556 119.421  1.00 91.18           C  
ATOM   3984  N   TRP Q  92      31.948  17.779 115.458  1.00 97.89           N  
ATOM   3985  CA  TRP Q  92      32.375  17.224 114.169  1.00 97.85           C  
ATOM   3986  C   TRP Q  92      31.724  17.959 112.995  1.00 98.05           C  
ATOM   3987  O   TRP Q  92      32.405  18.344 112.031  1.00 98.27           O  
ATOM   3988  CB  TRP Q  92      32.025  15.733 114.146  1.00 97.77           C  
ATOM   3989  CG  TRP Q  92      32.180  15.011 112.837  1.00 98.39           C  
ATOM   3990  CD1 TRP Q  92      33.351  14.695 112.199  1.00 98.04           C  
ATOM   3991  CD2 TRP Q  92      31.122  14.455 112.035  1.00 98.47           C  
ATOM   3992  NE1 TRP Q  92      33.084  13.979 111.049  1.00 98.35           N  
ATOM   3993  CE2 TRP Q  92      31.727  13.812 110.925  1.00 98.36           C  
ATOM   3994  CE3 TRP Q  92      29.729  14.430 112.150  1.00 98.51           C  
ATOM   3995  CZ2 TRP Q  92      30.974  13.161 109.938  1.00 98.35           C  
ATOM   3996  CZ3 TRP Q  92      28.985  13.777 111.171  1.00 98.31           C  
ATOM   3997  CH2 TRP Q  92      29.609  13.151 110.083  1.00 98.22           C  
ATOM   3998  N   ALA Q  93      30.419  18.188 113.081  1.00 98.64           N  
ATOM   3999  CA  ALA Q  93      29.677  18.796 111.978  1.00 98.65           C  
ATOM   4000  C   ALA Q  93      30.126  20.222 111.682  1.00 98.61           C  
ATOM   4001  O   ALA Q  93      30.071  20.661 110.529  1.00 98.41           O  
ATOM   4002  CB  ALA Q  93      28.183  18.781 112.290  1.00 98.50           C  
ATOM   4003  N   LEU Q  94      30.564  20.941 112.712  1.00 98.65           N  
ATOM   4004  CA  LEU Q  94      30.799  22.379 112.586  1.00 98.54           C  
ATOM   4005  C   LEU Q  94      32.266  22.786 112.507  1.00 98.39           C  
ATOM   4006  O   LEU Q  94      32.554  23.974 112.342  1.00 97.80           O  
ATOM   4007  CB  LEU Q  94      30.119  23.108 113.748  1.00 98.28           C  
ATOM   4008  CG  LEU Q  94      28.589  23.002 113.747  1.00 97.52           C  
ATOM   4009  CD1 LEU Q  94      28.007  23.612 115.017  1.00 94.11           C  
ATOM   4010  CD2 LEU Q  94      28.005  23.682 112.512  1.00 94.02           C  
ATOM   4011  N   THR Q  95      33.204  21.839 112.625  1.00 98.13           N  
ATOM   4012  CA  THR Q  95      34.632  22.172 112.603  1.00 97.87           C  
ATOM   4013  C   THR Q  95      35.374  21.450 111.483  1.00 97.99           C  
ATOM   4014  O   THR Q  95      36.499  20.972 111.668  1.00 97.71           O  
ATOM   4015  CB  THR Q  95      35.305  21.904 113.963  1.00 97.35           C  
ATOM   4016  OG1 THR Q  95      35.198  20.520 114.313  1.00 95.54           O  
ATOM   4017  CG2 THR Q  95      34.664  22.753 115.054  1.00 94.20           C  
ATOM   4018  N   SER Q  96      34.756  21.390 110.316  1.00 98.35           N  
ATOM   4019  CA  SER Q  96      35.409  20.860 109.127  1.00 98.33           C  
ATOM   4020  C   SER Q  96      36.522  21.815 108.666  1.00 98.27           C  
ATOM   4021  O   SER Q  96      36.628  22.947 109.156  1.00 98.02           O  
ATOM   4022  CB  SER Q  96      34.375  20.642 108.020  1.00 97.90           C  
ATOM   4023  OG  SER Q  96      33.675  21.839 107.742  1.00 96.92           O  
ATOM   4024  N   PRO Q  97      37.377  21.373 107.731  1.00 97.86           N  
ATOM   4025  CA  PRO Q  97      38.508  22.227 107.341  1.00 97.48           C  
ATOM   4026  C   PRO Q  97      38.082  23.626 106.908  1.00 97.39           C  
ATOM   4027  O   PRO Q  97      37.121  23.790 106.148  1.00 96.47           O  
ATOM   4028  CB  PRO Q  97      39.148  21.451 106.182  1.00 96.66           C  
ATOM   4029  CG  PRO Q  97      38.868  20.018 106.531  1.00 96.80           C  
ATOM   4030  CD  PRO Q  97      37.473  20.035 107.111  1.00 98.38           C  
ATOM   4031  N   ASN Q  98      38.807  24.619 107.411  1.00 97.43           N  
ATOM   4032  CA  ASN Q  98      38.588  26.021 107.084  1.00 97.39           C  
ATOM   4033  C   ASN Q  98      37.245  26.560 107.574  1.00 97.69           C  
ATOM   4034  O   ASN Q  98      36.742  27.548 107.033  1.00 97.06           O  
ATOM   4035  CB  ASN Q  98      38.764  26.264 105.581  1.00 96.68           C  
ATOM   4036  CG  ASN Q  98      40.143  25.861 105.101  1.00 94.26           C  
ATOM   4037  OD1 ASN Q  98      41.150  26.245 105.690  1.00 86.42           O  
ATOM   4038  ND2 ASN Q  98      40.194  25.070 104.034  1.00 83.42           N  
ATOM   4039  N   TYR Q  99      36.684  25.920 108.595  1.00 97.78           N  
ATOM   4040  CA  TYR Q  99      35.448  26.433 109.170  1.00 97.81           C  
ATOM   4041  C   TYR Q  99      35.687  27.826 109.757  1.00 97.65           C  
ATOM   4042  O   TYR Q  99      36.811  28.169 110.147  1.00 97.29           O  
ATOM   4043  CB  TYR Q  99      34.892  25.486 110.245  1.00 97.67           C  
ATOM   4044  CG  TYR Q  99      35.502  25.647 111.621  1.00 97.95           C  
ATOM   4045  CD1 TYR Q  99      36.674  24.987 111.964  1.00 90.20           C  
ATOM   4046  CD2 TYR Q  99      34.899  26.469 112.572  1.00 90.23           C  
ATOM   4047  CE1 TYR Q  99      37.237  25.136 113.229  1.00 89.53           C  
ATOM   4048  CE2 TYR Q  99      35.453  26.628 113.838  1.00 88.90           C  
ATOM   4049  CZ  TYR Q  99      36.618  25.959 114.158  1.00 97.04           C  
ATOM   4050  OH  TYR Q  99      37.172  26.120 115.411  1.00 95.96           O  
ATOM   4051  N   LEU Q 100      34.628  28.616 109.823  1.00 97.94           N  
ATOM   4052  CA  LEU Q 100      34.703  29.953 110.397  1.00 97.83           C  
ATOM   4053  C   LEU Q 100      33.852  30.022 111.651  1.00 98.00           C  
ATOM   4054  O   LEU Q 100      32.643  29.776 111.616  1.00 97.51           O  
ATOM   4055  CB  LEU Q 100      34.238  31.015 109.395  1.00 96.89           C  
ATOM   4056  CG  LEU Q 100      35.155  31.231 108.188  1.00 94.40           C  
ATOM   4057  CD1 LEU Q 100      34.810  30.281 107.055  1.00 86.35           C  
ATOM   4058  CD2 LEU Q 100      35.053  32.674 107.712  1.00 85.07           C  
ATOM   4059  N   LYS Q 101      34.482  30.377 112.757  1.00 97.55           N  
ATOM   4060  CA  LYS Q 101      33.793  30.512 114.032  1.00 97.31           C  
ATOM   4061  C   LYS Q 101      32.640  31.514 113.931  1.00 97.80           C  
ATOM   4062  O   LYS Q 101      31.579  31.319 114.533  1.00 97.36           O  
ATOM   4063  CB  LYS Q 101      34.797  30.955 115.094  1.00 95.14           C  
ATOM   4064  CG  LYS Q 101      34.252  31.149 116.489  0.98 85.19           C  
ATOM   4065  CD  LYS Q 101      35.399  31.533 117.417  0.98 83.90           C  
ATOM   4066  CE  LYS Q 101      34.912  32.029 118.762  0.97 75.84           C  
ATOM   4067  NZ  LYS Q 101      36.055  32.464 119.609  0.97 68.27           N  
ATOM   4068  N   THR Q 102      32.844  32.576 113.160  1.00 97.54           N  
ATOM   4069  CA  THR Q 102      31.825  33.616 113.017  1.00 97.44           C  
ATOM   4070  C   THR Q 102      30.597  33.160 112.228  1.00 98.01           C  
ATOM   4071  O   THR Q 102      29.609  33.899 112.157  1.00 97.79           O  
ATOM   4072  CB  THR Q 102      32.415  34.881 112.377  1.00 96.28           C  
ATOM   4073  OG1 THR Q 102      33.077  34.528 111.153  1.00 90.33           O  
ATOM   4074  CG2 THR Q 102      33.415  35.540 113.318  1.00 87.48           C  
ATOM   4075  N   TRP Q 103      30.648  31.962 111.641  1.00 98.13           N  
ATOM   4076  CA  TRP Q 103      29.489  31.384 110.962  1.00 98.36           C  
ATOM   4077  C   TRP Q 103      28.654  30.494 111.887  1.00 98.45           C  
ATOM   4078  O   TRP Q 103      27.703  29.858 111.426  1.00 98.44           O  
ATOM   4079  CB  TRP Q 103      29.918  30.581 109.735  1.00 98.31           C  
ATOM   4080  CG  TRP Q 103      30.414  31.389 108.568  1.00 98.55           C  
ATOM   4081  CD1 TRP Q 103      30.680  32.736 108.529  1.00 98.38           C  
ATOM   4082  CD2 TRP Q 103      30.708  30.890 107.258  1.00 98.65           C  
ATOM   4083  NE1 TRP Q 103      31.126  33.102 107.272  1.00 98.47           N  
ATOM   4084  CE2 TRP Q 103      31.151  31.985 106.473  1.00 98.52           C  
ATOM   4085  CE3 TRP Q 103      30.639  29.622 106.668  1.00 98.62           C  
ATOM   4086  CZ2 TRP Q 103      31.524  31.843 105.131  1.00 98.37           C  
ATOM   4087  CZ3 TRP Q 103      31.007  29.480 105.334  1.00 98.27           C  
ATOM   4088  CH2 TRP Q 103      31.444  30.582 104.584  1.00 98.25           C  
ATOM   4089  N   HIS Q 104      29.009  30.421 113.174  1.00 98.63           N  
ATOM   4090  CA  HIS Q 104      28.216  29.698 114.169  1.00 98.53           C  
ATOM   4091  C   HIS Q 104      27.502  30.759 115.003  1.00 98.40           C  
ATOM   4092  O   HIS Q 104      28.052  31.272 115.985  1.00 98.11           O  
ATOM   4093  CB  HIS Q 104      29.111  28.807 115.043  1.00 98.20           C  
ATOM   4094  CG  HIS Q 104      29.987  27.868 114.263  1.00 98.30           C  
ATOM   4095  ND1 HIS Q 104      29.689  27.433 112.985  1.00 93.23           N  
ATOM   4096  CD2 HIS Q 104      31.169  27.290 114.586  1.00 93.40           C  
ATOM   4097  CE1 HIS Q 104      30.648  26.633 112.558  1.00 94.50           C  
ATOM   4098  NE2 HIS Q 104      31.559  26.523 113.509  1.00 95.52           N  
ATOM   4099  N   ILE Q 105      26.291  31.093 114.589  1.00 98.53           N  
ATOM   4100  CA  ILE Q 105      25.606  32.302 115.034  1.00 98.52           C  
ATOM   4101  C   ILE Q 105      24.501  31.965 116.021  1.00 98.54           C  
ATOM   4102  O   ILE Q 105      23.544  31.265 115.682  1.00 98.49           O  
ATOM   4103  CB  ILE Q 105      25.001  33.053 113.835  1.00 98.31           C  
ATOM   4104  CG1 ILE Q 105      26.092  33.391 112.810  1.00 97.28           C  
ATOM   4105  CG2 ILE Q 105      24.262  34.308 114.310  1.00 96.91           C  
ATOM   4106  CD1 ILE Q 105      25.556  33.994 111.519  1.00 96.39           C  
ATOM   4107  N   GLY Q 106      24.626  32.487 117.222  1.00 98.19           N  
ATOM   4108  CA  GLY Q 106      23.586  32.354 118.224  1.00 98.01           C  
ATOM   4109  C   GLY Q 106      22.836  33.648 118.453  1.00 97.96           C  
ATOM   4110  O   GLY Q 106      23.313  34.740 118.127  1.00 97.74           O  
ATOM   4111  N   VAL Q 107      21.646  33.508 119.008  1.00 97.81           N  
ATOM   4112  CA  VAL Q 107      20.867  34.631 119.527  1.00 97.37           C  
ATOM   4113  C   VAL Q 107      20.589  34.331 120.992  1.00 97.01           C  
ATOM   4114  O   VAL Q 107      20.111  33.242 121.330  1.00 97.01           O  
ATOM   4115  CB  VAL Q 107      19.543  34.829 118.766  1.00 97.00           C  
ATOM   4116  CG1 VAL Q 107      18.707  35.944 119.409  1.00 93.82           C  
ATOM   4117  CG2 VAL Q 107      19.812  35.141 117.297  1.00 92.76           C  
ATOM   4118  N   LYS Q 108      20.908  35.285 121.856  1.00 96.20           N  
ATOM   4119  CA  LYS Q 108      20.649  35.133 123.284  1.00 95.56           C  
ATOM   4120  C   LYS Q 108      19.616  36.145 123.760  1.00 94.61           C  
ATOM   4121  O   LYS Q 108      19.559  37.277 123.269  1.00 94.41           O  
ATOM   4122  CB  LYS Q 108      21.940  35.284 124.094  1.00 94.85           C  
ATOM   4123  CG  LYS Q 108      22.862  34.084 123.975  1.00 93.90           C  
ATOM   4124  CD  LYS Q 108      23.975  34.122 125.003  1.00 92.92           C  
ATOM   4125  CE  LYS Q 108      24.721  32.798 125.044  1.00 89.75           C  
ATOM   4126  NZ  LYS Q 108      25.725  32.778 126.143  1.00 86.36           N  
ATOM   4127  N   TYR Q 109      18.801  35.714 124.712  1.00 91.58           N  
ATOM   4128  CA  TYR Q 109      17.884  36.610 125.409  1.00 89.10           C  
ATOM   4129  C   TYR Q 109      18.675  37.314 126.506  1.00 88.34           C  
ATOM   4130  O   TYR Q 109      19.256  36.654 127.375  1.00 89.43           O  
ATOM   4131  CB  TYR Q 109      16.708  35.823 125.987  1.00 86.76           C  
ATOM   4132  CG  TYR Q 109      15.709  36.671 126.740  1.00 83.48           C  
ATOM   4133  CD1 TYR Q 109      15.116  37.779 126.141  1.00 74.27           C  
ATOM   4134  CD2 TYR Q 109      15.358  36.361 128.048  0.99 73.91           C  
ATOM   4135  CE1 TYR Q 109      14.204  38.560 126.829  0.99 70.36           C  
ATOM   4136  CE2 TYR Q 109      14.438  37.138 128.748  0.99 69.16           C  
ATOM   4137  CZ  TYR Q 109      13.867  38.235 128.132  0.99 71.44           C  
ATOM   4138  OH  TYR Q 109      12.968  39.010 128.821  0.99 69.84           O  
ATOM   4139  N   ASP Q 110      18.718  38.636 126.465  1.00 87.03           N  
ATOM   4140  CA  ASP Q 110      19.631  39.400 127.319  1.00 86.75           C  
ATOM   4141  C   ASP Q 110      19.390  39.168 128.811  1.00 85.40           C  
ATOM   4142  O   ASP Q 110      20.339  38.996 129.577  1.00 85.50           O  
ATOM   4143  CB  ASP Q 110      19.509  40.901 127.021  1.00 86.05           C  
ATOM   4144  CG  ASP Q 110      19.973  41.270 125.626  0.99 83.51           C  
ATOM   4145  OD1 ASP Q 110      20.764  40.510 125.026  0.99 76.62           O  
ATOM   4146  OD2 ASP Q 110      19.547  42.337 125.133  0.99 76.29           O  
ATOM   4147  N   ALA Q 111      18.130  39.164 129.221  1.00 84.33           N  
ATOM   4148  CA  ALA Q 111      17.804  39.125 130.644  1.00 82.28           C  
ATOM   4149  C   ALA Q 111      18.265  37.840 131.324  1.00 84.51           C  
ATOM   4150  O   ALA Q 111      18.647  37.862 132.499  1.00 83.68           O  
ATOM   4151  CB  ALA Q 111      16.304  39.324 130.842  1.00 80.45           C  
ATOM   4152  N   SER Q 112      18.227  36.720 130.604  1.00 86.92           N  
ATOM   4153  CA  SER Q 112      18.596  35.417 131.162  1.00 86.24           C  
ATOM   4154  C   SER Q 112      19.919  34.881 130.617  1.00 86.36           C  
ATOM   4155  O   SER Q 112      20.429  33.881 131.123  1.00 85.86           O  
ATOM   4156  CB  SER Q 112      17.497  34.400 130.874  1.00 84.19           C  
ATOM   4157  OG  SER Q 112      17.392  34.161 129.475  0.99 80.67           O  
ATOM   4158  N   ASN Q 113      20.455  35.523 129.584  1.00 89.20           N  
ATOM   4159  CA  ASN Q 113      21.627  35.040 128.859  1.00 90.23           C  
ATOM   4160  C   ASN Q 113      21.397  33.656 128.242  1.00 91.06           C  
ATOM   4161  O   ASN Q 113      22.346  32.903 128.003  1.00 90.08           O  
ATOM   4162  CB  ASN Q 113      22.873  35.039 129.750  1.00 88.39           C  
ATOM   4163  CG  ASN Q 113      24.155  35.167 128.958  0.99 84.51           C  
ATOM   4164  OD1 ASN Q 113      24.220  35.900 127.968  0.99 76.19           O  
ATOM   4165  ND2 ASN Q 113      25.192  34.455 129.384  0.99 73.94           N  
ATOM   4166  N   LYS Q 114      20.144  33.326 127.975  1.00 92.43           N  
ATOM   4167  CA  LYS Q 114      19.777  32.022 127.420  1.00 93.02           C  
ATOM   4168  C   LYS Q 114      19.879  32.024 125.896  1.00 93.97           C  
ATOM   4169  O   LYS Q 114      19.404  32.958 125.237  1.00 94.43           O  
ATOM   4170  CB  LYS Q 114      18.353  31.653 127.839  1.00 91.07           C  
ATOM   4171  CG  LYS Q 114      17.895  30.284 127.349  0.98 82.54           C  
ATOM   4172  CD  LYS Q 114      16.473  29.980 127.800  0.97 79.30           C  
ATOM   4173  CE  LYS Q 114      16.023  28.616 127.304  0.97 70.82           C  
ATOM   4174  NZ  LYS Q 114      14.622  28.325 127.704  0.96 62.84           N  
ATOM   4175  N   LEU Q 115      20.475  30.968 125.339  1.00 94.65           N  
ATOM   4176  CA  LEU Q 115      20.535  30.796 123.889  1.00 95.48           C  
ATOM   4177  C   LEU Q 115      19.157  30.375 123.385  1.00 95.68           C  
ATOM   4178  O   LEU Q 115      18.647  29.315 123.759  1.00 95.65           O  
ATOM   4179  CB  LEU Q 115      21.580  29.742 123.515  1.00 96.03           C  
ATOM   4180  CG  LEU Q 115      21.869  29.592 122.020  1.00 96.47           C  
ATOM   4181  CD1 LEU Q 115      22.638  30.807 121.496  1.00 92.17           C  
ATOM   4182  CD2 LEU Q 115      22.658  28.312 121.760  1.00 92.73           C  
ATOM   4183  N   ILE Q 116      18.542  31.209 122.523  1.00 96.27           N  
ATOM   4184  CA  ILE Q 116      17.194  30.937 122.025  1.00 95.54           C  
ATOM   4185  C   ILE Q 116      17.125  30.802 120.512  1.00 95.94           C  
ATOM   4186  O   ILE Q 116      16.063  30.483 119.969  1.00 96.38           O  
ATOM   4187  CB  ILE Q 116      16.180  31.998 122.523  1.00 94.33           C  
ATOM   4188  CG1 ILE Q 116      16.599  33.432 122.171  1.00 91.01           C  
ATOM   4189  CG2 ILE Q 116      16.011  31.866 124.041  1.00 89.38           C  
ATOM   4190  CD1 ILE Q 116      16.321  33.846 120.726  1.00 87.33           C  
ATOM   4191  N   GLY Q 117      18.234  31.032 119.819  1.00 97.36           N  
ATOM   4192  CA  GLY Q 117      18.273  30.855 118.377  1.00 97.48           C  
ATOM   4193  C   GLY Q 117      19.660  30.477 117.911  1.00 97.86           C  
ATOM   4194  O   GLY Q 117      20.656  30.813 118.560  1.00 97.94           O  
ATOM   4195  N   PHE Q 118      19.724  29.777 116.772  1.00 98.19           N  
ATOM   4196  CA  PHE Q 118      21.008  29.348 116.218  1.00 98.35           C  
ATOM   4197  C   PHE Q 118      20.888  29.152 114.716  1.00 98.51           C  
ATOM   4198  O   PHE Q 118      19.830  28.752 114.212  1.00 98.63           O  
ATOM   4199  CB  PHE Q 118      21.470  28.037 116.881  1.00 98.41           C  
ATOM   4200  CG  PHE Q 118      22.876  27.619 116.512  1.00 98.68           C  
ATOM   4201  CD1 PHE Q 118      23.974  28.305 117.019  1.00 89.97           C  
ATOM   4202  CD2 PHE Q 118      23.095  26.546 115.662  1.00 87.03           C  
ATOM   4203  CE1 PHE Q 118      25.271  27.928 116.680  1.00 89.36           C  
ATOM   4204  CE2 PHE Q 118      24.392  26.162 115.320  1.00 87.40           C  
ATOM   4205  CZ  PHE Q 118      25.477  26.856 115.830  1.00 98.49           C  
ATOM   4206  N   ILE Q 119      21.966  29.446 114.005  1.00 98.73           N  
ATOM   4207  CA  ILE Q 119      22.123  29.064 112.599  1.00 98.75           C  
ATOM   4208  C   ILE Q 119      23.617  28.932 112.345  1.00 98.73           C  
ATOM   4209  O   ILE Q 119      24.426  29.632 112.962  1.00 98.72           O  
ATOM   4210  CB  ILE Q 119      21.457  30.075 111.624  1.00 98.71           C  
ATOM   4211  CG1 ILE Q 119      21.435  29.539 110.186  1.00 98.49           C  
ATOM   4212  CG2 ILE Q 119      22.135  31.445 111.700  1.00 98.23           C  
ATOM   4213  CD1 ILE Q 119      20.575  30.368 109.225  1.00 98.33           C  
ATOM   4214  N   SER Q 120      23.990  28.014 111.447  1.00 98.80           N  
ATOM   4215  CA  SER Q 120      25.405  27.770 111.188  1.00 98.74           C  
ATOM   4216  C   SER Q 120      25.658  27.515 109.714  1.00 98.79           C  
ATOM   4217  O   SER Q 120      24.740  27.204 108.950  1.00 98.70           O  
ATOM   4218  CB  SER Q 120      25.908  26.574 112.000  1.00 98.24           C  
ATOM   4219  OG  SER Q 120      25.279  25.383 111.561  1.00 96.44           O  
ATOM   4220  N   ALA Q 121      26.916  27.652 109.329  1.00 98.70           N  
ATOM   4221  CA  ALA Q 121      27.354  27.254 108.000  1.00 98.63           C  
ATOM   4222  C   ALA Q 121      28.804  26.808 108.048  1.00 98.58           C  
ATOM   4223  O   ALA Q 121      29.552  27.175 108.962  1.00 98.40           O  
ATOM   4224  CB  ALA Q 121      27.186  28.396 106.989  1.00 98.30           C  
ATOM   4225  N   ILE Q 122      29.185  26.002 107.056  1.00 98.73           N  
ATOM   4226  CA  ILE Q 122      30.570  25.601 106.836  1.00 98.67           C  
ATOM   4227  C   ILE Q 122      30.886  25.772 105.352  1.00 98.70           C  
ATOM   4228  O   ILE Q 122      29.992  25.651 104.508  1.00 98.66           O  
ATOM   4229  CB  ILE Q 122      30.844  24.140 107.272  1.00 98.36           C  
ATOM   4230  CG1 ILE Q 122      29.891  23.164 106.572  1.00 97.05           C  
ATOM   4231  CG2 ILE Q 122      30.767  24.015 108.794  1.00 95.91           C  
ATOM   4232  CD1 ILE Q 122      30.250  21.699 106.760  1.00 96.42           C  
ATOM   4233  N   PRO Q 123      32.145  26.067 105.007  1.00 98.60           N  
ATOM   4234  CA  PRO Q 123      32.496  26.219 103.594  1.00 98.39           C  
ATOM   4235  C   PRO Q 123      32.687  24.864 102.916  1.00 98.33           C  
ATOM   4236  O   PRO Q 123      33.196  23.916 103.530  1.00 97.93           O  
ATOM   4237  CB  PRO Q 123      33.815  27.001 103.635  1.00 97.67           C  
ATOM   4238  CG  PRO Q 123      34.444  26.578 104.932  1.00 96.64           C  
ATOM   4239  CD  PRO Q 123      33.299  26.336 105.893  1.00 98.40           C  
ATOM   4240  N   THR Q 124      32.284  24.781 101.652  1.00 98.60           N  
ATOM   4241  CA  THR Q 124      32.442  23.547 100.885  1.00 98.46           C  
ATOM   4242  C   THR Q 124      32.418  23.878  99.399  1.00 98.58           C  
ATOM   4243  O   THR Q 124      31.750  24.825  98.973  1.00 98.29           O  
ATOM   4244  CB  THR Q 124      31.338  22.523 101.239  1.00 97.50           C  
ATOM   4245  OG1 THR Q 124      31.552  21.303 100.523  1.00 89.58           O  
ATOM   4246  CG2 THR Q 124      29.944  23.060 100.922  1.00 88.77           C  
ATOM   4247  N   ASP Q 125      33.162  23.111  98.617  1.00 98.29           N  
ATOM   4248  CA  ASP Q 125      33.108  23.232  97.164  1.00 98.28           C  
ATOM   4249  C   ASP Q 125      32.036  22.290  96.636  1.00 98.37           C  
ATOM   4250  O   ASP Q 125      32.073  21.082  96.889  1.00 98.26           O  
ATOM   4251  CB  ASP Q 125      34.464  22.922  96.536  1.00 97.84           C  
ATOM   4252  CG  ASP Q 125      35.462  24.041  96.768  1.00 95.04           C  
ATOM   4253  OD1 ASP Q 125      36.123  24.043  97.835  1.00 87.91           O  
ATOM   4254  OD2 ASP Q 125      35.575  24.929  95.899  1.00 85.85           O  
ATOM   4255  N   ILE Q 126      31.083  22.856  95.910  1.00 98.42           N  
ATOM   4256  CA  ILE Q 126      29.936  22.115  95.396  1.00 98.38           C  
ATOM   4257  C   ILE Q 126      29.981  22.127  93.877  1.00 98.14           C  
ATOM   4258  O   ILE Q 126      30.172  23.181  93.260  1.00 98.08           O  
ATOM   4259  CB  ILE Q 126      28.611  22.736  95.890  1.00 98.47           C  
ATOM   4260  CG1 ILE Q 126      28.499  22.624  97.417  1.00 98.14           C  
ATOM   4261  CG2 ILE Q 126      27.401  22.099  95.192  1.00 97.97           C  
ATOM   4262  CD1 ILE Q 126      28.428  21.196  97.957  1.00 97.67           C  
ATOM   4263  N   CYS Q 127      29.798  20.959  93.280  1.00 98.34           N  
ATOM   4264  CA  CYS Q 127      29.685  20.838  91.834  1.00 98.04           C  
ATOM   4265  C   CYS Q 127      28.216  20.658  91.479  1.00 98.06           C  
ATOM   4266  O   CYS Q 127      27.573  19.704  91.928  1.00 98.04           O  
ATOM   4267  CB  CYS Q 127      30.518  19.668  91.316  1.00 97.42           C  
ATOM   4268  SG  CYS Q 127      30.585  19.577  89.508  1.00 95.29           S  
ATOM   4269  N   ILE Q 128      27.685  21.584  90.687  1.00 98.29           N  
ATOM   4270  CA  ILE Q 128      26.297  21.553  90.247  1.00 98.03           C  
ATOM   4271  C   ILE Q 128      26.290  21.598  88.722  1.00 97.35           C  
ATOM   4272  O   ILE Q 128      26.839  22.519  88.117  1.00 96.80           O  
ATOM   4273  CB  ILE Q 128      25.461  22.707  90.859  1.00 97.82           C  
ATOM   4274  CG1 ILE Q 128      24.032  22.727  90.300  1.00 96.77           C  
ATOM   4275  CG2 ILE Q 128      26.131  24.071  90.686  1.00 96.30           C  
ATOM   4276  CD1 ILE Q 128      23.218  21.484  90.642  1.00 95.95           C  
ATOM   4277  N   HIS Q 129      25.688  20.570  88.114  1.00 96.82           N  
ATOM   4278  CA  HIS Q 129      25.657  20.463  86.654  1.00 95.38           C  
ATOM   4279  C   HIS Q 129      27.037  20.758  86.047  1.00 94.74           C  
ATOM   4280  O   HIS Q 129      27.170  21.534  85.096  1.00 93.44           O  
ATOM   4281  CB  HIS Q 129      24.575  21.380  86.062  1.00 94.23           C  
ATOM   4282  CG  HIS Q 129      23.172  20.930  86.338  1.00 93.76           C  
ATOM   4283  ND1 HIS Q 129      22.643  19.760  85.838  1.00 83.02           N  
ATOM   4284  CD2 HIS Q 129      22.184  21.514  87.060  1.00 83.05           C  
ATOM   4285  CE1 HIS Q 129      21.387  19.640  86.242  1.00 85.53           C  
ATOM   4286  NE2 HIS Q 129      21.080  20.690  86.978  1.00 87.05           N  
ATOM   4287  N   LYS Q 130      28.066  20.147  86.625  1.00 94.94           N  
ATOM   4288  CA  LYS Q 130      29.458  20.189  86.160  1.00 94.60           C  
ATOM   4289  C   LYS Q 130      30.202  21.504  86.429  1.00 95.15           C  
ATOM   4290  O   LYS Q 130      31.364  21.628  86.048  1.00 93.20           O  
ATOM   4291  CB  LYS Q 130      29.556  19.797  84.677  1.00 92.88           C  
ATOM   4292  CG  LYS Q 130      29.027  18.396  84.399  0.97 85.72           C  
ATOM   4293  CD  LYS Q 130      29.237  17.976  82.956  0.96 77.47           C  
ATOM   4294  CE  LYS Q 130      28.719  16.560  82.722  0.95 68.20           C  
ATOM   4295  NZ  LYS Q 130      28.925  16.120  81.312  0.94 58.76           N  
ATOM   4296  N   ARG Q 131      29.571  22.469  87.093  1.00 95.83           N  
ATOM   4297  CA  ARG Q 131      30.256  23.694  87.527  1.00 96.30           C  
ATOM   4298  C   ARG Q 131      30.564  23.600  89.011  1.00 97.20           C  
ATOM   4299  O   ARG Q 131      29.664  23.356  89.816  1.00 97.25           O  
ATOM   4300  CB  ARG Q 131      29.399  24.935  87.289  1.00 94.57           C  
ATOM   4301  CG  ARG Q 131      29.323  25.386  85.847  0.99 88.43           C  
ATOM   4302  CD  ARG Q 131      28.701  26.770  85.733  0.99 87.08           C  
ATOM   4303  NE  ARG Q 131      29.533  27.810  86.327  0.99 83.61           N  
ATOM   4304  CZ  ARG Q 131      29.215  29.106  86.342  0.99 80.16           C  
ATOM   4305  NH1 ARG Q 131      28.084  29.530  85.805  0.99 73.27           N  
ATOM   4306  NH2 ARG Q 131      30.037  29.979  86.906  0.99 74.63           N  
ATOM   4307  N   THR Q 132      31.827  23.816  89.383  1.00 96.27           N  
ATOM   4308  CA  THR Q 132      32.239  23.766  90.783  1.00 96.79           C  
ATOM   4309  C   THR Q 132      32.348  25.178  91.345  1.00 96.70           C  
ATOM   4310  O   THR Q 132      33.038  26.028  90.779  1.00 96.18           O  
ATOM   4311  CB  THR Q 132      33.563  23.007  90.944  1.00 96.71           C  
ATOM   4312  OG1 THR Q 132      33.404  21.676  90.437  1.00 94.51           O  
ATOM   4313  CG2 THR Q 132      33.974  22.937  92.410  1.00 93.45           C  
ATOM   4314  N   ILE Q 133      31.656  25.398  92.455  1.00 98.06           N  
ATOM   4315  CA  ILE Q 133      31.527  26.714  93.080  1.00 97.94           C  
ATOM   4316  C   ILE Q 133      31.802  26.573  94.572  1.00 98.21           C  
ATOM   4317  O   ILE Q 133      31.306  25.640  95.211  1.00 98.14           O  
ATOM   4318  CB  ILE Q 133      30.095  27.274  92.896  1.00 96.91           C  
ATOM   4319  CG1 ILE Q 133      29.667  27.254  91.419  1.00 91.77           C  
ATOM   4320  CG2 ILE Q 133      29.973  28.674  93.491  1.00 92.73           C  
ATOM   4321  CD1 ILE Q 133      30.460  28.195  90.535  1.00 85.59           C  
ATOM   4322  N   LYS Q 134      32.569  27.493  95.154  1.00 98.16           N  
ATOM   4323  CA  LYS Q 134      32.719  27.529  96.606  1.00 98.16           C  
ATOM   4324  C   LYS Q 134      31.414  28.034  97.205  1.00 98.42           C  
ATOM   4325  O   LYS Q 134      30.940  29.121  96.848  1.00 98.18           O  
ATOM   4326  CB  LYS Q 134      33.890  28.433  97.023  1.00 97.35           C  
ATOM   4327  CG  LYS Q 134      34.130  28.520  98.531  0.99 88.65           C  
ATOM   4328  CD  LYS Q 134      34.513  27.167  99.112  0.98 83.06           C  
ATOM   4329  CE  LYS Q 134      35.509  27.280 100.254  0.98 72.52           C  
ATOM   4330  NZ  LYS Q 134      36.872  27.621  99.755  0.97 64.65           N  
ATOM   4331  N   MET Q 135      30.826  27.235  98.083  1.00 98.57           N  
ATOM   4332  CA  MET Q 135      29.554  27.578  98.693  1.00 98.61           C  
ATOM   4333  C   MET Q 135      29.630  27.478 100.202  1.00 98.65           C  
ATOM   4334  O   MET Q 135      30.584  26.940 100.769  1.00 98.57           O  
ATOM   4335  CB  MET Q 135      28.432  26.653  98.191  1.00 98.36           C  
ATOM   4336  CG  MET Q 135      28.176  26.712  96.703  1.00 97.42           C  
ATOM   4337  SD  MET Q 135      26.627  25.892  96.291  1.00 97.41           S  
ATOM   4338  CE  MET Q 135      26.612  26.088  94.509  1.00 93.82           C  
ATOM   4339  N   ALA Q 136      28.610  28.008 100.842  1.00 98.61           N  
ATOM   4340  CA  ALA Q 136      28.340  27.732 102.242  1.00 98.64           C  
ATOM   4341  C   ALA Q 136      27.303  26.619 102.315  1.00 98.70           C  
ATOM   4342  O   ALA Q 136      26.333  26.616 101.556  1.00 98.57           O  
ATOM   4343  CB  ALA Q 136      27.817  28.984 102.940  1.00 98.27           C  
ATOM   4344  N   GLU Q 137      27.511  25.674 103.216  1.00 98.78           N  
ATOM   4345  CA  GLU Q 137      26.520  24.645 103.522  1.00 98.75           C  
ATOM   4346  C   GLU Q 137      25.868  25.054 104.840  1.00 98.76           C  
ATOM   4347  O   GLU Q 137      26.533  25.087 105.878  1.00 98.68           O  
ATOM   4348  CB  GLU Q 137      27.197  23.276 103.629  1.00 98.35           C  
ATOM   4349  CG  GLU Q 137      26.275  22.143 104.032  1.00 95.46           C  
ATOM   4350  CD  GLU Q 137      27.019  20.825 104.180  1.00 94.50           C  
ATOM   4351  OE1 GLU Q 137      27.858  20.509 103.302  1.00 85.99           O  
ATOM   4352  OE2 GLU Q 137      26.774  20.114 105.173  1.00 87.79           O  
ATOM   4353  N   VAL Q 138      24.584  25.397 104.793  1.00 98.82           N  
ATOM   4354  CA  VAL Q 138      23.880  25.977 105.943  1.00 98.80           C  
ATOM   4355  C   VAL Q 138      23.071  24.895 106.656  1.00 98.76           C  
ATOM   4356  O   VAL Q 138      22.394  24.083 106.016  1.00 98.67           O  
ATOM   4357  CB  VAL Q 138      22.979  27.148 105.509  1.00 98.72           C  
ATOM   4358  CG1 VAL Q 138      22.211  27.729 106.703  1.00 96.99           C  
ATOM   4359  CG2 VAL Q 138      23.818  28.237 104.836  1.00 95.28           C  
ATOM   4360  N   ASN Q 139      23.139  24.894 107.991  1.00 98.85           N  
ATOM   4361  CA  ASN Q 139      22.491  23.844 108.779  1.00 98.80           C  
ATOM   4362  C   ASN Q 139      22.169  24.350 110.179  1.00 98.84           C  
ATOM   4363  O   ASN Q 139      22.620  25.426 110.590  1.00 98.73           O  
ATOM   4364  CB  ASN Q 139      23.408  22.610 108.849  1.00 98.53           C  
ATOM   4365  CG  ASN Q 139      22.650  21.299 109.022  1.00 98.03           C  
ATOM   4366  OD1 ASN Q 139      21.450  21.290 109.299  1.00 92.29           O  
ATOM   4367  ND2 ASN Q 139      23.356  20.183 108.862  1.00 90.72           N  
ATOM   4368  N   PHE Q 140      21.377  23.569 110.898  1.00 98.80           N  
ATOM   4369  CA  PHE Q 140      21.078  23.775 112.320  1.00 98.82           C  
ATOM   4370  C   PHE Q 140      20.358  25.093 112.612  1.00 98.80           C  
ATOM   4371  O   PHE Q 140      20.473  25.638 113.711  1.00 98.66           O  
ATOM   4372  CB  PHE Q 140      22.354  23.619 113.168  1.00 98.77           C  
ATOM   4373  CG  PHE Q 140      22.985  22.256 113.031  1.00 98.81           C  
ATOM   4374  CD1 PHE Q 140      22.323  21.126 113.492  1.00 95.01           C  
ATOM   4375  CD2 PHE Q 140      24.222  22.099 112.429  1.00 93.97           C  
ATOM   4376  CE1 PHE Q 140      22.890  19.860 113.358  1.00 94.11           C  
ATOM   4377  CE2 PHE Q 140      24.799  20.838 112.293  1.00 93.34           C  
ATOM   4378  CZ  PHE Q 140      24.129  19.719 112.759  1.00 98.49           C  
ATOM   4379  N   LEU Q 141      19.584  25.580 111.640  1.00 98.72           N  
ATOM   4380  CA  LEU Q 141      18.680  26.696 111.913  1.00 98.69           C  
ATOM   4381  C   LEU Q 141      17.678  26.254 112.974  1.00 98.57           C  
ATOM   4382  O   LEU Q 141      17.006  25.229 112.813  1.00 98.43           O  
ATOM   4383  CB  LEU Q 141      17.949  27.114 110.632  1.00 98.64           C  
ATOM   4384  CG  LEU Q 141      16.785  28.099 110.798  1.00 98.33           C  
ATOM   4385  CD1 LEU Q 141      17.271  29.450 111.324  1.00 94.58           C  
ATOM   4386  CD2 LEU Q 141      16.050  28.274 109.470  1.00 95.18           C  
ATOM   4387  N   CYS Q 142      17.582  27.007 114.064  1.00 98.45           N  
ATOM   4388  CA  CYS Q 142      16.701  26.629 115.165  1.00 98.32           C  
ATOM   4389  C   CYS Q 142      16.280  27.855 115.951  1.00 98.07           C  
ATOM   4390  O   CYS Q 142      17.115  28.688 116.308  1.00 98.00           O  
ATOM   4391  CB  CYS Q 142      17.404  25.631 116.095  1.00 98.31           C  
ATOM   4392  SG  CYS Q 142      16.351  24.985 117.429  1.00 98.19           S  
ATOM   4393  N   VAL Q 143      14.992  27.958 116.209  1.00 97.32           N  
ATOM   4394  CA  VAL Q 143      14.425  28.982 117.089  1.00 96.52           C  
ATOM   4395  C   VAL Q 143      13.672  28.261 118.204  1.00 95.90           C  
ATOM   4396  O   VAL Q 143      12.963  27.282 117.952  1.00 95.97           O  
ATOM   4397  CB  VAL Q 143      13.497  29.945 116.317  1.00 96.18           C  
ATOM   4398  CG1 VAL Q 143      12.656  30.814 117.262  1.00 92.83           C  
ATOM   4399  CG2 VAL Q 143      14.317  30.836 115.379  1.00 91.99           C  
ATOM   4400  N   HIS Q 144      13.843  28.724 119.434  1.00 95.03           N  
ATOM   4401  CA  HIS Q 144      13.181  28.140 120.595  1.00 94.04           C  
ATOM   4402  C   HIS Q 144      11.667  28.062 120.364  1.00 93.39           C  
ATOM   4403  O   HIS Q 144      11.064  28.982 119.797  1.00 94.03           O  
ATOM   4404  CB  HIS Q 144      13.498  28.971 121.839  1.00 93.63           C  
ATOM   4405  CG  HIS Q 144      13.180  28.282 123.129  1.00 93.57           C  
ATOM   4406  ND1 HIS Q 144      11.906  28.201 123.637  1.00 83.22           N  
ATOM   4407  CD2 HIS Q 144      13.989  27.652 124.018  1.00 83.30           C  
ATOM   4408  CE1 HIS Q 144      11.938  27.543 124.782  1.00 84.93           C  
ATOM   4409  NE2 HIS Q 144      13.190  27.199 125.042  1.00 87.21           N  
ATOM   4410  N   LYS Q 145      11.052  26.968 120.819  1.00 90.89           N  
ATOM   4411  CA  LYS Q 145       9.621  26.748 120.572  1.00 90.05           C  
ATOM   4412  C   LYS Q 145       8.748  27.907 121.054  1.00 88.45           C  
ATOM   4413  O   LYS Q 145       7.739  28.233 120.414  1.00 87.84           O  
ATOM   4414  CB  LYS Q 145       9.162  25.453 121.249  1.00 89.58           C  
ATOM   4415  CG  LYS Q 145       9.562  24.185 120.526  1.00 88.83           C  
ATOM   4416  CD  LYS Q 145       9.195  22.957 121.365  1.00 87.38           C  
ATOM   4417  CE  LYS Q 145       9.310  21.672 120.557  1.00 83.79           C  
ATOM   4418  NZ  LYS Q 145       8.148  21.494 119.643  1.00 78.38           N  
ATOM   4419  N   THR Q 146       9.124  28.525 122.168  1.00 87.35           N  
ATOM   4420  CA  THR Q 146       8.313  29.618 122.718  1.00 84.60           C  
ATOM   4421  C   THR Q 146       8.398  30.897 121.885  1.00 85.68           C  
ATOM   4422  O   THR Q 146       7.623  31.830 122.121  1.00 85.86           O  
ATOM   4423  CB  THR Q 146       8.716  29.937 124.166  1.00 82.92           C  
ATOM   4424  OG1 THR Q 146      10.079  30.380 124.211  1.00 79.66           O  
ATOM   4425  CG2 THR Q 146       8.542  28.717 125.058  1.00 77.42           C  
ATOM   4426  N   LEU Q 147       9.322  30.944 120.929  1.00 88.64           N  
ATOM   4427  CA  LEU Q 147       9.516  32.138 120.102  1.00 88.94           C  
ATOM   4428  C   LEU Q 147       9.224  31.886 118.624  1.00 88.47           C  
ATOM   4429  O   LEU Q 147       9.669  32.654 117.758  1.00 88.71           O  
ATOM   4430  CB  LEU Q 147      10.941  32.674 120.291  1.00 88.87           C  
ATOM   4431  CG  LEU Q 147      11.248  33.134 121.719  1.00 87.21           C  
ATOM   4432  CD1 LEU Q 147      12.737  33.425 121.877  1.00 80.80           C  
ATOM   4433  CD2 LEU Q 147      10.426  34.368 122.080  1.00 81.04           C  
ATOM   4434  N   ARG Q 148       8.475  30.822 118.325  1.00 88.23           N  
ATOM   4435  CA  ARG Q 148       8.122  30.519 116.938  1.00 88.31           C  
ATOM   4436  C   ARG Q 148       7.152  31.554 116.364  1.00 86.00           C  
ATOM   4437  O   ARG Q 148       6.396  32.201 117.099  1.00 85.13           O  
ATOM   4438  CB  ARG Q 148       7.512  29.112 116.833  1.00 89.39           C  
ATOM   4439  CG  ARG Q 148       8.465  27.990 117.228  1.00 90.50           C  
ATOM   4440  CD  ARG Q 148       9.479  27.682 116.143  1.00 91.22           C  
ATOM   4441  NE  ARG Q 148      10.488  26.724 116.618  1.00 92.15           N  
ATOM   4442  CZ  ARG Q 148      10.305  25.409 116.744  1.00 94.81           C  
ATOM   4443  NH1 ARG Q 148       9.145  24.862 116.408  1.00 89.68           N  
ATOM   4444  NH2 ARG Q 148      11.287  24.652 117.210  1.00 92.08           N  
ATOM   4445  N   SER Q 149       7.189  31.669 115.037  1.00 87.96           N  
ATOM   4446  CA  SER Q 149       6.269  32.524 114.279  1.00 87.09           C  
ATOM   4447  C   SER Q 149       6.393  34.003 114.632  1.00 86.52           C  
ATOM   4448  O   SER Q 149       5.416  34.751 114.543  1.00 83.53           O  
ATOM   4449  CB  SER Q 149       4.821  32.045 114.435  1.00 85.44           C  
ATOM   4450  OG  SER Q 149       4.699  30.701 114.000  1.00 79.82           O  
ATOM   4451  N   LYS Q 150       7.595  34.424 115.010  1.00 86.44           N  
ATOM   4452  CA  LYS Q 150       7.879  35.829 115.303  1.00 86.72           C  
ATOM   4453  C   LYS Q 150       8.845  36.433 114.290  1.00 86.97           C  
ATOM   4454  O   LYS Q 150       9.389  37.520 114.514  1.00 86.60           O  
ATOM   4455  CB  LYS Q 150       8.439  35.958 116.721  1.00 85.63           C  
ATOM   4456  CG  LYS Q 150       7.444  35.556 117.798  0.99 80.30           C  
ATOM   4457  CD  LYS Q 150       8.057  35.640 119.186  0.98 74.44           C  
ATOM   4458  CE  LYS Q 150       7.012  35.347 120.252  0.98 69.53           C  
ATOM   4459  NZ  LYS Q 150       5.972  36.414 120.314  0.98 60.23           N  
ATOM   4460  N   ARG Q 151       9.073  35.734 113.186  1.00 88.68           N  
ATOM   4461  CA  ARG Q 151       9.931  36.179 112.085  1.00 90.13           C  
ATOM   4462  C   ARG Q 151      11.410  36.296 112.464  1.00 91.91           C  
ATOM   4463  O   ARG Q 151      12.152  37.084 111.863  1.00 91.97           O  
ATOM   4464  CB  ARG Q 151       9.430  37.497 111.466  1.00 88.85           C  
ATOM   4465  CG  ARG Q 151       7.934  37.535 111.143  1.00 87.16           C  
ATOM   4466  CD  ARG Q 151       7.494  36.423 110.206  1.00 84.80           C  
ATOM   4467  NE  ARG Q 151       8.001  36.598 108.837  1.00 84.30           N  
ATOM   4468  CZ  ARG Q 151       7.792  35.721 107.855  1.00 81.16           C  
ATOM   4469  NH1 ARG Q 151       7.108  34.607 108.081  1.00 76.19           N  
ATOM   4470  NH2 ARG Q 151       8.282  35.964 106.642  1.00 79.21           N  
ATOM   4471  N   LEU Q 152      11.850  35.518 113.441  1.00 93.03           N  
ATOM   4472  CA  LEU Q 152      13.275  35.490 113.773  1.00 94.56           C  
ATOM   4473  C   LEU Q 152      14.091  34.717 112.738  1.00 95.71           C  
ATOM   4474  O   LEU Q 152      15.251  35.059 112.487  1.00 95.93           O  
ATOM   4475  CB  LEU Q 152      13.495  34.880 115.163  1.00 93.95           C  
ATOM   4476  CG  LEU Q 152      12.964  35.704 116.340  1.00 88.15           C  
ATOM   4477  CD1 LEU Q 152      13.152  34.936 117.642  1.00 80.80           C  
ATOM   4478  CD2 LEU Q 152      13.654  37.061 116.417  1.00 80.16           C  
ATOM   4479  N   ALA Q 153      13.510  33.685 112.134  1.00 95.99           N  
ATOM   4480  CA  ALA Q 153      14.267  32.891 111.162  1.00 96.66           C  
ATOM   4481  C   ALA Q 153      14.762  33.726 109.976  1.00 96.80           C  
ATOM   4482  O   ALA Q 153      15.928  33.587 109.587  1.00 97.18           O  
ATOM   4483  CB  ALA Q 153      13.459  31.679 110.692  1.00 96.98           C  
ATOM   4484  N   PRO Q 154      13.940  34.597 109.384  1.00 95.70           N  
ATOM   4485  CA  PRO Q 154      14.491  35.438 108.311  1.00 95.47           C  
ATOM   4486  C   PRO Q 154      15.656  36.316 108.758  1.00 95.94           C  
ATOM   4487  O   PRO Q 154      16.571  36.565 107.966  1.00 96.34           O  
ATOM   4488  CB  PRO Q 154      13.283  36.278 107.868  1.00 94.82           C  
ATOM   4489  CG  PRO Q 154      12.104  35.400 108.169  1.00 93.78           C  
ATOM   4490  CD  PRO Q 154      12.473  34.722 109.468  1.00 95.66           C  
ATOM   4491  N   VAL Q 155      15.646  36.780 110.004  1.00 95.98           N  
ATOM   4492  CA  VAL Q 155      16.755  37.595 110.495  1.00 96.35           C  
ATOM   4493  C   VAL Q 155      18.020  36.745 110.619  1.00 96.81           C  
ATOM   4494  O   VAL Q 155      19.110  37.179 110.228  1.00 97.13           O  
ATOM   4495  CB  VAL Q 155      16.405  38.276 111.833  1.00 95.80           C  
ATOM   4496  CG1 VAL Q 155      17.582  39.114 112.337  1.00 90.87           C  
ATOM   4497  CG2 VAL Q 155      15.169  39.157 111.668  1.00 89.86           C  
ATOM   4498  N   LEU Q 156      17.880  35.525 111.147  1.00 97.66           N  
ATOM   4499  CA  LEU Q 156      19.016  34.606 111.213  1.00 98.01           C  
ATOM   4500  C   LEU Q 156      19.562  34.307 109.815  1.00 98.18           C  
ATOM   4501  O   LEU Q 156      20.783  34.290 109.605  1.00 98.08           O  
ATOM   4502  CB  LEU Q 156      18.604  33.301 111.914  1.00 97.84           C  
ATOM   4503  CG  LEU Q 156      18.476  33.392 113.440  1.00 96.33           C  
ATOM   4504  CD1 LEU Q 156      17.609  32.264 113.978  1.00 90.00           C  
ATOM   4505  CD2 LEU Q 156      19.859  33.336 114.092  1.00 88.89           C  
ATOM   4506  N   ILE Q 157      18.666  34.069 108.853  1.00 97.99           N  
ATOM   4507  CA  ILE Q 157      19.087  33.751 107.486  1.00 97.89           C  
ATOM   4508  C   ILE Q 157      19.779  34.954 106.843  1.00 97.86           C  
ATOM   4509  O   ILE Q 157      20.828  34.810 106.204  1.00 98.10           O  
ATOM   4510  CB  ILE Q 157      17.887  33.256 106.649  1.00 98.08           C  
ATOM   4511  CG1 ILE Q 157      17.412  31.884 107.172  1.00 97.87           C  
ATOM   4512  CG2 ILE Q 157      18.256  33.169 105.160  1.00 97.55           C  
ATOM   4513  CD1 ILE Q 157      16.019  31.476 106.694  1.00 97.39           C  
ATOM   4514  N   LYS Q 158      19.224  36.145 107.015  1.00 97.05           N  
ATOM   4515  CA  LYS Q 158      19.866  37.340 106.467  1.00 97.06           C  
ATOM   4516  C   LYS Q 158      21.237  37.568 107.100  1.00 97.27           C  
ATOM   4517  O   LYS Q 158      22.194  37.932 106.399  1.00 97.45           O  
ATOM   4518  CB  LYS Q 158      18.976  38.574 106.667  1.00 96.73           C  
ATOM   4519  CG  LYS Q 158      17.775  38.614 105.725  1.00 95.15           C  
ATOM   4520  CD  LYS Q 158      17.021  39.939 105.813  1.00 92.46           C  
ATOM   4521  CE  LYS Q 158      16.232  40.059 107.094  1.00 86.75           C  
ATOM   4522  NZ  LYS Q 158      15.480  41.347 107.148  1.00 79.57           N  
ATOM   4523  N   GLU Q 159      21.347  37.342 108.407  1.00 97.17           N  
ATOM   4524  CA  GLU Q 159      22.618  37.590 109.089  1.00 97.19           C  
ATOM   4525  C   GLU Q 159      23.692  36.583 108.679  1.00 97.51           C  
ATOM   4526  O   GLU Q 159      24.844  36.972 108.459  1.00 97.84           O  
ATOM   4527  CB  GLU Q 159      22.421  37.605 110.612  1.00 97.26           C  
ATOM   4528  CG  GLU Q 159      23.712  37.854 111.408  1.00 97.10           C  
ATOM   4529  CD  GLU Q 159      24.368  39.207 111.134  1.00 97.59           C  
ATOM   4530  OE1 GLU Q 159      23.709  40.119 110.584  1.00 86.90           O  
ATOM   4531  OE2 GLU Q 159      25.566  39.357 111.481  1.00 91.46           O  
ATOM   4532  N   ILE Q 160      23.346  35.293 108.556  1.00 98.51           N  
ATOM   4533  CA  ILE Q 160      24.377  34.352 108.112  1.00 98.52           C  
ATOM   4534  C   ILE Q 160      24.740  34.625 106.651  1.00 98.45           C  
ATOM   4535  O   ILE Q 160      25.907  34.483 106.264  1.00 98.41           O  
ATOM   4536  CB  ILE Q 160      24.003  32.875 108.370  1.00 98.38           C  
ATOM   4537  CG1 ILE Q 160      25.279  32.013 108.347  1.00 97.37           C  
ATOM   4538  CG2 ILE Q 160      22.958  32.348 107.377  1.00 97.24           C  
ATOM   4539  CD1 ILE Q 160      25.137  30.665 109.023  1.00 96.02           C  
ATOM   4540  N   THR Q 161      23.762  35.037 105.838  1.00 98.12           N  
ATOM   4541  CA  THR Q 161      24.050  35.428 104.458  1.00 97.96           C  
ATOM   4542  C   THR Q 161      25.061  36.570 104.433  1.00 97.89           C  
ATOM   4543  O   THR Q 161      26.044  36.534 103.680  1.00 98.03           O  
ATOM   4544  CB  THR Q 161      22.762  35.836 103.723  1.00 97.89           C  
ATOM   4545  OG1 THR Q 161      21.859  34.725 103.695  1.00 96.70           O  
ATOM   4546  CG2 THR Q 161      23.060  36.280 102.293  1.00 95.99           C  
ATOM   4547  N   ARG Q 162      24.846  37.587 105.270  1.00 97.44           N  
ATOM   4548  CA  ARG Q 162      25.761  38.722 105.359  1.00 97.21           C  
ATOM   4549  C   ARG Q 162      27.181  38.262 105.709  1.00 97.40           C  
ATOM   4550  O   ARG Q 162      28.151  38.686 105.070  1.00 97.52           O  
ATOM   4551  CB  ARG Q 162      25.253  39.718 106.408  1.00 96.77           C  
ATOM   4552  CG  ARG Q 162      26.025  41.032 106.459  1.00 96.56           C  
ATOM   4553  CD  ARG Q 162      25.575  41.897 107.642  1.00 96.78           C  
ATOM   4554  NE  ARG Q 162      26.078  41.369 108.913  1.00 96.48           N  
ATOM   4555  CZ  ARG Q 162      27.290  41.614 109.416  1.00 97.70           C  
ATOM   4556  NH1 ARG Q 162      28.155  42.385 108.761  1.00 91.74           N  
ATOM   4557  NH2 ARG Q 162      27.649  41.081 110.570  1.00 94.73           N  
ATOM   4558  N   ARG Q 163      27.301  37.390 106.706  1.00 98.26           N  
ATOM   4559  CA  ARG Q 163      28.626  36.941 107.139  1.00 98.23           C  
ATOM   4560  C   ARG Q 163      29.307  36.064 106.093  1.00 98.10           C  
ATOM   4561  O   ARG Q 163      30.532  36.114 105.939  1.00 97.99           O  
ATOM   4562  CB  ARG Q 163      28.528  36.222 108.486  1.00 97.82           C  
ATOM   4563  CG  ARG Q 163      28.042  37.149 109.590  1.00 97.28           C  
ATOM   4564  CD  ARG Q 163      28.077  36.488 110.950  1.00 96.98           C  
ATOM   4565  NE  ARG Q 163      27.361  37.295 111.930  1.00 96.55           N  
ATOM   4566  CZ  ARG Q 163      27.392  37.089 113.245  1.00 97.22           C  
ATOM   4567  NH1 ARG Q 163      28.131  36.109 113.748  1.00 93.49           N  
ATOM   4568  NH2 ARG Q 163      26.683  37.865 114.045  1.00 94.83           N  
ATOM   4569  N   ILE Q 164      28.523  35.269 105.370  1.00 98.22           N  
ATOM   4570  CA  ILE Q 164      29.068  34.466 104.274  1.00 98.15           C  
ATOM   4571  C   ILE Q 164      29.521  35.373 103.124  1.00 97.87           C  
ATOM   4572  O   ILE Q 164      30.609  35.188 102.561  1.00 98.00           O  
ATOM   4573  CB  ILE Q 164      28.029  33.417 103.819  1.00 98.39           C  
ATOM   4574  CG1 ILE Q 164      27.855  32.345 104.912  1.00 98.21           C  
ATOM   4575  CG2 ILE Q 164      28.427  32.776 102.489  1.00 97.94           C  
ATOM   4576  CD1 ILE Q 164      26.548  31.562 104.813  1.00 97.92           C  
ATOM   4577  N   ASN Q 165      28.708  36.369 102.784  1.00 97.94           N  
ATOM   4578  CA  ASN Q 165      29.075  37.311 101.722  1.00 97.42           C  
ATOM   4579  C   ASN Q 165      30.369  38.061 102.047  1.00 97.09           C  
ATOM   4580  O   ASN Q 165      31.157  38.363 101.144  1.00 97.16           O  
ATOM   4581  CB  ASN Q 165      27.950  38.318 101.473  1.00 97.15           C  
ATOM   4582  CG  ASN Q 165      26.700  37.725 100.843  1.00 97.72           C  
ATOM   4583  OD1 ASN Q 165      25.643  38.366 100.862  1.00 90.92           O  
ATOM   4584  ND2 ASN Q 165      26.796  36.534 100.277  1.00 90.40           N  
ATOM   4585  N   LEU Q 166      30.605  38.355 103.329  1.00 97.46           N  
ATOM   4586  CA  LEU Q 166      31.846  39.024 103.729  1.00 97.15           C  
ATOM   4587  C   LEU Q 166      33.085  38.202 103.369  1.00 97.03           C  
ATOM   4588  O   LEU Q 166      34.173  38.763 103.213  1.00 96.64           O  
ATOM   4589  CB  LEU Q 166      31.836  39.332 105.230  1.00 97.02           C  
ATOM   4590  CG  LEU Q 166      30.945  40.494 105.675  1.00 96.29           C  
ATOM   4591  CD1 LEU Q 166      30.841  40.525 107.198  1.00 91.24           C  
ATOM   4592  CD2 LEU Q 166      31.477  41.827 105.155  1.00 91.38           C  
ATOM   4593  N   GLU Q 167      32.921  36.887 103.213  1.00 97.71           N  
ATOM   4594  CA  GLU Q 167      34.015  36.002 102.807  1.00 97.68           C  
ATOM   4595  C   GLU Q 167      34.046  35.778 101.292  1.00 97.51           C  
ATOM   4596  O   GLU Q 167      34.736  34.874 100.809  1.00 97.14           O  
ATOM   4597  CB  GLU Q 167      33.909  34.662 103.540  1.00 97.54           C  
ATOM   4598  CG  GLU Q 167      33.867  34.790 105.056  1.00 95.98           C  
ATOM   4599  CD  GLU Q 167      35.098  35.478 105.628  1.00 96.10           C  
ATOM   4600  OE1 GLU Q 167      36.203  35.290 105.084  1.00 87.11           O  
ATOM   4601  OE2 GLU Q 167      34.945  36.207 106.632  1.00 89.25           O  
ATOM   4602  N   ASN Q 168      33.312  36.601 100.544  1.00 96.95           N  
ATOM   4603  CA  ASN Q 168      33.265  36.538  99.084  1.00 96.77           C  
ATOM   4604  C   ASN Q 168      32.651  35.232  98.573  1.00 97.24           C  
ATOM   4605  O   ASN Q 168      33.041  34.712  97.522  1.00 97.13           O  
ATOM   4606  CB  ASN Q 168      34.654  36.769  98.479  1.00 96.44           C  
ATOM   4607  CG  ASN Q 168      34.591  37.202  97.027  1.00 96.59           C  
ATOM   4608  OD1 ASN Q 168      33.634  37.840  96.590  1.00 90.65           O  
ATOM   4609  ND2 ASN Q 168      35.627  36.865  96.266  1.00 88.54           N  
ATOM   4610  N   ILE Q 169      31.696  34.706  99.307  1.00 97.72           N  
ATOM   4611  CA  ILE Q 169      30.945  33.519  98.916  1.00 97.80           C  
ATOM   4612  C   ILE Q 169      29.500  33.950  98.702  1.00 97.75           C  
ATOM   4613  O   ILE Q 169      28.915  34.643  99.543  1.00 97.87           O  
ATOM   4614  CB  ILE Q 169      31.076  32.401  99.967  1.00 98.05           C  
ATOM   4615  CG1 ILE Q 169      32.524  31.877  99.974  1.00 97.82           C  
ATOM   4616  CG2 ILE Q 169      30.081  31.264  99.687  1.00 97.78           C  
ATOM   4617  CD1 ILE Q 169      32.861  30.973 101.148  1.00 96.89           C  
ATOM   4618  N   TRP Q 170      28.923  33.555  97.558  1.00 97.99           N  
ATOM   4619  CA  TRP Q 170      27.631  34.099  97.132  1.00 97.84           C  
ATOM   4620  C   TRP Q 170      26.563  33.039  96.881  1.00 97.92           C  
ATOM   4621  O   TRP Q 170      25.432  33.386  96.530  1.00 97.83           O  
ATOM   4622  CB  TRP Q 170      27.841  34.959  95.883  1.00 97.59           C  
ATOM   4623  CG  TRP Q 170      28.882  36.003  96.144  1.00 97.86           C  
ATOM   4624  CD1 TRP Q 170      30.208  35.932  95.805  1.00 97.08           C  
ATOM   4625  CD2 TRP Q 170      28.709  37.228  96.860  1.00 97.71           C  
ATOM   4626  NE1 TRP Q 170      30.864  37.058  96.257  1.00 97.07           N  
ATOM   4627  CE2 TRP Q 170      29.970  37.867  96.904  1.00 97.41           C  
ATOM   4628  CE3 TRP Q 170      27.610  37.853  97.463  1.00 97.74           C  
ATOM   4629  CZ2 TRP Q 170      30.159  39.100  97.529  1.00 97.38           C  
ATOM   4630  CZ3 TRP Q 170      27.796  39.081  98.084  1.00 97.03           C  
ATOM   4631  CH2 TRP Q 170      29.063  39.691  98.110  1.00 96.86           C  
ATOM   4632  N   GLN Q 171      26.909  31.770  97.060  1.00 98.29           N  
ATOM   4633  CA  GLN Q 171      25.972  30.656  96.914  1.00 98.38           C  
ATOM   4634  C   GLN Q 171      25.974  29.801  98.174  1.00 98.49           C  
ATOM   4635  O   GLN Q 171      26.947  29.780  98.935  1.00 98.58           O  
ATOM   4636  CB  GLN Q 171      26.342  29.785  95.704  1.00 98.11           C  
ATOM   4637  CG  GLN Q 171      25.917  30.370  94.358  1.00 97.78           C  
ATOM   4638  CD  GLN Q 171      26.766  31.557  93.928  1.00 98.25           C  
ATOM   4639  OE1 GLN Q 171      27.989  31.547  94.068  1.00 93.37           O  
ATOM   4640  NE2 GLN Q 171      26.109  32.587  93.400  1.00 93.41           N  
ATOM   4641  N   ALA Q 172      24.864  29.090  98.381  1.00 98.73           N  
ATOM   4642  CA  ALA Q 172      24.768  28.161  99.501  1.00 98.72           C  
ATOM   4643  C   ALA Q 172      23.964  26.938  99.102  1.00 98.71           C  
ATOM   4644  O   ALA Q 172      23.144  26.984  98.177  1.00 98.65           O  
ATOM   4645  CB  ALA Q 172      24.126  28.836 100.717  1.00 98.51           C  
ATOM   4646  N   ILE Q 173      24.204  25.839  99.824  1.00 98.84           N  
ATOM   4647  CA  ILE Q 173      23.414  24.622  99.702  1.00 98.85           C  
ATOM   4648  C   ILE Q 173      22.806  24.323 101.068  1.00 98.85           C  
ATOM   4649  O   ILE Q 173      23.438  24.551 102.109  1.00 98.81           O  
ATOM   4650  CB  ILE Q 173      24.263  23.439  99.170  1.00 98.78           C  
ATOM   4651  CG1 ILE Q 173      23.405  22.183  98.989  1.00 98.28           C  
ATOM   4652  CG2 ILE Q 173      25.479  23.162 100.064  1.00 97.44           C  
ATOM   4653  CD1 ILE Q 173      24.092  21.070  98.199  1.00 97.74           C  
ATOM   4654  N   TYR Q 174      21.571  23.848 101.058  1.00 98.82           N  
ATOM   4655  CA  TYR Q 174      20.881  23.499 102.292  1.00 98.79           C  
ATOM   4656  C   TYR Q 174      19.777  22.506 101.980  1.00 98.73           C  
ATOM   4657  O   TYR Q 174      19.348  22.356 100.829  1.00 98.73           O  
ATOM   4658  CB  TYR Q 174      20.325  24.743 103.021  1.00 98.75           C  
ATOM   4659  CG  TYR Q 174      19.474  25.682 102.180  1.00 98.72           C  
ATOM   4660  CD1 TYR Q 174      20.060  26.535 101.244  1.00 90.02           C  
ATOM   4661  CD2 TYR Q 174      18.100  25.742 102.342  1.00 90.66           C  
ATOM   4662  CE1 TYR Q 174      19.296  27.421 100.487  1.00 91.29           C  
ATOM   4663  CE2 TYR Q 174      17.322  26.626 101.594  1.00 89.65           C  
ATOM   4664  CZ  TYR Q 174      17.929  27.461 100.669  1.00 98.18           C  
ATOM   4665  OH  TYR Q 174      17.172  28.337  99.923  1.00 97.25           O  
ATOM   4666  N   THR Q 175      19.342  21.793 103.001  1.00 98.72           N  
ATOM   4667  CA  THR Q 175      18.225  20.864 102.882  1.00 98.65           C  
ATOM   4668  C   THR Q 175      17.213  21.135 103.982  1.00 98.43           C  
ATOM   4669  O   THR Q 175      17.544  21.709 105.024  1.00 98.15           O  
ATOM   4670  CB  THR Q 175      18.672  19.391 102.952  1.00 98.52           C  
ATOM   4671  OG1 THR Q 175      19.393  19.158 104.166  1.00 97.46           O  
ATOM   4672  CG2 THR Q 175      19.532  19.007 101.758  1.00 96.34           C  
ATOM   4673  N   ALA Q 176      15.976  20.709 103.740  1.00 98.23           N  
ATOM   4674  CA  ALA Q 176      14.924  20.832 104.743  1.00 97.82           C  
ATOM   4675  C   ALA Q 176      13.808  19.856 104.417  1.00 97.47           C  
ATOM   4676  O   ALA Q 176      13.629  19.454 103.262  1.00 97.14           O  
ATOM   4677  CB  ALA Q 176      14.372  22.263 104.797  1.00 97.34           C  
ATOM   4678  N   GLY Q 177      13.048  19.480 105.441  1.00 96.69           N  
ATOM   4679  CA  GLY Q 177      11.862  18.670 105.236  1.00 95.67           C  
ATOM   4680  C   GLY Q 177      10.650  19.470 104.780  1.00 94.72           C  
ATOM   4681  O   GLY Q 177       9.664  18.882 104.322  1.00 93.71           O  
ATOM   4682  N   VAL Q 178      10.707  20.788 104.910  1.00 93.83           N  
ATOM   4683  CA  VAL Q 178       9.605  21.652 104.487  1.00 93.09           C  
ATOM   4684  C   VAL Q 178       9.805  22.102 103.048  1.00 93.18           C  
ATOM   4685  O   VAL Q 178      10.931  22.153 102.542  1.00 93.17           O  
ATOM   4686  CB  VAL Q 178       9.444  22.890 105.396  1.00 91.70           C  
ATOM   4687  CG1 VAL Q 178       9.102  22.470 106.822  1.00 83.75           C  
ATOM   4688  CG2 VAL Q 178      10.691  23.771 105.357  1.00 82.98           C  
ATOM   4689  N   TYR Q 179       8.697  22.442 102.388  1.00 91.44           N  
ATOM   4690  CA  TYR Q 179       8.745  22.942 101.018  1.00 90.55           C  
ATOM   4691  C   TYR Q 179       8.917  24.461 101.026  1.00 90.14           C  
ATOM   4692  O   TYR Q 179       8.145  25.183 101.666  1.00 89.25           O  
ATOM   4693  CB  TYR Q 179       7.471  22.557 100.262  1.00 89.17           C  
ATOM   4694  CG  TYR Q 179       7.596  22.759  98.767  1.00 85.93           C  
ATOM   4695  CD1 TYR Q 179       7.396  24.011  98.193  1.00 78.99           C  
ATOM   4696  CD2 TYR Q 179       7.950  21.704  97.938  1.00 79.83           C  
ATOM   4697  CE1 TYR Q 179       7.533  24.208  96.827  1.00 77.34           C  
ATOM   4698  CE2 TYR Q 179       8.089  21.888  96.567  1.00 77.22           C  
ATOM   4699  CZ  TYR Q 179       7.879  23.143  96.020  1.00 83.11           C  
ATOM   4700  OH  TYR Q 179       8.018  23.330  94.663  1.00 79.98           O  
ATOM   4701  N   LEU Q 180       9.929  24.910 100.312  1.00 93.43           N  
ATOM   4702  CA  LEU Q 180      10.264  26.324 100.158  1.00 93.85           C  
ATOM   4703  C   LEU Q 180      10.472  26.618  98.677  1.00 93.53           C  
ATOM   4704  O   LEU Q 180      10.589  25.692  97.871  1.00 93.02           O  
ATOM   4705  CB  LEU Q 180      11.567  26.639 100.920  1.00 94.31           C  
ATOM   4706  CG  LEU Q 180      11.600  26.309 102.416  1.00 93.79           C  
ATOM   4707  CD1 LEU Q 180      13.042  26.301 102.921  1.00 90.84           C  
ATOM   4708  CD2 LEU Q 180      10.746  27.305 103.192  1.00 90.47           C  
ATOM   4709  N   PRO Q 181      10.537  27.883  98.277  1.00 93.01           N  
ATOM   4710  CA  PRO Q 181      10.962  28.180  96.907  1.00 92.80           C  
ATOM   4711  C   PRO Q 181      12.480  28.028  96.781  1.00 93.15           C  
ATOM   4712  O   PRO Q 181      13.237  28.749  97.435  1.00 92.32           O  
ATOM   4713  CB  PRO Q 181      10.553  29.656  96.721  1.00 90.87           C  
ATOM   4714  CG  PRO Q 181       9.642  29.972  97.861  1.00 89.29           C  
ATOM   4715  CD  PRO Q 181      10.113  29.088  98.992  1.00 91.75           C  
ATOM   4716  N   LYS Q 182      12.956  27.104  95.941  1.00 93.95           N  
ATOM   4717  CA  LYS Q 182      12.240  26.012  95.292  1.00 94.38           C  
ATOM   4718  C   LYS Q 182      13.242  24.869  95.172  1.00 95.81           C  
ATOM   4719  O   LYS Q 182      14.392  25.114  94.795  1.00 95.25           O  
ATOM   4720  CB  LYS Q 182      11.772  26.427  93.894  1.00 90.93           C  
ATOM   4721  CG  LYS Q 182      10.938  25.370  93.180  1.00 87.24           C  
ATOM   4722  CD  LYS Q 182      10.640  25.777  91.749  0.99 83.99           C  
ATOM   4723  CE  LYS Q 182       9.846  24.684  91.035  0.99 79.66           C  
ATOM   4724  NZ  LYS Q 182       9.646  24.985  89.595  0.99 72.60           N  
ATOM   4725  N   PRO Q 183      12.852  23.641  95.485  1.00 95.50           N  
ATOM   4726  CA  PRO Q 183      13.853  22.561  95.501  1.00 95.99           C  
ATOM   4727  C   PRO Q 183      14.520  22.321  94.154  1.00 96.38           C  
ATOM   4728  O   PRO Q 183      13.868  22.395  93.106  1.00 96.23           O  
ATOM   4729  CB  PRO Q 183      13.043  21.321  95.919  1.00 95.16           C  
ATOM   4730  CG  PRO Q 183      11.843  21.875  96.625  1.00 93.12           C  
ATOM   4731  CD  PRO Q 183      11.533  23.164  95.919  1.00 95.32           C  
ATOM   4732  N   VAL Q 184      15.818  22.013  94.183  1.00 97.49           N  
ATOM   4733  CA  VAL Q 184      16.488  21.469  93.003  1.00 97.78           C  
ATOM   4734  C   VAL Q 184      16.275  19.959  92.914  1.00 97.75           C  
ATOM   4735  O   VAL Q 184      16.374  19.382  91.833  1.00 97.12           O  
ATOM   4736  CB  VAL Q 184      17.994  21.806  92.949  1.00 97.25           C  
ATOM   4737  CG1 VAL Q 184      18.190  23.312  92.767  1.00 90.28           C  
ATOM   4738  CG2 VAL Q 184      18.728  21.300  94.184  1.00 86.51           C  
ATOM   4739  N   SER Q 185      15.973  19.321  94.040  1.00 96.91           N  
ATOM   4740  CA  SER Q 185      15.609  17.906  94.049  1.00 97.14           C  
ATOM   4741  C   SER Q 185      14.882  17.585  95.350  1.00 97.05           C  
ATOM   4742  O   SER Q 185      14.885  18.384  96.290  1.00 97.14           O  
ATOM   4743  CB  SER Q 185      16.843  17.009  93.873  1.00 97.11           C  
ATOM   4744  OG  SER Q 185      16.466  15.698  93.474  1.00 95.75           O  
ATOM   4745  N   ASP Q 186      14.240  16.428  95.394  1.00 96.79           N  
ATOM   4746  CA  ASP Q 186      13.405  16.044  96.531  1.00 95.93           C  
ATOM   4747  C   ASP Q 186      13.538  14.535  96.708  1.00 95.78           C  
ATOM   4748  O   ASP Q 186      13.183  13.773  95.804  1.00 95.48           O  
ATOM   4749  CB  ASP Q 186      11.948  16.444  96.259  1.00 94.40           C  
ATOM   4750  CG  ASP Q 186      11.030  16.251  97.461  1.00 92.42           C  
ATOM   4751  OD1 ASP Q 186      11.519  15.904  98.558  1.00 87.73           O  
ATOM   4752  OD2 ASP Q 186       9.808  16.465  97.304  1.00 87.06           O  
ATOM   4753  N   ALA Q 187      14.054  14.116  97.863  1.00 97.14           N  
ATOM   4754  CA  ALA Q 187      14.391  12.718  98.109  1.00 97.13           C  
ATOM   4755  C   ALA Q 187      13.610  12.166  99.298  1.00 96.54           C  
ATOM   4756  O   ALA Q 187      13.771  12.642 100.421  1.00 96.13           O  
ATOM   4757  CB  ALA Q 187      15.893  12.579  98.371  1.00 97.14           C  
ATOM   4758  N   ARG Q 188      12.786  11.148  99.053  1.00 95.82           N  
ATOM   4759  CA  ARG Q 188      12.102  10.463 100.146  1.00 95.13           C  
ATOM   4760  C   ARG Q 188      13.107   9.679 100.979  1.00 95.72           C  
ATOM   4761  O   ARG Q 188      14.149   9.238 100.477  1.00 95.91           O  
ATOM   4762  CB  ARG Q 188      11.022   9.518  99.609  1.00 93.54           C  
ATOM   4763  CG  ARG Q 188       9.816  10.237  99.016  1.00 88.82           C  
ATOM   4764  CD  ARG Q 188       8.911   9.249  98.292  1.00 84.30           C  
ATOM   4765  NE  ARG Q 188       9.587   8.696  97.115  0.99 76.99           N  
ATOM   4766  CZ  ARG Q 188       9.247   7.561  96.512  0.99 71.20           C  
ATOM   4767  NH1 ARG Q 188       8.234   6.831  96.960  0.99 63.60           N  
ATOM   4768  NH2 ARG Q 188       9.942   7.148  95.459  0.99 65.52           N  
ATOM   4769  N   TYR Q 189      12.780   9.503 102.255  1.00 96.57           N  
ATOM   4770  CA  TYR Q 189      13.616   8.677 103.109  1.00 95.90           C  
ATOM   4771  C   TYR Q 189      12.959   7.333 103.379  1.00 95.15           C  
ATOM   4772  O   TYR Q 189      11.732   7.191 103.366  1.00 94.21           O  
ATOM   4773  CB  TYR Q 189      14.019   9.388 104.410  1.00 95.22           C  
ATOM   4774  CG  TYR Q 189      12.938  10.165 105.122  1.00 93.96           C  
ATOM   4775  CD1 TYR Q 189      12.045   9.534 105.978  1.00 83.30           C  
ATOM   4776  CD2 TYR Q 189      12.839  11.543 104.965  1.00 83.73           C  
ATOM   4777  CE1 TYR Q 189      11.066  10.257 106.649  1.00 83.00           C  
ATOM   4778  CE2 TYR Q 189      11.869  12.274 105.635  1.00 81.84           C  
ATOM   4779  CZ  TYR Q 189      10.985  11.626 106.472  1.00 90.34           C  
ATOM   4780  OH  TYR Q 189      10.023  12.348 107.131  1.00 88.20           O  
ATOM   4781  N   TYR Q 190      13.819   6.344 103.600  1.00 94.03           N  
ATOM   4782  CA  TYR Q 190      13.430   4.954 103.782  1.00 94.70           C  
ATOM   4783  C   TYR Q 190      14.116   4.403 105.025  1.00 95.12           C  
ATOM   4784  O   TYR Q 190      15.191   4.868 105.415  1.00 95.42           O  
ATOM   4785  CB  TYR Q 190      13.818   4.124 102.551  1.00 94.92           C  
ATOM   4786  CG  TYR Q 190      12.979   4.421 101.324  1.00 93.98           C  
ATOM   4787  CD1 TYR Q 190      13.136   5.609 100.616  1.00 83.30           C  
ATOM   4788  CD2 TYR Q 190      12.025   3.516 100.880  1.00 85.05           C  
ATOM   4789  CE1 TYR Q 190      12.357   5.888  99.498  1.00 84.39           C  
ATOM   4790  CE2 TYR Q 190      11.243   3.784  99.760  1.00 85.05           C  
ATOM   4791  CZ  TYR Q 190      11.414   4.973  99.080  1.00 93.47           C  
ATOM   4792  OH  TYR Q 190      10.641   5.244  97.976  1.00 92.32           O  
ATOM   4793  N   HIS Q 191      13.488   3.395 105.636  1.00 95.47           N  
ATOM   4794  CA  HIS Q 191      13.945   2.831 106.902  1.00 94.34           C  
ATOM   4795  C   HIS Q 191      14.110   1.327 106.771  1.00 93.95           C  
ATOM   4796  O   HIS Q 191      13.186   0.643 106.325  1.00 93.81           O  
ATOM   4797  CB  HIS Q 191      12.918   3.103 108.008  1.00 93.21           C  
ATOM   4798  CG  HIS Q 191      12.385   4.500 108.008  1.00 87.13           C  
ATOM   4799  ND1 HIS Q 191      13.100   5.574 108.499  1.00 78.22           N  
ATOM   4800  CD2 HIS Q 191      11.201   5.000 107.566  1.00 77.34           C  
ATOM   4801  CE1 HIS Q 191      12.381   6.670 108.357  1.00 78.70           C  
ATOM   4802  NE2 HIS Q 191      11.218   6.356 107.801  1.00 78.89           N  
ATOM   4803  N   ARG Q 192      15.258   0.805 107.192  1.00 94.90           N  
ATOM   4804  CA  ARG Q 192      15.469  -0.640 107.258  1.00 95.48           C  
ATOM   4805  C   ARG Q 192      15.503  -1.040 108.732  1.00 95.64           C  
ATOM   4806  O   ARG Q 192      16.434  -0.677 109.462  1.00 95.76           O  
ATOM   4807  CB  ARG Q 192      16.777  -1.018 106.555  1.00 95.07           C  
ATOM   4808  CG  ARG Q 192      16.814  -2.441 105.982  1.00 94.44           C  
ATOM   4809  CD  ARG Q 192      16.766  -3.530 107.041  1.00 94.24           C  
ATOM   4810  NE  ARG Q 192      16.908  -4.847 106.438  1.00 93.55           N  
ATOM   4811  CZ  ARG Q 192      17.006  -5.983 107.119  1.00 94.63           C  
ATOM   4812  NH1 ARG Q 192      16.973  -5.976 108.445  1.00 90.69           N  
ATOM   4813  NH2 ARG Q 192      17.140  -7.138 106.469  1.00 91.50           N  
ATOM   4814  N   SER Q 193      14.491  -1.770 109.164  1.00 94.14           N  
ATOM   4815  CA  SER Q 193      14.404  -2.200 110.555  1.00 93.74           C  
ATOM   4816  C   SER Q 193      15.555  -3.132 110.916  1.00 94.56           C  
ATOM   4817  O   SER Q 193      15.893  -4.044 110.156  1.00 94.60           O  
ATOM   4818  CB  SER Q 193      13.084  -2.924 110.814  1.00 91.94           C  
ATOM   4819  OG  SER Q 193      11.977  -2.062 110.601  1.00 85.29           O  
ATOM   4820  N   ILE Q 194      16.149  -2.910 112.077  1.00 94.54           N  
ATOM   4821  CA  ILE Q 194      17.154  -3.807 112.642  1.00 94.70           C  
ATOM   4822  C   ILE Q 194      16.617  -4.407 113.939  1.00 93.61           C  
ATOM   4823  O   ILE Q 194      16.487  -5.627 114.060  1.00 92.64           O  
ATOM   4824  CB  ILE Q 194      18.502  -3.082 112.869  1.00 95.77           C  
ATOM   4825  CG1 ILE Q 194      19.076  -2.599 111.524  1.00 95.72           C  
ATOM   4826  CG2 ILE Q 194      19.487  -4.012 113.582  1.00 95.52           C  
ATOM   4827  CD1 ILE Q 194      20.284  -1.680 111.664  1.00 95.54           C  
ATOM   4828  N   ASN Q 195      16.286  -3.566 114.914  1.00 93.59           N  
ATOM   4829  CA  ASN Q 195      15.699  -3.997 116.181  1.00 92.26           C  
ATOM   4830  C   ASN Q 195      14.184  -4.026 116.015  1.00 90.85           C  
ATOM   4831  O   ASN Q 195      13.472  -3.098 116.418  1.00 89.34           O  
ATOM   4832  CB  ASN Q 195      16.130  -3.045 117.300  1.00 91.01           C  
ATOM   4833  CG  ASN Q 195      15.769  -3.557 118.681  1.00 84.79           C  
ATOM   4834  OD1 ASN Q 195      14.934  -4.451 118.830  1.00 76.52           O  
ATOM   4835  ND2 ASN Q 195      16.393  -2.982 119.703  1.00 75.94           N  
ATOM   4836  N   VAL Q 196      13.688  -5.105 115.407  1.00 90.21           N  
ATOM   4837  CA  VAL Q 196      12.296  -5.180 114.977  1.00 89.15           C  
ATOM   4838  C   VAL Q 196      11.320  -5.039 116.141  1.00 88.03           C  
ATOM   4839  O   VAL Q 196      10.341  -4.289 116.054  1.00 86.92           O  
ATOM   4840  CB  VAL Q 196      12.033  -6.497 114.220  1.00 87.61           C  
ATOM   4841  CG1 VAL Q 196      10.559  -6.627 113.843  0.99 80.47           C  
ATOM   4842  CG2 VAL Q 196      12.912  -6.571 112.980  0.99 80.83           C  
ATOM   4843  N   LYS Q 197      11.572  -5.747 117.234  0.99 86.87           N  
ATOM   4844  CA  LYS Q 197      10.654  -5.715 118.368  0.99 85.33           C  
ATOM   4845  C   LYS Q 197      10.520  -4.302 118.932  0.99 84.98           C  
ATOM   4846  O   LYS Q 197       9.408  -3.839 119.211  0.99 83.78           O  
ATOM   4847  CB  LYS Q 197      11.111  -6.686 119.457  0.99 83.52           C  
ATOM   4848  CG  LYS Q 197      10.979  -8.147 119.058  0.92 76.37           C  
ATOM   4849  CD  LYS Q 197      11.431  -9.071 120.186  0.91 71.98           C  
ATOM   4850  CE  LYS Q 197      11.337 -10.530 119.779  0.90 62.99           C  
ATOM   4851  NZ  LYS Q 197      11.812 -11.433 120.864  0.89 56.62           N  
ATOM   4852  N   LYS Q 198      11.643  -3.614 119.103  1.00 88.78           N  
ATOM   4853  CA  LYS Q 198      11.604  -2.250 119.621  1.00 88.35           C  
ATOM   4854  C   LYS Q 198      10.842  -1.323 118.674  1.00 86.47           C  
ATOM   4855  O   LYS Q 198      10.016  -0.519 119.119  1.00 85.27           O  
ATOM   4856  CB  LYS Q 198      13.024  -1.722 119.852  1.00 88.85           C  
ATOM   4857  CG  LYS Q 198      13.089  -0.268 120.327  0.99 89.47           C  
ATOM   4858  CD  LYS Q 198      14.522   0.127 120.677  0.99 89.51           C  
ATOM   4859  CE  LYS Q 198      14.641   1.601 121.034  0.99 88.34           C  
ATOM   4860  NZ  LYS Q 198      16.047   1.959 121.372  0.99 87.44           N  
ATOM   4861  N   LEU Q 199      11.104  -1.441 117.377  1.00 89.35           N  
ATOM   4862  CA  LEU Q 199      10.457  -0.553 116.412  1.00 88.18           C  
ATOM   4863  C   LEU Q 199       8.944  -0.752 116.394  1.00 85.08           C  
ATOM   4864  O   LEU Q 199       8.189   0.214 116.266  1.00 81.82           O  
ATOM   4865  CB  LEU Q 199      11.049  -0.755 115.017  1.00 88.16           C  
ATOM   4866  CG  LEU Q 199      12.519  -0.345 114.884  0.99 86.86           C  
ATOM   4867  CD1 LEU Q 199      13.015  -0.626 113.476  0.99 79.73           C  
ATOM   4868  CD2 LEU Q 199      12.725   1.130 115.229  0.99 79.34           C  
ATOM   4869  N   ILE Q 200       8.491  -1.990 116.533  0.99 82.55           N  
ATOM   4870  CA  ILE Q 200       7.056  -2.251 116.609  0.99 79.26           C  
ATOM   4871  C   ILE Q 200       6.476  -1.681 117.901  0.99 77.14           C
[truncated: 129,763 more chars]
