# Supplementary material for: Accurate structure prediction of biomolecular interactions with AlphaFold 3
Source: Nature. 2024 May 8;630(8016):493–500. doi: 10.1038/s41586-024-07487-w (PMC11168924; doi:10.1038/s41586-024-07487-w)
Supplement: Supplementary file 3 — AF3 predictions for the Posebusters benchmark and outputs of the Posebusters checks for those predictions. [file 41586_2024_7487_MOESM3_ESM.zip › 6TW5_9M2_pred_lig_pose.sdf]

6TW5_9M2_CCC_501
     RDKit          3D

 31 34  0  0  0  0  0  0  0  0999 V2000
    1.3706   -8.2050   86.5622 C   0  0  0  0  0  0  0  0  0  0  0  0
    5.0833  -10.3038   87.3492 C   0  0  0  0  0  0  0  0  0  0  0  0
    6.4490  -10.5865   87.4823 C   0  0  0  0  0  0  0  0  0  0  0  0
    3.0745   -9.0136   88.0694 C   0  0  0  0  0  0  0  0  0  0  0  0
    2.6709   -8.6091   86.7880 C   0  0  0  0  0  0  0  0  0  0  0  0
    4.4928   -9.4089   88.2497 C   0  0  0  0  0  0  0  0  0  0  0  0
    5.2568   -8.8242   89.2810 C   0  0  0  0  0  0  0  0  0  0  0  0
    8.5486  -11.2625   87.3554 N   0  0  0  0  0  0  0  0  0  0  0  0
    6.5948   -9.1079   89.4029 C   0  0  0  0  0  0  0  0  0  0  0  0
    7.2047   -9.9854   88.5034 C   0  0  0  0  0  0  0  0  0  0  0  0
   -0.7984   -7.8112   87.4118 F   0  0  0  0  0  0  0  0  0  0  0  0
    0.4627   -8.1945   87.6287 C   0  0  0  0  0  0  0  0  0  0  0  0
    0.8421   -8.6009   88.9230 C   0  0  0  0  0  0  0  0  0  0  0  0
    2.1520   -9.0247   89.1531 C   0  0  0  0  0  0  0  0  0  0  0  0
    8.4845  -10.4222   88.3926 N   0  0  0  0  0  0  0  0  0  0  0  0
    7.3601  -11.3970   86.7845 C   0  0  0  0  0  0  0  0  0  0  0  0
    7.0708  -12.3557   85.6472 C   0  0  0  0  0  0  0  0  0  0  0  0
    7.4188  -11.8297   84.3138 N   0  0  0  0  0  0  0  0  0  0  0  0
    6.6363  -10.6487   83.9446 C   0  0  0  0  0  0  0  0  0  0  0  0
    8.8632  -11.5902   84.0871 C   0  0  0  0  0  0  0  0  0  0  0  0
    2.5555   -9.4576   90.4017 O   0  0  0  0  0  0  0  0  0  0  0  0
    1.5680   -9.5502   91.4509 C   0  0  0  0  0  0  0  0  0  0  0  0
    2.1928   -9.9462   92.7864 C   0  0  0  0  0  0  0  0  0  0  0  0
    2.5760  -11.3875   92.8531 C   0  0  0  0  0  0  0  0  0  0  0  0
    1.7707  -12.5003   93.1541 C   0  0  0  0  0  0  0  0  0  0  0  0
    0.3155  -12.5017   93.4521 C   0  0  0  0  0  0  0  0  0  0  0  0
    2.5237  -13.6029   93.1588 N   0  0  0  0  0  0  0  0  0  0  0  0
    3.7695  -13.2286   92.8868 N   0  0  0  0  0  0  0  0  0  0  0  0
    4.8525  -14.1546   92.8169 C   0  0  0  0  0  0  0  0  0  0  0  0
    3.8438  -11.8823   92.6723 C   0  0  0  0  0  0  0  0  0  0  0  0
    5.0806  -11.1283   92.3270 C   0  0  0  0  0  0  0  0  0  0  0  0
  2  3  1  0
  1  5  2  0
  4  5  1  0
  4  6  1  0
  2  6  2  0
  6  7  1  0
  7  9  2  0
  3 10  1  0
  9 10  1  0
 11 12  1  0
  1 12  1  0
 12 13  2  0
 13 14  1  0
  4 14  2  0
 10 15  2  0
  8 15  1  0
  3 16  2  0
  8 16  1  0
 16 17  1  0
 17 18  1  0
 18 19  1  0
 18 20  1  0
 14 21  1  0
 21 22  1  0
 22 23  1  0
 23 24  1  0
 24 25  1  0
 25 26  1  0
 25 27  2  0
 27 28  1  0
 28 29  1  0
 24 30  2  0
 28 30  1  0
 30 31  1  0
M  END
