# Supplementary material for: Accurate structure prediction of biomolecular interactions with AlphaFold 3
Source: Nature. 2024 May 8;630(8016):493–500. doi: 10.1038/s41586-024-07487-w (PMC11168924; doi:10.1038/s41586-024-07487-w)
Supplement: Supplementary file 3 — AF3 predictions for the Posebusters benchmark and outputs of the Posebusters checks for those predictions. [file 41586_2024_7487_MOESM3_ESM.zip › 6TW7_NZB_pred_context_pose.pdb]

TITLE     6TW7                                                                  
REVDAT   1   01-OCT-21         0                                                
REMARK   6                                                                      
REMARK   6 PDB GENERATED WITH DEEPMIND STRUCTURE CLASS VERSION 1.0.2.           
SEQRES   1 J  418  ASN PRO SER ASN SER ASP ALA ALA HIS ALA PHE TRP SER          
SEQRES   2 J  418  THR GLN PRO VAL PRO GLN THR GLU ASP GLU THR GLU LYS          
SEQRES   3 J  418  ILE VAL PHE ALA GLY PRO MET ASP GLU PRO LYS THR VAL          
SEQRES   4 J  418  ALA ASP ILE PRO GLU GLU PRO TYR PRO ILE ALA SER THR          
SEQRES   5 J  418  PHE GLU TRP TRP THR PRO ASN MET GLU ALA ALA ASP ASP          
SEQRES   6 J  418  ILE HIS ALA ILE TYR GLU LEU LEU ARG ASP ASN TYR VAL          
SEQRES   7 J  418  GLU ASP ASP ASP SER MET PHE ARG PHE ASN TYR SER GLU          
SEQRES   8 J  418  GLU PHE LEU GLN TRP ALA LEU CYS PRO PRO ASN TYR ILE          
SEQRES   9 J  418  PRO ASP TRP HIS VAL ALA VAL ARG ARG LYS ALA ASP LYS          
SEQRES  10 J  418  LYS LEU LEU ALA PHE ILE ALA GLY VAL PRO VAL THR LEU          
SEQRES  11 J  418  ARG MET GLY THR PRO LYS TYR MET LYS VAL LYS ALA GLN          
SEQRES  12 J  418  GLU LYS GLY GLU GLY GLU GLU ALA ALA LYS TYR ASP GLU          
SEQRES  13 J  418  PRO ARG HIS ILE CYS GLU ILE ASN PHE LEU CYS VAL HIS          
SEQRES  14 J  418  LYS GLN LEU ARG GLU LYS ARG LEU ALA PRO ILE LEU ILE          
SEQRES  15 J  418  LYS GLU ALA THR ARG ARG VAL ASN ARG THR ASN VAL TRP          
SEQRES  16 J  418  GLN ALA VAL TYR THR ALA GLY VAL LEU LEU PRO THR PRO          
SEQRES  17 J  418  TYR ALA SER GLY GLN TYR PHE HIS ARG SER LEU ASN PRO          
SEQRES  18 J  418  GLU LYS LEU VAL GLU ILE ARG PHE SER GLY ILE PRO ALA          
SEQRES  19 J  418  GLN TYR GLN LYS PHE GLN ASN PRO MET ALA MET LEU LYS          
SEQRES  20 J  418  ARG ASN TYR GLN LEU PRO SER ALA PRO LYS ASN SER GLY          
SEQRES  21 J  418  LEU ARG GLU MET LYS PRO SER ASP VAL PRO GLN VAL ARG          
SEQRES  22 J  418  ARG ILE LEU MET ASN TYR LEU ASP SER PHE ASP VAL GLY          
SEQRES  23 J  418  PRO VAL PHE SER ASP ALA GLU ILE SER HIS TYR LEU LEU          
SEQRES  24 J  418  PRO ARG ASP GLY VAL VAL PHE THR TYR VAL VAL GLU ASN          
SEQRES  25 J  418  ASP LYS LYS VAL THR ASP PHE PHE SER PHE TYR ARG ILE          
SEQRES  26 J  418  PRO SER THR VAL ILE GLY ASN SER ASN TYR ASN LEU LEU          
SEQRES  27 J  418  ASN ALA ALA TYR VAL HIS TYR TYR ALA ALA THR SER ILE          
SEQRES  28 J  418  PRO LEU HIS GLN LEU ILE LEU ASP LEU LEU ILE VAL ALA          
SEQRES  29 J  418  HIS SER ARG GLY PHE ASP VAL CYS ASN MET VAL GLU ILE          
SEQRES  30 J  418  LEU ASP ASN ARG SER PHE VAL GLU GLN LEU LYS PHE GLY          
SEQRES  31 J  418  ALA GLY ASP GLY HIS LEU ARG TYR TYR PHE TYR ASN TRP          
SEQRES  32 J  418  ALA TYR PRO LYS ILE LYS PRO SER GLN VAL ALA LEU VAL          
SEQRES  33 J  418  MET LEU                                                      
HET    MYA  Q   1      63                                                       
HETNAM     MYA ?                                                                
MODEL        1                                                                  
ATOM      1  N   ASN J   1      20.847  41.522  52.169  0.01 65.82           N  
ATOM      2  CA  ASN J   1      20.453  42.941  52.289  0.01 73.77           C  
ATOM      3  C   ASN J   1      19.154  43.187  51.530  0.01 74.50           C  
ATOM      4  O   ASN J   1      19.183  43.316  50.307  0.01 69.34           O  
ATOM      5  CB  ASN J   1      21.564  43.839  51.744  0.01 69.10           C  
ATOM      6  CG  ASN J   1      21.261  45.319  51.905  0.01 62.75           C  
ATOM      7  OD1 ASN J   1      20.173  45.695  52.342  0.01 57.58           O  
ATOM      8  ND2 ASN J   1      22.230  46.155  51.548  0.01 58.24           N  
ATOM      9  N   PRO J   2      18.010  43.238  52.239  0.00 67.11           N  
ATOM     10  CA  PRO J   2      16.725  43.325  51.534  0.00 71.51           C  
ATOM     11  C   PRO J   2      16.506  44.648  50.813  0.00 71.57           C  
ATOM     12  O   PRO J   2      15.627  44.721  49.953  0.00 66.12           O  
ATOM     13  CB  PRO J   2      15.701  43.132  52.660  0.00 67.89           C  
ATOM     14  CG  PRO J   2      16.410  43.579  53.891  0.00 65.91           C  
ATOM     15  CD  PRO J   2      17.849  43.183  53.697  0.00 70.64           C  
ATOM     16  N   SER J   3      17.277  45.678  51.137  0.01 64.18           N  
ATOM     17  CA  SER J   3      17.148  46.953  50.442  0.01 69.54           C  
ATOM     18  C   SER J   3      17.964  46.996  49.151  0.01 72.70           C  
ATOM     19  O   SER J   3      17.876  47.977  48.399  0.01 68.90           O  
ATOM     20  CB  SER J   3      17.556  48.110  51.359  0.01 63.70           C  
ATOM     21  OG  SER J   3      18.947  48.095  51.620  0.01 59.29           O  
ATOM     22  N   ASN J   4      18.741  45.947  48.878  0.01 67.99           N  
ATOM     23  CA  ASN J   4      19.543  45.862  47.664  0.01 72.93           C  
ATOM     24  C   ASN J   4      18.742  45.154  46.574  0.01 75.43           C  
ATOM     25  O   ASN J   4      18.560  43.934  46.622  0.01 71.65           O  
ATOM     26  CB  ASN J   4      20.849  45.119  47.939  0.01 67.69           C  
ATOM     27  CG  ASN J   4      21.758  45.056  46.731  0.01 64.17           C  
ATOM     28  OD1 ASN J   4      21.431  45.565  45.654  0.01 58.00           O  
ATOM     29  ND2 ASN J   4      22.917  44.431  46.907  0.01 59.19           N  
ATOM     30  N   SER J   5      18.279  45.905  45.586  0.02 69.53           N  
ATOM     31  CA  SER J   5      17.470  45.341  44.512  0.02 71.91           C  
ATOM     32  C   SER J   5      18.261  44.376  43.634  0.02 74.41           C  
ATOM     33  O   SER J   5      17.658  43.595  42.885  0.02 69.30           O  
ATOM     34  CB  SER J   5      16.880  46.465  43.656  0.02 64.85           C  
ATOM     35  OG  SER J   5      17.897  47.250  43.067  0.02 59.98           O  
ATOM     36  N   ASP J   6      19.586  44.391  43.730  0.03 71.99           N  
ATOM     37  CA  ASP J   6      20.436  43.495  42.955  0.03 76.57           C  
ATOM     38  C   ASP J   6      20.738  42.188  43.687  0.03 77.91           C  
ATOM     39  O   ASP J   6      21.394  41.302  43.123  0.03 71.89           O  
ATOM     40  CB  ASP J   6      21.749  44.198  42.594  0.04 69.57           C  
ATOM     41  CG  ASP J   6      21.551  45.404  41.692  0.03 61.63           C  
ATOM     42  OD1 ASP J   6      20.523  45.469  40.993  0.03 56.65           O  
ATOM     43  OD2 ASP J   6      22.445  46.278  41.686  0.04 56.59           O  
ATOM     44  N   ALA J   7      20.295  42.032  44.932  0.14 73.80           N  
ATOM     45  CA  ALA J   7      20.563  40.826  45.705  0.14 78.86           C  
ATOM     46  C   ALA J   7      19.795  39.635  45.139  0.15 84.43           C  
ATOM     47  O   ALA J   7      18.686  39.775  44.612  0.15 78.91           O  
ATOM     48  CB  ALA J   7      20.198  41.043  47.168  0.13 68.79           C  
ATOM     49  N   ALA J   8      20.391  38.436  45.273  0.95 89.67           N  
ATOM     50  CA  ALA J   8      19.714  37.217  44.877  0.95 94.30           C  
ATOM     51  C   ALA J   8      18.631  36.873  45.894  0.96 96.75           C  
ATOM     52  O   ALA J   8      18.766  37.153  47.092  0.96 94.33           O  
ATOM     53  CB  ALA J   8      20.718  36.073  44.756  0.96 86.74           C  
ATOM     54  N   HIS J   9      17.563  36.251  45.389  1.00 98.36           N  
ATOM     55  CA  HIS J   9      16.455  35.819  46.226  1.00 98.65           C  
ATOM     56  C   HIS J   9      16.211  34.342  45.968  1.00 98.78           C  
ATOM     57  O   HIS J   9      15.526  33.975  45.014  1.00 98.72           O  
ATOM     58  CB  HIS J   9      15.196  36.627  45.911  1.00 98.51           C  
ATOM     59  CG  HIS J   9      15.286  38.065  46.323  1.00 98.54           C  
ATOM     60  ND1 HIS J   9      15.181  38.472  47.630  1.00 96.22           N  
ATOM     61  CD2 HIS J   9      15.466  39.189  45.585  1.00 96.48           C  
ATOM     62  CE1 HIS J   9      15.295  39.787  47.685  1.00 96.52           C  
ATOM     63  NE2 HIS J   9      15.468  40.251  46.459  1.00 96.92           N  
ATOM     64  N   ALA J  10      16.771  33.479  46.824  1.00 98.82           N  
ATOM     65  CA  ALA J  10      16.680  32.037  46.605  1.00 98.86           C  
ATOM     66  C   ALA J  10      15.238  31.551  46.594  1.00 98.90           C  
ATOM     67  O   ALA J  10      14.897  30.633  45.846  1.00 98.79           O  
ATOM     68  CB  ALA J  10      17.485  31.290  47.669  1.00 98.69           C  
ATOM     69  N   PHE J  11      14.382  32.149  47.406  1.00 98.95           N  
ATOM     70  CA  PHE J  11      12.964  31.798  47.399  1.00 98.97           C  
ATOM     71  C   PHE J  11      12.183  32.621  46.381  1.00 98.96           C  
ATOM     72  O   PHE J  11      11.517  32.057  45.507  1.00 98.95           O  
ATOM     73  CB  PHE J  11      12.352  31.955  48.792  1.00 98.97           C  
ATOM     74  CG  PHE J  11      10.855  31.809  48.782  1.00 98.98           C  
ATOM     75  CD1 PHE J  11      10.271  30.596  48.447  1.00 98.97           C  
ATOM     76  CD2 PHE J  11      10.033  32.884  49.066  1.00 98.97           C  
ATOM     77  CE1 PHE J  11       8.891  30.459  48.403  1.00 98.96           C  
ATOM     78  CE2 PHE J  11       8.649  32.756  49.028  1.00 98.96           C  
ATOM     79  CZ  PHE J  11       8.081  31.541  48.696  1.00 98.98           C  
ATOM     80  N   TRP J  12      12.263  33.949  46.470  1.00 98.95           N  
ATOM     81  CA  TRP J  12      11.375  34.772  45.656  1.00 98.95           C  
ATOM     82  C   TRP J  12      11.648  34.642  44.160  1.00 98.93           C  
ATOM     83  O   TRP J  12      10.734  34.839  43.360  1.00 98.91           O  
ATOM     84  CB  TRP J  12      11.384  36.238  46.128  1.00 98.96           C  
ATOM     85  CG  TRP J  12      10.514  36.404  47.334  1.00 98.98           C  
ATOM     86  CD1 TRP J  12      10.905  36.688  48.613  1.00 98.97           C  
ATOM     87  CD2 TRP J  12       9.092  36.231  47.376  1.00 98.99           C  
ATOM     88  NE1 TRP J  12       9.810  36.706  49.444  1.00 98.97           N  
ATOM     89  CE2 TRP J  12       8.685  36.428  48.716  1.00 98.98           C  
ATOM     90  CE3 TRP J  12       8.119  35.927  46.411  1.00 98.98           C  
ATOM     91  CZ2 TRP J  12       7.350  36.330  49.108  1.00 98.97           C  
ATOM     92  CZ3 TRP J  12       6.794  35.831  46.802  1.00 98.97           C  
ATOM     93  CH2 TRP J  12       6.422  36.031  48.137  1.00 98.97           C  
ATOM     94  N   SER J  13      12.861  34.262  43.763  1.00 98.89           N  
ATOM     95  CA  SER J  13      13.141  34.044  42.342  1.00 98.85           C  
ATOM     96  C   SER J  13      12.382  32.850  41.775  1.00 98.87           C  
ATOM     97  O   SER J  13      12.287  32.710  40.550  1.00 98.77           O  
ATOM     98  CB  SER J  13      14.641  33.875  42.104  1.00 98.70           C  
ATOM     99  OG  SER J  13      15.131  32.696  42.707  1.00 97.07           O  
ATOM    100  N   THR J  14      11.837  31.990  42.636  1.00 98.92           N  
ATOM    101  CA  THR J  14      11.066  30.825  42.209  1.00 98.92           C  
ATOM    102  C   THR J  14       9.564  31.091  42.121  1.00 98.93           C  
ATOM    103  O   THR J  14       8.810  30.204  41.715  1.00 98.88           O  
ATOM    104  CB  THR J  14      11.283  29.633  43.157  1.00 98.88           C  
ATOM    105  OG1 THR J  14      10.599  29.843  44.401  1.00 98.64           O  
ATOM    106  CG2 THR J  14      12.767  29.402  43.426  1.00 98.62           C  
ATOM    107  N   GLN J  15       9.125  32.276  42.502  1.00 98.97           N  
ATOM    108  CA  GLN J  15       7.705  32.559  42.688  1.00 98.98           C  
ATOM    109  C   GLN J  15       7.138  33.423  41.564  1.00 98.98           C  
ATOM    110  O   GLN J  15       7.875  34.184  40.926  1.00 98.96           O  
ATOM    111  CB  GLN J  15       7.501  33.251  44.042  1.00 98.98           C  
ATOM    112  CG  GLN J  15       7.966  32.410  45.225  1.00 98.97           C  
ATOM    113  CD  GLN J  15       7.280  31.056  45.264  1.00 98.98           C  
ATOM    114  OE1 GLN J  15       7.922  30.011  45.194  1.00 98.09           O  
ATOM    115  NE2 GLN J  15       5.956  31.076  45.353  1.00 98.14           N  
ATOM    116  N   PRO J  16       5.819  33.333  41.309  1.00 98.98           N  
ATOM    117  CA  PRO J  16       5.186  34.105  40.233  1.00 98.99           C  
ATOM    118  C   PRO J  16       4.934  35.550  40.647  1.00 98.99           C  
ATOM    119  O   PRO J  16       3.788  35.973  40.861  1.00 98.98           O  
ATOM    120  CB  PRO J  16       3.888  33.338  39.969  1.00 98.98           C  
ATOM    121  CG  PRO J  16       3.545  32.762  41.304  1.00 98.94           C  
ATOM    122  CD  PRO J  16       4.880  32.396  41.926  1.00 98.99           C  
ATOM    123  N   VAL J  17       6.014  36.290  40.760  1.00 98.98           N  
ATOM    124  CA  VAL J  17       5.985  37.717  41.036  1.00 98.98           C  
ATOM    125  C   VAL J  17       6.980  38.383  40.093  1.00 98.96           C  
ATOM    126  O   VAL J  17       7.957  37.749  39.677  1.00 98.92           O  
ATOM    127  CB  VAL J  17       6.339  38.046  42.506  1.00 98.97           C  
ATOM    128  CG1 VAL J  17       5.311  37.438  43.462  1.00 98.93           C  
ATOM    129  CG2 VAL J  17       7.751  37.577  42.853  1.00 98.94           C  
ATOM    130  N   PRO J  18       6.758  39.653  39.741  1.00 98.94           N  
ATOM    131  CA  PRO J  18       7.783  40.347  38.960  1.00 98.93           C  
ATOM    132  C   PRO J  18       9.102  40.335  39.726  1.00 98.92           C  
ATOM    133  O   PRO J  18       9.120  40.504  40.951  1.00 98.84           O  
ATOM    134  CB  PRO J  18       7.226  41.769  38.816  1.00 98.86           C  
ATOM    135  CG  PRO J  18       5.748  41.622  39.044  1.00 98.37           C  
ATOM    136  CD  PRO J  18       5.612  40.504  40.041  1.00 98.88           C  
ATOM    137  N   GLN J  19      10.193  40.126  39.004  1.00 98.87           N  
ATOM    138  CA  GLN J  19      11.474  39.891  39.662  1.00 98.82           C  
ATOM    139  C   GLN J  19      12.305  41.149  39.883  1.00 98.77           C  
ATOM    140  O   GLN J  19      13.190  41.156  40.742  1.00 98.55           O  
ATOM    141  CB  GLN J  19      12.281  38.874  38.855  1.00 98.77           C  
ATOM    142  CG  GLN J  19      11.620  37.504  38.804  1.00 98.57           C  
ATOM    143  CD  GLN J  19      11.548  36.860  40.172  1.00 98.77           C  
ATOM    144  OE1 GLN J  19      12.570  36.724  40.845  1.00 96.93           O  
ATOM    145  NE2 GLN J  19      10.349  36.468  40.596  1.00 97.27           N  
ATOM    146  N   THR J  20      12.033  42.193  39.115  1.00 98.46           N  
ATOM    147  CA  THR J  20      12.812  43.424  39.202  1.00 98.42           C  
ATOM    148  C   THR J  20      11.911  44.631  38.993  1.00 98.42           C  
ATOM    149  O   THR J  20      10.811  44.519  38.444  1.00 98.09           O  
ATOM    150  CB  THR J  20      13.932  43.484  38.143  1.00 98.11           C  
ATOM    151  OG1 THR J  20      13.340  43.555  36.843  1.00 96.78           O  
ATOM    152  CG2 THR J  20      14.854  42.278  38.225  1.00 96.62           C  
ATOM    153  N   GLU J  21      12.403  45.798  39.410  1.00 98.24           N  
ATOM    154  CA  GLU J  21      11.697  47.043  39.133  1.00 98.04           C  
ATOM    155  C   GLU J  21      11.606  47.283  37.627  1.00 98.08           C  
ATOM    156  O   GLU J  21      10.575  47.751  37.134  1.00 97.24           O  
ATOM    157  CB  GLU J  21      12.385  48.221  39.825  1.00 97.05           C  
ATOM    158  CG  GLU J  21      12.343  48.156  41.349  0.96 90.53           C  
ATOM    159  CD  GLU J  21      10.984  48.473  41.956  0.95 86.76           C  
ATOM    160  OE1 GLU J  21      10.058  48.867  41.219  0.95 80.53           O  
ATOM    161  OE2 GLU J  21      10.849  48.329  43.193  0.94 82.77           O  
ATOM    162  N   ASP J  22      12.660  46.944  36.893  1.00 97.95           N  
ATOM    163  CA  ASP J  22      12.632  47.111  35.440  1.00 97.90           C  
ATOM    164  C   ASP J  22      11.517  46.278  34.815  1.00 97.96           C  
ATOM    165  O   ASP J  22      10.825  46.740  33.900  1.00 97.16           O  
ATOM    166  CB  ASP J  22      13.979  46.730  34.822  1.00 97.26           C  
ATOM    167  CG  ASP J  22      15.056  47.783  35.021  0.97 92.26           C  
ATOM    168  OD1 ASP J  22      14.735  48.908  35.457  0.97 88.64           O  
ATOM    169  OD2 ASP J  22      16.231  47.477  34.731  0.97 87.34           O  
ATOM    170  N   GLU J  23      11.335  45.042  35.294  1.00 98.14           N  
ATOM    171  CA  GLU J  23      10.247  44.203  34.794  1.00 98.11           C  
ATOM    172  C   GLU J  23       8.893  44.833  35.111  1.00 98.15           C  
ATOM    173  O   GLU J  23       8.004  44.882  34.251  1.00 97.64           O  
ATOM    174  CB  GLU J  23      10.335  42.799  35.393  1.00 97.55           C  
ATOM    175  CG  GLU J  23       9.227  41.867  34.924  0.99 94.23           C  
ATOM    176  CD  GLU J  23       9.305  40.474  35.529  0.98 94.34           C  
ATOM    177  OE1 GLU J  23      10.357  40.116  36.101  0.98 89.86           O  
ATOM    178  OE2 GLU J  23       8.302  39.735  35.423  0.98 91.48           O  
ATOM    179  N   THR J  24       8.729  45.314  36.341  0.99 97.75           N  
ATOM    180  CA  THR J  24       7.470  45.937  36.738  0.99 97.65           C  
ATOM    181  C   THR J  24       7.161  47.153  35.869  0.99 97.66           C  
ATOM    182  O   THR J  24       6.008  47.373  35.481  0.99 96.87           O  
ATOM    183  CB  THR J  24       7.514  46.325  38.223  0.99 96.49           C  
ATOM    184  OG1 THR J  24       7.740  45.144  39.000  0.98 88.36           O  
ATOM    185  CG2 THR J  24       6.209  46.978  38.664  0.98 88.28           C  
ATOM    186  N   GLU J  25       8.178  47.933  35.550  0.99 97.57           N  
ATOM    187  CA  GLU J  25       7.979  49.159  34.780  1.00 97.06           C  
ATOM    188  C   GLU J  25       7.453  48.894  33.370  1.00 97.20           C  
ATOM    189  O   GLU J  25       6.825  49.780  32.780  1.00 95.92           O  
ATOM    190  CB  GLU J  25       9.277  49.967  34.733  0.99 95.36           C  
ATOM    191  CG  GLU J  25       9.611  50.628  36.065  0.92 87.69           C  
ATOM    192  CD  GLU J  25      11.000  51.240  36.112  0.90 83.38           C  
ATOM    193  OE1 GLU J  25      11.703  51.221  35.079  0.90 77.12           O  
ATOM    194  OE2 GLU J  25      11.387  51.736  37.191  0.90 78.40           O  
ATOM    195  N   LYS J  26       7.693  47.701  32.826  1.00 97.46           N  
ATOM    196  CA  LYS J  26       7.208  47.397  31.483  1.00 97.34           C  
ATOM    197  C   LYS J  26       5.867  46.665  31.459  1.00 97.85           C  
ATOM    198  O   LYS J  26       5.358  46.342  30.381  1.00 97.33           O  
ATOM    199  CB  LYS J  26       8.262  46.651  30.663  1.00 96.06           C  
ATOM    200  CG  LYS J  26       8.718  45.308  31.167  0.93 89.50           C  
ATOM    201  CD  LYS J  26       9.742  44.731  30.184  0.92 86.68           C  
ATOM    202  CE  LYS J  26      10.576  43.603  30.762  0.90 80.26           C  
ATOM    203  NZ  LYS J  26       9.777  42.429  31.159  0.90 72.35           N  
ATOM    204  N   ILE J  27       5.266  46.422  32.618  1.00 98.44           N  
ATOM    205  CA  ILE J  27       3.936  45.824  32.677  1.00 98.60           C  
ATOM    206  C   ILE J  27       2.904  46.867  32.259  1.00 98.52           C  
ATOM    207  O   ILE J  27       2.894  47.984  32.780  1.00 98.24           O  
ATOM    208  CB  ILE J  27       3.628  45.286  34.083  1.00 98.64           C  
ATOM    209  CG1 ILE J  27       4.591  44.142  34.427  1.00 98.28           C  
ATOM    210  CG2 ILE J  27       2.172  44.828  34.183  1.00 98.17           C  
ATOM    211  CD1 ILE J  27       4.510  43.686  35.878  1.00 97.67           C  
ATOM    212  N   VAL J  28       2.029  46.495  31.324  1.00 98.53           N  
ATOM    213  CA  VAL J  28       1.024  47.430  30.813  1.00 98.42           C  
ATOM    214  C   VAL J  28      -0.409  47.027  31.150  1.00 98.65           C  
ATOM    215  O   VAL J  28      -1.285  47.893  31.192  1.00 98.43           O  
ATOM    216  CB  VAL J  28       1.173  47.652  29.292  1.00 97.52           C  
ATOM    217  CG1 VAL J  28       2.515  48.316  28.982  1.00 93.93           C  
ATOM    218  CG2 VAL J  28       1.039  46.345  28.529  1.00 94.33           C  
ATOM    219  N   PHE J  29      -0.671  45.732  31.380  1.00 98.75           N  
ATOM    220  CA  PHE J  29      -2.014  45.244  31.704  1.00 98.81           C  
ATOM    221  C   PHE J  29      -1.987  44.439  32.990  1.00 98.90           C  
ATOM    222  O   PHE J  29      -1.017  43.730  33.267  1.00 98.87           O  
ATOM    223  CB  PHE J  29      -2.564  44.320  30.607  1.00 98.58           C  
ATOM    224  CG  PHE J  29      -2.543  44.895  29.221  1.00 98.24           C  
ATOM    225  CD1 PHE J  29      -3.076  46.143  28.958  1.00 97.00           C  
ATOM    226  CD2 PHE J  29      -2.006  44.165  28.172  1.00 96.78           C  
ATOM    227  CE1 PHE J  29      -3.062  46.664  27.672  1.00 95.85           C  
ATOM    228  CE2 PHE J  29      -1.987  44.679  26.886  1.00 95.92           C  
ATOM    229  CZ  PHE J  29      -2.513  45.931  26.638  1.00 96.44           C  
ATOM    230  N   ALA J  30      -3.074  44.514  33.741  1.00 98.95           N  
ATOM    231  CA  ALA J  30      -3.271  43.608  34.860  1.00 98.96           C  
ATOM    232  C   ALA J  30      -3.521  42.199  34.340  1.00 98.96           C  
ATOM    233  O   ALA J  30      -4.174  42.020  33.304  1.00 98.91           O  
ATOM    234  CB  ALA J  30      -4.452  44.071  35.704  1.00 98.95           C  
ATOM    235  N   GLY J  31      -3.029  41.193  35.064  1.00 98.96           N  
ATOM    236  CA  GLY J  31      -3.301  39.812  34.716  1.00 98.96           C  
ATOM    237  C   GLY J  31      -2.379  38.852  35.438  1.00 98.97           C  
ATOM    238  O   GLY J  31      -1.402  39.267  36.063  1.00 98.94           O  
ATOM    239  N   PRO J  32      -2.681  37.545  35.342  1.00 98.97           N  
ATOM    240  CA  PRO J  32      -1.875  36.560  36.066  1.00 98.97           C  
ATOM    241  C   PRO J  32      -0.453  36.448  35.520  1.00 98.97           C  
ATOM    242  O   PRO J  32      -0.202  36.688  34.335  1.00 98.91           O  
ATOM    243  CB  PRO J  32      -2.643  35.250  35.855  1.00 98.91           C  
ATOM    244  CG  PRO J  32      -3.424  35.468  34.605  1.00 98.06           C  
ATOM    245  CD  PRO J  32      -3.787  36.929  34.598  1.00 98.89           C  
ATOM    246  N   MET J  33       0.464  36.044  36.401  1.00 98.94           N  
ATOM    247  CA  MET J  33       1.854  35.794  36.024  1.00 98.90           C  
ATOM    248  C   MET J  33       2.085  34.343  35.616  1.00 98.87           C  
ATOM    249  O   MET J  33       2.875  34.067  34.711  1.00 98.44           O  
ATOM    250  CB  MET J  33       2.781  36.098  37.202  1.00 98.75           C  
ATOM    251  CG  MET J  33       2.779  37.542  37.663  1.00 97.22           C  
ATOM    252  SD  MET J  33       3.734  38.610  36.594  1.00 96.93           S  
ATOM    253  CE  MET J  33       5.379  37.969  36.836  1.00 92.40           C  
ATOM    254  N   ASP J  34       1.444  33.417  36.313  1.00 98.79           N  
ATOM    255  CA  ASP J  34       1.748  31.995  36.202  1.00 98.70           C  
ATOM    256  C   ASP J  34       0.857  31.329  35.161  1.00 98.74           C  
ATOM    257  O   ASP J  34      -0.134  31.899  34.696  1.00 98.19           O  
ATOM    258  CB  ASP J  34       1.557  31.325  37.571  1.00 97.80           C  
ATOM    259  CG  ASP J  34       2.452  30.121  37.804  1.00 93.50           C  
ATOM    260  OD1 ASP J  34       3.224  29.746  36.896  1.00 89.88           O  
ATOM    261  OD2 ASP J  34       2.381  29.560  38.920  1.00 89.02           O  
ATOM    262  N   GLU J  35       1.208  30.090  34.813  1.00 98.01           N  
ATOM    263  CA  GLU J  35       0.360  29.259  33.975  1.00 97.76           C  
ATOM    264  C   GLU J  35      -0.993  29.039  34.659  1.00 98.11           C  
ATOM    265  O   GLU J  35      -1.070  28.985  35.895  1.00 97.08           O  
ATOM    266  CB  GLU J  35       1.025  27.904  33.742  1.00 95.78           C  
ATOM    267  CG  GLU J  35       1.225  27.111  35.037  0.95 84.70           C  
ATOM    268  CD  GLU J  35       1.756  25.705  34.826  0.94 76.87           C  
ATOM    269  OE1 GLU J  35       1.693  25.206  33.683  0.94 71.66           O  
ATOM    270  OE2 GLU J  35       2.226  25.099  35.809  0.94 72.86           O  
ATOM    271  N   PRO J  36      -2.070  28.887  33.881  1.00 98.48           N  
ATOM    272  CA  PRO J  36      -3.342  28.496  34.493  1.00 98.46           C  
ATOM    273  C   PRO J  36      -3.230  27.113  35.120  1.00 98.63           C  
ATOM    274  O   PRO J  36      -2.669  26.192  34.518  1.00 98.19           O  
ATOM    275  CB  PRO J  36      -4.319  28.486  33.313  1.00 97.65           C  
ATOM    276  CG  PRO J  36      -3.681  29.348  32.278  1.00 95.00           C  
ATOM    277  CD  PRO J  36      -2.201  29.159  32.448  1.00 97.75           C  
ATOM    278  N   LYS J  37      -3.773  26.972  36.321  1.00 98.75           N  
ATOM    279  CA  LYS J  37      -3.798  25.703  37.035  1.00 98.80           C  
ATOM    280  C   LYS J  37      -5.216  25.434  37.505  1.00 98.87           C  
ATOM    281  O   LYS J  37      -6.055  26.343  37.548  1.00 98.69           O  
ATOM    282  CB  LYS J  37      -2.862  25.733  38.248  1.00 98.50           C  
ATOM    283  CG  LYS J  37      -1.396  25.909  37.919  0.99 96.58           C  
ATOM    284  CD  LYS J  37      -0.577  26.000  39.200  0.99 93.67           C  
ATOM    285  CE  LYS J  37       0.891  26.239  38.907  0.99 88.02           C  
ATOM    286  NZ  LYS J  37       1.674  26.419  40.165  0.99 80.57           N  
ATOM    287  N   THR J  38      -5.474  24.180  37.860  1.00 98.94           N  
ATOM    288  CA  THR J  38      -6.743  23.794  38.452  1.00 98.95           C  
ATOM    289  C   THR J  38      -6.500  23.263  39.853  1.00 98.97           C  
ATOM    290  O   THR J  38      -5.375  22.910  40.217  1.00 98.93           O  
ATOM    291  CB  THR J  38      -7.458  22.711  37.627  1.00 98.85           C  
ATOM    292  OG1 THR J  38      -6.717  21.491  37.715  1.00 97.46           O  
ATOM    293  CG2 THR J  38      -7.586  23.133  36.164  1.00 97.27           C  
ATOM    294  N   VAL J  39      -7.575  23.159  40.633  1.00 98.97           N  
ATOM    295  CA  VAL J  39      -7.461  22.621  41.984  1.00 98.98           C  
ATOM    296  C   VAL J  39      -6.869  21.213  41.952  1.00 98.98           C  
ATOM    297  O   VAL J  39      -6.068  20.844  42.817  1.00 98.93           O  
ATOM    298  CB  VAL J  39      -8.831  22.652  42.696  1.00 98.95           C  
ATOM    299  CG1 VAL J  39      -8.789  21.878  44.008  1.00 98.70           C  
ATOM    300  CG2 VAL J  39      -9.253  24.100  42.937  1.00 98.79           C  
ATOM    301  N   ALA J  40      -7.239  20.413  40.939  1.00 98.96           N  
ATOM    302  CA  ALA J  40      -6.738  19.044  40.833  1.00 98.95           C  
ATOM    303  C   ALA J  40      -5.225  18.978  40.650  1.00 98.96           C  
ATOM    304  O   ALA J  40      -4.616  17.944  40.938  1.00 98.87           O  
ATOM    305  CB  ALA J  40      -7.438  18.313  39.691  1.00 98.87           C  
ATOM    306  N   ASP J  41      -4.610  20.053  40.167  1.00 98.95           N  
ATOM    307  CA  ASP J  41      -3.157  20.105  39.996  1.00 98.94           C  
ATOM    308  C   ASP J  41      -2.409  20.319  41.310  1.00 98.94           C  
ATOM    309  O   ASP J  41      -1.190  20.144  41.359  1.00 98.83           O  
ATOM    310  CB  ASP J  41      -2.766  21.244  39.046  1.00 98.87           C  
ATOM    311  CG  ASP J  41      -3.251  21.042  37.628  1.00 98.67           C  
ATOM    312  OD1 ASP J  41      -3.121  19.913  37.111  1.00 97.98           O  
ATOM    313  OD2 ASP J  41      -3.737  22.023  37.021  1.00 97.70           O  
ATOM    314  N   ILE J  42      -3.110  20.714  42.355  1.00 98.97           N  
ATOM    315  CA  ILE J  42      -2.479  21.133  43.604  1.00 98.98           C  
ATOM    316  C   ILE J  42      -2.423  19.955  44.571  1.00 98.98           C  
ATOM    317  O   ILE J  42      -3.421  19.252  44.747  1.00 98.95           O  
ATOM    318  CB  ILE J  42      -3.253  22.312  44.232  1.00 98.96           C  
ATOM    319  CG1 ILE J  42      -3.400  23.461  43.222  1.00 98.80           C  
ATOM    320  CG2 ILE J  42      -2.594  22.785  45.529  1.00 98.82           C  
ATOM    321  CD1 ILE J  42      -2.079  23.999  42.670  1.00 98.40           C  
ATOM    322  N   PRO J  43      -1.270  19.721  45.224  1.00 98.97           N  
ATOM    323  CA  PRO J  43      -1.187  18.600  46.159  1.00 98.97           C  
ATOM    324  C   PRO J  43      -2.271  18.639  47.224  1.00 98.98           C  
ATOM    325  O   PRO J  43      -2.577  19.699  47.783  1.00 98.96           O  
ATOM    326  CB  PRO J  43       0.205  18.768  46.785  1.00 98.92           C  
ATOM    327  CG  PRO J  43       0.998  19.468  45.727  1.00 98.41           C  
ATOM    328  CD  PRO J  43       0.024  20.407  45.065  1.00 98.91           C  
ATOM    329  N   GLU J  44      -2.838  17.458  47.502  1.00 98.92           N  
ATOM    330  CA  GLU J  44      -3.825  17.338  48.569  1.00 98.89           C  
ATOM    331  C   GLU J  44      -3.169  17.353  49.941  1.00 98.92           C  
ATOM    332  O   GLU J  44      -3.777  17.804  50.916  1.00 98.73           O  
ATOM    333  CB  GLU J  44      -4.627  16.043  48.409  1.00 98.63           C  
ATOM    334  CG  GLU J  44      -5.424  15.960  47.121  0.99 93.15           C  
ATOM    335  CD  GLU J  44      -6.230  14.678  47.025  0.98 90.53           C  
ATOM    336  OE1 GLU J  44      -6.705  14.187  48.066  0.98 85.55           O  
ATOM    337  OE2 GLU J  44      -6.381  14.161  45.902  0.98 86.25           O  
ATOM    338  N   GLU J  45      -1.935  16.843  50.017  1.00 98.92           N  
ATOM    339  CA  GLU J  45      -1.249  16.721  51.296  1.00 98.90           C  
ATOM    340  C   GLU J  45      -0.468  17.989  51.622  1.00 98.95           C  
ATOM    341  O   GLU J  45       0.028  18.670  50.719  1.00 98.85           O  
ATOM    342  CB  GLU J  45      -0.310  15.512  51.290  1.00 98.54           C  
ATOM    343  CG  GLU J  45      -1.034  14.178  51.180  0.98 91.54           C  
ATOM    344  CD  GLU J  45      -2.011  13.940  52.323  0.97 83.80           C  
ATOM    345  OE1 GLU J  45      -1.714  14.342  53.466  0.97 78.08           O  
ATOM    346  OE2 GLU J  45      -3.077  13.350  52.070  0.96 78.91           O  
ATOM    347  N   PRO J  46      -0.320  18.287  52.907  1.00 98.95           N  
ATOM    348  CA  PRO J  46       0.454  19.464  53.300  1.00 98.94           C  
ATOM    349  C   PRO J  46       1.887  19.422  52.796  1.00 98.95           C  
ATOM    350  O   PRO J  46       2.456  18.350  52.546  1.00 98.87           O  
ATOM    351  CB  PRO J  46       0.419  19.415  54.833  1.00 98.80           C  
ATOM    352  CG  PRO J  46      -0.820  18.654  55.150  1.00 97.53           C  
ATOM    353  CD  PRO J  46      -0.938  17.625  54.063  1.00 98.70           C  
ATOM    354  N   TYR J  47       2.468  20.596  52.659  1.00 98.94           N  
ATOM    355  CA  TYR J  47       3.856  20.708  52.247  1.00 98.93           C  
ATOM    356  C   TYR J  47       4.743  19.954  53.250  1.00 98.92           C  
ATOM    357  O   TYR J  47       4.514  20.031  54.463  1.00 98.79           O  
ATOM    358  CB  TYR J  47       4.251  22.184  52.177  1.00 98.84           C  
ATOM    359  CG  TYR J  47       5.511  22.416  51.393  1.00 98.36           C  
ATOM    360  CD1 TYR J  47       5.468  22.541  50.015  1.00 97.16           C  
ATOM    361  CD2 TYR J  47       6.738  22.479  52.027  1.00 97.22           C  
ATOM    362  CE1 TYR J  47       6.626  22.727  49.281  1.00 96.46           C  
ATOM    363  CE2 TYR J  47       7.903  22.663  51.304  1.00 96.31           C  
ATOM    364  CZ  TYR J  47       7.838  22.785  49.935  1.00 95.97           C  
ATOM    365  OH  TYR J  47       8.990  22.963  49.213  1.00 93.92           O  
ATOM    366  N   PRO J  48       5.757  19.219  52.774  1.00 98.86           N  
ATOM    367  CA  PRO J  48       6.607  18.465  53.703  1.00 98.78           C  
ATOM    368  C   PRO J  48       7.313  19.359  54.712  1.00 98.79           C  
ATOM    369  O   PRO J  48       7.750  20.470  54.392  1.00 98.53           O  
ATOM    370  CB  PRO J  48       7.615  17.777  52.779  1.00 98.43           C  
ATOM    371  CG  PRO J  48       6.907  17.669  51.470  1.00 97.13           C  
ATOM    372  CD  PRO J  48       6.075  18.915  51.369  1.00 98.59           C  
ATOM    373  N   ILE J  49       7.430  18.844  55.929  1.00 98.58           N  
ATOM    374  CA  ILE J  49       8.096  19.570  57.005  1.00 98.52           C  
ATOM    375  C   ILE J  49       8.865  18.547  57.834  1.00 98.54           C  
ATOM    376  O   ILE J  49       8.537  17.358  57.827  1.00 98.08           O  
ATOM    377  CB  ILE J  49       7.066  20.371  57.838  1.00 97.91           C  
ATOM    378  CG1 ILE J  49       7.739  21.439  58.695  1.00 94.01           C  
ATOM    379  CG2 ILE J  49       6.173  19.445  58.678  1.00 93.73           C  
ATOM    380  CD1 ILE J  49       6.764  22.474  59.242  1.00 92.59           C  
ATOM    381  N   ALA J  50       9.918  18.992  58.529  1.00 97.89           N  
ATOM    382  CA  ALA J  50      10.729  18.096  59.349  1.00 97.61           C  
ATOM    383  C   ALA J  50       9.853  17.325  60.329  1.00 98.25           C  
ATOM    384  O   ALA J  50       8.848  17.841  60.828  1.00 97.88           O  
ATOM    385  CB  ALA J  50      11.794  18.881  60.105  1.00 95.88           C  
ATOM    386  N   SER J  51      10.257  16.087  60.633  1.00 98.42           N  
ATOM    387  CA  SER J  51       9.432  15.197  61.448  1.00 98.46           C  
ATOM    388  C   SER J  51       9.227  15.696  62.874  1.00 98.65           C  
ATOM    389  O   SER J  51       8.295  15.249  63.550  1.00 98.37           O  
ATOM    390  CB  SER J  51      10.032  13.787  61.472  1.00 98.03           C  
ATOM    391  OG  SER J  51      11.297  13.786  62.106  1.00 95.00           O  
ATOM    392  N   THR J  52      10.072  16.600  63.339  1.00 98.78           N  
ATOM    393  CA  THR J  52       9.920  17.178  64.675  1.00 98.76           C  
ATOM    394  C   THR J  52       8.905  18.319  64.723  1.00 98.85           C  
ATOM    395  O   THR J  52       8.591  18.816  65.814  1.00 98.71           O  
ATOM    396  CB  THR J  52      11.270  17.691  65.197  1.00 98.39           C  
ATOM    397  OG1 THR J  52      11.851  18.556  64.212  1.00 94.29           O  
ATOM    398  CG2 THR J  52      12.217  16.530  65.472  1.00 92.88           C  
ATOM    399  N   PHE J  53       8.415  18.736  63.566  1.00 98.87           N  
ATOM    400  CA  PHE J  53       7.425  19.801  63.471  1.00 98.89           C  
ATOM    401  C   PHE J  53       6.097  19.240  62.988  1.00 98.92           C  
ATOM    402  O   PHE J  53       6.030  18.143  62.427  1.00 98.86           O  
ATOM    403  CB  PHE J  53       7.860  20.891  62.479  1.00 98.81           C  
ATOM    404  CG  PHE J  53       9.118  21.638  62.833  1.00 98.64           C  
ATOM    405  CD1 PHE J  53       9.616  21.695  64.127  1.00 97.85           C  
ATOM    406  CD2 PHE J  53       9.799  22.325  61.835  1.00 97.77           C  
ATOM    407  CE1 PHE J  53      10.768  22.416  64.418  1.00 97.05           C  
ATOM    408  CE2 PHE J  53      10.948  23.047  62.122  1.00 97.07           C  
ATOM    409  CZ  PHE J  53      11.435  23.090  63.411  1.00 97.46           C  
ATOM    410  N   GLU J  54       5.040  20.009  63.178  1.00 98.96           N  
ATOM    411  CA  GLU J  54       3.733  19.667  62.636  1.00 98.97           C  
ATOM    412  C   GLU J  54       3.011  20.934  62.225  1.00 98.98           C  
ATOM    413  O   GLU J  54       3.208  22.009  62.807  1.00 98.97           O  
ATOM    414  CB  GLU J  54       2.887  18.890  63.660  1.00 98.91           C  
ATOM    415  CG  GLU J  54       2.520  19.688  64.896  1.00 98.49           C  
ATOM    416  CD  GLU J  54       1.762  18.876  65.943  1.00 98.49           C  
ATOM    417  OE1 GLU J  54       1.632  17.641  65.782  1.00 96.91           O  
ATOM    418  OE2 GLU J  54       1.300  19.476  66.935  1.00 97.05           O  
ATOM    419  N   TRP J  55       2.158  20.781  61.214  1.00 98.99           N  
ATOM    420  CA  TRP J  55       1.235  21.850  60.868  1.00 98.99           C  
ATOM    421  C   TRP J  55       0.100  21.872  61.879  1.00 98.98           C  
ATOM    422  O   TRP J  55      -0.377  20.824  62.325  1.00 98.95           O  
ATOM    423  CB  TRP J  55       0.676  21.638  59.462  1.00 98.99           C  
ATOM    424  CG  TRP J  55       1.719  21.728  58.388  1.00 98.99           C  
ATOM    425  CD1 TRP J  55       2.216  20.697  57.637  1.00 98.99           C  
ATOM    426  CD2 TRP J  55       2.397  22.912  57.952  1.00 98.99           C  
ATOM    427  NE1 TRP J  55       3.168  21.174  56.759  1.00 98.98           N  
ATOM    428  CE2 TRP J  55       3.298  22.528  56.931  1.00 98.99           C  
ATOM    429  CE3 TRP J  55       2.330  24.263  58.322  1.00 98.99           C  
ATOM    430  CZ2 TRP J  55       4.129  23.448  56.288  1.00 98.97           C  
ATOM    431  CZ3 TRP J  55       3.156  25.176  57.678  1.00 98.97           C  
ATOM    432  CH2 TRP J  55       4.041  24.764  56.672  1.00 98.96           C  
ATOM    433  N   TRP J  56      -0.342  23.064  62.223  1.00 98.99           N  
ATOM    434  CA  TRP J  56      -1.479  23.253  63.116  1.00 98.98           C  
ATOM    435  C   TRP J  56      -2.369  24.326  62.527  1.00 98.99           C  
ATOM    436  O   TRP J  56      -1.879  25.357  62.073  1.00 98.97           O  
ATOM    437  CB  TRP J  56      -1.001  23.662  64.513  1.00 98.96           C  
ATOM    438  CG  TRP J  56      -2.101  23.885  65.517  1.00 98.92           C  
ATOM    439  CD1 TRP J  56      -3.174  23.070  65.756  1.00 98.81           C  
ATOM    440  CD2 TRP J  56      -2.222  24.985  66.429  1.00 98.88           C  
ATOM    441  NE1 TRP J  56      -3.959  23.600  66.760  1.00 98.67           N  
ATOM    442  CE2 TRP J  56      -3.395  24.774  67.192  1.00 98.77           C  
ATOM    443  CE3 TRP J  56      -1.453  26.124  66.679  1.00 98.68           C  
ATOM    444  CZ2 TRP J  56      -3.816  25.669  68.184  1.00 98.50           C  
ATOM    445  CZ3 TRP J  56      -1.874  27.014  67.672  1.00 98.40           C  
ATOM    446  CH2 TRP J  56      -3.036  26.778  68.407  1.00 98.29           C  
ATOM    447  N   THR J  57      -3.675  24.083  62.525  1.00 98.97           N  
ATOM    448  CA  THR J  57      -4.646  25.087  62.117  1.00 98.97           C  
ATOM    449  C   THR J  57      -5.355  25.584  63.364  1.00 98.96           C  
ATOM    450  O   THR J  57      -6.261  24.912  63.872  1.00 98.88           O  
ATOM    451  CB  THR J  57      -5.650  24.515  61.104  1.00 98.93           C  
ATOM    452  OG1 THR J  57      -4.938  24.060  59.949  1.00 98.36           O  
ATOM    453  CG2 THR J  57      -6.662  25.577  60.691  1.00 98.45           C  
ATOM    454  N   PRO J  58      -4.936  26.733  63.895  1.00 98.93           N  
ATOM    455  CA  PRO J  58      -5.604  27.228  65.100  1.00 98.91           C  
ATOM    456  C   PRO J  58      -7.037  27.644  64.801  1.00 98.90           C  
ATOM    457  O   PRO J  58      -7.366  28.048  63.679  1.00 98.65           O  
ATOM    458  CB  PRO J  58      -4.751  28.435  65.517  1.00 98.74           C  
ATOM    459  CG  PRO J  58      -4.085  28.882  64.264  1.00 97.82           C  
ATOM    460  CD  PRO J  58      -3.857  27.631  63.450  1.00 98.80           C  
ATOM    461  N   ASN J  59      -7.877  27.537  65.810  1.00 98.58           N  
ATOM    462  CA  ASN J  59      -9.248  28.017  65.731  1.00 98.44           C  
ATOM    463  C   ASN J  59      -9.268  29.449  66.237  1.00 98.40           C  
ATOM    464  O   ASN J  59      -9.242  29.687  67.449  1.00 97.71           O  
ATOM    465  CB  ASN J  59     -10.167  27.128  66.571  1.00 97.97           C  
ATOM    466  CG  ASN J  59     -11.613  27.574  66.535  1.00 97.02           C  
ATOM    467  OD1 ASN J  59     -11.944  28.628  65.986  1.00 94.04           O  
ATOM    468  ND2 ASN J  59     -12.490  26.772  67.127  1.00 92.52           N  
ATOM    469  N   MET J  60      -9.318  30.398  65.305  1.00 96.63           N  
ATOM    470  CA  MET J  60      -9.206  31.806  65.676  1.00 95.83           C  
ATOM    471  C   MET J  60     -10.502  32.393  66.223  1.00 94.86           C  
ATOM    472  O   MET J  60     -10.594  33.604  66.428  1.00 91.72           O  
ATOM    473  CB  MET J  60      -8.658  32.630  64.510  1.00 93.55           C  
ATOM    474  CG  MET J  60      -7.258  32.194  64.078  1.00 89.95           C  
ATOM    475  SD  MET J  60      -6.062  32.081  65.433  1.00 88.10           S  
ATOM    476  CE  MET J  60      -5.947  33.795  65.943  1.00 79.61           C  
ATOM    477  N   GLU J  61     -11.495  31.545  66.485  1.00 94.39           N  
ATOM    478  CA  GLU J  61     -12.669  31.938  67.257  1.00 92.95           C  
ATOM    479  C   GLU J  61     -12.619  31.369  68.675  1.00 93.45           C  
ATOM    480  O   GLU J  61     -13.536  31.610  69.469  1.00 92.00           O  
ATOM    481  CB  GLU J  61     -13.950  31.510  66.538  1.00 90.44           C  
ATOM    482  CG  GLU J  61     -14.124  32.222  65.200  0.99 86.98           C  
ATOM    483  CD  GLU J  61     -15.458  31.964  64.526  0.99 85.93           C  
ATOM    484  OE1 GLU J  61     -16.287  31.208  65.071  0.99 79.03           O  
ATOM    485  OE2 GLU J  61     -15.676  32.533  63.434  0.99 80.92           O  
ATOM    486  N   ALA J  62     -11.567  30.625  69.009  1.00 96.28           N  
ATOM    487  CA  ALA J  62     -11.385  30.033  70.329  1.00 96.88           C  
ATOM    488  C   ALA J  62     -10.368  30.842  71.116  1.00 97.54           C  
ATOM    489  O   ALA J  62      -9.241  31.052  70.654  1.00 97.01           O  
ATOM    490  CB  ALA J  62     -10.923  28.585  70.210  1.00 96.16           C  
ATOM    491  N   ALA J  63     -10.746  31.268  72.315  1.00 96.60           N  
ATOM    492  CA  ALA J  63      -9.913  32.189  73.080  1.00 96.79           C  
ATOM    493  C   ALA J  63      -8.526  31.626  73.378  1.00 97.56           C  
ATOM    494  O   ALA J  63      -7.543  32.372  73.347  1.00 97.19           O  
ATOM    495  CB  ALA J  63     -10.615  32.589  74.374  1.00 95.54           C  
ATOM    496  N   ASP J  64      -8.414  30.327  73.674  1.00 97.71           N  
ATOM    497  CA  ASP J  64      -7.096  29.786  74.007  1.00 97.53           C  
ATOM    498  C   ASP J  64      -6.187  29.711  72.783  1.00 98.05           C  
ATOM    499  O   ASP J  64      -4.980  29.960  72.896  1.00 97.64           O  
ATOM    500  CB  ASP J  64      -7.197  28.435  74.736  1.00 95.91           C  
ATOM    501  CG  ASP J  64      -7.968  27.374  73.982  0.99 88.57           C  
ATOM    502  OD1 ASP J  64      -8.629  27.688  72.974  0.99 84.81           O  
ATOM    503  OD2 ASP J  64      -7.922  26.210  74.434  0.99 84.08           O  
ATOM    504  N   ASP J  65      -6.749  29.398  71.605  1.00 98.47           N  
ATOM    505  CA  ASP J  65      -5.943  29.402  70.383  1.00 98.65           C  
ATOM    506  C   ASP J  65      -5.523  30.825  70.026  1.00 98.73           C  
ATOM    507  O   ASP J  65      -4.372  31.059  69.642  1.00 98.68           O  
ATOM    508  CB  ASP J  65      -6.713  28.777  69.216  1.00 98.63           C  
ATOM    509  CG  ASP J  65      -6.827  27.265  69.303  1.00 98.55           C  
ATOM    510  OD1 ASP J  65      -6.567  26.687  70.384  1.00 98.01           O  
ATOM    511  OD2 ASP J  65      -7.190  26.657  68.274  1.00 97.83           O  
ATOM    512  N   ILE J  66      -6.455  31.772  70.154  1.00 98.77           N  
ATOM    513  CA  ILE J  66      -6.114  33.169  69.904  1.00 98.77           C  
ATOM    514  C   ILE J  66      -4.992  33.606  70.840  1.00 98.87           C  
ATOM    515  O   ILE J  66      -4.055  34.291  70.424  1.00 98.82           O  
ATOM    516  CB  ILE J  66      -7.340  34.087  70.074  1.00 98.34           C  
ATOM    517  CG1 ILE J  66      -8.405  33.761  69.029  1.00 92.38           C  
ATOM    518  CG2 ILE J  66      -6.934  35.559  69.965  1.00 92.72           C  
ATOM    519  CD1 ILE J  66      -9.757  34.361  69.355  1.00 85.59           C  
ATOM    520  N   HIS J  67      -5.070  33.200  72.108  1.00 98.81           N  
ATOM    521  CA  HIS J  67      -4.047  33.593  73.069  1.00 98.81           C  
ATOM    522  C   HIS J  67      -2.676  33.046  72.692  1.00 98.84           C  
ATOM    523  O   HIS J  67      -1.661  33.735  72.851  1.00 98.80           O  
ATOM    524  CB  HIS J  67      -4.427  33.143  74.481  1.00 98.74           C  
ATOM    525  CG  HIS J  67      -3.449  33.591  75.516  1.00 98.56           C  
ATOM    526  ND1 HIS J  67      -3.301  34.913  75.870  1.00 94.39           N  
ATOM    527  CD2 HIS J  67      -2.552  32.902  76.259  1.00 95.24           C  
ATOM    528  CE1 HIS J  67      -2.359  35.011  76.789  1.00 96.04           C  
ATOM    529  NE2 HIS J  67      -1.888  33.805  77.046  1.00 96.61           N  
ATOM    530  N   ALA J  68      -2.623  31.811  72.193  1.00 98.81           N  
ATOM    531  CA  ALA J  68      -1.347  31.233  71.779  1.00 98.79           C  
ATOM    532  C   ALA J  68      -0.734  32.030  70.631  1.00 98.90           C  
ATOM    533  O   ALA J  68       0.468  32.332  70.642  1.00 98.87           O  
ATOM    534  CB  ALA J  68      -1.540  29.769  71.384  1.00 98.56           C  
ATOM    535  N   ILE J  69      -1.545  32.363  69.632  1.00 98.93           N  
ATOM    536  CA  ILE J  69      -1.047  33.166  68.514  1.00 98.95           C  
ATOM    537  C   ILE J  69      -0.668  34.565  69.003  1.00 98.97           C  
ATOM    538  O   ILE J  69       0.359  35.122  68.599  1.00 98.97           O  
ATOM    539  CB  ILE J  69      -2.088  33.233  67.380  1.00 98.89           C  
ATOM    540  CG1 ILE J  69      -2.433  31.826  66.862  1.00 97.52           C  
ATOM    541  CG2 ILE J  69      -1.596  34.131  66.244  1.00 97.59           C  
ATOM    542  CD1 ILE J  69      -1.262  31.046  66.292  1.00 92.19           C  
ATOM    543  N   TYR J  70      -1.478  35.126  69.895  1.00 98.98           N  
ATOM    544  CA  TYR J  70      -1.177  36.428  70.481  1.00 98.99           C  
ATOM    545  C   TYR J  70       0.224  36.447  71.103  1.00 98.98           C  
ATOM    546  O   TYR J  70       0.994  37.388  70.891  1.00 98.97           O  
ATOM    547  CB  TYR J  70      -2.232  36.796  71.528  1.00 98.98           C  
ATOM    548  CG  TYR J  70      -1.782  37.919  72.434  1.00 98.98           C  
ATOM    549  CD1 TYR J  70      -1.773  39.230  71.997  1.00 98.95           C  
ATOM    550  CD2 TYR J  70      -1.317  37.651  73.715  1.00 98.95           C  
ATOM    551  CE1 TYR J  70      -1.319  40.255  72.813  1.00 98.91           C  
ATOM    552  CE2 TYR J  70      -0.861  38.670  74.539  1.00 98.91           C  
ATOM    553  CZ  TYR J  70      -0.865  39.967  74.082  1.00 98.91           C  
ATOM    554  OH  TYR J  70      -0.410  40.978  74.893  1.00 98.77           O  
ATOM    555  N   GLU J  71       0.565  35.426  71.888  1.00 98.98           N  
ATOM    556  CA  GLU J  71       1.870  35.416  72.549  1.00 98.98           C  
ATOM    557  C   GLU J  71       3.015  35.311  71.548  1.00 98.98           C  
ATOM    558  O   GLU J  71       4.047  35.971  71.717  1.00 98.95           O  
ATOM    559  CB  GLU J  71       1.946  34.280  73.574  1.00 98.92           C  
ATOM    560  CG  GLU J  71       1.065  34.524  74.786  1.00 97.91           C  
ATOM    561  CD  GLU J  71       1.351  33.555  75.912  1.00 96.95           C  
ATOM    562  OE1 GLU J  71       1.605  32.365  75.633  1.00 93.44           O  
ATOM    563  OE2 GLU J  71       1.324  33.984  77.081  1.00 93.37           O  
ATOM    564  N   LEU J  72       2.844  34.479  70.514  1.00 98.99           N  
ATOM    565  CA  LEU J  72       3.879  34.396  69.483  1.00 98.99           C  
ATOM    566  C   LEU J  72       4.123  35.771  68.867  1.00 98.99           C  
ATOM    567  O   LEU J  72       5.270  36.216  68.754  1.00 98.98           O  
ATOM    568  CB  LEU J  72       3.477  33.396  68.385  1.00 98.99           C  
ATOM    569  CG  LEU J  72       4.468  33.307  67.217  1.00 98.97           C  
ATOM    570  CD1 LEU J  72       5.724  32.540  67.631  1.00 98.95           C  
ATOM    571  CD2 LEU J  72       3.824  32.668  65.995  1.00 98.93           C  
ATOM    572  N   LEU J  73       3.057  36.442  68.472  1.00 98.99           N  
ATOM    573  CA  LEU J  73       3.199  37.741  67.818  1.00 98.99           C  
ATOM    574  C   LEU J  73       3.725  38.801  68.780  1.00 98.99           C  
ATOM    575  O   LEU J  73       4.579  39.614  68.410  1.00 98.98           O  
ATOM    576  CB  LEU J  73       1.861  38.181  67.223  1.00 98.99           C  
ATOM    577  CG  LEU J  73       1.275  37.273  66.136  1.00 98.96           C  
ATOM    578  CD1 LEU J  73      -0.091  37.797  65.703  1.00 98.92           C  
ATOM    579  CD2 LEU J  73       2.197  37.163  64.930  1.00 98.90           C  
ATOM    580  N   ARG J  74       3.239  38.809  70.022  1.00 98.97           N  
ATOM    581  CA  ARG J  74       3.683  39.781  71.023  1.00 98.94           C  
ATOM    582  C   ARG J  74       5.197  39.761  71.162  1.00 98.92           C  
ATOM    583  O   ARG J  74       5.835  40.810  71.296  1.00 98.84           O  
ATOM    584  CB  ARG J  74       3.040  39.462  72.376  1.00 98.90           C  
ATOM    585  CG  ARG J  74       3.439  40.403  73.519  1.00 98.74           C  
ATOM    586  CD  ARG J  74       3.033  39.824  74.866  1.00 98.56           C  
ATOM    587  NE  ARG J  74       3.795  38.612  75.152  1.00 98.32           N  
ATOM    588  CZ  ARG J  74       3.474  37.704  76.073  1.00 98.24           C  
ATOM    589  NH1 ARG J  74       2.388  37.866  76.830  1.00 97.13           N  
ATOM    590  NH2 ARG J  74       4.237  36.636  76.235  1.00 97.11           N  
ATOM    591  N   ASP J  75       5.772  38.565  71.126  1.00 98.94           N  
ATOM    592  CA  ASP J  75       7.194  38.407  71.410  1.00 98.91           C  
ATOM    593  C   ASP J  75       8.073  38.350  70.166  1.00 98.93           C  
ATOM    594  O   ASP J  75       9.295  38.492  70.282  1.00 98.90           O  
ATOM    595  CB  ASP J  75       7.405  37.144  72.249  1.00 98.86           C  
ATOM    596  CG  ASP J  75       6.766  37.245  73.623  1.00 98.73           C  
ATOM    597  OD1 ASP J  75       6.486  38.379  74.084  1.00 98.37           O  
ATOM    598  OD2 ASP J  75       6.542  36.192  74.246  1.00 98.23           O  
ATOM    599  N   ASN J  76       7.482  38.146  68.983  1.00 98.97           N  
ATOM    600  CA  ASN J  76       8.265  37.834  67.786  1.00 98.98           C  
ATOM    601  C   ASN J  76       7.864  38.579  66.515  1.00 98.98           C  
ATOM    602  O   ASN J  76       8.513  38.382  65.482  1.00 98.96           O  
ATOM    603  CB  ASN J  76       8.198  36.325  67.503  1.00 98.98           C  
ATOM    604  CG  ASN J  76       8.721  35.496  68.651  1.00 98.98           C  
ATOM    605  OD1 ASN J  76       9.934  35.349  68.819  1.00 98.33           O  
ATOM    606  ND2 ASN J  76       7.816  34.978  69.469  1.00 98.33           N  
ATOM    607  N   TYR J  77       6.821  39.392  66.551  1.00 98.99           N  
ATOM    608  CA  TYR J  77       6.339  40.028  65.331  1.00 98.99           C  
ATOM    609  C   TYR J  77       7.142  41.291  64.996  1.00 98.98           C  
ATOM    610  O   TYR J  77       8.280  41.465  65.456  1.00 98.94           O  
ATOM    611  CB  TYR J  77       4.811  40.258  65.422  1.00 98.99           C  
ATOM    612  CG  TYR J  77       4.125  40.506  64.089  1.00 98.99           C  
ATOM    613  CD1 TYR J  77       4.357  39.682  62.988  1.00 98.98           C  
ATOM    614  CD2 TYR J  77       3.230  41.561  63.932  1.00 98.98           C  
ATOM    615  CE1 TYR J  77       3.725  39.915  61.770  1.00 98.97           C  
ATOM    616  CE2 TYR J  77       2.585  41.801  62.717  1.00 98.96           C  
ATOM    617  CZ  TYR J  77       2.841  40.977  61.641  1.00 98.97           C  
ATOM    618  OH  TYR J  77       2.220  41.213  60.436  1.00 98.91           O  
ATOM    619  N   VAL J  78       6.577  42.156  64.166  1.00 98.96           N  
ATOM    620  CA  VAL J  78       7.315  43.259  63.555  1.00 98.95           C  
ATOM    621  C   VAL J  78       7.841  44.237  64.596  1.00 98.95           C  
ATOM    622  O   VAL J  78       7.100  44.677  65.488  1.00 98.91           O  
ATOM    623  CB  VAL J  78       6.424  44.021  62.550  1.00 98.91           C  
ATOM    624  CG1 VAL J  78       7.161  45.231  61.965  1.00 98.71           C  
ATOM    625  CG2 VAL J  78       5.958  43.099  61.428  1.00 98.73           C  
ATOM    626  N   GLU J  79       9.115  44.591  64.454  1.00 98.75           N  
ATOM    627  CA  GLU J  79       9.748  45.668  65.211  1.00 98.66           C  
ATOM    628  C   GLU J  79      10.113  46.801  64.262  1.00 98.33           C  
ATOM    629  O   GLU J  79      10.285  46.592  63.055  1.00 97.74           O  
ATOM    630  CB  GLU J  79      11.011  45.166  65.924  1.00 98.67           C  
ATOM    631  CG  GLU J  79      10.722  44.092  66.960  1.00 98.59           C  
ATOM    632  CD  GLU J  79      11.965  43.531  67.631  1.00 98.62           C  
ATOM    633  OE1 GLU J  79      13.071  44.088  67.435  1.00 98.04           O  
ATOM    634  OE2 GLU J  79      11.830  42.523  68.357  1.00 98.14           O  
ATOM    635  N   ASP J  80      10.242  48.003  64.817  1.00 97.76           N  
ATOM    636  CA  ASP J  80      10.797  49.104  64.041  1.00 97.28           C  
ATOM    637  C   ASP J  80      12.280  48.836  63.779  1.00 96.62           C  
ATOM    638  O   ASP J  80      12.883  47.922  64.361  1.00 95.44           O  
ATOM    639  CB  ASP J  80      10.606  50.433  64.776  1.00 96.99           C  
ATOM    640  CG  ASP J  80      11.505  50.536  65.991  1.00 96.94           C  
ATOM    641  OD1 ASP J  80      11.373  49.690  66.907  1.00 95.82           O  
ATOM    642  OD2 ASP J  80      12.369  51.435  66.017  1.00 95.33           O  
ATOM    643  N   ASP J  81      12.885  49.644  62.926  1.00 96.11           N  
ATOM    644  CA  ASP J  81      14.264  49.386  62.505  1.00 95.56           C  
ATOM    645  C   ASP J  81      15.276  49.446  63.646  1.00 95.92           C  
ATOM    646  O   ASP J  81      16.332  48.814  63.566  1.00 94.86           O  
ATOM    647  CB  ASP J  81      14.671  50.363  61.398  1.00 93.97           C  
ATOM    648  CG  ASP J  81      13.999  50.070  60.068  0.98 88.76           C  
ATOM    649  OD1 ASP J  81      13.506  48.932  59.877  0.98 85.98           O  
ATOM    650  OD2 ASP J  81      13.967  50.976  59.210  0.98 85.09           O  
ATOM    651  N   ASP J  82      14.961  50.185  64.717  1.00 95.95           N  
ATOM    652  CA  ASP J  82      15.871  50.325  65.855  1.00 96.06           C  
ATOM    653  C   ASP J  82      15.520  49.407  67.027  1.00 96.77           C  
ATOM    654  O   ASP J  82      16.106  49.538  68.103  1.00 96.42           O  
ATOM    655  CB  ASP J  82      15.908  51.785  66.308  1.00 95.12           C  
ATOM    656  CG  ASP J  82      16.469  52.706  65.241  0.99 92.41           C  
ATOM    657  OD1 ASP J  82      17.496  52.343  64.626  0.99 89.55           O  
ATOM    658  OD2 ASP J  82      15.886  53.785  65.009  0.99 88.22           O  
ATOM    659  N   SER J  83      14.580  48.492  66.830  1.00 97.11           N  
ATOM    660  CA  SER J  83      14.167  47.536  67.865  1.00 97.47           C  
ATOM    661  C   SER J  83      13.750  48.223  69.164  1.00 97.75           C  
ATOM    662  O   SER J  83      14.056  47.748  70.264  1.00 97.31           O  
ATOM    663  CB  SER J  83      15.258  46.492  68.122  1.00 97.11           C  
ATOM    664  OG  SER J  83      15.500  45.733  66.950  1.00 94.46           O  
ATOM    665  N   MET J  84      13.039  49.330  69.036  1.00 98.08           N  
ATOM    666  CA  MET J  84      12.516  50.051  70.192  1.00 98.15           C  
ATOM    667  C   MET J  84      11.050  49.738  70.457  1.00 98.49           C  
ATOM    668  O   MET J  84      10.578  49.897  71.589  1.00 98.46           O  
ATOM    669  CB  MET J  84      12.689  51.555  69.990  1.00 97.56           C  
ATOM    670  CG  MET J  84      14.144  51.956  69.847  1.00 94.74           C  
ATOM    671  SD  MET J  84      14.342  53.711  69.522  1.00 91.11           S  
ATOM    672  CE  MET J  84      13.672  54.379  71.037  0.99 81.66           C  
ATOM    673  N   PHE J  85      10.336  49.310  69.431  1.00 98.49           N  
ATOM    674  CA  PHE J  85       8.905  49.035  69.516  1.00 98.59           C  
ATOM    675  C   PHE J  85       8.607  47.735  68.791  1.00 98.66           C  
ATOM    676  O   PHE J  85       9.233  47.423  67.775  1.00 98.63           O  
ATOM    677  CB  PHE J  85       8.090  50.172  68.871  1.00 98.54           C  
ATOM    678  CG  PHE J  85       8.485  51.533  69.358  1.00 98.53           C  
ATOM    679  CD1 PHE J  85       8.088  51.975  70.608  1.00 98.26           C  
ATOM    680  CD2 PHE J  85       9.286  52.359  68.583  1.00 98.29           C  
ATOM    681  CE1 PHE J  85       8.482  53.218  71.082  1.00 98.04           C  
ATOM    682  CE2 PHE J  85       9.686  53.601  69.049  1.00 98.01           C  
ATOM    683  CZ  PHE J  85       9.284  54.029  70.300  1.00 98.05           C  
ATOM    684  N   ARG J  86       7.645  46.971  69.302  1.00 98.85           N  
ATOM    685  CA  ARG J  86       7.170  45.761  68.635  1.00 98.89           C  
ATOM    686  C   ARG J  86       5.648  45.755  68.685  1.00 98.91           C  
ATOM    687  O   ARG J  86       5.065  45.984  69.749  1.00 98.90           O  
ATOM    688  CB  ARG J  86       7.727  44.498  69.304  1.00 98.87           C  
ATOM    689  CG  ARG J  86       7.385  43.198  68.550  1.00 98.67           C  
ATOM    690  CD  ARG J  86       7.842  41.931  69.286  1.00 98.56           C  
ATOM    691  NE  ARG J  86       9.247  42.029  69.682  1.00 98.03           N  
ATOM    692  CZ  ARG J  86       9.692  42.085  70.939  1.00 98.21           C  
ATOM    693  NH1 ARG J  86       8.860  41.991  71.972  1.00 95.32           N  
ATOM    694  NH2 ARG J  86      10.985  42.238  71.163  1.00 95.96           N  
ATOM    695  N   PHE J  87       5.016  45.499  67.558  1.00 98.93           N  
ATOM    696  CA  PHE J  87       3.555  45.465  67.550  1.00 98.95           C  
ATOM    697  C   PHE J  87       3.039  44.477  68.589  1.00 98.95           C  
ATOM    698  O   PHE J  87       3.569  43.374  68.749  1.00 98.91           O  
ATOM    699  CB  PHE J  87       3.007  45.061  66.181  1.00 98.92           C  
ATOM    700  CG  PHE J  87       3.119  46.110  65.107  1.00 98.88           C  
ATOM    701  CD1 PHE J  87       2.694  47.412  65.323  1.00 98.77           C  
ATOM    702  CD2 PHE J  87       3.604  45.776  63.853  1.00 98.77           C  
ATOM    703  CE1 PHE J  87       2.765  48.365  64.315  1.00 98.63           C  
ATOM    704  CE2 PHE J  87       3.677  46.718  62.840  1.00 98.59           C  
ATOM    705  CZ  PHE J  87       3.261  48.013  63.071  1.00 98.58           C  
ATOM    706  N   ASN J  88       1.970  44.890  69.274  1.00 98.97           N  
ATOM    707  CA  ASN J  88       1.328  44.075  70.303  1.00 98.97           C  
ATOM    708  C   ASN J  88      -0.166  44.019  69.998  1.00 98.98           C  
ATOM    709  O   ASN J  88      -0.995  44.526  70.762  1.00 98.96           O  
ATOM    710  CB  ASN J  88       1.624  44.669  71.686  1.00 98.95           C  
ATOM    711  CG  ASN J  88       1.186  43.784  72.835  1.00 98.88           C  
ATOM    712  OD1 ASN J  88       0.572  42.731  72.643  1.00 95.41           O  
ATOM    713  ND2 ASN J  88       1.492  44.212  74.056  1.00 95.35           N  
ATOM    714  N   TYR J  89      -0.502  43.420  68.861  1.00 98.99           N  
ATOM    715  CA  TYR J  89      -1.903  43.263  68.476  1.00 98.99           C  
ATOM    716  C   TYR J  89      -2.646  42.509  69.573  1.00 98.99           C  
ATOM    717  O   TYR J  89      -2.204  41.445  70.006  1.00 98.97           O  
ATOM    718  CB  TYR J  89      -2.020  42.459  67.183  1.00 98.99           C  
ATOM    719  CG  TYR J  89      -1.632  43.174  65.906  1.00 98.99           C  
ATOM    720  CD1 TYR J  89      -0.312  43.234  65.481  1.00 98.97           C  
ATOM    721  CD2 TYR J  89      -2.606  43.748  65.102  1.00 98.97           C  
ATOM    722  CE1 TYR J  89       0.029  43.858  64.286  1.00 98.95           C  
ATOM    723  CE2 TYR J  89      -2.278  44.372  63.904  1.00 98.95           C  
ATOM    724  CZ  TYR J  89      -0.959  44.425  63.502  1.00 98.96           C  
ATOM    725  OH  TYR J  89      -0.637  45.043  62.317  1.00 98.87           O  
ATOM    726  N   SER J  90      -3.784  43.037  70.007  1.00 98.97           N  
ATOM    727  CA  SER J  90      -4.544  42.393  71.074  1.00 98.96           C  
ATOM    728  C   SER J  90      -5.244  41.132  70.586  1.00 98.96           C  
ATOM    729  O   SER J  90      -5.438  40.915  69.384  1.00 98.94           O  
ATOM    730  CB  SER J  90      -5.581  43.358  71.648  1.00 98.96           C  
ATOM    731  OG  SER J  90      -6.618  43.600  70.712  1.00 98.91           O  
ATOM    732  N   GLU J  91      -5.653  40.302  71.546  1.00 98.92           N  
ATOM    733  CA  GLU J  91      -6.418  39.102  71.209  1.00 98.91           C  
ATOM    734  C   GLU J  91      -7.717  39.454  70.491  1.00 98.91           C  
ATOM    735  O   GLU J  91      -8.094  38.801  69.509  1.00 98.86           O  
ATOM    736  CB  GLU J  91      -6.690  38.297  72.478  1.00 98.86           C  
ATOM    737  CG  GLU J  91      -5.415  37.693  73.050  1.00 98.42           C  
ATOM    738  CD  GLU J  91      -5.530  37.355  74.514  1.00 98.26           C  
ATOM    739  OE1 GLU J  91      -5.486  38.287  75.338  1.00 96.28           O  
ATOM    740  OE2 GLU J  91      -5.655  36.160  74.843  1.00 96.50           O  
ATOM    741  N   GLU J  92      -8.396  40.490  70.958  1.00 98.85           N  
ATOM    742  CA  GLU J  92      -9.645  40.921  70.335  1.00 98.82           C  
ATOM    743  C   GLU J  92      -9.412  41.407  68.910  1.00 98.84           C  
ATOM    744  O   GLU J  92     -10.231  41.171  68.010  1.00 98.80           O  
ATOM    745  CB  GLU J  92     -10.303  42.020  71.172  1.00 98.70           C  
ATOM    746  CG  GLU J  92     -10.756  41.574  72.561  1.00 95.25           C  
ATOM    747  CD  GLU J  92      -9.684  41.667  73.650  0.99 92.68           C  
ATOM    748  OE1 GLU J  92      -8.490  41.916  73.350  0.99 87.73           O  
ATOM    749  OE2 GLU J  92     -10.050  41.488  74.826  0.99 89.86           O  
ATOM    750  N   PHE J  93      -8.292  42.092  68.701  1.00 98.92           N  
ATOM    751  CA  PHE J  93      -7.940  42.552  67.361  1.00 98.95           C  
ATOM    752  C   PHE J  93      -7.705  41.366  66.433  1.00 98.92           C  
ATOM    753  O   PHE J  93      -8.181  41.355  65.293  1.00 98.91           O  
ATOM    754  CB  PHE J  93      -6.695  43.437  67.420  1.00 98.97           C  
ATOM    755  CG  PHE J  93      -6.402  44.177  66.135  1.00 98.98           C  
ATOM    756  CD1 PHE J  93      -5.959  43.510  65.000  1.00 98.94           C  
ATOM    757  CD2 PHE J  93      -6.572  45.550  66.070  1.00 98.95           C  
ATOM    758  CE1 PHE J  93      -5.697  44.200  63.820  1.00 98.94           C  
ATOM    759  CE2 PHE J  93      -6.306  46.248  64.897  1.00 98.95           C  
ATOM    760  CZ  PHE J  93      -5.874  45.570  63.773  1.00 98.97           C  
ATOM    761  N   LEU J  94      -6.951  40.372  66.899  1.00 98.89           N  
ATOM    762  CA  LEU J  94      -6.647  39.222  66.052  1.00 98.87           C  
ATOM    763  C   LEU J  94      -7.918  38.489  65.640  1.00 98.80           C  
ATOM    764  O   LEU J  94      -8.052  38.080  64.485  1.00 98.76           O  
ATOM    765  CB  LEU J  94      -5.669  38.282  66.760  1.00 98.88           C  
ATOM    766  CG  LEU J  94      -4.273  38.875  66.988  1.00 98.86           C  
ATOM    767  CD1 LEU J  94      -3.440  37.935  67.854  1.00 98.82           C  
ATOM    768  CD2 LEU J  94      -3.563  39.165  65.670  1.00 98.81           C  
ATOM    769  N   GLN J  95      -8.856  38.325  66.560  1.00 98.83           N  
ATOM    770  CA  GLN J  95     -10.111  37.670  66.200  1.00 98.76           C  
ATOM    771  C   GLN J  95     -10.867  38.477  65.148  1.00 98.78           C  
ATOM    772  O   GLN J  95     -11.404  37.918  64.186  1.00 98.68           O  
ATOM    773  CB  GLN J  95     -10.975  37.453  67.442  1.00 98.54           C  
ATOM    774  CG  GLN J  95     -12.265  36.708  67.126  1.00 95.03           C  
ATOM    775  CD  GLN J  95     -13.025  36.277  68.358  1.00 91.62           C  
ATOM    776  OE1 GLN J  95     -12.734  36.715  69.474  1.00 83.01           O  
ATOM    777  NE2 GLN J  95     -14.011  35.413  68.164  1.00 80.31           N  
ATOM    778  N   TRP J  96     -10.906  39.784  65.319  1.00 98.89           N  
ATOM    779  CA  TRP J  96     -11.570  40.657  64.346  1.00 98.91           C  
ATOM    780  C   TRP J  96     -10.906  40.568  62.975  1.00 98.85           C  
ATOM    781  O   TRP J  96     -11.580  40.385  61.956  1.00 98.84           O  
ATOM    782  CB  TRP J  96     -11.529  42.091  64.883  1.00 98.96           C  
ATOM    783  CG  TRP J  96     -12.007  43.171  63.958  1.00 98.98           C  
ATOM    784  CD1 TRP J  96     -13.282  43.354  63.485  1.00 98.97           C  
ATOM    785  CD2 TRP J  96     -11.227  44.253  63.436  1.00 98.99           C  
ATOM    786  NE1 TRP J  96     -13.335  44.488  62.707  1.00 98.98           N  
ATOM    787  CE2 TRP J  96     -12.094  45.061  62.658  1.00 98.99           C  
ATOM    788  CE3 TRP J  96      -9.882  44.622  63.560  1.00 98.99           C  
ATOM    789  CZ2 TRP J  96     -11.649  46.218  62.008  1.00 98.99           C  
ATOM    790  CZ3 TRP J  96      -9.444  45.775  62.912  1.00 98.99           C  
ATOM    791  CH2 TRP J  96     -10.325  46.556  62.152  1.00 98.99           C  
ATOM    792  N   ALA J  97      -9.585  40.686  62.940  1.00 98.92           N  
ATOM    793  CA  ALA J  97      -8.860  40.721  61.674  1.00 98.92           C  
ATOM    794  C   ALA J  97      -8.930  39.395  60.934  1.00 98.91           C  
ATOM    795  O   ALA J  97      -8.973  39.375  59.700  1.00 98.87           O  
ATOM    796  CB  ALA J  97      -7.396  41.095  61.924  1.00 98.92           C  
ATOM    797  N   LEU J  98      -8.915  38.283  61.670  1.00 98.78           N  
ATOM    798  CA  LEU J  98      -8.750  36.969  61.057  1.00 98.72           C  
ATOM    799  C   LEU J  98     -10.053  36.225  60.813  1.00 98.78           C  
ATOM    800  O   LEU J  98     -10.036  35.195  60.129  1.00 98.66           O  
ATOM    801  CB  LEU J  98      -7.794  36.121  61.895  1.00 98.41           C  
ATOM    802  CG  LEU J  98      -6.372  36.691  61.963  1.00 96.92           C  
ATOM    803  CD1 LEU J  98      -5.494  35.830  62.857  1.00 94.64           C  
ATOM    804  CD2 LEU J  98      -5.754  36.807  60.572  1.00 94.26           C  
ATOM    805  N   CYS J  99     -11.171  36.727  61.329  1.00 98.69           N  
ATOM    806  CA  CYS J  99     -12.458  36.053  61.167  1.00 98.71           C  
ATOM    807  C   CYS J  99     -13.520  36.965  60.557  1.00 98.78           C  
ATOM    808  O   CYS J  99     -14.611  37.111  61.122  1.00 98.75           O  
ATOM    809  CB  CYS J  99     -12.933  35.485  62.507  1.00 98.63           C  
ATOM    810  SG  CYS J  99     -11.755  34.342  63.270  1.00 98.34           S  
ATOM    811  N   PRO J 100     -13.241  37.571  59.391  1.00 98.92           N  
ATOM    812  CA  PRO J 100     -14.273  38.361  58.724  1.00 98.94           C  
ATOM    813  C   PRO J 100     -15.322  37.447  58.082  1.00 98.95           C  
ATOM    814  O   PRO J 100     -15.164  36.218  58.070  1.00 98.94           O  
ATOM    815  CB  PRO J 100     -13.483  39.126  57.662  1.00 98.93           C  
ATOM    816  CG  PRO J 100     -12.386  38.166  57.297  1.00 98.87           C  
ATOM    817  CD  PRO J 100     -12.002  37.503  58.606  1.00 98.95           C  
ATOM    818  N   PRO J 101     -16.387  38.022  57.532  1.00 98.98           N  
ATOM    819  CA  PRO J 101     -17.398  37.180  56.886  1.00 98.98           C  
ATOM    820  C   PRO J 101     -16.792  36.255  55.839  1.00 98.98           C  
ATOM    821  O   PRO J 101     -15.932  36.661  55.043  1.00 98.96           O  
ATOM    822  CB  PRO J 101     -18.350  38.201  56.252  1.00 98.97           C  
ATOM    823  CG  PRO J 101     -18.242  39.394  57.158  1.00 98.90           C  
ATOM    824  CD  PRO J 101     -16.787  39.439  57.558  1.00 98.98           C  
ATOM    825  N   ASN J 102     -17.250  34.995  55.861  1.00 98.96           N  
ATOM    826  CA  ASN J 102     -16.832  33.982  54.897  1.00 98.95           C  
ATOM    827  C   ASN J 102     -15.349  33.642  54.978  1.00 98.96           C  
ATOM    828  O   ASN J 102     -14.772  33.154  54.006  1.00 98.89           O  
ATOM    829  CB  ASN J 102     -17.233  34.384  53.472  1.00 98.90           C  
ATOM    830  CG  ASN J 102     -18.711  34.704  53.368  1.00 97.75           C  
ATOM    831  OD1 ASN J 102     -19.554  33.930  53.822  1.00 91.13           O  
ATOM    832  ND2 ASN J 102     -19.035  35.857  52.802  1.00 88.16           N  
ATOM    833  N   TYR J 103     -14.731  33.876  56.130  1.00 98.92           N  
ATOM    834  CA  TYR J 103     -13.328  33.513  56.277  1.00 98.92           C  
ATOM    835  C   TYR J 103     -13.170  31.996  56.192  1.00 98.94           C  
ATOM    836  O   TYR J 103     -14.113  31.235  56.441  1.00 98.92           O  
ATOM    837  CB  TYR J 103     -12.736  34.058  57.586  1.00 98.88           C  
ATOM    838  CG  TYR J 103     -12.974  33.205  58.809  1.00 98.85           C  
ATOM    839  CD1 TYR J 103     -14.159  33.288  59.524  1.00 98.73           C  
ATOM    840  CD2 TYR J 103     -12.000  32.317  59.254  1.00 98.71           C  
ATOM    841  CE1 TYR J 103     -14.370  32.501  60.651  1.00 98.57           C  
ATOM    842  CE2 TYR J 103     -12.203  31.529  60.378  1.00 98.55           C  
ATOM    843  CZ  TYR J 103     -13.385  31.625  61.071  1.00 98.54           C  
ATOM    844  OH  TYR J 103     -13.588  30.836  62.185  1.00 98.12           O  
ATOM    845  N   ILE J 104     -11.967  31.564  55.838  1.00 98.97           N  
ATOM    846  CA  ILE J 104     -11.647  30.155  55.642  1.00 98.97           C  
ATOM    847  C   ILE J 104     -10.708  29.729  56.769  1.00 98.98           C  
ATOM    848  O   ILE J 104      -9.548  30.148  56.798  1.00 98.96           O  
ATOM    849  CB  ILE J 104     -10.980  29.925  54.261  1.00 98.95           C  
ATOM    850  CG1 ILE J 104     -11.916  30.349  53.116  1.00 98.45           C  
ATOM    851  CG2 ILE J 104     -10.570  28.465  54.100  1.00 98.67           C  
ATOM    852  CD1 ILE J 104     -11.747  31.795  52.673  1.00 92.48           C  
ATOM    853  N   PRO J 105     -11.177  28.888  57.703  1.00 98.95           N  
ATOM    854  CA  PRO J 105     -10.301  28.516  58.827  1.00 98.94           C  
ATOM    855  C   PRO J 105      -8.975  27.901  58.391  1.00 98.96           C  
ATOM    856  O   PRO J 105      -7.950  28.123  59.038  1.00 98.94           O  
ATOM    857  CB  PRO J 105     -11.155  27.512  59.616  1.00 98.86           C  
ATOM    858  CG  PRO J 105     -12.562  27.926  59.320  1.00 98.36           C  
ATOM    859  CD  PRO J 105     -12.548  28.400  57.888  1.00 98.84           C  
ATOM    860  N   ASP J 106      -8.986  27.140  57.302  1.00 98.97           N  
ATOM    861  CA  ASP J 106      -7.784  26.468  56.807  1.00 98.96           C  
ATOM    862  C   ASP J 106      -6.697  27.443  56.356  1.00 98.98           C  
ATOM    863  O   ASP J 106      -5.534  27.046  56.212  1.00 98.96           O  
ATOM    864  CB  ASP J 106      -8.170  25.541  55.656  1.00 98.84           C  
ATOM    865  CG  ASP J 106      -7.072  24.592  55.233  1.00 96.16           C  
ATOM    866  OD1 ASP J 106      -6.557  23.853  56.099  1.00 94.97           O  
ATOM    867  OD2 ASP J 106      -6.746  24.579  54.029  1.00 95.10           O  
ATOM    868  N   TRP J 107      -7.047  28.708  56.136  1.00 98.99           N  
ATOM    869  CA  TRP J 107      -6.062  29.710  55.734  1.00 99.00           C  
ATOM    870  C   TRP J 107      -5.292  30.294  56.917  1.00 98.99           C  
ATOM    871  O   TRP J 107      -4.465  31.188  56.717  1.00 98.99           O  
ATOM    872  CB  TRP J 107      -6.735  30.844  54.950  1.00 99.00           C  
ATOM    873  CG  TRP J 107      -7.228  30.488  53.575  1.00 99.00           C  
ATOM    874  CD1 TRP J 107      -7.279  29.246  52.994  1.00 99.00           C  
ATOM    875  CD2 TRP J 107      -7.756  31.400  52.607  1.00 99.00           C  
ATOM    876  NE1 TRP J 107      -7.815  29.336  51.720  1.00 99.00           N  
ATOM    877  CE2 TRP J 107      -8.114  30.646  51.463  1.00 99.00           C  
ATOM    878  CE3 TRP J 107      -7.960  32.790  52.605  1.00 99.00           C  
ATOM    879  CZ2 TRP J 107      -8.673  31.243  50.323  1.00 99.00           C  
ATOM    880  CZ3 TRP J 107      -8.510  33.380  51.472  1.00 98.99           C  
ATOM    881  CH2 TRP J 107      -8.861  32.611  50.353  1.00 98.99           C  
ATOM    882  N   HIS J 108      -5.540  29.816  58.129  1.00 98.98           N  
ATOM    883  CA  HIS J 108      -4.776  30.217  59.309  1.00 98.97           C  
ATOM    884  C   HIS J 108      -3.802  29.091  59.612  1.00 98.96           C  
ATOM    885  O   HIS J 108      -4.199  28.017  60.071  1.00 98.90           O  
ATOM    886  CB  HIS J 108      -5.712  30.488  60.489  1.00 98.95           C  
ATOM    887  CG  HIS J 108      -6.738  31.536  60.190  1.00 98.93           C  
ATOM    888  ND1 HIS J 108      -7.945  31.605  60.846  1.00 97.05           N  
ATOM    889  CD2 HIS J 108      -6.730  32.558  59.294  1.00 97.21           C  
ATOM    890  CE1 HIS J 108      -8.640  32.627  60.365  1.00 97.44           C  
ATOM    891  NE2 HIS J 108      -7.930  33.220  59.427  1.00 97.86           N  
ATOM    892  N   VAL J 109      -2.522  29.318  59.323  1.00 98.99           N  
ATOM    893  CA  VAL J 109      -1.523  28.254  59.228  1.00 98.99           C  
ATOM    894  C   VAL J 109      -0.449  28.466  60.285  1.00 98.99           C  
ATOM    895  O   VAL J 109       0.198  29.513  60.317  1.00 98.98           O  
ATOM    896  CB  VAL J 109      -0.864  28.258  57.834  1.00 98.99           C  
ATOM    897  CG1 VAL J 109       0.134  27.111  57.701  1.00 98.89           C  
ATOM    898  CG2 VAL J 109      -1.913  28.207  56.728  1.00 98.92           C  
ATOM    899  N   ALA J 110      -0.242  27.470  61.126  1.00 98.99           N  
ATOM    900  CA  ALA J 110       0.789  27.535  62.154  1.00 98.99           C  
ATOM    901  C   ALA J 110       1.688  26.317  62.082  1.00 99.00           C  
ATOM    902  O   ALA J 110       1.310  25.266  61.551  1.00 98.99           O  
ATOM    903  CB  ALA J 110       0.167  27.654  63.548  1.00 98.98           C  
ATOM    904  N   VAL J 111       2.889  26.473  62.627  1.00 98.99           N  
ATOM    905  CA  VAL J 111       3.834  25.375  62.816  1.00 98.99           C  
ATOM    906  C   VAL J 111       4.077  25.233  64.306  1.00 98.99           C  
ATOM    907  O   VAL J 111       4.342  26.223  64.997  1.00 98.96           O  
ATOM    908  CB  VAL J 111       5.169  25.625  62.086  1.00 98.98           C  
ATOM    909  CG1 VAL J 111       6.185  24.528  62.407  1.00 98.90           C  
ATOM    910  CG2 VAL J 111       4.952  25.724  60.580  1.00 98.93           C  
ATOM    911  N   ARG J 112       3.996  23.993  64.799  1.00 98.94           N  
ATOM    912  CA  ARG J 112       4.310  23.683  66.190  1.00 98.91           C  
ATOM    913  C   ARG J 112       5.376  22.606  66.239  1.00 98.93           C  
ATOM    914  O   ARG J 112       5.500  21.783  65.325  1.00 98.86           O  
ATOM    915  CB  ARG J 112       3.083  23.167  66.943  1.00 98.40           C  
ATOM    916  CG  ARG J 112       1.946  24.150  67.042  1.00 94.81           C  
ATOM    917  CD  ARG J 112       0.859  23.672  67.992  1.00 96.02           C  
ATOM    918  NE  ARG J 112       0.346  22.347  67.661  1.00 95.96           N  
ATOM    919  CZ  ARG J 112      -0.757  21.815  68.190  1.00 96.43           C  
ATOM    920  NH1 ARG J 112      -1.468  22.498  69.084  1.00 93.28           N  
ATOM    921  NH2 ARG J 112      -1.142  20.601  67.833  1.00 92.89           N  
ATOM    922  N   ARG J 113       6.115  22.594  67.334  1.00 98.87           N  
ATOM    923  CA  ARG J 113       6.996  21.470  67.629  1.00 98.83           C  
ATOM    924  C   ARG J 113       6.125  20.329  68.158  1.00 98.83           C  
ATOM    925  O   ARG J 113       5.331  20.521  69.076  1.00 98.67           O  
ATOM    926  CB  ARG J 113       8.049  21.886  68.659  1.00 98.61           C  
ATOM    927  CG  ARG J 113       9.071  20.812  68.966  1.00 97.23           C  
ATOM    928  CD  ARG J 113       9.958  21.226  70.126  1.00 96.60           C  
ATOM    929  NE  ARG J 113      10.888  22.289  69.768  1.00 94.99           N  
ATOM    930  CZ  ARG J 113      11.127  23.370  70.509  1.00 95.40           C  
ATOM    931  NH1 ARG J 113      10.486  23.572  71.658  1.00 89.49           N  
ATOM    932  NH2 ARG J 113      12.022  24.258  70.101  1.00 90.83           N  
ATOM    933  N   LYS J 114       6.267  19.133  67.576  1.00 98.84           N  
ATOM    934  CA  LYS J 114       5.393  18.012  67.938  1.00 98.80           C  
ATOM    935  C   LYS J 114       5.470  17.652  69.411  1.00 98.81           C  
ATOM    936  O   LYS J 114       4.448  17.385  70.044  1.00 98.50           O  
ATOM    937  CB  LYS J 114       5.749  16.765  67.124  1.00 98.32           C  
ATOM    938  CG  LYS J 114       5.131  16.693  65.759  0.99 94.42           C  
ATOM    939  CD  LYS J 114       5.455  15.354  65.119  0.99 94.06           C  
ATOM    940  CE  LYS J 114       4.910  15.270  63.716  0.98 92.08           C  
ATOM    941  NZ  LYS J 114       5.378  14.035  63.033  0.98 89.25           N  
ATOM    942  N   ALA J 115       6.680  17.609  69.952  1.00 98.80           N  
ATOM    943  CA  ALA J 115       6.885  17.020  71.274  1.00 98.74           C  
ATOM    944  C   ALA J 115       6.155  17.777  72.380  1.00 98.75           C  
ATOM    945  O   ALA J 115       5.578  17.157  73.275  1.00 98.31           O  
ATOM    946  CB  ALA J 115       8.376  16.936  71.588  1.00 98.43           C  
ATOM    947  N   ASP J 116       6.189  19.104  72.324  1.00 98.65           N  
ATOM    948  CA  ASP J 116       5.630  19.918  73.402  1.00 98.53           C  
ATOM    949  C   ASP J 116       4.603  20.938  72.916  1.00 98.44           C  
ATOM    950  O   ASP J 116       4.132  21.755  73.708  1.00 97.76           O  
ATOM    951  CB  ASP J 116       6.756  20.622  74.174  1.00 98.23           C  
ATOM    952  CG  ASP J 116       7.604  21.532  73.302  1.00 97.72           C  
ATOM    953  OD1 ASP J 116       7.345  21.627  72.082  1.00 96.27           O  
ATOM    954  OD2 ASP J 116       8.548  22.148  73.839  1.00 95.38           O  
ATOM    955  N   LYS J 117       4.259  20.898  71.641  1.00 98.56           N  
ATOM    956  CA  LYS J 117       3.295  21.811  71.019  1.00 98.40           C  
ATOM    957  C   LYS J 117       3.723  23.279  71.083  1.00 98.52           C  
ATOM    958  O   LYS J 117       2.881  24.174  70.962  1.00 98.13           O  
ATOM    959  CB  LYS J 117       1.888  21.612  71.602  1.00 97.85           C  
ATOM    960  CG  LYS J 117       1.349  20.205  71.399  0.98 95.80           C  
ATOM    961  CD  LYS J 117      -0.077  20.060  71.899  0.97 92.17           C  
ATOM    962  CE  LYS J 117      -0.581  18.641  71.714  0.97 86.55           C  
ATOM    963  NZ  LYS J 117      -1.963  18.471  72.241  0.96 78.93           N  
ATOM    964  N   LYS J 118       5.023  23.527  71.256  1.00 98.51           N  
ATOM    965  CA  LYS J 118       5.521  24.902  71.240  1.00 98.48           C  
ATOM    966  C   LYS J 118       5.223  25.541  69.886  1.00 98.65           C  
ATOM    967  O   LYS J 118       5.548  24.979  68.838  1.00 98.53           O  
ATOM    968  CB  LYS J 118       7.025  24.944  71.506  1.00 98.15           C  
ATOM    969  CG  LYS J 118       7.619  26.357  71.470  0.99 96.07           C  
ATOM    970  CD  LYS J 118       9.129  26.321  71.686  0.99 92.70           C  
ATOM    971  CE  LYS J 118       9.771  27.677  71.433  0.98 87.92           C  
ATOM    972  NZ  LYS J 118       9.422  28.674  72.471  0.98 80.46           N  
ATOM    973  N   LEU J 119       4.610  26.713  69.915  1.00 98.81           N  
ATOM    974  CA  LEU J 119       4.271  27.424  68.689  1.00 98.86           C  
ATOM    975  C   LEU J 119       5.514  28.094  68.129  1.00 98.91           C  
ATOM    976  O   LEU J 119       6.201  28.845  68.832  1.00 98.85           O  
ATOM    977  CB  LEU J 119       3.180  28.449  68.985  1.00 98.70           C  
ATOM    978  CG  LEU J 119       2.600  29.228  67.819  1.00 97.71           C  
ATOM    979  CD1 LEU J 119       2.039  28.308  66.746  1.00 97.19           C  
ATOM    980  CD2 LEU J 119       1.506  30.151  68.350  1.00 97.03           C  
ATOM    981  N   LEU J 120       5.802  27.829  66.851  1.00 98.94           N  
ATOM    982  CA  LEU J 120       7.039  28.274  66.219  1.00 98.93           C  
ATOM    983  C   LEU J 120       6.836  29.310  65.125  1.00 98.96           C  
ATOM    984  O   LEU J 120       7.749  30.096  64.855  1.00 98.92           O  
ATOM    985  CB  LEU J 120       7.769  27.077  65.601  1.00 98.83           C  
ATOM    986  CG  LEU J 120       8.102  25.926  66.544  1.00 98.47           C  
ATOM    987  CD1 LEU J 120       8.762  24.797  65.759  1.00 97.89           C  
ATOM    988  CD2 LEU J 120       8.999  26.394  67.681  1.00 97.81           C  
ATOM    989  N   ALA J 121       5.697  29.284  64.455  1.00 98.99           N  
ATOM    990  CA  ALA J 121       5.502  30.161  63.307  1.00 98.99           C  
ATOM    991  C   ALA J 121       4.030  30.270  62.962  1.00 99.00           C  
ATOM    992  O   ALA J 121       3.228  29.402  63.331  1.00 98.99           O  
ATOM    993  CB  ALA J 121       6.292  29.649  62.097  1.00 98.98           C  
ATOM    994  N   PHE J 122       3.683  31.335  62.236  1.00 98.99           N  
ATOM    995  CA  PHE J 122       2.299  31.599  61.862  1.00 99.00           C  
ATOM    996  C   PHE J 122       2.256  32.401  60.570  1.00 99.00           C  
ATOM    997  O   PHE J 122       3.167  33.190  60.288  1.00 98.99           O  
ATOM    998  CB  PHE J 122       1.598  32.378  62.984  1.00 98.99           C  
ATOM    999  CG  PHE J 122       0.125  32.618  62.762  1.00 98.99           C  
ATOM   1000  CD1 PHE J 122      -0.771  31.559  62.735  1.00 98.97           C  
ATOM   1001  CD2 PHE J 122      -0.366  33.903  62.596  1.00 98.97           C  
ATOM   1002  CE1 PHE J 122      -2.130  31.780  62.543  1.00 98.95           C  
ATOM   1003  CE2 PHE J 122      -1.724  34.133  62.406  1.00 98.95           C  
ATOM   1004  CZ  PHE J 122      -2.604  33.068  62.378  1.00 98.96           C  
ATOM   1005  N   ILE J 123       1.206  32.185  59.790  1.00 99.00           N  
ATOM   1006  CA  ILE J 123       0.853  33.041  58.657  1.00 99.00           C  
ATOM   1007  C   ILE J 123      -0.658  32.926  58.484  1.00 99.00           C  
ATOM   1008  O   ILE J 123      -1.241  31.862  58.719  1.00 98.99           O  
ATOM   1009  CB  ILE J 123       1.623  32.662  57.361  1.00 99.00           C  
ATOM   1010  CG1 ILE J 123       1.376  33.679  56.240  1.00 98.96           C  
ATOM   1011  CG2 ILE J 123       1.278  31.240  56.902  1.00 98.95           C  
ATOM   1012  CD1 ILE J 123       2.265  33.460  55.006  1.00 98.92           C  
ATOM   1013  N   ALA J 124      -1.300  34.022  58.096  1.00 98.99           N  
ATOM   1014  CA  ALA J 124      -2.756  34.024  57.986  1.00 98.99           C  
ATOM   1015  C   ALA J 124      -3.211  34.614  56.669  1.00 98.99           C  
ATOM   1016  O   ALA J 124      -2.707  35.650  56.230  1.00 98.98           O  
ATOM   1017  CB  ALA J 124      -3.383  34.818  59.127  1.00 98.93           C  
ATOM   1018  N   GLY J 125      -4.187  33.950  56.065  1.00 98.99           N  
ATOM   1019  CA  GLY J 125      -4.909  34.497  54.934  1.00 98.99           C  
ATOM   1020  C   GLY J 125      -6.357  34.758  55.307  1.00 98.99           C  
ATOM   1021  O   GLY J 125      -6.955  34.022  56.102  1.00 98.97           O  
ATOM   1022  N   VAL J 126      -6.921  35.823  54.731  1.00 98.99           N  
ATOM   1023  CA  VAL J 126      -8.354  36.106  54.830  1.00 98.99           C  
ATOM   1024  C   VAL J 126      -8.862  36.461  53.439  1.00 99.00           C  
ATOM   1025  O   VAL J 126      -8.090  36.927  52.591  1.00 98.99           O  
ATOM   1026  CB  VAL J 126      -8.684  37.249  55.822  1.00 98.97           C  
ATOM   1027  CG1 VAL J 126      -8.279  36.867  57.240  1.00 98.75           C  
ATOM   1028  CG2 VAL J 126      -8.037  38.556  55.398  1.00 98.79           C  
ATOM   1029  N   PRO J 127     -10.149  36.239  53.173  1.00 99.00           N  
ATOM   1030  CA  PRO J 127     -10.677  36.597  51.859  1.00 99.00           C  
ATOM   1031  C   PRO J 127     -10.858  38.104  51.716  1.00 99.00           C  
ATOM   1032  O   PRO J 127     -11.173  38.808  52.682  1.00 98.99           O  
ATOM   1033  CB  PRO J 127     -12.035  35.885  51.813  1.00 98.99           C  
ATOM   1034  CG  PRO J 127     -12.445  35.794  53.251  1.00 98.82           C  
ATOM   1035  CD  PRO J 127     -11.165  35.612  54.035  1.00 98.99           C  
ATOM   1036  N   VAL J 128     -10.676  38.578  50.493  1.00 99.00           N  
ATOM   1037  CA  VAL J 128     -10.975  39.965  50.161  1.00 99.00           C  
ATOM   1038  C   VAL J 128     -11.485  39.982  48.731  1.00 99.00           C  
ATOM   1039  O   VAL J 128     -11.015  39.215  47.879  1.00 98.99           O  
ATOM   1040  CB  VAL J 128      -9.745  40.894  50.347  1.00 98.99           C  
ATOM   1041  CG1 VAL J 128      -8.596  40.483  49.426  1.00 98.69           C  
ATOM   1042  CG2 VAL J 128     -10.116  42.357  50.126  1.00 98.73           C  
ATOM   1043  N   THR J 129     -12.473  40.829  48.474  1.00 99.00           N  
ATOM   1044  CA  THR J 129     -12.922  41.091  47.113  1.00 99.00           C  
ATOM   1045  C   THR J 129     -12.248  42.379  46.683  1.00 99.00           C  
ATOM   1046  O   THR J 129     -12.453  43.427  47.301  1.00 99.00           O  
ATOM   1047  CB  THR J 129     -14.445  41.206  47.041  1.00 99.00           C  
ATOM   1048  OG1 THR J 129     -15.027  39.985  47.514  1.00 98.79           O  
ATOM   1049  CG2 THR J 129     -14.898  41.452  45.611  1.00 98.87           C  
ATOM   1050  N   LEU J 130     -11.431  42.290  45.641  1.00 99.00           N  
ATOM   1051  CA  LEU J 130     -10.548  43.398  45.289  1.00 99.00           C  
ATOM   1052  C   LEU J 130     -10.706  43.787  43.831  1.00 99.00           C  
ATOM   1053  O   LEU J 130     -10.698  42.932  42.941  1.00 99.00           O  
ATOM   1054  CB  LEU J 130      -9.091  43.000  45.548  1.00 99.00           C  
ATOM   1055  CG  LEU J 130      -8.097  44.159  45.680  1.00 98.95           C  
ATOM   1056  CD1 LEU J 130      -8.378  44.975  46.938  1.00 98.91           C  
ATOM   1057  CD2 LEU J 130      -6.671  43.627  45.703  1.00 98.89           C  
ATOM   1058  N   ARG J 131     -10.828  45.091  43.587  1.00 99.00           N  
ATOM   1059  CA  ARG J 131     -10.677  45.622  42.240  1.00 99.00           C  
ATOM   1060  C   ARG J 131      -9.182  45.732  41.972  1.00 99.00           C  
ATOM   1061  O   ARG J 131      -8.456  46.418  42.704  1.00 98.99           O  
ATOM   1062  CB  ARG J 131     -11.347  46.994  42.100  1.00 98.99           C  
ATOM   1063  CG  ARG J 131     -12.871  46.937  42.233  1.00 98.74           C  
ATOM   1064  CD  ARG J 131     -13.522  48.314  42.039  1.00 98.60           C  
ATOM   1065  NE  ARG J 131     -13.008  49.253  43.041  1.00 98.40           N  
ATOM   1066  CZ  ARG J 131     -12.087  50.184  42.814  1.00 98.68           C  
ATOM   1067  NH1 ARG J 131     -11.586  50.376  41.601  1.00 96.18           N  
ATOM   1068  NH2 ARG J 131     -11.661  50.936  43.814  1.00 96.89           N  
ATOM   1069  N   MET J 132      -8.733  45.045  40.938  1.00 99.00           N  
ATOM   1070  CA  MET J 132      -7.311  44.964  40.626  1.00 99.00           C  
ATOM   1071  C   MET J 132      -7.098  44.886  39.121  1.00 99.00           C  
ATOM   1072  O   MET J 132      -6.146  44.266  38.644  1.00 98.98           O  
ATOM   1073  CB  MET J 132      -6.664  43.776  41.375  1.00 98.98           C  
ATOM   1074  CG  MET J 132      -7.389  42.452  41.162  1.00 98.69           C  
ATOM   1075  SD  MET J 132      -6.987  41.179  42.385  1.00 98.73           S  
ATOM   1076  CE  MET J 132      -5.274  40.850  41.999  1.00 97.56           C  
ATOM   1077  N   GLY J 133      -7.999  45.502  38.381  1.00 98.98           N  
ATOM   1078  CA  GLY J 133      -7.852  45.615  36.943  1.00 98.98           C  
ATOM   1079  C   GLY J 133      -6.850  46.688  36.561  1.00 98.98           C  
ATOM   1080  O   GLY J 133      -6.385  47.470  37.399  1.00 98.96           O  
ATOM   1081  N   THR J 134      -6.540  46.716  35.269  1.00 98.97           N  
ATOM   1082  CA  THR J 134      -5.562  47.674  34.756  1.00 98.97           C  
ATOM   1083  C   THR J 134      -5.883  49.090  35.251  1.00 98.96           C  
ATOM   1084  O   THR J 134      -7.033  49.530  35.151  1.00 98.92           O  
ATOM   1085  CB  THR J 134      -5.569  47.627  33.222  1.00 98.95           C  
ATOM   1086  OG1 THR J 134      -5.225  46.304  32.799  1.00 98.78           O  
ATOM   1087  CG2 THR J 134      -4.577  48.618  32.625  1.00 98.79           C  
ATOM   1088  N   PRO J 135      -4.896  49.805  35.783  1.00 98.94           N  
ATOM   1089  CA  PRO J 135      -5.164  51.142  36.318  1.00 98.91           C  
ATOM   1090  C   PRO J 135      -5.514  52.145  35.225  1.00 98.90           C  
ATOM   1091  O   PRO J 135      -5.165  51.965  34.053  1.00 98.77           O  
ATOM   1092  CB  PRO J 135      -3.859  51.521  37.023  1.00 98.74           C  
ATOM   1093  CG  PRO J 135      -2.817  50.699  36.355  1.00 97.90           C  
ATOM   1094  CD  PRO J 135      -3.487  49.404  35.980  1.00 98.81           C  
ATOM   1095  N   LYS J 136      -6.198  53.209  35.632  1.00 98.76           N  
ATOM   1096  CA  LYS J 136      -6.746  54.186  34.698  1.00 98.63           C  
ATOM   1097  C   LYS J 136      -5.707  54.730  33.720  1.00 98.66           C  
ATOM   1098  O   LYS J 136      -5.976  54.808  32.524  1.00 98.30           O  
ATOM   1099  CB  LYS J 136      -7.386  55.345  35.464  1.00 98.09           C  
ATOM   1100  CG  LYS J 136      -8.629  54.955  36.240  0.98 91.08           C  
ATOM   1101  CD  LYS J 136      -9.260  56.152  36.960  0.98 87.38           C  
ATOM   1102  CE  LYS J 136      -8.388  56.682  38.081  0.97 79.81           C  
ATOM   1103  NZ  LYS J 136      -8.250  55.708  39.209  0.97 71.37           N  
ATOM   1104  N   TYR J 137      -4.517  55.096  34.217  1.00 98.33           N  
ATOM   1105  CA  TYR J 137      -3.544  55.726  33.325  1.00 98.24           C  
ATOM   1106  C   TYR J 137      -3.083  54.763  32.234  1.00 98.15           C  
ATOM   1107  O   TYR J 137      -2.796  55.195  31.115  1.00 97.70           O  
ATOM   1108  CB  TYR J 137      -2.355  56.306  34.105  1.00 97.98           C  
ATOM   1109  CG  TYR J 137      -1.247  55.342  34.480  1.00 97.89           C  
ATOM   1110  CD1 TYR J 137      -1.330  54.545  35.615  1.00 97.19           C  
ATOM   1111  CD2 TYR J 137      -0.091  55.257  33.711  1.00 97.06           C  
ATOM   1112  CE1 TYR J 137      -0.303  53.679  35.963  1.00 96.55           C  
ATOM   1113  CE2 TYR J 137       0.944  54.391  34.052  1.00 96.46           C  
ATOM   1114  CZ  TYR J 137       0.830  53.604  35.180  1.00 96.66           C  
ATOM   1115  OH  TYR J 137       1.848  52.739  35.523  1.00 95.81           O  
ATOM   1116  N   MET J 138      -3.050  53.468  32.543  1.00 98.60           N  
ATOM   1117  CA  MET J 138      -2.668  52.475  31.546  1.00 98.59           C  
ATOM   1118  C   MET J 138      -3.828  52.132  30.622  1.00 98.58           C  
ATOM   1119  O   MET J 138      -3.603  51.744  29.475  1.00 98.33           O  
ATOM   1120  CB  MET J 138      -2.117  51.215  32.216  1.00 98.31           C  
ATOM   1121  CG  MET J 138      -0.718  51.400  32.794  1.00 96.99           C  
ATOM   1122  SD  MET J 138       0.510  51.957  31.594  1.00 96.34           S  
ATOM   1123  CE  MET J 138       0.250  50.799  30.277  1.00 90.78           C  
ATOM   1124  N   LYS J 139      -5.066  52.270  31.096  1.00 98.64           N  
ATOM   1125  CA  LYS J 139      -6.209  52.119  30.198  1.00 98.61           C  
ATOM   1126  C   LYS J 139      -6.233  53.222  29.151  1.00 98.54           C  
ATOM   1127  O   LYS J 139      -6.594  52.974  27.998  1.00 98.12           O  
ATOM   1128  CB  LYS J 139      -7.513  52.082  30.980  1.00 98.24           C  
ATOM   1129  CG  LYS J 139      -7.794  50.712  31.554  1.00 96.59           C  
ATOM   1130  CD  LYS J 139      -9.182  50.638  32.113  0.99 95.59           C  
ATOM   1131  CE  LYS J 139      -9.603  49.213  32.279  0.99 93.09           C  
ATOM   1132  NZ  LYS J 139     -10.881  49.154  33.018  0.99 91.12           N  
ATOM   1133  N   VAL J 140      -5.850  54.428  29.547  1.00 98.36           N  
ATOM   1134  CA  VAL J 140      -5.735  55.519  28.585  1.00 98.15           C  
ATOM   1135  C   VAL J 140      -4.720  55.161  27.503  1.00 98.11           C  
ATOM   1136  O   VAL J 140      -4.989  55.291  26.305  1.00 97.62           O  
ATOM   1137  CB  VAL J 140      -5.354  56.837  29.292  1.00 97.70           C  
ATOM   1138  CG1 VAL J 140      -5.005  57.917  28.274  1.00 95.56           C  
ATOM   1139  CG2 VAL J 140      -6.489  57.299  30.193  1.00 96.04           C  
ATOM   1140  N   LYS J 141      -3.558  54.672  27.925  1.00 98.22           N  
ATOM   1141  CA  LYS J 141      -2.528  54.277  26.967  1.00 97.94           C  
ATOM   1142  C   LYS J 141      -3.002  53.126  26.081  1.00 98.01           C  
ATOM   1143  O   LYS J 141      -2.703  53.090  24.884  1.00 97.54           O  
ATOM   1144  CB  LYS J 141      -1.244  53.893  27.700  1.00 97.25           C  
ATOM   1145  CG  LYS J 141      -0.561  55.066  28.380  0.97 93.83           C  
ATOM   1146  CD  LYS J 141       0.713  54.633  29.089  0.96 91.44           C  
ATOM   1147  CE  LYS J 141       1.397  55.810  29.762  0.95 86.34           C  
ATOM   1148  NZ  LYS J 141       2.626  55.394  30.489  0.94 79.28           N  
ATOM   1149  N   ALA J 142      -3.746  52.178  26.660  0.99 98.22           N  
ATOM   1150  CA  ALA J 142      -4.249  51.046  25.890  0.99 98.26           C  
ATOM   1151  C   ALA J 142      -5.223  51.502  24.811  0.99 98.23           C  
ATOM   1152  O   ALA J 142      -5.185  51.006  23.680  0.99 97.72           O  
ATOM   1153  CB  ALA J 142      -4.911  50.033  26.813  1.00 98.05           C  
ATOM   1154  N   GLN J 143      -6.114  52.431  25.155  0.99 97.85           N  
ATOM   1155  CA  GLN J 143      -7.056  52.949  24.170  0.99 97.47           C  
ATOM   1156  C   GLN J 143      -6.330  53.631  23.017  0.99 97.75           C  
ATOM   1157  O   GLN J 143      -6.722  53.479  21.859  0.99 96.71           O  
ATOM   1158  CB  GLN J 143      -8.038  53.919  24.820  0.99 95.50           C  
ATOM   1159  CG  GLN J 143      -9.132  53.241  25.618  0.93 83.49           C  
ATOM   1160  CD  GLN J 143     -10.236  54.195  26.015  0.91 79.44           C  
ATOM   1161  OE1 GLN J 143     -10.032  55.407  26.083  0.91 72.04           O  
ATOM   1162  NE2 GLN J 143     -11.416  53.655  26.274  0.90 68.02           N  
ATOM   1163  N   GLU J 144      -5.267  54.361  23.327  0.99 98.00           N  
ATOM   1164  CA  GLU J 144      -4.479  55.030  22.295  0.99 97.76           C  
ATOM   1165  C   GLU J 144      -3.893  54.040  21.293  0.99 97.84           C  
ATOM   1166  O   GLU J 144      -3.663  54.389  20.134  0.99 97.07           O  
ATOM   1167  CB  GLU J 144      -3.359  55.847  22.936  0.99 96.97           C  
ATOM   1168  CG  GLU J 144      -3.844  57.046  23.735  0.97 92.99           C  
ATOM   1169  CD  GLU J 144      -2.738  57.725  24.526  0.96 91.56           C  
ATOM   1170  OE1 GLU J 144      -1.631  57.155  24.632  0.96 85.61           O  
ATOM   1171  OE2 GLU J 144      -2.979  58.831  25.051  0.96 87.02           O  
ATOM   1172  N   LYS J 145      -3.664  52.802  21.743  1.00 98.32           N  
ATOM   1173  CA  LYS J 145      -3.051  51.762  20.918  1.00 98.32           C  
ATOM   1174  C   LYS J 145      -4.054  50.736  20.403  1.00 98.44           C  
ATOM   1175  O   LYS J 145      -3.652  49.744  19.784  1.00 97.87           O  
ATOM   1176  CB  LYS J 145      -1.960  51.055  21.723  0.99 97.65           C  
ATOM   1177  CG  LYS J 145      -0.809  51.956  22.139  0.97 94.58           C  
ATOM   1178  CD  LYS J 145       0.083  51.281  23.174  0.96 91.05           C  
ATOM   1179  CE  LYS J 145       0.816  50.076  22.619  0.95 85.24           C  
ATOM   1180  NZ  LYS J 145       1.845  50.451  21.613  0.94 77.74           N  
ATOM   1181  N   GLY J 146      -5.350  50.935  20.643  0.99 98.19           N  
ATOM   1182  CA  GLY J 146      -6.359  49.978  20.217  0.99 98.37           C  
ATOM   1183  C   GLY J 146      -6.345  48.681  21.003  0.99 98.50           C  
ATOM   1184  O   GLY J 146      -6.739  47.633  20.485  0.99 97.82           O  
ATOM   1185  N   GLU J 147      -5.908  48.732  22.249  1.00 98.60           N  
ATOM   1186  CA  GLU J 147      -5.769  47.552  23.102  1.00 98.60           C  
ATOM   1187  C   GLU J 147      -6.730  47.589  24.289  1.00 98.60           C  
ATOM   1188  O   GLU J 147      -6.452  47.010  25.343  1.00 98.30           O  
ATOM   1189  CB  GLU J 147      -4.320  47.423  23.580  1.00 98.24           C  
ATOM   1190  CG  GLU J 147      -3.347  47.176  22.441  0.99 96.94           C  
ATOM   1191  CD  GLU J 147      -1.891  47.210  22.871  0.99 96.60           C  
ATOM   1192  OE1 GLU J 147      -1.576  47.821  23.910  0.98 92.07           O  
ATOM   1193  OE2 GLU J 147      -1.056  46.627  22.152  0.98 92.75           O  
ATOM   1194  N   GLY J 148      -7.871  48.254  24.111  0.99 98.32           N  
ATOM   1195  CA  GLY J 148      -8.809  48.411  25.209  0.99 98.15           C  
ATOM   1196  C   GLY J 148      -9.360  47.113  25.763  0.99 98.34           C  
ATOM   1197  O   GLY J 148      -9.535  46.977  26.978  0.99 97.91           O  
ATOM   1198  N   GLU J 149      -9.647  46.126  24.889  1.00 98.32           N  
ATOM   1199  CA  GLU J 149     -10.217  44.865  25.365  1.00 98.24           C  
ATOM   1200  C   GLU J 149      -9.232  44.116  26.261  1.00 98.37           C  
ATOM   1201  O   GLU J 149      -9.611  43.608  27.321  1.00 98.00           O  
ATOM   1202  CB  GLU J 149     -10.652  43.987  24.194  1.00 97.51           C  
ATOM   1203  CG  GLU J 149     -11.374  42.723  24.644  0.94 89.11           C  
ATOM   1204  CD  GLU J 149     -11.968  41.924  23.499  0.93 84.87           C  
ATOM   1205  OE1 GLU J 149     -11.723  42.272  22.326  0.93 77.62           O  
ATOM   1206  OE2 GLU J 149     -12.689  40.947  23.783  0.93 79.12           O  
ATOM   1207  N   GLU J 150      -7.974  44.046  25.839  1.00 98.36           N  
ATOM   1208  CA  GLU J 150      -6.952  43.390  26.661  1.00 98.24           C  
ATOM   1209  C   GLU J 150      -6.810  44.080  28.011  1.00 98.54           C  
ATOM   1210  O   GLU J 150      -6.693  43.425  29.050  1.00 98.28           O  
ATOM   1211  CB  GLU J 150      -5.603  43.400  25.941  1.00 96.85           C  
ATOM   1212  CG  GLU J 150      -5.572  42.607  24.661  0.96 86.37           C  
ATOM   1213  CD  GLU J 150      -4.359  42.956  23.824  0.95 80.45           C  
ATOM   1214  OE1 GLU J 150      -3.247  42.509  24.177  0.95 73.91           O  
ATOM   1215  OE2 GLU J 150      -4.524  43.690  22.834  0.95 75.14           O  
ATOM   1216  N   ALA J 151      -6.829  45.410  27.994  1.00 98.72           N  
ATOM   1217  CA  ALA J 151      -6.657  46.163  29.232  1.00 98.78           C  
ATOM   1218  C   ALA J 151      -7.815  45.948  30.200  1.00 98.82           C  
ATOM   1219  O   ALA J 151      -7.624  46.033  31.412  1.00 98.73           O  
ATOM   1220  CB  ALA J 151      -6.493  47.648  28.924  1.00 98.65           C  
ATOM   1221  N   ALA J 152      -9.013  45.672  29.666  1.00 98.75           N  
ATOM   1222  CA  ALA J 152     -10.221  45.551  30.482  1.00 98.70           C  
ATOM   1223  C   ALA J 152     -10.528  44.121  30.915  1.00 98.78           C  
ATOM   1224  O   ALA J 152     -11.513  43.894  31.623  1.00 98.66           O  
ATOM   1225  CB  ALA J 152     -11.417  46.117  29.721  1.00 98.34           C  
ATOM   1226  N   LYS J 153      -9.703  43.148  30.510  1.00 98.79           N  
ATOM   1227  CA  LYS J 153     -10.038  41.733  30.690  1.00 98.78           C  
ATOM   1228  C   LYS J 153     -10.329  41.361  32.142  1.00 98.84           C  
ATOM   1229  O   LYS J 153     -11.183  40.507  32.405  1.00 98.74           O  
ATOM   1230  CB  LYS J 153      -8.908  40.859  30.142  1.00 98.56           C  
ATOM   1231  CG  LYS J 153      -9.203  39.373  30.195  0.99 96.11           C  
ATOM   1232  CD  LYS J 153      -8.154  38.576  29.436  0.99 94.76           C  
ATOM   1233  CE  LYS J 153      -8.489  37.090  29.463  0.98 90.72           C  
ATOM   1234  NZ  LYS J 153      -7.486  36.298  28.704  0.98 84.13           N  
ATOM   1235  N   TYR J 154      -9.644  41.978  33.072  1.00 98.94           N  
ATOM   1236  CA  TYR J 154      -9.752  41.609  34.485  1.00 98.95           C  
ATOM   1237  C   TYR J 154     -10.337  42.729  35.339  1.00 98.95           C  
ATOM   1238  O   TYR J 154      -9.973  42.888  36.511  1.00 98.90           O  
ATOM   1239  CB  TYR J 154      -8.383  41.154  35.010  1.00 98.94           C  
ATOM   1240  CG  TYR J 154      -7.864  39.940  34.282  1.00 98.94           C  
ATOM   1241  CD1 TYR J 154      -8.443  38.692  34.484  1.00 98.88           C  
ATOM   1242  CD2 TYR J 154      -6.815  40.038  33.381  1.00 98.88           C  
ATOM   1243  CE1 TYR J 154      -7.982  37.570  33.809  1.00 98.80           C  
ATOM   1244  CE2 TYR J 154      -6.346  38.920  32.701  1.00 98.80           C  
ATOM   1245  CZ  TYR J 154      -6.931  37.692  32.924  1.00 98.82           C  
ATOM   1246  OH  TYR J 154      -6.470  36.581  32.256  1.00 98.64           O  
ATOM   1247  N   ASP J 155     -11.269  43.495  34.764  1.00 98.91           N  
ATOM   1248  CA  ASP J 155     -11.868  44.616  35.492  1.00 98.90           C  
ATOM   1249  C   ASP J 155     -12.832  44.196  36.602  1.00 98.93           C  
ATOM   1250  O   ASP J 155     -13.023  44.949  37.559  1.00 98.88           O  
ATOM   1251  CB  ASP J 155     -12.609  45.544  34.527  1.00 98.77           C  
ATOM   1252  CG  ASP J 155     -11.689  46.495  33.788  1.00 98.49           C  
ATOM   1253  OD1 ASP J 155     -10.466  46.511  34.058  1.00 97.87           O  
ATOM   1254  OD2 ASP J 155     -12.213  47.251  32.943  1.00 97.43           O  
ATOM   1255  N   GLU J 156     -13.461  43.021  36.489  1.00 98.95           N  
ATOM   1256  CA  GLU J 156     -14.406  42.607  37.526  1.00 98.95           C  
ATOM   1257  C   GLU J 156     -13.672  42.360  38.845  1.00 98.97           C  
ATOM   1258  O   GLU J 156     -12.583  41.780  38.848  1.00 98.95           O  
ATOM   1259  CB  GLU J 156     -15.160  41.348  37.100  1.00 98.83           C  
ATOM   1260  CG  GLU J 156     -16.198  41.595  36.018  0.98 93.19           C  
ATOM   1261  CD  GLU J 156     -17.339  42.486  36.488  0.98 88.47           C  
ATOM   1262  OE1 GLU J 156     -17.794  42.327  37.639  0.97 82.21           O  
ATOM   1263  OE2 GLU J 156     -17.773  43.350  35.703  0.97 83.12           O  
ATOM   1264  N   PRO J 157     -14.260  42.770  39.970  1.00 98.99           N  
ATOM   1265  CA  PRO J 157     -13.616  42.497  41.258  1.00 98.99           C  
ATOM   1266  C   PRO J 157     -13.365  41.006  41.439  1.00 98.99           C  
ATOM   1267  O   PRO J 157     -14.195  40.175  41.054  1.00 98.98           O  
ATOM   1268  CB  PRO J 157     -14.629  43.022  42.284  1.00 98.98           C  
ATOM   1269  CG  PRO J 157     -15.407  44.062  41.536  1.00 98.77           C  
ATOM   1270  CD  PRO J 157     -15.502  43.552  40.126  1.00 98.97           C  
ATOM   1271  N   ARG J 158     -12.225  40.667  42.025  1.00 98.99           N  
ATOM   1272  CA  ARG J 158     -11.796  39.281  42.181  1.00 99.00           C  
ATOM   1273  C   ARG J 158     -11.828  38.879  43.647  1.00 99.00           C  
ATOM   1274  O   ARG J 158     -11.477  39.665  44.526  1.00 98.99           O  
ATOM   1275  CB  ARG J 158     -10.373  39.088  41.645  1.00 98.98           C  
ATOM   1276  CG  ARG J 158     -10.233  39.415  40.173  1.00 98.64           C  
ATOM   1277  CD  ARG J 158      -8.799  39.261  39.687  1.00 98.44           C  
ATOM   1278  NE  ARG J 158      -8.338  37.880  39.623  1.00 98.09           N  
ATOM   1279  CZ  ARG J 158      -8.591  37.034  38.625  1.00 98.29           C  
ATOM   1280  NH1 ARG J 158      -9.363  37.407  37.605  1.00 96.18           N  
ATOM   1281  NH2 ARG J 158      -8.082  35.811  38.646  1.00 96.45           N  
ATOM   1282  N   HIS J 159     -12.217  37.633  43.892  1.00 98.99           N  
ATOM   1283  CA  HIS J 159     -12.188  37.078  45.240  1.00 98.99           C  
ATOM   1284  C   HIS J 159     -10.822  36.442  45.443  1.00 98.99           C  
ATOM   1285  O   HIS J 159     -10.517  35.394  44.864  1.00 98.98           O  
ATOM   1286  CB  HIS J 159     -13.319  36.061  45.412  1.00 98.96           C  
ATOM   1287  CG  HIS J 159     -14.674  36.645  45.164  1.00 95.47           C  
ATOM   1288  ND1 HIS J 159     -15.376  37.334  46.127  1.00 87.94           N  
ATOM   1289  CD2 HIS J 159     -15.444  36.664  44.053  1.00 87.96           C  
ATOM   1290  CE1 HIS J 159     -16.522  37.747  45.623  1.00 86.97           C  
ATOM   1291  NE2 HIS J 159     -16.593  37.354  44.362  1.00 87.56           N  
ATOM   1292  N   ILE J 160      -9.987  37.103  46.236  1.00 99.00           N  
ATOM   1293  CA  ILE J 160      -8.609  36.665  46.413  1.00 99.00           C  
ATOM   1294  C   ILE J 160      -8.280  36.538  47.897  1.00 99.00           C  
ATOM   1295  O   ILE J 160      -9.162  36.605  48.760  1.00 99.00           O  
ATOM   1296  CB  ILE J 160      -7.617  37.598  45.674  1.00 98.99           C  
ATOM   1297  CG1 ILE J 160      -7.536  38.977  46.337  1.00 98.92           C  
ATOM   1298  CG2 ILE J 160      -7.981  37.735  44.190  1.00 98.91           C  
ATOM   1299  CD1 ILE J 160      -6.293  39.777  45.919  1.00 98.87           C  
ATOM   1300  N   CYS J 161      -7.007  36.320  48.185  1.00 99.00           N  
ATOM   1301  CA  CYS J 161      -6.510  36.161  49.549  1.00 99.00           C  
ATOM   1302  C   CYS J 161      -5.702  37.387  49.949  1.00 99.00           C  
ATOM   1303  O   CYS J 161      -4.928  37.916  49.152  1.00 99.00           O  
ATOM   1304  CB  CYS J 161      -5.632  34.913  49.604  1.00 98.99           C  
ATOM   1305  SG  CYS J 161      -4.847  34.582  51.193  1.00 98.84           S  
ATOM   1306  N   GLU J 162      -5.871  37.819  51.189  1.00 99.00           N  
ATOM   1307  CA  GLU J 162      -5.011  38.840  51.782  1.00 99.00           C  
ATOM   1308  C   GLU J 162      -4.170  38.154  52.849  1.00 99.00           C  
ATOM   1309  O   GLU J 162      -4.722  37.503  53.741  1.00 98.99           O  
ATOM   1310  CB  GLU J 162      -5.872  39.950  52.385  1.00 98.97           C  
ATOM   1311  CG  GLU J 162      -5.112  41.012  53.152  1.00 97.44           C  
ATOM   1312  CD  GLU J 162      -6.026  42.115  53.669  1.00 95.63           C  
ATOM   1313  OE1 GLU J 162      -7.061  42.396  53.022  1.00 89.41           O  
ATOM   1314  OE2 GLU J 162      -5.704  42.697  54.723  1.00 90.88           O  
ATOM   1315  N   ILE J 163      -2.843  38.263  52.750  1.00 99.00           N  
ATOM   1316  CA  ILE J 163      -1.920  37.596  53.676  1.00 99.00           C  
ATOM   1317  C   ILE J 163      -1.391  38.600  54.691  1.00 99.00           C  
ATOM   1318  O   ILE J 163      -1.001  39.722  54.337  1.00 98.99           O  
ATOM   1319  CB  ILE J 163      -0.750  36.936  52.920  1.00 99.00           C  
ATOM   1320  CG1 ILE J 163      -1.247  35.739  52.094  1.00 98.96           C  
ATOM   1321  CG2 ILE J 163       0.374  36.510  53.879  1.00 98.97           C  
ATOM   1322  CD1 ILE J 163      -1.589  34.486  52.904  1.00 98.84           C  
ATOM   1323  N   ASN J 164      -1.342  38.165  55.948  1.00 98.99           N  
ATOM   1324  CA  ASN J 164      -0.874  39.010  57.039  1.00 98.99           C  
ATOM   1325  C   ASN J 164      -0.305  38.125  58.137  1.00 98.99           C  
ATOM   1326  O   ASN J 164      -0.475  36.901  58.124  1.00 98.98           O  
ATOM   1327  CB  ASN J 164      -2.046  39.862  57.564  1.00 98.96           C  
ATOM   1328  CG  ASN J 164      -1.635  41.192  58.161  1.00 98.80           C  
ATOM   1329  OD1 ASN J 164      -0.464  41.418  58.485  1.00 95.24           O  
ATOM   1330  ND2 ASN J 164      -2.614  42.082  58.312  1.00 94.31           N  
ATOM   1331  N   PHE J 165       0.381  38.750  59.083  1.00 98.99           N  
ATOM   1332  CA  PHE J 165       0.837  38.104  60.322  1.00 98.99           C  
ATOM   1333  C   PHE J 165       1.836  36.970  60.101  1.00 98.99           C  
ATOM   1334  O   PHE J 165       1.938  36.064  60.933  1.00 98.98           O  
ATOM   1335  CB  PHE J 165      -0.359  37.647  61.174  1.00 98.99           C  
ATOM   1336  CG  PHE J 165      -1.281  38.778  61.553  1.00 98.98           C  
ATOM   1337  CD1 PHE J 165      -0.875  39.745  62.457  1.00 98.95           C  
ATOM   1338  CD2 PHE J 165      -2.547  38.884  61.002  1.00 98.95           C  
ATOM   1339  CE1 PHE J 165      -1.714  40.798  62.809  1.00 98.91           C  
ATOM   1340  CE2 PHE J 165      -3.396  39.930  61.346  1.00 98.90           C  
ATOM   1341  CZ  PHE J 165      -2.978  40.886  62.251  1.00 98.90           C  
ATOM   1342  N   LEU J 166       2.616  37.033  59.006  1.00 99.00           N  
ATOM   1343  CA  LEU J 166       3.737  36.103  58.864  1.00 99.00           C  
ATOM   1344  C   LEU J 166       4.714  36.341  60.010  1.00 99.00           C  
ATOM   1345  O   LEU J 166       5.174  37.470  60.214  1.00 98.99           O  
ATOM   1346  CB  LEU J 166       4.440  36.314  57.520  1.00 99.00           C  
ATOM   1347  CG  LEU J 166       5.772  35.576  57.336  1.00 98.98           C  
ATOM   1348  CD1 LEU J 166       5.588  34.059  57.357  1.00 98.97           C  
ATOM   1349  CD2 LEU J 166       6.441  36.022  56.035  1.00 98.97           C  
ATOM   1350  N   CYS J 167       5.040  35.282  60.745  1.00 99.00           N  
ATOM   1351  CA  CYS J 167       5.904  35.410  61.909  1.00 99.00           C  
ATOM   1352  C   CYS J 167       6.625  34.105  62.166  1.00 99.00           C  
ATOM   1353  O   CYS J 167       5.994  33.047  62.214  1.00 98.99           O  
ATOM   1354  CB  CYS J 167       5.070  35.792  63.135  1.00 99.00           C  
ATOM   1355  SG  CYS J 167       6.044  36.090  64.637  1.00 98.99           S  
ATOM   1356  N   VAL J 168       7.942  34.181  62.338  1.00 98.99           N  
ATOM   1357  CA  VAL J 168       8.764  33.048  62.765  1.00 98.99           C  
ATOM   1358  C   VAL J 168       9.388  33.416  64.107  1.00 98.99           C  
ATOM   1359  O   VAL J 168       9.890  34.532  64.284  1.00 98.98           O  
ATOM   1360  CB  VAL J 168       9.850  32.714  61.722  1.00 98.99           C  
ATOM   1361  CG1 VAL J 168      10.877  31.712  62.265  1.00 98.92           C  
ATOM   1362  CG2 VAL J 168       9.209  32.166  60.447  1.00 98.94           C  
ATOM   1363  N   HIS J 169       9.362  32.481  65.051  1.00 98.99           N  
ATOM   1364  CA  HIS J 169       9.954  32.695  66.369  1.00 98.98           C  
ATOM   1365  C   HIS J 169      11.403  33.165  66.220  1.00 98.98           C  
ATOM   1366  O   HIS J 169      12.143  32.680  65.359  1.00 98.96           O  
ATOM   1367  CB  HIS J 169       9.890  31.396  67.174  1.00 98.97           C  
ATOM   1368  CG  HIS J 169      10.130  31.576  68.633  1.00 98.93           C  
ATOM   1369  ND1 HIS J 169      11.382  31.815  69.159  1.00 95.64           N  
ATOM   1370  CD2 HIS J 169       9.274  31.543  69.681  1.00 96.32           C  
ATOM   1371  CE1 HIS J 169      11.283  31.929  70.473  1.00 96.73           C  
ATOM   1372  NE2 HIS J 169      10.017  31.766  70.817  1.00 97.43           N  
ATOM   1373  N   LYS J 170      11.822  34.101  67.077  1.00 98.97           N  
ATOM   1374  CA  LYS J 170      13.171  34.660  66.979  1.00 98.96           C  
ATOM   1375  C   LYS J 170      14.261  33.586  67.016  1.00 98.95           C  
ATOM   1376  O   LYS J 170      15.301  33.733  66.363  1.00 98.86           O  
ATOM   1377  CB  LYS J 170      13.414  35.678  68.101  1.00 98.91           C  
ATOM   1378  CG  LYS J 170      12.766  37.038  67.863  1.00 98.55           C  
ATOM   1379  CD  LYS J 170      12.909  37.937  69.091  1.00 98.04           C  
ATOM   1380  CE  LYS J 170      12.365  39.337  68.851  1.00 96.68           C  
ATOM   1381  NZ  LYS J 170      13.360  40.204  68.160  1.00 95.02           N  
ATOM   1382  N   GLN J 171      14.028  32.509  67.754  1.00 98.90           N  
ATOM   1383  CA  GLN J 171      15.025  31.440  67.860  1.00 98.83           C  
ATOM   1384  C   GLN J 171      15.157  30.613  66.583  1.00 98.82           C  
ATOM   1385  O   GLN J 171      16.121  29.855  66.443  1.00 98.56           O  
ATOM   1386  CB  GLN J 171      14.696  30.528  69.044  1.00 98.63           C  
ATOM   1387  CG  GLN J 171      14.843  31.208  70.394  0.99 96.11           C  
ATOM   1388  CD  GLN J 171      14.492  30.288  71.542  0.99 90.15           C  
ATOM   1389  OE1 GLN J 171      13.460  29.613  71.520  0.98 82.68           O  
ATOM   1390  NE2 GLN J 171      15.350  30.247  72.548  0.98 77.80           N  
ATOM   1391  N   LEU J 172      14.206  30.738  65.658  1.00 98.87           N  
ATOM   1392  CA  LEU J 172      14.205  29.959  64.420  1.00 98.86           C  
ATOM   1393  C   LEU J 172      14.441  30.813  63.175  1.00 98.90           C  
ATOM   1394  O   LEU J 172      14.195  30.347  62.050  1.00 98.82           O  
ATOM   1395  CB  LEU J 172      12.896  29.175  64.274  1.00 98.71           C  
ATOM   1396  CG  LEU J 172      12.786  27.896  65.108  1.00 97.97           C  
ATOM   1397  CD1 LEU J 172      12.525  28.190  66.575  1.00 96.72           C  
ATOM   1398  CD2 LEU J 172      11.688  27.007  64.543  1.00 96.36           C  
ATOM   1399  N   ARG J 173      14.925  32.035  63.360  1.00 98.90           N  
ATOM   1400  CA  ARG J 173      15.158  32.918  62.224  1.00 98.91           C  
ATOM   1401  C   ARG J 173      16.287  32.412  61.332  1.00 98.89           C  
ATOM   1402  O   ARG J 173      17.240  31.769  61.790  1.00 98.74           O  
ATOM   1403  CB  ARG J 173      15.490  34.335  62.707  1.00 98.80           C  
ATOM   1404  CG  ARG J 173      14.361  35.015  63.485  1.00 98.24           C  
ATOM   1405  CD  ARG J 173      13.258  35.526  62.575  1.00 98.52           C  
ATOM   1406  NE  ARG J 173      12.097  35.998  63.342  1.00 98.54           N  
ATOM   1407  CZ  ARG J 173      11.993  37.204  63.910  1.00 98.79           C  
ATOM   1408  NH1 ARG J 173      12.978  38.087  63.795  1.00 98.03           N  
ATOM   1409  NH2 ARG J 173      10.902  37.517  64.595  1.00 98.11           N  
ATOM   1410  N   GLU J 174      16.164  32.745  60.054  1.00 98.94           N  
ATOM   1411  CA  GLU J 174      17.186  32.493  59.038  1.00 98.92           C  
ATOM   1412  C   GLU J 174      17.469  31.006  58.842  1.00 98.89           C  
ATOM   1413  O   GLU J 174      18.596  30.610  58.523  1.00 98.50           O  
ATOM   1414  CB  GLU J 174      18.461  33.296  59.335  1.00 98.81           C  
ATOM   1415  CG  GLU J 174      18.186  34.797  59.360  1.00 97.79           C  
ATOM   1416  CD  GLU J 174      19.427  35.653  59.547  0.99 95.65           C  
ATOM   1417  OE1 GLU J 174      20.542  35.100  59.619  0.99 89.04           O  
ATOM   1418  OE2 GLU J 174      19.279  36.889  59.616  0.99 89.60           O  
ATOM   1419  N   LYS J 175      16.433  30.188  59.000  1.00 98.88           N  
ATOM   1420  CA  LYS J 175      16.497  28.749  58.767  1.00 98.83           C  
ATOM   1421  C   LYS J 175      15.573  28.324  57.627  1.00 98.82           C  
ATOM   1422  O   LYS J 175      15.274  27.129  57.473  1.00 98.55           O  
ATOM   1423  CB  LYS J 175      16.139  27.994  60.053  1.00 98.71           C  
ATOM   1424  CG  LYS J 175      17.104  28.247  61.204  0.99 98.03           C  
ATOM   1425  CD  LYS J 175      16.666  27.515  62.461  0.99 96.37           C  
ATOM   1426  CE  LYS J 175      17.657  27.717  63.595  0.98 92.73           C  
ATOM   1427  NZ  LYS J 175      18.950  27.035  63.310  0.98 86.35           N  
ATOM   1428  N   ARG J 176      15.098  29.283  56.846  1.00 98.90           N  
ATOM   1429  CA  ARG J 176      14.250  29.054  55.675  1.00 98.91           C  
ATOM   1430  C   ARG J 176      12.875  28.490  56.019  1.00 98.92           C  
ATOM   1431  O   ARG J 176      12.258  27.791  55.211  1.00 98.85           O  
ATOM   1432  CB  ARG J 176      14.955  28.180  54.627  1.00 98.83           C  
ATOM   1433  CG  ARG J 176      16.421  28.547  54.367  1.00 98.11           C  
ATOM   1434  CD  ARG J 176      16.604  29.997  53.960  1.00 97.53           C  
ATOM   1435  NE  ARG J 176      16.009  30.294  52.646  1.00 96.80           N  
ATOM   1436  CZ  ARG J 176      16.027  31.500  52.072  1.00 97.28           C  
ATOM   1437  NH1 ARG J 176      16.589  32.529  52.692  1.00 92.82           N  
ATOM   1438  NH2 ARG J 176      15.469  31.667  50.876  1.00 94.44           N  
ATOM   1439  N   LEU J 177      12.383  28.800  57.206  1.00 98.92           N  
ATOM   1440  CA  LEU J 177      11.034  28.391  57.588  1.00 98.94           C  
ATOM   1441  C   LEU J 177       9.973  29.289  56.951  1.00 98.96           C  
ATOM   1442  O   LEU J 177       8.879  28.814  56.622  1.00 98.94           O  
ATOM   1443  CB  LEU J 177      10.909  28.375  59.113  1.00 98.87           C  
ATOM   1444  CG  LEU J 177       9.615  27.825  59.704  1.00 98.01           C  
ATOM   1445  CD1 LEU J 177       9.298  26.426  59.180  1.00 97.46           C  
ATOM   1446  CD2 LEU J 177       9.704  27.813  61.224  1.00 97.44           C  
ATOM   1447  N   ALA J 178      10.272  30.572  56.751  1.00 98.97           N  
ATOM   1448  CA  ALA J 178       9.279  31.456  56.133  1.00 98.99           C  
ATOM   1449  C   ALA J 178       8.862  30.992  54.732  1.00 98.99           C  
ATOM   1450  O   ALA J 178       7.659  30.973  54.440  1.00 98.99           O  
ATOM   1451  CB  ALA J 178       9.755  32.912  56.131  1.00 98.98           C  
ATOM   1452  N   PRO J 179       9.783  30.581  53.854  1.00 98.99           N  
ATOM   1453  CA  PRO J 179       9.330  30.060  52.560  1.00 98.99           C  
ATOM   1454  C   PRO J 179       8.416  28.846  52.669  1.00 98.99           C  
ATOM   1455  O   PRO J 179       7.485  28.706  51.868  1.00 98.98           O  
ATOM   1456  CB  PRO J 179      10.642  29.712  51.845  1.00 98.96           C  
ATOM   1457  CG  PRO J 179      11.617  30.713  52.394  1.00 98.81           C  
ATOM   1458  CD  PRO J 179      11.250  30.808  53.855  1.00 98.97           C  
ATOM   1459  N   ILE J 180       8.663  27.973  53.641  1.00 98.97           N  
ATOM   1460  CA  ILE J 180       7.812  26.800  53.828  1.00 98.98           C  
ATOM   1461  C   ILE J 180       6.402  27.229  54.245  1.00 98.99           C  
ATOM   1462  O   ILE J 180       5.403  26.705  53.738  1.00 98.97           O  
ATOM   1463  CB  ILE J 180       8.454  25.829  54.837  1.00 98.89           C  
ATOM   1464  CG1 ILE J 180       9.741  25.239  54.231  1.00 96.23           C  
ATOM   1465  CG2 ILE J 180       7.479  24.728  55.233  1.00 96.95           C  
ATOM   1466  CD1 ILE J 180      10.558  24.421  55.214  1.00 92.27           C  
ATOM   1467  N   LEU J 181       6.313  28.202  55.153  1.00 98.98           N  
ATOM   1468  CA  LEU J 181       5.009  28.747  55.537  1.00 98.99           C  
ATOM   1469  C   LEU J 181       4.284  29.350  54.340  1.00 98.99           C  
ATOM   1470  O   LEU J 181       3.079  29.136  54.159  1.00 98.98           O  
ATOM   1471  CB  LEU J 181       5.177  29.827  56.606  1.00 98.92           C  
ATOM   1472  CG  LEU J 181       5.250  29.368  58.048  1.00 96.58           C  
ATOM   1473  CD1 LEU J 181       5.855  30.484  58.885  1.00 92.72           C  
ATOM   1474  CD2 LEU J 181       3.852  29.038  58.567  1.00 92.93           C  
ATOM   1475  N   ILE J 182       5.004  30.126  53.535  1.00 99.00           N  
ATOM   1476  CA  ILE J 182       4.394  30.769  52.373  1.00 99.00           C  
ATOM   1477  C   ILE J 182       3.928  29.713  51.370  1.00 99.00           C  
ATOM   1478  O   ILE J 182       2.837  29.826  50.794  1.00 99.00           O  
ATOM   1479  CB  ILE J 182       5.368  31.783  51.742  1.00 99.00           C  
ATOM   1480  CG1 ILE J 182       5.614  32.953  52.711  1.00 98.98           C  
ATOM   1481  CG2 ILE J 182       4.834  32.302  50.405  1.00 98.97           C  
ATOM   1482  CD1 ILE J 182       6.824  33.820  52.353  1.00 98.97           C  
ATOM   1483  N   LYS J 183       4.723  28.662  51.160  1.00 98.99           N  
ATOM   1484  CA  LYS J 183       4.336  27.594  50.239  1.00 98.99           C  
ATOM   1485  C   LYS J 183       3.097  26.855  50.728  1.00 99.00           C  
ATOM   1486  O   LYS J 183       2.209  26.522  49.929  1.00 98.99           O  
ATOM   1487  CB  LYS J 183       5.496  26.618  50.038  1.00 98.98           C  
ATOM   1488  CG  LYS J 183       6.612  27.181  49.168  1.00 98.68           C  
ATOM   1489  CD  LYS J 183       7.807  26.238  49.130  1.00 97.62           C  
ATOM   1490  CE  LYS J 183       8.915  26.783  48.253  1.00 94.84           C  
ATOM   1491  NZ  LYS J 183      10.090  25.865  48.245  1.00 88.88           N  
ATOM   1492  N   GLU J 184       3.017  26.575  52.026  1.00 99.00           N  
ATOM   1493  CA  GLU J 184       1.847  25.874  52.550  1.00 99.00           C  
ATOM   1494  C   GLU J 184       0.608  26.764  52.506  1.00 99.00           C  
ATOM   1495  O   GLU J 184      -0.476  26.292  52.151  1.00 99.00           O  
ATOM   1496  CB  GLU J 184       2.112  25.355  53.965  1.00 99.00           C  
ATOM   1497  CG  GLU J 184       0.907  24.690  54.638  1.00 98.98           C  
ATOM   1498  CD  GLU J 184       0.392  23.419  53.966  1.00 98.99           C  
ATOM   1499  OE1 GLU J 184       1.025  22.910  53.008  1.00 98.91           O  
ATOM   1500  OE2 GLU J 184      -0.674  22.924  54.401  1.00 98.93           O  
ATOM   1501  N   ALA J 185       0.741  28.042  52.845  1.00 99.00           N  
ATOM   1502  CA  ALA J 185      -0.393  28.950  52.699  1.00 99.00           C  
ATOM   1503  C   ALA J 185      -0.848  29.000  51.243  1.00 99.00           C  
ATOM   1504  O   ALA J 185      -2.050  28.952  50.959  1.00 99.00           O  
ATOM   1505  CB  ALA J 185      -0.023  30.343  53.204  1.00 98.99           C  
ATOM   1506  N   THR J 186       0.100  29.086  50.316  1.00 99.00           N  
ATOM   1507  CA  THR J 186      -0.233  29.115  48.893  1.00 99.00           C  
ATOM   1508  C   THR J 186      -0.997  27.860  48.493  1.00 99.00           C  
ATOM   1509  O   THR J 186      -2.018  27.932  47.798  1.00 99.00           O  
ATOM   1510  CB  THR J 186       1.037  29.265  48.045  1.00 99.00           C  
ATOM   1511  OG1 THR J 186       1.721  30.467  48.412  1.00 98.87           O  
ATOM   1512  CG2 THR J 186       0.711  29.315  46.561  1.00 98.90           C  
ATOM   1513  N   ARG J 187      -0.512  26.689  48.932  1.00 99.00           N  
ATOM   1514  CA  ARG J 187      -1.195  25.436  48.618  1.00 99.00           C  
ATOM   1515  C   ARG J 187      -2.638  25.458  49.124  1.00 99.00           C  
ATOM   1516  O   ARG J 187      -3.567  25.102  48.392  1.00 99.00           O  
ATOM   1517  CB  ARG J 187      -0.442  24.251  49.236  1.00 99.00           C  
ATOM   1518  CG  ARG J 187      -1.030  22.888  48.871  1.00 98.92           C  
ATOM   1519  CD  ARG J 187      -0.456  21.766  49.753  1.00 98.94           C  
ATOM   1520  NE  ARG J 187      -0.954  21.853  51.127  1.00 98.91           N  
ATOM   1521  CZ  ARG J 187      -2.144  21.413  51.538  1.00 98.96           C  
ATOM   1522  NH1 ARG J 187      -2.984  20.830  50.688  1.00 98.39           N  
ATOM   1523  NH2 ARG J 187      -2.502  21.558  52.800  1.00 98.56           N  
ATOM   1524  N   ARG J 188      -2.836  25.868  50.367  1.00 99.00           N  
ATOM   1525  CA  ARG J 188      -4.183  25.869  50.938  1.00 99.00           C  
ATOM   1526  C   ARG J 188      -5.102  26.842  50.217  1.00 99.00           C  
ATOM   1527  O   ARG J 188      -6.278  26.534  49.986  1.00 98.99           O  
ATOM   1528  CB  ARG J 188      -4.123  26.200  52.430  1.00 99.00           C  
ATOM   1529  CG  ARG J 188      -3.450  25.107  53.243  1.00 98.93           C  
ATOM   1530  CD  ARG J 188      -3.414  25.486  54.709  1.00 98.92           C  
ATOM   1531  NE  ARG J 188      -2.686  24.502  55.499  1.00 98.90           N  
ATOM   1532  CZ  ARG J 188      -2.851  24.322  56.804  1.00 98.93           C  
ATOM   1533  NH1 ARG J 188      -3.739  25.054  57.470  1.00 98.67           N  
ATOM   1534  NH2 ARG J 188      -2.123  23.417  57.436  1.00 98.69           N  
ATOM   1535  N   VAL J 189      -4.579  27.998  49.850  1.00 99.00           N  
ATOM   1536  CA  VAL J 189      -5.381  28.974  49.115  1.00 99.00           C  
ATOM   1537  C   VAL J 189      -5.707  28.440  47.719  1.00 99.00           C  
ATOM   1538  O   VAL J 189      -6.859  28.487  47.270  1.00 98.99           O  
ATOM   1539  CB  VAL J 189      -4.663  30.337  49.074  1.00 99.00           C  
ATOM   1540  CG1 VAL J 189      -5.410  31.317  48.173  1.00 98.97           C  
ATOM   1541  CG2 VAL J 189      -4.540  30.917  50.485  1.00 98.98           C  
ATOM   1542  N   ASN J 190      -4.711  27.878  47.022  1.00 99.00           N  
ATOM   1543  CA  ASN J 190      -4.955  27.313  45.695  1.00 99.00           C  
ATOM   1544  C   ASN J 190      -5.986  26.181  45.737  1.00 99.00           C  
ATOM   1545  O   ASN J 190      -6.783  26.030  44.806  1.00 98.98           O  
ATOM   1546  CB  ASN J 190      -3.664  26.784  45.079  1.00 98.99           C  
ATOM   1547  CG  ASN J 190      -2.660  27.843  44.657  1.00 98.98           C  
ATOM   1548  OD1 ASN J 190      -1.507  27.486  44.371  1.00 96.20           O  
ATOM   1549  ND2 ASN J 190      -3.058  29.100  44.583  1.00 95.93           N  
ATOM   1550  N   ARG J 191      -5.989  25.380  46.810  1.00 98.99           N  
ATOM   1551  CA  ARG J 191      -6.966  24.297  46.943  1.00 98.99           C  
ATOM   1552  C   ARG J 191      -8.400  24.815  47.043  1.00 98.99           C  
ATOM   1553  O   ARG J 191      -9.344  24.049  46.835  1.00 98.95           O  
ATOM   1554  CB  ARG J 191      -6.630  23.403  48.146  1.00 98.97           C  
ATOM   1555  CG  ARG J 191      -5.409  22.487  47.945  1.00 98.53           C  
ATOM   1556  CD  ARG J 191      -5.664  21.330  46.999  1.00 98.02           C  
ATOM   1557  NE  ARG J 191      -6.700  20.419  47.499  1.00 97.60           N  
ATOM   1558  CZ  ARG J 191      -7.196  19.402  46.808  1.00 97.74           C  
ATOM   1559  NH1 ARG J 191      -6.762  19.147  45.578  1.00 94.29           N  
ATOM   1560  NH2 ARG J 191      -8.135  18.637  47.350  1.00 95.15           N  
ATOM   1561  N   THR J 192      -8.578  26.107  47.315  1.00 98.99           N  
ATOM   1562  CA  THR J 192      -9.899  26.741  47.301  1.00 98.98           C  
ATOM   1563  C   THR J 192     -10.168  27.492  45.997  1.00 98.98           C  
ATOM   1564  O   THR J 192     -11.115  28.282  45.921  1.00 98.93           O  
ATOM   1565  CB  THR J 192     -10.096  27.685  48.501  1.00 98.91           C  
ATOM   1566  OG1 THR J 192      -9.298  28.861  48.351  1.00 97.86           O  
ATOM   1567  CG2 THR J 192      -9.744  26.993  49.811  1.00 97.94           C  
ATOM   1568  N   ASN J 193      -9.355  27.241  44.964  1.00 98.99           N  
ATOM   1569  CA  ASN J 193      -9.520  27.849  43.644  1.00 98.99           C  
ATOM   1570  C   ASN J 193      -9.276  29.356  43.655  1.00 98.99           C  
ATOM   1571  O   ASN J 193      -9.887  30.106  42.882  1.00 98.97           O  
ATOM   1572  CB  ASN J 193     -10.892  27.506  43.041  1.00 98.96           C  
ATOM   1573  CG  ASN J 193     -10.930  27.656  41.535  1.00 98.87           C  
ATOM   1574  OD1 ASN J 193      -9.928  27.457  40.850  1.00 96.39           O  
ATOM   1575  ND2 ASN J 193     -12.098  27.997  41.008  1.00 95.90           N  
ATOM   1576  N   VAL J 194      -8.378  29.802  44.518  1.00 99.00           N  
ATOM   1577  CA  VAL J 194      -7.933  31.191  44.566  1.00 99.00           C  
ATOM   1578  C   VAL J 194      -6.464  31.211  44.180  1.00 99.00           C  
ATOM   1579  O   VAL J 194      -5.657  30.428  44.699  1.00 98.99           O  
ATOM   1580  CB  VAL J 194      -8.161  31.807  45.961  1.00 99.00           C  
ATOM   1581  CG1 VAL J 194      -7.457  33.161  46.089  1.00 98.98           C  
ATOM   1582  CG2 VAL J 194      -9.661  31.955  46.224  1.00 98.98           C  
ATOM   1583  N   TRP J 195      -6.103  32.105  43.253  1.00 99.00           N  
ATOM   1584  CA  TRP J 195      -4.780  32.064  42.616  1.00 99.00           C  
ATOM   1585  C   TRP J 195      -3.991  33.356  42.781  1.00 99.00           C  
ATOM   1586  O   TRP J 195      -2.855  33.431  42.301  1.00 98.99           O  
ATOM   1587  CB  TRP J 195      -4.949  31.716  41.130  1.00 99.00           C  
ATOM   1588  CG  TRP J 195      -5.750  30.459  40.992  1.00 98.99           C  
ATOM   1589  CD1 TRP J 195      -7.099  30.361  40.786  1.00 98.98           C  
ATOM   1590  CD2 TRP J 195      -5.272  29.122  41.148  1.00 98.99           C  
ATOM   1591  NE1 TRP J 195      -7.483  29.037  40.785  1.00 98.97           N  
ATOM   1592  CE2 TRP J 195      -6.384  28.261  41.000  1.00 98.98           C  
ATOM   1593  CE3 TRP J 195      -4.011  28.565  41.390  1.00 98.97           C  
ATOM   1594  CZ2 TRP J 195      -6.270  26.871  41.088  1.00 98.95           C  
ATOM   1595  CZ3 TRP J 195      -3.899  27.183  41.476  1.00 98.95           C  
ATOM   1596  CH2 TRP J 195      -5.021  26.353  41.325  1.00 98.93           C  
ATOM   1597  N   GLN J 196      -4.576  34.350  43.434  1.00 99.00           N  
ATOM   1598  CA  GLN J 196      -3.884  35.601  43.719  1.00 99.00           C  
ATOM   1599  C   GLN J 196      -3.934  35.907  45.204  1.00 99.00           C  
ATOM   1600  O   GLN J 196      -4.837  35.463  45.924  1.00 99.00           O  
ATOM   1601  CB  GLN J 196      -4.502  36.776  42.950  1.00 99.00           C  
ATOM   1602  CG  GLN J 196      -4.098  36.842  41.480  1.00 98.97           C  
ATOM   1603  CD  GLN J 196      -4.848  35.858  40.604  1.00 98.98           C  
ATOM   1604  OE1 GLN J 196      -6.061  35.671  40.763  1.00 98.08           O  
ATOM   1605  NE2 GLN J 196      -4.130  35.243  39.665  1.00 98.10           N  
ATOM   1606  N   ALA J 197      -2.965  36.689  45.651  1.00 99.00           N  
ATOM   1607  CA  ALA J 197      -2.981  37.264  46.990  1.00 99.00           C  
ATOM   1608  C   ALA J 197      -2.482  38.693  46.933  1.00 99.00           C  
ATOM   1609  O   ALA J 197      -1.786  39.091  45.990  1.00 99.00           O  
ATOM   1610  CB  ALA J 197      -2.134  36.441  47.968  1.00 99.00           C  
ATOM   1611  N   VAL J 198      -2.841  39.450  47.963  1.00 99.00           N  
ATOM   1612  CA  VAL J 198      -2.316  40.790  48.187  1.00 99.00           C  
ATOM   1613  C   VAL J 198      -1.676  40.788  49.571  1.00 99.00           C  
ATOM   1614  O   VAL J 198      -2.147  40.096  50.485  1.00 99.00           O  
ATOM   1615  CB  VAL J 198      -3.418  41.868  48.032  1.00 99.00           C  
ATOM   1616  CG1 VAL J 198      -4.549  41.673  49.046  1.00 98.94           C  
ATOM   1617  CG2 VAL J 198      -2.846  43.277  48.109  1.00 98.95           C  
ATOM   1618  N   TYR J 199      -0.580  41.503  49.713  1.00 99.00           N  
ATOM   1619  CA  TYR J 199       0.118  41.579  50.988  1.00 99.00           C  
ATOM   1620  C   TYR J 199       0.928  42.861  51.039  1.00 99.00           C  
ATOM   1621  O   TYR J 199       1.200  43.483  50.009  1.00 98.99           O  
ATOM   1622  CB  TYR J 199       1.016  40.346  51.233  1.00 99.00           C  
ATOM   1623  CG  TYR J 199       2.014  40.014  50.138  1.00 99.00           C  
ATOM   1624  CD1 TYR J 199       1.606  39.378  48.969  1.00 98.99           C  
ATOM   1625  CD2 TYR J 199       3.364  40.294  50.287  1.00 98.99           C  
ATOM   1626  CE1 TYR J 199       2.520  39.034  47.975  1.00 98.98           C  
ATOM   1627  CE2 TYR J 199       4.287  39.956  49.298  1.00 98.98           C  
ATOM   1628  CZ  TYR J 199       3.857  39.326  48.147  1.00 98.99           C  
ATOM   1629  OH  TYR J 199       4.766  38.987  47.166  1.00 98.96           O  
ATOM   1630  N   THR J 200       1.291  43.275  52.245  1.00 98.99           N  
ATOM   1631  CA  THR J 200       2.153  44.436  52.436  1.00 98.99           C  
ATOM   1632  C   THR J 200       3.316  44.073  53.342  1.00 98.98           C  
ATOM   1633  O   THR J 200       3.243  43.133  54.137  1.00 98.92           O  
ATOM   1634  CB  THR J 200       1.411  45.642  53.044  1.00 98.97           C  
ATOM   1635  OG1 THR J 200       0.792  45.268  54.277  1.00 98.78           O  
ATOM   1636  CG2 THR J 200       0.376  46.202  52.094  1.00 98.77           C  
ATOM   1637  N   ALA J 201       4.393  44.841  53.225  1.00 98.93           N  
ATOM   1638  CA  ALA J 201       5.543  44.695  54.109  1.00 98.91           C  
ATOM   1639  C   ALA J 201       6.295  46.011  54.174  1.00 98.89           C  
ATOM   1640  O   ALA J 201       6.272  46.809  53.231  1.00 98.80           O  
ATOM   1641  CB  ALA J 201       6.482  43.579  53.628  1.00 98.83           C  
ATOM   1642  N   GLY J 202       6.974  46.222  55.289  1.00 98.73           N  
ATOM   1643  CA  GLY J 202       7.877  47.353  55.408  1.00 98.52           C  
ATOM   1644  C   GLY J 202       9.217  47.136  54.728  1.00 98.54           C  
ATOM   1645  O   GLY J 202       9.960  48.094  54.512  1.00 98.23           O  
ATOM   1646  N   VAL J 203       9.526  45.884  54.397  1.00 98.64           N  
ATOM   1647  CA  VAL J 203      10.770  45.560  53.698  1.00 98.67           C  
ATOM   1648  C   VAL J 203      10.533  45.521  52.195  1.00 98.73           C  
ATOM   1649  O   VAL J 203       9.413  45.288  51.731  1.00 98.72           O  
ATOM   1650  CB  VAL J 203      11.381  44.225  54.171  1.00 98.57           C  
ATOM   1651  CG1 VAL J 203      11.762  44.310  55.649  1.00 98.06           C  
ATOM   1652  CG2 VAL J 203      10.440  43.061  53.902  1.00 98.12           C  
ATOM   1653  N   LEU J 204      11.595  45.732  51.444  1.00 98.74           N  
ATOM   1654  CA  LEU J 204      11.536  45.692  49.990  1.00 98.75           C  
ATOM   1655  C   LEU J 204      11.821  44.280  49.496  1.00 98.79           C  
ATOM   1656  O   LEU J 204      12.886  43.714  49.765  1.00 98.76           O  
ATOM   1657  CB  LEU J 204      12.541  46.679  49.396  1.00 98.69           C  
ATOM   1658  CG  LEU J 204      12.555  46.781  47.872  1.00 98.49           C  
ATOM   1659  CD1 LEU J 204      11.194  47.204  47.334  1.00 98.27           C  
ATOM   1660  CD2 LEU J 204      13.634  47.762  47.431  1.00 98.15           C  
ATOM   1661  N   LEU J 205      10.848  43.729  48.778  1.00 98.82           N  
ATOM   1662  CA  LEU J 205      10.913  42.394  48.188  1.00 98.89           C  
ATOM   1663  C   LEU J 205      10.680  42.531  46.687  1.00 98.90           C  
ATOM   1664  O   LEU J 205      10.286  43.603  46.221  1.00 98.88           O  
ATOM   1665  CB  LEU J 205       9.820  41.507  48.803  1.00 98.91           C  
ATOM   1666  CG  LEU J 205       9.874  41.324  50.322  1.00 98.87           C  
ATOM   1667  CD1 LEU J 205       8.542  40.780  50.832  1.00 98.82           C  
ATOM   1668  CD2 LEU J 205      11.022  40.402  50.703  1.00 98.78           C  
ATOM   1669  N   PRO J 206      10.885  41.470  45.896  1.00 98.89           N  
ATOM   1670  CA  PRO J 206      10.420  41.519  44.509  1.00 98.90           C  
ATOM   1671  C   PRO J 206       8.905  41.319  44.472  1.00 98.94           C  
ATOM   1672  O   PRO J 206       8.404  40.293  44.935  1.00 98.89           O  
ATOM   1673  CB  PRO J 206      11.142  40.328  43.849  1.00 98.82           C  
ATOM   1674  CG  PRO J 206      12.211  39.903  44.821  1.00 98.59           C  
ATOM   1675  CD  PRO J 206      11.665  40.251  46.179  1.00 98.88           C  
ATOM   1676  N   THR J 207       8.117  42.247  43.911  1.00 98.91           N  
ATOM   1677  CA  THR J 207       8.449  43.624  43.586  1.00 98.93           C  
ATOM   1678  C   THR J 207       7.155  44.408  43.806  1.00 98.96           C  
ATOM   1679  O   THR J 207       6.107  43.991  43.322  1.00 98.93           O  
ATOM   1680  CB  THR J 207       8.884  43.769  42.116  1.00 98.86           C  
ATOM   1681  OG1 THR J 207      10.075  43.008  41.905  1.00 98.00           O  
ATOM   1682  CG2 THR J 207       9.187  45.221  41.763  1.00 97.96           C  
ATOM   1683  N   PRO J 208       7.190  45.528  44.538  1.00 98.95           N  
ATOM   1684  CA  PRO J 208       5.941  46.221  44.869  1.00 98.95           C  
ATOM   1685  C   PRO J 208       5.273  46.859  43.661  1.00 98.94           C  
ATOM   1686  O   PRO J 208       5.953  47.280  42.723  1.00 98.90           O  
ATOM   1687  CB  PRO J 208       6.372  47.331  45.841  1.00 98.91           C  
ATOM   1688  CG  PRO J 208       7.821  47.148  46.083  1.00 98.66           C  
ATOM   1689  CD  PRO J 208       8.365  46.184  45.081  1.00 98.92           C  
ATOM   1690  N   TYR J 209       3.933  46.966  43.714  1.00 98.95           N  
ATOM   1691  CA  TYR J 209       3.216  47.778  42.730  1.00 98.96           C  
ATOM   1692  C   TYR J 209       2.925  49.188  43.237  1.00 98.94           C  
ATOM   1693  O   TYR J 209       2.556  50.061  42.441  1.00 98.91           O  
ATOM   1694  CB  TYR J 209       1.924  47.099  42.267  1.00 98.97           C  
ATOM   1695  CG  TYR J 209       0.861  46.915  43.326  1.00 98.98           C  
ATOM   1696  CD1 TYR J 209      -0.053  47.920  43.611  1.00 98.95           C  
ATOM   1697  CD2 TYR J 209       0.763  45.720  44.026  1.00 98.94           C  
ATOM   1698  CE1 TYR J 209      -1.038  47.742  44.572  1.00 98.93           C  
ATOM   1699  CE2 TYR J 209      -0.218  45.532  44.990  1.00 98.93           C  
ATOM   1700  CZ  TYR J 209      -1.113  46.544  45.257  1.00 98.97           C  
ATOM   1701  OH  TYR J 209      -2.084  46.358  46.213  1.00 98.94           O  
ATOM   1702  N   ALA J 210       3.083  49.416  44.544  1.00 98.96           N  
ATOM   1703  CA  ALA J 210       2.908  50.744  45.125  1.00 98.96           C  
ATOM   1704  C   ALA J 210       3.687  50.796  46.427  1.00 98.96           C  
ATOM   1705  O   ALA J 210       3.933  49.766  47.058  1.00 98.94           O  
ATOM   1706  CB  ALA J 210       1.432  51.065  45.374  1.00 98.96           C  
ATOM   1707  N   SER J 211       4.065  51.998  46.829  1.00 98.96           N  
ATOM   1708  CA  SER J 211       4.802  52.189  48.069  1.00 98.95           C  
ATOM   1709  C   SER J 211       4.427  53.539  48.638  1.00 98.96           C  
ATOM   1710  O   SER J 211       4.408  54.533  47.908  1.00 98.93           O  
ATOM   1711  CB  SER J 211       6.305  52.124  47.812  1.00 98.81           C  
ATOM   1712  OG  SER J 211       7.040  52.230  49.015  1.00 89.33           O  
ATOM   1713  N   GLY J 212       4.116  53.582  49.936  1.00 98.91           N  
ATOM   1714  CA  GLY J 212       3.710  54.822  50.580  1.00 98.90           C  
ATOM   1715  C   GLY J 212       4.461  55.058  51.870  1.00 98.92           C  
ATOM   1716  O   GLY J 212       4.708  54.127  52.638  1.00 98.81           O  
ATOM   1717  N   GLN J 213       4.813  56.309  52.114  1.00 98.87           N  
ATOM   1718  CA  GLN J 213       5.525  56.689  53.334  1.00 98.86           C  
ATOM   1719  C   GLN J 213       4.572  56.698  54.532  1.00 98.91           C  
ATOM   1720  O   GLN J 213       3.365  56.921  54.384  1.00 98.85           O  
ATOM   1721  CB  GLN J 213       6.155  58.072  53.151  1.00 98.57           C  
ATOM   1722  CG  GLN J 213       7.245  58.399  54.159  1.00 94.56           C  
ATOM   1723  CD  GLN J 213       8.012  59.660  53.801  1.00 93.75           C  
ATOM   1724  OE1 GLN J 213       7.527  60.515  53.051  1.00 87.70           O  
ATOM   1725  NE2 GLN J 213       9.219  59.785  54.337  1.00 84.73           N  
ATOM   1726  N   TYR J 214       5.132  56.476  55.729  1.00 98.41           N  
ATOM   1727  CA  TYR J 214       4.369  56.578  56.971  1.00 98.07           C  
ATOM   1728  C   TYR J 214       4.188  58.039  57.354  1.00 98.37           C  
ATOM   1729  O   TYR J 214       5.063  58.876  57.104  1.00 97.93           O  
ATOM   1730  CB  TYR J 214       5.092  55.914  58.145  1.00 95.56           C  
ATOM   1731  CG  TYR J 214       5.613  54.519  57.954  1.00 92.90           C  
ATOM   1732  CD1 TYR J 214       5.033  53.627  57.068  1.00 85.81           C  
ATOM   1733  CD2 TYR J 214       6.704  54.085  58.704  1.00 86.08           C  
ATOM   1734  CE1 TYR J 214       5.532  52.342  56.920  1.00 82.99           C  
ATOM   1735  CE2 TYR J 214       7.208  52.805  58.570  1.00 82.30           C  
ATOM   1736  CZ  TYR J 214       6.619  51.939  57.673  1.00 82.80           C  
ATOM   1737  OH  TYR J 214       7.126  50.669  57.535  1.00 77.81           O  
ATOM   1738  N   PHE J 215       3.081  58.341  58.030  1.00 98.84           N  
ATOM   1739  CA  PHE J 215       2.837  59.652  58.622  1.00 98.90           C  
ATOM   1740  C   PHE J 215       2.312  59.475  60.036  1.00 98.91           C  
ATOM   1741  O   PHE J 215       1.582  58.521  60.330  1.00 98.90           O  
ATOM   1742  CB  PHE J 215       1.855  60.471  57.776  1.00 98.90           C  
ATOM   1743  CG  PHE J 215       2.461  60.994  56.503  1.00 98.90           C  
ATOM   1744  CD1 PHE J 215       2.563  60.182  55.385  1.00 98.81           C  
ATOM   1745  CD2 PHE J 215       2.958  62.283  56.438  1.00 98.82           C  
ATOM   1746  CE1 PHE J 215       3.154  60.652  54.218  1.00 98.74           C  
ATOM   1747  CE2 PHE J 215       3.546  62.761  55.276  1.00 98.75           C  
ATOM   1748  CZ  PHE J 215       3.643  61.943  54.168  1.00 98.77           C  
ATOM   1749  N   HIS J 216       2.687  60.417  60.911  1.00 98.92           N  
ATOM   1750  CA  HIS J 216       2.359  60.360  62.330  1.00 98.89           C  
ATOM   1751  C   HIS J 216       1.846  61.708  62.796  1.00 98.93           C  
ATOM   1752  O   HIS J 216       2.435  62.739  62.462  1.00 98.92           O  
ATOM   1753  CB  HIS J 216       3.604  60.027  63.160  1.00 98.70           C  
ATOM   1754  CG  HIS J 216       4.447  58.936  62.598  1.00 95.31           C  
ATOM   1755  ND1 HIS J 216       4.084  57.608  62.661  1.00 89.58           N  
ATOM   1756  CD2 HIS J 216       5.634  58.979  61.949  1.00 90.04           C  
ATOM   1757  CE1 HIS J 216       5.015  56.882  62.078  1.00 90.29           C  
ATOM   1758  NE2 HIS J 216       5.973  57.684  61.637  1.00 90.08           N  
ATOM   1759  N   ARG J 217       0.792  61.704  63.606  1.00 98.95           N  
ATOM   1760  CA  ARG J 217       0.302  62.926  64.242  1.00 98.97           C  
ATOM   1761  C   ARG J 217       0.385  62.736  65.747  1.00 98.97           C  
ATOM   1762  O   ARG J 217      -0.311  61.884  66.313  1.00 98.97           O  
ATOM   1763  CB  ARG J 217      -1.140  63.207  63.811  1.00 98.97           C  
ATOM   1764  CG  ARG J 217      -1.527  64.684  63.855  1.00 98.90           C  
ATOM   1765  CD  ARG J 217      -1.615  65.263  65.257  1.00 98.92           C  
ATOM   1766  NE  ARG J 217      -2.151  66.627  65.181  1.00 98.93           N  
ATOM   1767  CZ  ARG J 217      -2.375  67.422  66.212  1.00 98.96           C  
ATOM   1768  NH1 ARG J 217      -2.095  67.020  67.447  1.00 98.77           N  
ATOM   1769  NH2 ARG J 217      -2.885  68.633  66.008  1.00 98.70           N  
ATOM   1770  N   SER J 218       1.234  63.519  66.403  1.00 98.97           N  
ATOM   1771  CA  SER J 218       1.390  63.423  67.849  1.00 98.97           C  
ATOM   1772  C   SER J 218       0.097  63.793  68.559  1.00 98.99           C  
ATOM   1773  O   SER J 218      -0.505  64.832  68.269  1.00 98.97           O  
ATOM   1774  CB  SER J 218       2.492  64.361  68.337  1.00 98.90           C  
ATOM   1775  OG  SER J 218       3.745  64.050  67.750  1.00 96.37           O  
ATOM   1776  N   LEU J 219      -0.301  62.948  69.509  1.00 98.99           N  
ATOM   1777  CA  LEU J 219      -1.422  63.243  70.396  1.00 98.99           C  
ATOM   1778  C   LEU J 219      -0.946  63.456  71.828  1.00 98.98           C  
ATOM   1779  O   LEU J 219      -1.521  64.269  72.557  1.00 98.92           O  
ATOM   1780  CB  LEU J 219      -2.456  62.111  70.353  1.00 98.99           C  
ATOM   1781  CG  LEU J 219      -3.012  61.778  68.965  1.00 98.99           C  
ATOM   1782  CD1 LEU J 219      -3.961  60.588  69.049  1.00 98.98           C  
ATOM   1783  CD2 LEU J 219      -3.707  62.981  68.340  1.00 98.98           C  
ATOM   1784  N   ASN J 220       0.089  62.729  72.253  1.00 98.96           N  
ATOM   1785  CA  ASN J 220       0.697  62.866  73.575  1.00 98.94           C  
ATOM   1786  C   ASN J 220       2.191  63.093  73.387  1.00 98.93           C  
ATOM   1787  O   ASN J 220       3.004  62.186  73.603  1.00 98.84           O  
ATOM   1788  CB  ASN J 220       0.428  61.621  74.424  1.00 98.86           C  
ATOM   1789  CG  ASN J 220       0.936  61.755  75.848  1.00 96.50           C  
ATOM   1790  OD1 ASN J 220       1.616  62.728  76.196  1.00 92.90           O  
ATOM   1791  ND2 ASN J 220       0.613  60.770  76.680  1.00 91.76           N  
ATOM   1792  N   PRO J 221       2.585  64.306  72.967  1.00 98.90           N  
ATOM   1793  CA  PRO J 221       3.991  64.501  72.585  1.00 98.85           C  
ATOM   1794  C   PRO J 221       4.976  64.293  73.723  1.00 98.85           C  
ATOM   1795  O   PRO J 221       6.096  63.834  73.474  1.00 98.71           O  
ATOM   1796  CB  PRO J 221       4.026  65.946  72.059  1.00 98.57           C  
ATOM   1797  CG  PRO J 221       2.780  66.585  72.565  1.00 97.33           C  
ATOM   1798  CD  PRO J 221       1.761  65.496  72.680  1.00 98.73           C  
ATOM   1799  N   GLU J 222       4.597  64.603  74.970  1.00 98.81           N  
ATOM   1800  CA  GLU J 222       5.535  64.404  76.078  1.00 98.74           C  
ATOM   1801  C   GLU J 222       5.905  62.930  76.216  1.00 98.72           C  
ATOM   1802  O   GLU J 222       7.081  62.583  76.381  1.00 98.56           O  
ATOM   1803  CB  GLU J 222       4.952  64.948  77.385  1.00 98.58           C  
ATOM   1804  CG  GLU J 222       5.941  64.873  78.536  0.99 96.80           C  
ATOM   1805  CD  GLU J 222       5.532  65.691  79.746  0.99 95.96           C  
ATOM   1806  OE1 GLU J 222       4.379  66.174  79.796  0.98 91.95           O  
ATOM   1807  OE2 GLU J 222       6.374  65.854  80.649  0.98 92.47           O  
ATOM   1808  N   LYS J 223       4.913  62.045  76.143  1.00 98.69           N  
ATOM   1809  CA  LYS J 223       5.201  60.613  76.204  1.00 98.67           C  
ATOM   1810  C   LYS J 223       6.008  60.163  74.991  1.00 98.62           C  
ATOM   1811  O   LYS J 223       6.950  59.369  75.129  1.00 98.53           O  
ATOM   1812  CB  LYS J 223       3.903  59.808  76.306  1.00 98.69           C  
ATOM   1813  CG  LYS J 223       4.115  58.295  76.248  1.00 98.63           C  
ATOM   1814  CD  LYS J 223       2.818  57.548  76.512  1.00 98.53           C  
ATOM   1815  CE  LYS J 223       2.979  56.060  76.275  1.00 98.34           C  
ATOM   1816  NZ  LYS J 223       1.690  55.349  76.489  1.00 98.29           N  
ATOM   1817  N   LEU J 224       5.659  60.650  73.815  1.00 98.72           N  
ATOM   1818  CA  LEU J 224       6.362  60.224  72.605  1.00 98.66           C  
ATOM   1819  C   LEU J 224       7.839  60.599  72.657  1.00 98.45           C  
ATOM   1820  O   LEU J 224       8.693  59.832  72.201  1.00 98.28           O  
ATOM   1821  CB  LEU J 224       5.699  60.820  71.360  1.00 98.73           C  
ATOM   1822  CG  LEU J 224       4.258  60.371  71.096  1.00 98.78           C  
ATOM   1823  CD1 LEU J 224       3.712  61.073  69.858  1.00 98.74           C  
ATOM   1824  CD2 LEU J 224       4.158  58.855  70.942  1.00 98.74           C  
ATOM   1825  N   VAL J 225       8.156  61.763  73.227  1.00 98.46           N  
ATOM   1826  CA  VAL J 225       9.557  62.150  73.392  1.00 98.35           C  
ATOM   1827  C   VAL J 225      10.234  61.264  74.437  1.00 98.14           C  
ATOM   1828  O   VAL J 225      11.363  60.802  74.236  1.00 97.94           O  
ATOM   1829  CB  VAL J 225       9.671  63.649  73.749  1.00 98.38           C  
ATOM   1830  CG1 VAL J 225      11.098  64.010  74.164  1.00 98.27           C  
ATOM   1831  CG2 VAL J 225       9.231  64.501  72.562  1.00 98.37           C  
ATOM   1832  N   GLU J 226       9.551  60.996  75.560  1.00 98.20           N  
ATOM   1833  CA  GLU J 226      10.133  60.173  76.623  1.00 98.00           C  
ATOM   1834  C   GLU J 226      10.522  58.782  76.122  1.00 97.90           C  
ATOM   1835  O   GLU J 226      11.590  58.269  76.469  1.00 97.35           O  
ATOM   1836  CB  GLU J 226       9.154  60.068  77.797  1.00 97.60           C  
ATOM   1837  CG  GLU J 226       9.457  58.964  78.811  0.98 91.66           C  
ATOM   1838  CD  GLU J 226      10.753  59.153  79.576  0.97 88.37           C  
ATOM   1839  OE1 GLU J 226      11.275  60.290  79.621  0.97 82.95           O  
ATOM   1840  OE2 GLU J 226      11.245  58.148  80.137  0.97 84.00           O  
ATOM   1841  N   ILE J 227       9.678  58.161  75.318  1.00 98.16           N  
ATOM   1842  CA  ILE J 227       9.962  56.815  74.812  1.00 98.05           C  
ATOM   1843  C   ILE J 227      10.802  56.838  73.538  1.00 97.65           C  
ATOM   1844  O   ILE J 227      11.137  55.780  72.997  1.00 97.21           O  
ATOM   1845  CB  ILE J 227       8.670  55.995  74.602  1.00 98.19           C  
ATOM   1846  CG1 ILE J 227       7.818  56.583  73.475  1.00 98.01           C  
ATOM   1847  CG2 ILE J 227       7.896  55.888  75.913  1.00 97.71           C  
ATOM   1848  CD1 ILE J 227       6.536  55.795  73.194  1.00 97.96           C  
ATOM   1849  N   ARG J 228      11.144  58.029  73.079  1.00 97.53           N  
ATOM   1850  CA  ARG J 228      11.989  58.256  71.904  1.00 97.14           C  
ATOM   1851  C   ARG J 228      11.327  57.828  70.593  1.00 96.98           C  
ATOM   1852  O   ARG J 228      12.009  57.506  69.616  0.99 96.02           O  
ATOM   1853  CB  ARG J 228      13.372  57.619  72.086  0.99 96.73           C  
ATOM   1854  CG  ARG J 228      14.095  58.135  73.329  0.90 93.17           C  
ATOM   1855  CD  ARG J 228      15.455  57.498  73.486  0.89 88.36           C  
ATOM   1856  NE  ARG J 228      16.387  57.982  72.473  0.85 79.09           N  
ATOM   1857  CZ  ARG J 228      17.426  57.295  72.013  0.84 71.19           C  
ATOM   1858  NH1 ARG J 228      17.674  56.078  72.467  0.84 64.87           N  
ATOM   1859  NH2 ARG J 228      18.219  57.828  71.095  0.83 64.71           N  
ATOM   1860  N   PHE J 229       9.997  57.831  70.569  0.99 97.33           N  
ATOM   1861  CA  PHE J 229       9.282  57.740  69.303  0.98 97.28           C  
ATOM   1862  C   PHE J 229       9.477  59.030  68.518  0.99 97.17           C  
ATOM   1863  O   PHE J 229       9.576  59.015  67.287  0.99 96.84           O  
ATOM   1864  CB  PHE J 229       7.795  57.489  69.551  0.99 97.27           C  
ATOM   1865  CG  PHE J 229       6.990  57.288  68.295  0.98 97.62           C  
ATOM   1866  CD1 PHE J 229       6.885  56.032  67.717  0.99 97.20           C  
ATOM   1867  CD2 PHE J 229       6.347  58.349  67.685  0.98 97.15           C  
ATOM   1868  CE1 PHE J 229       6.150  55.840  66.554  0.98 96.76           C  
ATOM   1869  CE2 PHE J 229       5.612  58.172  66.521  0.98 96.68           C  
ATOM   1870  CZ  PHE J 229       5.514  56.912  65.958  0.98 96.66           C  
ATOM   1871  N   SER J 230       9.526  60.145  69.248  0.99 97.36           N  
ATOM   1872  CA  SER J 230       9.749  61.476  68.692  0.99 97.45           C  
ATOM   1873  C   SER J 230      10.894  62.147  69.426  0.99 97.52           C  
ATOM   1874  O   SER J 230      11.249  61.754  70.540  0.99 97.10           O  
ATOM   1875  CB  SER J 230       8.506  62.353  68.860  0.99 97.07           C  
ATOM   1876  OG  SER J 230       7.363  61.779  68.256  0.99 95.03           O  
ATOM   1877  N   GLY J 231      11.444  63.176  68.816  0.99 97.57           N  
ATOM   1878  CA  GLY J 231      12.331  64.098  69.507  0.99 97.72           C  
ATOM   1879  C   GLY J 231      11.687  65.466  69.593  0.99 98.25           C  
ATOM   1880  O   GLY J 231      10.585  65.688  69.073  0.99 98.13           O  
ATOM   1881  N   ILE J 232      12.362  66.389  70.273  0.99 98.29           N  
ATOM   1882  CA  ILE J 232      11.957  67.789  70.230  0.99 98.46           C  
ATOM   1883  C   ILE J 232      12.720  68.427  69.072  0.99 98.42           C  
ATOM   1884  O   ILE J 232      13.951  68.478  69.112  0.99 98.14           O  
ATOM   1885  CB  ILE J 232      12.262  68.530  71.544  0.99 98.47           C  
ATOM   1886  CG1 ILE J 232      11.567  67.844  72.725  0.98 98.20           C  
ATOM   1887  CG2 ILE J 232      11.831  69.992  71.421  0.98 98.15           C  
ATOM   1888  CD1 ILE J 232      11.852  68.507  74.069  0.97 97.50           C  
ATOM   1889  N   PRO J 233      12.020  68.894  68.043  0.99 98.34           N  
ATOM   1890  CA  PRO J 233      12.744  69.472  66.906  0.99 98.28           C  
ATOM   1891  C   PRO J 233      13.631  70.635  67.325  0.99 98.47           C  
ATOM   1892  O   PRO J 233      13.308  71.375  68.261  0.99 98.35           O  
ATOM   1893  CB  PRO J 233      11.622  69.934  65.969  0.99 97.84           C  
ATOM   1894  CG  PRO J 233      10.460  69.062  66.325  0.99 96.99           C  
ATOM   1895  CD  PRO J 233      10.565  68.854  67.813  0.99 98.15           C  
ATOM   1896  N   ALA J 234      14.749  70.792  66.626  0.99 98.36           N  
ATOM   1897  CA  ALA J 234      15.732  71.810  66.966  0.99 98.34           C  
ATOM   1898  C   ALA J 234      15.117  73.203  67.035  0.99 98.43           C  
ATOM   1899  O   ALA J 234      15.542  74.034  67.841  0.99 98.01           O  
ATOM   1900  CB  ALA J 234      16.881  71.787  65.960  0.99 97.97           C  
ATOM   1901  N   GLN J 235      14.120  73.454  66.211  0.99 98.34           N  
ATOM   1902  CA  GLN J 235      13.483  74.766  66.170  0.99 98.20           C  
ATOM   1903  C   GLN J 235      12.870  75.159  67.507  0.99 98.37           C  
ATOM   1904  O   GLN J 235      12.692  76.346  67.783  0.99 97.80           O  
ATOM   1905  CB  GLN J 235      12.414  74.807  65.078  0.99 97.36           C  
ATOM   1906  CG  GLN J 235      12.955  74.745  63.657  0.93 93.70           C  
ATOM   1907  CD  GLN J 235      13.277  73.334  63.181  0.92 92.70           C  
ATOM   1908  OE1 GLN J 235      13.112  72.351  63.912  0.92 86.71           O  
ATOM   1909  NE2 GLN J 235      13.743  73.232  61.945  0.92 83.23           N  
ATOM   1910  N   TYR J 236      12.544  74.175  68.354  0.99 98.32           N  
ATOM   1911  CA  TYR J 236      11.927  74.459  69.647  1.00 98.44           C  
ATOM   1912  C   TYR J 236      12.937  74.896  70.703  1.00 98.41           C  
ATOM   1913  O   TYR J 236      12.537  75.421  71.748  1.00 98.04           O  
ATOM   1914  CB  TYR J 236      11.139  73.243  70.150  1.00 98.41           C  
ATOM   1915  CG  TYR J 236       9.825  73.057  69.429  0.99 98.62           C  
ATOM   1916  CD1 TYR J 236       9.766  72.444  68.182  0.99 98.28           C  
ATOM   1917  CD2 TYR J 236       8.642  73.519  69.986  0.99 98.28           C  
ATOM   1918  CE1 TYR J 236       8.561  72.296  67.510  0.99 98.06           C  
ATOM   1919  CE2 TYR J 236       7.431  73.372  69.324  0.99 98.13           C  
ATOM   1920  CZ  TYR J 236       7.399  72.760  68.087  0.99 98.41           C  
ATOM   1921  OH  TYR J 236       6.205  72.612  67.421  0.99 98.07           O  
ATOM   1922  N   GLN J 237      14.229  74.689  70.458  0.99 98.10           N  
ATOM   1923  CA  GLN J 237      15.233  75.036  71.463  0.99 97.78           C  
ATOM   1924  C   GLN J 237      15.362  76.545  71.666  0.99 97.96           C  
ATOM   1925  O   GLN J 237      15.944  76.987  72.657  0.99 97.01           O  
ATOM   1926  CB  GLN J 237      16.586  74.419  71.100  0.99 96.42           C  
ATOM   1927  CG  GLN J 237      16.565  72.897  70.993  0.90 90.31           C  
ATOM   1928  CD  GLN J 237      15.977  72.217  72.219  0.88 87.18           C  
ATOM   1929  OE1 GLN J 237      16.199  72.641  73.353  0.87 80.65           O  
ATOM   1930  NE2 GLN J 237      15.215  71.151  71.989  0.87 77.07           N  
ATOM   1931  N   LYS J 238      14.815  77.340  70.758  0.99 98.20           N  
ATOM   1932  CA  LYS J 238      14.826  78.789  70.920  1.00 98.13           C  
ATOM   1933  C   LYS J 238      13.852  79.261  71.993  1.00 98.31           C  
ATOM   1934  O   LYS J 238      13.935  80.409  72.436  1.00 97.62           O  
ATOM   1935  CB  LYS J 238      14.507  79.479  69.590  0.99 97.28           C  
ATOM   1936  CG  LYS J 238      13.092  79.248  69.088  0.93 93.15           C  
ATOM   1937  CD  LYS J 238      12.930  79.776  67.667  0.91 91.51           C  
ATOM   1938  CE  LYS J 238      11.588  79.398  67.076  0.89 87.13           C  
ATOM   1939  NZ  LYS J 238      11.492  79.792  65.643  0.89 80.26           N  
ATOM   1940  N   PHE J 239      12.937  78.399  72.417  0.99 98.57           N  
ATOM   1941  CA  PHE J 239      11.954  78.753  73.434  0.99 98.60           C  
ATOM   1942  C   PHE J 239      12.492  78.510  74.834  0.99 98.62           C  
ATOM   1943  O   PHE J 239      13.336  77.640  75.053  0.99 98.38           O  
ATOM   1944  CB  PHE J 239      10.659  77.959  73.244  0.99 98.43           C  
ATOM   1945  CG  PHE J 239       9.960  78.223  71.941  0.98 98.29           C  
ATOM   1946  CD1 PHE J 239       9.443  79.480  71.656  0.98 97.45           C  
ATOM   1947  CD2 PHE J 239       9.806  77.212  71.003  0.98 97.46           C  
ATOM   1948  CE1 PHE J 239       8.793  79.726  70.457  0.98 96.88           C  
ATOM   1949  CE2 PHE J 239       9.157  77.450  69.802  0.98 96.92           C  
ATOM   1950  CZ  PHE J 239       8.648  78.710  69.529  0.98 97.02           C  
ATOM   1951  N   GLN J 240      11.965  79.258  75.808  0.99 98.50           N  
ATOM   1952  CA  GLN J 240      12.337  79.063  77.202  1.00 98.51           C  
ATOM   1953  C   GLN J 240      11.977  77.657  77.673  1.00 98.57           C  
ATOM   1954  O   GLN J 240      12.733  77.033  78.424  1.00 98.07           O  
ATOM   1955  CB  GLN J 240      11.657  80.116  78.081  0.99 98.12           C  
ATOM   1956  CG  GLN J 240      12.043  80.042  79.554  0.91 91.97           C  
ATOM   1957  CD  GLN J 240      13.533  80.236  79.774  0.89 88.46           C  
ATOM   1958  OE1 GLN J 240      14.166  81.064  79.118  0.87 80.95           O  
ATOM   1959  NE2 GLN J 240      14.096  79.464  80.692  0.88 76.44           N  
ATOM   1960  N   ASN J 241      10.818  77.158  77.261  1.00 98.68           N  
ATOM   1961  CA  ASN J 241      10.348  75.828  77.645  1.00 98.72           C  
ATOM   1962  C   ASN J 241       9.932  75.068  76.390  1.00 98.80           C  
ATOM   1963  O   ASN J 241       8.758  75.093  76.002  1.00 98.66           O  
ATOM   1964  CB  ASN J 241       9.190  75.930  78.636  1.00 98.41           C  
ATOM   1965  CG  ASN J 241       8.814  74.591  79.245  0.98 95.27           C  
ATOM   1966  OD1 ASN J 241       9.107  73.535  78.689  0.97 91.03           O  
ATOM   1967  ND2 ASN J 241       8.153  74.630  80.396  0.97 88.74           N  
ATOM   1968  N   PRO J 242      10.888  74.383  75.746  1.00 98.86           N  
ATOM   1969  CA  PRO J 242      10.563  73.703  74.486  1.00 98.86           C  
ATOM   1970  C   PRO J 242       9.431  72.692  74.599  1.00 98.89           C  
ATOM   1971  O   PRO J 242       8.582  72.620  73.705  1.00 98.83           O  
ATOM   1972  CB  PRO J 242      11.888  73.027  74.114  1.00 98.74           C  
ATOM   1973  CG  PRO J 242      12.928  73.916  74.712  1.00 98.19           C  
ATOM   1974  CD  PRO J 242      12.331  74.381  76.016  1.00 98.77           C  
ATOM   1975  N   MET J 243       9.398  71.910  75.684  1.00 98.86           N  
ATOM   1976  CA  MET J 243       8.346  70.906  75.817  1.00 98.84           C  
ATOM   1977  C   MET J 243       6.968  71.550  75.946  1.00 98.86           C  
ATOM   1978  O   MET J 243       5.996  71.068  75.360  1.00 98.78           O  
ATOM   1979  CB  MET J 243       8.618  69.978  77.004  1.00 98.73           C  
ATOM   1980  CG  MET J 243       7.531  68.919  77.220  1.00 98.40           C  
ATOM   1981  SD  MET J 243       7.277  67.834  75.796  1.00 98.46           S  
ATOM   1982  CE  MET J 243       8.788  66.882  75.841  1.00 97.45           C  
ATOM   1983  N   ALA J 244       6.874  72.635  76.714  1.00 98.89           N  
ATOM   1984  CA  ALA J 244       5.585  73.305  76.845  1.00 98.89           C  
ATOM   1985  C   ALA J 244       5.090  73.793  75.490  1.00 98.91           C  
ATOM   1986  O   ALA J 244       3.894  73.707  75.188  1.00 98.83           O  
ATOM   1987  CB  ALA J 244       5.687  74.464  77.830  1.00 98.79           C  
ATOM   1988  N   MET J 245       6.008  74.298  74.672  1.00 98.90           N  
ATOM   1989  CA  MET J 245       5.613  74.788  73.356  1.00 98.89           C  
ATOM   1990  C   MET J 245       5.276  73.644  72.407  1.00 98.90           C  
ATOM   1991  O   MET J 245       4.386  73.782  71.557  1.00 98.83           O  
ATOM   1992  CB  MET J 245       6.705  75.684  72.770  1.00 98.75           C  
ATOM   1993  CG  MET J 245       6.943  76.952  73.590  0.99 96.29           C  
ATOM   1994  SD  MET J 245       5.449  77.926  73.882  0.99 95.17           S  
ATOM   1995  CE  MET J 245       5.030  78.423  72.217  0.98 87.94           C  
ATOM   1996  N   LEU J 246       5.969  72.507  72.550  1.00 98.87           N  
ATOM   1997  CA  LEU J 246       5.642  71.334  71.742  1.00 98.89           C  
ATOM   1998  C   LEU J 246       4.237  70.836  72.073  1.00 98.91           C  
ATOM   1999  O   LEU J 246       3.443  70.521  71.176  1.00 98.87           O  
ATOM   2000  CB  LEU J 246       6.676  70.232  71.978  1.00 98.83           C  
ATOM   2001  CG  LEU J 246       6.606  69.028  71.039  1.00 98.62           C  
ATOM   2002  CD1 LEU J 246       7.053  69.422  69.633  1.00 98.26           C  
ATOM   2003  CD2 LEU J 246       7.461  67.888  71.572  1.00 98.14           C  
ATOM   2004  N   LYS J 247       3.922  70.764  73.376  1.00 98.93           N  
ATOM   2005  CA  LYS J 247       2.585  70.350  73.792  1.00 98.93           C  
ATOM   2006  C   LYS J 247       1.531  71.315  73.267  1.00 98.94           C  
ATOM   2007  O   LYS J 247       0.467  70.891  72.802  1.00 98.87           O  
ATOM   2008  CB  LYS J 247       2.514  70.235  75.316  1.00 98.88           C  
ATOM   2009  CG  LYS J 247       3.326  69.071  75.862  0.99 98.46           C  
ATOM   2010  CD  LYS J 247       3.446  69.103  77.372  0.99 97.51           C  
ATOM   2011  CE  LYS J 247       2.153  68.733  78.053  0.98 94.60           C  
ATOM   2012  NZ  LYS J 247       2.356  68.546  79.515  0.97 89.55           N  
ATOM   2013  N   ARG J 248       1.825  72.604  73.326  1.00 98.92           N  
ATOM   2014  CA  ARG J 248       0.879  73.594  72.821  1.00 98.90           C  
ATOM   2015  C   ARG J 248       0.662  73.436  71.321  1.00 98.93           C  
ATOM   2016  O   ARG J 248      -0.465  73.570  70.829  1.00 98.85           O  
ATOM   2017  CB  ARG J 248       1.361  75.009  73.145  1.00 98.75           C  
ATOM   2018  CG  ARG J 248       0.392  76.101  72.709  0.96 95.42           C  
ATOM   2019  CD  ARG J 248       0.730  77.440  73.338  0.94 93.07           C  
ATOM   2020  NE  ARG J 248       0.687  77.363  74.797  0.92 86.28           N  
ATOM   2021  CZ  ARG J 248       0.900  78.391  75.614  0.91 79.82           C  
ATOM   2022  NH1 ARG J 248       1.171  79.589  75.120  0.92 72.07           N  
ATOM   2023  NH2 ARG J 248       0.838  78.221  76.927  0.91 74.17           N  
ATOM   2024  N   ASN J 249       1.735  73.132  70.595  1.00 98.88           N  
ATOM   2025  CA  ASN J 249       1.625  72.959  69.148  1.00 98.88           C  
ATOM   2026  C   ASN J 249       0.631  71.867  68.780  1.00 98.91           C  
ATOM   2027  O   ASN J 249      -0.110  71.997  67.801  1.00 98.85           O  
ATOM   2028  CB  ASN J 249       2.995  72.631  68.554  1.00 98.80           C  
ATOM   2029  CG  ASN J 249       2.963  72.471  67.043  1.00 98.45           C  
ATOM   2030  OD1 ASN J 249       3.186  71.382  66.512  1.00 95.74           O  
ATOM   2031  ND2 ASN J 249       2.668  73.559  66.344  1.00 94.90           N  
ATOM   2032  N   TYR J 250       0.615  70.784  69.572  1.00 98.95           N  
ATOM   2033  CA  TYR J 250      -0.195  69.612  69.253  1.00 98.96           C  
ATOM   2034  C   TYR J 250      -1.509  69.539  70.017  1.00 98.95           C  
ATOM   2035  O   TYR J 250      -2.233  68.549  69.883  1.00 98.90           O  
ATOM   2036  CB  TYR J 250       0.632  68.337  69.461  1.00 98.95           C  
ATOM   2037  CG  TYR J 250       1.704  68.177  68.409  1.00 98.94           C  
ATOM   2038  CD1 TYR J 250       1.358  67.978  67.076  1.00 98.88           C  
ATOM   2039  CD2 TYR J 250       3.051  68.244  68.734  1.00 98.87           C  
ATOM   2040  CE1 TYR J 250       2.329  67.843  66.095  1.00 98.80           C  
ATOM   2041  CE2 TYR J 250       4.031  68.110  67.755  1.00 98.81           C  
ATOM   2042  CZ  TYR J 250       3.662  67.909  66.440  1.00 98.80           C  
ATOM   2043  OH  TYR J 250       4.625  67.772  65.469  1.00 98.54           O  
ATOM   2044  N   GLN J 251      -1.839  70.568  70.790  1.00 98.96           N  
ATOM   2045  CA  GLN J 251      -3.071  70.547  71.574  1.00 98.95           C  
ATOM   2046  C   GLN J 251      -4.296  70.440  70.669  1.00 98.97           C  
ATOM   2047  O   GLN J 251      -4.313  70.943  69.541  1.00 98.92           O  
ATOM   2048  CB  GLN J 251      -3.176  71.787  72.470  1.00 98.80           C  
ATOM   2049  CG  GLN J 251      -3.390  73.087  71.722  0.98 92.66           C  
ATOM   2050  CD  GLN J 251      -3.367  74.303  72.636  0.96 87.35           C  
ATOM   2051  OE1 GLN J 251      -3.698  74.212  73.820  0.95 79.90           O  
ATOM   2052  NE2 GLN J 251      -2.981  75.445  72.094  0.95 75.12           N  
ATOM   2053  N   LEU J 252      -5.314  69.776  71.177  1.00 98.96           N  
ATOM   2054  CA  LEU J 252      -6.551  69.538  70.445  1.00 98.97           C  
ATOM   2055  C   LEU J 252      -7.745  69.909  71.308  1.00 98.96           C  
ATOM   2056  O   LEU J 252      -7.655  69.887  72.539  1.00 98.86           O  
ATOM   2057  CB  LEU J 252      -6.666  68.059  70.060  1.00 98.96           C  
ATOM   2058  CG  LEU J 252      -5.741  67.581  68.940  1.00 98.92           C  
ATOM   2059  CD1 LEU J 252      -5.655  66.059  68.948  1.00 98.90           C  
ATOM   2060  CD2 LEU J 252      -6.239  68.088  67.592  1.00 98.87           C  
ATOM   2061  N   PRO J 253      -8.873  70.194  70.680  1.00 98.83           N  
ATOM   2062  CA  PRO J 253     -10.107  70.367  71.444  1.00 98.78           C  
ATOM   2063  C   PRO J 253     -10.455  69.112  72.229  1.00 98.82           C  
ATOM   2064  O   PRO J 253     -10.054  67.997  71.867  1.00 98.66           O  
ATOM   2065  CB  PRO J 253     -11.155  70.654  70.363  1.00 98.59           C  
ATOM   2066  CG  PRO J 253     -10.370  71.206  69.215  1.00 98.14           C  
ATOM   2067  CD  PRO J 253      -9.071  70.450  69.242  1.00 98.78           C  
ATOM   2068  N   SER J 254     -11.218  69.287  73.303  1.00 98.70           N  
ATOM   2069  CA  SER J 254     -11.632  68.173  74.154  1.00 98.52           C  
ATOM   2070  C   SER J 254     -12.908  67.492  73.683  1.00 98.55           C  
ATOM   2071  O   SER J 254     -13.273  66.442  74.218  1.00 97.76           O  
ATOM   2072  CB  SER J 254     -11.809  68.645  75.595  1.00 97.75           C  
ATOM   2073  OG  SER J 254     -10.572  69.065  76.136  1.00 93.39           O  
ATOM   2074  N   ALA J 255     -13.597  68.070  72.712  1.00 98.85           N  
ATOM   2075  CA  ALA J 255     -14.830  67.490  72.193  1.00 98.84           C  
ATOM   2076  C   ALA J 255     -14.897  67.699  70.687  1.00 98.91           C  
ATOM   2077  O   ALA J 255     -14.397  68.708  70.182  1.00 98.82           O  
ATOM   2078  CB  ALA J 255     -16.049  68.112  72.867  1.00 98.51           C  
ATOM   2079  N   PRO J 256     -15.516  66.760  69.964  1.00 98.92           N  
ATOM   2080  CA  PRO J 256     -15.617  66.895  68.511  1.00 98.93           C  
ATOM   2081  C   PRO J 256     -16.279  68.195  68.084  1.00 98.94           C  
ATOM   2082  O   PRO J 256     -17.097  68.764  68.820  1.00 98.85           O  
ATOM   2083  CB  PRO J 256     -16.467  65.682  68.100  1.00 98.81           C  
ATOM   2084  CG  PRO J 256     -16.237  64.684  69.184  1.00 98.01           C  
ATOM   2085  CD  PRO J 256     -16.085  65.486  70.443  1.00 98.79           C  
ATOM   2086  N   LYS J 257     -15.917  68.636  66.886  1.00 98.93           N  
ATOM   2087  CA  LYS J 257     -16.395  69.914  66.364  1.00 98.90           C  
ATOM   2088  C   LYS J 257     -17.545  69.791  65.372  1.00 98.88           C  
ATOM   2089  O   LYS J 257     -18.241  70.779  65.124  1.00 98.54           O  
ATOM   2090  CB  LYS J 257     -15.240  70.665  65.695  1.00 98.77           C  
ATOM   2091  CG  LYS J 257     -14.135  71.109  66.638  0.99 97.16           C  
ATOM   2092  CD  LYS J 257     -14.664  72.083  67.679  0.98 94.82           C  
ATOM   2093  CE  LYS J 257     -13.563  72.909  68.303  0.98 90.52           C  
ATOM   2094  NZ  LYS J 257     -14.111  73.886  69.285  0.97 82.99           N  
ATOM   2095  N   ASN J 258     -17.749  68.616  64.784  1.00 98.87           N  
ATOM   2096  CA  ASN J 258     -18.794  68.473  63.768  1.00 98.88           C  
ATOM   2097  C   ASN J 258     -20.142  68.174  64.401  1.00 98.86           C  
ATOM   2098  O   ASN J 258     -20.295  67.190  65.132  1.00 98.74           O  
ATOM   2099  CB  ASN J 258     -18.429  67.379  62.763  1.00 98.86           C  
ATOM   2100  CG  ASN J 258     -17.289  67.791  61.870  1.00 98.75           C  
ATOM   2101  OD1 ASN J 258     -17.412  68.748  61.108  1.00 96.18           O  
ATOM   2102  ND2 ASN J 258     -16.164  67.096  61.970  1.00 95.81           N  
ATOM   2103  N   SER J 259     -21.116  69.013  64.096  1.00 98.48           N  
ATOM   2104  CA  SER J 259     -22.481  68.786  64.542  1.00 98.28           C  
ATOM   2105  C   SER J 259     -22.983  67.456  63.990  1.00 98.55           C  
ATOM   2106  O   SER J 259     -22.775  67.141  62.811  1.00 98.10           O  
ATOM   2107  CB  SER J 259     -23.387  69.923  64.065  1.00 97.09           C  
ATOM   2108  OG  SER J 259     -24.714  69.731  64.512  1.00 88.46           O  
ATOM   2109  N   GLY J 260     -23.627  66.665  64.836  1.00 98.47           N  
ATOM   2110  CA  GLY J 260     -24.185  65.395  64.414  1.00 98.56           C  
ATOM   2111  C   GLY J 260     -23.233  64.222  64.461  1.00 98.80           C  
ATOM   2112  O   GLY J 260     -23.617  63.121  64.063  1.00 98.68           O  
ATOM   2113  N   LEU J 261     -22.001  64.422  64.940  1.00 98.94           N  
ATOM   2114  CA  LEU J 261     -21.072  63.299  65.048  1.00 98.96           C  
ATOM   2115  C   LEU J 261     -21.524  62.351  66.151  1.00 98.96           C  
ATOM   2116  O   LEU J 261     -21.797  62.773  67.275  1.00 98.92           O  
ATOM   2117  CB  LEU J 261     -19.648  63.777  65.345  1.00 98.97           C  
ATOM   2118  CG  LEU J 261     -18.586  62.689  65.162  1.00 98.94           C  
ATOM   2119  CD1 LEU J 261     -18.250  62.514  63.683  1.00 98.91           C  
ATOM   2120  CD2 LEU J 261     -17.336  62.991  65.968  1.00 98.89           C  
ATOM   2121  N   ARG J 262     -21.582  61.066  65.840  1.00 98.98           N  
ATOM   2122  CA  ARG J 262     -21.910  60.041  66.823  1.00 98.98           C  
ATOM   2123  C   ARG J 262     -21.286  58.723  66.387  1.00 98.99           C  
ATOM   2124  O   ARG J 262     -20.873  58.573  65.234  1.00 98.98           O  
ATOM   2125  CB  ARG J 262     -23.425  59.868  66.979  1.00 98.94           C  
ATOM   2126  CG  ARG J 262     -24.146  59.499  65.682  1.00 98.55           C  
ATOM   2127  CD  ARG J 262     -25.513  58.909  65.956  1.00 98.72           C  
ATOM   2128  NE  ARG J 262     -26.264  58.664  64.723  1.00 98.72           N  
ATOM   2129  CZ  ARG J 262     -26.110  57.603  63.929  1.00 98.84           C  
ATOM   2130  NH1 ARG J 262     -25.222  56.654  64.211  1.00 98.32           N  
ATOM   2131  NH2 ARG J 262     -26.851  57.498  62.839  1.00 98.46           N  
ATOM   2132  N   GLU J 263     -21.229  57.762  67.301  1.00 98.99           N  
ATOM   2133  CA  GLU J 263     -20.739  56.430  66.949  1.00 98.99           C  
ATOM   2134  C   GLU J 263     -21.660  55.767  65.931  1.00 98.99           C  
ATOM   2135  O   GLU J 263     -22.886  55.936  65.959  1.00 98.98           O  
ATOM   2136  CB  GLU J 263     -20.634  55.540  68.183  1.00 98.95           C  
ATOM   2137  CG  GLU J 263     -19.520  55.949  69.120  1.00 96.25           C  
ATOM   2138  CD  GLU J 263     -19.315  54.939  70.221  1.00 96.98           C  
ATOM   2139  OE1 GLU J 263     -18.674  53.903  69.967  1.00 92.11           O  
ATOM   2140  OE2 GLU J 263     -19.801  55.182  71.333  1.00 93.68           O  
ATOM   2141  N   MET J 264     -21.055  54.998  65.028  1.00 99.00           N  
ATOM   2142  CA  MET J 264     -21.808  54.210  64.060  1.00 99.00           C  
ATOM   2143  C   MET J 264     -22.627  53.138  64.775  1.00 99.00           C  
ATOM   2144  O   MET J 264     -22.171  52.546  65.758  1.00 98.99           O  
ATOM   2145  CB  MET J 264     -20.852  53.549  63.067  1.00 99.00           C  
ATOM   2146  CG  MET J 264     -21.541  52.794  61.942  1.00 98.99           C  
ATOM   2147  SD  MET J 264     -20.326  52.042  60.842  1.00 98.99           S  
ATOM   2148  CE  MET J 264     -21.410  51.110  59.749  1.00 98.89           C  
ATOM   2149  N   LYS J 265     -23.818  52.880  64.260  1.00 98.97           N  
ATOM   2150  CA  LYS J 265     -24.680  51.822  64.772  1.00 98.93           C  
ATOM   2151  C   LYS J 265     -25.116  50.921  63.621  1.00 98.96           C  
ATOM   2152  O   LYS J 265     -24.947  51.274  62.450  1.00 98.92           O  
ATOM   2153  CB  LYS J 265     -25.878  52.416  65.524  1.00 98.60           C  
ATOM   2154  CG  LYS J 265     -26.752  53.336  64.720  0.97 93.02           C  
ATOM   2155  CD  LYS J 265     -27.727  54.082  65.640  0.96 92.40           C  
ATOM   2156  CE  LYS J 265     -28.657  54.979  64.848  0.93 87.85           C  
ATOM   2157  NZ  LYS J 265     -29.519  55.801  65.744  0.93 81.01           N  
ATOM   2158  N   PRO J 266     -25.664  49.736  63.924  1.00 98.98           N  
ATOM   2159  CA  PRO J 266     -25.988  48.797  62.840  1.00 98.99           C  
ATOM   2160  C   PRO J 266     -26.898  49.363  61.755  1.00 98.99           C  
ATOM   2161  O   PRO J 266     -26.724  49.029  60.576  1.00 98.97           O  
ATOM   2162  CB  PRO J 266     -26.653  47.629  63.584  1.00 98.98           C  
ATOM   2163  CG  PRO J 266     -25.978  47.639  64.921  1.00 98.90           C  
ATOM   2164  CD  PRO J 266     -25.799  49.102  65.249  1.00 98.98           C  
ATOM   2165  N   SER J 267     -27.846  50.214  62.114  1.00 98.90           N  
ATOM   2166  CA  SER J 267     -28.756  50.764  61.113  1.00 98.82           C  
ATOM   2167  C   SER J 267     -28.059  51.680  60.114  1.00 98.86           C  
ATOM   2168  O   SER J 267     -28.634  51.991  59.070  1.00 98.77           O  
ATOM   2169  CB  SER J 267     -29.918  51.498  61.786  1.00 98.64           C  
ATOM   2170  OG  SER J 267     -29.461  52.575  62.576  1.00 97.64           O  
ATOM   2171  N   ASP J 268     -26.822  52.095  60.408  1.00 98.94           N  
ATOM   2172  CA  ASP J 268     -26.047  52.930  59.491  1.00 98.96           C  
ATOM   2173  C   ASP J 268     -25.380  52.139  58.372  1.00 98.97           C  
ATOM   2174  O   ASP J 268     -24.871  52.744  57.419  1.00 98.96           O  
ATOM   2175  CB  ASP J 268     -24.936  53.674  60.244  1.00 98.96           C  
ATOM   2176  CG  ASP J 268     -25.445  54.613  61.312  1.00 98.95           C  
ATOM   2177  OD1 ASP J 268     -26.494  55.262  61.103  1.00 98.87           O  
ATOM   2178  OD2 ASP J 268     -24.766  54.722  62.361  1.00 98.86           O  
ATOM   2179  N   VAL J 269     -25.340  50.815  58.472  1.00 98.98           N  
ATOM   2180  CA  VAL J 269     -24.536  50.008  57.553  1.00 98.99           C  
ATOM   2181  C   VAL J 269     -24.857  50.284  56.079  1.00 98.99           C  
ATOM   2182  O   VAL J 269     -23.931  50.511  55.291  1.00 98.98           O  
ATOM   2183  CB  VAL J 269     -24.615  48.505  57.912  1.00 98.99           C  
ATOM   2184  CG1 VAL J 269     -24.096  47.628  56.774  1.00 98.97           C  
ATOM   2185  CG2 VAL J 269     -23.822  48.239  59.191  1.00 98.98           C  
ATOM   2186  N   PRO J 270     -26.132  50.288  55.658  1.00 98.96           N  
ATOM   2187  CA  PRO J 270     -26.377  50.535  54.228  1.00 98.95           C  
ATOM   2188  C   PRO J 270     -25.878  51.892  53.740  1.00 98.96           C  
ATOM   2189  O   PRO J 270     -25.324  51.987  52.637  1.00 98.93           O  
ATOM   2190  CB  PRO J 270     -27.903  50.410  54.108  1.00 98.89           C  
ATOM   2191  CG  PRO J 270     -28.281  49.491  55.231  1.00 98.57           C  
ATOM   2192  CD  PRO J 270     -27.360  49.880  56.360  1.00 98.88           C  
ATOM   2193  N   GLN J 271     -26.064  52.941  54.536  1.00 98.91           N  
ATOM   2194  CA  GLN J 271     -25.616  54.268  54.116  1.00 98.92           C  
ATOM   2195  C   GLN J 271     -24.099  54.369  54.092  1.00 98.95           C  
ATOM   2196  O   GLN J 271     -23.528  54.966  53.173  1.00 98.94           O  
ATOM   2197  CB  GLN J 271     -26.195  55.346  55.032  1.00 98.84           C  
ATOM   2198  CG  GLN J 271     -27.670  55.614  54.801  1.00 97.55           C  
ATOM   2199  CD  GLN J 271     -28.234  56.534  55.864  1.00 94.87           C  
ATOM   2200  OE1 GLN J 271     -28.526  56.104  56.979  1.00 89.35           O  
ATOM   2201  NE2 GLN J 271     -28.361  57.814  55.535  1.00 86.49           N  
ATOM   2202  N   VAL J 272     -23.436  53.801  55.096  1.00 98.99           N  
ATOM   2203  CA  VAL J 272     -21.973  53.818  55.123  1.00 98.99           C  
ATOM   2204  C   VAL J 272     -21.418  53.022  53.944  1.00 99.00           C  
ATOM   2205  O   VAL J 272     -20.467  53.453  53.287  1.00 98.99           O  
ATOM   2206  CB  VAL J 272     -21.440  53.300  56.472  1.00 98.99           C  
ATOM   2207  CG1 VAL J 272     -19.932  53.054  56.407  1.00 98.97           C  
ATOM   2208  CG2 VAL J 272     -21.769  54.306  57.575  1.00 98.98           C  
ATOM   2209  N   ARG J 273     -22.018  51.863  53.645  1.00 99.00           N  
ATOM   2210  CA  ARG J 273     -21.571  51.084  52.489  1.00 99.00           C  
ATOM   2211  C   ARG J 273     -21.679  51.905  51.214  1.00 99.00           C  
ATOM   2212  O   ARG J 273     -20.760  51.912  50.382  1.00 98.99           O  
ATOM   2213  CB  ARG J 273     -22.392  49.801  52.369  1.00 98.99           C  
ATOM   2214  CG  ARG J 273     -21.940  48.903  51.225  1.00 98.91           C  
ATOM   2215  CD  ARG J 273     -22.842  47.691  51.112  1.00 98.77           C  
ATOM   2216  NE  ARG J 273     -22.437  46.843  49.991  1.00 97.97           N  
ATOM   2217  CZ  ARG J 273     -23.250  46.020  49.349  1.00 98.05           C  
ATOM   2218  NH1 ARG J 273     -24.527  45.923  49.701  1.00 94.98           N  
ATOM   2219  NH2 ARG J 273     -22.779  45.295  48.341  1.00 95.26           N  
ATOM   2220  N   ARG J 274     -22.795  52.596  51.046  1.00 98.98           N  
ATOM   2221  CA  ARG J 274     -23.013  53.382  49.834  1.00 98.98           C  
ATOM   2222  C   ARG J 274     -21.969  54.485  49.684  1.00 98.99           C  
ATOM   2223  O   ARG J 274     -21.339  54.611  48.626  1.00 98.97           O  
ATOM   2224  CB  ARG J 274     -24.426  53.967  49.839  1.00 98.91           C  
ATOM   2225  CG  ARG J 274     -24.794  54.754  48.589  0.99 96.54           C  
ATOM   2226  CD  ARG J 274     -26.269  55.163  48.605  0.99 94.57           C  
ATOM   2227  NE  ARG J 274     -27.146  53.993  48.785  0.99 89.56           N  
ATOM   2228  CZ  ARG J 274     -27.840  53.712  49.890  0.98 84.69           C  
ATOM   2229  NH1 ARG J 274     -27.794  54.519  50.946  0.98 77.40           N  
ATOM   2230  NH2 ARG J 274     -28.589  52.620  49.939  0.98 79.39           N  
ATOM   2231  N   ILE J 275     -21.771  55.301  50.726  1.00 98.98           N  
ATOM   2232  CA  ILE J 275     -20.833  56.412  50.573  1.00 98.98           C  
ATOM   2233  C   ILE J 275     -19.396  55.911  50.471  1.00 98.99           C  
ATOM   2234  O   ILE J 275     -18.590  56.498  49.741  1.00 98.99           O  
ATOM   2235  CB  ILE J 275     -20.999  57.507  51.652  1.00 98.95           C  
ATOM   2236  CG1 ILE J 275     -20.708  57.011  53.067  1.00 98.53           C  
ATOM   2237  CG2 ILE J 275     -22.397  58.125  51.560  1.00 98.42           C  
ATOM   2238  CD1 ILE J 275     -20.748  58.137  54.113  1.00 98.13           C  
ATOM   2239  N   LEU J 276     -19.068  54.825  51.161  1.00 99.00           N  
ATOM   2240  CA  LEU J 276     -17.707  54.301  51.069  1.00 99.00           C  
ATOM   2241  C   LEU J 276     -17.434  53.705  49.694  1.00 99.00           C  
ATOM   2242  O   LEU J 276     -16.394  53.983  49.097  1.00 99.00           O  
ATOM   2243  CB  LEU J 276     -17.435  53.268  52.169  1.00 99.00           C  
ATOM   2244  CG  LEU J 276     -16.016  52.688  52.155  1.00 99.00           C  
ATOM   2245  CD1 LEU J 276     -14.954  53.778  52.302  1.00 99.00           C  
ATOM   2246  CD2 LEU J 276     -15.858  51.639  53.245  1.00 98.99           C  
ATOM   2247  N   MET J 277     -18.344  52.880  49.177  1.00 99.00           N  
ATOM   2248  CA  MET J 277     -18.105  52.283  47.860  1.00 99.00           C  
ATOM   2249  C   MET J 277     -18.039  53.345  46.766  1.00 99.00           C  
ATOM   2250  O   MET J 277     -17.215  53.245  45.852  1.00 98.98           O  
ATOM   2251  CB  MET J 277     -19.166  51.225  47.536  1.00 98.99           C  
ATOM   2252  CG  MET J 277     -19.080  49.976  48.421  1.00 98.76           C  
ATOM   2253  SD  MET J 277     -17.507  49.083  48.296  1.00 98.53           S  
ATOM   2254  CE  MET J 277     -16.596  49.814  49.651  1.00 96.93           C  
ATOM   2255  N   ASN J 278     -18.880  54.374  46.867  1.00 98.99           N  
ATOM   2256  CA  ASN J 278     -18.802  55.465  45.894  1.00 98.99           C  
ATOM   2257  C   ASN J 278     -17.432  56.131  45.929  1.00 98.99           C  
ATOM   2258  O   ASN J 278     -16.864  56.461  44.885  1.00 98.96           O  
ATOM   2259  CB  ASN J 278     -19.903  56.501  46.152  1.00 98.94           C  
ATOM   2260  CG  ASN J 278     -21.273  56.042  45.691  1.00 92.69           C  
ATOM   2261  OD1 ASN J 278     -21.408  55.060  44.963  1.00 86.00           O  
ATOM   2262  ND2 ASN J 278     -22.302  56.770  46.106  1.00 85.59           N  
ATOM   2263  N   TYR J 279     -16.899  56.330  47.123  1.00 99.00           N  
ATOM   2264  CA  TYR J 279     -15.593  56.968  47.259  1.00 99.00           C  
ATOM   2265  C   TYR J 279     -14.466  56.058  46.772  1.00 99.00           C  
ATOM   2266  O   TYR J 279     -13.609  56.474  45.981  1.00 98.99           O  
ATOM   2267  CB  TYR J 279     -15.376  57.375  48.720  1.00 99.00           C  
ATOM   2268  CG  TYR J 279     -13.998  57.921  49.026  1.00 99.00           C  
ATOM   2269  CD1 TYR J 279     -13.434  58.937  48.262  1.00 98.99           C  
ATOM   2270  CD2 TYR J 279     -13.265  57.423  50.091  1.00 98.99           C  
ATOM   2271  CE1 TYR J 279     -12.170  59.432  48.551  1.00 98.98           C  
ATOM   2272  CE2 TYR J 279     -12.000  57.915  50.388  1.00 98.98           C  
ATOM   2273  CZ  TYR J 279     -11.458  58.914  49.613  1.00 98.99           C  
ATOM   2274  OH  TYR J 279     -10.204  59.391  49.905  1.00 98.96           O  
ATOM   2275  N   LEU J 280     -14.460  54.802  47.232  1.00 98.99           N  
ATOM   2276  CA  LEU J 280     -13.354  53.912  46.890  1.00 98.99           C  
ATOM   2277  C   LEU J 280     -13.305  53.587  45.399  1.00 98.99           C  
ATOM   2278  O   LEU J 280     -12.236  53.258  44.876  1.00 98.97           O  
ATOM   2279  CB  LEU J 280     -13.399  52.627  47.717  1.00 98.99           C  
ATOM   2280  CG  LEU J 280     -13.290  52.803  49.240  1.00 98.95           C  
ATOM   2281  CD1 LEU J 280     -13.105  51.445  49.909  1.00 98.91           C  
ATOM   2282  CD2 LEU J 280     -12.176  53.765  49.640  1.00 98.90           C  
ATOM   2283  N   ASP J 281     -14.435  53.707  44.701  1.00 98.83           N  
ATOM   2284  CA  ASP J 281     -14.466  53.484  43.254  1.00 98.55           C  
ATOM   2285  C   ASP J 281     -13.519  54.408  42.488  1.00 98.57           C  
ATOM   2286  O   ASP J 281     -13.167  54.112  41.345  1.00 97.85           O  
ATOM   2287  CB  ASP J 281     -15.894  53.662  42.710  1.00 97.42           C  
ATOM   2288  CG  ASP J 281     -16.739  52.402  42.791  0.99 89.24           C  
ATOM   2289  OD1 ASP J 281     -16.193  51.320  43.105  0.99 85.16           O  
ATOM   2290  OD2 ASP J 281     -17.953  52.498  42.514  0.99 85.50           O  
ATOM   2291  N   SER J 282     -13.102  55.519  43.084  1.00 98.57           N  
ATOM   2292  CA  SER J 282     -12.222  56.469  42.399  1.00 98.33           C  
ATOM   2293  C   SER J 282     -10.746  56.064  42.425  1.00 98.66           C  
ATOM   2294  O   SER J 282      -9.915  56.759  41.834  1.00 98.33           O  
ATOM   2295  CB  SER J 282     -12.394  57.873  42.986  1.00 97.08           C  
ATOM   2296  OG  SER J 282     -11.907  57.956  44.312  1.00 91.56           O  
ATOM   2297  N   PHE J 283     -10.422  54.953  43.069  1.00 98.98           N  
ATOM   2298  CA  PHE J 283      -9.043  54.477  43.189  1.00 98.99           C  
ATOM   2299  C   PHE J 283      -8.828  53.246  42.317  1.00 98.99           C  
ATOM   2300  O   PHE J 283      -9.755  52.469  42.074  1.00 98.98           O  
ATOM   2301  CB  PHE J 283      -8.720  54.160  44.657  1.00 98.99           C  
ATOM   2302  CG  PHE J 283      -8.828  55.363  45.553  1.00 98.99           C  
ATOM   2303  CD1 PHE J 283     -10.048  55.736  46.100  1.00 98.98           C  
ATOM   2304  CD2 PHE J 283      -7.719  56.147  45.821  1.00 98.98           C  
ATOM   2305  CE1 PHE J 283     -10.157  56.869  46.896  1.00 98.98           C  
ATOM   2306  CE2 PHE J 283      -7.818  57.282  46.618  1.00 98.98           C  
ATOM   2307  CZ  PHE J 283      -9.041  57.640  47.157  1.00 98.99           C  
ATOM   2308  N   ASP J 284      -7.594  53.049  41.854  1.00 98.99           N  
ATOM   2309  CA  ASP J 284      -7.301  51.926  40.961  1.00 98.99           C  
ATOM   2310  C   ASP J 284      -7.409  50.568  41.651  1.00 98.99           C  
ATOM   2311  O   ASP J 284      -7.944  49.620  41.068  1.00 98.97           O  
ATOM   2312  CB  ASP J 284      -5.904  52.079  40.356  1.00 98.97           C  
ATOM   2313  CG  ASP J 284      -5.832  53.183  39.324  1.00 98.90           C  
ATOM   2314  OD1 ASP J 284      -6.787  53.314  38.523  1.00 98.61           O  
ATOM   2315  OD2 ASP J 284      -4.818  53.911  39.309  1.00 98.53           O  
ATOM   2316  N   VAL J 285      -6.873  50.455  42.856  1.00 99.00           N  
ATOM   2317  CA  VAL J 285      -6.912  49.216  43.637  1.00 99.00           C  
ATOM   2318  C   VAL J 285      -7.727  49.494  44.888  1.00 99.00           C  
ATOM   2319  O   VAL J 285      -7.417  50.431  45.633  1.00 98.99           O  
ATOM   2320  CB  VAL J 285      -5.490  48.738  44.007  1.00 99.00           C  
ATOM   2321  CG1 VAL J 285      -5.532  47.587  45.016  1.00 98.96           C  
ATOM   2322  CG2 VAL J 285      -4.724  48.320  42.753  1.00 98.97           C  
ATOM   2323  N   GLY J 286      -8.761  48.703  45.131  1.00 99.00           N  
ATOM   2324  CA  GLY J 286      -9.553  48.900  46.333  1.00 98.99           C  
ATOM   2325  C   GLY J 286     -10.533  47.773  46.568  1.00 99.00           C  
ATOM   2326  O   GLY J 286     -10.898  47.051  45.638  1.00 98.99           O  
ATOM   2327  N   PRO J 287     -10.970  47.618  47.817  1.00 99.00           N  
ATOM   2328  CA  PRO J 287     -11.885  46.534  48.163  1.00 99.00           C  
ATOM   2329  C   PRO J 287     -13.325  46.842  47.783  1.00 99.00           C  
ATOM   2330  O   PRO J 287     -13.727  48.007  47.660  1.00 99.00           O  
ATOM   2331  CB  PRO J 287     -11.756  46.443  49.685  1.00 99.00           C  
ATOM   2332  CG  PRO J 287     -11.497  47.871  50.089  1.00 98.95           C  
ATOM   2333  CD  PRO J 287     -10.618  48.433  48.984  1.00 99.00           C  
ATOM   2334  N   VAL J 288     -14.093  45.768  47.624  1.00 99.00           N  
ATOM   2335  CA  VAL J 288     -15.541  45.843  47.493  1.00 99.00           C  
ATOM   2336  C   VAL J 288     -16.126  45.125  48.698  1.00 99.00           C  
ATOM   2337  O   VAL J 288     -15.847  43.939  48.918  1.00 98.99           O  
ATOM   2338  CB  VAL J 288     -16.032  45.199  46.182  1.00 98.99           C  
ATOM   2339  CG1 VAL J 288     -17.557  45.240  46.105  1.00 98.90           C  
ATOM   2340  CG2 VAL J 288     -15.411  45.912  44.983  1.00 98.94           C  
ATOM   2341  N   PHE J 289     -16.923  45.839  49.481  1.00 99.00           N  
ATOM   2342  CA  PHE J 289     -17.472  45.314  50.726  1.00 99.00           C  
ATOM   2343  C   PHE J 289     -18.972  45.084  50.622  1.00 99.00           C  
ATOM   2344  O   PHE J 289     -19.719  45.960  50.172  1.00 99.00           O  
ATOM   2345  CB  PHE J 289     -17.221  46.285  51.882  1.00 99.00           C  
ATOM   2346  CG  PHE J 289     -15.776  46.441  52.279  1.00 99.00           C  
ATOM   2347  CD1 PHE J 289     -14.985  45.338  52.550  1.00 98.98           C  
ATOM   2348  CD2 PHE J 289     -15.220  47.701  52.427  1.00 98.98           C  
ATOM   2349  CE1 PHE J 289     -13.662  45.487  52.951  1.00 98.97           C  
ATOM   2350  CE2 PHE J 289     -13.898  47.861  52.830  1.00 98.97           C  
ATOM   2351  CZ  PHE J 289     -13.120  46.750  53.090  1.00 98.97           C  
ATOM   2352  N   SER J 290     -19.400  43.918  51.077  1.00 99.00           N  
ATOM   2353  CA  SER J 290     -20.811  43.628  51.287  1.00 99.00           C  
ATOM   2354  C   SER J 290     -21.310  44.322  52.553  1.00 99.00           C  
ATOM   2355  O   SER J 290     -20.525  44.851  53.347  1.00 99.00           O  
ATOM   2356  CB  SER J 290     -21.004  42.122  51.436  1.00 98.99           C  
ATOM   2357  OG  SER J 290     -20.357  41.669  52.620  1.00 98.90           O  
ATOM   2358  N   ASP J 291     -22.628  44.283  52.771  1.00 99.00           N  
ATOM   2359  CA  ASP J 291     -23.167  44.792  54.033  1.00 99.00           C  
ATOM   2360  C   ASP J 291     -22.535  44.071  55.220  1.00 99.00           C  
ATOM   2361  O   ASP J 291     -22.198  44.699  56.230  1.00 98.99           O  
ATOM   2362  CB  ASP J 291     -24.691  44.608  54.091  1.00 98.98           C  
ATOM   2363  CG  ASP J 291     -25.469  45.616  53.266  1.00 98.71           C  
ATOM   2364  OD1 ASP J 291     -24.938  46.697  52.941  1.00 97.47           O  
ATOM   2365  OD2 ASP J 291     -26.644  45.321  52.958  1.00 97.06           O  
ATOM   2366  N   ALA J 292     -22.378  42.743  55.114  1.00 99.00           N  
ATOM   2367  CA  ALA J 292     -21.795  41.985  56.216  1.00 99.00           C  
ATOM   2368  C   ALA J 292     -20.361  42.423  56.490  1.00 99.00           C  
ATOM   2369  O   ALA J 292     -19.930  42.474  57.650  1.00 99.00           O  
ATOM   2370  CB  ALA J 292     -21.847  40.486  55.919  1.00 98.99           C  
ATOM   2371  N   GLU J 293     -19.619  42.727  55.436  1.00 99.00           N  
ATOM   2372  CA  GLU J 293     -18.235  43.166  55.596  1.00 99.00           C  
ATOM   2373  C   GLU J 293     -18.144  44.578  56.157  1.00 99.00           C  
ATOM   2374  O   GLU J 293     -17.269  44.862  56.981  1.00 99.00           O  
ATOM   2375  CB  GLU J 293     -17.489  43.038  54.267  1.00 98.99           C  
ATOM   2376  CG  GLU J 293     -17.224  41.577  53.918  1.00 98.89           C  
ATOM   2377  CD  GLU J 293     -16.769  41.351  52.494  1.00 98.86           C  
ATOM   2378  OE1 GLU J 293     -17.180  42.120  51.591  1.00 98.10           O  
ATOM   2379  OE2 GLU J 293     -16.013  40.383  52.272  1.00 98.21           O  
ATOM   2380  N   ILE J 294     -19.045  45.470  55.733  1.00 99.00           N  
ATOM   2381  CA  ILE J 294     -19.093  46.804  56.344  1.00 99.00           C  
ATOM   2382  C   ILE J 294     -19.374  46.671  57.839  1.00 99.00           C  
ATOM   2383  O   ILE J 294     -18.716  47.299  58.671  1.00 99.00           O  
ATOM   2384  CB  ILE J 294     -20.151  47.691  55.660  1.00 99.00           C  
ATOM   2385  CG1 ILE J 294     -19.747  48.010  54.208  1.00 98.96           C  
ATOM   2386  CG2 ILE J 294     -20.400  48.973  56.466  1.00 98.97           C  
ATOM   2387  CD1 ILE J 294     -18.544  48.926  54.054  1.00 98.85           C  
ATOM   2388  N   SER J 295     -20.356  45.843  58.183  1.00 99.00           N  
ATOM   2389  CA  SER J 295     -20.680  45.632  59.588  1.00 99.00           C  
ATOM   2390  C   SER J 295     -19.462  45.120  60.356  1.00 99.00           C  
ATOM   2391  O   SER J 295     -19.109  45.639  61.423  1.00 99.00           O  
ATOM   2392  CB  SER J 295     -21.849  44.648  59.694  1.00 98.99           C  
ATOM   2393  OG  SER J 295     -22.170  44.374  61.043  1.00 93.75           O  
ATOM   2394  N   HIS J 296     -18.808  44.096  59.807  1.00 99.00           N  
ATOM   2395  CA  HIS J 296     -17.670  43.493  60.491  1.00 99.00           C  
ATOM   2396  C   HIS J 296     -16.521  44.475  60.681  1.00 99.00           C  
ATOM   2397  O   HIS J 296     -15.969  44.597  61.781  1.00 99.00           O  
ATOM   2398  CB  HIS J 296     -17.178  42.276  59.703  1.00 99.00           C  
ATOM   2399  CG  HIS J 296     -16.025  41.596  60.361  1.00 98.99           C  
ATOM   2400  ND1 HIS J 296     -16.192  40.648  61.350  1.00 98.43           N  
ATOM   2401  CD2 HIS J 296     -14.690  41.763  60.205  1.00 98.38           C  
ATOM   2402  CE1 HIS J 296     -14.999  40.257  61.767  1.00 98.37           C  
ATOM   2403  NE2 HIS J 296     -14.071  40.913  61.090  1.00 98.70           N  
ATOM   2404  N   TYR J 297     -16.138  45.149  59.612  1.00 99.00           N  
ATOM   2405  CA  TYR J 297     -14.919  45.960  59.646  1.00 99.00           C  
ATOM   2406  C   TYR J 297     -15.118  47.341  60.246  1.00 99.00           C  
ATOM   2407  O   TYR J 297     -14.130  47.965  60.648  1.00 99.00           O  
ATOM   2408  CB  TYR J 297     -14.319  46.084  58.243  1.00 99.00           C  
ATOM   2409  CG  TYR J 297     -13.568  44.856  57.793  1.00 99.00           C  
ATOM   2410  CD1 TYR J 297     -12.450  44.413  58.490  1.00 98.99           C  
ATOM   2411  CD2 TYR J 297     -13.956  44.146  56.669  1.00 98.99           C  
ATOM   2412  CE1 TYR J 297     -11.739  43.291  58.076  1.00 98.98           C  
ATOM   2413  CE2 TYR J 297     -13.253  43.023  56.244  1.00 98.98           C  
ATOM   2414  CZ  TYR J 297     -12.147  42.602  56.955  1.00 98.98           C  
ATOM   2415  OH  TYR J 297     -11.447  41.491  56.538  1.00 98.91           O  
ATOM   2416  N   LEU J 298     -16.362  47.837  60.317  1.00 99.00           N  
ATOM   2417  CA  LEU J 298     -16.580  49.217  60.747  1.00 99.00           C  
ATOM   2418  C   LEU J 298     -17.423  49.393  62.003  1.00 99.00           C  
ATOM   2419  O   LEU J 298     -17.269  50.410  62.676  1.00 99.00           O  
ATOM   2420  CB  LEU J 298     -17.170  50.047  59.600  1.00 99.00           C  
ATOM   2421  CG  LEU J 298     -16.243  50.210  58.392  1.00 98.97           C  
ATOM   2422  CD1 LEU J 298     -16.938  51.011  57.299  1.00 98.96           C  
ATOM   2423  CD2 LEU J 298     -14.931  50.888  58.780  1.00 98.93           C  
ATOM   2424  N   LEU J 299     -18.306  48.460  62.358  1.00 99.00           N  
ATOM   2425  CA  LEU J 299     -19.066  48.671  63.591  1.00 99.00           C  
ATOM   2426  C   LEU J 299     -18.117  48.691  64.787  1.00 99.00           C  
ATOM   2427  O   LEU J 299     -17.191  47.876  64.863  1.00 99.00           O  
ATOM   2428  CB  LEU J 299     -20.146  47.609  63.777  1.00 99.00           C  
ATOM   2429  CG  LEU J 299     -21.384  47.798  62.891  1.00 98.97           C  
ATOM   2430  CD1 LEU J 299     -22.355  46.637  63.107  1.00 98.95           C  
ATOM   2431  CD2 LEU J 299     -22.088  49.127  63.175  1.00 98.93           C  
ATOM   2432  N   PRO J 300     -18.327  49.599  65.738  1.00 99.00           N  
ATOM   2433  CA  PRO J 300     -17.392  49.719  66.855  1.00 99.00           C  
ATOM   2434  C   PRO J 300     -17.211  48.429  67.639  1.00 99.00           C  
ATOM   2435  O   PRO J 300     -18.176  47.701  67.908  1.00 98.99           O  
ATOM   2436  CB  PRO J 300     -18.027  50.813  67.722  1.00 98.99           C  
ATOM   2437  CG  PRO J 300     -18.761  51.667  66.737  1.00 98.83           C  
ATOM   2438  CD  PRO J 300     -19.314  50.695  65.726  1.00 98.99           C  
ATOM   2439  N   ARG J 301     -15.960  48.154  67.999  1.00 99.00           N  
ATOM   2440  CA  ARG J 301     -15.592  47.069  68.892  1.00 99.00           C  
ATOM   2441  C   ARG J 301     -14.646  47.657  69.926  1.00 99.00           C  
ATOM   2442  O   ARG J 301     -13.617  48.243  69.566  1.00 98.98           O  
ATOM   2443  CB  ARG J 301     -14.883  45.933  68.154  1.00 98.98           C  
ATOM   2444  CG  ARG J 301     -15.748  45.186  67.165  1.00 98.70           C  
ATOM   2445  CD  ARG J 301     -14.969  44.041  66.548  1.00 98.41           C  
ATOM   2446  NE  ARG J 301     -15.783  43.311  65.583  1.00 97.72           N  
ATOM   2447  CZ  ARG J 301     -15.840  41.987  65.487  1.00 97.68           C  
ATOM   2448  NH1 ARG J 301     -15.118  41.217  66.299  1.00 95.33           N  
ATOM   2449  NH2 ARG J 301     -16.622  41.433  64.573  1.00 95.84           N  
ATOM   2450  N   ASP J 302     -14.973  47.476  71.192  1.00 98.98           N  
ATOM   2451  CA  ASP J 302     -14.194  48.082  72.263  1.00 98.97           C  
ATOM   2452  C   ASP J 302     -12.725  47.681  72.163  1.00 98.98           C  
ATOM   2453  O   ASP J 302     -12.394  46.499  72.048  1.00 98.95           O  
ATOM   2454  CB  ASP J 302     -14.742  47.656  73.626  1.00 98.88           C  
ATOM   2455  CG  ASP J 302     -16.111  48.234  73.927  1.00 94.31           C  
ATOM   2456  OD1 ASP J 302     -16.540  49.181  73.234  1.00 91.44           O  
ATOM   2457  OD2 ASP J 302     -16.750  47.734  74.870  1.00 91.37           O  
ATOM   2458  N   GLY J 303     -11.850  48.674  72.199  1.00 98.98           N  
ATOM   2459  CA  GLY J 303     -10.416  48.437  72.181  1.00 98.98           C  
ATOM   2460  C   GLY J 303      -9.825  48.057  70.842  1.00 98.99           C  
ATOM   2461  O   GLY J 303      -8.609  47.819  70.762  1.00 98.96           O  
ATOM   2462  N   VAL J 304     -10.647  47.999  69.785  1.00 99.00           N  
ATOM   2463  CA  VAL J 304     -10.208  47.469  68.491  1.00 99.00           C  
ATOM   2464  C   VAL J 304     -10.452  48.455  67.357  1.00 99.00           C  
ATOM   2465  O   VAL J 304      -9.509  48.876  66.686  1.00 99.00           O  
ATOM   2466  CB  VAL J 304     -10.897  46.121  68.179  1.00 98.99           C  
ATOM   2467  CG1 VAL J 304     -10.490  45.610  66.795  1.00 98.96           C  
ATOM   2468  CG2 VAL J 304     -10.562  45.093  69.249  1.00 98.97           C  
ATOM   2469  N   VAL J 305     -11.706  48.798  67.108  1.00 99.00           N  
ATOM   2470  CA  VAL J 305     -12.062  49.656  65.982  1.00 99.00           C  
ATOM   2471  C   VAL J 305     -13.108  50.654  66.451  1.00 99.00           C  
ATOM   2472  O   VAL J 305     -13.997  50.324  67.245  1.00 99.00           O  
ATOM   2473  CB  VAL J 305     -12.516  48.838  64.745  1.00 99.00           C  
ATOM   2474  CG1 VAL J 305     -13.702  47.935  65.064  1.00 98.83           C  
ATOM   2475  CG2 VAL J 305     -12.818  49.742  63.555  1.00 98.90           C  
ATOM   2476  N   PHE J 306     -12.972  51.881  65.983  1.00 99.00           N  
ATOM   2477  CA  PHE J 306     -13.736  53.033  66.445  1.00 99.00           C  
ATOM   2478  C   PHE J 306     -14.238  53.742  65.200  1.00 99.00           C  
ATOM   2479  O   PHE J 306     -13.429  54.161  64.368  1.00 98.99           O  
ATOM   2480  CB  PHE J 306     -12.828  53.976  67.245  1.00 99.00           C  
ATOM   2481  CG  PHE J 306     -12.093  53.302  68.379  1.00 99.00           C  
ATOM   2482  CD1 PHE J 306     -10.961  52.532  68.134  1.00 98.93           C  
ATOM   2483  CD2 PHE J 306     -12.531  53.431  69.683  1.00 98.94           C  
ATOM   2484  CE1 PHE J 306     -10.284  51.903  69.170  1.00 98.92           C  
ATOM   2485  CE2 PHE J 306     -11.857  52.808  70.727  1.00 98.93           C  
ATOM   2486  CZ  PHE J 306     -10.732  52.043  70.468  1.00 98.94           C  
ATOM   2487  N   THR J 307     -15.542  53.868  65.066  1.00 99.00           N  
ATOM   2488  CA  THR J 307     -16.124  54.435  63.852  1.00 99.00           C  
ATOM   2489  C   THR J 307     -17.228  55.409  64.210  1.00 99.00           C  
ATOM   2490  O   THR J 307     -18.101  55.100  65.031  1.00 99.00           O  
ATOM   2491  CB  THR J 307     -16.658  53.330  62.928  1.00 99.00           C  
ATOM   2492  OG1 THR J 307     -15.607  52.407  62.638  1.00 98.90           O  
ATOM   2493  CG2 THR J 307     -17.198  53.909  61.622  1.00 98.92           C  
ATOM   2494  N   TYR J 308     -17.178  56.570  63.583  1.00 99.00           N  
ATOM   2495  CA  TYR J 308     -18.100  57.667  63.839  1.00 99.00           C  
ATOM   2496  C   TYR J 308     -18.712  58.121  62.531  1.00 99.00           C  
ATOM   2497  O   TYR J 308     -18.034  58.163  61.500  1.00 99.00           O  
ATOM   2498  CB  TYR J 308     -17.371  58.843  64.508  1.00 99.00           C  
ATOM   2499  CG  TYR J 308     -16.983  58.543  65.934  1.00 99.00           C  
ATOM   2500  CD1 TYR J 308     -15.911  57.708  66.223  1.00 98.96           C  
ATOM   2501  CD2 TYR J 308     -17.720  59.054  66.991  1.00 98.96           C  
ATOM   2502  CE1 TYR J 308     -15.583  57.387  67.532  1.00 98.94           C  
ATOM   2503  CE2 TYR J 308     -17.397  58.742  68.306  1.00 98.94           C  
ATOM   2504  CZ  TYR J 308     -16.330  57.906  68.566  1.00 98.95           C  
ATOM   2505  OH  TYR J 308     -16.020  57.584  69.866  1.00 98.81           O  
ATOM   2506  N   VAL J 309     -19.985  58.470  62.586  1.00 99.00           N  
ATOM   2507  CA  VAL J 309     -20.697  59.003  61.429  1.00 99.00           C  
ATOM   2508  C   VAL J 309     -21.119  60.431  61.717  1.00 99.00           C  
ATOM   2509  O   VAL J 309     -21.349  60.808  62.876  1.00 98.99           O  
ATOM   2510  CB  VAL J 309     -21.936  58.159  61.054  1.00 98.99           C  
ATOM   2511  CG1 VAL J 309     -21.537  56.727  60.708  1.00 98.94           C  
ATOM   2512  CG2 VAL J 309     -22.981  58.178  62.164  1.00 98.95           C  
ATOM   2513  N   VAL J 310     -21.226  61.218  60.664  1.00 98.99           N  
ATOM   2514  CA  VAL J 310     -21.879  62.520  60.730  1.00 98.99           C  
ATOM   2515  C   VAL J 310     -23.303  62.300  60.260  1.00 98.98           C  
ATOM   2516  O   VAL J 310     -23.528  61.927  59.103  1.00 98.95           O  
ATOM   2517  CB  VAL J 310     -21.171  63.568  59.854  1.00 98.97           C  
ATOM   2518  CG1 VAL J 310     -21.943  64.891  59.865  1.00 98.86           C  
ATOM   2519  CG2 VAL J 310     -19.735  63.775  60.331  1.00 98.89           C  
ATOM   2520  N   GLU J 311     -24.257  62.484  61.153  1.00 98.80           N  
ATOM   2521  CA  GLU J 311     -25.664  62.342  60.819  1.00 98.76           C  
ATOM   2522  C   GLU J 311     -26.396  63.625  61.163  1.00 98.62           C  
ATOM   2523  O   GLU J 311     -26.382  64.068  62.313  1.00 97.85           O  
ATOM   2524  CB  GLU J 311     -26.324  61.176  61.555  1.00 98.39           C  
ATOM   2525  CG  GLU J 311     -27.769  60.977  61.095  1.00 96.47           C  
ATOM   2526  CD  GLU J 311     -28.616  60.122  62.009  1.00 96.45           C  
ATOM   2527  OE1 GLU J 311     -28.431  60.184  63.242  1.00 92.08           O  
ATOM   2528  OE2 GLU J 311     -29.488  59.394  61.486  1.00 92.56           O  
ATOM   2529  N   ASN J 312     -27.032  64.192  60.166  1.00 96.68           N  
ATOM   2530  CA  ASN J 312     -27.908  65.336  60.373  1.00 95.96           C  
ATOM   2531  C   ASN J 312     -29.203  65.077  59.622  1.00 96.54           C  
ATOM   2532  O   ASN J 312     -29.184  64.609  58.479  1.00 95.16           O  
ATOM   2533  CB  ASN J 312     -27.238  66.630  59.893  0.99 93.07           C  
ATOM   2534  CG  ASN J 312     -26.028  67.009  60.728  0.98 88.67           C  
ATOM   2535  OD1 ASN J 312     -24.892  66.998  60.249  0.98 82.99           O  
ATOM   2536  ND2 ASN J 312     -26.271  67.337  61.990  0.98 80.84           N  
ATOM   2537  N   ASP J 313     -30.320  65.352  60.273  0.99 95.91           N  
ATOM   2538  CA  ASP J 313     -31.640  65.137  59.677  0.99 95.92           C  
ATOM   2539  C   ASP J 313     -31.802  63.699  59.178  0.99 96.12           C  
ATOM   2540  O   ASP J 313     -32.289  63.464  58.068  0.99 93.37           O  
ATOM   2541  CB  ASP J 313     -31.891  66.143  58.546  0.99 94.25           C  
ATOM   2542  CG  ASP J 313     -31.810  67.583  59.022  0.94 88.48           C  
ATOM   2543  OD1 ASP J 313     -32.270  67.862  60.151  0.94 83.36           O  
ATOM   2544  OD2 ASP J 313     -31.284  68.429  58.275  0.94 81.92           O  
ATOM   2545  N   LYS J 314     -31.365  62.736  59.985  1.00 96.00           N  
ATOM   2546  CA  LYS J 314     -31.512  61.300  59.725  1.00 95.73           C  
ATOM   2547  C   LYS J 314     -30.743  60.799  58.500  1.00 96.61           C  
ATOM   2548  O   LYS J 314     -31.002  59.694  58.014  1.00 95.05           O  
ATOM   2549  CB  LYS J 314     -32.995  60.908  59.625  1.00 93.81           C  
ATOM   2550  CG  LYS J 314     -33.789  61.173  60.896  0.91 88.65           C  
ATOM   2551  CD  LYS J 314     -35.205  60.636  60.781  0.90 81.67           C  
ATOM   2552  CE  LYS J 314     -35.985  60.842  62.065  0.89 73.93           C  
ATOM   2553  NZ  LYS J 314     -37.370  60.308  61.960  0.88 65.35           N  
ATOM   2554  N   LYS J 315     -29.775  61.572  58.018  1.00 97.96           N  
ATOM   2555  CA  LYS J 315     -28.966  61.181  56.869  1.00 98.25           C  
ATOM   2556  C   LYS J 315     -27.502  61.128  57.266  1.00 98.68           C  
ATOM   2557  O   LYS J 315     -26.962  62.097  57.807  1.00 98.49           O  
ATOM   2558  CB  LYS J 315     -29.155  62.184  55.723  1.00 97.05           C  
ATOM   2559  CG  LYS J 315     -28.459  61.790  54.437  0.92 85.84           C  
ATOM   2560  CD  LYS J 315     -29.331  60.877  53.610  0.89 81.91           C  
ATOM   2561  CE  LYS J 315     -28.590  60.234  52.453  0.88 72.27           C  
ATOM   2562  NZ  LYS J 315     -27.747  61.161  51.672  0.88 63.88           N  
ATOM   2563  N   VAL J 316     -26.858  59.996  56.992  1.00 98.78           N  
ATOM   2564  CA  VAL J 316     -25.416  59.874  57.199  1.00 98.83           C  
ATOM   2565  C   VAL J 316     -24.718  60.427  55.966  1.00 98.88           C  
ATOM   2566  O   VAL J 316     -24.907  59.916  54.859  1.00 98.76           O  
ATOM   2567  CB  VAL J 316     -24.997  58.414  57.446  1.00 98.66           C  
ATOM   2568  CG1 VAL J 316     -23.473  58.278  57.422  1.00 97.94           C  
ATOM   2569  CG2 VAL J 316     -25.567  57.920  58.770  1.00 98.09           C  
ATOM   2570  N   THR J 317     -23.908  61.454  56.158  1.00 98.93           N  
ATOM   2571  CA  THR J 317     -23.235  62.126  55.047  1.00 98.94           C  
ATOM   2572  C   THR J 317     -21.730  61.901  55.012  1.00 98.96           C  
ATOM   2573  O   THR J 317     -21.106  62.115  53.969  1.00 98.93           O  
ATOM   2574  CB  THR J 317     -23.501  63.635  55.084  1.00 98.88           C  
ATOM   2575  OG1 THR J 317     -23.112  64.159  56.361  1.00 98.51           O  
ATOM   2576  CG2 THR J 317     -24.976  63.933  54.849  1.00 98.50           C  
ATOM   2577  N   ASP J 318     -21.142  61.507  56.134  1.00 98.99           N  
ATOM   2578  CA  ASP J 318     -19.690  61.384  56.267  1.00 98.99           C  
ATOM   2579  C   ASP J 318     -19.426  60.349  57.349  1.00 99.00           C  
ATOM   2580  O   ASP J 318     -20.273  60.127  58.225  1.00 98.99           O  
ATOM   2581  CB  ASP J 318     -19.045  62.715  56.698  1.00 98.99           C  
ATOM   2582  CG  ASP J 318     -19.536  63.917  55.916  1.00 98.94           C  
ATOM   2583  OD1 ASP J 318     -20.643  64.430  56.239  1.00 98.53           O  
ATOM   2584  OD2 ASP J 318     -18.833  64.367  54.988  1.00 98.34           O  
ATOM   2585  N   PHE J 319     -18.253  59.713  57.312  1.00 99.00           N  
ATOM   2586  CA  PHE J 319     -17.845  58.871  58.425  1.00 99.00           C  
ATOM   2587  C   PHE J 319     -16.329  58.758  58.447  1.00 99.00           C  
ATOM   2588  O   PHE J 319     -15.656  59.008  57.438  1.00 99.00           O  
ATOM   2589  CB  PHE J 319     -18.488  57.471  58.368  1.00 99.00           C  
ATOM   2590  CG  PHE J 319     -17.739  56.496  57.499  1.00 99.00           C  
ATOM   2591  CD1 PHE J 319     -17.913  56.491  56.122  1.00 99.00           C  
ATOM   2592  CD2 PHE J 319     -16.842  55.597  58.057  1.00 99.00           C  
ATOM   2593  CE1 PHE J 319     -17.202  55.608  55.317  1.00 98.99           C  
ATOM   2594  CE2 PHE J 319     -16.129  54.709  57.262  1.00 98.99           C  
ATOM   2595  CZ  PHE J 319     -16.310  54.716  55.892  1.00 99.00           C  
ATOM   2596  N   PHE J 320     -15.792  58.375  59.607  1.00 99.00           N  
ATOM   2597  CA  PHE J 320     -14.390  57.987  59.702  1.00 99.00           C  
ATOM   2598  C   PHE J 320     -14.255  56.815  60.652  1.00 99.00           C  
ATOM   2599  O   PHE J 320     -15.102  56.599  61.527  1.00 99.00           O  
ATOM   2600  CB  PHE J 320     -13.472  59.136  60.148  1.00 99.00           C  
ATOM   2601  CG  PHE J 320     -13.731  59.650  61.546  1.00 99.00           C  
ATOM   2602  CD1 PHE J 320     -13.257  58.970  62.659  1.00 98.99           C  
ATOM   2603  CD2 PHE J 320     -14.434  60.831  61.744  1.00 98.99           C  
ATOM   2604  CE1 PHE J 320     -13.490  59.451  63.946  1.00 98.99           C  
ATOM   2605  CE2 PHE J 320     -14.670  61.319  63.026  1.00 98.99           C  
ATOM   2606  CZ  PHE J 320     -14.197  60.629  64.127  1.00 98.99           C  
ATOM   2607  N   SER J 321     -13.173  56.075  60.480  1.00 99.00           N  
ATOM   2608  CA  SER J 321     -12.866  54.939  61.333  1.00 99.00           C  
ATOM   2609  C   SER J 321     -11.380  54.933  61.640  1.00 99.00           C  
ATOM   2610  O   SER J 321     -10.565  55.370  60.819  1.00 99.00           O  
ATOM   2611  CB  SER J 321     -13.277  53.636  60.645  1.00 99.00           C  
ATOM   2612  OG  SER J 321     -13.053  52.502  61.466  1.00 98.98           O  
ATOM   2613  N   PHE J 322     -11.025  54.439  62.824  1.00 99.00           N  
ATOM   2614  CA  PHE J 322      -9.636  54.159  63.144  1.00 99.00           C  
ATOM   2615  C   PHE J 322      -9.572  52.873  63.954  1.00 99.00           C  
ATOM   2616  O   PHE J 322     -10.566  52.448  64.549  1.00 99.00           O  
ATOM   2617  CB  PHE J 322      -8.939  55.331  63.851  1.00 99.00           C  
ATOM   2618  CG  PHE J 322      -9.514  55.737  65.190  1.00 99.00           C  
ATOM   2619  CD1 PHE J 322      -9.037  55.183  66.366  1.00 99.00           C  
ATOM   2620  CD2 PHE J 322     -10.495  56.719  65.274  1.00 99.00           C  
ATOM   2621  CE1 PHE J 322      -9.533  55.589  67.603  1.00 98.99           C  
ATOM   2622  CE2 PHE J 322     -10.997  57.131  66.506  1.00 98.99           C  
ATOM   2623  CZ  PHE J 322     -10.513  56.563  67.672  1.00 98.99           C  
ATOM   2624  N   TYR J 323      -8.409  52.227  63.947  1.00 99.00           N  
ATOM   2625  CA  TYR J 323      -8.235  50.995  64.711  1.00 99.00           C  
ATOM   2626  C   TYR J 323      -7.010  51.112  65.598  1.00 99.00           C  
ATOM   2627  O   TYR J 323      -6.132  51.945  65.368  1.00 99.00           O  
ATOM   2628  CB  TYR J 323      -8.168  49.756  63.801  1.00 99.00           C  
ATOM   2629  CG  TYR J 323      -7.086  49.778  62.740  1.00 98.99           C  
ATOM   2630  CD1 TYR J 323      -5.799  49.335  63.011  1.00 98.97           C  
ATOM   2631  CD2 TYR J 323      -7.364  50.224  61.451  1.00 98.97           C  
ATOM   2632  CE1 TYR J 323      -4.809  49.344  62.032  1.00 98.95           C  
ATOM   2633  CE2 TYR J 323      -6.382  50.236  60.464  1.00 98.94           C  
ATOM   2634  CZ  TYR J 323      -5.107  49.797  60.762  1.00 98.95           C  
ATOM   2635  OH  TYR J 323      -4.133  49.812  59.786  1.00 98.77           O  
ATOM   2636  N   ARG J 324      -6.973  50.291  66.632  1.00 99.00           N  
ATOM   2637  CA  ARG J 324      -5.935  50.371  67.663  1.00 99.00           C  
ATOM   2638  C   ARG J 324      -4.921  49.250  67.512  1.00 99.00           C  
ATOM   2639  O   ARG J 324      -5.294  48.074  67.496  1.00 98.99           O  
ATOM   2640  CB  ARG J 324      -6.565  50.272  69.054  1.00 99.00           C  
ATOM   2641  CG  ARG J 324      -5.549  50.248  70.191  1.00 98.92           C  
ATOM   2642  CD  ARG J 324      -6.240  50.215  71.555  1.00 98.79           C  
ATOM   2643  NE  ARG J 324      -5.254  50.207  72.634  1.00 98.37           N  
ATOM   2644  CZ  ARG J 324      -4.930  49.148  73.366  1.00 98.32           C  
ATOM   2645  NH1 ARG J 324      -5.525  47.977  73.173  1.00 96.26           N  
ATOM   2646  NH2 ARG J 324      -3.993  49.261  74.303  1.00 96.20           N  
ATOM   2647  N   ILE J 325      -3.644  49.619  67.445  1.00 98.99           N  
ATOM   2648  CA  ILE J 325      -2.555  48.654  67.608  1.00 98.98           C  
ATOM   2649  C   ILE J 325      -1.585  49.237  68.624  1.00 98.98           C  
ATOM   2650  O   ILE J 325      -0.850  50.176  68.303  1.00 98.95           O  
ATOM   2651  CB  ILE J 325      -1.774  48.355  66.311  1.00 98.95           C  
ATOM   2652  CG1 ILE J 325      -2.692  48.073  65.125  1.00 98.62           C  
ATOM   2653  CG2 ILE J 325      -0.830  47.166  66.575  1.00 98.66           C  
ATOM   2654  CD1 ILE J 325      -1.922  47.901  63.811  1.00 98.22           C  
ATOM   2655  N   PRO J 326      -1.569  48.723  69.848  1.00 98.96           N  
ATOM   2656  CA  PRO J 326      -0.503  49.142  70.755  1.00 98.96           C  
ATOM   2657  C   PRO J 326       0.811  48.484  70.354  1.00 98.96           C  
ATOM   2658  O   PRO J 326       0.824  47.392  69.773  1.00 98.92           O  
ATOM   2659  CB  PRO J 326      -0.978  48.654  72.126  1.00 98.87           C  
ATOM   2660  CG  PRO J 326      -1.894  47.512  71.838  1.00 98.37           C  
ATOM   2661  CD  PRO J 326      -2.474  47.733  70.462  1.00 98.90           C  
ATOM   2662  N   SER J 327       1.913  49.139  70.662  1.00 98.91           N  
ATOM   2663  CA  SER J 327       3.234  48.539  70.488  1.00 98.90           C  
ATOM   2664  C   SER J 327       3.914  48.435  71.837  1.00 98.88           C  
ATOM   2665  O   SER J 327       3.845  49.362  72.647  1.00 98.85           O  
ATOM   2666  CB  SER J 327       4.105  49.360  69.538  1.00 98.86           C  
ATOM   2667  OG  SER J 327       3.619  49.300  68.209  1.00 98.70           O  
ATOM   2668  N   THR J 328       4.583  47.314  72.072  1.00 98.87           N  
ATOM   2669  CA  THR J 328       5.432  47.171  73.245  1.00 98.84           C  
ATOM   2670  C   THR J 328       6.590  48.151  73.130  1.00 98.82           C  
ATOM   2671  O   THR J 328       7.241  48.228  72.085  1.00 98.72           O  
ATOM   2672  CB  THR J 328       5.976  45.741  73.331  1.00 98.76           C  
ATOM   2673  OG1 THR J 328       4.881  44.825  73.428  1.00 98.29           O  
ATOM   2674  CG2 THR J 328       6.897  45.575  74.538  1.00 98.33           C  
ATOM   2675  N   VAL J 329       6.846  48.899  74.203  1.00 98.77           N  
ATOM   2676  CA  VAL J 329       8.020  49.766  74.267  1.00 98.74           C  
ATOM   2677  C   VAL J 329       9.138  48.933  74.884  1.00 98.65           C  
ATOM   2678  O   VAL J 329       9.099  48.597  76.075  1.00 98.32           O  
ATOM   2679  CB  VAL J 329       7.744  51.037  75.087  1.00 98.64           C  
ATOM   2680  CG1 VAL J 329       8.966  51.952  75.062  1.00 98.24           C  
ATOM   2681  CG2 VAL J 329       6.514  51.768  74.554  1.00 98.34           C  
ATOM   2682  N   ILE J 330      10.127  48.574  74.067  1.00 98.29           N  
ATOM   2683  CA  ILE J 330      11.080  47.536  74.452  1.00 97.75           C  
ATOM   2684  C   ILE J 330      12.062  48.017  75.521  1.00 95.95           C  
ATOM   2685  O   ILE J 330      12.391  47.271  76.448  1.00 90.51           O  
ATOM   2686  CB  ILE J 330      11.812  46.999  73.201  1.00 97.63           C  
ATOM   2687  CG1 ILE J 330      10.797  46.341  72.252  1.00 97.11           C  
ATOM   2688  CG2 ILE J 330      12.908  46.006  73.591  1.00 96.91           C  
ATOM   2689  CD1 ILE J 330      11.349  45.993  70.877  1.00 96.73           C  
ATOM   2690  N   GLY J 331      12.526  49.256  75.426  0.98 89.71           N  
ATOM   2691  CA  GLY J 331      13.595  49.733  76.294  0.98 87.77           C  
ATOM   2692  C   GLY J 331      13.267  50.955  77.126  0.98 90.02           C  
ATOM   2693  O   GLY J 331      14.038  51.916  77.151  0.98 83.42           O  
ATOM   2694  N   ASN J 332      12.128  50.939  77.824  0.98 88.53           N  
ATOM   2695  CA  ASN J 332      11.749  52.065  78.678  0.98 89.28           C  
ATOM   2696  C   ASN J 332      11.014  51.535  79.903  0.98 90.33           C  
ATOM   2697  O   ASN J 332      10.088  50.741  79.768  0.98 89.93           O  
ATOM   2698  CB  ASN J 332      10.867  53.060  77.908  0.98 88.38           C  
ATOM   2699  CG  ASN J 332      10.630  54.345  78.672  0.96 88.09           C  
ATOM   2700  OD1 ASN J 332       9.815  54.389  79.589  0.96 82.95           O  
ATOM   2701  ND2 ASN J 332      11.349  55.403  78.305  0.96 80.37           N  
ATOM   2702  N   SER J 333      11.425  51.966  81.098  0.95 91.54           N  
ATOM   2703  CA  SER J 333      10.834  51.457  82.336  0.95 92.50           C  
ATOM   2704  C   SER J 333       9.625  52.262  82.806  0.96 93.56           C  
ATOM   2705  O   SER J 333       8.898  51.808  83.694  0.96 89.73           O  
ATOM   2706  CB  SER J 333      11.886  51.404  83.446  0.96 88.86           C  
ATOM   2707  OG  SER J 333      12.474  52.671  83.655  0.91 79.98           O  
ATOM   2708  N   ASN J 334       9.396  53.436  82.228  0.98 94.43           N  
ATOM   2709  CA  ASN J 334       8.275  54.276  82.640  0.98 95.34           C  
ATOM   2710  C   ASN J 334       6.984  53.952  81.898  0.98 96.21           C  
ATOM   2711  O   ASN J 334       5.894  54.199  82.420  0.98 94.90           O  
ATOM   2712  CB  ASN J 334       8.617  55.752  82.440  0.98 93.66           C  
ATOM   2713  CG  ASN J 334       9.740  56.218  83.340  0.95 89.05           C  
ATOM   2714  OD1 ASN J 334       9.882  55.741  84.466  0.95 81.36           O  
ATOM   2715  ND2 ASN J 334      10.540  57.155  82.852  0.95 79.35           N  
ATOM   2716  N   TYR J 335       7.099  53.429  80.695  0.99 97.41           N  
ATOM   2717  CA  TYR J 335       5.943  53.105  79.866  0.99 97.65           C  
ATOM   2718  C   TYR J 335       6.125  51.726  79.267  0.99 97.61           C  
ATOM   2719  O   TYR J 335       7.201  51.405  78.757  0.99 96.66           O  
ATOM   2720  CB  TYR J 335       5.791  54.105  78.717  1.00 97.41           C  
ATOM   2721  CG  TYR J 335       5.456  55.513  79.139  0.99 97.88           C  
ATOM   2722  CD1 TYR J 335       4.156  55.863  79.478  0.99 97.01           C  
ATOM   2723  CD2 TYR J 335       6.433  56.496  79.179  0.99 97.00           C  
ATOM   2724  CE1 TYR J 335       3.839  57.158  79.848  0.99 96.54           C  
ATOM   2725  CE2 TYR J 335       6.124  57.797  79.551  0.99 96.63           C  
ATOM   2726  CZ  TYR J 335       4.826  58.120  79.880  0.99 97.07           C  
ATOM   2727  OH  TYR J 335       4.514  59.410  80.245  0.99 96.23           O  
ATOM   2728  N   ASN J 336       5.071  50.919  79.300  1.00 98.13           N  
ATOM   2729  CA  ASN J 336       5.102  49.601  78.678  1.00 98.17           C  
ATOM   2730  C   ASN J 336       4.606  49.619  77.242  1.00 98.52           C  
ATOM   2731  O   ASN J 336       5.067  48.819  76.428  1.00 98.20           O  
ATOM   2732  CB  ASN J 336       4.251  48.607  79.473  1.00 96.86           C  
ATOM   2733  CG  ASN J 336       4.779  48.342  80.865  0.98 86.22           C  
ATOM   2734  OD1 ASN J 336       3.999  48.190  81.808  0.98 74.44           O  
ATOM   2735  ND2 ASN J 336       6.095  48.272  81.003  0.98 72.78           N  
ATOM   2736  N   LEU J 337       3.660  50.498  76.937  1.00 98.69           N  
ATOM   2737  CA  LEU J 337       2.984  50.498  75.644  1.00 98.71           C  
ATOM   2738  C   LEU J 337       2.948  51.876  75.016  1.00 98.77           C  
ATOM   2739  O   LEU J 337       2.782  52.888  75.700  1.00 98.67           O  
ATOM   2740  CB  LEU J 337       1.535  50.012  75.780  1.00 98.49           C  
ATOM   2741  CG  LEU J 337       1.289  48.565  76.186  1.00 97.52           C  
ATOM   2742  CD1 LEU J 337      -0.211  48.326  76.339  1.00 96.29           C  
ATOM   2743  CD2 LEU J 337       1.880  47.601  75.168  1.00 96.14           C  
ATOM   2744  N   LEU J 338       3.072  51.881  73.701  1.00 98.79           N  
ATOM   2745  CA  LEU J 338       2.731  53.012  72.848  1.00 98.82           C  
ATOM   2746  C   LEU J 338       1.338  52.724  72.302  1.00 98.88           C  
ATOM   2747  O   LEU J 338       1.135  51.702  71.641  1.00 98.86           O  
ATOM   2748  CB  LEU J 338       3.753  53.109  71.708  1.00 98.73           C  
ATOM   2749  CG  LEU J 338       3.428  54.026  70.532  1.00 98.35           C  
ATOM   2750  CD1 LEU J 338       3.344  55.474  70.982  1.00 97.77           C  
ATOM   2751  CD2 LEU J 338       4.492  53.866  69.443  1.00 97.58           C  
ATOM   2752  N   ASN J 339       0.374  53.592  72.594  1.00 98.95           N  
ATOM   2753  CA  ASN J 339      -1.015  53.366  72.208  1.00 98.96           C  
ATOM   2754  C   ASN J 339      -1.301  54.141  70.923  1.00 98.97           C  
ATOM   2755  O   ASN J 339      -1.505  55.362  70.956  1.00 98.95           O  
ATOM   2756  CB  ASN J 339      -1.942  53.809  73.344  1.00 98.93           C  
ATOM   2757  CG  ASN J 339      -3.368  53.347  73.156  1.00 98.34           C  
ATOM   2758  OD1 ASN J 339      -3.625  52.371  72.447  1.00 93.24           O  
ATOM   2759  ND2 ASN J 339      -4.302  54.024  73.814  1.00 92.94           N  
ATOM   2760  N   ALA J 340      -1.301  53.442  69.801  1.00 98.98           N  
ATOM   2761  CA  ALA J 340      -1.427  54.080  68.495  1.00 98.99           C  
ATOM   2762  C   ALA J 340      -2.786  53.822  67.865  1.00 98.99           C  
ATOM   2763  O   ALA J 340      -3.292  52.697  67.876  1.00 98.99           O  
ATOM   2764  CB  ALA J 340      -0.322  53.603  67.555  1.00 98.96           C  
ATOM   2765  N   ALA J 341      -3.354  54.880  67.302  1.00 99.00           N  
ATOM   2766  CA  ALA J 341      -4.547  54.823  66.469  1.00 99.00           C  
ATOM   2767  C   ALA J 341      -4.112  54.885  65.014  1.00 99.00           C  
ATOM   2768  O   ALA J 341      -3.250  55.690  64.660  1.00 98.99           O  
ATOM   2769  CB  ALA J 341      -5.469  55.999  66.780  1.00 98.99           C  
ATOM   2770  N   TYR J 342      -4.718  54.049  64.175  1.00 99.00           N  
ATOM   2771  CA  TYR J 342      -4.403  54.005  62.749  1.00 99.00           C  
ATOM   2772  C   TYR J 342      -5.619  54.437  61.949  1.00 99.00           C  
ATOM   2773  O   TYR J 342      -6.716  53.906  62.144  1.00 99.00           O  
ATOM   2774  CB  TYR J 342      -3.977  52.588  62.333  1.00 98.99           C  
ATOM   2775  CG  TYR J 342      -2.603  52.220  62.845  1.00 98.98           C  
ATOM   2776  CD1 TYR J 342      -2.404  51.886  64.178  1.00 98.92           C  
ATOM   2777  CD2 TYR J 342      -1.501  52.250  62.003  1.00 98.91           C  
ATOM   2778  CE1 TYR J 342      -1.134  51.591  64.661  1.00 98.85           C  
ATOM   2779  CE2 TYR J 342      -0.228  51.954  62.476  1.00 98.84           C  
ATOM   2780  CZ  TYR J 342      -0.054  51.632  63.805  1.00 98.84           C  
ATOM   2781  OH  TYR J 342       1.207  51.352  64.277  1.00 98.62           O  
ATOM   2782  N   VAL J 343      -5.423  55.388  61.045  1.00 99.00           N  
ATOM   2783  CA  VAL J 343      -6.516  55.807  60.165  1.00 99.00           C  
ATOM   2784  C   VAL J 343      -6.963  54.607  59.334  1.00 99.00           C  
ATOM   2785  O   VAL J 343      -6.145  53.930  58.696  1.00 98.99           O  
ATOM   2786  CB  VAL J 343      -6.096  56.976  59.254  1.00 99.00           C  
ATOM   2787  CG1 VAL J 343      -7.234  57.359  58.301  1.00 98.99           C  
ATOM   2788  CG2 VAL J 343      -5.675  58.184  60.095  1.00 98.99           C  
ATOM   2789  N   HIS J 344      -8.262  54.337  59.368  1.00 99.00           N  
ATOM   2790  CA  HIS J 344      -8.901  53.224  58.669  1.00 99.00           C  
ATOM   2791  C   HIS J 344      -9.655  53.812  57.478  1.00 99.00           C  
ATOM   2792  O   HIS J 344      -9.125  54.703  56.799  1.00 99.00           O  
ATOM   2793  CB  HIS J 344      -9.793  52.479  59.699  1.00 99.00           C  
ATOM   2794  CG  HIS J 344     -10.264  51.107  59.316  1.00 99.00           C  
ATOM   2795  ND1 HIS J 344     -11.413  50.558  59.847  1.00 97.39           N  
ATOM   2796  CD2 HIS J 344      -9.737  50.162  58.513  1.00 97.43           C  
ATOM   2797  CE1 HIS J 344     -11.568  49.333  59.384  1.00 97.66           C  
ATOM   2798  NE2 HIS J 344     -10.568  49.066  58.570  1.00 98.40           N  
ATOM   2799  N   TYR J 345     -10.861  53.350  57.198  1.00 99.00           N  
ATOM   2800  CA  TYR J 345     -11.624  53.902  56.086  1.00 99.00           C  
ATOM   2801  C   TYR J 345     -12.389  55.146  56.508  1.00 99.00           C  
ATOM   2802  O   TYR J 345     -12.669  55.360  57.692  1.00 99.00           O  
ATOM   2803  CB  TYR J 345     -12.588  52.856  55.517  1.00 99.00           C  
ATOM   2804  CG  TYR J 345     -11.867  51.696  54.880  1.00 99.00           C  
ATOM   2805  CD1 TYR J 345     -11.256  51.835  53.641  1.00 99.00           C  
ATOM   2806  CD2 TYR J 345     -11.775  50.470  55.529  1.00 99.00           C  
ATOM   2807  CE1 TYR J 345     -10.569  50.775  53.053  1.00 99.00           C  
ATOM   2808  CE2 TYR J 345     -11.091  49.402  54.949  1.00 99.00           C  
ATOM   2809  CZ  TYR J 345     -10.491  49.565  53.714  1.00 99.00           C  
ATOM   2810  OH  TYR J 345      -9.810  48.512  53.143  1.00 98.99           O  
ATOM   2811  N   TYR J 346     -12.733  55.949  55.514  1.00 99.00           N  
ATOM   2812  CA  TYR J 346     -13.522  57.157  55.734  1.00 99.00           C  
ATOM   2813  C   TYR J 346     -14.167  57.554  54.416  1.00 99.00           C  
ATOM   2814  O   TYR J 346     -13.792  57.061  53.347  1.00 99.00           O  
ATOM   2815  CB  TYR J 346     -12.650  58.310  56.274  1.00 99.00           C  
ATOM   2816  CG  TYR J 346     -11.438  58.621  55.420  1.00 99.00           C  
ATOM   2817  CD1 TYR J 346     -11.552  59.338  54.231  1.00 99.00           C  
ATOM   2818  CD2 TYR J 346     -10.173  58.186  55.798  1.00 98.99           C  
ATOM   2819  CE1 TYR J 346     -10.439  59.608  53.443  1.00 98.99           C  
ATOM   2820  CE2 TYR J 346      -9.055  58.455  55.016  1.00 98.99           C  
ATOM   2821  CZ  TYR J 346      -9.194  59.166  53.839  1.00 99.00           C  
ATOM   2822  OH  TYR J 346      -8.088  59.429  53.065  1.00 98.99           O  
ATOM   2823  N   ALA J 347     -15.138  58.461  54.496  1.00 99.00           N  
ATOM   2824  CA  ALA J 347     -15.699  59.108  53.313  1.00 99.00           C  
ATOM   2825  C   ALA J 347     -16.305  60.425  53.750  1.00 99.00           C  
ATOM   2826  O   ALA J 347     -16.984  60.491  54.781  1.00 98.99           O  
ATOM   2827  CB  ALA J 347     -16.760  58.235  52.632  1.00 98.99           C  
ATOM   2828  N   ALA J 348     -16.055  61.467  52.975  1.00 98.99           N  
ATOM   2829  CA  ALA J 348     -16.593  62.795  53.247  1.00 98.98           C  
ATOM   2830  C   ALA J 348     -17.409  63.252  52.049  1.00 98.96           C  
ATOM   2831  O   ALA J 348     -16.908  63.246  50.920  1.00 98.82           O  
ATOM   2832  CB  ALA J 348     -15.465  63.790  53.526  1.00 98.94           C  
ATOM   2833  N   THR J 349     -18.661  63.624  52.290  1.00 98.93           N  
ATOM   2834  CA  THR J 349     -19.491  64.182  51.222  1.00 98.88           C  
ATOM   2835  C   THR J 349     -20.037  65.565  51.555  1.00 98.83           C  
ATOM   2836  O   THR J 349     -20.445  66.280  50.634  1.00 98.52           O  
ATOM   2837  CB  THR J 349     -20.676  63.265  50.849  1.00 98.78           C  
ATOM   2838  OG1 THR J 349     -21.689  63.316  51.853  1.00 98.20           O  
ATOM   2839  CG2 THR J 349     -20.223  61.822  50.648  1.00 98.16           C  
ATOM   2840  N   SER J 350     -20.060  65.948  52.836  1.00 98.76           N  
ATOM   2841  CA  SER J 350     -20.681  67.217  53.227  1.00 98.69           C  
ATOM   2842  C   SER J 350     -19.697  68.247  53.760  1.00 98.72           C  
ATOM   2843  O   SER J 350     -20.050  69.429  53.850  1.00 98.46           O  
ATOM   2844  CB  SER J 350     -21.779  66.977  54.271  1.00 98.44           C  
ATOM   2845  OG  SER J 350     -21.254  66.786  55.572  1.00 97.36           O  
ATOM   2846  N   ILE J 351     -18.491  67.817  54.132  1.00 98.87           N  
ATOM   2847  CA  ILE J 351     -17.488  68.697  54.733  1.00 98.89           C  
ATOM   2848  C   ILE J 351     -16.125  68.362  54.139  1.00 98.93           C  
ATOM   2849  O   ILE J 351     -15.923  67.263  53.619  1.00 98.91           O  
ATOM   2850  CB  ILE J 351     -17.449  68.556  56.276  1.00 98.82           C  
ATOM   2851  CG1 ILE J 351     -17.167  67.101  56.689  1.00 98.30           C  
ATOM   2852  CG2 ILE J 351     -18.740  69.073  56.894  1.00 98.14           C  
ATOM   2853  CD1 ILE J 351     -17.101  66.884  58.199  1.00 98.04           C  
ATOM   2854  N   PRO J 352     -15.172  69.302  54.210  1.00 98.93           N  
ATOM   2855  CA  PRO J 352     -13.819  68.980  53.755  1.00 98.95           C  
ATOM   2856  C   PRO J 352     -13.211  67.853  54.573  1.00 98.98           C  
ATOM   2857  O   PRO J 352     -13.492  67.708  55.771  1.00 98.96           O  
ATOM   2858  CB  PRO J 352     -13.047  70.290  53.978  1.00 98.83           C  
ATOM   2859  CG  PRO J 352     -14.101  71.352  53.998  1.00 97.95           C  
ATOM   2860  CD  PRO J 352     -15.300  70.705  54.630  1.00 98.83           C  
ATOM   2861  N   LEU J 353     -12.357  67.072  53.933  1.00 98.99           N  
ATOM   2862  CA  LEU J 353     -11.781  65.917  54.610  1.00 98.99           C  
ATOM   2863  C   LEU J 353     -10.990  66.320  55.853  1.00 99.00           C  
ATOM   2864  O   LEU J 353     -11.063  65.631  56.878  1.00 98.99           O  
ATOM   2865  CB  LEU J 353     -10.916  65.118  53.632  1.00 98.98           C  
ATOM   2866  CG  LEU J 353     -10.353  63.797  54.138  1.00 98.91           C  
ATOM   2867  CD1 LEU J 353     -11.440  62.880  54.703  1.00 98.90           C  
ATOM   2868  CD2 LEU J 353      -9.601  63.108  53.010  1.00 98.90           C  
ATOM   2869  N   HIS J 354     -10.257  67.427  55.814  1.00 98.99           N  
ATOM   2870  CA  HIS J 354      -9.503  67.842  57.002  1.00 98.99           C  
ATOM   2871  C   HIS J 354     -10.427  68.131  58.177  1.00 98.99           C  
ATOM   2872  O   HIS J 354     -10.050  67.911  59.332  1.00 98.98           O  
ATOM   2873  CB  HIS J 354      -8.606  69.054  56.704  1.00 98.96           C  
ATOM   2874  CG  HIS J 354      -9.343  70.325  56.419  1.00 98.77           C  
ATOM   2875  ND1 HIS J 354      -9.781  71.170  57.417  1.00 93.65           N  
ATOM   2876  CD2 HIS J 354      -9.714  70.894  55.246  1.00 93.86           C  
ATOM   2877  CE1 HIS J 354     -10.397  72.207  56.868  1.00 94.69           C  
ATOM   2878  NE2 HIS J 354     -10.370  72.063  55.552  1.00 95.92           N  
ATOM   2879  N   GLN J 355     -11.632  68.609  57.908  1.00 98.98           N  
ATOM   2880  CA  GLN J 355     -12.590  68.889  58.972  1.00 98.97           C  
ATOM   2881  C   GLN J 355     -13.120  67.593  59.581  1.00 98.98           C  
ATOM   2882  O   GLN J 355     -13.344  67.509  60.795  1.00 98.96           O  
ATOM   2883  CB  GLN J 355     -13.734  69.745  58.426  1.00 98.89           C  
ATOM   2884  CG  GLN J 355     -14.739  70.185  59.475  1.00 94.82           C  
ATOM   2885  CD  GLN J 355     -15.813  71.098  58.913  1.00 93.95           C  
ATOM   2886  OE1 GLN J 355     -15.590  71.801  57.920  1.00 90.01           O  
ATOM   2887  NE2 GLN J 355     -16.980  71.086  59.541  1.00 88.10           N  
ATOM   2888  N   LEU J 356     -13.322  66.577  58.751  1.00 99.00           N  
ATOM   2889  CA  LEU J 356     -13.742  65.269  59.253  1.00 99.00           C  
ATOM   2890  C   LEU J 356     -12.643  64.630  60.097  1.00 99.00           C  
ATOM   2891  O   LEU J 356     -12.899  64.133  61.203  1.00 99.00           O  
ATOM   2892  CB  LEU J 356     -14.106  64.366  58.070  1.00 99.00           C  
ATOM   2893  CG  LEU J 356     -14.627  62.971  58.412  1.00 98.99           C  
ATOM   2894  CD1 LEU J 356     -15.984  63.054  59.116  1.00 98.99           C  
ATOM   2895  CD2 LEU J 356     -14.725  62.124  57.146  1.00 98.98           C  
ATOM   2896  N   ILE J 357     -11.416  64.635  59.591  1.00 99.00           N  
ATOM   2897  CA  ILE J 357     -10.326  63.921  60.255  1.00 99.00           C  
ATOM   2898  C   ILE J 357      -9.846  64.660  61.504  1.00 99.00           C  
ATOM   2899  O   ILE J 357      -9.316  64.035  62.423  1.00 99.00           O  
ATOM   2900  CB  ILE J 357      -9.194  63.606  59.256  1.00 99.00           C  
ATOM   2901  CG1 ILE J 357      -9.728  62.749  58.094  1.00 98.97           C  
ATOM   2902  CG2 ILE J 357      -8.022  62.892  59.943  1.00 98.98           C  
ATOM   2903  CD1 ILE J 357     -10.370  61.411  58.503  1.00 98.90           C  
ATOM   2904  N   LEU J 358     -10.061  65.972  61.601  1.00 99.00           N  
ATOM   2905  CA  LEU J 358      -9.795  66.641  62.874  1.00 99.00           C  
ATOM   2906  C   LEU J 358     -10.584  65.979  64.002  1.00 99.00           C  
ATOM   2907  O   LEU J 358     -10.058  65.785  65.104  1.00 99.00           O  
ATOM   2908  CB  LEU J 358     -10.132  68.133  62.796  1.00 98.99           C  
ATOM   2909  CG  LEU J 358      -9.971  68.910  64.111  1.00 98.95           C  
ATOM   2910  CD1 LEU J 358      -8.539  68.838  64.636  1.00 98.87           C  
ATOM   2911  CD2 LEU J 358     -10.407  70.359  63.928  1.00 98.84           C  
ATOM   2912  N   ASP J 359     -11.830  65.607  63.751  1.00 99.00           N  
ATOM   2913  CA  ASP J 359     -12.609  64.927  64.785  1.00 99.00           C  
ATOM   2914  C   ASP J 359     -12.066  63.530  65.089  1.00 99.00           C  
ATOM   2915  O   ASP J 359     -12.197  63.060  66.225  1.00 98.99           O  
ATOM   2916  CB  ASP J 359     -14.095  64.875  64.416  1.00 98.99           C  
ATOM   2917  CG  ASP J 359     -14.881  66.087  64.903  1.00 98.94           C  
ATOM   2918  OD1 ASP J 359     -14.295  66.978  65.572  1.00 98.69           O  
ATOM   2919  OD2 ASP J 359     -16.102  66.135  64.639  1.00 98.64           O  
ATOM   2920  N   LEU J 360     -11.451  62.865  64.110  1.00 99.00           N  
ATOM   2921  CA  LEU J 360     -10.779  61.594  64.401  1.00 99.00           C  
ATOM   2922  C   LEU J 360      -9.673  61.821  65.427  1.00 99.00           C  
ATOM   2923  O   LEU J 360      -9.563  61.081  66.416  1.00 99.00           O  
ATOM   2924  CB  LEU J 360     -10.228  60.977  63.107  1.00 99.00           C  
ATOM   2925  CG  LEU J 360      -9.582  59.584  63.185  1.00 98.97           C  
ATOM   2926  CD1 LEU J 360      -9.573  58.940  61.801  1.00 98.74           C  
ATOM   2927  CD2 LEU J 360      -8.159  59.623  63.744  1.00 98.75           C  
ATOM   2928  N   LEU J 361      -8.859  62.854  65.220  1.00 99.00           N  
ATOM   2929  CA  LEU J 361      -7.782  63.157  66.159  1.00 99.00           C  
ATOM   2930  C   LEU J 361      -8.327  63.509  67.539  1.00 99.00           C  
ATOM   2931  O   LEU J 361      -7.782  63.067  68.557  1.00 99.00           O  
ATOM   2932  CB  LEU J 361      -6.926  64.311  65.630  1.00 99.00           C  
ATOM   2933  CG  LEU J 361      -6.239  64.080  64.287  1.00 98.99           C  
ATOM   2934  CD1 LEU J 361      -5.467  65.336  63.887  1.00 98.99           C  
ATOM   2935  CD2 LEU J 361      -5.307  62.872  64.339  1.00 98.98           C  
ATOM   2936  N   ILE J 362      -9.392  64.304  67.582  1.00 99.00           N  
ATOM   2937  CA  ILE J 362      -9.991  64.697  68.855  1.00 99.00           C  
ATOM   2938  C   ILE J 362     -10.478  63.470  69.623  1.00 99.00           C  
ATOM   2939  O   ILE J 362     -10.204  63.317  70.824  1.00 98.99           O  
ATOM   2940  CB  ILE J 362     -11.134  65.705  68.622  1.00 98.99           C  
ATOM   2941  CG1 ILE J 362     -10.559  67.045  68.142  1.00 98.94           C  
ATOM   2942  CG2 ILE J 362     -11.978  65.886  69.889  1.00 98.96           C  
ATOM   2943  CD1 ILE J 362     -11.608  68.005  67.594  1.00 98.75           C  
ATOM   2944  N   VAL J 363     -11.200  62.583  68.935  1.00 99.00           N  
ATOM   2945  CA  VAL J 363     -11.722  61.383  69.589  1.00 99.00           C  
ATOM   2946  C   VAL J 363     -10.578  60.484  70.061  1.00 98.99           C  
ATOM   2947  O   VAL J 363     -10.582  59.998  71.200  1.00 98.98           O  
ATOM   2948  CB  VAL J 363     -12.682  60.623  68.651  1.00 98.99           C  
ATOM   2949  CG1 VAL J 363     -13.044  59.260  69.231  1.00 98.84           C  
ATOM   2950  CG2 VAL J 363     -13.946  61.445  68.407  1.00 98.89           C  
ATOM   2951  N   ALA J 364      -9.587  60.257  69.198  1.00 99.00           N  
ATOM   2952  CA  ALA J 364      -8.466  59.396  69.576  1.00 99.00           C  
ATOM   2953  C   ALA J 364      -7.731  59.965  70.787  1.00 99.00           C  
ATOM   2954  O   ALA J 364      -7.396  59.237  71.728  1.00 98.99           O  
ATOM   2955  CB  ALA J 364      -7.517  59.214  68.391  1.00 99.00           C  
ATOM   2956  N   HIS J 365      -7.485  61.271  70.787  1.00 98.99           N  
ATOM   2957  CA  HIS J 365      -6.819  61.904  71.919  1.00 98.99           C  
ATOM   2958  C   HIS J 365      -7.630  61.737  73.199  1.00 98.99           C  
ATOM   2959  O   HIS J 365      -7.089  61.393  74.255  1.00 98.96           O  
ATOM   2960  CB  HIS J 365      -6.586  63.384  71.616  1.00 98.98           C  
ATOM   2961  CG  HIS J 365      -5.986  64.137  72.758  1.00 98.93           C  
ATOM   2962  ND1 HIS J 365      -6.718  64.995  73.550  1.00 94.96           N  
ATOM   2963  CD2 HIS J 365      -4.729  64.140  73.251  1.00 95.23           C  
ATOM   2964  CE1 HIS J 365      -5.928  65.503  74.480  1.00 95.19           C  
ATOM   2965  NE2 HIS J 365      -4.716  65.003  74.324  1.00 96.33           N  
ATOM   2966  N   SER J 366      -8.938  61.968  73.109  1.00 98.97           N  
ATOM   2967  CA  SER J 366      -9.813  61.859  74.271  1.00 98.95           C  
ATOM   2968  C   SER J 366      -9.822  60.444  74.847  1.00 98.96           C  
ATOM   2969  O   SER J 366      -9.975  60.260  76.059  1.00 98.85           O  
ATOM   2970  CB  SER J 366     -11.234  62.282  73.886  1.00 98.79           C  
ATOM   2971  OG  SER J 366     -12.120  62.177  74.982  1.00 87.99           O  
ATOM   2972  N   ARG J 367      -9.652  59.441  73.988  1.00 98.97           N  
ATOM   2973  CA  ARG J 367      -9.654  58.039  74.398  1.00 98.97           C  
ATOM   2974  C   ARG J 367      -8.282  57.540  74.854  1.00 98.97           C  
ATOM   2975  O   ARG J 367      -8.124  56.349  75.138  1.00 98.90           O  
ATOM   2976  CB  ARG J 367     -10.193  57.170  73.256  1.00 98.92           C  
ATOM   2977  CG  ARG J 367     -11.685  57.341  73.003  1.00 98.39           C  
ATOM   2978  CD  ARG J 367     -12.117  56.548  71.775  1.00 97.35           C  
ATOM   2979  NE  ARG J 367     -13.570  56.525  71.604  1.00 94.55           N  
ATOM   2980  CZ  ARG J 367     -14.373  55.600  72.130  1.00 93.02           C  
ATOM   2981  NH1 ARG J 367     -13.877  54.617  72.874  1.00 88.24           N  
ATOM   2982  NH2 ARG J 367     -15.680  55.673  71.907  1.00 89.55           N  
ATOM   2983  N   GLY J 368      -7.291  58.409  74.923  1.00 98.95           N  
ATOM   2984  CA  GLY J 368      -6.001  58.048  75.485  1.00 98.95           C  
ATOM   2985  C   GLY J 368      -4.972  57.519  74.504  1.00 98.97           C  
ATOM   2986  O   GLY J 368      -3.980  56.910  74.924  1.00 98.94           O  
ATOM   2987  N   PHE J 369      -5.178  57.734  73.219  1.00 98.99           N  
ATOM   2988  CA  PHE J 369      -4.164  57.354  72.241  1.00 99.00           C  
ATOM   2989  C   PHE J 369      -3.008  58.349  72.268  1.00 98.99           C  
ATOM   2990  O   PHE J 369      -3.189  59.536  72.545  1.00 98.99           O  
ATOM   2991  CB  PHE J 369      -4.766  57.253  70.837  1.00 99.00           C  
ATOM   2992  CG  PHE J 369      -5.672  56.064  70.673  1.00 99.00           C  
ATOM   2993  CD1 PHE J 369      -6.998  56.116  71.078  1.00 98.99           C  
ATOM   2994  CD2 PHE J 369      -5.189  54.880  70.144  1.00 98.99           C  
ATOM   2995  CE1 PHE J 369      -7.828  55.006  70.951  1.00 98.99           C  
ATOM   2996  CE2 PHE J 369      -6.008  53.767  70.012  1.00 98.99           C  
ATOM   2997  CZ  PHE J 369      -7.328  53.832  70.415  1.00 98.99           C  
ATOM   2998  N   ASP J 370      -1.814  57.852  71.960  1.00 98.99           N  
ATOM   2999  CA  ASP J 370      -0.593  58.655  72.003  1.00 98.99           C  
ATOM   3000  C   ASP J 370      -0.220  59.261  70.659  1.00 98.98           C  
ATOM   3001  O   ASP J 370       0.442  60.307  70.608  1.00 98.97           O  
ATOM   3002  CB  ASP J 370       0.569  57.792  72.479  1.00 98.98           C  
ATOM   3003  CG  ASP J 370       0.335  57.215  73.854  1.00 98.96           C  
ATOM   3004  OD1 ASP J 370      -0.036  57.987  74.766  1.00 98.90           O  
ATOM   3005  OD2 ASP J 370       0.536  55.996  74.022  1.00 98.90           O  
ATOM   3006  N   VAL J 371      -0.598  58.601  69.584  1.00 98.98           N  
ATOM   3007  CA  VAL J 371      -0.221  59.007  68.232  1.00 98.98           C  
ATOM   3008  C   VAL J 371      -1.284  58.494  67.275  1.00 98.99           C  
ATOM   3009  O   VAL J 371      -1.950  57.489  67.555  1.00 98.99           O  
ATOM   3010  CB  VAL J 371       1.185  58.470  67.854  1.00 98.96           C  
ATOM   3011  CG1 VAL J 371       1.187  56.939  67.745  1.00 98.83           C  
ATOM   3012  CG2 VAL J 371       1.721  59.106  66.575  1.00 98.87           C  
ATOM   3013  N   CYS J 372      -1.460  59.201  66.174  1.00 98.99           N  
ATOM   3014  CA  CYS J 372      -2.294  58.733  65.070  1.00 98.99           C  
ATOM   3015  C   CYS J 372      -1.391  58.466  63.876  1.00 98.98           C  
ATOM   3016  O   CYS J 372      -0.657  59.358  63.434  1.00 98.96           O  
ATOM   3017  CB  CYS J 372      -3.368  59.761  64.724  1.00 98.99           C  
ATOM   3018  SG  CYS J 372      -4.429  59.244  63.345  1.00 98.99           S  
ATOM   3019  N   ASN J 373      -1.446  57.237  63.363  1.00 98.98           N  
ATOM   3020  CA  ASN J 373      -0.587  56.778  62.283  1.00 98.97           C  
ATOM   3021  C   ASN J 373      -1.385  56.516  61.013  1.00 98.98           C  
ATOM   3022  O   ASN J 373      -2.567  56.160  61.063  1.00 98.97           O  
ATOM   3023  CB  ASN J 373       0.110  55.477  62.680  1.00 98.92           C  
ATOM   3024  CG  ASN J 373       1.187  55.666  63.722  1.00 98.84           C  
ATOM   3025  OD1 ASN J 373       1.712  56.766  63.909  1.00 97.60           O  
ATOM   3026  ND2 ASN J 373       1.551  54.571  64.385  1.00 97.32           N  
ATOM   3027  N   MET J 374      -0.727  56.648  59.885  1.00 98.97           N  
ATOM   3028  CA  MET J 374      -1.320  56.288  58.599  1.00 98.98           C  
ATOM   3029  C   MET J 374      -0.235  56.134  57.548  1.00 98.97           C  
ATOM   3030  O   MET J 374       0.923  56.510  57.762  1.00 98.93           O  
ATOM   3031  CB  MET J 374      -2.340  57.351  58.147  1.00 98.98           C  
ATOM   3032  CG  MET J 374      -1.710  58.699  57.866  1.00 98.94           C  
ATOM   3033  SD  MET J 374      -2.949  59.968  57.535  1.00 98.95           S  
ATOM   3034  CE  MET J 374      -1.877  61.287  56.957  1.00 98.74           C  
ATOM   3035  N   VAL J 375      -0.622  55.573  56.418  1.00 98.98           N  
ATOM   3036  CA  VAL J 375       0.195  55.519  55.208  1.00 98.98           C  
ATOM   3037  C   VAL J 375      -0.452  56.471  54.205  1.00 98.99           C  
ATOM   3038  O   VAL J 375      -1.660  56.717  54.274  1.00 98.98           O  
ATOM   3039  CB  VAL J 375       0.257  54.077  54.659  1.00 98.95           C  
ATOM   3040  CG1 VAL J 375       1.109  53.983  53.390  1.00 98.52           C  
ATOM   3041  CG2 VAL J 375       0.807  53.136  55.727  1.00 98.55           C  
ATOM   3042  N   GLU J 376       0.326  56.990  53.267  1.00 98.98           N  
ATOM   3043  CA  GLU J 376      -0.178  57.982  52.309  1.00 98.97           C  
ATOM   3044  C   GLU J 376      -1.005  57.371  51.164  1.00 98.98           C  
ATOM   3045  O   GLU J 376      -0.810  57.694  49.985  1.00 98.94           O  
ATOM   3046  CB  GLU J 376       0.970  58.852  51.766  1.00 98.92           C  
ATOM   3047  CG  GLU J 376       2.081  58.060  51.092  1.00 98.65           C  
ATOM   3048  CD  GLU J 376       3.130  58.928  50.409  1.00 98.79           C  
ATOM   3049  OE1 GLU J 376       2.814  60.088  50.034  1.00 97.84           O  
ATOM   3050  OE2 GLU J 376       4.270  58.451  50.238  1.00 98.11           O  
ATOM   3051  N   ILE J 377      -1.940  56.491  51.522  1.00 98.99           N  
ATOM   3052  CA  ILE J 377      -2.915  55.942  50.591  1.00 99.00           C  
ATOM   3053  C   ILE J 377      -4.203  56.766  50.665  1.00 99.00           C  
ATOM   3054  O   ILE J 377      -4.283  57.755  51.404  1.00 98.99           O  
ATOM   3055  CB  ILE J 377      -3.176  54.444  50.871  1.00 98.99           C  
ATOM   3056  CG1 ILE J 377      -3.736  54.232  52.285  1.00 98.97           C  
ATOM   3057  CG2 ILE J 377      -1.897  53.631  50.643  1.00 98.95           C  
ATOM   3058  CD1 ILE J 377      -4.344  52.845  52.498  1.00 98.95           C  
ATOM   3059  N   LEU J 378      -5.223  56.356  49.906  1.00 99.00           N  
ATOM   3060  CA  LEU J 378      -6.482  57.098  49.865  1.00 99.00           C  
ATOM   3061  C   LEU J 378      -6.182  58.572  49.578  1.00 99.00           C  
ATOM   3062  O   LEU J 378      -5.282  58.881  48.790  1.00 98.98           O  
ATOM   3063  CB  LEU J 378      -7.282  56.880  51.167  1.00 98.99           C  
ATOM   3064  CG  LEU J 378      -7.717  55.436  51.442  1.00 98.91           C  
ATOM   3065  CD1 LEU J 378      -8.125  55.271  52.904  1.00 98.69           C  
ATOM   3066  CD2 LEU J 378      -8.881  55.044  50.539  1.00 98.59           C  
ATOM   3067  N   ASP J 379      -6.911  59.471  50.220  1.00 99.00           N  
ATOM   3068  CA  ASP J 379      -6.630  60.902  50.116  1.00 99.00           C  
ATOM   3069  C   ASP J 379      -5.924  61.417  51.360  1.00 99.00           C  
ATOM   3070  O   ASP J 379      -6.040  62.596  51.713  1.00 98.98           O  
ATOM   3071  CB  ASP J 379      -7.915  61.686  49.826  1.00 98.98           C  
ATOM   3072  CG  ASP J 379      -8.303  61.615  48.361  1.00 98.81           C  
ATOM   3073  OD1 ASP J 379      -7.442  61.935  47.512  1.00 97.92           O  
ATOM   3074  OD2 ASP J 379      -9.455  61.234  48.065  1.00 97.87           O  
ATOM   3075  N   ASN J 380      -5.162  60.565  52.022  1.00 99.00           N  
ATOM   3076  CA  ASN J 380      -4.545  60.930  53.290  1.00 99.00           C  
ATOM   3077  C   ASN J 380      -3.585  62.110  53.171  1.00 99.00           C  
ATOM   3078  O   ASN J 380      -3.432  62.883  54.119  1.00 98.99           O  
ATOM   3079  CB  ASN J 380      -3.835  59.714  53.898  1.00 99.00           C  
ATOM   3080  CG  ASN J 380      -4.807  58.651  54.390  1.00 98.99           C  
ATOM   3081  OD1 ASN J 380      -6.025  58.851  54.382  1.00 97.80           O  
ATOM   3082  ND2 ASN J 380      -4.266  57.516  54.830  1.00 97.89           N  
ATOM   3083  N   ARG J 381      -2.951  62.268  52.017  1.00 98.97           N  
ATOM   3084  CA  ARG J 381      -2.050  63.406  51.833  1.00 98.96           C  
ATOM   3085  C   ARG J 381      -2.774  64.747  51.907  1.00 98.97           C  
ATOM   3086  O   ARG J 381      -2.146  65.768  52.206  1.00 98.88           O  
ATOM   3087  CB  ARG J 381      -1.315  63.291  50.492  1.00 98.79           C  
ATOM   3088  CG  ARG J 381      -0.180  62.268  50.483  1.00 96.44           C  
ATOM   3089  CD  ARG J 381       1.050  62.753  51.250  1.00 94.72           C  
ATOM   3090  NE  ARG J 381       1.603  63.981  50.679  1.00 93.31           N  
ATOM   3091  CZ  ARG J 381       2.426  64.030  49.626  1.00 93.00           C  
ATOM   3092  NH1 ARG J 381       2.796  62.918  49.006  1.00 86.55           N  
ATOM   3093  NH2 ARG J 381       2.864  65.202  49.186  1.00 88.49           N  
ATOM   3094  N   SER J 382      -4.080  64.758  51.668  1.00 98.97           N  
ATOM   3095  CA  SER J 382      -4.803  66.024  51.560  1.00 98.96           C  
ATOM   3096  C   SER J 382      -4.976  66.750  52.893  1.00 98.97           C  
ATOM   3097  O   SER J 382      -5.286  67.940  52.893  1.00 98.90           O  
ATOM   3098  CB  SER J 382      -6.171  65.816  50.903  1.00 98.81           C  
ATOM   3099  OG  SER J 382      -7.100  65.221  51.789  1.00 97.14           O  
ATOM   3100  N   PHE J 383      -4.785  66.062  54.020  1.00 98.99           N  
ATOM   3101  CA  PHE J 383      -4.929  66.707  55.327  1.00 98.99           C  
ATOM   3102  C   PHE J 383      -3.645  66.707  56.154  1.00 98.99           C  
ATOM   3103  O   PHE J 383      -3.663  67.117  57.321  1.00 98.98           O  
ATOM   3104  CB  PHE J 383      -6.092  66.089  56.122  1.00 98.99           C  
ATOM   3105  CG  PHE J 383      -6.030  64.589  56.302  1.00 98.99           C  
ATOM   3106  CD1 PHE J 383      -5.220  64.020  57.274  1.00 98.97           C  
ATOM   3107  CD2 PHE J 383      -6.813  63.754  55.520  1.00 98.97           C  
ATOM   3108  CE1 PHE J 383      -5.183  62.642  57.452  1.00 98.96           C  
ATOM   3109  CE2 PHE J 383      -6.781  62.376  55.691  1.00 98.96           C  
ATOM   3110  CZ  PHE J 383      -5.965  61.821  56.659  1.00 98.98           C  
ATOM   3111  N   VAL J 384      -2.543  66.265  55.576  1.00 98.98           N  
ATOM   3112  CA  VAL J 384      -1.288  66.150  56.320  1.00 98.98           C  
ATOM   3113  C   VAL J 384      -0.856  67.481  56.942  1.00 98.98           C  
ATOM   3114  O   VAL J 384      -0.583  67.560  58.145  1.00 98.96           O  
ATOM   3115  CB  VAL J 384      -0.177  65.565  55.414  1.00 98.97           C  
ATOM   3116  CG1 VAL J 384       1.215  65.900  55.928  1.00 98.81           C  
ATOM   3117  CG2 VAL J 384      -0.350  64.052  55.304  1.00 98.84           C  
ATOM   3118  N   GLU J 385      -0.773  68.527  56.138  1.00 98.93           N  
ATOM   3119  CA  GLU J 385      -0.206  69.783  56.629  1.00 98.90           C  
ATOM   3120  C   GLU J 385      -1.122  70.460  57.642  1.00 98.93           C  
ATOM   3121  O   GLU J 385      -0.686  70.841  58.733  1.00 98.85           O  
ATOM   3122  CB  GLU J 385       0.113  70.725  55.462  1.00 98.72           C  
ATOM   3123  CG  GLU J 385       1.320  70.288  54.628  0.99 93.89           C  
ATOM   3124  CD  GLU J 385       1.033  69.137  53.661  0.98 89.25           C  
ATOM   3125  OE1 GLU J 385      -0.154  68.842  53.390  0.97 83.81           O  
ATOM   3126  OE2 GLU J 385       2.012  68.531  53.170  0.97 86.06           O  
ATOM   3127  N   GLN J 386      -2.397  70.603  57.300  1.00 98.86           N  
ATOM   3128  CA  GLN J 386      -3.294  71.336  58.188  1.00 98.79           C  
ATOM   3129  C   GLN J 386      -3.466  70.638  59.535  1.00 98.90           C  
ATOM   3130  O   GLN J 386      -3.638  71.300  60.561  1.00 98.73           O  
ATOM   3131  CB  GLN J 386      -4.660  71.555  57.536  1.00 97.87           C  
ATOM   3132  CG  GLN J 386      -5.584  72.409  58.406  1.00 90.00           C  
ATOM   3133  CD  GLN J 386      -6.787  72.958  57.670  1.00 89.68           C  
ATOM   3134  OE1 GLN J 386      -6.971  72.710  56.475  0.99 83.19           O  
ATOM   3135  NE2 GLN J 386      -7.615  73.716  58.382  0.99 78.79           N  
ATOM   3136  N   LEU J 387      -3.419  69.310  59.563  1.00 98.99           N  
ATOM   3137  CA  LEU J 387      -3.611  68.561  60.803  1.00 99.00           C  
ATOM   3138  C   LEU J 387      -2.309  68.200  61.502  1.00 99.00           C  
ATOM   3139  O   LEU J 387      -2.339  67.519  62.529  1.00 98.98           O  
ATOM   3140  CB  LEU J 387      -4.481  67.323  60.551  1.00 98.99           C  
ATOM   3141  CG  LEU J 387      -5.893  67.634  60.043  1.00 98.98           C  
ATOM   3142  CD1 LEU J 387      -6.699  66.348  59.921  1.00 98.96           C  
ATOM   3143  CD2 LEU J 387      -6.621  68.622  60.962  1.00 98.95           C  
ATOM   3144  N   LYS J 388      -1.178  68.654  60.984  1.00 98.97           N  
ATOM   3145  CA  LYS J 388       0.128  68.538  61.645  1.00 98.97           C  
ATOM   3146  C   LYS J 388       0.652  67.100  61.721  1.00 98.97           C  
ATOM   3147  O   LYS J 388       1.366  66.735  62.664  1.00 98.93           O  
ATOM   3148  CB  LYS J 388       0.115  69.213  63.024  1.00 98.93           C  
ATOM   3149  CG  LYS J 388      -0.237  70.698  62.953  1.00 98.71           C  
ATOM   3150  CD  LYS J 388      -0.310  71.347  64.326  1.00 98.20           C  
ATOM   3151  CE  LYS J 388      -0.669  72.820  64.198  1.00 96.51           C  
ATOM   3152  NZ  LYS J 388      -0.933  73.445  65.520  1.00 94.10           N  
ATOM   3153  N   PHE J 389       0.329  66.286  60.732  1.00 98.97           N  
ATOM   3154  CA  PHE J 389       1.034  65.023  60.557  1.00 98.97           C  
ATOM   3155  C   PHE J 389       2.454  65.311  60.080  1.00 98.93           C  
ATOM   3156  O   PHE J 389       2.694  66.284  59.358  1.00 98.82           O  
ATOM   3157  CB  PHE J 389       0.341  64.134  59.523  1.00 98.99           C  
ATOM   3158  CG  PHE J 389      -0.927  63.471  60.000  1.00 98.99           C  
ATOM   3159  CD1 PHE J 389      -2.128  64.165  60.031  1.00 98.99           C  
ATOM   3160  CD2 PHE J 389      -0.920  62.142  60.393  1.00 98.99           C  
ATOM   3161  CE1 PHE J 389      -3.298  63.545  60.449  1.00 98.99           C  
ATOM   3162  CE2 PHE J 389      -2.086  61.511  60.811  1.00 98.99           C  
ATOM   3163  CZ  PHE J 389      -3.276  62.214  60.839  1.00 98.99           C  
ATOM   3164  N   GLY J 390       3.386  64.460  60.472  1.00 98.80           N  
ATOM   3165  CA  GLY J 390       4.752  64.525  59.978  1.00 98.67           C  
ATOM   3166  C   GLY J 390       5.131  63.219  59.316  1.00 98.73           C  
ATOM   3167  O   GLY J 390       4.667  62.153  59.722  1.00 98.58           O  
ATOM   3168  N   ALA J 391       5.981  63.297  58.304  1.00 98.45           N  
ATOM   3169  CA  ALA J 391       6.465  62.100  57.631  1.00 98.29           C  
ATOM   3170  C   ALA J 391       7.373  61.311  58.563  1.00 98.22           C  
ATOM   3171  O   ALA J 391       8.217  61.880  59.261  1.00 97.57           O  
ATOM   3172  CB  ALA J 391       7.212  62.468  56.352  1.00 97.68           C  
ATOM   3173  N   GLY J 392       7.177  60.000  58.581  1.00 97.46           N  
ATOM   3174  CA  GLY J 392       8.035  59.114  59.343  1.00 96.89           C  
ATOM   3175  C   GLY J 392       9.114  58.500  58.480  1.00 96.53           C  
ATOM   3176  O   GLY J 392       9.259  58.814  57.297  1.00 94.53           O  
ATOM   3177  N   ASP J 393       9.875  57.600  59.095  1.00 94.35           N  
ATOM   3178  CA  ASP J 393      10.884  56.853  58.359  1.00 93.32           C  
ATOM   3179  C   ASP J 393      10.248  55.587  57.798  1.00 93.93           C  
ATOM   3180  O   ASP J 393       9.370  54.984  58.418  1.00 90.24           O  
ATOM   3181  CB  ASP J 393      12.057  56.491  59.274  1.00 89.58           C  
ATOM   3182  CG  ASP J 393      12.781  57.714  59.812  0.98 82.23           C  
ATOM   3183  OD1 ASP J 393      12.899  58.714  59.068  0.98 76.85           O  
ATOM   3184  OD2 ASP J 393      13.231  57.672  60.974  0.97 76.89           O  
ATOM   3185  N   GLY J 394      10.689  55.183  56.630  1.00 93.42           N  
ATOM   3186  CA  GLY J 394      10.227  53.935  56.067  1.00 95.06           C  
ATOM   3187  C   GLY J 394       8.986  54.063  55.210  1.00 97.32           C  
ATOM   3188  O   GLY J 394       8.336  55.112  55.145  1.00 96.90           O  
ATOM   3189  N   HIS J 395       8.678  52.961  54.552  1.00 98.20           N  
ATOM   3190  CA  HIS J 395       7.578  52.888  53.606  1.00 98.43           C  
ATOM   3191  C   HIS J 395       6.865  51.566  53.783  1.00 98.53           C  
ATOM   3192  O   HIS J 395       7.493  50.552  54.106  1.00 98.36           O  
ATOM   3193  CB  HIS J 395       8.089  52.978  52.164  1.00 98.27           C  
ATOM   3194  CG  HIS J 395       8.770  54.268  51.836  1.00 97.83           C  
ATOM   3195  ND1 HIS J 395      10.067  54.542  52.214  1.00 91.06           N  
ATOM   3196  CD2 HIS J 395       8.334  55.359  51.165  1.00 91.41           C  
ATOM   3197  CE1 HIS J 395      10.392  55.750  51.793  1.00 91.96           C  
ATOM   3198  NE2 HIS J 395       9.365  56.270  51.150  1.00 93.20           N  
ATOM   3199  N   LEU J 396       5.561  51.573  53.555  1.00 98.82           N  
ATOM   3200  CA  LEU J 396       4.800  50.337  53.457  1.00 98.86           C  
ATOM   3201  C   LEU J 396       4.662  50.009  51.983  1.00 98.91           C  
ATOM   3202  O   LEU J 396       4.130  50.809  51.203  1.00 98.89           O  
ATOM   3203  CB  LEU J 396       3.429  50.476  54.112  1.00 98.81           C  
ATOM   3204  CG  LEU J 396       2.679  49.153  54.273  1.00 98.63           C  
ATOM   3205  CD1 LEU J 396       3.402  48.235  55.260  1.00 98.59           C  
ATOM   3206  CD2 LEU J 396       1.248  49.401  54.722  1.00 98.56           C  
ATOM   3207  N   ARG J 397       5.150  48.837  51.602  1.00 98.96           N  
ATOM   3208  CA  ARG J 397       5.100  48.383  50.219  1.00 98.97           C  
ATOM   3209  C   ARG J 397       3.901  47.471  50.013  1.00 98.98           C  
ATOM   3210  O   ARG J 397       3.631  46.602  50.843  1.00 98.97           O  
ATOM   3211  CB  ARG J 397       6.375  47.633  49.849  1.00 98.92           C  
ATOM   3212  CG  ARG J 397       7.554  48.528  49.512  1.00 98.54           C  
ATOM   3213  CD  ARG J 397       8.342  48.971  50.736  1.00 98.07           C  
ATOM   3214  NE  ARG J 397       9.552  49.682  50.300  1.00 97.28           N  
ATOM   3215  CZ  ARG J 397      10.621  49.906  51.055  1.00 97.30           C  
ATOM   3216  NH1 ARG J 397      10.643  49.489  52.316  1.00 94.45           N  
ATOM   3217  NH2 ARG J 397      11.672  50.545  50.550  1.00 94.70           N  
ATOM   3218  N   TYR J 398       3.211  47.659  48.894  1.00 98.99           N  
ATOM   3219  CA  TYR J 398       2.077  46.831  48.494  1.00 98.99           C  
ATOM   3220  C   TYR J 398       2.508  45.864  47.397  1.00 98.99           C  
ATOM   3221  O   TYR J 398       3.147  46.273  46.413  1.00 98.99           O  
ATOM   3222  CB  TYR J 398       0.932  47.705  47.975  1.00 98.99           C  
ATOM   3223  CG  TYR J 398       0.100  48.345  49.063  1.00 98.99           C  
ATOM   3224  CD1 TYR J 398       0.588  49.399  49.823  1.00 98.98           C  
ATOM   3225  CD2 TYR J 398      -1.179  47.883  49.335  1.00 98.98           C  
ATOM   3226  CE1 TYR J 398      -0.177  49.972  50.832  1.00 98.97           C  
ATOM   3227  CE2 TYR J 398      -1.956  48.451  50.337  1.00 98.97           C  
ATOM   3228  CZ  TYR J 398      -1.446  49.491  51.084  1.00 98.98           C  
ATOM   3229  OH  TYR J 398      -2.210  50.047  52.087  1.00 98.94           O  
ATOM   3230  N   TYR J 399       2.117  44.596  47.561  1.00 99.00           N  
ATOM   3231  CA  TYR J 399       2.504  43.515  46.662  1.00 99.00           C  
ATOM   3232  C   TYR J 399       1.303  42.690  46.246  1.00 99.00           C  
ATOM   3233  O   TYR J 399       0.349  42.517  47.006  1.00 99.00           O  
ATOM   3234  CB  TYR J 399       3.465  42.553  47.358  1.00 98.99           C  
ATOM   3235  CG  TYR J 399       4.748  43.162  47.857  1.00 98.99           C  
ATOM   3236  CD1 TYR J 399       5.864  43.239  47.035  1.00 98.98           C  
ATOM   3237  CD2 TYR J 399       4.852  43.648  49.156  1.00 98.98           C  
ATOM   3238  CE1 TYR J 399       7.054  43.788  47.495  1.00 98.97           C  
ATOM   3239  CE2 TYR J 399       6.037  44.204  49.622  1.00 98.97           C  
ATOM   3240  CZ  TYR J 399       7.136  44.271  48.787  1.00 98.97           C  
ATOM   3241  OH  TYR J 399       8.312  44.821  49.243  1.00 98.93           O  
ATOM   3242  N   PHE J 400       1.400  42.114  45.045  1.00 99.00           N  
ATOM   3243  CA  PHE J 400       0.520  41.029  44.630  1.00 99.00           C  
ATOM   3244  C   PHE J 400       1.330  39.756  44.460  1.00 99.00           C  
ATOM   3245  O   PHE J 400       2.511  39.787  44.087  1.00 98.99           O  
ATOM   3246  CB  PHE J 400      -0.162  41.334  43.293  1.00 99.00           C  
ATOM   3247  CG  PHE J 400      -1.218  42.402  43.348  1.00 99.00           C  
ATOM   3248  CD1 PHE J 400      -2.274  42.323  44.241  1.00 98.99           C  
ATOM   3249  CD2 PHE J 400      -1.177  43.469  42.464  1.00 98.99           C  
ATOM   3250  CE1 PHE J 400      -3.268  43.291  44.262  1.00 98.98           C  
ATOM   3251  CE2 PHE J 400      -2.170  44.442  42.474  1.00 98.99           C  
ATOM   3252  CZ  PHE J 400      -3.213  44.355  43.376  1.00 98.99           C  
ATOM   3253  N   TYR J 401       0.673  38.619  44.689  1.00 99.00           N  
ATOM   3254  CA  TYR J 401       1.204  37.301  44.345  1.00 99.00           C  
ATOM   3255  C   TYR J 401       0.459  36.801  43.110  1.00 99.00           C  
ATOM   3256  O   TYR J 401      -0.778  36.759  43.101  1.00 99.00           O  
ATOM   3257  CB  TYR J 401       1.000  36.332  45.511  1.00 99.00           C  
ATOM   3258  CG  TYR J 401       1.639  34.983  45.293  1.00 99.00           C  
ATOM   3259  CD1 TYR J 401       2.954  34.754  45.662  1.00 98.98           C  
ATOM   3260  CD2 TYR J 401       0.928  33.948  44.702  1.00 98.98           C  
ATOM   3261  CE1 TYR J 401       3.549  33.521  45.462  1.00 98.97           C  
ATOM   3262  CE2 TYR J 401       1.515  32.708  44.493  1.00 98.97           C  
ATOM   3263  CZ  TYR J 401       2.825  32.504  44.878  1.00 98.98           C  
ATOM   3264  OH  TYR J 401       3.411  31.280  44.674  1.00 98.92           O  
ATOM   3265  N   ASN J 402       1.203  36.421  42.084  1.00 98.99           N  
ATOM   3266  CA  ASN J 402       0.661  35.926  40.821  1.00 99.00           C  
ATOM   3267  C   ASN J 402      -0.256  36.938  40.145  1.00 99.00           C  
ATOM   3268  O   ASN J 402      -1.349  36.600  39.682  1.00 98.98           O  
ATOM   3269  CB  ASN J 402      -0.036  34.571  40.998  1.00 98.99           C  
ATOM   3270  CG  ASN J 402      -0.420  33.951  39.673  1.00 98.98           C  
ATOM   3271  OD1 ASN J 402       0.206  34.228  38.647  1.00 97.80           O  
ATOM   3272  ND2 ASN J 402      -1.456  33.120  39.681  1.00 97.84           N  
ATOM   3273  N   TRP J 403       0.193  38.177  40.074  1.00 98.99           N  
ATOM   3274  CA  TRP J 403      -0.562  39.218  39.381  1.00 99.00           C  
ATOM   3275  C   TRP J 403       0.402  40.259  38.848  1.00 98.99           C  
ATOM   3276  O   TRP J 403       1.049  40.976  39.620  1.00 98.99           O  
ATOM   3277  CB  TRP J 403      -1.571  39.869  40.332  1.00 99.00           C  
ATOM   3278  CG  TRP J 403      -2.691  40.587  39.638  1.00 99.00           C  
ATOM   3279  CD1 TRP J 403      -2.943  41.933  39.651  1.00 98.99           C  
ATOM   3280  CD2 TRP J 403      -3.728  39.988  38.852  1.00 99.00           C  
ATOM   3281  NE1 TRP J 403      -4.078  42.206  38.922  1.00 98.99           N  
ATOM   3282  CE2 TRP J 403      -4.583  41.030  38.422  1.00 98.99           C  
ATOM   3283  CE3 TRP J 403      -4.021  38.670  38.470  1.00 98.99           C  
ATOM   3284  CZ2 TRP J 403      -5.707  40.791  37.631  1.00 98.99           C  
ATOM   3285  CZ3 TRP J 403      -5.140  38.434  37.680  1.00 98.99           C  
ATOM   3286  CH2 TRP J 403      -5.968  39.493  37.276  1.00 98.98           C  
ATOM   3287  N   ALA J 404       0.503  40.345  37.530  1.00 98.98           N  
ATOM   3288  CA  ALA J 404       1.231  41.436  36.900  1.00 98.98           C  
ATOM   3289  C   ALA J 404       0.407  42.702  37.055  1.00 98.98           C  
ATOM   3290  O   ALA J 404      -0.807  42.685  36.830  1.00 98.96           O  
ATOM   3291  CB  ALA J 404       1.467  41.139  35.425  1.00 98.94           C  
ATOM   3292  N   TYR J 405       1.054  43.795  37.428  1.00 98.97           N  
ATOM   3293  CA  TYR J 405       0.317  45.035  37.652  1.00 98.97           C  
ATOM   3294  C   TYR J 405       1.243  46.224  37.435  1.00 98.94           C  
ATOM   3295  O   TYR J 405       2.352  46.236  37.967  1.00 98.87           O  
ATOM   3296  CB  TYR J 405      -0.262  45.071  39.074  1.00 98.97           C  
ATOM   3297  CG  TYR J 405      -1.407  46.048  39.202  1.00 98.98           C  
ATOM   3298  CD1 TYR J 405      -2.675  45.705  38.748  1.00 98.97           C  
ATOM   3299  CD2 TYR J 405      -1.220  47.314  39.733  1.00 98.96           C  
ATOM   3300  CE1 TYR J 405      -3.728  46.600  38.816  1.00 98.95           C  
ATOM   3301  CE2 TYR J 405      -2.269  48.222  39.804  1.00 98.95           C  
ATOM   3302  CZ  TYR J 405      -3.516  47.858  39.340  1.00 98.97           C  
ATOM   3303  OH  TYR J 405      -4.561  48.750  39.393  1.00 98.93           O  
ATOM   3304  N   PRO J 406       0.805  47.226  36.672  1.00 98.90           N  
ATOM   3305  CA  PRO J 406       1.655  48.412  36.497  1.00 98.84           C  
ATOM   3306  C   PRO J 406       1.859  49.158  37.809  1.00 98.85           C  
ATOM   3307  O   PRO J 406       0.972  49.185  38.668  1.00 98.74           O  
ATOM   3308  CB  PRO J 406       0.866  49.275  35.502  1.00 98.66           C  
ATOM   3309  CG  PRO J 406      -0.044  48.306  34.801  1.00 98.24           C  
ATOM   3310  CD  PRO J 406      -0.411  47.294  35.852  1.00 98.82           C  
ATOM   3311  N   LYS J 407       3.008  49.782  37.951  1.00 98.80           N  
ATOM   3312  CA  LYS J 407       3.285  50.593  39.133  1.00 98.74           C  
ATOM   3313  C   LYS J 407       2.271  51.730  39.241  1.00 98.82           C  
ATOM   3314  O   LYS J 407       1.987  52.411  38.250  1.00 98.69           O  
ATOM   3315  CB  LYS J 407       4.701  51.160  39.045  1.00 98.25           C  
ATOM   3316  CG  LYS J 407       5.170  51.938  40.260  0.99 92.12           C  
ATOM   3317  CD  LYS J 407       5.664  51.015  41.367  0.99 89.65           C  
ATOM   3318  CE  LYS J 407       6.971  50.332  41.006  0.98 83.23           C  
ATOM   3319  NZ  LYS J 407       7.563  49.626  42.186  0.98 75.49           N  
ATOM   3320  N   ILE J 408       1.725  51.935  40.440  1.00 98.87           N  
ATOM   3321  CA  ILE J 408       0.809  53.049  40.694  1.00 98.91           C  
ATOM   3322  C   ILE J 408       1.272  53.854  41.900  1.00 98.90           C  
ATOM   3323  O   ILE J 408       2.032  53.379  42.745  1.00 98.90           O  
ATOM   3324  CB  ILE J 408      -0.662  52.594  40.896  1.00 98.94           C  
ATOM   3325  CG1 ILE J 408      -0.805  51.616  42.073  1.00 98.90           C  
ATOM   3326  CG2 ILE J 408      -1.228  52.017  39.605  1.00 98.71           C  
ATOM   3327  CD1 ILE J 408      -2.267  51.314  42.446  1.00 98.89           C  
ATOM   3328  N   LYS J 409       0.795  55.077  41.968  1.00 98.93           N  
ATOM   3329  CA  LYS J 409       1.039  55.935  43.123  1.00 98.94           C  
ATOM   3330  C   LYS J 409       0.239  55.425  44.323  1.00 98.97           C  
ATOM   3331  O   LYS J 409      -0.843  54.860  44.151  1.00 98.95           O  
ATOM   3332  CB  LYS J 409       0.626  57.371  42.803  1.00 98.87           C  
ATOM   3333  CG  LYS J 409       1.462  58.034  41.721  0.99 97.76           C  
ATOM   3334  CD  LYS J 409       0.914  59.414  41.375  0.99 95.19           C  
ATOM   3335  CE  LYS J 409       1.919  60.240  40.579  0.98 88.82           C  
ATOM   3336  NZ  LYS J 409       2.322  59.573  39.320  0.97 79.20           N  
ATOM   3337  N   PRO J 410       0.734  55.657  45.551  1.00 98.98           N  
ATOM   3338  CA  PRO J 410      -0.053  55.206  46.708  1.00 98.99           C  
ATOM   3339  C   PRO J 410      -1.397  55.917  46.813  1.00 98.99           C  
ATOM   3340  O   PRO J 410      -2.331  55.359  47.392  1.00 98.99           O  
ATOM   3341  CB  PRO J 410       0.858  55.510  47.910  1.00 98.97           C  
ATOM   3342  CG  PRO J 410       1.768  56.589  47.418  1.00 98.86           C  
ATOM   3343  CD  PRO J 410       1.999  56.277  45.956  1.00 98.97           C  
ATOM   3344  N   SER J 411      -1.523  57.106  46.239  1.00 98.99           N  
ATOM   3345  CA  SER J 411      -2.804  57.816  46.224  1.00 98.99           C  
ATOM   3346  C   SER J 411      -3.813  57.187  45.268  1.00 98.99           C  
ATOM   3347  O   SER J 411      -4.935  57.684  45.146  1.00 98.98           O  
ATOM   3348  CB  SER J 411      -2.595  59.293  45.891  1.00 98.97           C  
ATOM   3349  OG  SER J 411      -1.991  59.443  44.624  1.00 98.81           O  
ATOM   3350  N   GLN J 412      -3.439  56.093  44.599  1.00 98.98           N  
ATOM   3351  CA  GLN J 412      -4.381  55.281  43.829  1.00 98.98           C  
ATOM   3352  C   GLN J 412      -4.678  53.936  44.500  1.00 98.99           C  
ATOM   3353  O   GLN J 412      -5.344  53.078  43.912  1.00 98.98           O  
ATOM   3354  CB  GLN J 412      -3.871  55.087  42.394  1.00 98.91           C  
ATOM   3355  CG  GLN J 412      -4.012  56.345  41.544  1.00 96.22           C  
ATOM   3356  CD  GLN J 412      -5.455  56.751  41.286  1.00 92.05           C  
ATOM   3357  OE1 GLN J 412      -6.392  55.962  41.462  1.00 87.83           O  
ATOM   3358  NE2 GLN J 412      -5.647  57.998  40.856  1.00 85.12           N  
ATOM   3359  N   VAL J 413      -4.210  53.756  45.725  1.00 99.00           N  
ATOM   3360  CA  VAL J 413      -4.482  52.563  46.524  1.00 99.00           C  
ATOM   3361  C   VAL J 413      -5.536  52.900  47.567  1.00 99.00           C  
ATOM   3362  O   VAL J 413      -5.413  53.900  48.283  1.00 98.99           O  
ATOM   3363  CB  VAL J 413      -3.203  52.053  47.215  1.00 98.99           C  
ATOM   3364  CG1 VAL J 413      -3.516  50.891  48.162  1.00 98.95           C  
ATOM   3365  CG2 VAL J 413      -2.164  51.639  46.178  1.00 98.97           C  
ATOM   3366  N   ALA J 414      -6.570  52.063  47.669  1.00 99.00           N  
ATOM   3367  CA  ALA J 414      -7.634  52.260  48.651  1.00 99.00           C  
ATOM   3368  C   ALA J 414      -7.833  51.054  49.561  1.00 99.00           C  
ATOM   3369  O   ALA J 414      -8.860  50.963  50.239  1.00 98.99           O  
ATOM   3370  CB  ALA J 414      -8.946  52.619  47.958  1.00 98.99           C  
ATOM   3371  N   LEU J 415      -6.875  50.138  49.598  1.00 99.00           N  
ATOM   3372  CA  LEU J 415      -6.948  48.984  50.495  1.00 99.00           C  
ATOM   3373  C   LEU J 415      -6.135  49.268  51.750  1.00 99.00           C  
ATOM   3374  O   LEU J 415      -4.909  49.399  51.686  1.00 98.99           O  
ATOM   3375  CB  LEU J 415      -6.418  47.731  49.798  1.00 98.99           C  
ATOM   3376  CG  LEU J 415      -6.424  46.465  50.656  1.00 98.96           C  
ATOM   3377  CD1 LEU J 415      -7.842  46.054  51.026  1.00 98.94           C  
ATOM   3378  CD2 LEU J 415      -5.712  45.334  49.917  1.00 98.92           C  
ATOM   3379  N   VAL J 416      -6.823  49.358  52.882  1.00 99.00           N  
ATOM   3380  CA  VAL J 416      -6.156  49.505  54.174  1.00 98.99           C  
ATOM   3381  C   VAL J 416      -5.771  48.118  54.667  1.00 98.99           C  
ATOM   3382  O   VAL J 416      -6.618  47.224  54.762  1.00 98.96           O  
ATOM   3383  CB  VAL J 416      -7.063  50.203  55.199  1.00 98.99           C  
ATOM   3384  CG1 VAL J 416      -6.373  50.266  56.563  1.00 98.90           C  
ATOM   3385  CG2 VAL J 416      -7.445  51.602  54.722  1.00 98.94           C  
ATOM   3386  N   MET J 417      -4.490  47.934  54.975  1.00 98.85           N  
ATOM   3387  CA  MET J 417      -3.997  46.667  55.519  1.00 98.72           C  
ATOM   3388  C   MET J 417      -3.822  46.798  57.023  1.00 98.67           C  
ATOM   3389  O   MET J 417      -3.212  47.761  57.494  1.00 97.78           O  
ATOM   3390  CB  MET J 417      -2.666  46.310  54.870  1.00 97.93           C  
ATOM   3391  CG  MET J 417      -2.799  45.936  53.408  1.00 94.48           C  
ATOM   3392  SD  MET J 417      -3.279  44.221  53.238  1.00 91.34           S  
ATOM   3393  CE  MET J 417      -3.131  44.006  51.472  1.00 85.23           C  
ATOM   3394  N   LEU J 418      -4.355  45.824  57.763  1.00 98.52           N  
ATOM   3395  CA  LEU J 418      -4.340  45.876  59.222  1.00 98.68           C  
ATOM   3396  C   LEU J 418      -2.993  45.454  59.808  1.00 98.16           C  
ATOM   3397  O   LEU J 418      -2.220  44.735  59.162  1.00 95.34           O  
ATOM   3398  CB  LEU J 418      -5.468  45.005  59.789  1.00 98.64           C  
ATOM   3399  CG  LEU J 418      -6.873  45.352  59.296  1.00 98.70           C  
ATOM   3400  CD1 LEU J 418      -7.880  44.381  59.890  1.00 98.37           C  
ATOM   3401  CD2 LEU J 418      -7.238  46.783  59.642  1.00 98.32           C  
ATOM   3402  OXT LEU J 418      -2.684  45.811  60.938  0.98 97.67           O  
TER    3403      LEU J 418                                                      
HETATM 3404  S1  MYA Q   1       4.931  41.376  56.566  1.00 98.88           S  
HETATM 3405  C2  MYA Q   1       5.416  41.084  58.266  1.00 98.87           C  
HETATM 3406  C3  MYA Q   1       6.470  39.951  58.333  1.00 98.89           C  
HETATM 3407  N4  MYA Q   1       6.747  39.639  59.738  1.00 98.95           N  
HETATM 3408  C5  MYA Q   1       7.733  40.213  60.429  1.00 98.96           C  
HETATM 3409  O5  MYA Q   1       8.490  41.042  59.946  1.00 98.83           O  
HETATM 3410  C6  MYA Q   1       7.846  39.753  61.871  1.00 98.92           C  
HETATM 3411  C7  MYA Q   1       9.300  39.642  62.345  1.00 98.94           C  
HETATM 3412  N8  MYA Q   1      10.100  38.838  61.409  1.00 98.96           N  
HETATM 3413  C9  MYA Q   1       9.894  37.510  61.239  1.00 98.98           C  
HETATM 3414  O9  MYA Q   1       9.051  36.835  61.844  1.00 98.94           O  
HETATM 3415  C10 MYA Q   1      10.801  36.827  60.229  1.00 98.96           C  
HETATM 3416  O10 MYA Q   1      11.974  37.626  60.026  1.00 98.87           O  
HETATM 3417  C11 MYA Q   1      10.104  36.546  58.899  1.00 98.98           C  
HETATM 3418  C12 MYA Q   1      11.127  35.972  57.913  1.00 98.89           C  
HETATM 3419  C13 MYA Q   1       9.512  37.818  58.284  1.00 95.52           C  
HETATM 3420  C14 MYA Q   1       9.004  35.511  59.107  1.00 94.91           C  
HETATM 3421  N1A MYA Q   1       7.521  38.820  53.452  1.00 98.94           N  
HETATM 3422  O1A MYA Q   1      15.145  32.239  56.441  1.00 83.30           O  
HETATM 3423  P1A MYA Q   1      13.754  32.751  56.533  1.00 98.82           P  
HETATM 3424  C1X MYA Q   1      11.932  36.262  52.737  1.00 98.96           C  
HETATM 3425  C2A MYA Q   1       7.849  37.923  52.523  1.00 98.94           C  
HETATM 3426  O2A MYA Q   1      12.753  31.869  57.227  1.00 91.48           O  
HETATM 3427  P2A MYA Q   1      13.312  34.671  58.625  1.00 98.85           P  
HETATM 3428  C2M MYA Q   1       3.691  40.179  56.361  1.00 98.94           C  
HETATM 3429  O2M MYA Q   1       3.215  39.539  57.278  1.00 98.70           O  
HETATM 3430  C2X MYA Q   1      13.370  36.626  52.451  1.00 98.94           C  
HETATM 3431  O2X MYA Q   1      13.449  37.588  51.398  1.00 98.89           O  
HETATM 3432  N3A MYA Q   1       9.062  37.335  52.437  1.00 98.97           N  
HETATM 3433  O3A MYA Q   1      13.784  34.214  57.195  1.00 98.81           O  
HETATM 3434  C3M MYA Q   1       3.249  39.851  54.929  1.00 98.92           C  
HETATM 3435  C3X MYA Q   1      13.947  35.262  52.112  1.00 98.94           C  
HETATM 3436  O3X MYA Q   1      13.639  34.939  50.765  1.00 98.91           O  
HETATM 3437  P3X MYA Q   1      14.766  35.138  49.648  1.00 98.82           P  
HETATM 3438  C4A MYA Q   1       9.992  37.672  53.363  1.00 98.96           C  
HETATM 3439  O4A MYA Q   1      13.865  36.037  58.904  1.00 90.81           O  
HETATM 3440  C4M MYA Q   1       3.864  38.486  54.565  1.00 98.90           C  
HETATM 3441  C4X MYA Q   1      13.179  34.332  53.029  1.00 98.95           C  
HETATM 3442  O4X MYA Q   1      12.003  35.038  53.443  1.00 98.96           O  
HETATM 3443  C5A MYA Q   1       9.722  38.620  54.374  1.00 98.95           C  
HETATM 3444  O5A MYA Q   1      13.584  33.556  59.595  1.00 89.23           O  
HETATM 3445  C5M MYA Q   1       3.682  38.144  53.081  1.00 98.90           C  
HETATM 3446  C5X MYA Q   1      13.985  33.988  54.248  1.00 98.86           C  
HETATM 3447  O5X MYA Q   1      13.219  33.095  55.045  1.00 98.85           O  
HETATM 3448  C6A MYA Q   1       8.422  39.210  54.386  1.00 98.94           C  
HETATM 3449  N6A MYA Q   1       8.081  40.108  55.320  1.00 98.91           N  
HETATM 3450  O6A MYA Q   1      11.722  34.815  58.477  1.00 98.82           O  
HETATM 3451  C6M MYA Q   1       4.333  36.788  52.749  1.00 98.87           C  
HETATM 3452  N7A MYA Q   1      10.841  38.750  55.144  1.00 98.93           N  
HETATM 3453  O7A MYA Q   1      15.117  36.629  49.692  1.00 86.94           O  
HETATM 3454  C7M MYA Q   1       4.190  36.438  51.267  1.00 98.90           C  
HETATM 3455  C8A MYA Q   1      11.761  37.908  54.636  1.00 98.90           C  
HETATM 3456  O8A MYA Q   1      15.971  34.307  50.046  1.00 91.31           O  
HETATM 3457  C8M MYA Q   1       2.766  36.006  50.915  1.00 98.80           C  
HETATM 3458  N9A MYA Q   1      11.256  37.264  53.569  1.00 98.96           N  
HETATM 3459  O9A MYA Q   1      14.139  34.724  48.340  1.00 90.46           O  
HETATM 3460  C9M MYA Q   1       2.692  35.563  49.438  1.00 98.89           C  
HETATM 3461  CAM MYA Q   1       1.257  35.093  49.058  1.00 98.80           C  
HETATM 3462  CBM MYA Q   1       0.977  33.661  49.558  1.00 98.66           C  
HETATM 3463  CCM MYA Q   1      -0.457  33.217  49.236  1.00 98.79           C  
HETATM 3464  CDM MYA Q   1      -0.680  33.013  47.730  1.00 98.43           C  
HETATM 3465  CEM MYA Q   1      -2.108  32.589  47.423  1.00 98.79           C  
HETATM 3466  CFM MYA Q   1      -2.419  32.559  45.953  1.00 98.68           C  
ENDMDL                                                                          
END                                                                             
