# Supplementary material for: Accurate structure prediction of biomolecular interactions with AlphaFold 3
Source: Nature. 2024 May 8;630(8016):493–500. doi: 10.1038/s41586-024-07487-w (PMC11168924; doi:10.1038/s41586-024-07487-w)
Supplement: Supplementary file 3 — AF3 predictions for the Posebusters benchmark and outputs of the Posebusters checks for those predictions. [file 41586_2024_7487_MOESM3_ESM.zip › 6TW7_NZB_pred_lig_pose.sdf]

6TW7_NZB_AAA_1003
     RDKit          3D

 29 32  0  0  0  0  0  0  0  0999 V2000
    2.4577   46.3913   59.3780 C   0  0  0  0  0  0  0  0  0  0  0  0
    0.9823   46.1462   59.6832 C   0  0  0  0  0  0  0  0  0  0  0  0
    0.1919   47.1009   57.5264 C   0  0  0  0  0  0  0  0  0  0  0  0
    3.3420   45.4243   59.1103 N   0  0  0  0  0  0  0  0  0  0  0  0
    5.0715   49.6021   59.4059 C   0  0  0  0  0  0  0  0  0  0  0  0
    5.4439   48.2937   59.1221 C   0  0  0  0  0  0  0  0  0  0  0  0
    4.4787   47.2902   59.1419 C   0  0  0  0  0  0  0  0  0  0  0  0
    3.7288   49.9429   59.6753 C   0  0  0  0  0  0  0  0  0  0  0  0
    5.9342   52.2060   62.3608 C   0  0  0  0  0  0  0  0  0  0  0  0
    5.6997   52.1185   63.8283 C   0  0  0  0  0  0  0  0  0  0  0  0
    5.9114   50.7591   64.4707 C   0  0  0  0  0  0  0  0  0  0  0  0
    3.9987   52.1080   60.9309 C   0  0  0  0  0  0  0  0  0  0  0  0
    3.6445   53.4424   61.1447 C   0  0  0  0  0  0  0  0  0  0  0  0
    6.5927   49.7165   63.8816 C   0  0  0  0  0  0  0  0  0  0  0  0
    3.3605   51.3643   59.9136 C   0  0  0  0  0  0  0  0  0  0  0  0
    3.1395   47.6152   59.4172 C   0  0  0  0  0  0  0  0  0  0  0  0
    2.7410   48.9516   59.6965 C   0  0  0  0  0  0  0  0  0  0  0  0
    2.6699   54.0317   60.3290 C   0  0  0  0  0  0  0  0  0  0  0  0
    2.0402   53.3046   59.3203 C   0  0  0  0  0  0  0  0  0  0  0  0
    2.3906   51.9819   59.1183 C   0  0  0  0  0  0  0  0  0  0  0  0
    4.5662   45.9470   58.9504 N   0  0  0  0  0  0  0  0  0  0  0  0
    2.3656   55.3170   60.5281 F   0  0  0  0  0  0  0  0  0  0  0  0
    0.2011   45.9300   58.4496 N   0  0  0  0  0  0  0  0  0  0  0  0
    0.5228   44.6724   57.7345 C   0  0  0  0  0  0  0  0  0  0  0  0
    4.9380   51.4562   61.6707 O   0  0  0  0  0  0  0  0  0  0  0  0
    5.3829   50.5689   65.7249 C   0  0  0  0  0  0  0  0  0  0  0  0
    5.5267   49.3976   66.3712 N   0  0  0  0  0  0  0  0  0  0  0  0
    6.1726   48.3731   65.8047 C   0  0  0  0  0  0  0  0  0  0  0  0
    6.7271   48.4852   64.5417 C   0  0  0  0  0  0  0  0  0  0  0  0
  1  2  1  0
  1  4  1  0
  5  6  2  0
  6  7  1  0
  5  8  1  0
  9 10  1  0
 10 11  1  0
 12 13  2  0
 11 14  2  0
  8 15  1  0
 12 15  1  0
  7 16  1  0
  1 16  2  0
 16 17  1  0
  8 17  2  0
 13 18  1  0
 18 19  2  0
 19 20  1  0
 15 20  2  0
  7 21  2  0
  4 21  1  0
 18 22  1  0
  3 23  1  0
  2 23  1  0
 23 24  1  0
 12 25  1  0
  9 25  1  0
 11 26  1  0
 26 27  2  0
 27 28  1  0
 14 29  1  0
 28 29  2  0
M  END
