# Supplementary material for: Accurate structure prediction of biomolecular interactions with AlphaFold 3
Source: Nature. 2024 May 8;630(8016):493–500. doi: 10.1038/s41586-024-07487-w (PMC11168924; doi:10.1038/s41586-024-07487-w)
Supplement: Supplementary file 3 — AF3 predictions for the Posebusters benchmark and outputs of the Posebusters checks for those predictions. [file 41586_2024_7487_MOESM3_ESM.zip › 6VS3_R6V_pred_context_pose.pdb]

TITLE     6VS3                                                                  
REVDAT   1   01-OCT-21         0                                                
REMARK   6                                                                      
REMARK   6 PDB GENERATED WITH DEEPMIND STRUCTURE CLASS VERSION 1.0.2.           
SEQRES   1 J  308  HIS HIS HIS HIS HIS HIS HIS HIS GLU ASN LEU TYR PHE          
SEQRES   2 J  308  GLN GLY ASP PRO THR GLN PHE GLU GLU ARG HIS LEU LYS          
SEQRES   3 J  308  PHE LEU GLN GLN LEU GLY LYS GLY ASN PHE GLY SER VAL          
SEQRES   4 J  308  GLU MET CYS ARG TYR ASP PRO LEU GLN ASP ASN THR GLY          
SEQRES   5 J  308  GLU VAL VAL ALA VAL LYS LYS LEU GLN HIS SER THR GLU          
SEQRES   6 J  308  GLU HIS LEU ARG ASP PHE GLU ARG GLU ILE GLU ILE LEU          
SEQRES   7 J  308  LYS SER LEU GLN HIS ASP ASN ILE VAL LYS TYR LYS GLY          
SEQRES   8 J  308  VAL CYS TYR SER ALA GLY ARG ARG ASN LEU LYS LEU ILE          
SEQRES   9 J  308  MET GLU TYR LEU PRO TYR GLY SER LEU ARG ASP TYR LEU          
SEQRES  10 J  308  GLN LYS HIS LYS GLU ARG ILE ASP HIS ILE LYS LEU LEU          
SEQRES  11 J  308  GLN TYR THR SER GLN ILE CYS LYS GLY MET GLU TYR LEU          
SEQRES  12 J  308  GLY THR LYS ARG TYR ILE HIS ARG ASP LEU ALA THR ARG          
SEQRES  13 J  308  ASN ILE LEU VAL GLU ASN GLU ASN ARG VAL LYS ILE GLY          
SEQRES  14 J  308  ASP PHE GLY LEU THR LYS VAL LEU PRO GLN ASP LYS GLU          
SEQRES  15 J  308  PTR TYR LYS VAL LYS GLU PRO GLY GLU SER PRO ILE PHE          
SEQRES  16 J  308  TRP TYR ALA PRO GLU SER LEU THR GLU SER LYS PHE SER          
SEQRES  17 J  308  VAL ALA SER ASP VAL TRP SER PHE GLY VAL VAL LEU TYR          
SEQRES  18 J  308  GLU LEU PHE THR TYR ILE GLU LYS SER LYS SER PRO PRO          
SEQRES  19 J  308  ALA GLU PHE MET ARG MET ILE GLY ASN ASP LYS GLN GLY          
SEQRES  20 J  308  GLN MET ILE VAL PHE HIS LEU ILE GLU LEU LEU LYS ASN          
SEQRES  21 J  308  ASN GLY ARG LEU PRO ARG PRO ASP GLY CYS PRO ASP GLU          
SEQRES  22 J  308  ILE TYR MET ILE MET THR GLU CYS TRP ASN ASN ASN VAL          
SEQRES  23 J  308  ASN GLN ARG PRO SER PHE ARG ASP LEU ALA LEU ARG VAL          
SEQRES  24 J  308  ASP GLN ILE ARG ASP ASN MET ALA GLY                          
MODEL        1                                                                  
ATOM      1  N   HIS J   1     113.633 -53.478 -21.656  0.01 25.97           N  
ATOM      2  CA  HIS J   1     112.612 -53.183 -20.630  0.01 25.27           C  
ATOM      3  C   HIS J   1     111.732 -52.052 -21.132  0.01 24.97           C  
ATOM      4  O   HIS J   1     111.977 -50.891 -20.819  0.01 24.25           O  
ATOM      5  CB  HIS J   1     113.259 -52.848 -19.282  0.01 26.33           C  
ATOM      6  CG  HIS J   1     113.727 -54.080 -18.558  0.01 24.65           C  
ATOM      7  ND1 HIS J   1     112.907 -54.980 -17.942  0.01 24.52           N  
ATOM      8  CD2 HIS J   1     115.015 -54.513 -18.379  0.01 23.69           C  
ATOM      9  CE1 HIS J   1     113.671 -55.945 -17.405  0.01 24.19           C  
ATOM     10  NE2 HIS J   1     114.955 -55.697 -17.651  0.01 23.96           N  
ATOM     11  N   HIS J   2     110.765 -52.366 -21.981  0.01 27.35           N  
ATOM     12  CA  HIS J   2     109.817 -51.384 -22.484  0.01 27.95           C  
ATOM     13  C   HIS J   2     108.818 -51.074 -21.379  0.01 26.83           C  
ATOM     14  O   HIS J   2     107.950 -51.895 -21.067  0.01 26.48           O  
ATOM     15  CB  HIS J   2     109.148 -51.880 -23.775  0.01 29.65           C  
ATOM     16  CG  HIS J   2     110.012 -51.630 -24.988  0.01 27.34           C  
ATOM     17  ND1 HIS J   2     110.194 -50.417 -25.595  0.01 26.92           N  
ATOM     18  CD2 HIS J   2     110.761 -52.540 -25.681  0.01 26.82           C  
ATOM     19  CE1 HIS J   2     111.040 -50.580 -26.628  0.01 25.70           C  
ATOM     20  NE2 HIS J   2     111.407 -51.857 -26.713  0.01 25.21           N  
ATOM     21  N   HIS J   3     108.966 -49.901 -20.762  0.01 28.49           N  
ATOM     22  CA  HIS J   3     107.982 -49.348 -19.843  0.01 29.06           C  
ATOM     23  C   HIS J   3     106.729 -48.997 -20.639  0.01 28.14           C  
ATOM     24  O   HIS J   3     106.640 -47.920 -21.236  0.01 27.64           O  
ATOM     25  CB  HIS J   3     108.564 -48.137 -19.103  0.01 30.16           C  
ATOM     26  CG  HIS J   3     109.427 -48.526 -17.927  0.01 27.70           C  
ATOM     27  ND1 HIS J   3     108.957 -48.909 -16.696  0.02 26.76           N  
ATOM     28  CD2 HIS J   3     110.795 -48.549 -17.856  0.02 26.75           C  
ATOM     29  CE1 HIS J   3     110.011 -49.168 -15.900  0.01 25.49           C  
ATOM     30  NE2 HIS J   3     111.144 -48.961 -16.569  0.02 25.26           N  
ATOM     31  N   HIS J   4     105.771 -49.904 -20.670  0.02 27.87           N  
ATOM     32  CA  HIS J   4     104.419 -49.591 -21.105  0.02 28.31           C  
ATOM     33  C   HIS J   4     103.818 -48.633 -20.082  0.02 27.29           C  
ATOM     34  O   HIS J   4     103.373 -49.043 -19.009  0.02 26.91           O  
ATOM     35  CB  HIS J   4     103.584 -50.862 -21.284  0.02 29.90           C  
ATOM     36  CG  HIS J   4     103.819 -51.515 -22.623  0.02 27.43           C  
ATOM     37  ND1 HIS J   4     103.296 -51.091 -23.819  0.02 26.60           N  
ATOM     38  CD2 HIS J   4     104.577 -52.626 -22.891  0.02 26.62           C  
ATOM     39  CE1 HIS J   4     103.728 -51.916 -24.787  0.02 25.24           C  
ATOM     40  NE2 HIS J   4     104.509 -52.861 -24.262  0.02 24.69           N  
ATOM     41  N   HIS J   5     103.849 -47.342 -20.409  0.03 27.87           N  
ATOM     42  CA  HIS J   5     103.061 -46.349 -19.704  0.03 28.07           C  
ATOM     43  C   HIS J   5     101.591 -46.692 -19.916  0.03 27.33           C  
ATOM     44  O   HIS J   5     101.007 -46.382 -20.958  0.03 27.07           O  
ATOM     45  CB  HIS J   5     103.407 -44.936 -20.195  0.03 29.12           C  
ATOM     46  CG  HIS J   5     104.619 -44.361 -19.503  0.03 26.76           C  
ATOM     47  ND1 HIS J   5     104.625 -43.801 -18.250  0.03 25.67           N  
ATOM     48  CD2 HIS J   5     105.902 -44.276 -19.982  0.03 25.74           C  
ATOM     49  CE1 HIS J   5     105.874 -43.393 -17.972  0.03 24.50           C  
ATOM     50  NE2 HIS J   5     106.678 -43.663 -19.000  0.03 24.29           N  
ATOM     51  N   HIS J   6     100.993 -47.363 -18.938  0.04 27.18           N  
ATOM     52  CA  HIS J   6      99.550 -47.463 -18.830  0.05 27.27           C  
ATOM     53  C   HIS J   6      99.018 -46.054 -18.598  0.04 26.77           C  
ATOM     54  O   HIS J   6      99.052 -45.537 -17.482  0.05 26.31           O  
ATOM     55  CB  HIS J   6      99.152 -48.426 -17.704  0.05 28.02           C  
ATOM     56  CG  HIS J   6      99.208 -49.872 -18.131  0.05 25.71           C  
ATOM     57  ND1 HIS J   6      98.257 -50.518 -18.875  0.05 24.55           N  
ATOM     58  CD2 HIS J   6     100.189 -50.791 -17.855  0.05 24.60           C  
ATOM     59  CE1 HIS J   6      98.648 -51.789 -19.051  0.04 23.48           C  
ATOM     60  NE2 HIS J   6      99.816 -51.991 -18.447  0.05 23.11           N  
ATOM     61  N   HIS J   7      98.576 -45.411 -19.674  0.06 25.23           N  
ATOM     62  CA  HIS J   7      97.715 -44.247 -19.570  0.06 25.21           C  
ATOM     63  C   HIS J   7      96.441 -44.702 -18.871  0.06 24.75           C  
ATOM     64  O   HIS J   7      95.542 -45.281 -19.482  0.06 24.30           O  
ATOM     65  CB  HIS J   7      97.448 -43.638 -20.956  0.07 25.85           C  
ATOM     66  CG  HIS J   7      98.513 -42.652 -21.363  0.07 23.53           C  
ATOM     67  ND1 HIS J   7      98.589 -41.347 -20.945  0.07 22.38           N  
ATOM     68  CD2 HIS J   7      99.575 -42.861 -22.208  0.07 22.47           C  
ATOM     69  CE1 HIS J   7      99.666 -40.781 -21.514  0.06 21.48           C  
ATOM     70  NE2 HIS J   7     100.287 -41.666 -22.288  0.07 21.17           N  
ATOM     71  N   HIS J   8      96.385 -44.474 -17.571  0.09 25.23           N  
ATOM     72  CA  HIS J   8      95.134 -44.448 -16.839  0.10 25.08           C  
ATOM     73  C   HIS J   8      94.352 -43.253 -17.367  0.10 24.83           C  
ATOM     74  O   HIS J   8      94.510 -42.132 -16.877  0.10 24.39           O  
ATOM     75  CB  HIS J   8      95.389 -44.352 -15.328  0.10 25.49           C  
ATOM     76  CG  HIS J   8      95.698 -45.682 -14.692  0.10 23.20           C  
ATOM     77  ND1 HIS J   8      94.772 -46.639 -14.365  0.10 22.16           N  
ATOM     78  CD2 HIS J   8      96.922 -46.162 -14.298  0.10 22.47           C  
ATOM     79  CE1 HIS J   8      95.411 -47.675 -13.797  0.09 21.27           C  
ATOM     80  NE2 HIS J   8      96.715 -47.419 -13.740  0.10 20.88           N  
ATOM     81  N   GLU J   9      93.556 -43.475 -18.401  0.16 25.80           N  
ATOM     82  CA  GLU J   9      92.463 -42.566 -18.710  0.15 25.53           C  
ATOM     83  C   GLU J   9      91.583 -42.525 -17.467  0.15 25.38           C  
ATOM     84  O   GLU J   9      90.915 -43.499 -17.112  0.15 24.23           O  
ATOM     85  CB  GLU J   9      91.681 -43.012 -19.949  0.16 25.93           C  
ATOM     86  CG  GLU J   9      92.442 -42.678 -21.245  0.14 23.74           C  
ATOM     87  CD  GLU J   9      91.658 -43.020 -22.512  0.14 21.60           C  
ATOM     88  OE1 GLU J   9      92.025 -42.464 -23.577  0.14 19.89           O  
ATOM     89  OE2 GLU J   9      90.711 -43.830 -22.437  0.13 22.97           O  
ATOM     90  N   ASN J  10      91.652 -41.408 -16.762  0.22 26.91           N  
ATOM     91  CA  ASN J  10      90.698 -41.082 -15.724  0.23 27.25           C  
ATOM     92  C   ASN J  10      89.340 -41.021 -16.410  0.22 27.34           C  
ATOM     93  O   ASN J  10      88.993 -40.015 -17.030  0.22 26.05           O  
ATOM     94  CB  ASN J  10      91.064 -39.746 -15.038  0.23 26.88           C  
ATOM     95  CG  ASN J  10      91.992 -39.894 -13.839  0.21 23.43           C  
ATOM     96  OD1 ASN J  10      92.003 -40.890 -13.141  0.21 22.47           O  
ATOM     97  ND2 ASN J  10      92.761 -38.864 -13.545  0.21 23.59           N  
ATOM     98  N   LEU J  11      88.586 -42.098 -16.301  0.34 32.66           N  
ATOM     99  CA  LEU J  11      87.156 -42.092 -16.531  0.34 32.29           C  
ATOM    100  C   LEU J  11      86.581 -41.081 -15.546  0.34 32.32           C  
ATOM    101  O   LEU J  11      86.353 -41.387 -14.375  0.34 31.23           O  
ATOM    102  CB  LEU J  11      86.581 -43.505 -16.314  0.35 31.94           C  
ATOM    103  CG  LEU J  11      86.768 -44.448 -17.515  0.32 28.48           C  
ATOM    104  CD1 LEU J  11      86.622 -45.895 -17.072  0.32 25.84           C  
ATOM    105  CD2 LEU J  11      85.721 -44.165 -18.598  0.32 28.84           C  
ATOM    106  N   TYR J  12      86.408 -39.848 -16.023  0.30 37.81           N  
ATOM    107  CA  TYR J  12      85.593 -38.871 -15.341  0.31 36.23           C  
ATOM    108  C   TYR J  12      84.245 -39.544 -15.134  0.30 35.27           C  
ATOM    109  O   TYR J  12      83.522 -39.820 -16.093  0.30 34.04           O  
ATOM    110  CB  TYR J  12      85.469 -37.588 -16.177  0.34 36.55           C  
ATOM    111  CG  TYR J  12      86.639 -36.626 -16.011  0.33 34.25           C  
ATOM    112  CD1 TYR J  12      86.553 -35.567 -15.080  0.32 32.79           C  
ATOM    113  CD2 TYR J  12      87.818 -36.771 -16.781  0.33 33.11           C  
ATOM    114  CE1 TYR J  12      87.617 -34.671 -14.918  0.33 30.84           C  
ATOM    115  CE2 TYR J  12      88.892 -35.883 -16.623  0.33 29.41           C  
ATOM    116  CZ  TYR J  12      88.786 -34.829 -15.691  0.33 27.72           C  
ATOM    117  OH  TYR J  12      89.837 -33.943 -15.529  0.39 24.41           O  
ATOM    118  N   PHE J  13      83.919 -39.829 -13.886  0.31 42.45           N  
ATOM    119  CA  PHE J  13      82.555 -40.097 -13.475  0.31 41.62           C  
ATOM    120  C   PHE J  13      81.762 -38.841 -13.825  0.31 40.85           C  
ATOM    121  O   PHE J  13      81.696 -37.895 -13.038  0.31 38.78           O  
ATOM    122  CB  PHE J  13      82.501 -40.433 -11.971  0.34 41.32           C  
ATOM    123  CG  PHE J  13      82.331 -41.910 -11.668  0.37 39.18           C  
ATOM    124  CD1 PHE J  13      81.044 -42.439 -11.457  0.37 37.04           C  
ATOM    125  CD2 PHE J  13      83.455 -42.760 -11.575  0.37 37.37           C  
ATOM    126  CE1 PHE J  13      80.877 -43.795 -11.148  0.37 34.73           C  
ATOM    127  CE2 PHE J  13      83.295 -44.114 -11.271  0.37 33.11           C  
ATOM    128  CZ  PHE J  13      82.000 -44.639 -11.049  0.35 31.61           C  
ATOM    129  N   GLN J  14      81.198 -38.798 -15.020  0.41 41.75           N  
ATOM    130  CA  GLN J  14      80.122 -37.873 -15.327  0.39 43.53           C  
ATOM    131  C   GLN J  14      79.002 -38.250 -14.365  0.39 43.95           C  
ATOM    132  O   GLN J  14      78.365 -39.288 -14.520  0.39 41.16           O  
ATOM    133  CB  GLN J  14      79.699 -37.979 -16.798  0.41 42.55           C  
ATOM    134  CG  GLN J  14      80.701 -37.277 -17.731  0.37 37.47           C  
ATOM    135  CD  GLN J  14      80.251 -37.267 -19.198  0.35 33.24           C  
ATOM    136  OE1 GLN J  14      79.320 -37.929 -19.609  0.35 29.93           O  
ATOM    137  NE2 GLN J  14      80.915 -36.503 -20.031  0.34 30.57           N  
ATOM    138  N   GLY J  15      78.854 -37.456 -13.310  0.40 53.17           N  
ATOM    139  CA  GLY J  15      77.783 -37.634 -12.342  0.39 54.62           C  
ATOM    140  C   GLY J  15      76.447 -37.634 -13.068  0.39 54.92           C  
ATOM    141  O   GLY J  15      76.328 -37.026 -14.135  0.39 52.60           O  
ATOM    142  N   ASP J  16      75.469 -38.304 -12.510  0.58 68.98           N  
ATOM    143  CA  ASP J  16      74.119 -38.300 -13.067  0.58 71.50           C  
ATOM    144  C   ASP J  16      73.676 -36.839 -13.284  0.57 72.91           C  
ATOM    145  O   ASP J  16      73.557 -36.104 -12.302  0.58 69.01           O  
ATOM    146  CB  ASP J  16      73.183 -39.065 -12.117  0.58 66.25           C  
ATOM    147  CG  ASP J  16      71.711 -39.056 -12.542  0.55 60.43           C  
ATOM    148  OD1 ASP J  16      71.364 -38.423 -13.568  0.55 56.44           O  
ATOM    149  OD2 ASP J  16      70.897 -39.661 -11.812  0.54 56.14           O  
ATOM    150  N   PRO J  17      73.437 -36.398 -14.536  0.65 68.01           N  
ATOM    151  CA  PRO J  17      73.093 -35.003 -14.828  0.65 70.49           C  
ATOM    152  C   PRO J  17      71.751 -34.581 -14.214  0.65 73.62           C  
ATOM    153  O   PRO J  17      71.423 -33.396 -14.193  0.65 70.41           O  
ATOM    154  CB  PRO J  17      73.069 -34.912 -16.359  0.65 64.65           C  
ATOM    155  CG  PRO J  17      72.728 -36.338 -16.792  0.64 60.79           C  
ATOM    156  CD  PRO J  17      73.442 -37.184 -15.750  0.64 63.82           C  
ATOM    157  N   THR J  18      70.982 -35.538 -13.705  0.84 73.11           N  
ATOM    158  CA  THR J  18      69.740 -35.291 -12.966  0.83 75.49           C  
ATOM    159  C   THR J  18      69.954 -35.133 -11.453  0.83 78.12           C  
ATOM    160  O   THR J  18      68.994 -34.864 -10.729  0.83 74.22           O  
ATOM    161  CB  THR J  18      68.680 -36.361 -13.259  0.83 67.45           C  
ATOM    162  OG1 THR J  18      68.986 -37.597 -12.655  0.81 60.02           O  
ATOM    163  CG2 THR J  18      68.477 -36.599 -14.757  0.81 58.25           C  
ATOM    164  N   GLN J  19      71.193 -35.259 -10.962  0.93 82.37           N  
ATOM    165  CA  GLN J  19      71.546 -34.991  -9.569  0.93 84.59           C  
ATOM    166  C   GLN J  19      72.104 -33.571  -9.438  0.93 87.39           C  
ATOM    167  O   GLN J  19      73.186 -33.269  -9.936  0.93 85.33           O  
ATOM    168  CB  GLN J  19      72.553 -36.030  -9.054  0.93 76.35           C  
ATOM    169  CG  GLN J  19      71.966 -37.447  -8.950  0.89 66.07           C  
ATOM    170  CD  GLN J  19      70.897 -37.594  -7.859  0.88 61.94           C  
ATOM    171  OE1 GLN J  19      70.984 -37.038  -6.780  0.88 55.89           O  
ATOM    172  NE2 GLN J  19      69.884 -38.378  -8.113  0.87 54.43           N  
ATOM    173  N   PHE J  20      71.381 -32.729  -8.734  0.98 90.80           N  
ATOM    174  CA  PHE J  20      71.772 -31.353  -8.460  0.98 92.77           C  
ATOM    175  C   PHE J  20      72.329 -31.236  -7.041  0.98 92.48           C  
ATOM    176  O   PHE J  20      71.721 -31.713  -6.082  0.98 91.00           O  
ATOM    177  CB  PHE J  20      70.577 -30.421  -8.689  0.98 93.24           C  
ATOM    178  CG  PHE J  20      70.138 -30.287 -10.135  0.98 93.86           C  
ATOM    179  CD1 PHE J  20      70.466 -29.132 -10.870  0.98 89.54           C  
ATOM    180  CD2 PHE J  20      69.413 -31.321 -10.764  0.98 88.88           C  
ATOM    181  CE1 PHE J  20      70.076 -29.008 -12.213  0.98 88.23           C  
ATOM    182  CE2 PHE J  20      69.028 -31.207 -12.107  0.98 88.68           C  
ATOM    183  CZ  PHE J  20      69.360 -30.044 -12.836  0.98 93.26           C  
ATOM    184  N   GLU J  21      73.453 -30.570  -6.887  0.99 91.42           N  
ATOM    185  CA  GLU J  21      74.046 -30.319  -5.579  0.99 91.57           C  
ATOM    186  C   GLU J  21      73.452 -29.057  -4.943  0.99 92.06           C  
ATOM    187  O   GLU J  21      73.480 -27.982  -5.538  0.99 91.25           O  
ATOM    188  CB  GLU J  21      75.567 -30.179  -5.685  0.99 89.43           C  
ATOM    189  CG  GLU J  21      76.297 -31.460  -6.112  0.97 84.78           C  
ATOM    190  CD  GLU J  21      77.821 -31.310  -5.953  0.97 80.66           C  
ATOM    191  OE1 GLU J  21      78.575 -32.303  -6.082  0.97 72.31           O  
ATOM    192  OE2 GLU J  21      78.281 -30.195  -5.635  0.97 72.88           O  
ATOM    193  N   GLU J  22      72.970 -29.153  -3.716  0.99 91.59           N  
ATOM    194  CA  GLU J  22      72.332 -28.022  -3.021  0.99 92.00           C  
ATOM    195  C   GLU J  22      73.233 -26.783  -2.941  0.99 92.69           C  
ATOM    196  O   GLU J  22      72.752 -25.662  -3.093  0.99 91.46           O  
ATOM    197  CB  GLU J  22      71.883 -28.453  -1.618  0.99 89.85           C  
ATOM    198  CG  GLU J  22      71.136 -27.317  -0.891  0.97 84.05           C  
ATOM    199  CD  GLU J  22      70.436 -27.773   0.382  0.97 79.53           C  
ATOM    200  OE1 GLU J  22      69.264 -27.360   0.589  0.97 71.14           O  
ATOM    201  OE2 GLU J  22      71.029 -28.559   1.149  0.97 71.59           O  
ATOM    202  N   ARG J  23      74.529 -26.972  -2.741  0.99 90.82           N  
ATOM    203  CA  ARG J  23      75.506 -25.865  -2.648  0.99 91.12           C  
ATOM    204  C   ARG J  23      75.592 -25.003  -3.917  0.99 91.59           C  
ATOM    205  O   ARG J  23      76.052 -23.868  -3.838  0.99 90.25           O  
ATOM    206  CB  ARG J  23      76.890 -26.418  -2.264  0.99 89.76           C  
ATOM    207  CG  ARG J  23      77.511 -27.326  -3.333  0.95 85.21           C  
ATOM    208  CD  ARG J  23      78.899 -27.811  -2.927  0.95 80.35           C  
ATOM    209  NE  ARG J  23      79.428 -28.774  -3.902  0.94 74.98           N  
ATOM    210  CZ  ARG J  23      80.664 -29.212  -4.036  0.94 69.71           C  
ATOM    211  NH1 ARG J  23      81.628 -28.779  -3.283  0.93 63.50           N  
ATOM    212  NH2 ARG J  23      80.934 -30.101  -4.949  0.93 64.33           N  
ATOM    213  N   HIS J  24      75.158 -25.530  -5.066  1.00 91.97           N  
ATOM    214  CA  HIS J  24      75.150 -24.823  -6.348  1.00 92.79           C  
ATOM    215  C   HIS J  24      73.771 -24.252  -6.718  1.00 93.48           C  
ATOM    216  O   HIS J  24      73.659 -23.529  -7.706  1.00 92.84           O  
ATOM    217  CB  HIS J  24      75.668 -25.765  -7.443  1.00 91.82           C  
ATOM    218  CG  HIS J  24      77.066 -26.284  -7.225  0.99 91.98           C  
ATOM    219  ND1 HIS J  24      77.523 -27.517  -7.658  0.99 81.17           N  
ATOM    220  CD2 HIS J  24      78.130 -25.646  -6.633  0.99 81.68           C  
ATOM    221  CE1 HIS J  24      78.833 -27.615  -7.345  0.99 83.29           C  
ATOM    222  NE2 HIS J  24      79.227 -26.495  -6.723  0.99 84.80           N  
ATOM    223  N   LEU J  25      72.724 -24.528  -5.929  1.00 94.12           N  
ATOM    224  CA  LEU J  25      71.391 -23.950  -6.103  1.00 94.16           C  
ATOM    225  C   LEU J  25      71.305 -22.590  -5.391  1.00 94.24           C  
ATOM    226  O   LEU J  25      71.084 -22.503  -4.182  1.00 93.07           O  
ATOM    227  CB  LEU J  25      70.312 -24.929  -5.602  1.00 93.56           C  
ATOM    228  CG  LEU J  25      70.000 -26.081  -6.567  1.00 92.19           C  
ATOM    229  CD1 LEU J  25      69.093 -27.086  -5.861  1.00 88.18           C  
ATOM    230  CD2 LEU J  25      69.266 -25.600  -7.823  1.00 87.98           C  
ATOM    231  N   LYS J  26      71.418 -21.524  -6.162  1.00 94.30           N  
ATOM    232  CA  LYS J  26      71.261 -20.153  -5.661  1.00 94.19           C  
ATOM    233  C   LYS J  26      69.796 -19.733  -5.765  1.00 94.80           C  
ATOM    234  O   LYS J  26      69.255 -19.641  -6.866  1.00 94.25           O  
ATOM    235  CB  LYS J  26      72.190 -19.201  -6.435  1.00 91.91           C  
ATOM    236  CG  LYS J  26      73.684 -19.526  -6.247  0.93 79.22           C  
ATOM    237  CD  LYS J  26      74.568 -18.561  -7.053  0.92 72.25           C  
ATOM    238  CE  LYS J  26      76.054 -18.920  -6.912  0.91 61.30           C  
ATOM    239  NZ  LYS J  26      76.918 -18.128  -7.825  0.91 52.96           N  
ATOM    240  N   PHE J  27      69.169 -19.448  -4.627  1.00 94.00           N  
ATOM    241  CA  PHE J  27      67.815 -18.897  -4.577  1.00 94.26           C  
ATOM    242  C   PHE J  27      67.755 -17.513  -5.246  1.00 94.34           C  
ATOM    243  O   PHE J  27      68.605 -16.663  -4.982  1.00 93.00           O  
ATOM    244  CB  PHE J  27      67.354 -18.827  -3.115  1.00 93.19           C  
ATOM    245  CG  PHE J  27      66.019 -18.125  -2.926  1.00 93.72           C  
ATOM    246  CD1 PHE J  27      65.978 -16.760  -2.583  1.00 87.79           C  
ATOM    247  CD2 PHE J  27      64.814 -18.824  -3.127  1.00 87.32           C  
ATOM    248  CE1 PHE J  27      64.748 -16.101  -2.424  1.00 85.92           C  
ATOM    249  CE2 PHE J  27      63.584 -18.176  -2.969  1.00 85.61           C  
ATOM    250  CZ  PHE J  27      63.548 -16.811  -2.612  1.00 90.39           C  
ATOM    251  N   LEU J  28      66.718 -17.303  -6.067  1.00 93.52           N  
ATOM    252  CA  LEU J  28      66.432 -16.020  -6.710  1.00 93.24           C  
ATOM    253  C   LEU J  28      65.121 -15.418  -6.183  1.00 92.74           C  
ATOM    254  O   LEU J  28      65.120 -14.301  -5.671  1.00 91.44           O  
ATOM    255  CB  LEU J  28      66.403 -16.192  -8.244  1.00 93.14           C  
ATOM    256  CG  LEU J  28      67.722 -16.675  -8.882  1.00 92.69           C  
ATOM    257  CD1 LEU J  28      67.537 -16.850 -10.389  1.00 87.14           C  
ATOM    258  CD2 LEU J  28      68.869 -15.675  -8.670  1.00 87.06           C  
ATOM    259  N   GLN J  29      63.998 -16.143  -6.304  1.00 93.73           N  
ATOM    260  CA  GLN J  29      62.693 -15.697  -5.803  1.00 93.80           C  
ATOM    261  C   GLN J  29      61.728 -16.871  -5.605  1.00 94.45           C  
ATOM    262  O   GLN J  29      61.880 -17.929  -6.217  1.00 94.29           O  
ATOM    263  CB  GLN J  29      62.090 -14.628  -6.738  1.00 91.28           C  
ATOM    264  CG  GLN J  29      61.690 -15.146  -8.130  0.99 82.71           C  
ATOM    265  CD  GLN J  29      61.098 -14.062  -9.038  0.98 80.92           C  
ATOM    266  OE1 GLN J  29      61.215 -12.874  -8.802  0.98 72.38           O  
ATOM    267  NE2 GLN J  29      60.442 -14.445 -10.106  0.98 68.75           N  
ATOM    268  N   GLN J  30      60.685 -16.668  -4.804  1.00 94.47           N  
ATOM    269  CA  GLN J  30      59.567 -17.609  -4.725  1.00 94.47           C  
ATOM    270  C   GLN J  30      58.647 -17.444  -5.946  1.00 94.90           C  
ATOM    271  O   GLN J  30      58.320 -16.323  -6.336  1.00 94.00           O  
ATOM    272  CB  GLN J  30      58.835 -17.420  -3.387  1.00 92.23           C  
ATOM    273  CG  GLN J  30      57.790 -18.527  -3.160  0.98 83.33           C  
ATOM    274  CD  GLN J  30      57.106 -18.439  -1.791  0.98 77.90           C  
ATOM    275  OE1 GLN J  30      57.689 -18.121  -0.775  0.98 69.02           O  
ATOM    276  NE2 GLN J  30      55.835 -18.732  -1.738  0.98 65.84           N  
ATOM    277  N   LEU J  31      58.202 -18.562  -6.523  1.00 96.17           N  
ATOM    278  CA  LEU J  31      57.317 -18.604  -7.693  1.00 96.00           C  
ATOM    279  C   LEU J  31      55.882 -18.987  -7.338  1.00 95.07           C  
ATOM    280  O   LEU J  31      54.937 -18.458  -7.920  1.00 93.20           O  
ATOM    281  CB  LEU J  31      57.878 -19.608  -8.715  1.00 96.08           C  
ATOM    282  CG  LEU J  31      59.260 -19.266  -9.299  1.00 96.27           C  
ATOM    283  CD1 LEU J  31      59.652 -20.346 -10.307  1.00 93.46           C  
ATOM    284  CD2 LEU J  31      59.259 -17.915 -10.017  1.00 93.44           C  
ATOM    285  N   GLY J  32      55.708 -19.909  -6.409  1.00 95.96           N  
ATOM    286  CA  GLY J  32      54.397 -20.380  -5.994  1.00 95.76           C  
ATOM    287  C   GLY J  32      54.448 -21.136  -4.677  1.00 96.14           C  
ATOM    288  O   GLY J  32      55.488 -21.654  -4.272  1.00 95.55           O  
ATOM    289  N   LYS J  33      53.293 -21.191  -4.011  0.99 94.44           N  
ATOM    290  CA  LYS J  33      53.140 -21.891  -2.738  0.99 92.83           C  
ATOM    291  C   LYS J  33      51.783 -22.575  -2.699  0.99 91.45           C  
ATOM    292  O   LYS J  33      50.776 -21.974  -3.074  0.99 87.17           O  
ATOM    293  CB  LYS J  33      53.332 -20.887  -1.587  0.99 89.15           C  
ATOM    294  CG  LYS J  33      53.350 -21.570  -0.213  0.91 77.66           C  
ATOM    295  CD  LYS J  33      53.614 -20.561   0.910  0.89 73.37           C  
ATOM    296  CE  LYS J  33      53.598 -21.291   2.251  0.88 61.82           C  
ATOM    297  NZ  LYS J  33      53.811 -20.368   3.389  0.87 54.43           N  
ATOM    298  N   GLY J  34      51.768 -23.820  -2.228  0.98 91.48           N  
ATOM    299  CA  GLY J  34      50.567 -24.576  -1.905  0.98 89.51           C  
ATOM    300  C   GLY J  34      50.583 -25.004  -0.441  0.98 88.44           C  
ATOM    301  O   GLY J  34      51.452 -24.583   0.327  0.98 84.22           O  
ATOM    302  N   ASN J  35      49.645 -25.878  -0.068  0.96 84.88           N  
ATOM    303  CA  ASN J  35      49.507 -26.314   1.325  0.97 83.21           C  
ATOM    304  C   ASN J  35      50.755 -27.034   1.844  0.96 83.57           C  
ATOM    305  O   ASN J  35      51.226 -26.750   2.945  0.96 78.22           O  
ATOM    306  CB  ASN J  35      48.256 -27.206   1.430  0.96 78.68           C  
ATOM    307  CG  ASN J  35      46.968 -26.433   1.159  0.91 71.73           C  
ATOM    308  OD1 ASN J  35      46.957 -25.213   1.071  0.91 61.93           O  
ATOM    309  ND2 ASN J  35      45.868 -27.131   1.006  0.91 59.82           N  
ATOM    310  N   PHE J  36      51.320 -27.933   1.027  0.97 86.95           N  
ATOM    311  CA  PHE J  36      52.426 -28.802   1.444  0.97 88.32           C  
ATOM    312  C   PHE J  36      53.723 -28.580   0.669  0.97 90.28           C  
ATOM    313  O   PHE J  36      54.741 -29.208   0.973  0.97 88.04           O  
ATOM    314  CB  PHE J  36      51.966 -30.261   1.343  0.96 83.83           C  
ATOM    315  CG  PHE J  36      50.694 -30.543   2.121  0.93 78.58           C  
ATOM    316  CD1 PHE J  36      50.689 -30.436   3.525  0.93 70.93           C  
ATOM    317  CD2 PHE J  36      49.504 -30.876   1.445  0.92 68.34           C  
ATOM    318  CE1 PHE J  36      49.509 -30.661   4.250  0.92 64.10           C  
ATOM    319  CE2 PHE J  36      48.321 -31.106   2.163  0.92 63.23           C  
ATOM    320  CZ  PHE J  36      48.323 -31.000   3.569  0.92 63.98           C  
ATOM    321  N   GLY J  37      53.708 -27.700  -0.331  0.99 90.66           N  
ATOM    322  CA  GLY J  37      54.874 -27.451  -1.173  0.99 92.27           C  
ATOM    323  C   GLY J  37      55.012 -25.991  -1.571  0.99 94.16           C  
ATOM    324  O   GLY J  37      54.048 -25.226  -1.584  0.99 92.91           O  
ATOM    325  N   SER J  38      56.224 -25.617  -1.940  1.00 95.16           N  
ATOM    326  CA  SER J  38      56.523 -24.346  -2.585  1.00 95.97           C  
ATOM    327  C   SER J  38      57.432 -24.564  -3.780  1.00 97.04           C  
ATOM    328  O   SER J  38      58.192 -25.537  -3.818  1.00 96.82           O  
ATOM    329  CB  SER J  38      57.138 -23.348  -1.600  1.00 93.96           C  
ATOM    330  OG  SER J  38      58.377 -23.810  -1.110  0.99 85.60           O  
ATOM    331  N   VAL J  39      57.371 -23.650  -4.736  1.00 97.13           N  
ATOM    332  CA  VAL J  39      58.281 -23.614  -5.880  1.00 97.69           C  
ATOM    333  C   VAL J  39      59.064 -22.309  -5.844  1.00 97.72           C  
ATOM    334  O   VAL J  39      58.497 -21.228  -5.692  1.00 97.41           O  
ATOM    335  CB  VAL J  39      57.544 -23.823  -7.216  1.00 97.55           C  
ATOM    336  CG1 VAL J  39      58.494 -23.716  -8.416  1.00 95.30           C  
ATOM    337  CG2 VAL J  39      56.906 -25.217  -7.269  1.00 94.25           C  
ATOM    338  N   GLU J  40      60.364 -22.434  -5.993  1.00 97.07           N  
ATOM    339  CA  GLU J  40      61.314 -21.325  -6.010  1.00 97.02           C  
ATOM    340  C   GLU J  40      62.035 -21.277  -7.357  1.00 97.42           C  
ATOM    341  O   GLU J  40      62.380 -22.311  -7.925  1.00 97.36           O  
ATOM    342  CB  GLU J  40      62.317 -21.475  -4.848  1.00 95.71           C  
ATOM    343  CG  GLU J  40      61.633 -21.341  -3.480  1.00 91.71           C  
ATOM    344  CD  GLU J  40      62.534 -21.634  -2.276  1.00 91.52           C  
ATOM    345  OE1 GLU J  40      62.073 -21.398  -1.133  1.00 83.25           O  
ATOM    346  OE2 GLU J  40      63.662 -22.149  -2.408  1.00 84.36           O  
ATOM    347  N   MET J  41      62.284 -20.082  -7.840  1.00 95.75           N  
ATOM    348  CA  MET J  41      63.235 -19.843  -8.916  1.00 96.18           C  
ATOM    349  C   MET J  41      64.641 -19.874  -8.322  1.00 95.97           C  
ATOM    350  O   MET J  41      64.943 -19.115  -7.396  1.00 95.58           O  
ATOM    351  CB  MET J  41      62.926 -18.504  -9.584  1.00 96.02           C  
ATOM    352  CG  MET J  41      63.840 -18.160 -10.764  1.00 94.58           C  
ATOM    353  SD  MET J  41      63.446 -16.513 -11.414  1.00 93.74           S  
ATOM    354  CE  MET J  41      64.684 -16.371 -12.719  1.00 84.85           C  
ATOM    355  N   CYS J  42      65.486 -20.722  -8.876  1.00 96.84           N  
ATOM    356  CA  CYS J  42      66.892 -20.820  -8.506  1.00 96.42           C  
ATOM    357  C   CYS J  42      67.771 -20.757  -9.755  1.00 96.48           C  
ATOM    358  O   CYS J  42      67.342 -21.077 -10.862  1.00 96.44           O  
ATOM    359  CB  CYS J  42      67.141 -22.114  -7.712  1.00 95.85           C  
ATOM    360  SG  CYS J  42      66.268 -22.086  -6.114  1.00 94.97           S  
ATOM    361  N   ARG J  43      69.023 -20.396  -9.567  1.00 93.92           N  
ATOM    362  CA  ARG J  43      70.077 -20.610 -10.557  1.00 93.91           C  
ATOM    363  C   ARG J  43      70.921 -21.794 -10.107  1.00 93.33           C  
ATOM    364  O   ARG J  43      71.378 -21.801  -8.966  1.00 92.96           O  
ATOM    365  CB  ARG J  43      70.891 -19.326 -10.732  1.00 93.15           C  
ATOM    366  CG  ARG J  43      71.884 -19.440 -11.907  0.99 91.50           C  
ATOM    367  CD  ARG J  43      72.634 -18.135 -12.142  0.99 88.94           C  
ATOM    368  NE  ARG J  43      71.714 -17.041 -12.531  0.99 84.91           N  
ATOM    369  CZ  ARG J  43      71.971 -16.050 -13.374  0.99 81.61           C  
ATOM    370  NH1 ARG J  43      73.129 -15.930 -13.946  0.99 71.73           N  
ATOM    371  NH2 ARG J  43      71.061 -15.173 -13.669  0.99 74.69           N  
ATOM    372  N   TYR J  44      71.093 -22.752 -10.988  1.00 95.32           N  
ATOM    373  CA  TYR J  44      72.047 -23.828 -10.759  1.00 94.63           C  
ATOM    374  C   TYR J  44      73.393 -23.412 -11.343  1.00 93.60           C  
ATOM    375  O   TYR J  44      73.552 -23.353 -12.556  1.00 91.77           O  
ATOM    376  CB  TYR J  44      71.540 -25.145 -11.350  1.00 93.36           C  
ATOM    377  CG  TYR J  44      72.406 -26.313 -10.920  1.00 94.07           C  
ATOM    378  CD1 TYR J  44      73.187 -27.011 -11.863  1.00 89.97           C  
ATOM    379  CD2 TYR J  44      72.462 -26.682  -9.557  1.00 90.55           C  
ATOM    380  CE1 TYR J  44      74.006 -28.081 -11.450  1.00 89.58           C  
ATOM    381  CE2 TYR J  44      73.277 -27.741  -9.135  1.00 88.97           C  
ATOM    382  CZ  TYR J  44      74.044 -28.440 -10.083  1.00 91.99           C  
ATOM    383  OH  TYR J  44      74.836 -29.486  -9.668  1.00 90.41           O  
ATOM    384  N   ASP J  45      74.319 -23.082 -10.477  0.99 92.37           N  
ATOM    385  CA  ASP J  45      75.551 -22.384 -10.846  0.99 92.00           C  
ATOM    386  C   ASP J  45      76.801 -23.115 -10.316  0.99 91.41           C  
ATOM    387  O   ASP J  45      77.490 -22.616  -9.421  0.99 89.33           O  
ATOM    388  CB  ASP J  45      75.426 -20.929 -10.356  0.99 90.78           C  
ATOM    389  CG  ASP J  45      76.476 -20.012 -10.962  0.99 89.49           C  
ATOM    390  OD1 ASP J  45      76.745 -20.139 -12.174  0.99 82.28           O  
ATOM    391  OD2 ASP J  45      76.942 -19.114 -10.227  0.99 81.62           O  
ATOM    392  N   PRO J  46      77.085 -24.322 -10.829  0.99 92.03           N  
ATOM    393  CA  PRO J  46      78.193 -25.137 -10.321  0.99 90.56           C  
ATOM    394  C   PRO J  46      79.568 -24.491 -10.525  0.99 89.60           C  
ATOM    395  O   PRO J  46      80.479 -24.734  -9.730  0.99 85.77           O  
ATOM    396  CB  PRO J  46      78.081 -26.475 -11.065  0.99 88.22           C  
ATOM    397  CG  PRO J  46      77.335 -26.124 -12.355  0.99 86.92           C  
ATOM    398  CD  PRO J  46      76.385 -25.024 -11.897  0.99 89.87           C  
ATOM    399  N   LEU J  47      79.714 -23.643 -11.542  0.97 88.64           N  
ATOM    400  CA  LEU J  47      80.954 -22.902 -11.806  0.97 88.71           C  
ATOM    401  C   LEU J  47      81.096 -21.647 -10.925  0.97 88.14           C  
ATOM    402  O   LEU J  47      82.179 -21.086 -10.836  0.97 85.10           O  
ATOM    403  CB  LEU J  47      81.033 -22.549 -13.301  0.97 87.85           C  
ATOM    404  CG  LEU J  47      81.028 -23.757 -14.264  0.95 84.24           C  
ATOM    405  CD1 LEU J  47      81.126 -23.261 -15.706  0.95 79.08           C  
ATOM    406  CD2 LEU J  47      82.197 -24.717 -14.004  0.94 77.80           C  
ATOM    407  N   GLN J  48      80.016 -21.230 -10.269  0.96 87.74           N  
ATOM    408  CA  GLN J  48      79.960 -20.044  -9.400  0.96 88.01           C  
ATOM    409  C   GLN J  48      80.283 -18.716 -10.111  0.96 88.00           C  
ATOM    410  O   GLN J  48      80.671 -17.741  -9.467  0.96 82.10           O  
ATOM    411  CB  GLN J  48      80.786 -20.250  -8.119  0.96 84.42           C  
ATOM    412  CG  GLN J  48      80.396 -21.523  -7.346  0.91 75.10           C  
ATOM    413  CD  GLN J  48      81.117 -21.655  -6.001  0.90 67.33           C  
ATOM    414  OE1 GLN J  48      81.662 -20.720  -5.443  0.90 59.51           O  
ATOM    415  NE2 GLN J  48      81.120 -22.835  -5.437  0.90 58.37           N  
ATOM    416  N   ASP J  49      80.079 -18.661 -11.414  0.94 87.93           N  
ATOM    417  CA  ASP J  49      80.336 -17.503 -12.272  0.94 87.76           C  
ATOM    418  C   ASP J  49      79.043 -16.777 -12.716  0.94 87.48           C  
ATOM    419  O   ASP J  49      79.081 -15.862 -13.546  0.94 83.32           O  
ATOM    420  CB  ASP J  49      81.194 -17.958 -13.465  0.94 85.91           C  
ATOM    421  CG  ASP J  49      80.462 -18.899 -14.430  0.93 84.41           C  
ATOM    422  OD1 ASP J  49      79.305 -19.290 -14.133  0.93 76.46           O  
ATOM    423  OD2 ASP J  49      81.045 -19.222 -15.485  0.93 75.96           O  
ATOM    424  N   ASN J  50      77.893 -17.159 -12.164  0.96 87.66           N  
ATOM    425  CA  ASN J  50      76.543 -16.687 -12.514  0.96 87.78           C  
ATOM    426  C   ASN J  50      76.105 -16.982 -13.966  0.96 88.42           C  
ATOM    427  O   ASN J  50      75.159 -16.352 -14.457  0.96 84.20           O  
ATOM    428  CB  ASN J  50      76.348 -15.209 -12.108  0.96 84.83           C  
ATOM    429  CG  ASN J  50      76.561 -14.963 -10.625  0.94 78.19           C  
ATOM    430  OD1 ASN J  50      75.970 -15.602  -9.769  0.94 68.54           O  
ATOM    431  ND2 ASN J  50      77.388 -14.001 -10.286  0.94 66.45           N  
ATOM    432  N   THR J  51      76.732 -17.945 -14.632  0.97 87.96           N  
ATOM    433  CA  THR J  51      76.334 -18.398 -15.978  0.96 86.30           C  
ATOM    434  C   THR J  51      75.366 -19.581 -15.953  0.96 87.68           C  
ATOM    435  O   THR J  51      74.793 -19.935 -16.988  0.96 85.12           O  
ATOM    436  CB  THR J  51      77.551 -18.756 -16.842  0.96 83.70           C  
ATOM    437  OG1 THR J  51      78.238 -19.879 -16.325  0.95 79.39           O  
ATOM    438  CG2 THR J  51      78.527 -17.595 -16.982  0.95 76.09           C  
ATOM    439  N   GLY J  52      75.160 -20.176 -14.791  0.98 90.27           N  
ATOM    440  CA  GLY J  52      74.332 -21.364 -14.624  0.98 91.58           C  
ATOM    441  C   GLY J  52      72.864 -21.188 -15.031  0.98 92.60           C  
ATOM    442  O   GLY J  52      72.303 -20.087 -15.051  0.98 90.96           O  
ATOM    443  N   GLU J  53      72.238 -22.323 -15.328  1.00 92.57           N  
ATOM    444  CA  GLU J  53      70.853 -22.389 -15.779  1.00 92.82           C  
ATOM    445  C   GLU J  53      69.870 -21.947 -14.682  1.00 94.41           C  
ATOM    446  O   GLU J  53      70.015 -22.290 -13.507  1.00 93.58           O  
ATOM    447  CB  GLU J  53      70.560 -23.822 -16.261  1.00 88.58           C  
ATOM    448  CG  GLU J  53      69.205 -23.931 -16.965  0.99 80.41           C  
ATOM    449  CD  GLU J  53      68.832 -25.358 -17.383  0.99 79.28           C  
ATOM    450  OE1 GLU J  53      67.802 -25.509 -18.079  0.99 71.45           O  
ATOM    451  OE2 GLU J  53      69.491 -26.340 -16.990  0.98 73.25           O  
ATOM    452  N   VAL J  54      68.820 -21.218 -15.086  1.00 94.45           N  
ATOM    453  CA  VAL J  54      67.678 -20.910 -14.216  1.00 95.61           C  
ATOM    454  C   VAL J  54      66.714 -22.092 -14.219  1.00 96.21           C  
ATOM    455  O   VAL J  54      66.299 -22.566 -15.272  1.00 96.05           O  
ATOM    456  CB  VAL J  54      66.981 -19.604 -14.627  1.00 94.53           C  
ATOM    457  CG1 VAL J  54      65.741 -19.343 -13.770  1.00 85.35           C  
ATOM    458  CG2 VAL J  54      67.928 -18.404 -14.459  1.00 83.06           C  
ATOM    459  N   VAL J  55      66.332 -22.541 -13.028  1.00 96.72           N  
ATOM    460  CA  VAL J  55      65.460 -23.698 -12.808  1.00 97.00           C  
ATOM    461  C   VAL J  55      64.354 -23.365 -11.810  1.00 97.29           C  
ATOM    462  O   VAL J  55      64.484 -22.448 -10.997  1.00 97.23           O  
ATOM    463  CB  VAL J  55      66.266 -24.933 -12.348  1.00 96.48           C  
ATOM    464  CG1 VAL J  55      67.241 -25.403 -13.432  1.00 93.20           C  
ATOM    465  CG2 VAL J  55      67.050 -24.703 -11.051  1.00 91.90           C  
ATOM    466  N   ALA J  56      63.270 -24.134 -11.854  1.00 97.78           N  
ATOM    467  CA  ALA J  56      62.240 -24.136 -10.826  1.00 97.92           C  
ATOM    468  C   ALA J  56      62.481 -25.297  -9.850  1.00 97.76           C  
ATOM    469  O   ALA J  56      62.693 -26.437 -10.261  1.00 97.41           O  
ATOM    470  CB  ALA J  56      60.866 -24.204 -11.498  1.00 97.81           C  
ATOM    471  N   VAL J  57      62.438 -25.015  -8.563  1.00 97.91           N  
ATOM    472  CA  VAL J  57      62.755 -25.964  -7.498  1.00 97.78           C  
ATOM    473  C   VAL J  57      61.544 -26.116  -6.588  1.00 97.80           C  
ATOM    474  O   VAL J  57      61.214 -25.205  -5.832  1.00 97.52           O  
ATOM    475  CB  VAL J  57      63.997 -25.508  -6.708  1.00 97.25           C  
ATOM    476  CG1 VAL J  57      64.365 -26.533  -5.629  1.00 94.88           C  
ATOM    477  CG2 VAL J  57      65.209 -25.318  -7.624  1.00 94.40           C  
ATOM    478  N   LYS J  58      60.896 -27.288  -6.634  1.00 97.59           N  
ATOM    479  CA  LYS J  58      59.823 -27.635  -5.689  1.00 97.48           C  
ATOM    480  C   LYS J  58      60.404 -28.308  -4.445  1.00 96.90           C  
ATOM    481  O   LYS J  58      61.244 -29.203  -4.536  1.00 96.41           O  
ATOM    482  CB  LYS J  58      58.740 -28.486  -6.383  1.00 97.43           C  
ATOM    483  CG  LYS J  58      57.492 -28.702  -5.499  1.00 97.02           C  
ATOM    484  CD  LYS J  58      56.353 -29.369  -6.284  1.00 96.22           C  
ATOM    485  CE  LYS J  58      55.102 -29.569  -5.420  1.00 94.54           C  
ATOM    486  NZ  LYS J  58      53.981 -30.173  -6.176  1.00 93.63           N  
ATOM    487  N   LYS J  59      59.922 -27.890  -3.284  1.00 96.49           N  
ATOM    488  CA  LYS J  59      60.263 -28.482  -1.983  1.00 95.77           C  
ATOM    489  C   LYS J  59      59.024 -28.564  -1.091  1.00 95.65           C  
ATOM    490  O   LYS J  59      58.087 -27.783  -1.259  1.00 94.51           O  
ATOM    491  CB  LYS J  59      61.409 -27.687  -1.321  1.00 94.11           C  
ATOM    492  CG  LYS J  59      61.021 -26.260  -0.904  0.98 89.72           C  
ATOM    493  CD  LYS J  59      62.213 -25.480  -0.341  0.97 86.87           C  
ATOM    494  CE  LYS J  59      61.738 -24.122   0.165  0.97 80.52           C  
ATOM    495  NZ  LYS J  59      62.854 -23.195   0.466  0.96 74.19           N  
ATOM    496  N   LEU J  60      59.040 -29.468  -0.133  1.00 94.51           N  
ATOM    497  CA  LEU J  60      58.010 -29.521   0.903  1.00 93.45           C  
ATOM    498  C   LEU J  60      58.196 -28.380   1.919  1.00 91.99           C  
ATOM    499  O   LEU J  60      59.319 -27.989   2.237  1.00 87.91           O  
ATOM    500  CB  LEU J  60      58.017 -30.901   1.590  1.00 91.86           C  
ATOM    501  CG  LEU J  60      57.635 -32.083   0.672  0.99 89.73           C  
ATOM    502  CD1 LEU J  60      57.697 -33.379   1.478  0.99 85.85           C  
ATOM    503  CD2 LEU J  60      56.220 -31.945   0.101  0.99 86.00           C  
ATOM    504  N   GLN J  61      57.072 -27.868   2.416  0.96 89.34           N  
ATOM    505  CA  GLN J  61      57.065 -26.863   3.487  0.96 86.37           C  
ATOM    506  C   GLN J  61      57.024 -27.515   4.871  0.96 83.79           C  
ATOM    507  O   GLN J  61      57.711 -27.080   5.786  0.96 75.90           O  
ATOM    508  CB  GLN J  61      55.856 -25.932   3.307  0.96 82.43           C  
ATOM    509  CG  GLN J  61      56.022 -24.964   2.134  0.92 74.51           C  
ATOM    510  CD  GLN J  61      57.117 -23.909   2.367  0.92 69.67           C  
ATOM    511  OE1 GLN J  61      57.473 -23.567   3.473  0.92 62.84           O  
ATOM    512  NE2 GLN J  61      57.672 -23.365   1.324  0.92 60.37           N  
ATOM    513  N   HIS J  62      56.215 -28.566   5.002  0.87 81.80           N  
ATOM    514  CA  HIS J  62      56.037 -29.323   6.238  0.88 78.92           C  
ATOM    515  C   HIS J  62      56.226 -30.805   5.913  0.88 78.48           C  
ATOM    516  O   HIS J  62      55.293 -31.485   5.477  0.88 70.58           O  
ATOM    517  CB  HIS J  62      54.659 -29.022   6.835  0.87 73.54           C  
ATOM    518  CG  HIS J  62      54.464 -27.563   7.168  0.78 67.47           C  
ATOM    519  ND1 HIS J  62      55.133 -26.862   8.138  0.78 59.17           N  
ATOM    520  CD2 HIS J  62      53.621 -26.672   6.549  0.79 57.34           C  
ATOM    521  CE1 HIS J  62      54.713 -25.587   8.111  0.78 54.79           C  
ATOM    522  NE2 HIS J  62      53.794 -25.444   7.160  0.78 55.48           N  
ATOM    523  N   SER J  63      57.439 -31.290   6.079  0.90 80.36           N  
ATOM    524  CA  SER J  63      57.793 -32.656   5.700  0.90 79.63           C  
ATOM    525  C   SER J  63      57.402 -33.654   6.791  0.90 81.58           C  
ATOM    526  O   SER J  63      58.216 -33.996   7.653  0.90 76.03           O  
ATOM    527  CB  SER J  63      59.288 -32.738   5.353  0.90 71.86           C  
ATOM    528  OG  SER J  63      60.077 -32.295   6.436  0.83 63.47           O  
ATOM    529  N   THR J  64      56.176 -34.142   6.744  0.96 83.76           N  
ATOM    530  CA  THR J  64      55.838 -35.407   7.417  0.96 85.20           C  
ATOM    531  C   THR J  64      56.359 -36.579   6.583  0.96 87.22           C  
ATOM    532  O   THR J  64      56.651 -36.433   5.392  0.96 86.23           O  
ATOM    533  CB  THR J  64      54.326 -35.560   7.677  0.96 82.59           C  
ATOM    534  OG1 THR J  64      53.628 -35.771   6.476  0.93 77.62           O  
ATOM    535  CG2 THR J  64      53.719 -34.351   8.384  0.93 76.32           C  
ATOM    536  N   GLU J  65      56.462 -37.762   7.186  0.97 86.64           N  
ATOM    537  CA  GLU J  65      56.866 -38.964   6.450  0.97 87.96           C  
ATOM    538  C   GLU J  65      55.876 -39.315   5.328  0.97 89.39           C  
ATOM    539  O   GLU J  65      56.270 -39.795   4.271  0.97 87.33           O  
ATOM    540  CB  GLU J  65      56.996 -40.126   7.440  0.97 85.19           C  
ATOM    541  CG  GLU J  65      57.796 -41.292   6.838  0.86 73.18           C  
ATOM    542  CD  GLU J  65      57.757 -42.550   7.705  0.85 66.36           C  
ATOM    543  OE1 GLU J  65      57.929 -43.647   7.117  0.85 58.77           O  
ATOM    544  OE2 GLU J  65      57.517 -42.441   8.923  0.86 59.70           O  
ATOM    545  N   GLU J  66      54.591 -39.042   5.531  0.98 88.00           N  
ATOM    546  CA  GLU J  66      53.552 -39.253   4.521  0.98 88.27           C  
ATOM    547  C   GLU J  66      53.685 -38.274   3.350  0.98 89.68           C  
ATOM    548  O   GLU J  66      53.749 -38.700   2.198  0.98 88.90           O  
ATOM    549  CB  GLU J  66      52.191 -39.155   5.195  0.98 85.70           C  
ATOM    550  CG  GLU J  66      51.055 -39.471   4.213  0.90 75.99           C  
ATOM    551  CD  GLU J  66      49.737 -39.723   4.933  0.89 69.43           C  
ATOM    552  OE1 GLU J  66      48.927 -40.500   4.358  0.89 61.61           O  
ATOM    553  OE2 GLU J  66      49.568 -39.190   6.049  0.88 62.15           O  
ATOM    554  N   HIS J  67      53.843 -36.982   3.631  0.99 89.46           N  
ATOM    555  CA  HIS J  67      54.083 -35.975   2.587  0.99 90.29           C  
ATOM    556  C   HIS J  67      55.378 -36.241   1.814  0.99 91.91           C  
ATOM    557  O   HIS J  67      55.423 -35.991   0.613  0.99 92.07           O  
ATOM    558  CB  HIS J  67      54.149 -34.574   3.206  0.99 88.19           C  
ATOM    559  CG  HIS J  67      52.871 -34.113   3.847  0.98 86.13           C  
ATOM    560  ND1 HIS J  67      52.793 -33.278   4.949  0.98 74.47           N  
ATOM    561  CD2 HIS J  67      51.584 -34.424   3.484  0.98 73.94           C  
ATOM    562  CE1 HIS J  67      51.495 -33.107   5.247  0.98 75.39           C  
ATOM    563  NE2 HIS J  67      50.741 -33.789   4.375  0.98 77.03           N  
ATOM    564  N   LEU J  68      56.411 -36.756   2.473  1.00 91.30           N  
ATOM    565  CA  LEU J  68      57.653 -37.136   1.801  1.00 91.75           C  
ATOM    566  C   LEU J  68      57.420 -38.305   0.834  1.00 92.89           C  
ATOM    567  O   LEU J  68      57.840 -38.223  -0.317  1.00 92.86           O  
ATOM    568  CB  LEU J  68      58.729 -37.447   2.854  1.00 90.22           C  
ATOM    569  CG  LEU J  68      60.103 -37.805   2.250  0.98 81.84           C  
ATOM    570  CD1 LEU J  68      60.693 -36.657   1.423  0.98 76.91           C  
ATOM    571  CD2 LEU J  68      61.084 -38.138   3.372  0.98 75.80           C  
ATOM    572  N   ARG J  69      56.695 -39.342   1.250  1.00 91.89           N  
ATOM    573  CA  ARG J  69      56.348 -40.479   0.377  1.00 92.25           C  
ATOM    574  C   ARG J  69      55.486 -40.055  -0.814  1.00 93.29           C  
ATOM    575  O   ARG J  69      55.697 -40.542  -1.923  1.00 93.14           O  
ATOM    576  CB  ARG J  69      55.627 -41.572   1.187  1.00 90.98           C  
ATOM    577  CG  ARG J  69      56.601 -42.394   2.037  0.93 81.36           C  
ATOM    578  CD  ARG J  69      55.884 -43.545   2.763  0.92 77.82           C  
ATOM    579  NE  ARG J  69      55.609 -43.264   4.178  0.91 69.20           N  
ATOM    580  CZ  ARG J  69      54.894 -44.019   4.998  0.91 62.28           C  
ATOM    581  NH1 ARG J  69      54.217 -45.047   4.575  0.91 56.02           N  
ATOM    582  NH2 ARG J  69      54.849 -43.767   6.280  0.91 55.17           N  
ATOM    583  N   ASP J  70      54.548 -39.147  -0.605  1.00 93.45           N  
ATOM    584  CA  ASP J  70      53.743 -38.598  -1.701  1.00 93.58           C  
ATOM    585  C   ASP J  70      54.581 -37.727  -2.643  1.00 94.72           C  
ATOM    586  O   ASP J  70      54.413 -37.823  -3.860  1.00 94.81           O  
ATOM    587  CB  ASP J  70      52.518 -37.849  -1.153  1.00 92.26           C  
ATOM    588  CG  ASP J  70      51.335 -38.774  -0.818  1.00 89.56           C  
ATOM    589  OD1 ASP J  70      51.332 -39.962  -1.255  1.00 85.15           O  
ATOM    590  OD2 ASP J  70      50.381 -38.269  -0.194  1.00 83.58           O  
ATOM    591  N   PHE J  71      55.520 -36.974  -2.108  1.00 93.77           N  
ATOM    592  CA  PHE J  71      56.441 -36.181  -2.918  1.00 94.96           C  
ATOM    593  C   PHE J  71      57.406 -37.050  -3.740  1.00 95.51           C  
ATOM    594  O   PHE J  71      57.642 -36.763  -4.912  1.00 95.54           O  
ATOM    595  CB  PHE J  71      57.196 -35.207  -2.010  1.00 95.11           C  
ATOM    596  CG  PHE J  71      58.008 -34.165  -2.750  1.00 95.51           C  
ATOM    597  CD1 PHE J  71      59.322 -33.870  -2.340  1.00 92.05           C  
ATOM    598  CD2 PHE J  71      57.453 -33.465  -3.841  1.00 92.08           C  
ATOM    599  CE1 PHE J  71      60.070 -32.882  -3.003  1.00 92.82           C  
ATOM    600  CE2 PHE J  71      58.194 -32.485  -4.514  1.00 92.16           C  
ATOM    601  CZ  PHE J  71      59.508 -32.190  -4.091  1.00 95.35           C  
ATOM    602  N   GLU J  72      57.911 -38.144  -3.188  1.00 94.57           N  
ATOM    603  CA  GLU J  72      58.704 -39.128  -3.942  1.00 94.48           C  
ATOM    604  C   GLU J  72      57.898 -39.735  -5.103  1.00 95.07           C  
ATOM    605  O   GLU J  72      58.403 -39.845  -6.218  1.00 94.81           O  
ATOM    606  CB  GLU J  72      59.191 -40.240  -3.000  1.00 93.47           C  
ATOM    607  CG  GLU J  72      60.308 -39.770  -2.055  0.99 90.14           C  
ATOM    608  CD  GLU J  72      60.673 -40.791  -0.969  0.99 88.15           C  
ATOM    609  OE1 GLU J  72      61.790 -40.672  -0.412  0.99 81.55           O  
ATOM    610  OE2 GLU J  72      59.846 -41.680  -0.658  0.99 82.26           O  
ATOM    611  N   ARG J  73      56.618 -40.042  -4.887  1.00 95.27           N  
ATOM    612  CA  ARG J  73      55.716 -40.505  -5.957  1.00 95.74           C  
ATOM    613  C   ARG J  73      55.476 -39.423  -7.011  1.00 96.54           C  
ATOM    614  O   ARG J  73      55.487 -39.737  -8.194  1.00 96.49           O  
ATOM    615  CB  ARG J  73      54.369 -40.952  -5.376  1.00 94.95           C  
ATOM    616  CG  ARG J  73      54.448 -42.243  -4.554  0.97 89.26           C  
ATOM    617  CD  ARG J  73      53.101 -42.461  -3.863  0.96 85.03           C  
ATOM    618  NE  ARG J  73      53.142 -43.530  -2.859  0.96 76.24           N  
ATOM    619  CZ  ARG J  73      52.437 -43.568  -1.734  0.95 68.52           C  
ATOM    620  NH1 ARG J  73      51.556 -42.654  -1.431  0.95 61.52           N  
ATOM    621  NH2 ARG J  73      52.616 -44.534  -0.873  0.95 60.87           N  
ATOM    622  N   GLU J  74      55.271 -38.177  -6.598  1.00 96.11           N  
ATOM    623  CA  GLU J  74      55.122 -37.048  -7.522  1.00 96.60           C  
ATOM    624  C   GLU J  74      56.367 -36.890  -8.411  1.00 96.98           C  
ATOM    625  O   GLU J  74      56.241 -36.701  -9.618  1.00 96.97           O  
ATOM    626  CB  GLU J  74      54.863 -35.762  -6.718  1.00 96.36           C  
ATOM    627  CG  GLU J  74      54.657 -34.543  -7.619  1.00 95.24           C  
ATOM    628  CD  GLU J  74      54.581 -33.213  -6.855  1.00 95.47           C  
ATOM    629  OE1 GLU J  74      54.687 -32.164  -7.527  1.00 91.68           O  
ATOM    630  OE2 GLU J  74      54.433 -33.183  -5.615  1.00 92.37           O  
ATOM    631  N   ILE J  75      57.552 -37.019  -7.834  1.00 96.29           N  
ATOM    632  CA  ILE J  75      58.819 -36.936  -8.572  1.00 96.25           C  
ATOM    633  C   ILE J  75      58.916 -38.052  -9.613  1.00 96.47           C  
ATOM    634  O   ILE J  75      59.216 -37.764 -10.770  1.00 96.38           O  
ATOM    635  CB  ILE J  75      60.016 -36.941  -7.594  1.00 95.92           C  
ATOM    636  CG1 ILE J  75      60.045 -35.593  -6.836  1.00 94.86           C  
ATOM    637  CG2 ILE J  75      61.349 -37.165  -8.330  1.00 94.68           C  
ATOM    638  CD1 ILE J  75      61.000 -35.577  -5.644  1.00 93.19           C  
ATOM    639  N   GLU J  76      58.623 -39.297  -9.238  1.00 96.27           N  
ATOM    640  CA  GLU J  76      58.653 -40.424 -10.185  1.00 95.88           C  
ATOM    641  C   GLU J  76      57.581 -40.293 -11.276  1.00 96.27           C  
ATOM    642  O   GLU J  76      57.844 -40.594 -12.441  1.00 95.57           O  
ATOM    643  CB  GLU J  76      58.554 -41.761  -9.442  1.00 94.87           C  
ATOM    644  CG  GLU J  76      59.839 -42.125  -8.670  0.99 87.88           C  
ATOM    645  CD  GLU J  76      61.084 -42.218  -9.581  0.99 82.89           C  
ATOM    646  OE1 GLU J  76      62.128 -41.611  -9.255  0.98 74.89           O  
ATOM    647  OE2 GLU J  76      61.013 -42.866 -10.650  0.98 76.39           O  
ATOM    648  N   ILE J  77      56.403 -39.769 -10.937  1.00 96.95           N  
ATOM    649  CA  ILE J  77      55.375 -39.428 -11.928  1.00 97.18           C  
ATOM    650  C   ILE J  77      55.942 -38.423 -12.931  1.00 97.30           C  
ATOM    651  O   ILE J  77      55.998 -38.727 -14.123  1.00 97.17           O  
ATOM    652  CB  ILE J  77      54.074 -38.939 -11.244  1.00 97.29           C  
ATOM    653  CG1 ILE J  77      53.339 -40.155 -10.621  1.00 96.43           C  
ATOM    654  CG2 ILE J  77      53.149 -38.205 -12.231  1.00 96.38           C  
ATOM    655  CD1 ILE J  77      52.202 -39.779  -9.657  1.00 95.00           C  
ATOM    656  N   LEU J  78      56.411 -37.266 -12.472  1.00 97.49           N  
ATOM    657  CA  LEU J  78      56.898 -36.226 -13.379  1.00 97.56           C  
ATOM    658  C   LEU J  78      58.096 -36.700 -14.217  1.00 97.27           C  
ATOM    659  O   LEU J  78      58.151 -36.424 -15.413  1.00 96.72           O  
ATOM    660  CB  LEU J  78      57.235 -34.958 -12.578  1.00 97.57           C  
ATOM    661  CG  LEU J  78      57.651 -33.778 -13.486  1.00 97.03           C  
ATOM    662  CD1 LEU J  78      56.525 -33.343 -14.434  1.00 94.91           C  
ATOM    663  CD2 LEU J  78      58.034 -32.575 -12.642  1.00 95.13           C  
ATOM    664  N   LYS J  79      59.012 -37.444 -13.628  1.00 96.65           N  
ATOM    665  CA  LYS J  79      60.169 -38.032 -14.316  1.00 95.60           C  
ATOM    666  C   LYS J  79      59.768 -38.962 -15.466  1.00 95.19           C  
ATOM    667  O   LYS J  79      60.462 -39.011 -16.482  1.00 93.93           O  
ATOM    668  CB  LYS J  79      60.986 -38.770 -13.255  1.00 94.22           C  
ATOM    669  CG  LYS J  79      62.264 -39.429 -13.785  0.99 90.98           C  
ATOM    670  CD  LYS J  79      62.934 -40.112 -12.596  0.99 89.31           C  
ATOM    671  CE  LYS J  79      64.103 -41.004 -12.988  0.99 83.71           C  
ATOM    672  NZ  LYS J  79      64.435 -41.851 -11.815  0.99 77.91           N  
ATOM    673  N   SER J  80      58.649 -39.664 -15.329  1.00 96.32           N  
ATOM    674  CA  SER J  80      58.118 -40.549 -16.376  1.00 95.66           C  
ATOM    675  C   SER J  80      57.413 -39.808 -17.525  1.00 95.55           C  
ATOM    676  O   SER J  80      57.072 -40.429 -18.536  1.00 94.56           O  
ATOM    677  CB  SER J  80      57.180 -41.581 -15.750  1.00 95.02           C  
ATOM    678  OG  SER J  80      55.911 -41.029 -15.437  1.00 94.04           O  
ATOM    679  N   LEU J  81      57.157 -38.505 -17.376  1.00 96.79           N  
ATOM    680  CA  LEU J  81      56.399 -37.701 -18.333  1.00 96.85           C  
ATOM    681  C   LEU J  81      57.334 -36.908 -19.252  1.00 96.01           C  
ATOM    682  O   LEU J  81      58.162 -36.119 -18.799  1.00 94.20           O  
ATOM    683  CB  LEU J  81      55.418 -36.783 -17.580  1.00 97.20           C  
ATOM    684  CG  LEU J  81      54.325 -37.511 -16.768  1.00 97.08           C  
ATOM    685  CD1 LEU J  81      53.522 -36.503 -15.952  1.00 96.11           C  
ATOM    686  CD2 LEU J  81      53.350 -38.287 -17.655  1.00 95.97           C  
ATOM    687  N   GLN J  82      57.145 -37.087 -20.560  1.00 96.54           N  
ATOM    688  CA  GLN J  82      57.867 -36.345 -21.599  1.00 95.74           C  
ATOM    689  C   GLN J  82      56.875 -35.890 -22.669  1.00 95.95           C  
ATOM    690  O   GLN J  82      56.514 -36.660 -23.558  1.00 94.07           O  
ATOM    691  CB  GLN J  82      58.989 -37.204 -22.200  1.00 93.58           C  
ATOM    692  CG  GLN J  82      60.110 -37.526 -21.194  0.98 83.32           C  
ATOM    693  CD  GLN J  82      61.281 -38.303 -21.810  0.97 75.98           C  
ATOM    694  OE1 GLN J  82      61.293 -38.677 -22.966  0.97 67.07           O  
ATOM    695  NE2 GLN J  82      62.305 -38.561 -21.038  0.96 62.88           N  
ATOM    696  N   HIS J  83      56.412 -34.653 -22.549  1.00 95.39           N  
ATOM    697  CA  HIS J  83      55.429 -34.084 -23.466  1.00 96.70           C  
ATOM    698  C   HIS J  83      55.565 -32.558 -23.528  1.00 97.58           C  
ATOM    699  O   HIS J  83      55.843 -31.916 -22.514  1.00 97.80           O  
ATOM    700  CB  HIS J  83      54.026 -34.504 -23.008  1.00 96.69           C  
ATOM    701  CG  HIS J  83      52.946 -34.133 -23.980  1.00 97.80           C  
ATOM    702  ND1 HIS J  83      52.204 -32.977 -23.966  1.00 93.31           N  
ATOM    703  CD2 HIS J  83      52.534 -34.854 -25.075  1.00 93.75           C  
ATOM    704  CE1 HIS J  83      51.372 -32.999 -25.022  1.00 94.68           C  
ATOM    705  NE2 HIS J  83      51.551 -34.126 -25.706  1.00 95.36           N  
ATOM    706  N   ASP J  84      55.303 -31.961 -24.696  1.00 96.78           N  
ATOM    707  CA  ASP J  84      55.433 -30.507 -24.902  1.00 97.23           C  
ATOM    708  C   ASP J  84      54.517 -29.669 -24.003  1.00 97.70           C  
ATOM    709  O   ASP J  84      54.831 -28.521 -23.691  1.00 97.30           O  
ATOM    710  CB  ASP J  84      55.131 -30.171 -26.370  1.00 96.50           C  
ATOM    711  CG  ASP J  84      56.289 -30.488 -27.317  1.00 92.34           C  
ATOM    712  OD1 ASP J  84      57.452 -30.476 -26.842  1.00 85.88           O  
ATOM    713  OD2 ASP J  84      56.010 -30.671 -28.517  1.00 83.41           O  
ATOM    714  N   ASN J  85      53.402 -30.239 -23.565  1.00 97.88           N  
ATOM    715  CA  ASN J  85      52.411 -29.580 -22.710  1.00 98.09           C  
ATOM    716  C   ASN J  85      52.441 -30.071 -21.251  1.00 98.39           C  
ATOM    717  O   ASN J  85      51.465 -29.919 -20.516  1.00 98.35           O  
ATOM    718  CB  ASN J  85      51.030 -29.681 -23.376  1.00 97.79           C  
ATOM    719  CG  ASN J  85      51.036 -29.126 -24.790  1.00 98.03           C  
ATOM    720  OD1 ASN J  85      50.818 -29.834 -25.764  1.00 92.20           O  
ATOM    721  ND2 ASN J  85      51.334 -27.858 -24.955  1.00 91.67           N  
ATOM    722  N   ILE J  86      53.569 -30.628 -20.829  1.00 98.43           N  
ATOM    723  CA  ILE J  86      53.854 -30.991 -19.436  1.00 98.54           C  
ATOM    724  C   ILE J  86      55.196 -30.380 -19.038  1.00 98.55           C  
ATOM    725  O   ILE J  86      56.165 -30.453 -19.793  1.00 98.35           O  
ATOM    726  CB  ILE J  86      53.804 -32.526 -19.251  1.00 98.41           C  
ATOM    727  CG1 ILE J  86      52.353 -33.018 -19.494  1.00 97.48           C  
ATOM    728  CG2 ILE J  86      54.304 -32.931 -17.849  1.00 97.77           C  
ATOM    729  CD1 ILE J  86      52.152 -34.527 -19.374  1.00 94.96           C  
ATOM    730  N   VAL J  87      55.256 -29.780 -17.858  1.00 98.67           N  
ATOM    731  CA  VAL J  87      56.490 -29.186 -17.329  1.00 98.60           C  
ATOM    732  C   VAL J  87      57.605 -30.235 -17.280  1.00 98.54           C  
ATOM    733  O   VAL J  87      57.397 -31.361 -16.826  1.00 98.00           O  
ATOM    734  CB  VAL J  87      56.258 -28.510 -15.962  1.00 97.98           C  
ATOM    735  CG1 VAL J  87      55.972 -29.485 -14.816  1.00 91.68           C  
ATOM    736  CG2 VAL J  87      57.462 -27.648 -15.579  1.00 88.19           C  
ATOM    737  N   LYS J  88      58.799 -29.882 -17.752  1.00 98.26           N  
ATOM    738  CA  LYS J  88      59.897 -30.847 -17.842  1.00 98.10           C  
ATOM    739  C   LYS J  88      60.537 -31.092 -16.479  1.00 98.22           C  
ATOM    740  O   LYS J  88      60.954 -30.155 -15.794  1.00 97.84           O  
ATOM    741  CB  LYS J  88      60.943 -30.408 -18.869  1.00 97.21           C  
ATOM    742  CG  LYS J  88      60.398 -30.474 -20.294  0.98 87.59           C  
ATOM    743  CD  LYS J  88      61.450 -30.004 -21.296  0.98 83.54           C  
ATOM    744  CE  LYS J  88      60.858 -30.030 -22.701  0.97 72.47           C  
ATOM    745  NZ  LYS J  88      61.817 -29.496 -23.689  0.97 63.77           N  
ATOM    746  N   TYR J  89      60.664 -32.366 -16.151  1.00 97.20           N  
ATOM    747  CA  TYR J  89      61.586 -32.818 -15.121  1.00 97.09           C  
ATOM    748  C   TYR J  89      63.034 -32.542 -15.561  1.00 97.14           C  
ATOM    749  O   TYR J  89      63.394 -32.808 -16.706  1.00 96.78           O  
ATOM    750  CB  TYR J  89      61.360 -34.317 -14.888  1.00 96.61           C  
ATOM    751  CG  TYR J  89      62.363 -34.967 -13.957  1.00 96.46           C  
ATOM    752  CD1 TYR J  89      63.498 -35.623 -14.478  1.00 94.39           C  
ATOM    753  CD2 TYR J  89      62.166 -34.919 -12.559  1.00 94.22           C  
ATOM    754  CE1 TYR J  89      64.415 -36.251 -13.618  1.00 93.58           C  
ATOM    755  CE2 TYR J  89      63.075 -35.541 -11.692  1.00 93.34           C  
ATOM    756  CZ  TYR J  89      64.195 -36.213 -12.225  1.00 95.06           C  
ATOM    757  OH  TYR J  89      65.074 -36.846 -11.376  1.00 93.75           O  
ATOM    758  N   LYS J  90      63.860 -32.059 -14.637  1.00 96.75           N  
ATOM    759  CA  LYS J  90      65.309 -31.914 -14.835  1.00 96.54           C  
ATOM    760  C   LYS J  90      66.107 -32.824 -13.908  1.00 95.86           C  
ATOM    761  O   LYS J  90      67.113 -33.385 -14.335  1.00 94.30           O  
ATOM    762  CB  LYS J  90      65.748 -30.456 -14.670  1.00 96.17           C  
ATOM    763  CG  LYS J  90      65.114 -29.521 -15.719  1.00 94.48           C  
ATOM    764  CD  LYS J  90      65.675 -28.091 -15.641  1.00 92.12           C  
ATOM    765  CE  LYS J  90      67.116 -27.987 -16.137  1.00 86.59           C  
ATOM    766  NZ  LYS J  90      67.228 -27.993 -17.619  1.00 81.49           N  
ATOM    767  N   GLY J  91      65.669 -32.993 -12.672  1.00 95.94           N  
ATOM    768  CA  GLY J  91      66.364 -33.827 -11.703  1.00 95.93           C  
ATOM    769  C   GLY J  91      65.887 -33.640 -10.269  1.00 96.23           C  
ATOM    770  O   GLY J  91      64.817 -33.082 -10.005  1.00 95.90           O  
ATOM    771  N   VAL J  92      66.717 -34.097  -9.344  1.00 95.66           N  
ATOM    772  CA  VAL J  92      66.479 -33.980  -7.904  1.00 95.04           C  
ATOM    773  C   VAL J  92      67.719 -33.454  -7.189  1.00 94.44           C  
ATOM    774  O   VAL J  92      68.852 -33.662  -7.621  1.00 93.47           O  
ATOM    775  CB  VAL J  92      66.004 -35.308  -7.282  1.00 93.57           C  
ATOM    776  CG1 VAL J  92      64.612 -35.694  -7.786  1.00 87.46           C  
ATOM    777  CG2 VAL J  92      66.970 -36.468  -7.543  1.00 86.14           C  
ATOM    778  N   CYS J  93      67.490 -32.795  -6.071  1.00 95.08           N  
ATOM    779  CA  CYS J  93      68.532 -32.368  -5.153  1.00 94.38           C  
ATOM    780  C   CYS J  93      68.265 -32.987  -3.780  1.00 93.30           C  
ATOM    781  O   CYS J  93      67.200 -32.777  -3.191  1.00 91.37           O  
ATOM    782  CB  CYS J  93      68.563 -30.835  -5.132  1.00 93.18           C  
ATOM    783  SG  CYS J  93      69.654 -30.231  -3.816  1.00 91.69           S  
ATOM    784  N   TYR J  94      69.235 -33.731  -3.268  0.97 90.22           N  
ATOM    785  CA  TYR J  94      69.209 -34.263  -1.914  0.97 87.03           C  
ATOM    786  C   TYR J  94      70.133 -33.428  -1.038  0.97 84.54           C  
ATOM    787  O   TYR J  94      71.318 -33.287  -1.341  0.97 77.97           O  
ATOM    788  CB  TYR J  94      69.646 -35.731  -1.914  0.97 83.23           C  
ATOM    789  CG  TYR J  94      68.694 -36.664  -2.638  0.94 78.70           C  
ATOM    790  CD1 TYR J  94      67.565 -37.188  -1.973  0.94 71.81           C  
ATOM    791  CD2 TYR J  94      68.942 -37.028  -3.981  0.94 70.61           C  
ATOM    792  CE1 TYR J  94      66.698 -38.073  -2.630  0.94 66.90           C  
ATOM    793  CE2 TYR J  94      68.080 -37.908  -4.649  0.94 65.18           C  
ATOM    794  CZ  TYR J  94      66.962 -38.433  -3.969  0.94 67.84           C  
ATOM    795  OH  TYR J  94      66.120 -39.312  -4.617  0.93 64.72           O  
ATOM    796  N   SER J  95      69.620 -32.930   0.061  0.80 77.98           N  
ATOM    797  CA  SER J  95      70.420 -32.198   1.042  0.80 75.36           C  
ATOM    798  C   SER J  95      70.305 -32.797   2.440  0.80 75.20           C  
ATOM    799  O   SER J  95      69.460 -33.660   2.695  0.80 66.20           O  
ATOM    800  CB  SER J  95      70.069 -30.714   1.010  0.80 67.06           C  
ATOM    801  OG  SER J  95      68.893 -30.415   1.717  0.73 58.63           O  
ATOM    802  N   ALA J  96      71.163 -32.348   3.348  0.62 70.47           N  
ATOM    803  CA  ALA J  96      71.155 -32.763   4.750  0.61 68.02           C  
ATOM    804  C   ALA J  96      71.055 -34.295   4.941  0.61 68.34           C  
ATOM    805  O   ALA J  96      70.217 -34.794   5.698  0.61 61.22           O  
ATOM    806  CB  ALA J  96      70.074 -31.962   5.497  0.61 61.41           C  
ATOM    807  N   GLY J  97      71.888 -35.045   4.234  0.54 62.26           N  
ATOM    808  CA  GLY J  97      71.882 -36.509   4.291  0.52 60.29           C  
ATOM    809  C   GLY J  97      70.632 -37.132   3.665  0.52 61.54           C  
ATOM    810  O   GLY J  97      70.086 -38.087   4.209  0.52 56.34           O  
ATOM    811  N   ARG J  98      70.152 -36.573   2.544  0.60 59.74           N  
ATOM    812  CA  ARG J  98      68.932 -36.958   1.800  0.60 58.52           C  
ATOM    813  C   ARG J  98      67.595 -36.717   2.529  0.60 61.21           C  
ATOM    814  O   ARG J  98      66.559 -37.149   2.033  0.60 56.45           O  
ATOM    815  CB  ARG J  98      69.027 -38.400   1.263  0.61 52.11           C  
ATOM    816  CG  ARG J  98      70.247 -38.658   0.372  0.47 46.56           C  
ATOM    817  CD  ARG J  98      70.177 -40.085  -0.174  0.47 42.84           C  
ATOM    818  NE  ARG J  98      71.250 -40.359  -1.135  0.48 39.70           N  
ATOM    819  CZ  ARG J  98      71.389 -41.466  -1.850  0.47 35.81           C  
ATOM    820  NH1 ARG J  98      70.565 -42.466  -1.723  0.48 34.66           N  
ATOM    821  NH2 ARG J  98      72.360 -41.571  -2.715  0.47 33.50           N  
ATOM    822  N   ARG J  99      67.596 -36.000   3.635  0.71 66.66           N  
ATOM    823  CA  ARG J  99      66.352 -35.650   4.345  0.70 66.50           C  
ATOM    824  C   ARG J  99      65.536 -34.575   3.619  0.70 70.33           C  
ATOM    825  O   ARG J  99      64.311 -34.632   3.627  0.70 65.37           O  
ATOM    826  CB  ARG J  99      66.670 -35.186   5.770  0.69 58.47           C  
ATOM    827  CG  ARG J  99      67.223 -36.314   6.644  0.54 50.22           C  
ATOM    828  CD  ARG J  99      67.450 -35.808   8.064  0.53 44.28           C  
ATOM    829  NE  ARG J  99      68.014 -36.854   8.922  0.56 39.80           N  
ATOM    830  CZ  ARG J  99      68.190 -36.777  10.236  0.53 33.77           C  
ATOM    831  NH1 ARG J  99      67.859 -35.705  10.904  0.54 32.77           N  
ATOM    832  NH2 ARG J  99      68.698 -37.784  10.898  0.54 30.88           N  
ATOM    833  N   ASN J 100      66.214 -33.614   2.999  0.96 80.29           N  
ATOM    834  CA  ASN J 100      65.569 -32.536   2.259  0.96 83.60           C  
ATOM    835  C   ASN J 100      65.629 -32.839   0.764  0.96 87.09           C  
ATOM    836  O   ASN J 100      66.604 -32.500   0.086  0.96 84.04           O  
ATOM    837  CB  ASN J 100      66.224 -31.192   2.618  0.95 75.40           C  
ATOM    838  CG  ASN J 100      65.908 -30.726   4.031  0.90 65.03           C  
ATOM    839  OD1 ASN J 100      64.900 -31.067   4.627  0.89 56.93           O  
ATOM    840  ND2 ASN J 100      66.763 -29.905   4.591  0.90 57.68           N  
ATOM    841  N   LEU J 101      64.564 -33.448   0.269  1.00 89.77           N  
ATOM    842  CA  LEU J 101      64.388 -33.711  -1.150  1.00 92.16           C  
ATOM    843  C   LEU J 101      63.817 -32.470  -1.844  1.00 94.14           C  
ATOM    844  O   LEU J 101      62.855 -31.865  -1.365  1.00 93.98           O  
ATOM    845  CB  LEU J 101      63.494 -34.956  -1.294  1.00 90.59           C  
ATOM    846  CG  LEU J 101      63.225 -35.401  -2.739  0.99 88.41           C  
ATOM    847  CD1 LEU J 101      64.514 -35.715  -3.505  0.99 83.41           C  
ATOM    848  CD2 LEU J 101      62.360 -36.660  -2.709  0.99 83.56           C  
ATOM    849  N   LYS J 102      64.396 -32.103  -2.989  1.00 94.61           N  
ATOM    850  CA  LYS J 102      63.909 -31.039  -3.870  1.00 95.33           C  
ATOM    851  C   LYS J 102      63.772 -31.582  -5.288  1.00 95.92           C  
ATOM    852  O   LYS J 102      64.680 -32.247  -5.782  1.00 95.89           O  
ATOM    853  CB  LYS J 102      64.850 -29.818  -3.843  1.00 94.94           C  
ATOM    854  CG  LYS J 102      65.061 -29.221  -2.441  0.99 93.38           C  
ATOM    855  CD  LYS J 102      66.049 -28.051  -2.488  0.99 90.71           C  
ATOM    856  CE  LYS J 102      66.394 -27.581  -1.074  0.99 85.43           C  
ATOM    857  NZ  LYS J 102      67.563 -26.662  -1.059  0.99 79.56           N  
ATOM    858  N   LEU J 103      62.655 -31.267  -5.930  1.00 96.20           N  
ATOM    859  CA  LEU J 103      62.401 -31.574  -7.336  1.00 96.92           C  
ATOM    860  C   LEU J 103      62.859 -30.393  -8.194  1.00 97.34           C  
ATOM    861  O   LEU J 103      62.410 -29.267  -7.968  1.00 97.36           O  
ATOM    862  CB  LEU J 103      60.897 -31.871  -7.486  1.00 97.05           C  
ATOM    863  CG  LEU J 103      60.370 -31.901  -8.932  1.00 96.78           C  
ATOM    864  CD1 LEU J 103      61.038 -32.980  -9.777  1.00 94.09           C  
ATOM    865  CD2 LEU J 103      58.865 -32.160  -8.914  1.00 94.36           C  
ATOM    866  N   ILE J 104      63.703 -30.658  -9.184  1.00 97.15           N  
ATOM    867  CA  ILE J 104      64.203 -29.657 -10.125  1.00 97.36           C  
ATOM    868  C   ILE J 104      63.454 -29.803 -11.451  1.00 97.69           C  
ATOM    869  O   ILE J 104      63.374 -30.897 -12.015  1.00 97.55           O  
ATOM    870  CB  ILE J 104      65.734 -29.763 -10.315  1.00 96.73           C  
ATOM    871  CG1 ILE J 104      66.524 -29.957  -8.991  1.00 94.52           C  
ATOM    872  CG2 ILE J 104      66.256 -28.533 -11.068  1.00 94.44           C  
ATOM    873  CD1 ILE J 104      66.308 -28.876  -7.919  1.00 88.69           C  
ATOM    874  N   MET J 105      62.912 -28.701 -11.942  1.00 97.57           N  
ATOM    875  CA  MET J 105      62.133 -28.615 -13.176  1.00 97.95           C  
ATOM    876  C   MET J 105      62.631 -27.453 -14.042  1.00 97.97           C  
ATOM    877  O   MET J 105      63.345 -26.566 -13.565  1.00 97.88           O  
ATOM    878  CB  MET J 105      60.646 -28.414 -12.830  1.00 97.95           C  
ATOM    879  CG  MET J 105      60.040 -29.571 -12.026  1.00 97.52           C  
ATOM    880  SD  MET J 105      58.374 -29.228 -11.398  1.00 97.35           S  
ATOM    881  CE  MET J 105      58.762 -28.064 -10.071  1.00 94.08           C  
ATOM    882  N   GLU J 106      62.211 -27.424 -15.298  1.00 97.46           N  
ATOM    883  CA  GLU J 106      62.384 -26.231 -16.124  1.00 97.53           C  
ATOM    884  C   GLU J 106      61.641 -25.030 -15.503  1.00 97.66           C  
ATOM    885  O   GLU J 106      60.553 -25.167 -14.929  1.00 97.32           O  
ATOM    886  CB  GLU J 106      61.940 -26.490 -17.576  1.00 96.84           C  
ATOM    887  CG  GLU J 106      60.426 -26.673 -17.756  1.00 96.40           C  
ATOM    888  CD  GLU J 106      60.001 -26.968 -19.203  1.00 97.39           C  
ATOM    889  OE1 GLU J 106      58.976 -27.662 -19.393  1.00 92.12           O  
ATOM    890  OE2 GLU J 106      60.661 -26.526 -20.165  1.00 94.14           O  
ATOM    891  N   TYR J 107      62.208 -23.844 -15.640  1.00 96.63           N  
ATOM    892  CA  TYR J 107      61.550 -22.598 -15.278  1.00 96.50           C  
ATOM    893  C   TYR J 107      60.691 -22.096 -16.446  1.00 96.42           C  
ATOM    894  O   TYR J 107      61.189 -21.958 -17.562  1.00 96.08           O  
ATOM    895  CB  TYR J 107      62.612 -21.567 -14.882  1.00 96.26           C  
ATOM    896  CG  TYR J 107      62.061 -20.164 -14.709  1.00 97.06           C  
ATOM    897  CD1 TYR J 107      62.359 -19.167 -15.658  1.00 91.62           C  
ATOM    898  CD2 TYR J 107      61.222 -19.865 -13.617  1.00 91.23           C  
ATOM    899  CE1 TYR J 107      61.840 -17.872 -15.513  1.00 90.40           C  
ATOM    900  CE2 TYR J 107      60.694 -18.574 -13.463  1.00 89.75           C  
ATOM    901  CZ  TYR J 107      61.010 -17.580 -14.412  1.00 95.40           C  
ATOM    902  OH  TYR J 107      60.502 -16.308 -14.263  1.00 94.25           O  
ATOM    903  N   LEU J 108      59.423 -21.783 -16.172  1.00 97.39           N  
ATOM    904  CA  LEU J 108      58.491 -21.223 -17.150  1.00 97.32           C  
ATOM    905  C   LEU J 108      58.236 -19.741 -16.833  1.00 96.68           C  
ATOM    906  O   LEU J 108      57.685 -19.424 -15.787  1.00 95.29           O  
ATOM    907  CB  LEU J 108      57.206 -22.067 -17.175  1.00 96.99           C  
ATOM    908  CG  LEU J 108      57.433 -23.529 -17.625  1.00 95.80           C  
ATOM    909  CD1 LEU J 108      56.110 -24.272 -17.652  1.00 90.19           C  
ATOM    910  CD2 LEU J 108      58.043 -23.638 -19.029  1.00 90.25           C  
ATOM    911  N   PRO J 109      58.638 -18.815 -17.709  1.00 95.66           N  
ATOM    912  CA  PRO J 109      58.819 -17.406 -17.335  1.00 94.43           C  
ATOM    913  C   PRO J 109      57.528 -16.624 -17.068  1.00 94.14           C  
ATOM    914  O   PRO J 109      57.572 -15.628 -16.342  1.00 93.02           O  
ATOM    915  CB  PRO J 109      59.627 -16.792 -18.489  1.00 92.90           C  
ATOM    916  CG  PRO J 109      59.348 -17.710 -19.682  1.00 92.76           C  
ATOM    917  CD  PRO J 109      59.189 -19.075 -19.032  1.00 95.52           C  
ATOM    918  N   TYR J 110      56.393 -17.040 -17.621  1.00 95.49           N  
ATOM    919  CA  TYR J 110      55.143 -16.267 -17.537  1.00 95.36           C  
ATOM    920  C   TYR J 110      54.201 -16.698 -16.398  1.00 95.21           C  
ATOM    921  O   TYR J 110      53.121 -16.125 -16.250  1.00 94.15           O  
ATOM    922  CB  TYR J 110      54.452 -16.277 -18.905  1.00 94.95           C  
ATOM    923  CG  TYR J 110      55.249 -15.575 -19.993  1.00 94.13           C  
ATOM    924  CD1 TYR J 110      55.223 -14.168 -20.093  1.00 85.19           C  
ATOM    925  CD2 TYR J 110      56.033 -16.320 -20.902  1.00 84.18           C  
ATOM    926  CE1 TYR J 110      55.960 -13.510 -21.094  1.00 80.55           C  
ATOM    927  CE2 TYR J 110      56.776 -15.676 -21.904  1.00 80.58           C  
ATOM    928  CZ  TYR J 110      56.732 -14.272 -21.997  1.00 85.52           C  
ATOM    929  OH  TYR J 110      57.455 -13.636 -22.986  1.00 83.05           O  
ATOM    930  N   GLY J 111      54.602 -17.659 -15.586  1.00 96.50           N  
ATOM    931  CA  GLY J 111      53.844 -18.085 -14.410  1.00 96.71           C  
ATOM    932  C   GLY J 111      52.561 -18.856 -14.731  1.00 97.50           C  
ATOM    933  O   GLY J 111      52.466 -19.526 -15.759  1.00 97.29           O  
ATOM    934  N   SER J 112      51.581 -18.796 -13.836  1.00 97.50           N  
ATOM    935  CA  SER J 112      50.331 -19.548 -13.997  1.00 97.58           C  
ATOM    936  C   SER J 112      49.456 -18.967 -15.111  1.00 97.82           C  
ATOM    937  O   SER J 112      49.367 -17.751 -15.277  1.00 97.77           O  
ATOM    938  CB  SER J 112      49.550 -19.652 -12.676  1.00 96.87           C  
ATOM    939  OG  SER J 112      48.855 -18.462 -12.353  1.00 94.98           O  
ATOM    940  N   LEU J 113      48.740 -19.840 -15.827  1.00 98.07           N  
ATOM    941  CA  LEU J 113      47.773 -19.416 -16.839  1.00 98.10           C  
ATOM    942  C   LEU J 113      46.667 -18.549 -16.228  1.00 98.02           C  
ATOM    943  O   LEU J 113      46.209 -17.606 -16.867  1.00 97.63           O  
ATOM    944  CB  LEU J 113      47.202 -20.661 -17.542  1.00 98.00           C  
ATOM    945  CG  LEU J 113      46.188 -20.361 -18.666  1.00 97.66           C  
ATOM    946  CD1 LEU J 113      46.761 -19.457 -19.764  1.00 95.69           C  
ATOM    947  CD2 LEU J 113      45.753 -21.674 -19.307  1.00 95.76           C  
ATOM    948  N   ARG J 114      46.291 -18.821 -14.987  1.00 97.84           N  
ATOM    949  CA  ARG J 114      45.320 -18.002 -14.255  1.00 97.55           C  
ATOM    950  C   ARG J 114      45.769 -16.544 -14.169  1.00 97.37           C  
ATOM    951  O   ARG J 114      45.027 -15.651 -14.575  1.00 96.94           O  
ATOM    952  CB  ARG J 114      45.110 -18.619 -12.865  1.00 96.92           C  
ATOM    953  CG  ARG J 114      44.079 -17.835 -12.049  1.00 94.28           C  
ATOM    954  CD  ARG J 114      43.905 -18.477 -10.680  0.99 89.16           C  
ATOM    955  NE  ARG J 114      43.028 -17.650  -9.841  0.99 82.32           N  
ATOM    956  CZ  ARG J 114      42.765 -17.854  -8.564  0.99 76.26           C  
ATOM    957  NH1 ARG J 114      43.262 -18.876  -7.923  0.99 69.69           N  
ATOM    958  NH2 ARG J 114      41.996 -17.023  -7.918  0.99 70.61           N  
ATOM    959  N   ASP J 115      46.973 -16.304 -13.675  1.00 97.17           N  
ATOM    960  CA  ASP J 115      47.489 -14.945 -13.482  1.00 96.43           C  
ATOM    961  C   ASP J 115      47.838 -14.284 -14.821  1.00 96.28           C  
ATOM    962  O   ASP J 115      47.585 -13.096 -15.017  1.00 95.86           O  
ATOM    963  CB  ASP J 115      48.719 -14.987 -12.560  1.00 95.72           C  
ATOM    964  CG  ASP J 115      48.402 -15.513 -11.156  1.00 92.15           C  
ATOM    965  OD1 ASP J 115      47.277 -15.261 -10.657  1.00 87.66           O  
ATOM    966  OD2 ASP J 115      49.281 -16.201 -10.591  1.00 85.88           O  
ATOM    967  N   TYR J 116      48.368 -15.073 -15.761  1.00 96.73           N  
ATOM    968  CA  TYR J 116      48.688 -14.604 -17.106  1.00 96.81           C  
ATOM    969  C   TYR J 116      47.439 -14.116 -17.847  1.00 96.64           C  
ATOM    970  O   TYR J 116      47.425 -13.000 -18.365  1.00 96.12           O  
ATOM    971  CB  TYR J 116      49.380 -15.738 -17.873  1.00 96.86           C  
ATOM    972  CG  TYR J 116      49.814 -15.343 -19.269  1.00 97.06           C  
ATOM    973  CD1 TYR J 116      49.008 -15.644 -20.383  1.00 92.06           C  
ATOM    974  CD2 TYR J 116      51.028 -14.645 -19.455  1.00 92.44           C  
ATOM    975  CE1 TYR J 116      49.405 -15.262 -21.674  1.00 91.29           C  
ATOM    976  CE2 TYR J 116      51.435 -14.256 -20.739  1.00 91.01           C  
ATOM    977  CZ  TYR J 116      50.620 -14.569 -21.847  1.00 95.36           C  
ATOM    978  OH  TYR J 116      51.019 -14.196 -23.111  1.00 93.98           O  
ATOM    979  N   LEU J 117      46.367 -14.913 -17.841  1.00 97.63           N  
ATOM    980  CA  LEU J 117      45.110 -14.573 -18.504  1.00 97.23           C  
ATOM    981  C   LEU J 117      44.457 -13.340 -17.873  1.00 96.78           C  
ATOM    982  O   LEU J 117      44.006 -12.447 -18.587  1.00 95.25           O  
ATOM    983  CB  LEU J 117      44.189 -15.807 -18.461  1.00 96.09           C  
ATOM    984  CG  LEU J 117      42.829 -15.604 -19.142  1.00 90.56           C  
ATOM    985  CD1 LEU J 117      42.968 -15.237 -20.616  1.00 84.53           C  
ATOM    986  CD2 LEU J 117      42.022 -16.897 -19.046  1.00 85.01           C  
ATOM    987  N   GLN J 118      44.464 -13.252 -16.554  1.00 95.98           N  
ATOM    988  CA  GLN J 118      43.937 -12.077 -15.856  1.00 94.41           C  
ATOM    989  C   GLN J 118      44.696 -10.793 -16.230  1.00 93.70           C  
ATOM    990  O   GLN J 118      44.079  -9.740 -16.410  1.00 91.66           O  
ATOM    991  CB  GLN J 118      43.977 -12.336 -14.345  1.00 91.76           C  
ATOM    992  CG  GLN J 118      43.254 -11.228 -13.570  0.99 83.95           C  
ATOM    993  CD  GLN J 118      43.094 -11.530 -12.079  0.99 83.00           C  
ATOM    994  OE1 GLN J 118      43.979 -12.016 -11.400  0.99 74.47           O  
ATOM    995  NE2 GLN J 118      41.951 -11.220 -11.523  0.98 70.72           N  
ATOM    996  N   LYS J 119      46.017 -10.880 -16.367  1.00 94.69           N  
ATOM    997  CA  LYS J 119      46.876  -9.736 -16.699  1.00 93.41           C  
ATOM    998  C   LYS J 119      46.794  -9.336 -18.172  1.00 93.00           C  
ATOM    999  O   LYS J 119      46.913  -8.155 -18.486  1.00 90.91           O  
ATOM   1000  CB  LYS J 119      48.311 -10.081 -16.273  1.00 91.85           C  
ATOM   1001  CG  LYS J 119      49.269  -8.888 -16.422  0.92 80.33           C  
ATOM   1002  CD  LYS J 119      50.668  -9.260 -15.915  0.90 75.53           C  
ATOM   1003  CE  LYS J 119      51.615  -8.074 -16.104  0.88 64.28           C  
ATOM   1004  NZ  LYS J 119      53.000  -8.418 -15.700  0.88 57.48           N  
ATOM   1005  N   HIS J 120      46.615 -10.306 -19.068  1.00 94.74           N  
ATOM   1006  CA  HIS J 120      46.706 -10.106 -20.516  1.00 93.73           C  
ATOM   1007  C   HIS J 120      45.377 -10.297 -21.256  1.00 93.24           C  
ATOM   1008  O   HIS J 120      45.382 -10.427 -22.477  1.00 91.27           O  
ATOM   1009  CB  HIS J 120      47.833 -10.986 -21.081  1.00 92.57           C  
ATOM   1010  CG  HIS J 120      49.193 -10.615 -20.543  0.99 92.34           C  
ATOM   1011  ND1 HIS J 120      49.893  -9.474 -20.870  0.99 80.15           N  
ATOM   1012  CD2 HIS J 120      49.961 -11.311 -19.642  0.99 80.21           C  
ATOM   1013  CE1 HIS J 120      51.057  -9.486 -20.191  0.99 81.56           C  
ATOM   1014  NE2 HIS J 120      51.128 -10.584 -19.441  0.99 83.88           N  
ATOM   1015  N   LYS J 121      44.247 -10.275 -20.553  0.99 93.29           N  
ATOM   1016  CA  LYS J 121      42.910 -10.560 -21.112  0.99 91.95           C  
ATOM   1017  C   LYS J 121      42.577  -9.789 -22.392  0.99 91.88           C  
ATOM   1018  O   LYS J 121      41.977 -10.360 -23.292  0.99 87.17           O  
ATOM   1019  CB  LYS J 121      41.833 -10.334 -20.041  0.99 87.90           C  
ATOM   1020  CG  LYS J 121      41.759  -8.893 -19.526  0.92 79.90           C  
ATOM   1021  CD  LYS J 121      40.655  -8.739 -18.479  0.91 76.66           C  
ATOM   1022  CE  LYS J 121      40.568  -7.278 -18.051  0.90 68.30           C  
ATOM   1023  NZ  LYS J 121      39.396  -7.041 -17.181  0.89 61.72           N  
ATOM   1024  N   GLU J 122      42.998  -8.538 -22.512  0.98 90.71           N  
ATOM   1025  CA  GLU J 122      42.743  -7.714 -23.706  0.98 89.97           C  
ATOM   1026  C   GLU J 122      43.552  -8.142 -24.941  0.97 90.22           C  
ATOM   1027  O   GLU J 122      43.235  -7.735 -26.051  0.97 85.10           O  
ATOM   1028  CB  GLU J 122      43.041  -6.244 -23.397  0.97 86.95           C  
ATOM   1029  CG  GLU J 122      42.121  -5.682 -22.309  0.87 75.80           C  
ATOM   1030  CD  GLU J 122      42.274  -4.172 -22.106  0.87 66.36           C  
ATOM   1031  OE1 GLU J 122      41.465  -3.619 -21.318  0.87 58.26           O  
ATOM   1032  OE2 GLU J 122      43.185  -3.571 -22.708  0.88 58.94           O  
ATOM   1033  N   ARG J 123      44.595  -8.957 -24.758  0.99 91.16           N  
ATOM   1034  CA  ARG J 123      45.458  -9.458 -25.842  0.99 91.82           C  
ATOM   1035  C   ARG J 123      45.205 -10.924 -26.187  0.99 93.56           C  
ATOM   1036  O   ARG J 123      45.842 -11.442 -27.099  0.99 90.89           O  
ATOM   1037  CB  ARG J 123      46.932  -9.254 -25.469  0.99 87.29           C  
ATOM   1038  CG  ARG J 123      47.307  -7.786 -25.263  0.90 75.36           C  
ATOM   1039  CD  ARG J 123      48.814  -7.679 -25.031  0.89 69.39           C  
ATOM   1040  NE  ARG J 123      49.228  -6.284 -24.844  0.89 59.88           N  
ATOM   1041  CZ  ARG J 123      50.478  -5.854 -24.757  0.88 52.30           C  
ATOM   1042  NH1 ARG J 123      51.489  -6.679 -24.812  0.88 48.69           N  
ATOM   1043  NH2 ARG J 123      50.725  -4.580 -24.617  0.88 46.23           N  
ATOM   1044  N   ILE J 124      44.347 -11.588 -25.432  1.00 94.60           N  
ATOM   1045  CA  ILE J 124      44.069 -13.017 -25.587  1.00 95.65           C  
ATOM   1046  C   ILE J 124      42.633 -13.162 -26.085  1.00 95.85           C  
ATOM   1047  O   ILE J 124      41.681 -13.035 -25.313  1.00 95.18           O  
ATOM   1048  CB  ILE J 124      44.340 -13.787 -24.270  1.00 95.46           C  
ATOM   1049  CG1 ILE J 124      45.811 -13.604 -23.823  0.99 92.74           C  
ATOM   1050  CG2 ILE J 124      44.016 -15.278 -24.464  0.99 91.94           C  
ATOM   1051  CD1 ILE J 124      46.104 -14.164 -22.426  0.99 86.56           C  
ATOM   1052  N   ASP J 125      42.498 -13.420 -27.365  1.00 95.78           N  
ATOM   1053  CA  ASP J 125      41.212 -13.688 -28.004  1.00 95.84           C  
ATOM   1054  C   ASP J 125      40.764 -15.152 -27.808  1.00 96.66           C  
ATOM   1055  O   ASP J 125      41.474 -15.984 -27.230  1.00 96.26           O  
ATOM   1056  CB  ASP J 125      41.280 -13.265 -29.487  1.00 94.42           C  
ATOM   1057  CG  ASP J 125      42.275 -14.067 -30.344  1.00 93.16           C  
ATOM   1058  OD1 ASP J 125      42.742 -15.134 -29.884  1.00 89.28           O  
ATOM   1059  OD2 ASP J 125      42.566 -13.617 -31.469  1.00 87.14           O  
ATOM   1060  N   HIS J 126      39.576 -15.484 -28.323  1.00 96.10           N  
ATOM   1061  CA  HIS J 126      39.036 -16.843 -28.239  1.00 96.21           C  
ATOM   1062  C   HIS J 126      39.896 -17.873 -28.983  1.00 96.45           C  
ATOM   1063  O   HIS J 126      40.017 -19.002 -28.513  1.00 96.12           O  
ATOM   1064  CB  HIS J 126      37.597 -16.872 -28.774  1.00 95.57           C  
ATOM   1065  CG  HIS J 126      36.591 -16.126 -27.935  1.00 95.77           C  
ATOM   1066  ND1 HIS J 126      35.315 -15.803 -28.346  1.00 86.55           N  
ATOM   1067  CD2 HIS J 126      36.718 -15.681 -26.638  1.00 86.95           C  
ATOM   1068  CE1 HIS J 126      34.690 -15.178 -27.331  1.00 88.81           C  
ATOM   1069  NE2 HIS J 126      35.512 -15.094 -26.282  1.00 90.62           N  
ATOM   1070  N   ILE J 127      40.533 -17.501 -30.091  1.00 95.72           N  
ATOM   1071  CA  ILE J 127      41.427 -18.401 -30.834  1.00 95.12           C  
ATOM   1072  C   ILE J 127      42.613 -18.796 -29.947  1.00 95.93           C  
ATOM   1073  O   ILE J 127      42.968 -19.976 -29.863  1.00 95.60           O  
ATOM   1074  CB  ILE J 127      41.895 -17.759 -32.163  1.00 93.48           C  
ATOM   1075  CG1 ILE J 127      40.682 -17.499 -33.096  0.99 84.65           C  
ATOM   1076  CG2 ILE J 127      42.936 -18.653 -32.858  0.99 81.75           C  
ATOM   1077  CD1 ILE J 127      41.033 -16.735 -34.383  0.98 73.10           C  
ATOM   1078  N   LYS J 128      43.189 -17.843 -29.226  1.00 96.18           N  
ATOM   1079  CA  LYS J 128      44.263 -18.102 -28.269  1.00 96.37           C  
ATOM   1080  C   LYS J 128      43.792 -18.957 -27.082  1.00 97.26           C  
ATOM   1081  O   LYS J 128      44.501 -19.884 -26.685  1.00 97.14           O  
ATOM   1082  CB  LYS J 128      44.867 -16.764 -27.803  1.00 94.80           C  
ATOM   1083  CG  LYS J 128      46.168 -16.915 -26.995  0.99 90.35           C  
ATOM   1084  CD  LYS J 128      47.335 -17.533 -27.771  0.99 87.85           C  
ATOM   1085  CE  LYS J 128      47.730 -16.675 -28.980  0.99 83.44           C  
ATOM   1086  NZ  LYS J 128      48.937 -17.208 -29.659  0.98 78.14           N  
ATOM   1087  N   LEU J 129      42.601 -18.713 -26.555  1.00 97.35           N  
ATOM   1088  CA  LEU J 129      42.023 -19.562 -25.503  1.00 97.73           C  
ATOM   1089  C   LEU J 129      41.874 -21.010 -25.978  1.00 98.04           C  
ATOM   1090  O   LEU J 129      42.243 -21.934 -25.254  1.00 97.95           O  
ATOM   1091  CB  LEU J 129      40.652 -19.025 -25.055  1.00 97.58           C  
ATOM   1092  CG  LEU J 129      40.648 -17.671 -24.326  1.00 97.08           C  
ATOM   1093  CD1 LEU J 129      39.223 -17.370 -23.866  1.00 94.56           C  
ATOM   1094  CD2 LEU J 129      41.565 -17.665 -23.098  1.00 94.56           C  
ATOM   1095  N   LEU J 130      41.401 -21.213 -27.196  1.00 97.77           N  
ATOM   1096  CA  LEU J 130      41.268 -22.549 -27.785  1.00 97.70           C  
ATOM   1097  C   LEU J 130      42.623 -23.193 -28.092  1.00 97.85           C  
ATOM   1098  O   LEU J 130      42.752 -24.410 -27.968  1.00 97.64           O  
ATOM   1099  CB  LEU J 130      40.393 -22.477 -29.044  1.00 97.36           C  
ATOM   1100  CG  LEU J 130      38.912 -22.141 -28.774  1.00 96.53           C  
ATOM   1101  CD1 LEU J 130      38.180 -22.060 -30.110  1.00 93.78           C  
ATOM   1102  CD2 LEU J 130      38.226 -23.199 -27.905  1.00 93.52           C  
ATOM   1103  N   GLN J 131      43.646 -22.409 -28.427  1.00 97.33           N  
ATOM   1104  CA  GLN J 131      45.014 -22.927 -28.526  1.00 97.08           C  
ATOM   1105  C   GLN J 131      45.475 -23.509 -27.184  1.00 97.48           C  
ATOM   1106  O   GLN J 131      45.952 -24.645 -27.143  1.00 97.61           O  
ATOM   1107  CB  GLN J 131      45.969 -21.832 -29.021  1.00 96.50           C  
ATOM   1108  CG  GLN J 131      47.385 -22.374 -29.290  1.00 94.92           C  
ATOM   1109  CD  GLN J 131      48.368 -21.301 -29.783  1.00 93.57           C  
ATOM   1110  OE1 GLN J 131      48.256 -20.123 -29.481  1.00 87.93           O  
ATOM   1111  NE2 GLN J 131      49.366 -21.682 -30.541  1.00 85.93           N  
ATOM   1112  N   TYR J 132      45.289 -22.787 -26.091  1.00 97.93           N  
ATOM   1113  CA  TYR J 132      45.634 -23.271 -24.752  1.00 98.06           C  
ATOM   1114  C   TYR J 132      44.786 -24.485 -24.354  1.00 98.28           C  
ATOM   1115  O   TYR J 132      45.329 -25.474 -23.864  1.00 98.24           O  
ATOM   1116  CB  TYR J 132      45.489 -22.131 -23.733  1.00 97.89           C  
ATOM   1117  CG  TYR J 132      46.337 -20.886 -23.992  1.00 97.82           C  
ATOM   1118  CD1 TYR J 132      47.533 -20.949 -24.745  1.00 94.35           C  
ATOM   1119  CD2 TYR J 132      45.926 -19.650 -23.448  1.00 93.91           C  
ATOM   1120  CE1 TYR J 132      48.313 -19.798 -24.958  1.00 93.70           C  
ATOM   1121  CE2 TYR J 132      46.701 -18.492 -23.651  1.00 93.39           C  
ATOM   1122  CZ  TYR J 132      47.895 -18.570 -24.408  1.00 96.65           C  
ATOM   1123  OH  TYR J 132      48.658 -17.439 -24.604  1.00 95.41           O  
ATOM   1124  N   THR J 133      43.496 -24.451 -24.644  1.00 98.34           N  
ATOM   1125  CA  THR J 133      42.569 -25.567 -24.414  1.00 98.44           C  
ATOM   1126  C   THR J 133      43.044 -26.841 -25.117  1.00 98.47           C  
ATOM   1127  O   THR J 133      43.168 -27.884 -24.478  1.00 98.30           O  
ATOM   1128  CB  THR J 133      41.159 -25.199 -24.897  1.00 98.31           C  
ATOM   1129  OG1 THR J 133      40.701 -24.044 -24.234  1.00 96.22           O  
ATOM   1130  CG2 THR J 133      40.135 -26.288 -24.617  1.00 95.34           C  
ATOM   1131  N   SER J 134      43.379 -26.746 -26.407  1.00 98.02           N  
ATOM   1132  CA  SER J 134      43.910 -27.863 -27.196  1.00 97.66           C  
ATOM   1133  C   SER J 134      45.188 -28.440 -26.576  1.00 97.64           C  
ATOM   1134  O   SER J 134      45.326 -29.656 -26.432  1.00 97.42           O  
ATOM   1135  CB  SER J 134      44.188 -27.381 -28.626  1.00 97.39           C  
ATOM   1136  OG  SER J 134      44.901 -28.348 -29.364  1.00 95.34           O  
ATOM   1137  N   GLN J 135      46.105 -27.593 -26.144  1.00 97.70           N  
ATOM   1138  CA  GLN J 135      47.362 -28.021 -25.519  1.00 97.65           C  
ATOM   1139  C   GLN J 135      47.133 -28.722 -24.173  1.00 97.85           C  
ATOM   1140  O   GLN J 135      47.761 -29.749 -23.910  1.00 98.06           O  
ATOM   1141  CB  GLN J 135      48.282 -26.813 -25.353  1.00 97.54           C  
ATOM   1142  CG  GLN J 135      48.822 -26.302 -26.697  1.00 97.47           C  
ATOM   1143  CD  GLN J 135      49.668 -25.036 -26.558  1.00 97.84           C  
ATOM   1144  OE1 GLN J 135      49.926 -24.535 -25.482  1.00 94.62           O  
ATOM   1145  NE2 GLN J 135      50.143 -24.498 -27.652  1.00 93.98           N  
ATOM   1146  N   ILE J 136      46.210 -28.225 -23.362  1.00 98.56           N  
ATOM   1147  CA  ILE J 136      45.817 -28.875 -22.102  1.00 98.64           C  
ATOM   1148  C   ILE J 136      45.215 -30.257 -22.390  1.00 98.67           C  
ATOM   1149  O   ILE J 136      45.637 -31.237 -21.774  1.00 98.59           O  
ATOM   1150  CB  ILE J 136      44.860 -27.975 -21.283  1.00 98.60           C  
ATOM   1151  CG1 ILE J 136      45.577 -26.681 -20.828  1.00 98.09           C  
ATOM   1152  CG2 ILE J 136      44.328 -28.726 -20.049  1.00 97.71           C  
ATOM   1153  CD1 ILE J 136      44.618 -25.565 -20.382  1.00 97.62           C  
ATOM   1154  N   CYS J 137      44.311 -30.373 -23.361  1.00 98.63           N  
ATOM   1155  CA  CYS J 137      43.753 -31.663 -23.786  1.00 98.36           C  
ATOM   1156  C   CYS J 137      44.845 -32.656 -24.199  1.00 98.34           C  
ATOM   1157  O   CYS J 137      44.822 -33.804 -23.756  1.00 97.78           O  
ATOM   1158  CB  CYS J 137      42.796 -31.461 -24.972  1.00 97.22           C  
ATOM   1159  SG  CYS J 137      41.241 -30.746 -24.413  1.00 93.16           S  
ATOM   1160  N   LYS J 138      45.815 -32.218 -24.997  1.00 98.16           N  
ATOM   1161  CA  LYS J 138      46.917 -33.076 -25.464  1.00 97.64           C  
ATOM   1162  C   LYS J 138      47.823 -33.535 -24.314  1.00 97.79           C  
ATOM   1163  O   LYS J 138      48.184 -34.711 -24.256  1.00 97.57           O  
ATOM   1164  CB  LYS J 138      47.702 -32.334 -26.558  1.00 96.88           C  
ATOM   1165  CG  LYS J 138      46.893 -32.260 -27.865  0.99 93.75           C  
ATOM   1166  CD  LYS J 138      47.468 -31.282 -28.895  0.99 89.80           C  
ATOM   1167  CE  LYS J 138      46.529 -31.275 -30.107  0.98 84.96           C  
ATOM   1168  NZ  LYS J 138      46.760 -30.175 -31.073  0.98 78.40           N  
ATOM   1169  N   GLY J 139      48.127 -32.654 -23.374  1.00 98.35           N  
ATOM   1170  CA  GLY J 139      48.854 -33.024 -22.153  1.00 98.37           C  
ATOM   1171  C   GLY J 139      48.086 -34.039 -21.298  1.00 98.45           C  
ATOM   1172  O   GLY J 139      48.660 -35.024 -20.839  1.00 98.22           O  
ATOM   1173  N   MET J 140      46.778 -33.848 -21.151  1.00 98.60           N  
ATOM   1174  CA  MET J 140      45.907 -34.751 -20.390  1.00 98.57           C  
ATOM   1175  C   MET J 140      45.692 -36.097 -21.092  1.00 98.38           C  
ATOM   1176  O   MET J 140      45.678 -37.136 -20.430  1.00 98.07           O  
ATOM   1177  CB  MET J 140      44.559 -34.072 -20.119  1.00 98.56           C  
ATOM   1178  CG  MET J 140      44.662 -32.932 -19.099  1.00 98.29           C  
ATOM   1179  SD  MET J 140      45.321 -33.405 -17.476  1.00 98.47           S  
ATOM   1180  CE  MET J 140      44.103 -34.629 -16.956  1.00 96.67           C  
ATOM   1181  N   GLU J 141      45.570 -36.106 -22.413  1.00 98.48           N  
ATOM   1182  CA  GLU J 141      45.526 -37.341 -23.203  1.00 97.97           C  
ATOM   1183  C   GLU J 141      46.800 -38.165 -22.974  1.00 97.75           C  
ATOM   1184  O   GLU J 141      46.716 -39.347 -22.635  1.00 96.87           O  
ATOM   1185  CB  GLU J 141      45.329 -37.000 -24.689  1.00 97.09           C  
ATOM   1186  CG  GLU J 141      45.170 -38.257 -25.554  1.00 91.69           C  
ATOM   1187  CD  GLU J 141      45.023 -37.980 -27.059  0.99 87.88           C  
ATOM   1188  OE1 GLU J 141      44.778 -38.963 -27.797  0.99 79.52           O  
ATOM   1189  OE2 GLU J 141      45.169 -36.823 -27.508  0.99 80.46           O  
ATOM   1190  N   TYR J 142      47.964 -37.526 -23.056  1.00 97.73           N  
ATOM   1191  CA  TYR J 142      49.237 -38.183 -22.771  1.00 97.56           C  
ATOM   1192  C   TYR J 142      49.308 -38.720 -21.334  1.00 97.56           C  
ATOM   1193  O   TYR J 142      49.707 -39.865 -21.124  1.00 97.12           O  
ATOM   1194  CB  TYR J 142      50.381 -37.205 -23.048  1.00 97.27           C  
ATOM   1195  CG  TYR J 142      51.730 -37.761 -22.644  1.00 97.53           C  
ATOM   1196  CD1 TYR J 142      52.338 -37.335 -21.451  1.00 94.87           C  
ATOM   1197  CD2 TYR J 142      52.366 -38.738 -23.442  1.00 94.87           C  
ATOM   1198  CE1 TYR J 142      53.577 -37.859 -21.056  1.00 94.54           C  
ATOM   1199  CE2 TYR J 142      53.604 -39.273 -23.058  1.00 94.30           C  
ATOM   1200  CZ  TYR J 142      54.207 -38.826 -21.866  1.00 96.72           C  
ATOM   1201  OH  TYR J 142      55.425 -39.337 -21.485  1.00 95.87           O  
ATOM   1202  N   LEU J 143      48.868 -37.948 -20.349  1.00 98.14           N  
ATOM   1203  CA  LEU J 143      48.814 -38.381 -18.949  1.00 98.12           C  
ATOM   1204  C   LEU J 143      47.991 -39.673 -18.795  1.00 98.19           C  
ATOM   1205  O   LEU J 143      48.408 -40.616 -18.117  1.00 97.46           O  
ATOM   1206  CB  LEU J 143      48.221 -37.228 -18.111  1.00 97.07           C  
ATOM   1207  CG  LEU J 143      48.551 -37.335 -16.613  1.00 91.05           C  
ATOM   1208  CD1 LEU J 143      49.968 -36.848 -16.327  1.00 83.78           C  
ATOM   1209  CD2 LEU J 143      47.589 -36.486 -15.792  1.00 84.36           C  
ATOM   1210  N   GLY J 144      46.862 -39.745 -19.487  1.00 98.11           N  
ATOM   1211  CA  GLY J 144      45.996 -40.922 -19.530  1.00 97.73           C  
ATOM   1212  C   GLY J 144      46.680 -42.176 -20.086  1.00 97.48           C  
ATOM   1213  O   GLY J 144      46.422 -43.271 -19.585  1.00 96.44           O  
ATOM   1214  N   THR J 145      47.600 -42.035 -21.045  1.00 97.03           N  
ATOM   1215  CA  THR J 145      48.358 -43.190 -21.590  1.00 95.94           C  
ATOM   1216  C   THR J 145      49.237 -43.876 -20.538  1.00 95.67           C  
ATOM   1217  O   THR J 145      49.520 -45.068 -20.641  1.00 94.48           O  
ATOM   1218  CB  THR J 145      49.241 -42.833 -22.799  1.00 95.13           C  
ATOM   1219  OG1 THR J 145      50.396 -42.116 -22.421  1.00 92.29           O  
ATOM   1220  CG2 THR J 145      48.514 -42.048 -23.891  1.00 91.55           C  
ATOM   1221  N   LYS J 146      49.617 -43.144 -19.494  1.00 96.70           N  
ATOM   1222  CA  LYS J 146      50.360 -43.660 -18.338  1.00 96.94           C  
ATOM   1223  C   LYS J 146      49.442 -44.177 -17.219  1.00 97.15           C  
ATOM   1224  O   LYS J 146      49.941 -44.628 -16.191  1.00 96.63           O  
ATOM   1225  CB  LYS J 146      51.302 -42.561 -17.811  1.00 96.67           C  
ATOM   1226  CG  LYS J 146      52.355 -42.067 -18.816  1.00 95.22           C  
ATOM   1227  CD  LYS J 146      53.423 -43.123 -19.117  1.00 92.36           C  
ATOM   1228  CE  LYS J 146      54.573 -42.481 -19.898  0.99 88.42           C  
ATOM   1229  NZ  LYS J 146      55.740 -43.387 -20.007  0.99 82.89           N  
ATOM   1230  N   ARG J 147      48.127 -44.105 -17.406  1.00 97.75           N  
ATOM   1231  CA  ARG J 147      47.111 -44.377 -16.375  1.00 97.74           C  
ATOM   1232  C   ARG J 147      47.251 -43.457 -15.145  1.00 97.93           C  
ATOM   1233  O   ARG J 147      46.997 -43.878 -14.013  1.00 97.45           O  
ATOM   1234  CB  ARG J 147      47.061 -45.872 -16.007  1.00 97.28           C  
ATOM   1235  CG  ARG J 147      46.783 -46.784 -17.204  1.00 95.64           C  
ATOM   1236  CD  ARG J 147      46.794 -48.274 -16.811  1.00 95.37           C  
ATOM   1237  NE  ARG J 147      45.813 -48.619 -15.772  1.00 94.65           N  
ATOM   1238  CZ  ARG J 147      44.496 -48.768 -15.926  1.00 95.25           C  
ATOM   1239  NH1 ARG J 147      43.904 -48.620 -17.087  1.00 89.44           N  
ATOM   1240  NH2 ARG J 147      43.737 -49.068 -14.911  1.00 91.64           N  
ATOM   1241  N   TYR J 148      47.631 -42.219 -15.358  1.00 97.77           N  
ATOM   1242  CA  TYR J 148      47.699 -41.202 -14.319  1.00 98.07           C  
ATOM   1243  C   TYR J 148      46.409 -40.374 -14.287  1.00 98.15           C  
ATOM   1244  O   TYR J 148      45.902 -39.944 -15.326  1.00 97.93           O  
ATOM   1245  CB  TYR J 148      48.932 -40.309 -14.515  1.00 97.99           C  
ATOM   1246  CG  TYR J 148      50.292 -40.989 -14.404  1.00 98.05           C  
ATOM   1247  CD1 TYR J 148      50.467 -42.198 -13.698  1.00 95.79           C  
ATOM   1248  CD2 TYR J 148      51.416 -40.372 -14.997  1.00 95.90           C  
ATOM   1249  CE1 TYR J 148      51.738 -42.795 -13.594  1.00 95.41           C  
ATOM   1250  CE2 TYR J 148      52.692 -40.952 -14.897  1.00 95.32           C  
ATOM   1251  CZ  TYR J 148      52.845 -42.168 -14.199  1.00 97.23           C  
ATOM   1252  OH  TYR J 148      54.092 -42.741 -14.103  1.00 96.24           O  
ATOM   1253  N   ILE J 149      45.922 -40.120 -13.075  1.00 98.21           N  
ATOM   1254  CA  ILE J 149      44.788 -39.232 -12.808  1.00 98.06           C  
ATOM   1255  C   ILE J 149      45.330 -37.986 -12.118  1.00 97.97           C  
ATOM   1256  O   ILE J 149      45.923 -38.085 -11.041  1.00 97.57           O  
ATOM   1257  CB  ILE J 149      43.716 -39.945 -11.956  1.00 97.45           C  
ATOM   1258  CG1 ILE J 149      43.307 -41.327 -12.524  1.00 91.99           C  
ATOM   1259  CG2 ILE J 149      42.475 -39.056 -11.803  1.00 90.32           C  
ATOM   1260  CD1 ILE J 149      42.869 -41.306 -13.993  1.00 87.04           C  
ATOM   1261  N   HIS J 150      45.136 -36.827 -12.734  1.00 97.95           N  
ATOM   1262  CA  HIS J 150      45.710 -35.566 -12.256  1.00 97.87           C  
ATOM   1263  C   HIS J 150      45.092 -35.114 -10.931  1.00 97.26           C  
ATOM   1264  O   HIS J 150      45.812 -34.741  -9.999  1.00 96.45           O  
ATOM   1265  CB  HIS J 150      45.543 -34.498 -13.345  1.00 98.04           C  
ATOM   1266  CG  HIS J 150      46.253 -33.221 -12.997  1.00 98.19           C  
ATOM   1267  ND1 HIS J 150      45.765 -32.215 -12.200  1.00 94.19           N  
ATOM   1268  CD2 HIS J 150      47.526 -32.862 -13.361  1.00 94.30           C  
ATOM   1269  CE1 HIS J 150      46.714 -31.273 -12.085  1.00 95.78           C  
ATOM   1270  NE2 HIS J 150      47.789 -31.640 -12.782  1.00 96.26           N  
ATOM   1271  N   ARG J 151      43.773 -35.166 -10.830  1.00 97.26           N  
ATOM   1272  CA  ARG J 151      42.958 -34.832  -9.643  1.00 96.56           C  
ATOM   1273  C   ARG J 151      42.937 -33.355  -9.217  1.00 96.33           C  
ATOM   1274  O   ARG J 151      42.211 -33.031  -8.276  1.00 95.29           O  
ATOM   1275  CB  ARG J 151      43.319 -35.737  -8.452  1.00 95.48           C  
ATOM   1276  CG  ARG J 151      43.115 -37.229  -8.731  1.00 93.57           C  
ATOM   1277  CD  ARG J 151      43.584 -38.086  -7.552  1.00 92.14           C  
ATOM   1278  NE  ARG J 151      42.968 -37.641  -6.289  1.00 90.44           N  
ATOM   1279  CZ  ARG J 151      43.589 -37.219  -5.195  1.00 91.34           C  
ATOM   1280  NH1 ARG J 151      44.878 -37.289  -5.035  1.00 83.33           N  
ATOM   1281  NH2 ARG J 151      42.890 -36.714  -4.218  1.00 86.08           N  
ATOM   1282  N   ASP J 152      43.695 -32.489  -9.852  1.00 96.42           N  
ATOM   1283  CA  ASP J 152      43.719 -31.054  -9.518  1.00 96.67           C  
ATOM   1284  C   ASP J 152      43.871 -30.171 -10.772  1.00 97.37           C  
ATOM   1285  O   ASP J 152      44.612 -29.182 -10.785  1.00 97.29           O  
ATOM   1286  CB  ASP J 152      44.799 -30.776  -8.452  1.00 95.98           C  
ATOM   1287  CG  ASP J 152      44.652 -29.395  -7.796  1.00 95.10           C  
ATOM   1288  OD1 ASP J 152      43.538 -28.815  -7.828  1.00 92.31           O  
ATOM   1289  OD2 ASP J 152      45.638 -28.893  -7.222  1.00 91.31           O  
ATOM   1290  N   LEU J 153      43.182 -30.536 -11.841  1.00 97.65           N  
ATOM   1291  CA  LEU J 153      43.216 -29.744 -13.063  1.00 97.98           C  
ATOM   1292  C   LEU J 153      42.449 -28.426 -12.861  1.00 98.25           C  
ATOM   1293  O   LEU J 153      41.242 -28.414 -12.632  1.00 97.81           O  
ATOM   1294  CB  LEU J 153      42.683 -30.585 -14.238  1.00 96.97           C  
ATOM   1295  CG  LEU J 153      42.983 -29.962 -15.612  1.00 91.03           C  
ATOM   1296  CD1 LEU J 153      44.481 -29.923 -15.918  1.00 86.55           C  
ATOM   1297  CD2 LEU J 153      42.295 -30.780 -16.701  1.00 86.84           C  
ATOM   1298  N   ALA J 154      43.187 -27.315 -12.929  1.00 98.10           N  
ATOM   1299  CA  ALA J 154      42.686 -25.953 -12.786  1.00 97.98           C  
ATOM   1300  C   ALA J 154      43.671 -24.982 -13.447  1.00 98.23           C  
ATOM   1301  O   ALA J 154      44.869 -25.266 -13.496  1.00 98.13           O  
ATOM   1302  CB  ALA J 154      42.535 -25.643 -11.287  1.00 97.37           C  
ATOM   1303  N   THR J 155      43.231 -23.811 -13.878  1.00 98.00           N  
ATOM   1304  CA  THR J 155      44.118 -22.827 -14.535  1.00 98.16           C  
ATOM   1305  C   THR J 155      45.286 -22.374 -13.656  1.00 98.17           C  
ATOM   1306  O   THR J 155      46.334 -21.995 -14.178  1.00 97.92           O  
ATOM   1307  CB  THR J 155      43.356 -21.581 -15.008  1.00 97.94           C  
ATOM   1308  OG1 THR J 155      42.668 -20.994 -13.932  1.00 95.79           O  
ATOM   1309  CG2 THR J 155      42.363 -21.902 -16.116  1.00 93.42           C  
ATOM   1310  N   ARG J 156      45.159 -22.460 -12.325  1.00 97.82           N  
ATOM   1311  CA  ARG J 156      46.255 -22.192 -11.371  1.00 97.22           C  
ATOM   1312  C   ARG J 156      47.406 -23.206 -11.470  1.00 97.23           C  
ATOM   1313  O   ARG J 156      48.512 -22.874 -11.058  1.00 96.80           O  
ATOM   1314  CB  ARG J 156      45.709 -22.121  -9.927  1.00 96.28           C  
ATOM   1315  CG  ARG J 156      45.244 -23.477  -9.403  1.00 93.43           C  
ATOM   1316  CD  ARG J 156      44.639 -23.411  -8.006  1.00 90.65           C  
ATOM   1317  NE  ARG J 156      44.172 -24.751  -7.616  1.00 88.19           N  
ATOM   1318  CZ  ARG J 156      42.952 -25.261  -7.754  1.00 86.18           C  
ATOM   1319  NH1 ARG J 156      41.915 -24.553  -8.110  0.99 79.07           N  
ATOM   1320  NH2 ARG J 156      42.768 -26.530  -7.544  0.99 82.43           N  
ATOM   1321  N   ASN J 157      47.142 -24.407 -12.000  1.00 97.80           N  
ATOM   1322  CA  ASN J 157      48.106 -25.502 -12.159  1.00 97.82           C  
ATOM   1323  C   ASN J 157      48.586 -25.667 -13.611  1.00 98.28           C  
ATOM   1324  O   ASN J 157      49.341 -26.590 -13.922  1.00 98.27           O  
ATOM   1325  CB  ASN J 157      47.499 -26.793 -11.580  1.00 97.26           C  
ATOM   1326  CG  ASN J 157      47.353 -26.752 -10.067  1.00 96.52           C  
ATOM   1327  OD1 ASN J 157      47.989 -25.966  -9.372  1.00 90.75           O  
ATOM   1328  ND2 ASN J 157      46.520 -27.592  -9.511  1.00 89.96           N  
ATOM   1329  N   ILE J 158      48.180 -24.747 -14.484  1.00 98.32           N  
ATOM   1330  CA  ILE J 158      48.728 -24.627 -15.833  1.00 98.54           C  
ATOM   1331  C   ILE J 158      49.723 -23.468 -15.840  1.00 98.54           C  
ATOM   1332  O   ILE J 158      49.432 -22.384 -15.339  1.00 98.27           O  
ATOM   1333  CB  ILE J 158      47.608 -24.447 -16.880  1.00 98.42           C  
ATOM   1334  CG1 ILE J 158      46.482 -25.505 -16.773  1.00 96.57           C  
ATOM   1335  CG2 ILE J 158      48.195 -24.440 -18.299  1.00 97.24           C  
ATOM   1336  CD1 ILE J 158      46.937 -26.964 -16.854  1.00 90.17           C  
ATOM   1337  N   LEU J 159      50.890 -23.693 -16.424  1.00 98.45           N  
ATOM   1338  CA  LEU J 159      51.949 -22.698 -16.560  1.00 98.45           C  
ATOM   1339  C   LEU J 159      52.102 -22.253 -18.017  1.00 98.50           C  
ATOM   1340  O   LEU J 159      51.844 -23.013 -18.948  1.00 98.26           O  
ATOM   1341  CB  LEU J 159      53.268 -23.267 -16.017  1.00 98.21           C  
ATOM   1342  CG  LEU J 159      53.260 -23.586 -14.510  1.00 97.31           C  
ATOM   1343  CD1 LEU J 159      54.568 -24.280 -14.146  1.00 95.81           C  
ATOM   1344  CD2 LEU J 159      53.137 -22.324 -13.652  1.00 95.58           C  
ATOM   1345  N   VAL J 160      52.580 -21.026 -18.198  1.00 97.64           N  
ATOM   1346  CA  VAL J 160      52.778 -20.408 -19.511  1.00 97.51           C  
ATOM   1347  C   VAL J 160      54.277 -20.344 -19.810  1.00 97.37           C  
ATOM   1348  O   VAL J 160      55.027 -19.652 -19.122  1.00 97.27           O  
ATOM   1349  CB  VAL J 160      52.119 -19.015 -19.555  1.00 97.42           C  
ATOM   1350  CG1 VAL J 160      52.216 -18.402 -20.952  1.00 95.91           C  
ATOM   1351  CG2 VAL J 160      50.635 -19.076 -19.169  1.00 95.44           C  
ATOM   1352  N   GLU J 161      54.700 -21.067 -20.843  1.00 96.37           N  
ATOM   1353  CA  GLU J 161      56.088 -21.021 -21.335  1.00 96.24           C  
ATOM   1354  C   GLU J 161      56.325 -19.751 -22.165  1.00 95.45           C  
ATOM   1355  O   GLU J 161      57.317 -19.047 -21.978  1.00 94.27           O  
ATOM   1356  CB  GLU J 161      56.370 -22.284 -22.161  1.00 96.28           C  
ATOM   1357  CG  GLU J 161      57.824 -22.362 -22.672  1.00 94.82           C  
ATOM   1358  CD  GLU J 161      58.095 -23.653 -23.457  1.00 93.66           C  
ATOM   1359  OE1 GLU J 161      59.120 -24.315 -23.208  1.00 84.56           O  
ATOM   1360  OE2 GLU J 161      57.278 -24.036 -24.321  1.00 85.06           O  
ATOM   1361  N   ASN J 162      55.403 -19.462 -23.068  1.00 95.20           N  
ATOM   1362  CA  ASN J 162      55.354 -18.273 -23.913  1.00 94.52           C  
ATOM   1363  C   ASN J 162      53.904 -18.049 -24.380  1.00 94.98           C  
ATOM   1364  O   ASN J 162      53.015 -18.838 -24.054  1.00 95.01           O  
ATOM   1365  CB  ASN J 162      56.350 -18.441 -25.080  1.00 93.69           C  
ATOM   1366  CG  ASN J 162      56.073 -19.664 -25.943  1.00 94.43           C  
ATOM   1367  OD1 ASN J 162      55.040 -19.785 -26.564  1.00 88.99           O  
ATOM   1368  ND2 ASN J 162      56.990 -20.601 -25.991  1.00 86.39           N  
ATOM   1369  N   GLU J 163      53.645 -17.013 -25.161  1.00 95.07           N  
ATOM   1370  CA  GLU J 163      52.293 -16.682 -25.643  1.00 94.03           C  
ATOM   1371  C   GLU J 163      51.610 -17.796 -26.464  1.00 94.62           C  
ATOM   1372  O   GLU J 163      50.387 -17.780 -26.604  1.00 92.87           O  
ATOM   1373  CB  GLU J 163      52.348 -15.385 -26.446  1.00 91.27           C  
ATOM   1374  CG  GLU J 163      53.143 -15.492 -27.759  0.97 80.05           C  
ATOM   1375  CD  GLU J 163      53.191 -14.192 -28.561  0.97 73.90           C  
ATOM   1376  OE1 GLU J 163      53.453 -14.281 -29.786  0.97 65.42           O  
ATOM   1377  OE2 GLU J 163      52.967 -13.115 -27.974  0.96 65.34           O  
ATOM   1378  N   ASN J 164      52.376 -18.757 -26.987  1.00 94.16           N  
ATOM   1379  CA  ASN J 164      51.884 -19.837 -27.850  1.00 94.42           C  
ATOM   1380  C   ASN J 164      51.949 -21.223 -27.205  1.00 95.35           C  
ATOM   1381  O   ASN J 164      51.537 -22.200 -27.836  1.00 94.99           O  
ATOM   1382  CB  ASN J 164      52.654 -19.796 -29.175  1.00 93.63           C  
ATOM   1383  CG  ASN J 164      52.344 -18.539 -29.971  1.00 91.77           C  
ATOM   1384  OD1 ASN J 164      51.198 -18.155 -30.133  1.00 84.02           O  
ATOM   1385  ND2 ASN J 164      53.347 -17.875 -30.487  1.00 81.03           N  
ATOM   1386  N   ARG J 165      52.465 -21.347 -25.977  1.00 95.95           N  
ATOM   1387  CA  ARG J 165      52.586 -22.648 -25.314  1.00 96.98           C  
ATOM   1388  C   ARG J 165      52.301 -22.576 -23.821  1.00 97.34           C  
ATOM   1389  O   ARG J 165      52.940 -21.827 -23.085  1.00 97.22           O  
ATOM   1390  CB  ARG J 165      53.970 -23.259 -25.594  1.00 96.54           C  
ATOM   1391  CG  ARG J 165      54.025 -24.735 -25.147  1.00 94.92           C  
ATOM   1392  CD  ARG J 165      55.387 -25.362 -25.442  1.00 90.57           C  
ATOM   1393  NE  ARG J 165      55.620 -25.516 -26.885  1.00 85.93           N  
ATOM   1394  CZ  ARG J 165      56.771 -25.857 -27.441  1.00 82.04           C  
ATOM   1395  NH1 ARG J 165      57.847 -26.037 -26.730  1.00 74.31           N  
ATOM   1396  NH2 ARG J 165      56.852 -26.040 -28.726  1.00 75.69           N  
ATOM   1397  N   VAL J 166      51.401 -23.459 -23.393  1.00 97.96           N  
ATOM   1398  CA  VAL J 166      51.122 -23.743 -21.981  1.00 98.20           C  
ATOM   1399  C   VAL J 166      51.458 -25.192 -21.644  1.00 98.34           C  
ATOM   1400  O   VAL J 166      51.461 -26.065 -22.513  1.00 98.29           O  
ATOM   1401  CB  VAL J 166      49.675 -23.390 -21.586  1.00 98.03           C  
ATOM   1402  CG1 VAL J 166      49.392 -21.898 -21.816  1.00 96.29           C  
ATOM   1403  CG2 VAL J 166      48.626 -24.222 -22.329  1.00 94.68           C  
ATOM   1404  N   LYS J 167      51.730 -25.437 -20.361  1.00 98.44           N  
ATOM   1405  CA  LYS J 167      52.066 -26.766 -19.836  1.00 98.52           C  
ATOM   1406  C   LYS J 167      51.346 -27.022 -18.514  1.00 98.54           C  
ATOM   1407  O   LYS J 167      51.234 -26.115 -17.694  1.00 98.44           O  
ATOM   1408  CB  LYS J 167      53.588 -26.901 -19.640  1.00 98.37           C  
ATOM   1409  CG  LYS J 167      54.414 -26.556 -20.886  1.00 97.91           C  
ATOM   1410  CD  LYS J 167      55.866 -27.011 -20.720  1.00 97.50           C  
ATOM   1411  CE  LYS J 167      56.701 -26.673 -21.955  1.00 96.47           C  
ATOM   1412  NZ  LYS J 167      58.029 -27.329 -21.905  1.00 95.80           N  
ATOM   1413  N   ILE J 168      50.935 -28.261 -18.282  1.00 98.63           N  
ATOM   1414  CA  ILE J 168      50.491 -28.705 -16.953  1.00 98.66           C  
ATOM   1415  C   ILE J 168      51.713 -28.667 -16.035  1.00 98.61           C  
ATOM   1416  O   ILE J 168      52.749 -29.260 -16.346  1.00 98.41           O  
ATOM   1417  CB  ILE J 168      49.841 -30.104 -17.009  1.00 98.59           C  
ATOM   1418  CG1 ILE J 168      48.706 -30.152 -18.065  1.00 98.00           C  
ATOM   1419  CG2 ILE J 168      49.306 -30.471 -15.612  1.00 98.10           C  
ATOM   1420  CD1 ILE J 168      48.165 -31.564 -18.322  1.00 97.22           C  
ATOM   1421  N   GLY J 169      51.621 -27.933 -14.939  1.00 98.26           N  
ATOM   1422  CA  GLY J 169      52.777 -27.498 -14.162  1.00 97.69           C  
ATOM   1423  C   GLY J 169      52.878 -28.028 -12.733  1.00 97.43           C  
ATOM   1424  O   GLY J 169      53.872 -27.758 -12.060  1.00 95.32           O  
ATOM   1425  N   ASP J 170      51.879 -28.755 -12.268  1.00 97.71           N  
ATOM   1426  CA  ASP J 170      51.897 -29.378 -10.939  1.00 97.47           C  
ATOM   1427  C   ASP J 170      51.215 -30.752 -10.967  1.00 97.79           C  
ATOM   1428  O   ASP J 170      50.192 -30.927 -11.627  1.00 97.22           O  
ATOM   1429  CB  ASP J 170      51.238 -28.456  -9.905  1.00 96.29           C  
ATOM   1430  CG  ASP J 170      51.475 -28.984  -8.485  1.00 94.35           C  
ATOM   1431  OD1 ASP J 170      52.646 -28.949  -8.053  1.00 89.90           O  
ATOM   1432  OD2 ASP J 170      50.509 -29.420  -7.830  1.00 89.12           O  
ATOM   1433  N   PHE J 171      51.778 -31.706 -10.242  1.00 97.51           N  
ATOM   1434  CA  PHE J 171      51.314 -33.097 -10.164  1.00 97.50           C  
ATOM   1435  C   PHE J 171      51.177 -33.584  -8.714  1.00 96.79           C  
ATOM   1436  O   PHE J 171      51.125 -34.787  -8.458  1.00 95.90           O  
ATOM   1437  CB  PHE J 171      52.240 -33.994 -11.007  1.00 97.74           C  
ATOM   1438  CG  PHE J 171      52.172 -33.691 -12.491  1.00 98.19           C  
ATOM   1439  CD1 PHE J 171      51.218 -34.331 -13.297  1.00 96.95           C  
ATOM   1440  CD2 PHE J 171      53.018 -32.719 -13.058  1.00 96.87           C  
ATOM   1441  CE1 PHE J 171      51.097 -33.997 -14.656  1.00 96.76           C  
ATOM   1442  CE2 PHE J 171      52.904 -32.378 -14.414  1.00 96.69           C  
ATOM   1443  CZ  PHE J 171      51.936 -33.020 -15.211  1.00 98.14           C  
ATOM   1444  N   GLY J 172      51.076 -32.671  -7.763  1.00 96.25           N  
ATOM   1445  CA  GLY J 172      51.081 -32.985  -6.330  1.00 95.41           C  
ATOM   1446  C   GLY J 172      49.940 -33.886  -5.855  1.00 95.13           C  
ATOM   1447  O   GLY J 172      50.104 -34.627  -4.886  1.00 93.83           O  
ATOM   1448  N   LEU J 173      48.797 -33.878  -6.547  1.00 95.41           N  
ATOM   1449  CA  LEU J 173      47.658 -34.753  -6.244  1.00 95.21           C  
ATOM   1450  C   LEU J 173      47.530 -35.948  -7.197  1.00 95.58           C  
ATOM   1451  O   LEU J 173      46.663 -36.802  -6.984  1.00 95.33           O  
ATOM   1452  CB  LEU J 173      46.358 -33.929  -6.183  1.00 94.38           C  
ATOM   1453  CG  LEU J 173      46.320 -32.832  -5.099  1.00 91.91           C  
ATOM   1454  CD1 LEU J 173      44.908 -32.241  -5.041  1.00 87.07           C  
ATOM   1455  CD2 LEU J 173      46.648 -33.369  -3.696  1.00 86.26           C  
ATOM   1456  N   THR J 174      48.370 -36.053  -8.213  1.00 96.19           N  
ATOM   1457  CA  THR J 174      48.289 -37.100  -9.237  1.00 96.60           C  
ATOM   1458  C   THR J 174      48.445 -38.490  -8.628  1.00 96.16           C  
ATOM   1459  O   THR J 174      49.296 -38.729  -7.771  1.00 95.68           O  
ATOM   1460  CB  THR J 174      49.299 -36.858 -10.365  1.00 97.07           C  
ATOM   1461  OG1 THR J 174      49.053 -35.592 -10.931  1.00 96.17           O  
ATOM   1462  CG2 THR J 174      49.185 -37.863 -11.510  1.00 95.41           C  
ATOM   1463  N   LYS J 175      47.598 -39.420  -9.083  1.00 96.72           N  
ATOM   1464  CA  LYS J 175      47.650 -40.829  -8.667  1.00 96.53           C  
ATOM   1465  C   LYS J 175      47.700 -41.749  -9.879  1.00 97.20           C  
ATOM   1466  O   LYS J 175      47.157 -41.441 -10.937  1.00 97.12           O  
ATOM   1467  CB  LYS J 175      46.449 -41.183  -7.762  1.00 95.50           C  
ATOM   1468  CG  LYS J 175      46.365 -40.383  -6.450  1.00 93.60           C  
ATOM   1469  CD  LYS J 175      47.552 -40.598  -5.497  1.00 90.81           C  
ATOM   1470  CE  LYS J 175      47.335 -39.763  -4.224  0.99 86.68           C  
ATOM   1471  NZ  LYS J 175      48.510 -39.749  -3.321  0.99 81.63           N  
ATOM   1472  N   VAL J 176      48.313 -42.913  -9.685  1.00 96.98           N  
ATOM   1473  CA  VAL J 176      48.298 -44.008 -10.661  1.00 97.06           C  
ATOM   1474  C   VAL J 176      47.045 -44.846 -10.437  1.00 96.92           C  
ATOM   1475  O   VAL J 176      46.752 -45.225  -9.300  1.00 96.37           O  
ATOM   1476  CB  VAL J 176      49.560 -44.889 -10.550  1.00 96.48           C  
ATOM   1477  CG1 VAL J 176      49.652 -45.855 -11.741  1.00 89.95           C  
ATOM   1478  CG2 VAL J 176      50.849 -44.059 -10.510  1.00 89.23           C  
ATOM   1479  N   LEU J 177      46.312 -45.163 -11.502  1.00 97.16           N  
ATOM   1480  CA  LEU J 177      45.181 -46.086 -11.426  1.00 97.18           C  
ATOM   1481  C   LEU J 177      45.650 -47.495 -11.031  1.00 96.85           C  
ATOM   1482  O   LEU J 177      46.632 -47.990 -11.594  1.00 95.45           O  
ATOM   1483  CB  LEU J 177      44.444 -46.148 -12.773  1.00 96.97           C  
ATOM   1484  CG  LEU J 177      43.559 -44.928 -13.078  1.00 96.49           C  
ATOM   1485  CD1 LEU J 177      43.026 -45.050 -14.502  1.00 95.13           C  
ATOM   1486  CD2 LEU J 177      42.366 -44.839 -12.121  1.00 95.06           C  
ATOM   1487  N   PRO J 178      44.915 -48.181 -10.136  1.00 95.37           N  
ATOM   1488  CA  PRO J 178      45.069 -49.621  -9.947  1.00 94.64           C  
ATOM   1489  C   PRO J 178      44.876 -50.371 -11.271  1.00 94.61           C  
ATOM   1490  O   PRO J 178      44.121 -49.928 -12.142  1.00 92.64           O  
ATOM   1491  CB  PRO J 178      44.009 -50.025  -8.915  1.00 93.33           C  
ATOM   1492  CG  PRO J 178      43.663 -48.719  -8.197  1.00 92.35           C  
ATOM   1493  CD  PRO J 178      43.846 -47.668  -9.284  1.00 94.92           C  
ATOM   1494  N   GLN J 179      45.525 -51.522 -11.418  1.00 94.47           N  
ATOM   1495  CA  GLN J 179      45.427 -52.313 -12.653  1.00 93.50           C  
ATOM   1496  C   GLN J 179      44.031 -52.916 -12.868  1.00 92.37           C  
ATOM   1497  O   GLN J 179      43.577 -53.018 -14.005  1.00 88.22           O  
ATOM   1498  CB  GLN J 179      46.504 -53.409 -12.636  0.99 92.94           C  
ATOM   1499  CG  GLN J 179      47.926 -52.849 -12.802  0.97 86.98           C  
ATOM   1500  CD  GLN J 179      48.163 -52.168 -14.158  0.97 81.52           C  
ATOM   1501  OE1 GLN J 179      47.491 -52.418 -15.140  0.96 74.17           O  
ATOM   1502  NE2 GLN J 179      49.130 -51.293 -14.247  0.96 70.81           N  
ATOM   1503  N   ASP J 180      43.339 -53.242 -11.786  1.00 92.95           N  
ATOM   1504  CA  ASP J 180      42.012 -53.864 -11.760  1.00 91.85           C  
ATOM   1505  C   ASP J 180      40.846 -52.852 -11.789  1.00 92.14           C  
ATOM   1506  O   ASP J 180      39.679 -53.260 -11.754  1.00 89.43           O  
ATOM   1507  CB  ASP J 180      41.929 -54.775 -10.520  1.00 89.72           C  
ATOM   1508  CG  ASP J 180      41.980 -54.014  -9.181  0.98 86.35           C  
ATOM   1509  OD1 ASP J 180      42.766 -53.039  -9.083  0.98 81.08           O  
ATOM   1510  OD2 ASP J 180      41.223 -54.373  -8.251  0.98 80.89           O  
ATOM   1511  N   LYS J 181      41.126 -51.537 -11.843  1.00 94.22           N  
ATOM   1512  CA  LYS J 181      40.097 -50.488 -11.750  1.00 94.74           C  
ATOM   1513  C   LYS J 181      40.382 -49.320 -12.682  1.00 95.52           C  
ATOM   1514  O   LYS J 181      41.528 -48.999 -12.976  1.00 94.92           O  
ATOM   1515  CB  LYS J 181      39.980 -49.976 -10.297  1.00 93.47           C  
ATOM   1516  CG  LYS J 181      39.489 -51.073  -9.339  0.98 91.31           C  
ATOM   1517  CD  LYS J 181      39.423 -50.588  -7.891  0.98 87.31           C  
ATOM   1518  CE  LYS J 181      39.085 -51.808  -7.028  0.97 81.24           C  
ATOM   1519  NZ  LYS J 181      39.199 -51.517  -5.591  0.96 74.28           N  
ATOM   1520  N   GLU J 182      39.319 -48.627 -13.066  1.00 96.18           N  
ATOM   1521  CA  GLU J 182      39.387 -47.365 -13.825  1.00 96.37           C  
ATOM   1522  C   GLU J 182      39.125 -46.129 -12.938  1.00 96.86           C  
ATOM   1523  O   GLU J 182      38.865 -45.038 -13.432  1.00 96.06           O  
ATOM   1524  CB  GLU J 182      38.449 -47.443 -15.048  1.00 95.39           C  
ATOM   1525  CG  GLU J 182      38.793 -48.584 -16.029  0.99 93.23           C  
ATOM   1526  CD  GLU J 182      40.274 -48.582 -16.461  0.99 92.28           C  
ATOM   1527  OE1 GLU J 182      40.927 -49.650 -16.352  0.99 86.20           O  
ATOM   1528  OE2 GLU J 182      40.798 -47.526 -16.852  0.99 87.99           O  
ATOM   1529  N   PTR J 183      39.240 -46.313 -11.583  1.00 97.19           N  
ATOM   1530  CA  PTR J 183      39.102 -45.264 -10.598  1.00 97.55           C  
ATOM   1531  C   PTR J 183      40.111 -45.405  -9.505  1.00 97.02           C  
ATOM   1532  O   PTR J 183      40.592 -46.513  -9.184  1.00 96.19           O  
ATOM   1533  CB  PTR J 183      37.719 -44.978 -10.139  1.00 96.55           C  
ATOM   1534  CG  PTR J 183      37.218 -46.161  -9.274  1.00 96.68           C  
ATOM   1535  CD1 PTR J 183      37.491 -46.203  -7.924  1.00 89.99           C  
ATOM   1536  CD2 PTR J 183      36.510 -47.232  -9.843  1.00 90.18           C  
ATOM   1537  CE1 PTR J 183      37.085 -47.285  -7.146  0.99 88.70           C  
ATOM   1538  CE2 PTR J 183      36.097 -48.322  -9.074  1.00 89.17           C  
ATOM   1539  CZ  PTR J 183      36.363 -48.366  -7.718  1.00 95.08           C  
ATOM   1540  OH  PTR J 183      35.980 -49.442  -6.974  1.00 92.62           O  
ATOM   1541  P   PTR J 183      34.539 -50.061  -6.938  1.00 91.72           P  
ATOM   1542  O1P PTR J 183      34.339 -50.818  -8.243  0.97 79.14           O  
ATOM   1543  O2P PTR J 183      33.549 -48.940  -6.749  0.97 80.81           O  
ATOM   1544  O3P PTR J 183      34.549 -51.024  -5.763  0.96 79.61           O  
ATOM   1545  N   TYR J 184      40.557 -44.341  -8.900  1.00 97.13           N  
ATOM   1546  CA  TYR J 184      41.348 -44.301  -7.687  1.00 96.66           C  
ATOM   1547  C   TYR J 184      40.491 -43.742  -6.555  1.00 95.98           C  
ATOM   1548  O   TYR J 184      39.953 -42.640  -6.680  1.00 95.00           O  
ATOM   1549  CB  TYR J 184      42.608 -43.463  -7.929  1.00 96.10           C  
ATOM   1550  CG  TYR J 184      43.535 -43.418  -6.738  1.00 95.31           C  
ATOM   1551  CD1 TYR J 184      43.315 -42.485  -5.705  1.00 90.87           C  
ATOM   1552  CD2 TYR J 184      44.598 -44.333  -6.639  1.00 90.89           C  
ATOM   1553  CE1 TYR J 184      44.147 -42.470  -4.578  1.00 88.92           C  
ATOM   1554  CE2 TYR J 184      45.437 -44.328  -5.517  1.00 88.93           C  
ATOM   1555  CZ  TYR J 184      45.203 -43.395  -4.488  1.00 91.50           C  
ATOM   1556  OH  TYR J 184      46.018 -43.390  -3.383  1.00 88.99           O  
ATOM   1557  N   LYS J 185      40.374 -44.458  -5.443  1.00 95.31           N  
ATOM   1558  CA  LYS J 185      39.643 -43.979  -4.267  1.00 93.94           C  
ATOM   1559  C   LYS J 185      40.611 -43.349  -3.270  1.00 92.27           C  
ATOM   1560  O   LYS J 185      41.496 -44.035  -2.756  1.00 88.74           O  
ATOM   1561  CB  LYS J 185      38.794 -45.109  -3.676  1.00 91.92           C  
ATOM   1562  CG  LYS J 185      37.811 -44.573  -2.622  0.97 87.60           C  
ATOM   1563  CD  LYS J 185      36.774 -45.624  -2.212  0.97 84.42           C  
ATOM   1564  CE  LYS J 185      35.775 -44.994  -1.233  0.96 76.75           C  
ATOM   1565  NZ  LYS J 185      34.603 -45.868  -0.967  0.95 70.44           N  
ATOM   1566  N   VAL J 186      40.427 -42.067  -3.005  0.98 91.78           N  
ATOM   1567  CA  VAL J 186      41.207 -41.352  -1.989  0.98 88.29           C  
ATOM   1568  C   VAL J 186      40.708 -41.757  -0.606  0.98 83.95           C  
ATOM   1569  O   VAL J 186      39.506 -41.884  -0.390  0.98 76.24           O  
ATOM   1570  CB  VAL J 186      41.147 -39.825  -2.204  0.98 85.56           C  
ATOM   1571  CG1 VAL J 186      42.011 -39.070  -1.184  0.97 75.53           C  
ATOM   1572  CG2 VAL J 186      41.673 -39.474  -3.589  0.97 75.33           C  
ATOM   1573  N   LYS J 187      41.639 -41.971   0.325  0.80 76.57           N  
ATOM   1574  CA  LYS J 187      41.302 -42.372   1.695  0.80 73.87           C  
ATOM   1575  C   LYS J 187      41.179 -41.175   2.632  0.80 73.17           C  
ATOM   1576  O   LYS J 187      40.285 -41.164   3.468  0.80 65.10           O  
ATOM   1577  CB  LYS J 187      42.350 -43.351   2.230  0.79 67.23           C  
ATOM   1578  CG  LYS J 187      42.326 -44.705   1.503  0.64 58.58           C  
ATOM   1579  CD  LYS J 187      43.360 -45.636   2.143  0.63 51.95           C  
ATOM   1580  CE  LYS J 187      43.368 -47.001   1.464  0.62 44.72           C  
ATOM   1581  NZ  LYS J 187      44.387 -47.884   2.075  0.61 38.48           N  
ATOM   1582  N   GLU J 188      42.063 -40.213   2.485  0.73 72.67           N  
ATOM   1583  CA  GLU J 188      42.140 -39.066   3.383  0.72 70.24           C  
ATOM   1584  C   GLU J 188      41.603 -37.805   2.697  0.72 70.56           C  
ATOM   1585  O   GLU J 188      42.075 -37.436   1.616  0.72 63.16           O  
ATOM   1586  CB  GLU J 188      43.577 -38.876   3.874  0.73 63.35           C  
ATOM   1587  CG  GLU J 188      43.987 -40.022   4.809  0.60 55.39           C  
ATOM   1588  CD  GLU J 188      45.401 -39.876   5.354  0.59 49.18           C  
ATOM   1589  OE1 GLU J 188      45.856 -40.858   5.999  0.59 43.84           O  
ATOM   1590  OE2 GLU J 188      46.024 -38.821   5.109  0.58 45.25           O  
ATOM   1591  N   PRO J 189      40.627 -37.124   3.304  0.66 63.81           N  
ATOM   1592  CA  PRO J 189      40.153 -35.844   2.812  0.64 61.50           C  
ATOM   1593  C   PRO J 189      41.173 -34.760   3.185  0.65 63.74           C  
ATOM   1594  O   PRO J 189      41.263 -34.337   4.332  0.65 58.47           O  
ATOM   1595  CB  PRO J 189      38.775 -35.656   3.463  0.65 54.52           C  
ATOM   1596  CG  PRO J 189      38.903 -36.403   4.794  0.64 51.34           C  
ATOM   1597  CD  PRO J 189      39.891 -37.531   4.485  0.64 52.79           C  
ATOM   1598  N   GLY J 190      41.947 -34.307   2.208  0.70 69.02           N  
ATOM   1599  CA  GLY J 190      42.720 -33.070   2.329  0.69 68.03           C  
ATOM   1600  C   GLY J 190      41.874 -31.848   1.961  0.70 69.80           C  
ATOM   1601  O   GLY J 190      40.697 -31.974   1.613  0.70 64.28           O  
ATOM   1602  N   GLU J 191      42.479 -30.662   1.983  0.77 69.35           N  
ATOM   1603  CA  GLU J 191      41.884 -29.499   1.328  0.78 70.21           C  
ATOM   1604  C   GLU J 191      41.720 -29.795  -0.164  0.78 73.22           C  
ATOM   1605  O   GLU J 191      42.689 -29.940  -0.913  0.78 67.66           O  
ATOM   1606  CB  GLU J 191      42.722 -28.234   1.533  0.78 63.00           C  
ATOM   1607  CG  GLU J 191      42.497 -27.599   2.915  0.65 54.81           C  
ATOM   1608  CD  GLU J 191      43.179 -26.230   3.056  0.64 47.49           C  
ATOM   1609  OE1 GLU J 191      43.290 -25.744   4.203  0.65 41.36           O  
ATOM   1610  OE2 GLU J 191      43.600 -25.653   2.032  0.64 43.70           O  
ATOM   1611  N   SER J 192      40.467 -29.934  -0.566  0.94 77.43           N  
ATOM   1612  CA  SER J 192      40.098 -30.426  -1.884  0.94 81.15           C  
ATOM   1613  C   SER J 192      39.477 -29.295  -2.698  0.94 84.00           C  
ATOM   1614  O   SER J 192      38.615 -28.586  -2.185  0.94 81.76           O  
ATOM   1615  CB  SER J 192      39.124 -31.598  -1.726  0.94 75.87           C  
ATOM   1616  OG  SER J 192      39.764 -32.711  -1.125  0.92 68.68           O  
ATOM   1617  N   PRO J 193      39.853 -29.127  -3.969  1.00 86.79           N  
ATOM   1618  CA  PRO J 193      39.265 -28.128  -4.856  1.00 90.90           C  
ATOM   1619  C   PRO J 193      37.867 -28.568  -5.313  1.00 93.96           C  
ATOM   1620  O   PRO J 193      37.627 -28.849  -6.490  1.00 93.71           O  
ATOM   1621  CB  PRO J 193      40.292 -27.963  -5.987  1.00 87.30           C  
ATOM   1622  CG  PRO J 193      40.912 -29.355  -6.097  0.99 83.83           C  
ATOM   1623  CD  PRO J 193      40.928 -29.836  -4.643  0.99 85.45           C  
ATOM   1624  N   ILE J 194      36.928 -28.616  -4.379  1.00 92.12           N  
ATOM   1625  CA  ILE J 194      35.594 -29.214  -4.546  1.00 93.65           C  
ATOM   1626  C   ILE J 194      34.798 -28.622  -5.713  1.00 95.44           C  
ATOM   1627  O   ILE J 194      34.024 -29.329  -6.349  1.00 96.02           O  
ATOM   1628  CB  ILE J 194      34.772 -29.119  -3.238  1.00 92.59           C  
ATOM   1629  CG1 ILE J 194      34.547 -27.650  -2.791  1.00 91.01           C  
ATOM   1630  CG2 ILE J 194      35.445 -29.962  -2.134  1.00 90.38           C  
ATOM   1631  CD1 ILE J 194      33.569 -27.500  -1.620  1.00 88.31           C  
ATOM   1632  N   PHE J 195      35.009 -27.354  -6.041  1.00 94.54           N  
ATOM   1633  CA  PHE J 195      34.311 -26.678  -7.144  1.00 96.36           C  
ATOM   1634  C   PHE J 195      34.819 -27.084  -8.536  1.00 97.40           C  
ATOM   1635  O   PHE J 195      34.196 -26.731  -9.535  1.00 97.37           O  
ATOM   1636  CB  PHE J 195      34.390 -25.164  -6.932  1.00 96.08           C  
ATOM   1637  CG  PHE J 195      33.775 -24.690  -5.627  1.00 95.95           C  
ATOM   1638  CD1 PHE J 195      32.389 -24.817  -5.415  1.00 91.78           C  
ATOM   1639  CD2 PHE J 195      34.580 -24.127  -4.620  1.00 91.63           C  
ATOM   1640  CE1 PHE J 195      31.811 -24.380  -4.210  1.00 90.21           C  
ATOM   1641  CE2 PHE J 195      34.012 -23.684  -3.414  1.00 89.73           C  
ATOM   1642  CZ  PHE J 195      32.626 -23.810  -3.213  1.00 93.28           C  
ATOM   1643  N   TRP J 196      35.913 -27.842  -8.605  1.00 96.40           N  
ATOM   1644  CA  TRP J 196      36.410 -28.501  -9.821  1.00 97.40           C  
ATOM   1645  C   TRP J 196      36.088 -30.000  -9.838  1.00 97.88           C  
ATOM   1646  O   TRP J 196      36.346 -30.670 -10.830  1.00 98.08           O  
ATOM   1647  CB  TRP J 196      37.921 -28.267  -9.961  1.00 97.48           C  
ATOM   1648  CG  TRP J 196      38.323 -26.894 -10.425  1.00 97.45           C  
ATOM   1649  CD1 TRP J 196      38.784 -26.600 -11.658  1.00 96.85           C  
ATOM   1650  CD2 TRP J 196      38.315 -25.632  -9.683  1.00 97.39           C  
ATOM   1651  NE1 TRP J 196      39.065 -25.237 -11.745  1.00 96.78           N  
ATOM   1652  CE2 TRP J 196      38.780 -24.607 -10.552  1.00 96.89           C  
ATOM   1653  CE3 TRP J 196      37.957 -25.252  -8.364  1.00 96.97           C  
ATOM   1654  CZ2 TRP J 196      38.879 -23.252 -10.142  1.00 96.44           C  
ATOM   1655  CZ3 TRP J 196      38.053 -23.904  -7.957  1.00 96.96           C  
ATOM   1656  CH2 TRP J 196      38.511 -22.923  -8.843  1.00 96.60           C  
ATOM   1657  N   TYR J 197      35.529 -30.542  -8.768  1.00 96.89           N  
ATOM   1658  CA  TYR J 197      35.312 -31.980  -8.620  1.00 97.01           C  
ATOM   1659  C   TYR J 197      34.031 -32.457  -9.305  1.00 97.45           C  
ATOM   1660  O   TYR J 197      32.975 -31.822  -9.227  1.00 97.22           O  
ATOM   1661  CB  TYR J 197      35.337 -32.381  -7.134  1.00 96.07           C  
ATOM   1662  CG  TYR J 197      36.715 -32.526  -6.505  1.00 95.00           C  
ATOM   1663  CD1 TYR J 197      37.892 -32.110  -7.169  1.00 90.19           C  
ATOM   1664  CD2 TYR J 197      36.816 -33.115  -5.229  1.00 89.59           C  
ATOM   1665  CE1 TYR J 197      39.154 -32.289  -6.577  1.00 86.76           C  
ATOM   1666  CE2 TYR J 197      38.073 -33.299  -4.624  1.00 86.85           C  
ATOM   1667  CZ  TYR J 197      39.237 -32.888  -5.306  1.00 89.96           C  
ATOM   1668  OH  TYR J 197      40.467 -33.084  -4.729  1.00 86.89           O  
ATOM   1669  N   ALA J 198      34.135 -33.636  -9.924  1.00 97.66           N  
ATOM   1670  CA  ALA J 198      32.987 -34.382 -10.412  1.00 97.55           C  
ATOM   1671  C   ALA J 198      32.095 -34.858  -9.246  1.00 96.98           C  
ATOM   1672  O   ALA J 198      32.595 -35.065  -8.135  1.00 96.32           O  
ATOM   1673  CB  ALA J 198      33.503 -35.558 -11.251  1.00 97.59           C  
ATOM   1674  N   PRO J 199      30.801 -35.101  -9.480  1.00 97.32           N  
ATOM   1675  CA  PRO J 199      29.885 -35.547  -8.427  1.00 96.80           C  
ATOM   1676  C   PRO J 199      30.352 -36.811  -7.700  1.00 95.64           C  
ATOM   1677  O   PRO J 199      30.303 -36.868  -6.471  1.00 94.82           O  
ATOM   1678  CB  PRO J 199      28.540 -35.771  -9.127  1.00 96.96           C  
ATOM   1679  CG  PRO J 199      28.600 -34.823 -10.323  1.00 96.59           C  
ATOM   1680  CD  PRO J 199      30.075 -34.852 -10.713  1.00 97.94           C  
ATOM   1681  N   GLU J 200      30.864 -37.798  -8.423  1.00 96.37           N  
ATOM   1682  CA  GLU J 200      31.377 -39.041  -7.842  1.00 95.52           C  
ATOM   1683  C   GLU J 200      32.663 -38.832  -7.013  1.00 94.54           C  
ATOM   1684  O   GLU J 200      32.924 -39.588  -6.076  1.00 93.29           O  
ATOM   1685  CB  GLU J 200      31.573 -40.113  -8.934  1.00 95.10           C  
ATOM   1686  CG  GLU J 200      32.739 -39.919  -9.908  1.00 94.91           C  
ATOM   1687  CD  GLU J 200      32.514 -38.888 -11.031  1.00 96.41           C  
ATOM   1688  OE1 GLU J 200      33.389 -38.802 -11.908  1.00 91.16           O  
ATOM   1689  OE2 GLU J 200      31.489 -38.174 -11.068  1.00 94.07           O  
ATOM   1690  N   SER J 201      33.435 -37.795  -7.311  1.00 95.24           N  
ATOM   1691  CA  SER J 201      34.597 -37.419  -6.497  1.00 94.45           C  
ATOM   1692  C   SER J 201      34.159 -36.797  -5.168  1.00 93.29           C  
ATOM   1693  O   SER J 201      34.764 -37.065  -4.135  1.00 92.31           O  
ATOM   1694  CB  SER J 201      35.518 -36.457  -7.261  1.00 94.85           C  
ATOM   1695  OG  SER J 201      35.892 -36.989  -8.522  1.00 94.73           O  
ATOM   1696  N   LEU J 202      33.073 -36.031  -5.179  1.00 93.31           N  
ATOM   1697  CA  LEU J 202      32.475 -35.451  -3.971  1.00 92.81           C  
ATOM   1698  C   LEU J 202      31.793 -36.511  -3.094  1.00 90.80           C  
ATOM   1699  O   LEU J 202      31.965 -36.503  -1.877  1.00 88.27           O  
ATOM   1700  CB  LEU J 202      31.452 -34.372  -4.376  1.00 93.71           C  
ATOM   1701  CG  LEU J 202      32.031 -33.148  -5.105  1.00 93.92           C  
ATOM   1702  CD1 LEU J 202      30.886 -32.279  -5.626  1.00 91.49           C  
ATOM   1703  CD2 LEU J 202      32.894 -32.294  -4.175  1.00 91.37           C  
ATOM   1704  N   THR J 203      31.024 -37.413  -3.706  1.00 92.43           N  
ATOM   1705  CA  THR J 203      30.175 -38.381  -2.985  1.00 90.85           C  
ATOM   1706  C   THR J 203      30.923 -39.632  -2.540  1.00 89.48           C  
ATOM   1707  O   THR J 203      30.668 -40.149  -1.455  1.00 86.92           O  
ATOM   1708  CB  THR J 203      28.971 -38.817  -3.835  1.00 90.34           C  
ATOM   1709  OG1 THR J 203      29.380 -39.295  -5.099  1.00 87.70           O  
ATOM   1710  CG2 THR J 203      27.989 -37.677  -4.083  1.00 86.25           C  
ATOM   1711  N   GLU J 204      31.842 -40.137  -3.378  1.00 91.73           N  
ATOM   1712  CA  GLU J 204      32.481 -41.449  -3.187  1.00 91.47           C  
ATOM   1713  C   GLU J 204      34.010 -41.368  -3.084  1.00 91.57           C  
ATOM   1714  O   GLU J 204      34.664 -42.404  -2.928  1.00 90.09           O  
ATOM   1715  CB  GLU J 204      32.069 -42.388  -4.329  1.00 90.76           C  
ATOM   1716  CG  GLU J 204      30.541 -42.596  -4.450  0.99 88.61           C  
ATOM   1717  CD  GLU J 204      30.225 -43.545  -5.608  0.99 85.08           C  
ATOM   1718  OE1 GLU J 204      29.639 -43.099  -6.612  0.99 75.74           O  
ATOM   1719  OE2 GLU J 204      30.614 -44.730  -5.535  0.99 76.76           O  
ATOM   1720  N   SER J 205      34.591 -40.186  -3.203  1.00 92.49           N  
ATOM   1721  CA  SER J 205      36.046 -39.969  -3.289  1.00 92.35           C  
ATOM   1722  C   SER J 205      36.709 -40.754  -4.436  1.00 93.32           C  
ATOM   1723  O   SER J 205      37.873 -41.157  -4.326  1.00 92.57           O  
ATOM   1724  CB  SER J 205      36.727 -40.229  -1.937  1.00 90.61           C  
ATOM   1725  OG  SER J 205      36.121 -39.457  -0.922  1.00 85.24           O  
ATOM   1726  N   LYS J 206      35.972 -40.984  -5.529  1.00 94.67           N  
ATOM   1727  CA  LYS J 206      36.469 -41.683  -6.719  1.00 95.42           C  
ATOM   1728  C   LYS J 206      36.994 -40.685  -7.745  1.00 95.72           C  
ATOM   1729  O   LYS J 206      36.276 -39.767  -8.147  1.00 95.61           O  
ATOM   1730  CB  LYS J 206      35.374 -42.559  -7.345  1.00 95.17           C  
ATOM   1731  CG  LYS J 206      35.061 -43.810  -6.510  0.99 93.93           C  
ATOM   1732  CD  LYS J 206      33.954 -44.627  -7.193  0.99 92.00           C  
ATOM   1733  CE  LYS J 206      33.604 -45.875  -6.380  0.99 88.06           C  
ATOM   1734  NZ  LYS J 206      32.455 -46.594  -6.978  0.99 83.41           N  
ATOM   1735  N   PHE J 207      38.211 -40.922  -8.201  1.00 96.43           N  
ATOM   1736  CA  PHE J 207      38.874 -40.139  -9.240  1.00 96.72           C  
ATOM   1737  C   PHE J 207      39.242 -41.040 -10.416  1.00 97.17           C  
ATOM   1738  O   PHE J 207      39.714 -42.166 -10.236  1.00 97.15           O  
ATOM   1739  CB  PHE J 207      40.100 -39.427  -8.661  1.00 96.24           C  
ATOM   1740  CG  PHE J 207      39.768 -38.435  -7.565  1.00 95.73           C  
ATOM   1741  CD1 PHE J 207      39.567 -37.076  -7.874  1.00 93.76           C  
ATOM   1742  CD2 PHE J 207      39.617 -38.872  -6.234  1.00 93.84           C  
ATOM   1743  CE1 PHE J 207      39.224 -36.162  -6.862  1.00 93.16           C  
ATOM   1744  CE2 PHE J 207      39.270 -37.968  -5.218  1.00 92.95           C  
ATOM   1745  CZ  PHE J 207      39.076 -36.607  -5.534  1.00 94.02           C  
ATOM   1746  N   SER J 208      39.014 -40.537 -11.618  1.00 97.30           N  
ATOM   1747  CA  SER J 208      39.192 -41.264 -12.879  1.00 97.88           C  
ATOM   1748  C   SER J 208      39.576 -40.299 -14.000  1.00 98.28           C  
ATOM   1749  O   SER J 208      39.513 -39.081 -13.822  1.00 98.33           O  
ATOM   1750  CB  SER J 208      37.880 -41.987 -13.223  1.00 97.73           C  
ATOM   1751  OG  SER J 208      36.834 -41.060 -13.442  1.00 97.30           O  
ATOM   1752  N   VAL J 209      39.900 -40.819 -15.177  1.00 98.02           N  
ATOM   1753  CA  VAL J 209      40.044 -39.974 -16.379  1.00 98.38           C  
ATOM   1754  C   VAL J 209      38.770 -39.161 -16.614  1.00 98.64           C  
ATOM   1755  O   VAL J 209      38.838 -37.975 -16.927  1.00 98.60           O  
ATOM   1756  CB  VAL J 209      40.373 -40.829 -17.620  1.00 98.09           C  
ATOM   1757  CG1 VAL J 209      40.516 -39.970 -18.884  1.00 95.89           C  
ATOM   1758  CG2 VAL J 209      41.682 -41.607 -17.435  1.00 95.35           C  
ATOM   1759  N   ALA J 210      37.603 -39.755 -16.387  1.00 98.16           N  
ATOM   1760  CA  ALA J 210      36.323 -39.066 -16.542  1.00 98.34           C  
ATOM   1761  C   ALA J 210      36.092 -37.959 -15.495  1.00 98.66           C  
ATOM   1762  O   ALA J 210      35.402 -36.985 -15.786  1.00 98.58           O  
ATOM   1763  CB  ALA J 210      35.212 -40.123 -16.506  1.00 97.90           C  
ATOM   1764  N   SER J 211      36.662 -38.064 -14.299  1.00 98.28           N  
ATOM   1765  CA  SER J 211      36.632 -36.958 -13.328  1.00 98.25           C  
ATOM   1766  C   SER J 211      37.614 -35.840 -13.693  1.00 98.52           C  
ATOM   1767  O   SER J 211      37.304 -34.670 -13.479  1.00 98.44           O  
ATOM   1768  CB  SER J 211      36.827 -37.448 -11.883  1.00 97.51           C  
ATOM   1769  OG  SER J 211      38.145 -37.860 -11.602  1.00 96.26           O  
ATOM   1770  N   ASP J 212      38.750 -36.169 -14.316  1.00 98.55           N  
ATOM   1771  CA  ASP J 212      39.659 -35.167 -14.885  1.00 98.68           C  
ATOM   1772  C   ASP J 212      39.009 -34.436 -16.072  1.00 98.79           C  
ATOM   1773  O   ASP J 212      39.143 -33.219 -16.187  1.00 98.73           O  
ATOM   1774  CB  ASP J 212      40.990 -35.816 -15.308  1.00 98.57           C  
ATOM   1775  CG  ASP J 212      41.981 -36.096 -14.165  1.00 98.41           C  
ATOM   1776  OD1 ASP J 212      41.781 -35.601 -13.030  1.00 96.84           O  
ATOM   1777  OD2 ASP J 212      42.995 -36.776 -14.437  1.00 96.70           O  
ATOM   1778  N   VAL J 213      38.237 -35.141 -16.899  1.00 98.74           N  
ATOM   1779  CA  VAL J 213      37.424 -34.524 -17.970  1.00 98.83           C  
ATOM   1780  C   VAL J 213      36.393 -33.548 -17.400  1.00 98.88           C  
ATOM   1781  O   VAL J 213      36.217 -32.457 -17.940  1.00 98.81           O  
ATOM   1782  CB  VAL J 213      36.749 -35.603 -18.841  1.00 98.77           C  
ATOM   1783  CG1 VAL J 213      35.664 -35.046 -19.769  1.00 97.76           C  
ATOM   1784  CG2 VAL J 213      37.793 -36.292 -19.726  1.00 97.36           C  
ATOM   1785  N   TRP J 214      35.733 -33.889 -16.303  1.00 98.77           N  
ATOM   1786  CA  TRP J 214      34.853 -32.939 -15.618  1.00 98.81           C  
ATOM   1787  C   TRP J 214      35.629 -31.680 -15.201  1.00 98.81           C  
ATOM   1788  O   TRP J 214      35.208 -30.560 -15.510  1.00 98.79           O  
ATOM   1789  CB  TRP J 214      34.198 -33.603 -14.401  1.00 98.83           C  
ATOM   1790  CG  TRP J 214      33.315 -32.684 -13.597  1.00 98.85           C  
ATOM   1791  CD1 TRP J 214      33.735 -31.636 -12.844  1.00 98.78           C  
ATOM   1792  CD2 TRP J 214      31.859 -32.706 -13.484  1.00 98.85           C  
ATOM   1793  NE1 TRP J 214      32.640 -30.998 -12.277  1.00 98.73           N  
ATOM   1794  CE2 TRP J 214      31.466 -31.628 -12.647  1.00 98.78           C  
ATOM   1795  CE3 TRP J 214      30.840 -33.534 -14.007  1.00 98.81           C  
ATOM   1796  CZ2 TRP J 214      30.108 -31.370 -12.337  1.00 98.73           C  
ATOM   1797  CZ3 TRP J 214      29.489 -33.278 -13.696  1.00 98.69           C  
ATOM   1798  CH2 TRP J 214      29.128 -32.204 -12.870  1.00 98.65           C  
ATOM   1799  N   SER J 215      36.767 -31.843 -14.536  1.00 98.79           N  
ATOM   1800  CA  SER J 215      37.610 -30.719 -14.093  1.00 98.71           C  
ATOM   1801  C   SER J 215      38.130 -29.894 -15.271  1.00 98.78           C  
ATOM   1802  O   SER J 215      38.178 -28.669 -15.188  1.00 98.69           O  
ATOM   1803  CB  SER J 215      38.791 -31.237 -13.264  1.00 98.30           C  
ATOM   1804  OG  SER J 215      38.337 -31.989 -12.155  1.00 94.85           O  
ATOM   1805  N   PHE J 216      38.436 -30.540 -16.391  1.00 98.83           N  
ATOM   1806  CA  PHE J 216      38.783 -29.859 -17.640  1.00 98.83           C  
ATOM   1807  C   PHE J 216      37.638 -28.975 -18.161  1.00 98.85           C  
ATOM   1808  O   PHE J 216      37.894 -27.853 -18.595  1.00 98.80           O  
ATOM   1809  CB  PHE J 216      39.194 -30.895 -18.696  1.00 98.78           C  
ATOM   1810  CG  PHE J 216      39.259 -30.303 -20.085  1.00 98.75           C  
ATOM   1811  CD1 PHE J 216      38.163 -30.435 -20.959  1.00 96.55           C  
ATOM   1812  CD2 PHE J 216      40.368 -29.522 -20.465  1.00 96.61           C  
ATOM   1813  CE1 PHE J 216      38.166 -29.789 -22.201  1.00 96.69           C  
ATOM   1814  CE2 PHE J 216      40.378 -28.875 -21.705  1.00 96.43           C  
ATOM   1815  CZ  PHE J 216      39.273 -29.012 -22.572  1.00 98.28           C  
ATOM   1816  N   GLY J 217      36.388 -29.416 -18.070  1.00 98.84           N  
ATOM   1817  CA  GLY J 217      35.244 -28.551 -18.384  1.00 98.83           C  
ATOM   1818  C   GLY J 217      35.229 -27.284 -17.521  1.00 98.85           C  
ATOM   1819  O   GLY J 217      34.955 -26.191 -18.019  1.00 98.73           O  
ATOM   1820  N   VAL J 218      35.612 -27.403 -16.249  1.00 98.79           N  
ATOM   1821  CA  VAL J 218      35.754 -26.241 -15.349  1.00 98.74           C  
ATOM   1822  C   VAL J 218      36.951 -25.370 -15.749  1.00 98.72           C  
ATOM   1823  O   VAL J 218      36.840 -24.149 -15.717  1.00 98.59           O  
ATOM   1824  CB  VAL J 218      35.840 -26.655 -13.864  1.00 98.55           C  
ATOM   1825  CG1 VAL J 218      35.757 -25.430 -12.947  1.00 97.17           C  
ATOM   1826  CG2 VAL J 218      34.703 -27.601 -13.458  1.00 95.39           C  
ATOM   1827  N   VAL J 219      38.065 -25.955 -16.192  1.00 98.79           N  
ATOM   1828  CA  VAL J 219      39.198 -25.187 -16.758  1.00 98.78           C  
ATOM   1829  C   VAL J 219      38.770 -24.412 -18.003  1.00 98.78           C  
ATOM   1830  O   VAL J 219      39.083 -23.229 -18.124  1.00 98.67           O  
ATOM   1831  CB  VAL J 219      40.397 -26.102 -17.085  1.00 98.63           C  
ATOM   1832  CG1 VAL J 219      41.489 -25.404 -17.906  1.00 97.51           C  
ATOM   1833  CG2 VAL J 219      41.039 -26.613 -15.799  1.00 97.15           C  
ATOM   1834  N   LEU J 220      38.030 -25.046 -18.906  1.00 98.80           N  
ATOM   1835  CA  LEU J 220      37.516 -24.383 -20.105  1.00 98.76           C  
ATOM   1836  C   LEU J 220      36.596 -23.207 -19.734  1.00 98.73           C  
ATOM   1837  O   LEU J 220      36.731 -22.121 -20.297  1.00 98.51           O  
ATOM   1838  CB  LEU J 220      36.817 -25.430 -20.989  1.00 98.57           C  
ATOM   1839  CG  LEU J 220      36.289 -24.879 -22.323  1.00 97.83           C  
ATOM   1840  CD1 LEU J 220      37.393 -24.245 -23.178  1.00 95.44           C  
ATOM   1841  CD2 LEU J 220      35.664 -26.017 -23.128  1.00 95.90           C  
ATOM   1842  N   TYR J 221      35.728 -23.394 -18.742  1.00 98.67           N  
ATOM   1843  CA  TYR J 221      34.940 -22.308 -18.164  1.00 98.63           C  
ATOM   1844  C   TYR J 221      35.841 -21.180 -17.629  1.00 98.51           C  
ATOM   1845  O   TYR J 221      35.647 -20.019 -17.998  1.00 98.38           O  
ATOM   1846  CB  TYR J 221      34.014 -22.874 -17.075  1.00 98.65           C  
ATOM   1847  CG  TYR J 221      33.298 -21.809 -16.269  1.00 98.73           C  
ATOM   1848  CD1 TYR J 221      33.904 -21.268 -15.113  1.00 95.61           C  
ATOM   1849  CD2 TYR J 221      32.049 -21.316 -16.699  1.00 95.63           C  
ATOM   1850  CE1 TYR J 221      33.279 -20.236 -14.400  1.00 95.90           C  
ATOM   1851  CE2 TYR J 221      31.410 -20.287 -15.991  1.00 95.47           C  
ATOM   1852  CZ  TYR J 221      32.035 -19.744 -14.845  1.00 98.45           C  
ATOM   1853  OH  TYR J 221      31.427 -18.722 -14.160  1.00 98.09           O  
ATOM   1854  N   GLU J 222      36.847 -21.501 -16.817  1.00 98.56           N  
ATOM   1855  CA  GLU J 222      37.774 -20.496 -16.267  1.00 98.45           C  
ATOM   1856  C   GLU J 222      38.431 -19.651 -17.372  1.00 98.29           C  
ATOM   1857  O   GLU J 222      38.532 -18.430 -17.225  1.00 97.97           O  
ATOM   1858  CB  GLU J 222      38.895 -21.162 -15.458  1.00 98.24           C  
ATOM   1859  CG  GLU J 222      38.485 -21.732 -14.084  1.00 97.63           C  
ATOM   1860  CD  GLU J 222      39.751 -22.211 -13.357  1.00 97.76           C  
ATOM   1861  OE1 GLU J 222      40.289 -21.436 -12.530  1.00 92.28           O  
ATOM   1862  OE2 GLU J 222      40.263 -23.313 -13.662  1.00 93.68           O  
ATOM   1863  N   LEU J 223      38.855 -20.278 -18.469  1.00 98.58           N  
ATOM   1864  CA  LEU J 223      39.475 -19.583 -19.601  1.00 98.51           C  
ATOM   1865  C   LEU J 223      38.520 -18.549 -20.212  1.00 98.36           C  
ATOM   1866  O   LEU J 223      38.895 -17.386 -20.374  1.00 97.88           O  
ATOM   1867  CB  LEU J 223      39.923 -20.603 -20.666  1.00 98.39           C  
ATOM   1868  CG  LEU J 223      41.065 -21.551 -20.249  1.00 97.67           C  
ATOM   1869  CD1 LEU J 223      41.345 -22.538 -21.377  1.00 94.89           C  
ATOM   1870  CD2 LEU J 223      42.362 -20.808 -19.937  1.00 94.87           C  
ATOM   1871  N   PHE J 224      37.289 -18.950 -20.494  1.00 98.39           N  
ATOM   1872  CA  PHE J 224      36.300 -18.082 -21.136  1.00 98.28           C  
ATOM   1873  C   PHE J 224      35.698 -17.018 -20.199  1.00 98.08           C  
ATOM   1874  O   PHE J 224      35.149 -16.032 -20.677  1.00 97.55           O  
ATOM   1875  CB  PHE J 224      35.241 -18.938 -21.845  1.00 98.22           C  
ATOM   1876  CG  PHE J 224      35.692 -19.398 -23.221  1.00 98.33           C  
ATOM   1877  CD1 PHE J 224      35.299 -18.678 -24.366  1.00 95.50           C  
ATOM   1878  CD2 PHE J 224      36.544 -20.511 -23.367  1.00 95.32           C  
ATOM   1879  CE1 PHE J 224      35.748 -19.070 -25.643  1.00 95.23           C  
ATOM   1880  CE2 PHE J 224      36.998 -20.907 -24.635  1.00 95.36           C  
ATOM   1881  CZ  PHE J 224      36.594 -20.184 -25.777  1.00 97.83           C  
ATOM   1882  N   THR J 225      35.860 -17.143 -18.885  1.00 98.12           N  
ATOM   1883  CA  THR J 225      35.576 -16.047 -17.933  1.00 97.80           C  
ATOM   1884  C   THR J 225      36.712 -15.028 -17.835  1.00 97.33           C  
ATOM   1885  O   THR J 225      36.561 -14.032 -17.119  1.00 96.42           O  
ATOM   1886  CB  THR J 225      35.263 -16.549 -16.512  1.00 97.69           C  
ATOM   1887  OG1 THR J 225      36.390 -17.144 -15.906  1.00 96.19           O  
ATOM   1888  CG2 THR J 225      34.110 -17.536 -16.464  1.00 94.62           C  
ATOM   1889  N   TYR J 226      37.860 -15.261 -18.479  1.00 97.51           N  
ATOM   1890  CA  TYR J 226      39.073 -14.444 -18.332  1.00 97.08           C  
ATOM   1891  C   TYR J 226      39.493 -14.240 -16.859  1.00 96.32           C  
ATOM   1892  O   TYR J 226      40.099 -13.223 -16.504  1.00 94.10           O  
ATOM   1893  CB  TYR J 226      38.939 -13.133 -19.116  1.00 96.93           C  
ATOM   1894  CG  TYR J 226      38.957 -13.314 -20.625  1.00 97.03           C  
ATOM   1895  CD1 TYR J 226      40.175 -13.234 -21.332  1.00 94.13           C  
ATOM   1896  CD2 TYR J 226      37.761 -13.572 -21.330  1.00 94.04           C  
ATOM   1897  CE1 TYR J 226      40.209 -13.398 -22.725  1.00 92.87           C  
ATOM   1898  CE2 TYR J 226      37.782 -13.745 -22.722  1.00 92.65           C  
ATOM   1899  CZ  TYR J 226      39.008 -13.657 -23.417  1.00 95.62           C  
ATOM   1900  OH  TYR J 226      39.037 -13.827 -24.786  1.00 94.80           O  
ATOM   1901  N   ILE J 227      39.192 -15.212 -16.000  1.00 96.39           N  
ATOM   1902  CA  ILE J 227      39.500 -15.193 -14.561  1.00 95.47           C  
ATOM   1903  C   ILE J 227      38.873 -13.983 -13.835  1.00 94.40           C  
ATOM   1904  O   ILE J 227      39.422 -13.453 -12.860  1.00 91.97           O  
ATOM   1905  CB  ILE J 227      41.021 -15.386 -14.292  1.00 95.05           C  
ATOM   1906  CG1 ILE J 227      41.692 -16.417 -15.248  0.99 92.95           C  
ATOM   1907  CG2 ILE J 227      41.281 -15.800 -12.841  0.99 92.17           C  
ATOM   1908  CD1 ILE J 227      41.128 -17.849 -15.152  0.99 91.62           C  
ATOM   1909  N   GLU J 228      37.708 -13.545 -14.285  1.00 95.22           N  
ATOM   1910  CA  GLU J 228      36.949 -12.550 -13.546  1.00 94.92           C  
ATOM   1911  C   GLU J 228      36.561 -13.112 -12.165  1.00 95.17           C  
ATOM   1912  O   GLU J 228      35.920 -14.158 -12.053  1.00 93.77           O  
ATOM   1913  CB  GLU J 228      35.738 -12.088 -14.357  1.00 93.60           C  
ATOM   1914  CG  GLU J 228      35.154 -10.813 -13.740  0.98 87.60           C  
ATOM   1915  CD  GLU J 228      33.857 -10.344 -14.388  0.98 80.98           C  
ATOM   1916  OE1 GLU J 228      33.251  -9.414 -13.801  0.97 72.09           O  
ATOM   1917  OE2 GLU J 228      33.435 -10.917 -15.406  0.97 72.02           O  
ATOM   1918  N   LYS J 229      36.945 -12.424 -11.094  1.00 92.79           N  
ATOM   1919  CA  LYS J 229      36.778 -12.929  -9.720  1.00 92.61           C  
ATOM   1920  C   LYS J 229      35.329 -13.256  -9.367  1.00 93.78           C  
ATOM   1921  O   LYS J 229      35.076 -14.265  -8.712  1.00 91.31           O  
ATOM   1922  CB  LYS J 229      37.333 -11.926  -8.703  0.99 88.62           C  
ATOM   1923  CG  LYS J 229      38.864 -11.892  -8.677  0.91 76.05           C  
ATOM   1924  CD  LYS J 229      39.362 -10.936  -7.592  0.89 69.17           C  
ATOM   1925  CE  LYS J 229      40.886 -10.932  -7.558  0.88 57.99           C  
ATOM   1926  NZ  LYS J 229      41.424  -9.992  -6.547  0.87 50.80           N  
ATOM   1927  N   SER J 230      34.389 -12.417  -9.798  1.00 93.67           N  
ATOM   1928  CA  SER J 230      32.953 -12.604  -9.550  1.00 94.05           C  
ATOM   1929  C   SER J 230      32.358 -13.802 -10.300  1.00 94.79           C  
ATOM   1930  O   SER J 230      31.289 -14.280  -9.924  1.00 93.96           O  
ATOM   1931  CB  SER J 230      32.196 -11.331  -9.944  1.00 93.14           C  
ATOM   1932  OG  SER J 230      32.415 -11.029 -11.309  0.99 89.63           O  
ATOM   1933  N   LYS J 231      33.045 -14.296 -11.335  1.00 96.40           N  
ATOM   1934  CA  LYS J 231      32.628 -15.401 -12.206  1.00 96.86           C  
ATOM   1935  C   LYS J 231      33.409 -16.691 -11.951  1.00 97.38           C  
ATOM   1936  O   LYS J 231      33.190 -17.678 -12.642  1.00 96.93           O  
ATOM   1937  CB  LYS J 231      32.767 -14.969 -13.679  1.00 95.73           C  
ATOM   1938  CG  LYS J 231      32.016 -13.681 -14.055  0.98 92.83           C  
ATOM   1939  CD  LYS J 231      30.498 -13.805 -13.924  0.98 86.28           C  
ATOM   1940  CE  LYS J 231      29.868 -12.532 -14.487  0.97 78.10           C  
ATOM   1941  NZ  LYS J 231      28.410 -12.663 -14.689  0.96 69.81           N  
ATOM   1942  N   SER J 232      34.301 -16.696 -10.969  1.00 96.34           N  
ATOM   1943  CA  SER J 232      35.076 -17.894 -10.638  1.00 96.44           C  
ATOM   1944  C   SER J 232      34.158 -19.061 -10.241  1.00 97.06           C  
ATOM   1945  O   SER J 232      33.093 -18.824  -9.663  1.00 97.26           O  
ATOM   1946  CB  SER J 232      36.090 -17.606  -9.525  1.00 95.56           C  
ATOM   1947  OG  SER J 232      35.456 -17.358  -8.284  1.00 94.84           O  
ATOM   1948  N   PRO J 233      34.565 -20.326 -10.461  1.00 97.42           N  
ATOM   1949  CA  PRO J 233      33.761 -21.478 -10.050  1.00 97.42           C  
ATOM   1950  C   PRO J 233      33.327 -21.431  -8.574  1.00 97.25           C  
ATOM   1951  O   PRO J 233      32.134 -21.602  -8.312  1.00 97.03           O  
ATOM   1952  CB  PRO J 233      34.591 -22.716 -10.405  1.00 97.39           C  
ATOM   1953  CG  PRO J 233      35.461 -22.232 -11.571  1.00 96.87           C  
ATOM   1954  CD  PRO J 233      35.729 -20.767 -11.213  1.00 98.10           C  
ATOM   1955  N   PRO J 234      34.209 -21.099  -7.608  1.00 96.35           N  
ATOM   1956  CA  PRO J 234      33.770 -20.927  -6.220  1.00 95.56           C  
ATOM   1957  C   PRO J 234      32.718 -19.829  -6.039  1.00 95.51           C  
ATOM   1958  O   PRO J 234      31.734 -20.043  -5.338  1.00 95.46           O  
ATOM   1959  CB  PRO J 234      35.039 -20.614  -5.413  1.00 94.61           C  
ATOM   1960  CG  PRO J 234      36.161 -21.225  -6.249  1.00 94.30           C  
ATOM   1961  CD  PRO J 234      35.660 -21.017  -7.677  1.00 96.33           C  
ATOM   1962  N   ALA J 235      32.893 -18.671  -6.667  1.00 94.79           N  
ATOM   1963  CA  ALA J 235      31.965 -17.553  -6.521  1.00 94.82           C  
ATOM   1964  C   ALA J 235      30.587 -17.880  -7.112  1.00 95.06           C  
ATOM   1965  O   ALA J 235      29.575 -17.636  -6.457  1.00 94.90           O  
ATOM   1966  CB  ALA J 235      32.582 -16.301  -7.162  1.00 94.91           C  
ATOM   1967  N   GLU J 236      30.553 -18.476  -8.302  1.00 96.84           N  
ATOM   1968  CA  GLU J 236      29.302 -18.852  -8.960  1.00 97.05           C  
ATOM   1969  C   GLU J 236      28.575 -19.977  -8.217  1.00 96.98           C  
ATOM   1970  O   GLU J 236      27.377 -19.866  -7.959  1.00 96.60           O  
ATOM   1971  CB  GLU J 236      29.585 -19.268 -10.413  1.00 96.43           C  
ATOM   1972  CG  GLU J 236      29.878 -18.072 -11.331  1.00 92.17           C  
ATOM   1973  CD  GLU J 236      28.679 -17.120 -11.466  1.00 91.09           C  
ATOM   1974  OE1 GLU J 236      28.889 -15.933 -11.782  0.99 81.75           O  
ATOM   1975  OE2 GLU J 236      27.525 -17.548 -11.245  0.99 83.05           O  
ATOM   1976  N   PHE J 237      29.291 -21.029  -7.807  1.00 96.50           N  
ATOM   1977  CA  PHE J 237      28.669 -22.110  -7.050  1.00 96.33           C  
ATOM   1978  C   PHE J 237      28.169 -21.642  -5.682  1.00 95.75           C  
ATOM   1979  O   PHE J 237      27.036 -21.957  -5.320  1.00 95.13           O  
ATOM   1980  CB  PHE J 237      29.632 -23.297  -6.910  1.00 96.55           C  
ATOM   1981  CG  PHE J 237      29.703 -24.206  -8.122  1.00 97.69           C  
ATOM   1982  CD1 PHE J 237      28.531 -24.794  -8.638  1.00 93.45           C  
ATOM   1983  CD2 PHE J 237      30.943 -24.508  -8.718  1.00 92.78           C  
ATOM   1984  CE1 PHE J 237      28.590 -25.666  -9.737  1.00 93.05           C  
ATOM   1985  CE2 PHE J 237      31.010 -25.381  -9.817  1.00 92.85           C  
ATOM   1986  CZ  PHE J 237      29.832 -25.960 -10.327  1.00 97.53           C  
ATOM   1987  N   MET J 238      28.955 -20.849  -4.958  1.00 94.55           N  
ATOM   1988  CA  MET J 238      28.509 -20.316  -3.665  1.00 93.43           C  
ATOM   1989  C   MET J 238      27.283 -19.412  -3.813  1.00 92.78           C  
ATOM   1990  O   MET J 238      26.393 -19.454  -2.967  1.00 92.26           O  
ATOM   1991  CB  MET J 238      29.650 -19.568  -2.966  1.00 92.76           C  
ATOM   1992  CG  MET J 238      30.719 -20.512  -2.385  1.00 91.57           C  
ATOM   1993  SD  MET J 238      30.143 -21.728  -1.166  1.00 91.35           S  
ATOM   1994  CE  MET J 238      29.503 -20.645   0.124  1.00 82.86           C  
ATOM   1995  N   ARG J 239      27.185 -18.661  -4.902  1.00 95.07           N  
ATOM   1996  CA  ARG J 239      25.998 -17.854  -5.217  1.00 94.86           C  
ATOM   1997  C   ARG J 239      24.766 -18.727  -5.482  1.00 94.79           C  
ATOM   1998  O   ARG J 239      23.679 -18.384  -5.022  1.00 93.91           O  
ATOM   1999  CB  ARG J 239      26.332 -16.947  -6.410  1.00 93.78           C  
ATOM   2000  CG  ARG J 239      25.199 -15.974  -6.762  0.98 84.77           C  
ATOM   2001  CD  ARG J 239      25.656 -14.977  -7.828  0.97 82.12           C  
ATOM   2002  NE  ARG J 239      26.014 -15.631  -9.103  0.97 75.79           N  
ATOM   2003  CZ  ARG J 239      25.612 -15.280 -10.316  0.97 70.35           C  
ATOM   2004  NH1 ARG J 239      24.806 -14.277 -10.501  0.97 62.13           N  
ATOM   2005  NH2 ARG J 239      26.002 -15.933 -11.373  0.97 64.60           N  
ATOM   2006  N   MET J 240      24.937 -19.855  -6.179  1.00 95.05           N  
ATOM   2007  CA  MET J 240      23.838 -20.790  -6.475  1.00 95.17           C  
ATOM   2008  C   MET J 240      23.392 -21.588  -5.246  1.00 94.57           C  
ATOM   2009  O   MET J 240      22.202 -21.845  -5.083  1.00 92.84           O  
ATOM   2010  CB  MET J 240      24.258 -21.758  -7.593  1.00 95.19           C  
ATOM   2011  CG  MET J 240      24.316 -21.071  -8.963  1.00 93.87           C  
ATOM   2012  SD  MET J 240      24.643 -22.196 -10.348  1.00 92.42           S  
ATOM   2013  CE  MET J 240      26.400 -22.522 -10.108  1.00 82.99           C  
ATOM   2014  N   ILE J 241      24.332 -21.979  -4.395  1.00 95.14           N  
ATOM   2015  CA  ILE J 241      24.060 -22.749  -3.166  1.00 93.41           C  
ATOM   2016  C   ILE J 241      23.510 -21.835  -2.052  1.00 92.10           C  
ATOM   2017  O   ILE J 241      22.697 -22.279  -1.235  1.00 89.29           O  
ATOM   2018  CB  ILE J 241      25.354 -23.469  -2.723  0.99 91.80           C  
ATOM   2019  CG1 ILE J 241      25.808 -24.514  -3.765  0.99 86.79           C  
ATOM   2020  CG2 ILE J 241      25.174 -24.157  -1.368  0.99 85.49           C  
ATOM   2021  CD1 ILE J 241      27.257 -24.973  -3.530  0.99 83.72           C  
ATOM   2022  N   GLY J 242      23.955 -20.600  -2.018  0.98 91.65           N  
ATOM   2023  CA  GLY J 242      23.743 -19.642  -0.932  0.98 90.66           C  
ATOM   2024  C   GLY J 242      25.032 -19.392  -0.141  0.98 90.41           C  
ATOM   2025  O   GLY J 242      25.620 -20.321   0.417  0.98 87.99           O  
ATOM   2026  N   ASN J 243      25.456 -18.133  -0.070  0.95 87.90           N  
ATOM   2027  CA  ASN J 243      26.705 -17.735   0.598  0.95 87.38           C  
ATOM   2028  C   ASN J 243      26.672 -17.900   2.129  0.95 86.89           C  
ATOM   2029  O   ASN J 243      27.703 -17.778   2.787  0.95 84.07           O  
ATOM   2030  CB  ASN J 243      27.044 -16.285   0.210  0.95 85.17           C  
ATOM   2031  CG  ASN J 243      27.485 -16.152  -1.240  0.94 83.17           C  
ATOM   2032  OD1 ASN J 243      28.361 -16.847  -1.716  0.94 75.37           O  
ATOM   2033  ND2 ASN J 243      26.892 -15.245  -1.976  0.93 72.79           N  
ATOM   2034  N   ASP J 244      25.513 -18.178   2.691  0.95 86.48           N  
ATOM   2035  CA  ASP J 244      25.306 -18.482   4.106  0.95 85.25           C  
ATOM   2036  C   ASP J 244      25.785 -19.895   4.491  0.95 85.11           C  
ATOM   2037  O   ASP J 244      25.974 -20.173   5.679  0.95 82.23           O  
ATOM   2038  CB  ASP J 244      23.813 -18.303   4.436  0.94 83.39           C  
ATOM   2039  CG  ASP J 244      22.924 -19.307   3.680  0.92 80.39           C  
ATOM   2040  OD1 ASP J 244      22.951 -19.297   2.426  0.92 71.43           O  
ATOM   2041  OD2 ASP J 244      22.247 -20.131   4.333  0.92 71.22           O  
ATOM   2042  N   LYS J 245      25.994 -20.791   3.524  0.93 86.12           N  
ATOM   2043  CA  LYS J 245      26.429 -22.169   3.781  0.93 85.64           C  
ATOM   2044  C   LYS J 245      27.895 -22.215   4.217  0.93 84.18           C  
ATOM   2045  O   LYS J 245      28.751 -21.530   3.654  0.93 82.78           O  
ATOM   2046  CB  LYS J 245      26.180 -23.059   2.548  0.93 82.86           C  
ATOM   2047  CG  LYS J 245      24.721 -23.055   2.058  0.91 82.60           C  
ATOM   2048  CD  LYS J 245      23.731 -23.621   3.099  0.90 80.07           C  
ATOM   2049  CE  LYS J 245      22.282 -23.505   2.604  0.90 76.01           C  
ATOM   2050  NZ  LYS J 245      21.750 -22.128   2.804  0.89 71.81           N  
ATOM   2051  N   GLN J 246      28.184 -23.063   5.193  0.95 85.02           N  
ATOM   2052  CA  GLN J 246      29.515 -23.187   5.789  0.95 84.47           C  
ATOM   2053  C   GLN J 246      29.932 -24.654   5.942  0.95 82.94           C  
ATOM   2054  O   GLN J 246      29.096 -25.547   6.079  0.95 80.72           O  
ATOM   2055  CB  GLN J 246      29.561 -22.460   7.147  0.95 81.19           C  
ATOM   2056  CG  GLN J 246      29.289 -20.950   7.030  0.90 72.81           C  
ATOM   2057  CD  GLN J 246      29.365 -20.209   8.368  0.90 66.37           C  
ATOM   2058  OE1 GLN J 246      29.825 -20.718   9.376  0.89 59.34           O  
ATOM   2059  NE2 GLN J 246      28.922 -18.976   8.400  0.89 58.44           N  
ATOM   2060  N   GLY J 247      31.241 -24.892   5.939  0.96 81.83           N  
ATOM   2061  CA  GLY J 247      31.835 -26.197   6.225  0.96 81.25           C  
ATOM   2062  C   GLY J 247      31.313 -27.322   5.321  0.96 83.05           C  
ATOM   2063  O   GLY J 247      31.211 -27.165   4.109  0.96 80.54           O  
ATOM   2064  N   GLN J 248      30.959 -28.452   5.919  0.97 84.05           N  
ATOM   2065  CA  GLN J 248      30.468 -29.631   5.189  0.97 84.83           C  
ATOM   2066  C   GLN J 248      29.134 -29.397   4.466  0.97 85.52           C  
ATOM   2067  O   GLN J 248      28.856 -30.063   3.471  0.97 83.71           O  
ATOM   2068  CB  GLN J 248      30.339 -30.813   6.155  0.97 79.95           C  
ATOM   2069  CG  GLN J 248      31.694 -31.329   6.667  0.93 68.51           C  
ATOM   2070  CD  GLN J 248      31.557 -32.552   7.584  0.93 61.21           C  
ATOM   2071  OE1 GLN J 248      30.480 -32.935   7.996  0.93 54.19           O  
ATOM   2072  NE2 GLN J 248      32.648 -33.185   7.928  0.92 53.91           N  
ATOM   2073  N   MET J 249      28.342 -28.422   4.911  0.99 82.35           N  
ATOM   2074  CA  MET J 249      27.084 -28.081   4.244  0.99 86.31           C  
ATOM   2075  C   MET J 249      27.303 -27.547   2.827  0.99 88.30           C  
ATOM   2076  O   MET J 249      26.457 -27.757   1.965  0.99 87.60           O  
ATOM   2077  CB  MET J 249      26.301 -27.057   5.075  0.99 82.74           C  
ATOM   2078  CG  MET J 249      25.794 -27.633   6.402  0.97 73.52           C  
ATOM   2079  SD  MET J 249      24.719 -29.092   6.246  0.96 67.66           S  
ATOM   2080  CE  MET J 249      23.339 -28.410   5.305  0.96 56.91           C  
ATOM   2081  N   ILE J 250      28.438 -26.915   2.552  1.00 87.92           N  
ATOM   2082  CA  ILE J 250      28.801 -26.476   1.198  1.00 89.29           C  
ATOM   2083  C   ILE J 250      28.896 -27.693   0.277  1.00 90.42           C  
ATOM   2084  O   ILE J 250      28.290 -27.702  -0.795  1.00 91.67           O  
ATOM   2085  CB  ILE J 250      30.122 -25.671   1.201  1.00 88.15           C  
ATOM   2086  CG1 ILE J 250      29.966 -24.384   2.044  0.99 88.03           C  
ATOM   2087  CG2 ILE J 250      30.558 -25.339  -0.236  0.99 87.23           C  
ATOM   2088  CD1 ILE J 250      31.267 -23.593   2.238  0.99 83.25           C  
ATOM   2089  N   VAL J 251      29.601 -28.734   0.704  1.00 90.56           N  
ATOM   2090  CA  VAL J 251      29.757 -29.969  -0.079  1.00 91.04           C  
ATOM   2091  C   VAL J 251      28.405 -30.647  -0.283  1.00 92.05           C  
ATOM   2092  O   VAL J 251      28.086 -31.039  -1.400  1.00 92.85           O  
ATOM   2093  CB  VAL J 251      30.756 -30.940   0.586  1.00 89.05           C  
ATOM   2094  CG1 VAL J 251      30.963 -32.201  -0.259  1.00 83.84           C  
ATOM   2095  CG2 VAL J 251      32.118 -30.280   0.799  1.00 84.61           C  
ATOM   2096  N   PHE J 252      27.595 -30.738   0.762  1.00 88.66           N  
ATOM   2097  CA  PHE J 252      26.259 -31.331   0.682  1.00 88.35           C  
ATOM   2098  C   PHE J 252      25.379 -30.621  -0.360  1.00 89.64           C  
ATOM   2099  O   PHE J 252      24.870 -31.265  -1.278  1.00 89.91           O  
ATOM   2100  CB  PHE J 252      25.615 -31.303   2.076  1.00 86.86           C  
ATOM   2101  CG  PHE J 252      24.203 -31.854   2.084  0.99 85.38           C  
ATOM   2102  CD1 PHE J 252      23.104 -30.985   1.952  0.99 79.94           C  
ATOM   2103  CD2 PHE J 252      23.984 -33.245   2.157  0.98 79.07           C  
ATOM   2104  CE1 PHE J 252      21.795 -31.495   1.896  0.99 75.77           C  
ATOM   2105  CE2 PHE J 252      22.678 -33.764   2.102  0.99 75.06           C  
ATOM   2106  CZ  PHE J 252      21.580 -32.885   1.970  0.99 76.66           C  
ATOM   2107  N   HIS J 253      25.258 -29.308  -0.271  1.00 90.20           N  
ATOM   2108  CA  HIS J 253      24.449 -28.531  -1.214  1.00 90.51           C  
ATOM   2109  C   HIS J 253      25.043 -28.508  -2.624  1.00 91.88           C  
ATOM   2110  O   HIS J 253      24.293 -28.480  -3.597  1.00 93.02           O  
ATOM   2111  CB  HIS J 253      24.253 -27.110  -0.681  1.00 89.51           C  
ATOM   2112  CG  HIS J 253      23.267 -27.035   0.446  1.00 90.76           C  
ATOM   2113  ND1 HIS J 253      21.910 -27.280   0.336  1.00 78.47           N  
ATOM   2114  CD2 HIS J 253      23.512 -26.725   1.762  1.00 78.46           C  
ATOM   2115  CE1 HIS J 253      21.355 -27.121   1.549  1.00 80.76           C  
ATOM   2116  NE2 HIS J 253      22.298 -26.781   2.430  1.00 82.66           N  
ATOM   2117  N   LEU J 254      26.362 -28.563  -2.758  1.00 93.21           N  
ATOM   2118  CA  LEU J 254      27.010 -28.696  -4.063  1.00 94.45           C  
ATOM   2119  C   LEU J 254      26.654 -30.036  -4.721  1.00 95.66           C  
ATOM   2120  O   LEU J 254      26.301 -30.061  -5.894  1.00 96.00           O  
ATOM   2121  CB  LEU J 254      28.531 -28.512  -3.894  1.00 94.56           C  
ATOM   2122  CG  LEU J 254      29.338 -28.629  -5.203  1.00 94.60           C  
ATOM   2123  CD1 LEU J 254      28.943 -27.560  -6.228  1.00 91.36           C  
ATOM   2124  CD2 LEU J 254      30.826 -28.468  -4.896  1.00 91.35           C  
ATOM   2125  N   ILE J 255      26.704 -31.138  -3.982  1.00 93.98           N  
ATOM   2126  CA  ILE J 255      26.288 -32.464  -4.467  1.00 93.74           C  
ATOM   2127  C   ILE J 255      24.834 -32.426  -4.942  1.00 94.44           C  
ATOM   2128  O   ILE J 255      24.524 -32.913  -6.028  1.00 94.96           O  
ATOM   2129  CB  ILE J 255      26.489 -33.531  -3.362  1.00 92.67           C  
ATOM   2130  CG1 ILE J 255      28.000 -33.800  -3.149  1.00 91.98           C  
ATOM   2131  CG2 ILE J 255      25.760 -34.848  -3.703  1.00 91.46           C  
ATOM   2132  CD1 ILE J 255      28.310 -34.515  -1.820  1.00 86.36           C  
ATOM   2133  N   GLU J 256      23.952 -31.838  -4.156  1.00 93.76           N  
ATOM   2134  CA  GLU J 256      22.527 -31.750  -4.466  1.00 93.97           C  
ATOM   2135  C   GLU J 256      22.268 -30.884  -5.713  1.00 94.19           C  
ATOM   2136  O   GLU J 256      21.537 -31.296  -6.613  1.00 93.87           O  
ATOM   2137  CB  GLU J 256      21.806 -31.223  -3.222  1.00 92.81           C  
ATOM   2138  CG  GLU J 256      20.317 -31.580  -3.216  0.98 83.80           C  
ATOM   2139  CD  GLU J 256      19.655 -31.242  -1.873  0.97 78.43           C  
ATOM   2140  OE1 GLU J 256      18.712 -31.978  -1.499  0.97 68.24           O  
ATOM   2141  OE2 GLU J 256      20.095 -30.272  -1.211  0.97 69.58           O  
ATOM   2142  N   LEU J 257      22.950 -29.742  -5.812  1.00 95.61           N  
ATOM   2143  CA  LEU J 257      22.905 -28.869  -6.985  1.00 96.10           C  
ATOM   2144  C   LEU J 257      23.334 -29.616  -8.257  1.00 96.61           C  
ATOM   2145  O   LEU J 257      22.626 -29.580  -9.263  1.00 96.35           O  
ATOM   2146  CB  LEU J 257      23.813 -27.651  -6.722  1.00 96.04           C  
ATOM   2147  CG  LEU J 257      23.868 -26.645  -7.892  1.00 95.68           C  
ATOM   2148  CD1 LEU J 257      22.557 -25.866  -8.023  1.00 90.86           C  
ATOM   2149  CD2 LEU J 257      25.004 -25.654  -7.669  1.00 90.69           C  
ATOM   2150  N   LEU J 258      24.467 -30.309  -8.220  1.00 97.12           N  
ATOM   2151  CA  LEU J 258      25.000 -31.052  -9.366  1.00 97.34           C  
ATOM   2152  C   LEU J 258      24.104 -32.234  -9.751  1.00 97.10           C  
ATOM   2153  O   LEU J 258      23.889 -32.465 -10.942  1.00 96.46           O  
ATOM   2154  CB  LEU J 258      26.437 -31.519  -9.066  1.00 97.47           C  
ATOM   2155  CG  LEU J 258      27.487 -30.393  -8.941  1.00 97.21           C  
ATOM   2156  CD1 LEU J 258      28.844 -31.009  -8.598  1.00 94.09           C  
ATOM   2157  CD2 LEU J 258      27.641 -29.569 -10.222  1.00 94.25           C  
ATOM   2158  N   LYS J 259      23.535 -32.939  -8.781  1.00 96.77           N  
ATOM   2159  CA  LYS J 259      22.532 -33.991  -9.022  1.00 96.26           C  
ATOM   2160  C   LYS J 259      21.307 -33.459  -9.753  1.00 96.08           C  
ATOM   2161  O   LYS J 259      20.820 -34.117 -10.671  1.00 94.99           O  
ATOM   2162  CB  LYS J 259      22.097 -34.628  -7.693  1.00 94.82           C  
ATOM   2163  CG  LYS J 259      22.711 -36.009  -7.482  0.95 82.28           C  
ATOM   2164  CD  LYS J 259      22.138 -36.651  -6.214  0.94 77.98           C  
ATOM   2165  CE  LYS J 259      22.600 -38.093  -6.066  0.93 66.72           C  
ATOM   2166  NZ  LYS J 259      22.040 -38.706  -4.838  0.93 58.51           N  
ATOM   2167  N   ASN J 260      20.858 -32.264  -9.396  1.00 95.32           N  
ATOM   2168  CA  ASN J 260      19.721 -31.581 -10.021  1.00 94.89           C  
ATOM   2169  C   ASN J 260      20.096 -30.835 -11.316  1.00 95.05           C  
ATOM   2170  O   ASN J 260      19.348 -29.973 -11.779  1.00 93.98           O  
ATOM   2171  CB  ASN J 260      19.059 -30.679  -8.959  1.00 94.33           C  
ATOM   2172  CG  ASN J 260      18.413 -31.486  -7.837  0.99 90.98           C  
ATOM   2173  OD1 ASN J 260      17.978 -32.615  -8.010  0.99 81.74           O  
ATOM   2174  ND2 ASN J 260      18.315 -30.918  -6.660  0.99 79.53           N  
ATOM   2175  N   ASN J 261      21.245 -31.161 -11.911  1.00 96.24           N  
ATOM   2176  CA  ASN J 261      21.775 -30.548 -13.135  1.00 96.50           C  
ATOM   2177  C   ASN J 261      22.050 -29.037 -13.035  1.00 97.14           C  
ATOM   2178  O   ASN J 261      22.186 -28.368 -14.066  1.00 96.20           O  
ATOM   2179  CB  ASN J 261      20.922 -30.952 -14.354  1.00 95.48           C  
ATOM   2180  CG  ASN J 261      20.959 -32.451 -14.605  1.00 92.84           C  
ATOM   2181  OD1 ASN J 261      22.014 -33.051 -14.713  0.99 83.30           O  
ATOM   2182  ND2 ASN J 261      19.811 -33.082 -14.712  0.99 80.90           N  
ATOM   2183  N   GLY J 262      22.189 -28.498 -11.838  1.00 96.87           N  
ATOM   2184  CA  GLY J 262      22.760 -27.168 -11.639  1.00 97.12           C  
ATOM   2185  C   GLY J 262      24.193 -27.129 -12.175  1.00 97.62           C  
ATOM   2186  O   GLY J 262      24.994 -28.027 -11.893  1.00 97.30           O  
ATOM   2187  N   ARG J 263      24.517 -26.113 -12.986  1.00 98.01           N  
ATOM   2188  CA  ARG J 263      25.819 -25.964 -13.648  1.00 98.19           C  
ATOM   2189  C   ARG J 263      26.286 -24.518 -13.607  1.00 98.21           C  
ATOM   2190  O   ARG J 263      25.480 -23.605 -13.462  1.00 97.90           O  
ATOM   2191  CB  ARG J 263      25.726 -26.454 -15.109  1.00 97.72           C  
ATOM   2192  CG  ARG J 263      25.430 -27.958 -15.275  1.00 97.41           C  
ATOM   2193  CD  ARG J 263      26.533 -28.841 -14.693  1.00 97.13           C  
ATOM   2194  NE  ARG J 263      26.268 -30.265 -14.922  1.00 97.29           N  
ATOM   2195  CZ  ARG J 263      25.677 -31.117 -14.097  1.00 97.97           C  
ATOM   2196  NH1 ARG J 263      25.209 -30.752 -12.936  1.00 95.05           N  
ATOM   2197  NH2 ARG J 263      25.549 -32.369 -14.429  1.00 95.93           N  
ATOM   2198  N   LEU J 264      27.580 -24.342 -13.792  1.00 98.39           N  
ATOM   2199  CA  LEU J 264      28.149 -23.023 -14.061  1.00 98.42           C  
ATOM   2200  C   LEU J 264      27.479 -22.429 -15.312  1.00 98.38           C  
ATOM   2201  O   LEU J 264      27.234 -23.161 -16.274  1.00 97.98           O  
ATOM   2202  CB  LEU J 264      29.676 -23.140 -14.245  1.00 98.32           C  
ATOM   2203  CG  LEU J 264      30.438 -23.518 -12.957  1.00 98.06           C  
ATOM   2204  CD1 LEU J 264      31.894 -23.843 -13.290  1.00 96.14           C  
ATOM   2205  CD2 LEU J 264      30.421 -22.388 -11.927  1.00 95.98           C  
ATOM   2206  N   PRO J 265      27.164 -21.130 -15.316  1.00 98.37           N  
ATOM   2207  CA  PRO J 265      26.524 -20.486 -16.455  1.00 98.17           C  
ATOM   2208  C   PRO J 265      27.490 -20.380 -17.637  1.00 98.33           C  
ATOM   2209  O   PRO J 265      28.707 -20.445 -17.474  1.00 98.06           O  
ATOM   2210  CB  PRO J 265      26.090 -19.106 -15.941  1.00 97.42           C  
ATOM   2211  CG  PRO J 265      27.164 -18.774 -14.897  1.00 96.76           C  
ATOM   2212  CD  PRO J 265      27.463 -20.141 -14.280  1.00 98.14           C  
ATOM   2213  N   ARG J 266      26.950 -20.159 -18.836  1.00 97.92           N  
ATOM   2214  CA  ARG J 266      27.776 -19.799 -19.991  1.00 98.17           C  
ATOM   2215  C   ARG J 266      28.501 -18.475 -19.698  1.00 98.10           C  
ATOM   2216  O   ARG J 266      27.830 -17.497 -19.361  1.00 97.62           O  
ATOM   2217  CB  ARG J 266      26.890 -19.703 -21.244  1.00 97.89           C  
ATOM   2218  CG  ARG J 266      27.737 -19.520 -22.518  1.00 96.56           C  
ATOM   2219  CD  ARG J 266      26.875 -19.381 -23.770  1.00 93.46           C  
ATOM   2220  NE  ARG J 266      26.162 -18.087 -23.799  0.99 86.88           N  
ATOM   2221  CZ  ARG J 266      25.862 -17.376 -24.873  0.99 81.42           C  
ATOM   2222  NH1 ARG J 266      26.172 -17.780 -26.068  0.99 73.35           N  
ATOM   2223  NH2 ARG J 266      25.262 -16.227 -24.772  0.99 74.23           N  
ATOM   2224  N   PRO J 267      29.838 -18.417 -19.812  1.00 98.31           N  
ATOM   2225  CA  PRO J 267      30.572 -17.165 -19.648  1.00 98.03           C  
ATOM   2226  C   PRO J 267      30.137 -16.108 -20.667  1.00 97.76           C  
ATOM   2227  O   PRO J 267      29.761 -16.433 -21.797  1.00 96.87           O  
ATOM   2228  CB  PRO J 267      32.056 -17.525 -19.815  1.00 97.70           C  
ATOM   2229  CG  PRO J 267      32.112 -19.017 -19.480  1.00 97.32           C  
ATOM   2230  CD  PRO J 267      30.775 -19.530 -20.009  1.00 98.42           C  
ATOM   2231  N   ASP J 268      30.228 -14.851 -20.293  1.00 97.00           N  
ATOM   2232  CA  ASP J 268      29.879 -13.735 -21.171  1.00 96.12           C  
ATOM   2233  C   ASP J 268      30.751 -13.769 -22.438  1.00 96.08           C  
ATOM   2234  O   ASP J 268      31.976 -13.901 -22.372  1.00 94.08           O  
ATOM   2235  CB  ASP J 268      30.014 -12.396 -20.415  1.00 94.36           C  
ATOM   2236  CG  ASP J 268      29.051 -12.270 -19.219  0.99 87.74           C  
ATOM   2237  OD1 ASP J 268      27.927 -12.822 -19.289  0.98 80.19           O  
ATOM   2238  OD2 ASP J 268      29.437 -11.636 -18.207  0.98 78.79           O  
ATOM   2239  N   GLY J 269      30.114 -13.697 -23.600  1.00 96.20           N  
ATOM   2240  CA  GLY J 269      30.789 -13.768 -24.900  1.00 96.07           C  
ATOM   2241  C   GLY J 269      31.278 -15.163 -25.320  1.00 96.69           C  
ATOM   2242  O   GLY J 269      31.786 -15.304 -26.433  1.00 95.54           O  
ATOM   2243  N   CYS J 270      31.122 -16.193 -24.487  1.00 97.51           N  
ATOM   2244  CA  CYS J 270      31.492 -17.563 -24.856  1.00 97.64           C  
ATOM   2245  C   CYS J 270      30.557 -18.096 -25.964  1.00 97.54           C  
ATOM   2246  O   CYS J 270      29.338 -18.081 -25.775  1.00 97.05           O  
ATOM   2247  CB  CYS J 270      31.446 -18.444 -23.600  1.00 97.65           C  
ATOM   2248  SG  CYS J 270      31.880 -20.167 -23.984  1.00 97.83           S  
ATOM   2249  N   PRO J 271      31.095 -18.611 -27.085  1.00 97.20           N  
ATOM   2250  CA  PRO J 271      30.279 -19.253 -28.114  1.00 96.81           C  
ATOM   2251  C   PRO J 271      29.513 -20.467 -27.571  1.00 97.30           C  
ATOM   2252  O   PRO J 271      30.034 -21.214 -26.738  1.00 97.17           O  
ATOM   2253  CB  PRO J 271      31.255 -19.657 -29.227  1.00 95.76           C  
ATOM   2254  CG  PRO J 271      32.453 -18.726 -29.024  1.00 94.88           C  
ATOM   2255  CD  PRO J 271      32.484 -18.537 -27.508  1.00 96.85           C  
ATOM   2256  N   ASP J 272      28.312 -20.703 -28.076  1.00 96.67           N  
ATOM   2257  CA  ASP J 272      27.467 -21.828 -27.638  1.00 96.84           C  
ATOM   2258  C   ASP J 272      28.155 -23.184 -27.847  1.00 97.37           C  
ATOM   2259  O   ASP J 272      28.077 -24.052 -26.976  1.00 96.84           O  
ATOM   2260  CB  ASP J 272      26.111 -21.793 -28.369  1.00 95.85           C  
ATOM   2261  CG  ASP J 272      25.216 -20.652 -27.887  0.98 87.18           C  
ATOM   2262  OD1 ASP J 272      25.209 -20.375 -26.660  0.98 79.12           O  
ATOM   2263  OD2 ASP J 272      24.544 -20.019 -28.731  0.98 77.61           O  
ATOM   2264  N   GLU J 273      28.895 -23.346 -28.947  1.00 97.14           N  
ATOM   2265  CA  GLU J 273      29.648 -24.570 -29.240  1.00 96.81           C  
ATOM   2266  C   GLU J 273      30.704 -24.888 -28.165  1.00 97.57           C  
ATOM   2267  O   GLU J 273      30.886 -26.045 -27.788  1.00 97.03           O  
ATOM   2268  CB  GLU J 273      30.286 -24.414 -30.626  1.00 94.08           C  
ATOM   2269  CG  GLU J 273      30.864 -25.739 -31.146  0.98 83.12           C  
ATOM   2270  CD  GLU J 273      31.454 -25.632 -32.556  0.97 80.77           C  
ATOM   2271  OE1 GLU J 273      31.691 -26.709 -33.157  0.97 72.71           O  
ATOM   2272  OE2 GLU J 273      31.697 -24.502 -33.032  0.97 73.33           O  
ATOM   2273  N   ILE J 274      31.354 -23.863 -27.615  1.00 97.37           N  
ATOM   2274  CA  ILE J 274      32.331 -24.019 -26.528  1.00 97.88           C  
ATOM   2275  C   ILE J 274      31.622 -24.341 -25.210  1.00 98.37           C  
ATOM   2276  O   ILE J 274      32.074 -25.202 -24.456  1.00 98.40           O  
ATOM   2277  CB  ILE J 274      33.209 -22.749 -26.400  1.00 97.61           C  
ATOM   2278  CG1 ILE J 274      33.911 -22.362 -27.724  1.00 96.30           C  
ATOM   2279  CG2 ILE J 274      34.248 -22.906 -25.275  1.00 96.48           C  
ATOM   2280  CD1 ILE J 274      34.772 -23.469 -28.341  1.00 90.36           C  
ATOM   2281  N   TYR J 275      30.495 -23.700 -24.951  1.00 97.68           N  
ATOM   2282  CA  TYR J 275      29.708 -24.010 -23.763  1.00 98.01           C  
ATOM   2283  C   TYR J 275      29.118 -25.427 -23.821  1.00 98.24           C  
ATOM   2284  O   TYR J 275      29.090 -26.120 -22.805  1.00 98.25           O  
ATOM   2285  CB  TYR J 275      28.621 -22.949 -23.561  1.00 98.06           C  
ATOM   2286  CG  TYR J 275      27.895 -23.102 -22.232  1.00 98.59           C  
ATOM   2287  CD1 TYR J 275      26.516 -23.349 -22.201  1.00 95.18           C  
ATOM   2288  CD2 TYR J 275      28.618 -23.022 -21.017  1.00 94.82           C  
ATOM   2289  CE1 TYR J 275      25.847 -23.503 -20.973  1.00 95.35           C  
ATOM   2290  CE2 TYR J 275      27.967 -23.180 -19.784  1.00 94.53           C  
ATOM   2291  CZ  TYR J 275      26.575 -23.417 -19.768  1.00 98.42           C  
ATOM   2292  OH  TYR J 275      25.921 -23.566 -18.565  1.00 98.27           O  
ATOM   2293  N   MET J 276      28.740 -25.906 -25.002  1.00 98.23           N  
ATOM   2294  CA  MET J 276      28.344 -27.304 -25.194  1.00 98.15           C  
ATOM   2295  C   MET J 276      29.449 -28.266 -24.757  1.00 98.39           C  
ATOM   2296  O   MET J 276      29.170 -29.191 -23.996  1.00 98.25           O  
ATOM   2297  CB  MET J 276      27.957 -27.577 -26.654  1.00 97.48           C  
ATOM   2298  CG  MET J 276      26.486 -27.249 -26.926  0.99 88.35           C  
ATOM   2299  SD  MET J 276      25.949 -27.531 -28.639  0.98 82.26           S  
ATOM   2300  CE  MET J 276      26.484 -29.237 -28.904  0.98 68.80           C  
ATOM   2301  N   ILE J 277      30.692 -28.025 -25.145  1.00 98.29           N  
ATOM   2302  CA  ILE J 277      31.836 -28.844 -24.702  1.00 98.47           C  
ATOM   2303  C   ILE J 277      31.938 -28.859 -23.168  1.00 98.69           C  
ATOM   2304  O   ILE J 277      32.098 -29.929 -22.574  1.00 98.65           O  
ATOM   2305  CB  ILE J 277      33.154 -28.360 -25.348  1.00 98.35           C  
ATOM   2306  CG1 ILE J 277      33.120 -28.587 -26.879  1.00 97.67           C  
ATOM   2307  CG2 ILE J 277      34.371 -29.079 -24.733  1.00 97.66           C  
ATOM   2308  CD1 ILE J 277      34.302 -27.956 -27.627  1.00 95.83           C  
ATOM   2309  N   MET J 278      31.789 -27.708 -22.513  1.00 98.66           N  
ATOM   2310  CA  MET J 278      31.785 -27.651 -21.040  1.00 98.67           C  
ATOM   2311  C   MET J 278      30.678 -28.538 -20.465  1.00 98.72           C  
ATOM   2312  O   MET J 278      30.933 -29.357 -19.584  1.00 98.60           O  
ATOM   2313  CB  MET J 278      31.590 -26.214 -20.522  1.00 98.41           C  
ATOM   2314  CG  MET J 278      32.660 -25.221 -20.978  1.00 97.54           C  
ATOM   2315  SD  MET J 278      32.297 -23.531 -20.444  1.00 97.91           S  
ATOM   2316  CE  MET J 278      33.386 -22.607 -21.552  1.00 95.41           C  
ATOM   2317  N   THR J 279      29.462 -28.399 -20.973  1.00 98.63           N  
ATOM   2318  CA  THR J 279      28.295 -29.133 -20.455  1.00 98.56           C  
ATOM   2319  C   THR J 279      28.383 -30.638 -20.704  1.00 98.60           C  
ATOM   2320  O   THR J 279      27.948 -31.410 -19.853  1.00 98.39           O  
ATOM   2321  CB  THR J 279      26.966 -28.590 -20.991  1.00 98.13           C  
ATOM   2322  OG1 THR J 279      26.875 -28.653 -22.391  1.00 91.49           O  
ATOM   2323  CG2 THR J 279      26.716 -27.152 -20.555  1.00 89.08           C  
ATOM   2324  N   GLU J 280      28.991 -31.071 -21.808  1.00 98.54           N  
ATOM   2325  CA  GLU J 280      29.269 -32.489 -22.068  1.00 98.56           C  
ATOM   2326  C   GLU J 280      30.301 -33.056 -21.079  1.00 98.61           C  
ATOM   2327  O   GLU J 280      30.117 -34.164 -20.567  1.00 98.48           O  
ATOM   2328  CB  GLU J 280      29.772 -32.672 -23.504  1.00 98.36           C  
ATOM   2329  CG  GLU J 280      28.667 -32.542 -24.563  1.00 96.59           C  
ATOM   2330  CD  GLU J 280      29.244 -32.713 -25.978  1.00 94.48           C  
ATOM   2331  OE1 GLU J 280      28.787 -32.037 -26.924  1.00 87.74           O  
ATOM   2332  OE2 GLU J 280      30.190 -33.515 -26.155  1.00 88.19           O  
ATOM   2333  N   CYS J 281      31.335 -32.288 -20.737  1.00 98.70           N  
ATOM   2334  CA  CYS J 281      32.289 -32.660 -19.683  1.00 98.72           C  
ATOM   2335  C   CYS J 281      31.602 -32.792 -18.317  1.00 98.75           C  
ATOM   2336  O   CYS J 281      31.954 -33.669 -17.523  1.00 98.68           O  
ATOM   2337  CB  CYS J 281      33.413 -31.619 -19.611  1.00 98.71           C  
ATOM   2338  SG  CYS J 281      34.430 -31.635 -21.112  1.00 98.66           S  
ATOM   2339  N   TRP J 282      30.601 -31.969 -18.061  1.00 98.72           N  
ATOM   2340  CA  TRP J 282      29.838 -31.951 -16.809  1.00 98.59           C  
ATOM   2341  C   TRP J 282      28.627 -32.898 -16.803  1.00 98.36           C  
ATOM   2342  O   TRP J 282      27.612 -32.632 -16.141  1.00 97.99           O  
ATOM   2343  CB  TRP J 282      29.433 -30.511 -16.476  1.00 98.46           C  
ATOM   2344  CG  TRP J 282      30.543 -29.504 -16.402  1.00 98.72           C  
ATOM   2345  CD1 TRP J 282      31.841 -29.749 -16.086  1.00 98.69           C  
ATOM   2346  CD2 TRP J 282      30.445 -28.075 -16.685  1.00 98.80           C  
ATOM   2347  NE1 TRP J 282      32.566 -28.557 -16.150  1.00 98.71           N  
ATOM   2348  CE2 TRP J 282      31.738 -27.510 -16.514  1.00 98.67           C  
ATOM   2349  CE3 TRP J 282      29.387 -27.209 -17.065  1.00 98.74           C  
ATOM   2350  CZ2 TRP J 282      31.984 -26.129 -16.712  1.00 98.67           C  
ATOM   2351  CZ3 TRP J 282      29.632 -25.842 -17.259  1.00 98.57           C  
ATOM   2352  CH2 TRP J 282      30.917 -25.310 -17.083  1.00 98.56           C  
ATOM   2353  N   ASN J 283      28.715 -34.007 -17.507  1.00 98.55           N  
ATOM   2354  CA  ASN J 283      27.684 -35.040 -17.429  1.00 98.48           C  
ATOM   2355  C   ASN J 283      27.759 -35.776 -16.077  1.00 98.35           C  
ATOM   2356  O   ASN J 283      28.831 -36.238 -15.670  1.00 98.10           O  
ATOM   2357  CB  ASN J 283      27.810 -35.973 -18.646  1.00 98.38           C  
ATOM   2358  CG  ASN J 283      26.537 -36.773 -18.883  1.00 98.08           C  
ATOM   2359  OD1 ASN J 283      25.890 -37.260 -17.969  1.00 92.01           O  
ATOM   2360  ND2 ASN J 283      26.128 -36.907 -20.122  1.00 91.02           N  
ATOM   2361  N   ASN J 284      26.624 -35.931 -15.403  1.00 98.07           N  
ATOM   2362  CA  ASN J 284      26.551 -36.730 -14.168  1.00 97.85           C  
ATOM   2363  C   ASN J 284      26.859 -38.211 -14.431  1.00 97.30           C  
ATOM   2364  O   ASN J 284      27.412 -38.885 -13.565  1.00 96.34           O  
ATOM   2365  CB  ASN J 284      25.160 -36.569 -13.521  1.00 97.57           C  
ATOM   2366  CG  ASN J 284      24.944 -35.218 -12.845  1.00 97.54           C  
ATOM   2367  OD1 ASN J 284      25.866 -34.476 -12.545  1.00 90.55           O  
ATOM   2368  ND2 ASN J 284      23.711 -34.872 -12.558  1.00 89.15           N  
ATOM   2369  N   ASN J 285      26.544 -38.702 -15.626  1.00 97.25           N  
ATOM   2370  CA  ASN J 285      26.915 -40.046 -16.044  1.00 96.96           C  
ATOM   2371  C   ASN J 285      28.390 -40.075 -16.480  1.00 97.23           C  
ATOM   2372  O   ASN J 285      28.745 -39.599 -17.556  1.00 97.09           O  
ATOM   2373  CB  ASN J 285      25.950 -40.525 -17.139  1.00 96.49           C  
ATOM   2374  CG  ASN J 285      26.172 -41.985 -17.511  1.00 94.98           C  
ATOM   2375  OD1 ASN J 285      27.164 -42.610 -17.172  1.00 89.39           O  
ATOM   2376  ND2 ASN J 285      25.240 -42.574 -18.219  1.00 87.20           N  
ATOM   2377  N   VAL J 286      29.224 -40.689 -15.655  1.00 96.66           N  
ATOM   2378  CA  VAL J 286      30.680 -40.813 -15.853  1.00 96.57           C  
ATOM   2379  C   VAL J 286      31.028 -41.346 -17.246  1.00 96.89           C  
ATOM   2380  O   VAL J 286      31.910 -40.809 -17.911  1.00 96.17           O  
ATOM   2381  CB  VAL J 286      31.270 -41.741 -14.764  1.00 95.21           C  
ATOM   2382  CG1 VAL J 286      32.781 -41.924 -14.902  1.00 88.33           C  
ATOM   2383  CG2 VAL J 286      30.988 -41.205 -13.356  1.00 87.76           C  
ATOM   2384  N   ASN J 287      30.312 -42.364 -17.716  1.00 95.80           N  
ATOM   2385  CA  ASN J 287      30.595 -43.056 -18.978  1.00 94.87           C  
ATOM   2386  C   ASN J 287      30.165 -42.269 -20.227  1.00 95.73           C  
ATOM   2387  O   ASN J 287      30.521 -42.656 -21.339  1.00 94.79           O  
ATOM   2388  CB  ASN J 287      29.910 -44.435 -18.951  1.00 93.13           C  
ATOM   2389  CG  ASN J 287      30.402 -45.333 -17.821  0.99 89.14           C  
ATOM   2390  OD1 ASN J 287      31.512 -45.219 -17.331  0.99 80.86           O  
ATOM   2391  ND2 ASN J 287      29.580 -46.248 -17.371  0.99 77.71           N  
ATOM   2392  N   GLN J 288      29.393 -41.205 -20.066  1.00 96.12           N  
ATOM   2393  CA  GLN J 288      28.930 -40.361 -21.177  1.00 97.38           C  
ATOM   2394  C   GLN J 288      29.760 -39.084 -21.347  1.00 98.04           C  
ATOM   2395  O   GLN J 288      29.494 -38.316 -22.267  1.00 97.83           O  
ATOM   2396  CB  GLN J 288      27.447 -40.024 -20.997  1.00 97.18           C  
ATOM   2397  CG  GLN J 288      26.536 -41.245 -21.179  0.99 93.58           C  
ATOM   2398  CD  GLN J 288      25.049 -40.909 -21.021  0.98 87.24           C  
ATOM   2399  OE1 GLN J 288      24.657 -39.872 -20.517  0.98 79.01           O  
ATOM   2400  NE2 GLN J 288      24.177 -41.799 -21.427  0.98 74.89           N  
ATOM   2401  N   ARG J 289      30.745 -38.841 -20.491  1.00 98.09           N  
ATOM   2402  CA  ARG J 289      31.683 -37.725 -20.687  1.00 98.33           C  
ATOM   2403  C   ARG J 289      32.598 -38.026 -21.881  1.00 98.48           C  
ATOM   2404  O   ARG J 289      33.008 -39.170 -22.050  1.00 98.30           O  
ATOM   2405  CB  ARG J 289      32.507 -37.466 -19.413  1.00 98.01           C  
ATOM   2406  CG  ARG J 289      31.613 -37.047 -18.232  1.00 97.62           C  
ATOM   2407  CD  ARG J 289      32.427 -36.868 -16.956  1.00 97.90           C  
ATOM   2408  NE  ARG J 289      31.553 -36.857 -15.782  1.00 97.72           N  
ATOM   2409  CZ  ARG J 289      31.866 -37.212 -14.544  1.00 98.27           C  
ATOM   2410  NH1 ARG J 289      33.080 -37.498 -14.182  1.00 95.62           N  
ATOM   2411  NH2 ARG J 289      30.940 -37.313 -13.642  1.00 96.46           N  
ATOM   2412  N   PRO J 290      32.951 -37.020 -22.678  1.00 98.56           N  
ATOM   2413  CA  PRO J 290      33.886 -37.208 -23.784  1.00 98.48           C  
ATOM   2414  C   PRO J 290      35.277 -37.636 -23.286  1.00 98.48           C  
ATOM   2415  O   PRO J 290      35.648 -37.416 -22.129  1.00 98.12           O  
ATOM   2416  CB  PRO J 290      33.918 -35.859 -24.519  1.00 98.15           C  
ATOM   2417  CG  PRO J 290      33.560 -34.848 -23.428  1.00 97.44           C  
ATOM   2418  CD  PRO J 290      32.571 -35.613 -22.554  1.00 98.55           C  
ATOM   2419  N   SER J 291      36.056 -38.230 -24.177  1.00 98.27           N  
ATOM   2420  CA  SER J 291      37.471 -38.504 -23.914  1.00 98.05           C  
ATOM   2421  C   SER J 291      38.334 -37.264 -24.190  1.00 98.32           C  
ATOM   2422  O   SER J 291      37.945 -36.393 -24.967  1.00 98.25           O  
ATOM   2423  CB  SER J 291      37.936 -39.711 -24.735  1.00 97.40           C  
ATOM   2424  OG  SER J 291      38.084 -39.391 -26.104  1.00 96.35           O  
ATOM   2425  N   PHE J 292      39.536 -37.195 -23.622  1.00 98.13           N  
ATOM   2426  CA  PHE J 292      40.470 -36.105 -23.951  1.00 98.23           C  
ATOM   2427  C   PHE J 292      40.872 -36.099 -25.425  1.00 98.00           C  
ATOM   2428  O   PHE J 292      41.090 -35.032 -25.988  1.00 97.61           O  
ATOM   2429  CB  PHE J 292      41.712 -36.162 -23.049  1.00 98.35           C  
ATOM   2430  CG  PHE J 292      41.480 -35.596 -21.663  1.00 98.65           C  
ATOM   2431  CD1 PHE J 292      41.188 -34.225 -21.504  1.00 96.64           C  
ATOM   2432  CD2 PHE J 292      41.560 -36.421 -20.529  1.00 96.35           C  
ATOM   2433  CE1 PHE J 292      40.962 -33.687 -20.229  1.00 96.83           C  
ATOM   2434  CE2 PHE J 292      41.340 -35.888 -19.249  1.00 96.52           C  
ATOM   2435  CZ  PHE J 292      41.038 -34.519 -19.099  1.00 98.64           C  
ATOM   2436  N   ARG J 293      40.913 -37.258 -26.056  1.00 97.16           N  
ATOM   2437  CA  ARG J 293      41.147 -37.355 -27.503  1.00 96.23           C  
ATOM   2438  C   ARG J 293      40.021 -36.700 -28.299  1.00 96.34           C  
ATOM   2439  O   ARG J 293      40.294 -35.915 -29.202  1.00 95.43           O  
ATOM   2440  CB  ARG J 293      41.329 -38.830 -27.887  1.00 94.76           C  
ATOM   2441  CG  ARG J 293      41.538 -38.982 -29.397  0.96 87.55           C  
ATOM   2442  CD  ARG J 293      41.807 -40.436 -29.754  0.94 81.12           C  
ATOM   2443  NE  ARG J 293      41.905 -40.596 -31.209  0.93 69.87           N  
ATOM   2444  CZ  ARG J 293      42.647 -41.484 -31.841  0.92 61.27           C  
ATOM   2445  NH1 ARG J 293      43.359 -42.363 -31.200  0.92 54.73           N  
ATOM   2446  NH2 ARG J 293      42.686 -41.495 -33.153  0.92 53.57           N  
ATOM   2447  N   ASP J 294      38.772 -36.999 -27.971  1.00 97.25           N  
ATOM   2448  CA  ASP J 294      37.613 -36.421 -28.664  1.00 97.02           C  
ATOM   2449  C   ASP J 294      37.534 -34.912 -28.428  1.00 97.30           C  
ATOM   2450  O   ASP J 294      37.274 -34.147 -29.355  1.00 96.69           O  
ATOM   2451  CB  ASP J 294      36.314 -37.101 -28.194  1.00 95.82           C  
ATOM   2452  CG  ASP J 294      36.342 -38.614 -28.406  0.99 84.90           C  
ATOM   2453  OD1 ASP J 294      36.768 -39.060 -29.502  0.99 76.73           O  
ATOM   2454  OD2 ASP J 294      36.022 -39.332 -27.425  0.99 75.59           O  
ATOM   2455  N   LEU J 295      37.844 -34.474 -27.213  1.00 97.90           N  
ATOM   2456  CA  LEU J 295      37.937 -33.055 -26.867  1.00 98.16           C  
ATOM   2457  C   LEU J 295      39.038 -32.353 -27.670  1.00 98.02           C  
ATOM   2458  O   LEU J 295      38.781 -31.293 -28.234  1.00 97.53           O  
ATOM   2459  CB  LEU J 295      38.196 -32.914 -25.355  1.00 98.33           C  
ATOM   2460  CG  LEU J 295      36.988 -33.274 -24.471  1.00 98.09           C  
ATOM   2461  CD1 LEU J 295      37.440 -33.415 -23.020  1.00 97.12           C  
ATOM   2462  CD2 LEU J 295      35.901 -32.198 -24.538  1.00 97.04           C  
ATOM   2463  N   ALA J 296      40.225 -32.937 -27.760  1.00 97.71           N  
ATOM   2464  CA  ALA J 296      41.328 -32.368 -28.538  1.00 96.99           C  
ATOM   2465  C   ALA J 296      40.952 -32.218 -30.020  1.00 96.79           C  
ATOM   2466  O   ALA J 296      41.144 -31.145 -30.587  1.00 96.23           O  
ATOM   2467  CB  ALA J 296      42.583 -33.238 -28.362  1.00 96.44           C  
ATOM   2468  N   LEU J 297      40.363 -33.252 -30.613  1.00 96.25           N  
ATOM   2469  CA  LEU J 297      39.913 -33.224 -32.008  1.00 95.46           C  
ATOM   2470  C   LEU J 297      38.843 -32.156 -32.238  1.00 95.62           C  
ATOM   2471  O   LEU J 297      38.950 -31.376 -33.181  1.00 95.10           O  
ATOM   2472  CB  LEU J 297      39.365 -34.610 -32.404  1.00 94.63           C  
ATOM   2473  CG  LEU J 297      40.438 -35.700 -32.577  0.99 88.25           C  
ATOM   2474  CD1 LEU J 297      39.758 -37.058 -32.760  0.99 83.19           C  
ATOM   2475  CD2 LEU J 297      41.328 -35.449 -33.795  0.99 81.82           C  
ATOM   2476  N   ARG J 298      37.848 -32.079 -31.362  1.00 97.54           N  
ATOM   2477  CA  ARG J 298      36.761 -31.106 -31.493  1.00 97.27           C  
ATOM   2478  C   ARG J 298      37.259 -29.669 -31.326  1.00 97.17           C  
ATOM   2479  O   ARG J 298      36.891 -28.798 -32.103  1.00 96.50           O  
ATOM   2480  CB  ARG J 298      35.654 -31.449 -30.486  1.00 96.05           C  
ATOM   2481  CG  ARG J 298      34.342 -30.750 -30.868  0.99 88.73           C  
ATOM   2482  CD  ARG J 298      33.266 -30.931 -29.809  0.99 87.47           C  
ATOM   2483  NE  ARG J 298      32.894 -32.340 -29.576  0.99 84.45           N  
ATOM   2484  CZ  ARG J 298      31.937 -32.729 -28.748  0.99 83.30           C  
ATOM   2485  NH1 ARG J 298      31.241 -31.864 -28.075  0.99 72.84           N  
ATOM   2486  NH2 ARG J 298      31.651 -33.987 -28.564  0.99 75.58           N  
ATOM   2487  N   VAL J 299      38.116 -29.438 -30.343  1.00 97.60           N  
ATOM   2488  CA  VAL J 299      38.714 -28.114 -30.110  1.00 97.52           C  
ATOM   2489  C   VAL J 299      39.597 -27.702 -31.287  1.00 97.14           C  
ATOM   2490  O   VAL J 299      39.509 -26.558 -31.724  1.00 96.65           O  
ATOM   2491  CB  VAL J 299      39.501 -28.094 -28.785  1.00 97.52           C  
ATOM   2492  CG1 VAL J 299      40.352 -26.831 -28.617  1.00 95.54           C  
ATOM   2493  CG2 VAL J 299      38.543 -28.151 -27.588  1.00 95.42           C  
ATOM   2494  N   ASP J 300      40.411 -28.605 -31.822  1.00 96.48           N  
ATOM   2495  CA  ASP J 300      41.250 -28.314 -32.991  1.00 95.52           C  
ATOM   2496  C   ASP J 300      40.383 -28.016 -34.229  1.00 94.75           C  
ATOM   2497  O   ASP J 300      40.634 -27.022 -34.905  1.00 93.83           O  
ATOM   2498  CB  ASP J 300      42.286 -29.440 -33.219  1.00 94.92           C  
ATOM   2499  CG  ASP J 300      43.499 -29.398 -32.259  1.00 94.08           C  
ATOM   2500  OD1 ASP J 300      43.742 -28.374 -31.570  1.00 89.73           O  
ATOM   2501  OD2 ASP J 300      44.284 -30.371 -32.218  1.00 88.27           O  
ATOM   2502  N   GLN J 301      39.307 -28.762 -34.450  1.00 95.71           N  
ATOM   2503  CA  GLN J 301      38.374 -28.492 -35.549  1.00 94.62           C  
ATOM   2504  C   GLN J 301      37.697 -27.118 -35.426  1.00 93.93           C  
ATOM   2505  O   GLN J 301      37.584 -26.393 -36.413  1.00 92.84           O  
ATOM   2506  CB  GLN J 301      37.347 -29.627 -35.600  0.99 93.77           C  
ATOM   2507  CG  GLN J 301      36.468 -29.548 -36.853  0.95 81.49           C  
ATOM   2508  CD  GLN J 301      35.513 -30.736 -36.997  0.94 75.29           C  
ATOM   2509  OE1 GLN J 301      35.315 -31.540 -36.105  0.94 66.40           O  
ATOM   2510  NE2 GLN J 301      34.895 -30.871 -38.142  0.94 63.18           N  
ATOM   2511  N   ILE J 302      37.277 -26.732 -34.227  1.00 96.39           N  
ATOM   2512  CA  ILE J 302      36.703 -25.395 -33.984  1.00 95.50           C  
ATOM   2513  C   ILE J 302      37.756 -24.315 -34.245  1.00 95.21           C  
ATOM   2514  O   ILE J 302      37.453 -23.308 -34.873  1.00 94.72           O  
ATOM   2515  CB  ILE J 302      36.119 -25.290 -32.556  1.00 95.54           C  
ATOM   2516  CG1 ILE J 302      34.907 -26.232 -32.383  0.99 95.01           C  
ATOM   2517  CG2 ILE J 302      35.691 -23.843 -32.247  1.00 94.79           C  
ATOM   2518  CD1 ILE J 302      34.529 -26.470 -30.912  0.99 92.93           C  
ATOM   2519  N   ARG J 303      38.997 -24.531 -33.807  1.00 94.92           N  
ATOM   2520  CA  ARG J 303      40.109 -23.598 -34.056  1.00 94.76           C  
ATOM   2521  C   ARG J 303      40.373 -23.407 -35.543  1.00 93.91           C  
ATOM   2522  O   ARG J 303      40.545 -22.266 -35.965  1.00 92.58           O  
ATOM   2523  CB  ARG J 303      41.397 -24.098 -33.386  1.00 93.78           C  
ATOM   2524  CG  ARG J 303      41.401 -23.883 -31.868  0.99 91.07           C  
ATOM   2525  CD  ARG J 303      42.604 -24.591 -31.239  0.99 90.43           C  
ATOM   2526  NE  ARG J 303      43.869 -24.053 -31.762  0.99 87.25           N  
ATOM   2527  CZ  ARG J 303      44.932 -24.748 -32.148  0.99 88.42           C  
ATOM   2528  NH1 ARG J 303      45.025 -26.042 -32.006  0.99 77.28           N  
ATOM   2529  NH2 ARG J 303      45.932 -24.127 -32.710  0.99 80.78           N  
ATOM   2530  N   ASP J 304      40.386 -24.492 -36.304  0.99 92.96           N  
ATOM   2531  CA  ASP J 304      40.613 -24.450 -37.746  0.99 90.93           C  
ATOM   2532  C   ASP J 304      39.475 -23.697 -38.458  0.99 90.24           C  
ATOM   2533  O   ASP J 304      39.738 -22.828 -39.289  0.99 88.67           O  
ATOM   2534  CB  ASP J 304      40.790 -25.885 -38.277  0.99 89.89           C  
ATOM   2535  CG  ASP J 304      42.058 -26.589 -37.762  0.97 87.64           C  
ATOM   2536  OD1 ASP J 304      42.988 -25.900 -37.263  0.97 82.48           O  
ATOM   2537  OD2 ASP J 304      42.110 -27.838 -37.871  0.97 81.71           O  
ATOM   2538  N   ASN J 305      38.234 -23.921 -38.039  0.96 91.94           N  
ATOM   2539  CA  ASN J 305      37.070 -23.202 -38.568  0.96 91.11           C  
ATOM   2540  C   ASN J 305      37.071 -21.703 -38.225  0.96 90.69           C  
ATOM   2541  O   ASN J 305      36.570 -20.895 -39.001  0.96 88.86           O  
ATOM   2542  CB  ASN J 305      35.791 -23.858 -38.026  0.96 89.41           C  
ATOM   2543  CG  ASN J 305      35.507 -25.238 -38.597  0.93 84.28           C  
ATOM   2544  OD1 ASN J 305      36.010 -25.651 -39.628  0.93 75.76           O  
ATOM   2545  ND2 ASN J 305      34.642 -25.979 -37.944  0.93 73.67           N  
ATOM   2546  N   MET J 306      37.624 -21.324 -37.076  0.92 91.29           N  
ATOM   2547  CA  MET J 306      37.732 -19.915 -36.663  0.92 89.86           C  
ATOM   2548  C   MET J 306      38.908 -19.181 -37.325  0.92 87.69           C  
ATOM   2549  O   MET J 306      38.901 -17.949 -37.376  0.92 82.53           O  
ATOM   2550  CB  MET J 306      37.886 -19.823 -35.139  0.93 88.27           C  
ATOM   2551  CG  MET J 306      36.601 -20.173 -34.377  0.92 84.58           C  
ATOM   2552  SD  MET J 306      36.791 -20.078 -32.570  0.91 83.33           S  
ATOM   2553  CE  MET J 306      36.756 -18.288 -32.332  0.91 73.23           C  
ATOM   2554  N   ALA J 307      39.916 -19.917 -37.761  0.60 86.56           N  
ATOM   2555  CA  ALA J 307      41.108 -19.373 -38.413  0.59 84.42           C  
ATOM   2556  C   ALA J 307      40.961 -19.260 -39.939  0.59 81.10           C  
ATOM   2557  O   ALA J 307      41.752 -18.551 -40.568  0.59 72.24           O  
ATOM   2558  CB  ALA J 307      42.308 -20.248 -38.029  0.60 79.94           C  
ATOM   2559  N   GLY J 308      39.986 -19.959 -40.492  0.29 74.67           N  
ATOM   2560  CA  GLY J 308      39.652 -19.954 -41.907  0.28 70.31           C  
ATOM   2561  C   GLY J 308      38.724 -18.825 -42.331  0.28 61.84           C  
ATOM   2562  O   GLY J 308      38.036 -18.226 -41.465  0.28 55.20           O  
ATOM   2563  OXT GLY J 308      38.672 -18.582 -43.552  0.13 62.63           O  
TER    2564      GLY J 308                                                      
ENDMDL                                                                          
END                                                                             
