# Supplementary material for: Accurate structure prediction of biomolecular interactions with AlphaFold 3
Source: Nature. 2024 May 8;630(8016):493–500. doi: 10.1038/s41586-024-07487-w (PMC11168924; doi:10.1038/s41586-024-07487-w)
Supplement: Supplementary file 3 — AF3 predictions for the Posebusters benchmark and outputs of the Posebusters checks for those predictions. [file 41586_2024_7487_MOESM3_ESM.zip › 6VS3_R6V_pred_lig_pose.sdf]

6VS3_R6V_B_1201
     RDKit          3D

 36 41  0  0  0  0  0  0  0  0999 V2000
   54.5397  -24.0904   -9.9652 C   0  0  0  0  0  0  0  0  0  0  0  0
   56.1894  -22.7288  -11.3267 C   0  0  0  0  0  0  0  0  0  0  0  0
   57.2201  -21.2102  -12.7770 C   0  0  0  0  0  0  0  0  0  0  0  0
   56.0037  -18.6863  -11.5855 C   0  0  0  0  0  0  0  0  0  0  0  0
   55.5590  -17.4859  -11.0851 C   0  0  0  0  0  0  0  0  0  0  0  0
   55.9502  -16.2984  -11.6693 C   0  0  0  0  0  0  0  0  0  0  0  0
   55.5555  -14.7618   -9.7364 C   0  0  0  0  0  0  0  0  0  0  0  0
   55.0450  -13.9980  -11.9357 C   0  0  0  0  0  0  0  0  0  0  0  0
   51.4721  -24.7654  -10.7274 C   0  0  0  0  0  0  0  0  0  0  0  0
   51.3007  -24.5521   -9.2809 C   0  0  0  0  0  0  0  0  0  0  0  0
   52.6093  -24.6578   -8.4823 C   0  0  2  0  0  0  0  0  0  0  0  0
   52.3700  -24.3558   -6.9998 C   0  0  0  0  0  0  0  0  0  0  0  0
   53.6592  -24.2443   -6.1787 C   0  0  0  0  0  0  0  0  0  0  0  0
   53.6431  -25.3868   -5.1450 C   0  0  0  0  0  0  0  0  0  0  0  0
   52.2138  -25.7938   -5.0152 C   0  0  0  0  0  0  0  0  0  0  0  0
   51.5594  -25.4487   -6.3484 C   0  0  0  0  0  0  0  0  0  0  0  0
   54.5607  -21.9171   -9.5947 C   0  0  0  0  0  0  0  0  0  0  0  0
   55.1669  -22.9278  -10.3145 C   0  0  0  0  0  0  0  0  0  0  0  0
   56.8562  -18.7506  -12.6858 C   0  0  0  0  0  0  0  0  0  0  0  0
   55.5038  -15.0059  -11.1161 C   0  0  0  0  0  0  0  0  0  0  0  0
   55.1600  -13.5335   -9.2304 C   0  0  0  0  0  0  0  0  0  0  0  0
   54.6694  -12.7900  -11.4073 C   0  0  0  0  0  0  0  0  0  0  0  0
   56.7890  -16.3460  -12.7824 C   0  0  0  0  0  0  0  0  0  0  0  0
   57.2415  -17.5563  -13.2861 C   0  0  0  0  0  0  0  0  0  0  0  0
   57.7987  -23.4200  -12.9647 C   0  0  0  0  0  0  0  0  0  0  0  0
   56.9328  -23.7684  -11.9139 C   0  0  0  0  0  0  0  0  0  0  0  0
   57.0369  -25.1558  -11.7095 C   0  0  0  0  0  0  0  0  0  0  0  0
   57.9823  -25.5943  -12.6670 C   0  0  0  0  0  0  0  0  0  0  0  0
   51.6003  -24.9620  -11.8122 N   0  0  0  0  0  0  0  0  0  0  0  0
   53.5863  -23.7429   -9.0655 N   0  0  0  0  0  0  0  0  0  0  0  0
   53.5748  -22.4239   -8.8257 N   0  0  0  0  0  0  0  0  0  0  0  0
   56.3735  -21.4769  -11.7653 N   0  0  0  0  0  0  0  0  0  0  0  0
   57.3685  -19.9169  -13.2100 N   0  0  0  0  0  0  0  0  0  0  0  0
   54.7309  -12.5556  -10.0786 N   0  0  0  0  0  0  0  0  0  0  0  0
   57.9412  -22.1595  -13.4054 N   0  0  0  0  0  0  0  0  0  0  0  0
   58.4010  -24.5329  -13.4017 N   0  0  0  0  0  0  0  0  0  0  0  0
  4  5  2  0
  5  6  1  0
  9 10  1  0
 11 10  1  6
 11 12  1  0
 12 13  1  0
 13 14  1  0
 14 15  1  0
 15 16  1  0
 12 16  1  0
 17 18  1  0
  1 18  2  0
  2 18  1  0
  4 19  1  0
  8 20  1  0
  6 20  1  0
  7 20  1  0
  7 21  1  0
  8 22  1  0
  6 23  2  0
 23 24  1  0
 19 24  2  0
  2 26  2  0
 25 26  1  0
 26 27  1  0
 27 28  2  0
  9 29  3  0
 11 30  1  0
  1 30  1  0
 30 31  1  0
 17 31  2  0
  2 32  1  0
  3 32  2  0
 19 33  1  0
  3 33  1  0
 22 34  1  0
 21 34  1  0
  3 35  1  0
 25 35  2  0
 28 36  1  0
 25 36  1  0
M  END
