# Supplementary material for: Accurate structure prediction of biomolecular interactions with AlphaFold 3
Source: Nature. 2024 May 8;630(8016):493–500. doi: 10.1038/s41586-024-07487-w (PMC11168924; doi:10.1038/s41586-024-07487-w)
Supplement: Supplementary file 3 — AF3 predictions for the Posebusters benchmark and outputs of the Posebusters checks for those predictions. [file 41586_2024_7487_MOESM3_ESM.zip › 6VTA_AKN_pred_context_pose.pdb]

TITLE     6VTA                                                                  
REVDAT   1   01-OCT-21         0                                                
REMARK   6                                                                      
REMARK   6 PDB GENERATED WITH DEEPMIND STRUCTURE CLASS VERSION 1.0.2.           
SEQRES   1 J  181  GLY SER HIS MET GLY ILE GLU TYR ARG SER LEU HIS THR          
SEQRES   2 J  181  SER GLN LEU THR LEU SER GLU LYS GLU ALA LEU TYR ASP          
SEQRES   3 J  181  LEU LEU ILE GLU GLY PHE GLU GLY ASP PHE SER HIS ASP          
SEQRES   4 J  181  ASP PHE ALA HIS THR LEU GLY GLY MET HIS VAL MET ALA          
SEQRES   5 J  181  PHE ASP GLN GLN LYS LEU VAL GLY HIS VAL ALA ILE ILE          
SEQRES   6 J  181  GLN ARG HIS MET ALA LEU ASP ASN THR PRO ILE SER VAL          
SEQRES   7 J  181  GLY TYR VAL GLU ALA MET VAL VAL GLU GLN SER TYR ARG          
SEQRES   8 J  181  ARG GLN GLY ILE GLY ARG GLN LEU MET LEU GLN THR ASN          
SEQRES   9 J  181  LYS ILE ILE ALA SER CYS TYR GLN LEU GLY LEU LEU SER          
SEQRES  10 J  181  ALA SER ASP ASP GLY GLN LYS LEU TYR HIS SER VAL GLY          
SEQRES  11 J  181  TRP GLN ILE TRP LYS GLY LYS LEU PHE GLU LEU LYS GLN          
SEQRES  12 J  181  GLY SER TYR ILE ARG SER ILE GLU GLU GLU GLY GLY VAL          
SEQRES  13 J  181  MET GLY TRP LYS ALA ASP GLY GLU VAL ASP PHE THR ALA          
SEQRES  14 J  181  SER LEU TYR CYS ASP PHE ARG GLY GLY ASP GLN TRP              
HET    ACO  Q   1      51                                                       
HETNAM     ACO ?                                                                
MODEL        1                                                                  
ATOM      1  N   GLY J   1     105.956  17.837  51.177  0.22 46.91           N  
ATOM      2  CA  GLY J   1     106.384  16.438  51.349  0.21 49.08           C  
ATOM      3  C   GLY J   1     107.778  16.345  51.938  0.21 52.17           C  
ATOM      4  O   GLY J   1     108.520  17.329  51.958  0.21 49.16           O  
ATOM      5  N   SER J   2     108.132  15.163  52.399  0.29 54.63           N  
ATOM      6  CA  SER J   2     109.436  14.909  52.995  0.28 56.06           C  
ATOM      7  C   SER J   2     110.446  14.483  51.937  0.28 58.36           C  
ATOM      8  O   SER J   2     110.123  13.712  51.029  0.28 54.76           O  
ATOM      9  CB  SER J   2     109.321  13.821  54.062  0.27 51.84           C  
ATOM     10  OG  SER J   2     108.425  14.200  55.092  0.26 46.84           O  
ATOM     11  N   HIS J   3     111.670  14.972  52.046  0.45 61.61           N  
ATOM     12  CA  HIS J   3     112.738  14.592  51.135  0.45 61.37           C  
ATOM     13  C   HIS J   3     113.362  13.277  51.585  0.45 64.05           C  
ATOM     14  O   HIS J   3     113.710  13.112  52.757  0.45 58.83           O  
ATOM     15  CB  HIS J   3     113.798  15.681  51.066  0.44 54.53           C  
ATOM     16  CG  HIS J   3     114.925  15.363  50.137  0.42 49.99           C  
ATOM     17  ND1 HIS J   3     114.742  15.117  48.803  0.42 43.29           N  
ATOM     18  CD2 HIS J   3     116.255  15.244  50.363  0.42 42.03           C  
ATOM     19  CE1 HIS J   3     115.905  14.864  48.241  0.40 38.97           C  
ATOM     20  NE2 HIS J   3     116.838  14.932  49.160  0.40 39.54           N  
ATOM     21  N   MET J   4     113.505  12.348  50.625  0.62 68.04           N  
ATOM     22  CA  MET J   4     114.001  11.004  50.923  0.61 72.48           C  
ATOM     23  C   MET J   4     115.290  10.669  50.180  0.62 77.33           C  
ATOM     24  O   MET J   4     115.662   9.496  50.094  0.62 72.17           O  
ATOM     25  CB  MET J   4     112.930   9.964  50.581  0.60 64.09           C  
ATOM     26  CG  MET J   4     111.689  10.051  51.449  0.57 56.53           C  
ATOM     27  SD  MET J   4     110.427   8.857  50.949  0.56 50.70           S  
ATOM     28  CE  MET J   4     109.923   9.551  49.370  0.57 45.05           C  
ATOM     29  N   GLY J   5     115.969  11.682  49.640  0.95 85.44           N  
ATOM     30  CA  GLY J   5     117.188  11.428  48.888  0.96 91.39           C  
ATOM     31  C   GLY J   5     116.935  10.690  47.587  0.96 94.95           C  
ATOM     32  O   GLY J   5     117.702   9.809  47.194  0.96 91.17           O  
ATOM     33  N   ILE J   6     115.855  11.049  46.905  1.00 97.22           N  
ATOM     34  CA  ILE J   6     115.490  10.423  45.643  1.00 97.79           C  
ATOM     35  C   ILE J   6     116.439  10.892  44.541  1.00 98.10           C  
ATOM     36  O   ILE J   6     116.728  12.087  44.423  1.00 97.89           O  
ATOM     37  CB  ILE J   6     114.033  10.759  45.274  1.00 97.67           C  
ATOM     38  CG1 ILE J   6     113.065  10.277  46.367  1.00 97.04           C  
ATOM     39  CG2 ILE J   6     113.658  10.181  43.910  1.00 96.89           C  
ATOM     40  CD1 ILE J   6     113.069   8.777  46.610  1.00 95.68           C  
ATOM     41  N   GLU J   7     116.919   9.950  43.723  1.00 98.07           N  
ATOM     42  CA  GLU J   7     117.748  10.260  42.564  1.00 98.02           C  
ATOM     43  C   GLU J   7     116.910  10.191  41.298  1.00 98.25           C  
ATOM     44  O   GLU J   7     116.100   9.278  41.134  1.00 98.07           O  
ATOM     45  CB  GLU J   7     118.913   9.278  42.455  1.00 97.26           C  
ATOM     46  CG  GLU J   7     119.896   9.358  43.608  0.98 87.88           C  
ATOM     47  CD  GLU J   7     121.072   8.407  43.454  0.97 84.23           C  
ATOM     48  OE1 GLU J   7     120.999   7.474  42.625  0.97 78.33           O  
ATOM     49  OE2 GLU J   7     122.078   8.597  44.169  0.97 79.59           O  
ATOM     50  N   TYR J   8     117.121  11.150  40.391  1.00 98.37           N  
ATOM     51  CA  TYR J   8     116.388  11.231  39.135  1.00 98.38           C  
ATOM     52  C   TYR J   8     117.349  11.008  37.979  1.00 98.29           C  
ATOM     53  O   TYR J   8     118.398  11.650  37.905  1.00 97.87           O  
ATOM     54  CB  TYR J   8     115.688  12.589  39.005  1.00 98.30           C  
ATOM     55  CG  TYR J   8     114.664  12.815  40.094  1.00 98.39           C  
ATOM     56  CD1 TYR J   8     115.042  13.331  41.332  1.00 98.13           C  
ATOM     57  CD2 TYR J   8     113.332  12.474  39.904  1.00 98.13           C  
ATOM     58  CE1 TYR J   8     114.110  13.507  42.349  1.00 97.89           C  
ATOM     59  CE2 TYR J   8     112.394  12.650  40.914  1.00 97.95           C  
ATOM     60  CZ  TYR J   8     112.790  13.166  42.131  1.00 97.95           C  
ATOM     61  OH  TYR J   8     111.866  13.338  43.138  1.00 97.40           O  
ATOM     62  N   ARG J   9     116.995  10.087  37.090  1.00 98.53           N  
ATOM     63  CA  ARG J   9     117.801   9.783  35.910  1.00 98.45           C  
ATOM     64  C   ARG J   9     116.942   9.960  34.673  1.00 98.68           C  
ATOM     65  O   ARG J   9     115.800   9.495  34.641  1.00 98.66           O  
ATOM     66  CB  ARG J   9     118.324   8.343  35.957  1.00 97.89           C  
ATOM     67  CG  ARG J   9     119.082   7.987  37.222  0.99 94.48           C  
ATOM     68  CD  ARG J   9     119.495   6.521  37.211  0.99 92.79           C  
ATOM     69  NE  ARG J   9     119.853   6.059  38.548  0.98 88.80           N  
ATOM     70  CZ  ARG J   9     119.976   4.782  38.893  0.98 84.61           C  
ATOM     71  NH1 ARG J   9     119.784   3.825  37.999  0.98 79.90           N  
ATOM     72  NH2 ARG J   9     120.289   4.462  40.143  0.98 78.38           N  
ATOM     73  N   SER J  10     117.492  10.620  33.655  1.00 98.77           N  
ATOM     74  CA  SER J  10     116.821  10.802  32.373  1.00 98.78           C  
ATOM     75  C   SER J  10     117.535   9.962  31.326  1.00 98.77           C  
ATOM     76  O   SER J  10     118.735  10.139  31.108  1.00 98.52           O  
ATOM     77  CB  SER J  10     116.824  12.273  31.962  1.00 98.59           C  
ATOM     78  OG  SER J  10     116.108  13.063  32.902  1.00 94.60           O  
ATOM     79  N   LEU J  11     116.799   9.046  30.689  1.00 98.84           N  
ATOM     80  CA  LEU J  11     117.377   8.076  29.765  1.00 98.81           C  
ATOM     81  C   LEU J  11     116.434   7.842  28.597  1.00 98.91           C  
ATOM     82  O   LEU J  11     115.222   7.740  28.785  1.00 98.86           O  
ATOM     83  CB  LEU J  11     117.600   6.729  30.470  1.00 98.46           C  
ATOM     84  CG  LEU J  11     118.584   6.712  31.637  1.00 96.93           C  
ATOM     85  CD1 LEU J  11     118.419   5.430  32.444  1.00 93.99           C  
ATOM     86  CD2 LEU J  11     120.015   6.847  31.126  1.00 93.08           C  
ATOM     87  N   HIS J  12     116.986   7.723  27.395  1.00 98.91           N  
ATOM     88  CA  HIS J  12     116.209   7.271  26.248  1.00 98.93           C  
ATOM     89  C   HIS J  12     115.874   5.786  26.417  1.00 98.92           C  
ATOM     90  O   HIS J  12     116.605   5.050  27.088  1.00 98.88           O  
ATOM     91  CB  HIS J  12     117.005   7.494  24.964  1.00 98.94           C  
ATOM     92  CG  HIS J  12     116.204   7.279  23.715  1.00 98.93           C  
ATOM     93  ND1 HIS J  12     116.214   6.094  23.019  1.00 96.12           N  
ATOM     94  CD2 HIS J  12     115.353   8.106  23.060  1.00 96.23           C  
ATOM     95  CE1 HIS J  12     115.398   6.202  21.975  1.00 97.26           C  
ATOM     96  NE2 HIS J  12     114.866   7.406  21.976  1.00 97.86           N  
ATOM     97  N   THR J  13     114.780   5.335  25.792  1.00 98.94           N  
ATOM     98  CA  THR J  13     114.445   3.904  25.815  1.00 98.93           C  
ATOM     99  C   THR J  13     115.642   3.027  25.439  1.00 98.91           C  
ATOM    100  O   THR J  13     115.880   1.990  26.065  1.00 98.78           O  
ATOM    101  CB  THR J  13     113.269   3.603  24.866  1.00 98.91           C  
ATOM    102  OG1 THR J  13     112.092   4.281  25.330  1.00 98.74           O  
ATOM    103  CG2 THR J  13     112.981   2.104  24.801  1.00 98.74           C  
ATOM    104  N   SER J  14     116.399   3.442  24.428  1.00 98.87           N  
ATOM    105  CA  SER J  14     117.550   2.659  23.967  1.00 98.82           C  
ATOM    106  C   SER J  14     118.670   2.566  24.998  1.00 98.73           C  
ATOM    107  O   SER J  14     119.567   1.731  24.855  1.00 98.34           O  
ATOM    108  CB  SER J  14     118.109   3.248  22.667  1.00 98.77           C  
ATOM    109  OG  SER J  14     118.606   4.563  22.867  1.00 98.61           O  
ATOM    110  N   GLN J  15     118.619   3.415  26.022  1.00 98.57           N  
ATOM    111  CA  GLN J  15     119.643   3.463  27.064  1.00 98.29           C  
ATOM    112  C   GLN J  15     119.233   2.723  28.340  1.00 98.09           C  
ATOM    113  O   GLN J  15     120.029   2.644  29.279  1.00 97.44           O  
ATOM    114  CB  GLN J  15     119.978   4.924  27.397  1.00 98.04           C  
ATOM    115  CG  GLN J  15     120.520   5.706  26.200  1.00 96.75           C  
ATOM    116  CD  GLN J  15     120.591   7.207  26.424  1.00 96.09           C  
ATOM    117  OE1 GLN J  15     119.774   7.788  27.149  1.00 92.28           O  
ATOM    118  NE2 GLN J  15     121.555   7.854  25.784  1.00 90.70           N  
ATOM    119  N   LEU J  16     118.010   2.197  28.388  1.00 98.46           N  
ATOM    120  CA  LEU J  16     117.544   1.498  29.582  1.00 98.39           C  
ATOM    121  C   LEU J  16     118.203   0.130  29.707  1.00 98.15           C  
ATOM    122  O   LEU J  16     118.312  -0.612  28.729  1.00 97.50           O  
ATOM    123  CB  LEU J  16     116.026   1.308  29.549  1.00 98.39           C  
ATOM    124  CG  LEU J  16     115.158   2.566  29.552  1.00 98.09           C  
ATOM    125  CD1 LEU J  16     113.685   2.173  29.525  1.00 97.64           C  
ATOM    126  CD2 LEU J  16     115.460   3.432  30.767  1.00 97.49           C  
ATOM    127  N   THR J  17     118.605  -0.220  30.921  1.00 97.26           N  
ATOM    128  CA  THR J  17     119.069  -1.573  31.197  1.00 96.47           C  
ATOM    129  C   THR J  17     117.879  -2.523  31.275  1.00 96.75           C  
ATOM    130  O   THR J  17     116.729  -2.106  31.447  1.00 96.41           O  
ATOM    131  CB  THR J  17     119.839  -1.645  32.525  1.00 95.41           C  
ATOM    132  OG1 THR J  17     118.944  -1.374  33.607  1.00 93.74           O  
ATOM    133  CG2 THR J  17     120.996  -0.649  32.547  1.00 93.73           C  
ATOM    134  N   LEU J  18     118.157  -3.824  31.175  1.00 95.92           N  
ATOM    135  CA  LEU J  18     117.104  -4.823  31.326  1.00 95.76           C  
ATOM    136  C   LEU J  18     116.442  -4.711  32.696  1.00 96.44           C  
ATOM    137  O   LEU J  18     115.217  -4.808  32.817  1.00 95.96           O  
ATOM    138  CB  LEU J  18     117.668  -6.229  31.123  1.00 94.81           C  
ATOM    139  CG  LEU J  18     116.666  -7.373  31.291  0.98 86.98           C  
ATOM    140  CD1 LEU J  18     115.486  -7.213  30.337  0.98 85.31           C  
ATOM    141  CD2 LEU J  18     117.360  -8.712  31.079  0.97 84.73           C  
ATOM    142  N   SER J  19     117.239  -4.487  33.740  1.00 96.39           N  
ATOM    143  CA  SER J  19     116.704  -4.327  35.089  1.00 96.33           C  
ATOM    144  C   SER J  19     115.740  -3.144  35.165  1.00 97.14           C  
ATOM    145  O   SER J  19     114.669  -3.232  35.782  1.00 96.77           O  
ATOM    146  CB  SER J  19     117.840  -4.142  36.095  1.00 95.07           C  
ATOM    147  OG  SER J  19     117.335  -3.935  37.402  0.99 84.48           O  
ATOM    148  N   GLU J  20     116.108  -2.026  34.531  1.00 97.08           N  
ATOM    149  CA  GLU J  20     115.244  -0.849  34.521  1.00 97.26           C  
ATOM    150  C   GLU J  20     113.954  -1.114  33.747  1.00 97.86           C  
ATOM    151  O   GLU J  20     112.878  -0.676  34.165  1.00 97.97           O  
ATOM    152  CB  GLU J  20     115.999   0.353  33.953  1.00 96.71           C  
ATOM    153  CG  GLU J  20     117.048   0.891  34.925  1.00 95.31           C  
ATOM    154  CD  GLU J  20     118.105   1.774  34.289  1.00 95.38           C  
ATOM    155  OE1 GLU J  20     118.230   1.782  33.041  1.00 90.50           O  
ATOM    156  OE2 GLU J  20     118.834   2.447  35.046  1.00 91.66           O  
ATOM    157  N   LYS J  21     114.040  -1.829  32.635  1.00 97.63           N  
ATOM    158  CA  LYS J  21     112.844  -2.165  31.862  1.00 97.45           C  
ATOM    159  C   LYS J  21     111.895  -3.049  32.671  1.00 97.88           C  
ATOM    160  O   LYS J  21     110.678  -2.840  32.671  1.00 97.84           O  
ATOM    161  CB  LYS J  21     113.223  -2.856  30.554  1.00 96.75           C  
ATOM    162  CG  LYS J  21     113.920  -1.948  29.549  1.00 94.67           C  
ATOM    163  CD  LYS J  21     114.309  -2.720  28.295  0.99 92.53           C  
ATOM    164  CE  LYS J  21     115.017  -1.825  27.293  0.99 88.61           C  
ATOM    165  NZ  LYS J  21     115.400  -2.582  26.068  0.99 83.30           N  
ATOM    166  N   GLU J  22     112.446  -4.042  33.365  1.00 97.48           N  
ATOM    167  CA  GLU J  22     111.631  -4.923  34.198  1.00 97.51           C  
ATOM    168  C   GLU J  22     110.959  -4.143  35.326  1.00 97.89           C  
ATOM    169  O   GLU J  22     109.764  -4.308  35.591  1.00 97.75           O  
ATOM    170  CB  GLU J  22     112.493  -6.042  34.788  1.00 97.02           C  
ATOM    171  CG  GLU J  22     113.024  -7.028  33.766  0.97 91.61           C  
ATOM    172  CD  GLU J  22     114.018  -8.015  34.358  0.96 86.97           C  
ATOM    173  OE1 GLU J  22     114.582  -7.730  35.437  0.96 81.18           O  
ATOM    174  OE2 GLU J  22     114.243  -9.072  33.740  0.96 82.84           O  
ATOM    175  N   ALA J  23     111.728  -3.286  35.997  1.00 98.22           N  
ATOM    176  CA  ALA J  23     111.194  -2.492  37.096  1.00 98.35           C  
ATOM    177  C   ALA J  23     110.114  -1.534  36.606  1.00 98.61           C  
ATOM    178  O   ALA J  23     109.104  -1.323  37.287  1.00 98.55           O  
ATOM    179  CB  ALA J  23     112.319  -1.723  37.785  1.00 98.03           C  
ATOM    180  N   LEU J  24     110.318  -0.950  35.425  1.00 98.70           N  
ATOM    181  CA  LEU J  24     109.337  -0.030  34.858  1.00 98.80           C  
ATOM    182  C   LEU J  24     108.019  -0.738  34.578  1.00 98.83           C  
ATOM    183  O   LEU J  24     106.947  -0.247  34.946  1.00 98.80           O  
ATOM    184  CB  LEU J  24     109.883   0.613  33.577  1.00 98.80           C  
ATOM    185  CG  LEU J  24     108.902   1.517  32.830  1.00 98.69           C  
ATOM    186  CD1 LEU J  24     108.381   2.634  33.734  1.00 98.57           C  
ATOM    187  CD2 LEU J  24     109.566   2.088  31.582  1.00 98.54           C  
ATOM    188  N   TYR J  25     108.087  -1.897  33.932  1.00 98.52           N  
ATOM    189  CA  TYR J  25     106.868  -2.648  33.649  1.00 98.29           C  
ATOM    190  C   TYR J  25     106.105  -2.943  34.939  1.00 98.46           C  
ATOM    191  O   TYR J  25     104.892  -2.731  35.024  1.00 98.29           O  
ATOM    192  CB  TYR J  25     107.200  -3.942  32.911  1.00 97.63           C  
ATOM    193  CG  TYR J  25     105.972  -4.747  32.561  1.00 95.69           C  
ATOM    194  CD1 TYR J  25     105.223  -4.444  31.435  1.00 93.64           C  
ATOM    195  CD2 TYR J  25     105.549  -5.789  33.370  1.00 93.40           C  
ATOM    196  CE1 TYR J  25     104.083  -5.167  31.115  1.00 91.60           C  
ATOM    197  CE2 TYR J  25     104.410  -6.520  33.063  1.00 91.53           C  
ATOM    198  CZ  TYR J  25     103.685  -6.201  31.934  1.00 90.83           C  
ATOM    199  OH  TYR J  25     102.556  -6.917  31.624  1.00 87.56           O  
ATOM    200  N   ASP J  26     106.818  -3.407  35.961  1.00 98.34           N  
ATOM    201  CA  ASP J  26     106.177  -3.728  37.233  1.00 98.32           C  
ATOM    202  C   ASP J  26     105.549  -2.490  37.876  1.00 98.51           C  
ATOM    203  O   ASP J  26     104.431  -2.548  38.404  1.00 98.35           O  
ATOM    204  CB  ASP J  26     107.191  -4.357  38.194  1.00 97.92           C  
ATOM    205  CG  ASP J  26     107.607  -5.761  37.787  1.00 95.30           C  
ATOM    206  OD1 ASP J  26     106.940  -6.366  36.916  1.00 93.75           O  
ATOM    207  OD2 ASP J  26     108.598  -6.265  38.351  1.00 92.96           O  
ATOM    208  N   LEU J  27     106.259  -1.357  37.839  1.00 98.72           N  
ATOM    209  CA  LEU J  27     105.752  -0.121  38.434  1.00 98.82           C  
ATOM    210  C   LEU J  27     104.488   0.357  37.730  1.00 98.83           C  
ATOM    211  O   LEU J  27     103.536   0.809  38.378  1.00 98.73           O  
ATOM    212  CB  LEU J  27     106.829   0.968  38.385  1.00 98.82           C  
ATOM    213  CG  LEU J  27     106.407   2.360  38.871  1.00 98.70           C  
ATOM    214  CD1 LEU J  27     105.979   2.323  40.338  1.00 98.59           C  
ATOM    215  CD2 LEU J  27     107.538   3.357  38.663  1.00 98.56           C  
ATOM    216  N   LEU J  28     104.460   0.270  36.401  1.00 98.85           N  
ATOM    217  CA  LEU J  28     103.297   0.726  35.644  1.00 98.86           C  
ATOM    218  C   LEU J  28     102.068  -0.130  35.926  1.00 98.80           C  
ATOM    219  O   LEU J  28     100.968   0.394  36.133  1.00 98.61           O  
ATOM    220  CB  LEU J  28     103.622   0.728  34.148  1.00 98.85           C  
ATOM    221  CG  LEU J  28     104.653   1.779  33.726  1.00 98.72           C  
ATOM    222  CD1 LEU J  28     105.116   1.522  32.300  1.00 98.47           C  
ATOM    223  CD2 LEU J  28     104.090   3.190  33.868  1.00 98.41           C  
ATOM    224  N   ILE J  29     102.246  -1.441  35.946  1.00 98.62           N  
ATOM    225  CA  ILE J  29     101.119  -2.332  36.210  1.00 98.41           C  
ATOM    226  C   ILE J  29     100.556  -2.078  37.610  1.00 98.27           C  
ATOM    227  O   ILE J  29      99.339  -1.961  37.796  1.00 97.66           O  
ATOM    228  CB  ILE J  29     101.534  -3.806  36.034  1.00 98.00           C  
ATOM    229  CG1 ILE J  29     101.921  -4.087  34.573  1.00 96.01           C  
ATOM    230  CG2 ILE J  29     100.412  -4.743  36.487  1.00 95.62           C  
ATOM    231  CD1 ILE J  29     100.837  -3.774  33.557  1.00 91.73           C  
ATOM    232  N   GLU J  30     101.440  -1.958  38.604  1.00 98.35           N  
ATOM    233  CA  GLU J  30     101.005  -1.711  39.977  1.00 98.02           C  
ATOM    234  C   GLU J  30     100.423  -0.310  40.147  1.00 98.16           C  
ATOM    235  O   GLU J  30      99.355  -0.131  40.748  1.00 97.52           O  
ATOM    236  CB  GLU J  30     102.181  -1.899  40.940  1.00 96.93           C  
ATOM    237  CG  GLU J  30     101.841  -1.580  42.393  0.96 84.90           C  
ATOM    238  CD  GLU J  30     103.037  -1.650  43.327  0.95 76.52           C  
ATOM    239  OE1 GLU J  30     104.154  -1.964  42.859  0.95 72.95           O  
ATOM    240  OE2 GLU J  30     102.861  -1.387  44.537  0.95 75.28           O  
ATOM    241  N   GLY J  31     101.131   0.693  39.630  1.00 98.27           N  
ATOM    242  CA  GLY J  31     100.760   2.079  39.881  1.00 98.22           C  
ATOM    243  C   GLY J  31      99.458   2.504  39.236  1.00 98.34           C  
ATOM    244  O   GLY J  31      98.738   3.349  39.783  1.00 97.89           O  
ATOM    245  N   PHE J  32      99.150   1.952  38.072  1.00 98.46           N  
ATOM    246  CA  PHE J  32      97.891   2.240  37.388  1.00 98.42           C  
ATOM    247  C   PHE J  32      96.776   1.262  37.770  1.00 98.14           C  
ATOM    248  O   PHE J  32      95.658   1.371  37.258  1.00 97.40           O  
ATOM    249  CB  PHE J  32      98.102   2.294  35.874  1.00 98.46           C  
ATOM    250  CG  PHE J  32      98.723   3.582  35.404  1.00 98.64           C  
ATOM    251  CD1 PHE J  32      97.928   4.695  35.171  1.00 98.43           C  
ATOM    252  CD2 PHE J  32     100.091   3.692  35.214  1.00 98.44           C  
ATOM    253  CE1 PHE J  32      98.488   5.892  34.744  1.00 98.31           C  
ATOM    254  CE2 PHE J  32     100.659   4.886  34.788  1.00 98.35           C  
ATOM    255  CZ  PHE J  32      99.852   5.987  34.550  1.00 98.53           C  
ATOM    256  N   GLU J  33      97.073   0.331  38.671  1.00 97.71           N  
ATOM    257  CA  GLU J  33      96.061  -0.540  39.267  1.00 97.52           C  
ATOM    258  C   GLU J  33      95.253  -1.294  38.213  1.00 97.31           C  
ATOM    259  O   GLU J  33      94.025  -1.416  38.302  1.00 95.10           O  
ATOM    260  CB  GLU J  33      95.156   0.261  40.210  1.00 97.01           C  
ATOM    261  CG  GLU J  33      95.941   0.909  41.346  0.97 94.27           C  
ATOM    262  CD  GLU J  33      95.082   1.712  42.306  0.96 90.91           C  
ATOM    263  OE1 GLU J  33      93.841   1.637  42.222  0.96 84.50           O  
ATOM    264  OE2 GLU J  33      95.659   2.421  43.152  0.96 84.61           O  
ATOM    265  N   GLY J  34      95.955  -1.796  37.202  0.99 94.71           N  
ATOM    266  CA  GLY J  34      95.334  -2.578  36.147  0.99 94.22           C  
ATOM    267  C   GLY J  34      94.788  -1.777  34.983  0.99 95.42           C  
ATOM    268  O   GLY J  34      94.438  -2.359  33.949  0.99 92.34           O  
ATOM    269  N   ASP J  35      94.704  -0.454  35.110  0.99 97.47           N  
ATOM    270  CA  ASP J  35      94.214   0.406  34.033  1.00 97.62           C  
ATOM    271  C   ASP J  35      95.379   0.811  33.140  1.00 97.99           C  
ATOM    272  O   ASP J  35      95.709   1.998  33.006  1.00 97.38           O  
ATOM    273  CB  ASP J  35      93.501   1.630  34.614  1.00 96.73           C  
ATOM    274  CG  ASP J  35      92.816   2.474  33.550  0.99 94.02           C  
ATOM    275  OD1 ASP J  35      92.618   1.975  32.423  0.98 91.25           O  
ATOM    276  OD2 ASP J  35      92.477   3.634  33.856  0.98 90.18           O  
ATOM    277  N   PHE J  36      96.013  -0.180  32.539  1.00 98.35           N  
ATOM    278  CA  PHE J  36      97.201   0.047  31.726  1.00 98.42           C  
ATOM    279  C   PHE J  36      97.313  -1.074  30.705  1.00 98.35           C  
ATOM    280  O   PHE J  36      97.639  -2.213  31.047  1.00 97.98           O  
ATOM    281  CB  PHE J  36      98.459   0.135  32.599  1.00 98.42           C  
ATOM    282  CG  PHE J  36      99.583   0.890  31.947  1.00 98.62           C  
ATOM    283  CD1 PHE J  36      99.592   2.276  31.962  1.00 98.47           C  
ATOM    284  CD2 PHE J  36     100.609   0.225  31.308  1.00 98.45           C  
ATOM    285  CE1 PHE J  36     100.614   2.984  31.352  1.00 98.35           C  
ATOM    286  CE2 PHE J  36     101.639   0.928  30.695  1.00 98.36           C  
ATOM    287  CZ  PHE J  36     101.638   2.311  30.719  1.00 98.52           C  
ATOM    288  N   SER J  37      97.020  -0.739  29.465  1.00 98.41           N  
ATOM    289  CA  SER J  37      96.882  -1.720  28.398  1.00 98.38           C  
ATOM    290  C   SER J  37      98.195  -1.955  27.660  1.00 98.40           C  
ATOM    291  O   SER J  37      99.183  -1.246  27.849  1.00 98.14           O  
ATOM    292  CB  SER J  37      95.831  -1.243  27.394  1.00 98.19           C  
ATOM    293  OG  SER J  37      96.309  -0.119  26.675  1.00 97.08           O  
ATOM    294  N   HIS J  38      98.172  -2.948  26.776  1.00 98.03           N  
ATOM    295  CA  HIS J  38      99.287  -3.192  25.875  1.00 97.73           C  
ATOM    296  C   HIS J  38      99.622  -1.941  25.063  1.00 98.11           C  
ATOM    297  O   HIS J  38     100.794  -1.579  24.916  1.00 97.77           O  
ATOM    298  CB  HIS J  38      98.955  -4.360  24.947  1.00 96.42           C  
ATOM    299  CG  HIS J  38      99.950  -4.567  23.849  0.99 85.28           C  
ATOM    300  ND1 HIS J  38      99.855  -3.934  22.635  0.98 72.77           N  
ATOM    301  CD2 HIS J  38     101.062  -5.335  23.788  0.98 74.26           C  
ATOM    302  CE1 HIS J  38     100.862  -4.304  21.868  0.98 73.09           C  
ATOM    303  NE2 HIS J  38     101.611  -5.155  22.538  0.98 75.37           N  
ATOM    304  N   ASP J  39      98.599  -1.265  24.531  1.00 98.53           N  
ATOM    305  CA  ASP J  39      98.847  -0.044  23.763  1.00 98.66           C  
ATOM    306  C   ASP J  39      99.432   1.061  24.643  1.00 98.74           C  
ATOM    307  O   ASP J  39     100.319   1.796  24.206  1.00 98.63           O  
ATOM    308  CB  ASP J  39      97.569   0.445  23.080  1.00 98.56           C  
ATOM    309  CG  ASP J  39      97.205  -0.372  21.852  1.00 98.13           C  
ATOM    310  OD1 ASP J  39      98.113  -0.949  21.212  1.00 96.94           O  
ATOM    311  OD2 ASP J  39      96.003  -0.425  21.519  1.00 96.47           O  
ATOM    312  N   ASP J  40      98.950   1.185  25.886  1.00 98.70           N  
ATOM    313  CA  ASP J  40      99.515   2.174  26.804  1.00 98.75           C  
ATOM    314  C   ASP J  40     101.007   1.920  27.016  1.00 98.78           C  
ATOM    315  O   ASP J  40     101.810   2.855  27.065  1.00 98.69           O  
ATOM    316  CB  ASP J  40      98.799   2.147  28.160  1.00 98.72           C  
ATOM    317  CG  ASP J  40      97.349   2.593  28.094  1.00 98.58           C  
ATOM    318  OD1 ASP J  40      97.007   3.422  27.218  1.00 98.13           O  
ATOM    319  OD2 ASP J  40      96.555   2.112  28.932  1.00 98.02           O  
ATOM    320  N   PHE J  41     101.381   0.654  27.154  1.00 98.54           N  
ATOM    321  CA  PHE J  41     102.793   0.325  27.326  1.00 98.39           C  
ATOM    322  C   PHE J  41     103.595   0.662  26.072  1.00 98.56           C  
ATOM    323  O   PHE J  41     104.693   1.218  26.155  1.00 98.42           O  
ATOM    324  CB  PHE J  41     102.973  -1.146  27.709  1.00 97.78           C  
ATOM    325  CG  PHE J  41     104.398  -1.493  28.041  1.00 94.78           C  
ATOM    326  CD1 PHE J  41     105.016  -0.939  29.151  1.00 91.78           C  
ATOM    327  CD2 PHE J  41     105.119  -2.350  27.234  1.00 91.70           C  
ATOM    328  CE1 PHE J  41     106.336  -1.240  29.457  1.00 89.57           C  
ATOM    329  CE2 PHE J  41     106.440  -2.658  27.530  1.00 89.20           C  
ATOM    330  CZ  PHE J  41     107.048  -2.101  28.644  1.00 87.68           C  
ATOM    331  N   ALA J  42     103.054   0.347  24.900  1.00 98.41           N  
ATOM    332  CA  ALA J  42     103.726   0.715  23.656  1.00 98.39           C  
ATOM    333  C   ALA J  42     103.939   2.227  23.571  1.00 98.59           C  
ATOM    334  O   ALA J  42     104.985   2.689  23.110  1.00 98.50           O  
ATOM    335  CB  ALA J  42     102.926   0.210  22.457  1.00 98.01           C  
ATOM    336  N   HIS J  43     102.950   3.003  24.035  1.00 98.81           N  
ATOM    337  CA  HIS J  43     103.051   4.467  24.015  1.00 98.89           C  
ATOM    338  C   HIS J  43     104.120   5.007  24.957  1.00 98.92           C  
ATOM    339  O   HIS J  43     104.510   6.170  24.841  1.00 98.86           O  
ATOM    340  CB  HIS J  43     101.707   5.098  24.386  1.00 98.82           C  
ATOM    341  CG  HIS J  43     100.603   4.777  23.434  1.00 98.62           C  
ATOM    342  ND1 HIS J  43      99.277   4.956  23.754  1.00 94.70           N  
ATOM    343  CD2 HIS J  43     100.630   4.277  22.179  1.00 94.73           C  
ATOM    344  CE1 HIS J  43      98.526   4.579  22.731  1.00 95.06           C  
ATOM    345  NE2 HIS J  43      99.318   4.161  21.762  1.00 95.76           N  
ATOM    346  N   THR J  44     104.575   4.187  25.892  1.00 98.89           N  
ATOM    347  CA  THR J  44     105.587   4.575  26.872  1.00 98.90           C  
ATOM    348  C   THR J  44     107.001   4.537  26.291  1.00 98.93           C  
ATOM    349  O   THR J  44     107.918   5.171  26.825  1.00 98.87           O  
ATOM    350  CB  THR J  44     105.499   3.642  28.092  1.00 98.76           C  
ATOM    351  OG1 THR J  44     104.164   3.673  28.612  1.00 96.66           O  
ATOM    352  CG2 THR J  44     106.467   4.030  29.198  1.00 97.11           C  
ATOM    353  N   LEU J  45     107.185   3.794  25.209  1.00 98.81           N  
ATOM    354  CA  LEU J  45     108.513   3.489  24.686  1.00 98.75           C  
ATOM    355  C   LEU J  45     108.878   4.331  23.474  1.00 98.82           C  
ATOM    356  O   LEU J  45     108.015   4.868  22.777  1.00 98.69           O  
ATOM    357  CB  LEU J  45     108.584   2.001  24.313  1.00 98.45           C  
ATOM    358  CG  LEU J  45     108.244   1.020  25.436  1.00 97.75           C  
ATOM    359  CD1 LEU J  45     108.298  -0.411  24.915  1.00 97.27           C  
ATOM    360  CD2 LEU J  45     109.171   1.211  26.628  1.00 96.83           C  
ATOM    361  N   GLY J  46     110.169   4.418  23.201  1.00 98.83           N  
ATOM    362  CA  GLY J  46     110.675   5.073  22.008  1.00 98.86           C  
ATOM    363  C   GLY J  46     111.129   6.505  22.194  1.00 98.93           C  
ATOM    364  O   GLY J  46     111.626   7.120  21.241  1.00 98.87           O  
ATOM    365  N   GLY J  47     110.965   7.048  23.390  1.00 98.94           N  
ATOM    366  CA  GLY J  47     111.392   8.400  23.701  1.00 98.96           C  
ATOM    367  C   GLY J  47     112.222   8.440  24.969  1.00 98.98           C  
ATOM    368  O   GLY J  47     112.959   7.503  25.278  1.00 98.96           O  
ATOM    369  N   MET J  48     112.087   9.540  25.705  1.00 98.98           N  
ATOM    370  CA  MET J  48     112.820   9.710  26.954  1.00 98.98           C  
ATOM    371  C   MET J  48     112.015   9.207  28.143  1.00 98.99           C  
ATOM    372  O   MET J  48     110.781   9.222  28.133  1.00 98.97           O  
ATOM    373  CB  MET J  48     113.171  11.183  27.180  1.00 98.96           C  
ATOM    374  CG  MET J  48     114.278  11.694  26.265  1.00 98.56           C  
ATOM    375  SD  MET J  48     115.881  10.920  26.569  1.00 98.56           S  
ATOM    376  CE  MET J  48     116.282  11.588  28.179  1.00 97.01           C  
ATOM    377  N   HIS J  49     112.741   8.797  29.170  1.00 98.97           N  
ATOM    378  CA  HIS J  49     112.172   8.434  30.461  1.00 98.97           C  
ATOM    379  C   HIS J  49     112.863   9.230  31.548  1.00 98.96           C  
ATOM    380  O   HIS J  49     114.091   9.337  31.548  1.00 98.90           O  
ATOM    381  CB  HIS J  49     112.383   6.942  30.745  1.00 98.97           C  
ATOM    382  CG  HIS J  49     111.875   6.042  29.664  1.00 98.96           C  
ATOM    383  ND1 HIS J  49     110.653   5.418  29.718  1.00 97.47           N  
ATOM    384  CD2 HIS J  49     112.436   5.675  28.486  1.00 97.51           C  
ATOM    385  CE1 HIS J  49     110.483   4.705  28.620  1.00 98.30           C  
ATOM    386  NE2 HIS J  49     111.546   4.840  27.853  1.00 98.59           N  
ATOM    387  N   VAL J  50     112.084   9.793  32.466  1.00 98.93           N  
ATOM    388  CA  VAL J  50     112.649  10.280  33.722  1.00 98.94           C  
ATOM    389  C   VAL J  50     112.237   9.284  34.792  1.00 98.93           C  
ATOM    390  O   VAL J  50     111.048   8.974  34.935  1.00 98.89           O  
ATOM    391  CB  VAL J  50     112.186  11.698  34.095  1.00 98.90           C  
ATOM    392  CG1 VAL J  50     113.020  12.225  35.268  1.00 98.73           C  
ATOM    393  CG2 VAL J  50     112.282  12.644  32.904  1.00 98.78           C  
ATOM    394  N   MET J  51     113.216   8.767  35.516  1.00 98.86           N  
ATOM    395  CA  MET J  51     112.987   7.724  36.501  1.00 98.78           C  
ATOM    396  C   MET J  51     113.477   8.192  37.860  1.00 98.72           C  
ATOM    397  O   MET J  51     114.581   8.729  37.974  1.00 98.48           O  
ATOM    398  CB  MET J  51     113.714   6.443  36.093  1.00 98.62           C  
ATOM    399  CG  MET J  51     113.151   5.814  34.833  1.00 97.13           C  
ATOM    400  SD  MET J  51     114.147   4.431  34.273  1.00 94.55           S  
ATOM    401  CE  MET J  51     112.864   3.363  33.643  1.00 85.61           C  
ATOM    402  N   ALA J  52     112.644   7.995  38.876  1.00 98.65           N  
ATOM    403  CA  ALA J  52     112.977   8.344  40.251  1.00 98.57           C  
ATOM    404  C   ALA J  52     113.335   7.077  41.015  1.00 98.42           C  
ATOM    405  O   ALA J  52     112.576   6.107  41.001  1.00 98.24           O  
ATOM    406  CB  ALA J  52     111.796   9.049  40.919  1.00 98.55           C  
ATOM    407  N   PHE J  53     114.480   7.100  41.684  1.00 98.15           N  
ATOM    408  CA  PHE J  53     114.983   5.945  42.421  1.00 97.94           C  
ATOM    409  C   PHE J  53     115.185   6.279  43.893  1.00 97.99           C  
ATOM    410  O   PHE J  53     115.755   7.318  44.231  1.00 97.81           O  
ATOM    411  CB  PHE J  53     116.322   5.464  41.855  1.00 97.71           C  
ATOM    412  CG  PHE J  53     116.235   4.815  40.504  1.00 97.73           C  
ATOM    413  CD1 PHE J  53     116.299   5.575  39.350  1.00 97.33           C  
ATOM    414  CD2 PHE J  53     116.098   3.440  40.392  1.00 97.42           C  
ATOM    415  CE1 PHE J  53     116.227   4.976  38.100  1.00 97.05           C  
ATOM    416  CE2 PHE J  53     116.024   2.833  39.151  1.00 97.18           C  
ATOM    417  CZ  PHE J  53     116.089   3.604  38.004  1.00 97.33           C  
ATOM    418  N   ASP J  54     114.732   5.386  44.755  1.00 97.56           N  
ATOM    419  CA  ASP J  54     115.109   5.393  46.166  1.00 97.46           C  
ATOM    420  C   ASP J  54     116.158   4.299  46.325  1.00 97.31           C  
ATOM    421  O   ASP J  54     115.829   3.110  46.347  1.00 96.68           O  
ATOM    422  CB  ASP J  54     113.896   5.131  47.062  1.00 97.26           C  
ATOM    423  CG  ASP J  54     114.240   5.155  48.542  1.00 96.86           C  
ATOM    424  OD1 ASP J  54     115.367   5.567  48.893  1.00 95.88           O  
ATOM    425  OD2 ASP J  54     113.373   4.764  49.353  1.00 95.53           O  
ATOM    426  N   GLN J  55     117.412   4.706  46.393  1.00 96.74           N  
ATOM    427  CA  GLN J  55     118.539   3.788  46.305  1.00 95.86           C  
ATOM    428  C   GLN J  55     118.426   2.970  45.018  1.00 95.12           C  
ATOM    429  O   GLN J  55     118.466   3.543  43.932  1.00 91.20           O  
ATOM    430  CB  GLN J  55     118.663   2.941  47.575  1.00 94.99           C  
ATOM    431  CG  GLN J  55     118.809   3.808  48.831  0.96 91.06           C  
ATOM    432  CD  GLN J  55     119.179   3.021  50.065  0.96 83.71           C  
ATOM    433  OE1 GLN J  55     119.771   1.947  49.979  0.95 77.53           O  
ATOM    434  NE2 GLN J  55     118.848   3.551  51.231  0.95 72.96           N  
ATOM    435  N   GLN J  56     118.257   1.669  45.099  1.00 95.55           N  
ATOM    436  CA  GLN J  56     118.184   0.832  43.903  1.00 94.54           C  
ATOM    437  C   GLN J  56     116.755   0.624  43.405  1.00 95.19           C  
ATOM    438  O   GLN J  56     116.548   0.006  42.357  1.00 93.48           O  
ATOM    439  CB  GLN J  56     118.826  -0.532  44.171  1.00 92.33           C  
ATOM    440  CG  GLN J  56     120.272  -0.464  44.652  0.93 84.17           C  
ATOM    441  CD  GLN J  56     121.170   0.288  43.692  0.91 76.88           C  
ATOM    442  OE1 GLN J  56     121.100   0.091  42.481  0.91 70.10           O  
ATOM    443  NE2 GLN J  56     122.023   1.153  44.231  0.90 66.04           N  
ATOM    444  N   LYS J  57     115.772   1.134  44.143  1.00 96.67           N  
ATOM    445  CA  LYS J  57     114.373   0.854  43.869  1.00 97.06           C  
ATOM    446  C   LYS J  57     113.756   1.939  42.988  1.00 97.60           C  
ATOM    447  O   LYS J  57     113.804   3.120  43.329  1.00 97.55           O  
ATOM    448  CB  LYS J  57     113.605   0.757  45.189  1.00 96.94           C  
ATOM    449  CG  LYS J  57     112.124   0.462  45.039  0.99 95.83           C  
ATOM    450  CD  LYS J  57     111.468   0.348  46.412  0.98 93.87           C  
ATOM    451  CE  LYS J  57     109.960   0.206  46.295  0.98 91.11           C  
ATOM    452  NZ  LYS J  57     109.568  -1.065  45.636  0.98 85.55           N  
ATOM    453  N   LEU J  58     113.158   1.535  41.869  1.00 97.93           N  
ATOM    454  CA  LEU J  58     112.423   2.469  41.021  1.00 98.22           C  
ATOM    455  C   LEU J  58     111.090   2.799  41.681  1.00 98.32           C  
ATOM    456  O   LEU J  58     110.279   1.900  41.919  1.00 98.29           O  
ATOM    457  CB  LEU J  58     112.186   1.860  39.635  1.00 98.37           C  
ATOM    458  CG  LEU J  58     111.413   2.743  38.651  1.00 98.39           C  
ATOM    459  CD1 LEU J  58     112.235   3.962  38.251  1.00 98.30           C  
ATOM    460  CD2 LEU J  58     111.013   1.939  37.417  1.00 98.27           C  
ATOM    461  N   VAL J  59     110.863   4.083  41.971  1.00 98.39           N  
ATOM    462  CA  VAL J  59     109.646   4.508  42.666  1.00 98.42           C  
ATOM    463  C   VAL J  59     108.813   5.517  41.881  1.00 98.60           C  
ATOM    464  O   VAL J  59     107.691   5.821  42.281  1.00 98.57           O  
ATOM    465  CB  VAL J  59     109.955   5.072  44.071  1.00 98.14           C  
ATOM    466  CG1 VAL J  59     110.628   4.004  44.935  1.00 97.61           C  
ATOM    467  CG2 VAL J  59     110.807   6.333  43.998  1.00 97.66           C  
ATOM    468  N   GLY J  60     109.335   6.057  40.780  1.00 98.67           N  
ATOM    469  CA  GLY J  60     108.580   6.991  39.955  1.00 98.75           C  
ATOM    470  C   GLY J  60     109.066   6.993  38.525  1.00 98.80           C  
ATOM    471  O   GLY J  60     110.219   6.649  38.248  1.00 98.78           O  
ATOM    472  N   HIS J  61     108.174   7.399  37.619  1.00 98.91           N  
ATOM    473  CA  HIS J  61     108.495   7.387  36.199  1.00 98.95           C  
ATOM    474  C   HIS J  61     107.608   8.354  35.439  1.00 98.95           C  
ATOM    475  O   HIS J  61     106.453   8.576  35.814  1.00 98.95           O  
ATOM    476  CB  HIS J  61     108.304   5.975  35.625  1.00 98.94           C  
ATOM    477  CG  HIS J  61     108.318   5.923  34.121  1.00 98.96           C  
ATOM    478  ND1 HIS J  61     107.180   6.075  33.359  1.00 96.98           N  
ATOM    479  CD2 HIS J  61     109.342   5.760  33.246  1.00 96.88           C  
ATOM    480  CE1 HIS J  61     107.503   5.999  32.076  1.00 98.03           C  
ATOM    481  NE2 HIS J  61     108.804   5.811  31.976  1.00 98.39           N  
ATOM    482  N   VAL J  62     108.150   8.906  34.362  1.00 98.98           N  
ATOM    483  CA  VAL J  62     107.363   9.593  33.341  1.00 98.98           C  
ATOM    484  C   VAL J  62     108.098   9.438  32.015  1.00 98.99           C  
ATOM    485  O   VAL J  62     109.332   9.360  31.990  1.00 98.97           O  
ATOM    486  CB  VAL J  62     107.109  11.079  33.699  1.00 98.97           C  
ATOM    487  CG1 VAL J  62     108.417  11.870  33.777  1.00 98.74           C  
ATOM    488  CG2 VAL J  62     106.125  11.726  32.733  1.00 98.72           C  
ATOM    489  N   ALA J  63     107.353   9.355  30.914  1.00 98.99           N  
ATOM    490  CA  ALA J  63     107.948   9.276  29.581  1.00 98.99           C  
ATOM    491  C   ALA J  63     107.592  10.507  28.759  1.00 98.99           C  
ATOM    492  O   ALA J  63     106.530  11.107  28.952  1.00 98.98           O  
ATOM    493  CB  ALA J  63     107.488   8.012  28.853  1.00 98.97           C  
ATOM    494  N   ILE J  64     108.488  10.875  27.839  1.00 98.99           N  
ATOM    495  CA  ILE J  64     108.267  11.965  26.889  1.00 98.99           C  
ATOM    496  C   ILE J  64     108.492  11.405  25.495  1.00 98.99           C  
ATOM    497  O   ILE J  64     109.612  11.027  25.137  1.00 98.97           O  
ATOM    498  CB  ILE J  64     109.194  13.173  27.137  1.00 98.98           C  
ATOM    499  CG1 ILE J  64     109.093  13.681  28.584  1.00 98.81           C  
ATOM    500  CG2 ILE J  64     108.854  14.293  26.158  1.00 98.88           C  
ATOM    501  CD1 ILE J  64     110.103  13.065  29.543  1.00 98.09           C  
ATOM    502  N   ILE J  65     107.408  11.354  24.718  1.00 98.96           N  
ATOM    503  CA  ILE J  65     107.376  10.734  23.397  1.00 98.93           C  
ATOM    504  C   ILE J  65     107.351  11.821  22.334  1.00 98.95           C  
ATOM    505  O   ILE J  65     106.597  12.792  22.451  1.00 98.87           O  
ATOM    506  CB  ILE J  65     106.110   9.854  23.267  1.00 98.51           C  
ATOM    507  CG1 ILE J  65     106.111   8.755  24.338  1.00 92.09           C  
ATOM    508  CG2 ILE J  65     105.968   9.283  21.862  1.00 92.67           C  
ATOM    509  CD1 ILE J  65     107.354   7.895  24.342  1.00 91.81           C  
ATOM    510  N   GLN J  66     108.147  11.666  21.284  1.00 98.96           N  
ATOM    511  CA  GLN J  66     108.098  12.608  20.168  1.00 98.95           C  
ATOM    512  C   GLN J  66     106.903  12.298  19.282  1.00 98.96           C  
ATOM    513  O   GLN J  66     106.758  11.177  18.789  1.00 98.89           O  
ATOM    514  CB  GLN J  66     109.388  12.537  19.348  1.00 98.86           C  
ATOM    515  CG  GLN J  66     109.434  13.570  18.230  1.00 97.92           C  
ATOM    516  CD  GLN J  66     110.802  13.667  17.580  1.00 96.74           C  
ATOM    517  OE1 GLN J  66     111.629  12.755  17.696  1.00 92.28           O  
ATOM    518  NE2 GLN J  66     111.055  14.775  16.904  1.00 90.58           N  
ATOM    519  N   ARG J  67     106.048  13.302  19.084  1.00 98.97           N  
ATOM    520  CA  ARG J  67     104.923  13.185  18.165  1.00 98.96           C  
ATOM    521  C   ARG J  67     104.914  14.384  17.230  1.00 98.93           C  
ATOM    522  O   ARG J  67     105.445  15.451  17.552  1.00 98.85           O  
ATOM    523  CB  ARG J  67     103.588  13.063  18.919  1.00 98.96           C  
ATOM    524  CG  ARG J  67     103.528  11.817  19.813  1.00 98.86           C  
ATOM    525  CD  ARG J  67     102.186  11.647  20.497  1.00 98.83           C  
ATOM    526  NE  ARG J  67     101.131  11.294  19.550  1.00 98.81           N  
ATOM    527  CZ  ARG J  67      99.876  11.000  19.899  1.00 98.85           C  
ATOM    528  NH1 ARG J  67      99.513  11.024  21.174  1.00 98.06           N  
ATOM    529  NH2 ARG J  67      98.982  10.675  18.970  1.00 98.23           N  
ATOM    530  N   HIS J  68     104.324  14.182  16.052  1.00 98.91           N  
ATOM    531  CA  HIS J  68     104.271  15.196  15.010  1.00 98.86           C  
ATOM    532  C   HIS J  68     102.813  15.493  14.711  1.00 98.84           C  
ATOM    533  O   HIS J  68     102.068  14.607  14.289  1.00 98.54           O  
ATOM    534  CB  HIS J  68     104.990  14.709  13.752  1.00 98.71           C  
ATOM    535  CG  HIS J  68     106.421  14.347  13.997  1.00 98.42           C  
ATOM    536  ND1 HIS J  68     107.443  15.265  13.935  1.00 93.54           N  
ATOM    537  CD2 HIS J  68     106.995  13.167  14.335  1.00 93.73           C  
ATOM    538  CE1 HIS J  68     108.588  14.666  14.217  1.00 93.92           C  
ATOM    539  NE2 HIS J  68     108.348  13.393  14.463  1.00 95.02           N  
ATOM    540  N   MET J  69     102.413  16.729  14.948  1.00 98.84           N  
ATOM    541  CA  MET J  69     101.012  17.120  14.827  1.00 98.83           C  
ATOM    542  C   MET J  69     100.877  18.362  13.960  1.00 98.75           C  
ATOM    543  O   MET J  69     101.872  18.974  13.558  1.00 98.56           O  
ATOM    544  CB  MET J  69     100.405  17.387  16.215  1.00 98.82           C  
ATOM    545  CG  MET J  69     100.558  16.231  17.181  1.00 98.59           C  
ATOM    546  SD  MET J  69      99.510  16.430  18.625  1.00 98.42           S  
ATOM    547  CE  MET J  69     100.008  15.004  19.592  1.00 97.39           C  
ATOM    548  N   ALA J  70      99.635  18.727  13.690  1.00 98.74           N  
ATOM    549  CA  ALA J  70      99.315  20.006  13.072  1.00 98.70           C  
ATOM    550  C   ALA J  70      98.557  20.867  14.069  1.00 98.73           C  
ATOM    551  O   ALA J  70      97.694  20.376  14.802  1.00 98.64           O  
ATOM    552  CB  ALA J  70      98.487  19.811  11.802  1.00 98.49           C  
ATOM    553  N   LEU J  71      98.898  22.143  14.083  1.00 98.28           N  
ATOM    554  CA  LEU J  71      98.226  23.163  14.871  1.00 97.96           C  
ATOM    555  C   LEU J  71      97.537  24.062  13.858  1.00 97.89           C  
ATOM    556  O   LEU J  71      98.193  24.845  13.163  1.00 97.11           O  
ATOM    557  CB  LEU J  71      99.256  23.936  15.692  1.00 96.91           C  
ATOM    558  CG  LEU J  71      98.762  24.926  16.723  1.00 92.28           C  
ATOM    559  CD1 LEU J  71      98.061  24.189  17.854  1.00 89.17           C  
ATOM    560  CD2 LEU J  71      99.936  25.731  17.265  1.00 89.30           C  
ATOM    561  N   ASP J  72      96.210  23.925  13.741  1.00 97.00           N  
ATOM    562  CA  ASP J  72      95.504  24.438  12.575  1.00 96.28           C  
ATOM    563  C   ASP J  72      96.227  23.957  11.308  1.00 95.03           C  
ATOM    564  O   ASP J  72      96.292  22.752  11.070  1.00 87.42           O  
ATOM    565  CB  ASP J  72      95.317  25.958  12.643  1.00 95.04           C  
ATOM    566  CG  ASP J  72      94.320  26.382  13.712  0.99 92.81           C  
ATOM    567  OD1 ASP J  72      93.488  25.542  14.135  0.99 88.78           O  
ATOM    568  OD2 ASP J  72      94.357  27.560  14.122  0.99 89.09           O  
ATOM    569  N   ASN J  73      96.796  24.848  10.517  1.00 93.63           N  
ATOM    570  CA  ASN J  73      97.432  24.468   9.249  1.00 92.60           C  
ATOM    571  C   ASN J  73      98.935  24.222   9.361  1.00 94.37           C  
ATOM    572  O   ASN J  73      99.571  23.875   8.361  1.00 92.21           O  
ATOM    573  CB  ASN J  73      97.213  25.566   8.203  1.00 87.25           C  
ATOM    574  CG  ASN J  73      95.749  25.858   7.951  0.95 79.80           C  
ATOM    575  OD1 ASN J  73      94.887  25.000   8.143  0.95 70.81           O  
ATOM    576  ND2 ASN J  73      95.461  27.082   7.519  0.94 69.91           N  
ATOM    577  N   THR J  74      99.515  24.398  10.543  1.00 97.51           N  
ATOM    578  CA  THR J  74     100.963  24.487  10.711  1.00 97.57           C  
ATOM    579  C   THR J  74     101.513  23.269  11.440  1.00 98.01           C  
ATOM    580  O   THR J  74     100.955  22.866  12.460  1.00 97.92           O  
ATOM    581  CB  THR J  74     101.302  25.750  11.515  1.00 96.70           C  
ATOM    582  OG1 THR J  74     100.725  26.887  10.863  1.00 90.92           O  
ATOM    583  CG2 THR J  74     102.802  25.949  11.642  1.00 90.42           C  
ATOM    584  N   PRO J  75     102.624  22.683  10.957  1.00 98.02           N  
ATOM    585  CA  PRO J  75     103.233  21.584  11.710  1.00 98.05           C  
ATOM    586  C   PRO J  75     103.764  22.066  13.054  1.00 98.06           C  
ATOM    587  O   PRO J  75     104.259  23.195  13.170  1.00 97.92           O  
ATOM    588  CB  PRO J  75     104.374  21.102  10.805  1.00 97.80           C  
ATOM    589  CG  PRO J  75     104.669  22.260   9.908  1.00 96.22           C  
ATOM    590  CD  PRO J  75     103.368  22.993   9.722  1.00 97.82           C  
ATOM    591  N   ILE J  76     103.654  21.204  14.057  1.00 98.15           N  
ATOM    592  CA  ILE J  76     104.196  21.506  15.377  1.00 98.20           C  
ATOM    593  C   ILE J  76     104.806  20.239  15.966  1.00 98.37           C  
ATOM    594  O   ILE J  76     104.215  19.156  15.897  1.00 98.37           O  
ATOM    595  CB  ILE J  76     103.125  22.127  16.309  1.00 98.08           C  
ATOM    596  CG1 ILE J  76     103.775  22.689  17.571  1.00 97.57           C  
ATOM    597  CG2 ILE J  76     102.003  21.142  16.637  1.00 97.41           C  
ATOM    598  CD1 ILE J  76     102.908  23.707  18.298  1.00 96.82           C  
ATOM    599  N   SER J  77     106.012  20.377  16.521  1.00 98.26           N  
ATOM    600  CA  SER J  77     106.689  19.258  17.161  1.00 98.22           C  
ATOM    601  C   SER J  77     106.254  19.184  18.621  1.00 98.47           C  
ATOM    602  O   SER J  77     106.251  20.191  19.335  1.00 98.46           O  
ATOM    603  CB  SER J  77     108.210  19.392  17.051  1.00 97.70           C  
ATOM    604  OG  SER J  77     108.683  20.519  17.754  1.00 91.56           O  
ATOM    605  N   VAL J  78     105.884  17.988  19.048  1.00 98.58           N  
ATOM    606  CA  VAL J  78     105.281  17.766  20.361  1.00 98.73           C  
ATOM    607  C   VAL J  78     106.095  16.757  21.157  1.00 98.80           C  
ATOM    608  O   VAL J  78     106.455  15.691  20.647  1.00 98.83           O  
ATOM    609  CB  VAL J  78     103.825  17.265  20.209  1.00 98.76           C  
ATOM    610  CG1 VAL J  78     103.243  16.818  21.555  1.00 98.63           C  
ATOM    611  CG2 VAL J  78     102.953  18.346  19.571  1.00 98.69           C  
ATOM    612  N   GLY J  79     106.367  17.103  22.413  1.00 98.81           N  
ATOM    613  CA  GLY J  79     106.807  16.134  23.402  1.00 98.88           C  
ATOM    614  C   GLY J  79     105.580  15.699  24.182  1.00 98.94           C  
ATOM    615  O   GLY J  79     105.030  16.472  24.965  1.00 98.94           O  
ATOM    616  N   TYR J  80     105.135  14.465  23.950  1.00 98.97           N  
ATOM    617  CA  TYR J  80     103.877  13.977  24.509  1.00 98.99           C  
ATOM    618  C   TYR J  80     104.175  13.138  25.745  1.00 98.99           C  
ATOM    619  O   TYR J  80     104.924  12.157  25.679  1.00 98.98           O  
ATOM    620  CB  TYR J  80     103.097  13.172  23.458  1.00 98.98           C  
ATOM    621  CG  TYR J  80     101.642  13.022  23.826  1.00 98.98           C  
ATOM    622  CD1 TYR J  80     100.720  13.988  23.444  1.00 98.90           C  
ATOM    623  CD2 TYR J  80     101.205  11.956  24.593  1.00 98.90           C  
ATOM    624  CE1 TYR J  80      99.386  13.890  23.810  1.00 98.84           C  
ATOM    625  CE2 TYR J  80      99.867  11.847  24.968  1.00 98.84           C  
ATOM    626  CZ  TYR J  80      98.966  12.816  24.571  1.00 98.91           C  
ATOM    627  OH  TYR J  80      97.645  12.722  24.938  1.00 98.79           O  
ATOM    628  N   VAL J  81     103.598  13.534  26.864  1.00 98.99           N  
ATOM    629  CA  VAL J  81     103.914  12.944  28.162  1.00 98.99           C  
ATOM    630  C   VAL J  81     103.021  11.735  28.426  1.00 98.99           C  
ATOM    631  O   VAL J  81     101.794  11.820  28.322  1.00 98.97           O  
ATOM    632  CB  VAL J  81     103.768  13.994  29.278  1.00 98.98           C  
ATOM    633  CG1 VAL J  81     104.029  13.377  30.651  1.00 98.90           C  
ATOM    634  CG2 VAL J  81     104.717  15.168  29.020  1.00 98.91           C  
ATOM    635  N   GLU J  82     103.649  10.620  28.776  1.00 98.98           N  
ATOM    636  CA  GLU J  82     102.954   9.344  28.963  1.00 98.98           C  
ATOM    637  C   GLU J  82     103.389   8.665  30.249  1.00 98.98           C  
ATOM    638  O   GLU J  82     104.529   8.820  30.699  1.00 98.96           O  
ATOM    639  CB  GLU J  82     103.275   8.384  27.801  1.00 98.93           C  
ATOM    640  CG  GLU J  82     102.772   8.815  26.433  1.00 98.46           C  
ATOM    641  CD  GLU J  82     101.290   8.536  26.212  1.00 98.41           C  
ATOM    642  OE1 GLU J  82     100.600   8.073  27.150  1.00 96.75           O  
ATOM    643  OE2 GLU J  82     100.815   8.782  25.079  1.00 96.97           O  
ATOM    644  N   ALA J  83     102.458   7.871  30.814  1.00 98.97           N  
ATOM    645  CA  ALA J  83     102.815   6.858  31.800  1.00 98.97           C  
ATOM    646  C   ALA J  83     103.504   7.433  33.032  1.00 98.98           C  
ATOM    647  O   ALA J  83     104.437   6.834  33.580  1.00 98.93           O  
ATOM    648  CB  ALA J  83     103.666   5.765  31.156  1.00 98.93           C  
ATOM    649  N   MET J  84     103.031   8.595  33.484  1.00 98.97           N  
ATOM    650  CA  MET J  84     103.533   9.149  34.729  1.00 98.96           C  
ATOM    651  C   MET J  84     102.937   8.388  35.908  1.00 98.95           C  
ATOM    652  O   MET J  84     101.721   8.206  35.985  1.00 98.82           O  
ATOM    653  CB  MET J  84     103.216  10.632  34.851  1.00 98.92           C  
ATOM    654  CG  MET J  84     103.819  11.208  36.117  1.00 98.32           C  
ATOM    655  SD  MET J  84     103.722  12.988  36.196  1.00 97.62           S  
ATOM    656  CE  MET J  84     104.284  13.209  37.880  1.00 94.52           C  
ATOM    657  N   VAL J  85     103.800   7.959  36.811  1.00 98.94           N  
ATOM    658  CA  VAL J  85     103.353   7.171  37.952  1.00 98.93           C  
ATOM    659  C   VAL J  85     104.367   7.278  39.079  1.00 98.94           C  
ATOM    660  O   VAL J  85     105.575   7.380  38.839  1.00 98.87           O  
ATOM    661  CB  VAL J  85     103.118   5.690  37.557  1.00 98.82           C  
ATOM    662  CG1 VAL J  85     104.438   4.987  37.216  1.00 97.60           C  
ATOM    663  CG2 VAL J  85     102.364   4.938  38.641  1.00 97.16           C  
ATOM    664  N   VAL J  86     103.860   7.288  40.301  1.00 98.79           N  
ATOM    665  CA  VAL J  86     104.682   7.177  41.507  1.00 98.75           C  
ATOM    666  C   VAL J  86     104.109   6.032  42.336  1.00 98.68           C  
ATOM    667  O   VAL J  86     102.887   5.903  42.472  1.00 98.52           O  
ATOM    668  CB  VAL J  86     104.704   8.500  42.306  1.00 98.68           C  
ATOM    669  CG1 VAL J  86     105.392   8.330  43.670  1.00 98.48           C  
ATOM    670  CG2 VAL J  86     105.416   9.593  41.499  1.00 98.54           C  
ATOM    671  N   GLU J  87     104.987   5.194  42.868  1.00 98.55           N  
ATOM    672  CA  GLU J  87     104.552   4.072  43.694  1.00 98.34           C  
ATOM    673  C   GLU J  87     103.700   4.585  44.862  1.00 98.30           C  
ATOM    674  O   GLU J  87     104.012   5.608  45.468  1.00 98.01           O  
ATOM    675  CB  GLU J  87     105.763   3.303  44.215  1.00 97.87           C  
ATOM    676  CG  GLU J  87     105.404   2.039  44.970  1.00 94.12           C  
ATOM    677  CD  GLU J  87     106.637   1.288  45.421  1.00 90.96           C  
ATOM    678  OE1 GLU J  87     107.400   0.825  44.540  1.00 85.10           O  
ATOM    679  OE2 GLU J  87     106.848   1.164  46.642  0.99 84.41           O  
ATOM    680  N   GLN J  88     102.624   3.862  45.186  1.00 98.01           N  
ATOM    681  CA  GLN J  88     101.643   4.341  46.161  1.00 97.87           C  
ATOM    682  C   GLN J  88     102.268   4.825  47.470  1.00 98.00           C  
ATOM    683  O   GLN J  88     101.926   5.902  47.966  1.00 97.67           O  
ATOM    684  CB  GLN J  88     100.607   3.252  46.463  1.00 97.15           C  
ATOM    685  CG  GLN J  88      99.605   3.620  47.563  0.98 86.98           C  
ATOM    686  CD  GLN J  88      98.708   4.786  47.184  0.97 81.07           C  
ATOM    687  OE1 GLN J  88      98.121   4.806  46.097  0.97 74.22           O  
ATOM    688  NE2 GLN J  88      98.582   5.755  48.081  0.97 69.61           N  
ATOM    689  N   SER J  89     103.188   4.061  48.030  1.00 97.64           N  
ATOM    690  CA  SER J  89     103.771   4.400  49.333  1.00 97.37           C  
ATOM    691  C   SER J  89     104.710   5.603  49.273  1.00 97.44           C  
ATOM    692  O   SER J  89     105.106   6.118  50.321  1.00 96.89           O  
ATOM    693  CB  SER J  89     104.502   3.193  49.922  1.00 96.78           C  
ATOM    694  OG  SER J  89     105.582   2.794  49.100  1.00 93.05           O  
ATOM    695  N   TYR J  90     105.052   6.062  48.069  1.00 97.90           N  
ATOM    696  CA  TYR J  90     105.926   7.218  47.887  1.00 97.97           C  
ATOM    697  C   TYR J  90     105.176   8.476  47.449  1.00 98.17           C  
ATOM    698  O   TYR J  90     105.806   9.520  47.223  1.00 98.01           O  
ATOM    699  CB  TYR J  90     107.027   6.897  46.869  1.00 97.82           C  
ATOM    700  CG  TYR J  90     108.116   5.994  47.411  1.00 97.73           C  
ATOM    701  CD1 TYR J  90     107.948   4.617  47.462  1.00 97.40           C  
ATOM    702  CD2 TYR J  90     109.312   6.527  47.871  1.00 97.37           C  
ATOM    703  CE1 TYR J  90     108.948   3.788  47.957  1.00 97.05           C  
ATOM    704  CE2 TYR J  90     110.321   5.709  48.367  1.00 97.04           C  
ATOM    705  CZ  TYR J  90     110.132   4.341  48.408  1.00 97.13           C  
ATOM    706  OH  TYR J  90     111.126   3.527  48.897  1.00 96.55           O  
ATOM    707  N   ARG J  91     103.850   8.411  47.319  1.00 98.04           N  
ATOM    708  CA  ARG J  91     103.091   9.554  46.815  1.00 98.14           C  
ATOM    709  C   ARG J  91     102.998  10.676  47.846  1.00 97.85           C  
ATOM    710  O   ARG J  91     103.199  10.475  49.044  1.00 97.43           O  
ATOM    711  CB  ARG J  91     101.697   9.115  46.352  1.00 98.32           C  
ATOM    712  CG  ARG J  91     101.774   8.230  45.118  1.00 98.26           C  
ATOM    713  CD  ARG J  91     100.424   7.740  44.647  1.00 98.21           C  
ATOM    714  NE  ARG J  91     100.603   6.734  43.602  1.00 98.03           N  
ATOM    715  CZ  ARG J  91      99.643   5.972  43.106  1.00 98.13           C  
ATOM    716  NH1 ARG J  91      98.396   6.103  43.536  1.00 97.18           N  
ATOM    717  NH2 ARG J  91      99.935   5.076  42.173  1.00 97.49           N  
ATOM    718  N   ARG J  92     102.707  11.871  47.332  1.00 97.76           N  
ATOM    719  CA  ARG J  92     102.532  13.102  48.108  1.00 97.63           C  
ATOM    720  C   ARG J  92     103.782  13.498  48.886  1.00 97.36           C  
ATOM    721  O   ARG J  92     103.704  14.100  49.958  1.00 96.25           O  
ATOM    722  CB  ARG J  92     101.291  13.039  49.014  1.00 97.30           C  
ATOM    723  CG  ARG J  92     100.017  12.591  48.297  1.00 95.99           C  
ATOM    724  CD  ARG J  92      99.690  13.416  47.049  1.00 94.56           C  
ATOM    725  NE  ARG J  92      99.210  14.763  47.348  1.00 93.64           N  
ATOM    726  CZ  ARG J  92      97.934  15.092  47.546  1.00 94.17           C  
ATOM    727  NH1 ARG J  92      96.982  14.160  47.498  1.00 88.63           N  
ATOM    728  NH2 ARG J  92      97.603  16.348  47.800  1.00 90.11           N  
ATOM    729  N   GLN J  93     104.947  13.192  48.303  1.00 97.42           N  
ATOM    730  CA  GLN J  93     106.238  13.590  48.853  1.00 97.10           C  
ATOM    731  C   GLN J  93     107.007  14.509  47.905  1.00 97.43           C  
ATOM    732  O   GLN J  93     108.175  14.824  48.155  1.00 96.92           O  
ATOM    733  CB  GLN J  93     107.091  12.356  49.156  1.00 96.10           C  
ATOM    734  CG  GLN J  93     106.429  11.336  50.076  1.00 91.75           C  
ATOM    735  CD  GLN J  93     106.167  11.883  51.461  0.99 89.54           C  
ATOM    736  OE1 GLN J  93     107.006  12.585  52.028  0.99 81.56           O  
ATOM    737  NE2 GLN J  93     105.004  11.568  52.016  0.99 77.92           N  
ATOM    738  N   GLY J  94     106.388  14.919  46.795  1.00 97.38           N  
ATOM    739  CA  GLY J  94     107.018  15.802  45.824  1.00 97.69           C  
ATOM    740  C   GLY J  94     107.708  15.113  44.659  1.00 98.13           C  
ATOM    741  O   GLY J  94     108.297  15.792  43.809  1.00 98.08           O  
ATOM    742  N   ILE J  95     107.644  13.788  44.585  1.00 98.15           N  
ATOM    743  CA  ILE J  95     108.317  13.077  43.499  1.00 98.33           C  
ATOM    744  C   ILE J  95     107.671  13.402  42.153  1.00 98.55           C  
ATOM    745  O   ILE J  95     108.367  13.686  41.173  1.00 98.63           O  
ATOM    746  CB  ILE J  95     108.347  11.560  43.758  1.00 98.31           C  
ATOM    747  CG1 ILE J  95     109.255  11.267  44.961  1.00 98.06           C  
ATOM    748  CG2 ILE J  95     108.823  10.803  42.512  1.00 98.09           C  
ATOM    749  CD1 ILE J  95     109.208   9.820  45.440  1.00 97.76           C  
ATOM    750  N   GLY J  96     106.345  13.381  42.090  1.00 98.62           N  
ATOM    751  CA  GLY J  96     105.665  13.710  40.846  1.00 98.73           C  
ATOM    752  C   GLY J  96     106.016  15.102  40.352  1.00 98.78           C  
ATOM    753  O   GLY J  96     106.256  15.313  39.157  1.00 98.78           O  
ATOM    754  N   ARG J  97     106.074  16.060  41.256  1.00 98.54           N  
ATOM    755  CA  ARG J  97     106.437  17.425  40.888  1.00 98.49           C  
ATOM    756  C   ARG J  97     107.838  17.473  40.284  1.00 98.56           C  
ATOM    757  O   ARG J  97     108.051  18.128  39.260  1.00 98.51           O  
ATOM    758  CB  ARG J  97     106.342  18.349  42.100  1.00 98.26           C  
ATOM    759  CG  ARG J  97     106.615  19.810  41.764  1.00 96.54           C  
ATOM    760  CD  ARG J  97     106.399  20.710  42.984  1.00 93.84           C  
ATOM    761  NE  ARG J  97     106.531  22.120  42.628  0.99 87.23           N  
ATOM    762  CZ  ARG J  97     107.681  22.786  42.581  0.99 81.22           C  
ATOM    763  NH1 ARG J  97     108.822  22.182  42.885  0.99 73.67           N  
ATOM    764  NH2 ARG J  97     107.686  24.064  42.227  0.99 75.49           N  
ATOM    765  N   GLN J  98     108.793  16.790  40.895  1.00 98.35           N  
ATOM    766  CA  GLN J  98     110.156  16.795  40.370  1.00 98.29           C  
ATOM    767  C   GLN J  98     110.247  16.081  39.024  1.00 98.50           C  
ATOM    768  O   GLN J  98     110.973  16.525  38.130  1.00 98.52           O  
ATOM    769  CB  GLN J  98     111.125  16.186  41.382  1.00 97.96           C  
ATOM    770  CG  GLN J  98     111.323  17.055  42.620  1.00 93.68           C  
ATOM    771  CD  GLN J  98     111.853  18.439  42.278  1.00 90.90           C  
ATOM    772  OE1 GLN J  98     112.780  18.583  41.481  1.00 85.05           O  
ATOM    773  NE2 GLN J  98     111.265  19.468  42.875  1.00 81.95           N  
ATOM    774  N   LEU J  99     109.502  14.993  38.857  1.00 98.69           N  
ATOM    775  CA  LEU J  99     109.443  14.334  37.553  1.00 98.81           C  
ATOM    776  C   LEU J  99     108.947  15.304  36.484  1.00 98.86           C  
ATOM    777  O   LEU J  99     109.506  15.370  35.386  1.00 98.87           O  
ATOM    778  CB  LEU J  99     108.527  13.106  37.609  1.00 98.84           C  
ATOM    779  CG  LEU J  99     109.031  11.897  38.401  1.00 98.81           C  
ATOM    780  CD1 LEU J  99     107.911  10.872  38.556  1.00 98.74           C  
ATOM    781  CD2 LEU J  99     110.242  11.260  37.721  1.00 98.72           C  
ATOM    782  N   MET J 100     107.903  16.067  36.793  1.00 98.85           N  
ATOM    783  CA  MET J 100     107.358  17.003  35.807  1.00 98.86           C  
ATOM    784  C   MET J 100     108.273  18.195  35.558  1.00 98.79           C  
ATOM    785  O   MET J 100     108.320  18.709  34.438  1.00 98.71           O  
ATOM    786  CB  MET J 100     105.962  17.480  36.217  1.00 98.87           C  
ATOM    787  CG  MET J 100     104.881  16.437  35.954  1.00 98.65           C  
ATOM    788  SD  MET J 100     104.779  15.882  34.228  1.00 98.72           S  
ATOM    789  CE  MET J 100     104.518  17.432  33.361  1.00 97.76           C  
ATOM    790  N   LEU J 101     109.010  18.649  36.566  1.00 98.69           N  
ATOM    791  CA  LEU J 101     109.960  19.732  36.326  1.00 98.51           C  
ATOM    792  C   LEU J 101     111.057  19.284  35.363  1.00 98.47           C  
ATOM    793  O   LEU J 101     111.456  20.042  34.474  1.00 98.26           O  
ATOM    794  CB  LEU J 101     110.544  20.243  37.647  1.00 98.23           C  
ATOM    795  CG  LEU J 101     109.542  21.005  38.525  1.00 97.43           C  
ATOM    796  CD1 LEU J 101     110.176  21.371  39.858  1.00 96.87           C  
ATOM    797  CD2 LEU J 101     109.011  22.251  37.822  1.00 96.63           C  
ATOM    798  N   GLN J 102     111.536  18.049  35.501  1.00 98.74           N  
ATOM    799  CA  GLN J 102     112.514  17.530  34.545  1.00 98.68           C  
ATOM    800  C   GLN J 102     111.881  17.317  33.170  1.00 98.73           C  
ATOM    801  O   GLN J 102     112.503  17.600  32.136  1.00 98.65           O  
ATOM    802  CB  GLN J 102     113.144  16.230  35.054  1.00 98.39           C  
ATOM    803  CG  GLN J 102     114.194  15.651  34.103  1.00 91.65           C  
ATOM    804  CD  GLN J 102     115.321  16.623  33.791  0.99 87.44           C  
ATOM    805  OE1 GLN J 102     115.747  17.395  34.651  0.99 80.20           O  
ATOM    806  NE2 GLN J 102     115.811  16.589  32.558  0.99 77.50           N  
ATOM    807  N   THR J 103     110.642  16.840  33.136  1.00 98.91           N  
ATOM    808  CA  THR J 103     109.900  16.721  31.884  1.00 98.93           C  
ATOM    809  C   THR J 103     109.834  18.063  31.162  1.00 98.90           C  
ATOM    810  O   THR J 103     110.084  18.147  29.953  1.00 98.85           O  
ATOM    811  CB  THR J 103     108.485  16.187  32.157  1.00 98.95           C  
ATOM    812  OG1 THR J 103     108.585  14.821  32.584  1.00 98.80           O  
ATOM    813  CG2 THR J 103     107.599  16.271  30.924  1.00 98.80           C  
ATOM    814  N   ASN J 104     109.505  19.125  31.895  1.00 98.85           N  
ATOM    815  CA  ASN J 104     109.441  20.454  31.289  1.00 98.75           C  
ATOM    816  C   ASN J 104     110.791  20.855  30.693  1.00 98.59           C  
ATOM    817  O   ASN J 104     110.847  21.433  29.604  1.00 98.38           O  
ATOM    818  CB  ASN J 104     108.981  21.496  32.314  1.00 98.73           C  
ATOM    819  CG  ASN J 104     107.502  21.398  32.651  1.00 98.69           C  
ATOM    820  OD1 ASN J 104     106.776  20.547  32.131  1.00 96.39           O  
ATOM    821  ND2 ASN J 104     107.048  22.285  33.530  1.00 96.13           N  
ATOM    822  N   LYS J 105     111.885  20.542  31.386  1.00 98.57           N  
ATOM    823  CA  LYS J 105     113.215  20.868  30.869  1.00 98.36           C  
ATOM    824  C   LYS J 105     113.508  20.118  29.572  1.00 98.29           C  
ATOM    825  O   LYS J 105     114.049  20.691  28.617  1.00 98.04           O  
ATOM    826  CB  LYS J 105     114.289  20.556  31.911  1.00 98.07           C  
ATOM    827  CG  LYS J 105     114.260  21.476  33.120  0.98 92.26           C  
ATOM    828  CD  LYS J 105     115.336  21.085  34.125  0.97 90.04           C  
ATOM    829  CE  LYS J 105     115.282  21.957  35.363  0.95 83.10           C  
ATOM    830  NZ  LYS J 105     116.320  21.549  36.352  0.95 73.96           N  
ATOM    831  N   ILE J 106     113.165  18.835  29.528  1.00 98.72           N  
ATOM    832  CA  ILE J 106     113.384  18.038  28.320  1.00 98.74           C  
ATOM    833  C   ILE J 106     112.564  18.607  27.160  1.00 98.59           C  
ATOM    834  O   ILE J 106     113.080  18.805  26.055  1.00 98.51           O  
ATOM    835  CB  ILE J 106     113.058  16.554  28.576  1.00 98.86           C  
ATOM    836  CG1 ILE J 106     114.119  15.956  29.513  1.00 98.83           C  
ATOM    837  CG2 ILE J 106     112.967  15.771  27.262  1.00 98.82           C  
ATOM    838  CD1 ILE J 106     113.752  14.596  30.087  1.00 98.68           C  
ATOM    839  N   ILE J 107     111.290  18.895  27.414  1.00 98.73           N  
ATOM    840  CA  ILE J 107     110.427  19.445  26.367  1.00 98.66           C  
ATOM    841  C   ILE J 107     110.975  20.781  25.870  1.00 98.42           C  
ATOM    842  O   ILE J 107     111.047  21.023  24.661  1.00 98.32           O  
ATOM    843  CB  ILE J 107     108.973  19.580  26.865  1.00 98.78           C  
ATOM    844  CG1 ILE J 107     108.380  18.179  27.090  1.00 98.78           C  
ATOM    845  CG2 ILE J 107     108.126  20.384  25.876  1.00 98.78           C  
ATOM    846  CD1 ILE J 107     107.053  18.179  27.839  1.00 98.74           C  
ATOM    847  N   ALA J 108     111.384  21.649  26.791  1.00 98.30           N  
ATOM    848  CA  ALA J 108     111.894  22.966  26.410  1.00 97.89           C  
ATOM    849  C   ALA J 108     113.115  22.869  25.505  1.00 97.65           C  
ATOM    850  O   ALA J 108     113.316  23.722  24.635  1.00 97.05           O  
ATOM    851  CB  ALA J 108     112.228  23.782  27.658  1.00 97.47           C  
ATOM    852  N   SER J 109     113.926  21.837  25.696  1.00 97.91           N  
ATOM    853  CA  SER J 109     115.157  21.683  24.920  1.00 97.64           C  
ATOM    854  C   SER J 109     114.943  21.021  23.561  1.00 97.85           C  
ATOM    855  O   SER J 109     115.844  21.059  22.719  1.00 97.35           O  
ATOM    856  CB  SER J 109     116.191  20.886  25.718  1.00 96.81           C  
ATOM    857  OG  SER J 109     115.853  19.513  25.819  1.00 91.07           O  
ATOM    858  N   CYS J 110     113.776  20.413  23.341  1.00 97.95           N  
ATOM    859  CA  CYS J 110     113.580  19.519  22.198  1.00 98.09           C  
ATOM    860  C   CYS J 110     112.385  19.814  21.304  1.00 98.19           C  
ATOM    861  O   CYS J 110     112.430  19.490  20.117  1.00 97.99           O  
ATOM    862  CB  CYS J 110     113.414  18.078  22.690  1.00 98.12           C  
ATOM    863  SG  CYS J 110     114.848  17.397  23.522  1.00 97.53           S  
ATOM    864  N   TYR J 111     111.300  20.355  21.861  1.00 98.17           N  
ATOM    865  CA  TYR J 111     110.015  20.408  21.166  1.00 98.19           C  
ATOM    866  C   TYR J 111     109.384  21.782  21.301  1.00 97.96           C  
ATOM    867  O   TYR J 111     109.739  22.564  22.184  1.00 97.66           O  
ATOM    868  CB  TYR J 111     109.053  19.340  21.727  1.00 98.40           C  
ATOM    869  CG  TYR J 111     109.690  17.974  21.810  1.00 98.65           C  
ATOM    870  CD1 TYR J 111     109.989  17.260  20.658  1.00 98.64           C  
ATOM    871  CD2 TYR J 111     110.030  17.419  23.037  1.00 98.68           C  
ATOM    872  CE1 TYR J 111     110.616  16.022  20.725  1.00 98.67           C  
ATOM    873  CE2 TYR J 111     110.654  16.178  23.114  1.00 98.69           C  
ATOM    874  CZ  TYR J 111     110.947  15.489  21.953  1.00 98.74           C  
ATOM    875  OH  TYR J 111     111.576  14.270  22.026  1.00 98.66           O  
ATOM    876  N   GLN J 112     108.426  22.066  20.420  1.00 97.94           N  
ATOM    877  CA  GLN J 112     107.711  23.339  20.459  1.00 97.73           C  
ATOM    878  C   GLN J 112     106.612  23.367  21.516  1.00 97.82           C  
ATOM    879  O   GLN J 112     106.246  24.439  22.004  1.00 97.59           O  
ATOM    880  CB  GLN J 112     107.088  23.630  19.098  1.00 97.48           C  
ATOM    881  CG  GLN J 112     108.095  23.810  17.982  1.00 96.89           C  
ATOM    882  CD  GLN J 112     107.402  23.954  16.647  1.00 96.16           C  
ATOM    883  OE1 GLN J 112     107.025  22.957  16.028  1.00 92.76           O  
ATOM    884  NE2 GLN J 112     107.208  25.181  16.207  1.00 91.65           N  
ATOM    885  N   LEU J 113     106.070  22.204  21.846  1.00 98.38           N  
ATOM    886  CA  LEU J 113     104.895  22.104  22.703  1.00 98.54           C  
ATOM    887  C   LEU J 113     104.935  20.786  23.451  1.00 98.67           C  
ATOM    888  O   LEU J 113     105.294  19.756  22.880  1.00 98.74           O  
ATOM    889  CB  LEU J 113     103.628  22.164  21.832  1.00 98.57           C  
ATOM    890  CG  LEU J 113     102.277  21.975  22.516  1.00 98.52           C  
ATOM    891  CD1 LEU J 113     101.976  23.138  23.455  1.00 98.43           C  
ATOM    892  CD2 LEU J 113     101.176  21.835  21.464  1.00 98.41           C  
ATOM    893  N   GLY J 114     104.581  20.816  24.726  1.00 98.77           N  
ATOM    894  CA  GLY J 114     104.290  19.608  25.476  1.00 98.83           C  
ATOM    895  C   GLY J 114     102.792  19.387  25.541  1.00 98.89           C  
ATOM    896  O   GLY J 114     102.023  20.345  25.670  1.00 98.88           O  
ATOM    897  N   LEU J 115     102.373  18.127  25.445  1.00 98.94           N  
ATOM    898  CA  LEU J 115     100.968  17.755  25.596  1.00 98.96           C  
ATOM    899  C   LEU J 115     100.868  16.495  26.441  1.00 98.98           C  
ATOM    900  O   LEU J 115     101.799  15.687  26.488  1.00 98.97           O  
ATOM    901  CB  LEU J 115     100.304  17.490  24.237  1.00 98.94           C  
ATOM    902  CG  LEU J 115     100.096  18.678  23.300  1.00 98.88           C  
ATOM    903  CD1 LEU J 115      99.629  18.186  21.931  1.00 98.80           C  
ATOM    904  CD2 LEU J 115      99.084  19.663  23.882  1.00 98.77           C  
ATOM    905  N   LEU J 116      99.730  16.320  27.108  1.00 98.98           N  
ATOM    906  CA  LEU J 116      99.423  15.089  27.825  1.00 98.98           C  
ATOM    907  C   LEU J 116      97.921  14.954  27.988  1.00 98.98           C  
ATOM    908  O   LEU J 116      97.179  15.926  27.825  1.00 98.95           O  
ATOM    909  CB  LEU J 116     100.129  15.053  29.198  1.00 98.96           C  
ATOM    910  CG  LEU J 116      99.813  16.179  30.210  1.00 98.86           C  
ATOM    911  CD1 LEU J 116      98.516  15.932  30.970  1.00 98.69           C  
ATOM    912  CD2 LEU J 116     100.968  16.324  31.195  1.00 98.66           C  
ATOM    913  N   SER J 117      97.478  13.743  28.296  1.00 98.95           N  
ATOM    914  CA  SER J 117      96.105  13.483  28.712  1.00 98.92           C  
ATOM    915  C   SER J 117      96.115  13.197  30.209  1.00 98.91           C  
ATOM    916  O   SER J 117      96.748  12.240  30.657  1.00 98.67           O  
ATOM    917  CB  SER J 117      95.515  12.303  27.949  1.00 98.78           C  
ATOM    918  OG  SER J 117      94.169  12.076  28.337  1.00 96.48           O  
ATOM    919  N   ALA J 118      95.433  14.033  30.975  1.00 98.90           N  
ATOM    920  CA  ALA J 118      95.540  14.013  32.429  1.00 98.86           C  
ATOM    921  C   ALA J 118      94.569  13.032  33.078  1.00 98.79           C  
ATOM    922  O   ALA J 118      93.410  12.923  32.674  1.00 98.35           O  
ATOM    923  CB  ALA J 118      95.292  15.415  32.990  1.00 98.70           C  
ATOM    924  N   SER J 119      95.049  12.344  34.102  1.00 98.60           N  
ATOM    925  CA  SER J 119      94.178  11.622  35.023  1.00 98.53           C  
ATOM    926  C   SER J 119      93.681  12.574  36.113  1.00 98.47           C  
ATOM    927  O   SER J 119      94.202  13.680  36.274  1.00 98.14           O  
ATOM    928  CB  SER J 119      94.936  10.462  35.666  1.00 98.36           C  
ATOM    929  OG  SER J 119      95.979  10.943  36.501  1.00 98.01           O  
ATOM    930  N   ASP J 120      92.681  12.141  36.870  1.00 97.30           N  
ATOM    931  CA  ASP J 120      92.214  12.939  38.004  1.00 96.79           C  
ATOM    932  C   ASP J 120      93.332  13.164  39.025  1.00 97.05           C  
ATOM    933  O   ASP J 120      93.479  14.263  39.562  1.00 96.09           O  
ATOM    934  CB  ASP J 120      91.012  12.267  38.679  1.00 95.64           C  
ATOM    935  CG  ASP J 120      89.730  12.382  37.868  0.99 92.04           C  
ATOM    936  OD1 ASP J 120      89.698  13.159  36.887  0.99 89.21           O  
ATOM    937  OD2 ASP J 120      88.754  11.693  38.219  0.98 88.18           O  
ATOM    938  N   ASP J 121      94.133  12.133  39.292  1.00 96.56           N  
ATOM    939  CA  ASP J 121      95.253  12.262  40.233  1.00 96.24           C  
ATOM    940  C   ASP J 121      96.241  13.334  39.787  1.00 96.81           C  
ATOM    941  O   ASP J 121      96.807  14.060  40.609  1.00 95.93           O  
ATOM    942  CB  ASP J 121      96.017  10.938  40.366  1.00 94.95           C  
ATOM    943  CG  ASP J 121      95.328   9.906  41.231  0.99 92.96           C  
ATOM    944  OD1 ASP J 121      94.209  10.168  41.721  0.99 89.66           O  
ATOM    945  OD2 ASP J 121      95.926   8.824  41.416  0.99 89.10           O  
ATOM    946  N   GLY J 122      96.471  13.414  38.469  1.00 97.91           N  
ATOM    947  CA  GLY J 122      97.542  14.247  37.945  1.00 98.33           C  
ATOM    948  C   GLY J 122      97.189  15.683  37.623  1.00 98.63           C  
ATOM    949  O   GLY J 122      98.076  16.542  37.584  1.00 98.53           O  
ATOM    950  N   GLN J 123      95.915  15.982  37.381  1.00 98.57           N  
ATOM    951  CA  GLN J 123      95.546  17.269  36.793  1.00 98.51           C  
ATOM    952  C   GLN J 123      96.017  18.470  37.612  1.00 98.67           C  
ATOM    953  O   GLN J 123      96.585  19.422  37.065  1.00 98.46           O  
ATOM    954  CB  GLN J 123      94.033  17.327  36.561  1.00 97.63           C  
ATOM    955  CG  GLN J 123      93.598  18.567  35.791  0.99 90.60           C  
ATOM    956  CD  GLN J 123      92.184  18.465  35.254  0.99 87.76           C  
ATOM    957  OE1 GLN J 123      91.535  17.421  35.356  0.98 80.94           O  
ATOM    958  NE2 GLN J 123      91.697  19.554  34.679  0.98 76.21           N  
ATOM    959  N   LYS J 124      95.808  18.437  38.924  1.00 98.60           N  
ATOM    960  CA  LYS J 124      96.235  19.545  39.777  1.00 98.56           C  
ATOM    961  C   LYS J 124      97.753  19.683  39.778  1.00 98.69           C  
ATOM    962  O   LYS J 124      98.286  20.796  39.748  1.00 98.37           O  
ATOM    963  CB  LYS J 124      95.701  19.352  41.196  1.00 97.93           C  
ATOM    964  CG  LYS J 124      96.032  20.494  42.146  0.93 89.71           C  
ATOM    965  CD  LYS J 124      95.428  20.243  43.521  0.89 86.27           C  
ATOM    966  CE  LYS J 124      95.829  21.323  44.510  0.86 78.77           C  
ATOM    967  NZ  LYS J 124      95.307  21.022  45.871  0.85 68.93           N  
ATOM    968  N   LEU J 125      98.453  18.555  39.805  1.00 98.78           N  
ATOM    969  CA  LEU J 125      99.911  18.574  39.725  1.00 98.82           C  
ATOM    970  C   LEU J 125     100.373  19.256  38.444  1.00 98.83           C  
ATOM    971  O   LEU J 125     101.228  20.145  38.478  1.00 98.63           O  
ATOM    972  CB  LEU J 125     100.461  17.144  39.816  1.00 98.71           C  
ATOM    973  CG  LEU J 125     101.945  16.955  39.492  1.00 98.01           C  
ATOM    974  CD1 LEU J 125     102.821  17.814  40.393  1.00 95.45           C  
ATOM    975  CD2 LEU J 125     102.320  15.485  39.643  1.00 95.20           C  
ATOM    976  N   TYR J 126      99.811  18.865  37.304  1.00 98.93           N  
ATOM    977  CA  TYR J 126     100.239  19.442  36.029  1.00 98.93           C  
ATOM    978  C   TYR J 126      99.976  20.944  35.994  1.00 98.85           C  
ATOM    979  O   TYR J 126     100.818  21.726  35.538  1.00 98.71           O  
ATOM    980  CB  TYR J 126      99.561  18.722  34.851  1.00 98.93           C  
ATOM    981  CG  TYR J 126      99.798  17.226  34.867  1.00 98.94           C  
ATOM    982  CD1 TYR J 126     101.061  16.705  35.142  1.00 98.87           C  
ATOM    983  CD2 TYR J 126      98.758  16.341  34.637  1.00 98.88           C  
ATOM    984  CE1 TYR J 126     101.278  15.333  35.193  1.00 98.81           C  
ATOM    985  CE2 TYR J 126      98.965  14.965  34.679  1.00 98.81           C  
ATOM    986  CZ  TYR J 126     100.227  14.470  34.963  1.00 98.85           C  
ATOM    987  OH  TYR J 126     100.436  13.112  35.020  1.00 98.65           O  
ATOM    988  N   HIS J 127      98.814  21.362  36.489  1.00 98.74           N  
ATOM    989  CA  HIS J 127      98.530  22.791  36.556  1.00 98.57           C  
ATOM    990  C   HIS J 127      99.570  23.520  37.403  1.00 98.54           C  
ATOM    991  O   HIS J 127     100.005  24.623  37.058  1.00 98.21           O  
ATOM    992  CB  HIS J 127      97.124  23.035  37.104  1.00 98.05           C  
ATOM    993  CG  HIS J 127      96.714  24.471  37.029  1.00 89.37           C  
ATOM    994  ND1 HIS J 127      96.803  25.325  38.100  1.00 78.41           N  
ATOM    995  CD2 HIS J 127      96.244  25.205  35.997  1.00 79.76           C  
ATOM    996  CE1 HIS J 127      96.396  26.527  37.735  1.00 79.73           C  
ATOM    997  NE2 HIS J 127      96.050  26.483  36.467  1.00 81.68           N  
ATOM    998  N   SER J 128     100.006  22.896  38.495  1.00 98.59           N  
ATOM    999  CA  SER J 128     100.945  23.542  39.417  1.00 98.41           C  
ATOM   1000  C   SER J 128     102.321  23.781  38.799  1.00 98.43           C  
ATOM   1001  O   SER J 128     103.055  24.651  39.269  1.00 98.02           O  
ATOM   1002  CB  SER J 128     101.088  22.729  40.706  1.00 97.91           C  
ATOM   1003  OG  SER J 128     101.939  21.606  40.542  1.00 92.91           O  
ATOM   1004  N   VAL J 129     102.681  23.030  37.756  1.00 98.49           N  
ATOM   1005  CA  VAL J 129     103.965  23.222  37.074  1.00 98.48           C  
ATOM   1006  C   VAL J 129     103.787  23.840  35.688  1.00 98.49           C  
ATOM   1007  O   VAL J 129     104.646  23.701  34.816  1.00 98.39           O  
ATOM   1008  CB  VAL J 129     104.814  21.925  37.039  1.00 98.36           C  
ATOM   1009  CG1 VAL J 129     105.236  21.534  38.457  1.00 97.37           C  
ATOM   1010  CG2 VAL J 129     104.081  20.778  36.352  1.00 97.38           C  
ATOM   1011  N   GLY J 130     102.673  24.549  35.489  1.00 98.17           N  
ATOM   1012  CA  GLY J 130     102.500  25.423  34.343  1.00 98.00           C  
ATOM   1013  C   GLY J 130     101.647  24.901  33.203  1.00 98.19           C  
ATOM   1014  O   GLY J 130     101.426  25.626  32.226  1.00 98.02           O  
ATOM   1015  N   TRP J 131     101.165  23.682  33.298  1.00 98.49           N  
ATOM   1016  CA  TRP J 131     100.346  23.107  32.232  1.00 98.59           C  
ATOM   1017  C   TRP J 131      98.918  23.629  32.329  1.00 98.47           C  
ATOM   1018  O   TRP J 131      98.396  23.854  33.426  1.00 98.34           O  
ATOM   1019  CB  TRP J 131     100.373  21.575  32.302  1.00 98.74           C  
ATOM   1020  CG  TRP J 131     101.725  20.985  32.006  1.00 98.84           C  
ATOM   1021  CD1 TRP J 131     102.870  21.126  32.742  1.00 98.77           C  
ATOM   1022  CD2 TRP J 131     102.080  20.170  30.880  1.00 98.89           C  
ATOM   1023  NE1 TRP J 131     103.911  20.447  32.139  1.00 98.81           N  
ATOM   1024  CE2 TRP J 131     103.456  19.852  30.998  1.00 98.87           C  
ATOM   1025  CE3 TRP J 131     101.367  19.673  29.781  1.00 98.88           C  
ATOM   1026  CZ2 TRP J 131     104.130  19.069  30.052  1.00 98.86           C  
ATOM   1027  CZ3 TRP J 131     102.036  18.890  28.843  1.00 98.84           C  
ATOM   1028  CH2 TRP J 131     103.399  18.596  28.988  1.00 98.85           C  
ATOM   1029  N   GLN J 132      98.295  23.821  31.164  1.00 98.40           N  
ATOM   1030  CA  GLN J 132      96.939  24.350  31.088  1.00 98.19           C  
ATOM   1031  C   GLN J 132      96.087  23.464  30.192  1.00 98.48           C  
ATOM   1032  O   GLN J 132      96.587  22.856  29.247  1.00 98.45           O  
ATOM   1033  CB  GLN J 132      96.950  25.776  30.521  1.00 97.33           C  
ATOM   1034  CG  GLN J 132      97.768  26.775  31.334  0.99 89.60           C  
ATOM   1035  CD  GLN J 132      97.163  27.070  32.696  0.98 82.72           C  
ATOM   1036  OE1 GLN J 132      95.944  26.988  32.877  0.97 75.72           O  
ATOM   1037  NE2 GLN J 132      98.004  27.424  33.657  0.97 71.43           N  
ATOM   1038  N   ILE J 133      94.792  23.416  30.476  1.00 98.58           N  
ATOM   1039  CA  ILE J 133      93.854  22.697  29.616  1.00 98.61           C  
ATOM   1040  C   ILE J 133      93.923  23.271  28.200  1.00 98.66           C  
ATOM   1041  O   ILE J 133      93.927  24.493  28.005  1.00 98.53           O  
ATOM   1042  CB  ILE J 133      92.415  22.801  30.154  1.00 98.43           C  
ATOM   1043  CG1 ILE J 133      92.293  22.097  31.515  1.00 96.54           C  
ATOM   1044  CG2 ILE J 133      91.404  22.231  29.150  1.00 96.71           C  
ATOM   1045  CD1 ILE J 133      92.444  20.591  31.457  1.00 89.72           C  
ATOM   1046  N   TRP J 134      93.989  22.386  27.204  1.00 98.74           N  
ATOM   1047  CA  TRP J 134      93.929  22.806  25.811  1.00 98.77           C  
ATOM   1048  C   TRP J 134      92.501  23.231  25.495  1.00 98.77           C  
ATOM   1049  O   TRP J 134      91.553  22.474  25.740  1.00 98.67           O  
ATOM   1050  CB  TRP J 134      94.363  21.676  24.877  1.00 98.74           C  
ATOM   1051  CG  TRP J 134      94.553  22.179  23.484  1.00 98.74           C  
ATOM   1052  CD1 TRP J 134      93.638  22.178  22.472  1.00 98.60           C  
ATOM   1053  CD2 TRP J 134      95.722  22.831  22.980  1.00 98.73           C  
ATOM   1054  NE1 TRP J 134      94.170  22.792  21.364  1.00 98.52           N  
ATOM   1055  CE2 TRP J 134      95.449  23.199  21.650  1.00 98.62           C  
ATOM   1056  CE3 TRP J 134      96.974  23.140  23.530  1.00 98.62           C  
ATOM   1057  CZ2 TRP J 134      96.385  23.859  20.856  1.00 98.44           C  
ATOM   1058  CZ3 TRP J 134      97.906  23.797  22.738  1.00 98.46           C  
ATOM   1059  CH2 TRP J 134      97.610  24.149  21.419  1.00 98.37           C  
ATOM   1060  N   LYS J 135      92.337  24.434  24.939  1.00 98.71           N  
ATOM   1061  CA  LYS J 135      91.003  24.984  24.713  1.00 98.63           C  
ATOM   1062  C   LYS J 135      90.454  24.706  23.318  1.00 98.70           C  
ATOM   1063  O   LYS J 135      89.237  24.732  23.118  1.00 98.29           O  
ATOM   1064  CB  LYS J 135      91.008  26.492  24.965  1.00 98.17           C  
ATOM   1065  CG  LYS J 135      91.303  26.875  26.405  0.96 94.19           C  
ATOM   1066  CD  LYS J 135      91.079  28.361  26.633  0.95 86.09           C  
ATOM   1067  CE  LYS J 135      91.324  28.742  28.085  0.93 77.73           C  
ATOM   1068  NZ  LYS J 135      92.765  28.657  28.444  0.92 67.45           N  
ATOM   1069  N   GLY J 136      91.329  24.481  22.346  1.00 98.70           N  
ATOM   1070  CA  GLY J 136      90.895  24.243  20.976  1.00 98.74           C  
ATOM   1071  C   GLY J 136      90.338  22.847  20.761  1.00 98.86           C  
ATOM   1072  O   GLY J 136      90.376  21.989  21.646  1.00 98.80           O  
ATOM   1073  N   LYS J 137      89.831  22.626  19.558  1.00 98.82           N  
ATOM   1074  CA  LYS J 137      89.305  21.322  19.180  1.00 98.84           C  
ATOM   1075  C   LYS J 137      90.445  20.331  18.971  1.00 98.87           C  
ATOM   1076  O   LYS J 137      91.564  20.715  18.612  1.00 98.79           O  
ATOM   1077  CB  LYS J 137      88.463  21.437  17.909  1.00 98.74           C  
ATOM   1078  CG  LYS J 137      87.213  22.290  18.082  0.99 98.17           C  
ATOM   1079  CD  LYS J 137      86.478  22.464  16.757  0.98 96.53           C  
ATOM   1080  CE  LYS J 137      85.126  23.138  16.950  0.98 92.09           C  
ATOM   1081  NZ  LYS J 137      85.258  24.486  17.563  0.97 85.02           N  
ATOM   1082  N   LEU J 138      90.152  19.056  19.189  1.00 98.91           N  
ATOM   1083  CA  LEU J 138      91.115  17.976  19.001  1.00 98.93           C  
ATOM   1084  C   LEU J 138      90.623  17.041  17.910  1.00 98.92           C  
ATOM   1085  O   LEU J 138      89.435  16.706  17.865  1.00 98.84           O  
ATOM   1086  CB  LEU J 138      91.301  17.177  20.294  1.00 98.92           C  
ATOM   1087  CG  LEU J 138      91.689  17.959  21.549  1.00 98.83           C  
ATOM   1088  CD1 LEU J 138      91.768  17.011  22.745  1.00 98.71           C  
ATOM   1089  CD2 LEU J 138      93.011  18.693  21.353  1.00 98.63           C  
ATOM   1090  N   PHE J 139      91.541  16.607  17.054  1.00 98.91           N  
ATOM   1091  CA  PHE J 139      91.223  15.712  15.951  1.00 98.90           C  
ATOM   1092  C   PHE J 139      92.212  14.558  15.913  1.00 98.90           C  
ATOM   1093  O   PHE J 139      93.388  14.713  16.256  1.00 98.85           O  
ATOM   1094  CB  PHE J 139      91.243  16.451  14.609  1.00 98.87           C  
ATOM   1095  CG  PHE J 139      90.192  17.517  14.483  1.00 98.86           C  
ATOM   1096  CD1 PHE J 139      90.421  18.796  14.975  1.00 98.69           C  
ATOM   1097  CD2 PHE J 139      88.974  17.242  13.887  1.00 98.72           C  
ATOM   1098  CE1 PHE J 139      89.452  19.787  14.870  1.00 98.59           C  
ATOM   1099  CE2 PHE J 139      87.997  18.225  13.774  1.00 98.62           C  
ATOM   1100  CZ  PHE J 139      88.239  19.497  14.269  1.00 98.61           C  
ATOM   1101  N   GLU J 140      91.728  13.402  15.473  1.00 98.85           N  
ATOM   1102  CA  GLU J 140      92.526  12.186  15.385  1.00 98.82           C  
ATOM   1103  C   GLU J 140      92.236  11.491  14.068  1.00 98.77           C  
ATOM   1104  O   GLU J 140      91.154  11.645  13.495  1.00 98.60           O  
ATOM   1105  CB  GLU J 140      92.211  11.241  16.550  1.00 98.72           C  
ATOM   1106  CG  GLU J 140      90.788  10.697  16.515  1.00 98.30           C  
ATOM   1107  CD  GLU J 140      90.395   9.939  17.765  1.00 98.23           C  
ATOM   1108  OE1 GLU J 140      90.362   8.693  17.707  1.00 96.34           O  
ATOM   1109  OE2 GLU J 140      90.104  10.583  18.797  1.00 96.54           O  
ATOM   1110  N   LEU J 141      93.201  10.713  13.591  1.00 98.62           N  
ATOM   1111  CA  LEU J 141      93.028   9.953  12.362  1.00 98.46           C  
ATOM   1112  C   LEU J 141      92.278   8.659  12.642  1.00 98.17           C  
ATOM   1113  O   LEU J 141      92.634   7.903  13.553  1.00 97.40           O  
ATOM   1114  CB  LEU J 141      94.385   9.644  11.734  1.00 98.38           C  
ATOM   1115  CG  LEU J 141      95.100  10.859  11.135  1.00 98.14           C  
ATOM   1116  CD1 LEU J 141      96.598  10.599  11.029  1.00 97.88           C  
ATOM   1117  CD2 LEU J 141      94.506  11.204   9.772  1.00 97.84           C  
ATOM   1118  N   LYS J 142      91.253   8.408  11.844  1.00 97.67           N  
ATOM   1119  CA  LYS J 142      90.524   7.145  11.897  1.00 97.42           C  
ATOM   1120  C   LYS J 142      90.227   6.712  10.473  1.00 97.24           C  
ATOM   1121  O   LYS J 142      89.555   7.430   9.736  1.00 96.17           O  
ATOM   1122  CB  LYS J 142      89.232   7.281  12.706  1.00 96.81           C  
ATOM   1123  CG  LYS J 142      88.528   5.953  12.928  0.93 92.28           C  
ATOM   1124  CD  LYS J 142      87.365   6.078  13.895  0.91 87.74           C  
ATOM   1125  CE  LYS J 142      86.762   4.721  14.200  0.89 79.20           C  
ATOM   1126  NZ  LYS J 142      85.657   4.818  15.194  0.88 69.66           N  
ATOM   1127  N   GLN J 143      90.753   5.553  10.099  0.99 96.26           N  
ATOM   1128  CA  GLN J 143      90.609   5.027   8.742  0.99 95.76           C  
ATOM   1129  C   GLN J 143      91.009   6.073   7.701  0.99 95.99           C  
ATOM   1130  O   GLN J 143      90.341   6.258   6.681  0.99 94.17           O  
ATOM   1131  CB  GLN J 143      89.185   4.518   8.509  0.99 94.49           C  
ATOM   1132  CG  GLN J 143      88.757   3.453   9.515  0.92 89.19           C  
ATOM   1133  CD  GLN J 143      88.366   2.156   8.867  0.91 81.63           C  
ATOM   1134  OE1 GLN J 143      88.949   1.744   7.865  0.90 74.44           O  
ATOM   1135  NE2 GLN J 143      87.368   1.496   9.430  0.89 69.74           N  
ATOM   1136  N   GLY J 144      92.101   6.776   7.979  0.99 95.69           N  
ATOM   1137  CA  GLY J 144      92.691   7.693   7.017  0.99 95.67           C  
ATOM   1138  C   GLY J 144      92.078   9.076   6.937  0.99 96.58           C  
ATOM   1139  O   GLY J 144      92.508   9.887   6.111  0.99 95.60           O  
ATOM   1140  N   SER J 145      91.091   9.367   7.780  1.00 97.30           N  
ATOM   1141  CA  SER J 145      90.458  10.685   7.809  1.00 97.57           C  
ATOM   1142  C   SER J 145      90.456  11.240   9.224  1.00 98.07           C  
ATOM   1143  O   SER J 145      90.354  10.485  10.193  1.00 97.94           O  
ATOM   1144  CB  SER J 145      89.022  10.608   7.297  1.00 96.71           C  
ATOM   1145  OG  SER J 145      88.980  10.241   5.931  0.99 88.08           O  
ATOM   1146  N   TYR J 146      90.541  12.563   9.336  1.00 98.26           N  
ATOM   1147  CA  TYR J 146      90.454  13.195  10.640  1.00 98.38           C  
ATOM   1148  C   TYR J 146      89.013  13.243  11.128  1.00 98.33           C  
ATOM   1149  O   TYR J 146      88.104  13.647  10.398  1.00 98.07           O  
ATOM   1150  CB  TYR J 146      91.035  14.609  10.611  1.00 98.39           C  
ATOM   1151  CG  TYR J 146      92.542  14.649  10.655  1.00 98.44           C  
ATOM   1152  CD1 TYR J 146      93.230  14.258  11.797  1.00 98.22           C  
ATOM   1153  CD2 TYR J 146      93.276  15.078   9.565  1.00 98.22           C  
ATOM   1154  CE1 TYR J 146      94.616  14.294  11.853  1.00 98.01           C  
ATOM   1155  CE2 TYR J 146      94.665  15.122   9.610  1.00 98.00           C  
ATOM   1156  CZ  TYR J 146      95.328  14.729  10.755  1.00 98.06           C  
ATOM   1157  OH  TYR J 146      96.697  14.769  10.805  1.00 97.47           O  
ATOM   1158  N   ILE J 147      88.826  12.830  12.383  1.00 98.58           N  
ATOM   1159  CA  ILE J 147      87.555  12.981  13.082  1.00 98.62           C  
ATOM   1160  C   ILE J 147      87.805  13.738  14.380  1.00 98.75           C  
ATOM   1161  O   ILE J 147      88.917  13.741  14.911  1.00 98.70           O  
ATOM   1162  CB  ILE J 147      86.876  11.627  13.377  1.00 98.27           C  
ATOM   1163  CG1 ILE J 147      87.719  10.786  14.346  0.99 94.54           C  
ATOM   1164  CG2 ILE J 147      86.607  10.866  12.075  0.99 94.49           C  
ATOM   1165  CD1 ILE J 147      86.993   9.562  14.886  0.99 89.78           C  
ATOM   1166  N   ARG J 148      86.772  14.389  14.899  1.00 98.68           N  
ATOM   1167  CA  ARG J 148      86.921  15.155  16.129  1.00 98.73           C  
ATOM   1168  C   ARG J 148      86.960  14.218  17.334  1.00 98.72           C  
ATOM   1169  O   ARG J 148      86.128  13.315  17.460  1.00 98.44           O  
ATOM   1170  CB  ARG J 148      85.788  16.168  16.255  1.00 98.62           C  
ATOM   1171  CG  ARG J 148      86.001  17.177  17.364  1.00 98.07           C  
ATOM   1172  CD  ARG J 148      85.010  18.311  17.257  1.00 97.60           C  
ATOM   1173  NE  ARG J 148      85.060  19.159  18.438  1.00 96.56           N  
ATOM   1174  CZ  ARG J 148      84.246  20.179  18.660  1.00 96.54           C  
ATOM   1175  NH1 ARG J 148      83.316  20.500  17.772  1.00 93.64           N  
ATOM   1176  NH2 ARG J 148      84.367  20.879  19.780  1.00 93.98           N  
ATOM   1177  N   SER J 149      87.929  14.454  18.221  1.00 98.70           N  
ATOM   1178  CA  SER J 149      88.119  13.641  19.429  1.00 98.72           C  
ATOM   1179  C   SER J 149      87.307  14.237  20.577  1.00 98.71           C  
ATOM   1180  O   SER J 149      87.856  14.738  21.564  1.00 98.38           O  
ATOM   1181  CB  SER J 149      89.605  13.586  19.804  1.00 98.55           C  
ATOM   1182  OG  SER J 149      90.415  13.194  18.706  1.00 97.82           O  
ATOM   1183  N   ILE J 150      85.990  14.184  20.441  1.00 98.21           N  
ATOM   1184  CA  ILE J 150      85.083  14.845  21.382  1.00 97.81           C  
ATOM   1185  C   ILE J 150      85.342  14.421  22.826  1.00 97.91           C  
ATOM   1186  O   ILE J 150      85.380  15.260  23.732  1.00 96.81           O  
ATOM   1187  CB  ILE J 150      83.608  14.560  21.021  1.00 96.32           C  
ATOM   1188  CG1 ILE J 150      83.256  15.150  19.655  0.99 88.10           C  
ATOM   1189  CG2 ILE J 150      82.673  15.101  22.100  0.99 89.36           C  
ATOM   1190  CD1 ILE J 150      83.221  16.659  19.623  0.98 83.99           C  
ATOM   1191  N   GLU J 151      85.525  13.123  23.048  1.00 98.04           N  
ATOM   1192  CA  GLU J 151      85.668  12.600  24.407  1.00 97.76           C  
ATOM   1193  C   GLU J 151      86.949  13.075  25.091  1.00 98.09           C  
ATOM   1194  O   GLU J 151      87.031  13.057  26.323  1.00 97.31           O  
ATOM   1195  CB  GLU J 151      85.639  11.072  24.397  1.00 96.39           C  
ATOM   1196  CG  GLU J 151      84.404  10.456  23.757  0.91 87.20           C  
ATOM   1197  CD  GLU J 151      83.181  10.455  24.659  0.88 77.41           C  
ATOM   1198  OE1 GLU J 151      83.158  11.193  25.663  0.86 70.20           O  
ATOM   1199  OE2 GLU J 151      82.234   9.702  24.350  0.86 70.63           O  
ATOM   1200  N   GLU J 152      87.945  13.490  24.308  1.00 98.50           N  
ATOM   1201  CA  GLU J 152      89.230  13.905  24.864  1.00 98.57           C  
ATOM   1202  C   GLU J 152      89.299  15.399  25.177  1.00 98.72           C  
ATOM   1203  O   GLU J 152      90.159  15.832  25.950  1.00 98.51           O  
ATOM   1204  CB  GLU J 152      90.362  13.539  23.899  1.00 98.12           C  
ATOM   1205  CG  GLU J 152      90.386  12.068  23.494  0.99 94.95           C  
ATOM   1206  CD  GLU J 152      90.655  11.124  24.648  0.99 89.72           C  
ATOM   1207  OE1 GLU J 152      91.222  11.564  25.669  0.99 84.52           O  
ATOM   1208  OE2 GLU J 152      90.301   9.930  24.523  0.99 83.66           O  
ATOM   1209  N   GLU J 153      88.405  16.191  24.579  1.00 98.60           N  
ATOM   1210  CA  GLU J 153      88.441  17.638  24.788  1.00 98.58           C  
ATOM   1211  C   GLU J 153      88.147  17.960  26.253  1.00 98.37           C  
ATOM   1212  O   GLU J 153      87.225  17.410  26.858  1.00 97.62           O  
ATOM   1213  CB  GLU J 153      87.477  18.352  23.833  1.00 98.50           C  
ATOM   1214  CG  GLU J 153      87.942  18.213  22.382  1.00 98.26           C  
ATOM   1215  CD  GLU J 153      87.013  18.822  21.353  1.00 98.44           C  
ATOM   1216  OE1 GLU J 153      86.097  19.587  21.726  1.00 96.99           O  
ATOM   1217  OE2 GLU J 153      87.210  18.536  20.154  1.00 97.35           O  
ATOM   1218  N   GLY J 154      88.968  18.839  26.817  1.00 98.42           N  
ATOM   1219  CA  GLY J 154      88.897  19.168  28.231  1.00 98.24           C  
ATOM   1220  C   GLY J 154      89.817  18.345  29.113  1.00 98.42           C  
ATOM   1221  O   GLY J 154      90.067  18.717  30.265  1.00 97.65           O  
ATOM   1222  N   GLY J 155      90.327  17.228  28.596  1.00 98.55           N  
ATOM   1223  CA  GLY J 155      91.246  16.379  29.340  1.00 98.55           C  
ATOM   1224  C   GLY J 155      92.700  16.506  28.926  1.00 98.78           C  
ATOM   1225  O   GLY J 155      93.598  16.111  29.681  1.00 98.65           O  
ATOM   1226  N   VAL J 156      92.942  17.048  27.734  1.00 98.89           N  
ATOM   1227  CA  VAL J 156      94.301  17.253  27.242  1.00 98.92           C  
ATOM   1228  C   VAL J 156      94.836  18.579  27.775  1.00 98.92           C  
ATOM   1229  O   VAL J 156      94.135  19.597  27.767  1.00 98.85           O  
ATOM   1230  CB  VAL J 156      94.352  17.203  25.702  1.00 98.91           C  
ATOM   1231  CG1 VAL J 156      95.714  17.663  25.166  1.00 98.70           C  
ATOM   1232  CG2 VAL J 156      94.042  15.784  25.222  1.00 98.74           C  
ATOM   1233  N   MET J 157      96.075  18.558  28.243  1.00 98.93           N  
ATOM   1234  CA  MET J 157      96.749  19.745  28.756  1.00 98.94           C  
ATOM   1235  C   MET J 157      98.004  20.002  27.941  1.00 98.94           C  
ATOM   1236  O   MET J 157      98.592  19.076  27.375  1.00 98.91           O  
ATOM   1237  CB  MET J 157      97.114  19.573  30.235  1.00 98.93           C  
ATOM   1238  CG  MET J 157      95.919  19.278  31.131  1.00 98.85           C  
ATOM   1239  SD  MET J 157      96.359  19.094  32.872  1.00 98.79           S  
ATOM   1240  CE  MET J 157      96.536  20.805  33.356  1.00 98.12           C  
ATOM   1241  N   GLY J 158      98.416  21.265  27.898  1.00 98.85           N  
ATOM   1242  CA  GLY J 158      99.601  21.663  27.166  1.00 98.82           C  
ATOM   1243  C   GLY J 158     100.538  22.512  27.993  1.00 98.83           C  
ATOM   1244  O   GLY J 158     100.139  23.137  28.984  1.00 98.74           O  
ATOM   1245  N   TRP J 159     101.806  22.534  27.564  1.00 98.72           N  
ATOM   1246  CA  TRP J 159     102.833  23.368  28.187  1.00 98.65           C  
ATOM   1247  C   TRP J 159     103.780  23.868  27.109  1.00 98.56           C  
ATOM   1248  O   TRP J 159     104.216  23.103  26.247  1.00 98.13           O  
ATOM   1249  CB  TRP J 159     103.608  22.580  29.246  1.00 98.54           C  
ATOM   1250  CG  TRP J 159     104.640  23.397  29.981  1.00 98.44           C  
ATOM   1251  CD1 TRP J 159     104.434  24.189  31.074  1.00 97.93           C  
ATOM   1252  CD2 TRP J 159     106.032  23.502  29.665  1.00 98.31           C  
ATOM   1253  NE1 TRP J 159     105.614  24.779  31.463  1.00 97.63           N  
ATOM   1254  CE2 TRP J 159     106.614  24.376  30.616  1.00 97.96           C  
ATOM   1255  CE3 TRP J 159     106.848  22.944  28.675  1.00 97.56           C  
ATOM   1256  CZ2 TRP J 159     107.970  24.704  30.598  1.00 97.17           C  
ATOM   1257  CZ3 TRP J 159     108.202  23.274  28.659  1.00 96.89           C  
ATOM   1258  CH2 TRP J 159     108.747  24.141  29.617  1.00 96.73           C  
ATOM   1259  N   LYS J 160     104.087  25.149  27.153  1.00 96.58           N  
ATOM   1260  CA  LYS J 160     104.981  25.767  26.186  1.00 95.21           C  
ATOM   1261  C   LYS J 160     106.080  26.502  26.933  1.00 94.93           C  
ATOM   1262  O   LYS J 160     105.820  27.170  27.937  1.00 89.83           O  
ATOM   1263  CB  LYS J 160     104.205  26.720  25.271  1.00 90.46           C  
ATOM   1264  CG  LYS J 160     103.472  27.823  26.008  0.95 84.10           C  
ATOM   1265  CD  LYS J 160     102.362  28.441  25.174  0.94 81.83           C  
ATOM   1266  CE  LYS J 160     101.623  29.520  25.949  0.94 75.48           C  
ATOM   1267  NZ  LYS J 160     100.424  29.997  25.220  0.93 66.95           N  
ATOM   1268  N   ALA J 161     107.307  26.371  26.439  0.98 86.62           N  
ATOM   1269  CA  ALA J 161     108.444  27.025  27.081  0.98 83.69           C  
ATOM   1270  C   ALA J 161     108.511  28.510  26.739  0.98 82.36           C  
ATOM   1271  O   ALA J 161     108.916  29.323  27.582  0.98 73.69           O  
ATOM   1272  CB  ALA J 161     109.747  26.339  26.678  0.98 77.86           C  
ATOM   1273  N   ASP J 162     108.113  28.869  25.511  0.93 82.63           N  
ATOM   1274  CA  ASP J 162     108.360  30.213  24.985  0.93 81.20           C  
ATOM   1275  C   ASP J 162     107.112  31.081  24.831  0.93 81.35           C  
ATOM   1276  O   ASP J 162     107.219  32.250  24.442  0.93 75.02           O  
ATOM   1277  CB  ASP J 162     109.091  30.123  23.643  0.92 74.38           C  
ATOM   1278  CG  ASP J 162     108.255  29.466  22.552  0.84 65.97           C  
ATOM   1279  OD1 ASP J 162     107.112  29.042  22.829  0.84 60.15           O  
ATOM   1280  OD2 ASP J 162     108.755  29.375  21.411  0.84 59.60           O  
ATOM   1281  N   GLY J 163     105.938  30.538  25.107  0.95 78.98           N  
ATOM   1282  CA  GLY J 163     104.706  31.318  25.120  0.95 79.94           C  
ATOM   1283  C   GLY J 163     104.122  31.705  23.777  0.95 83.52           C  
ATOM   1284  O   GLY J 163     103.216  32.545  23.722  0.95 78.81           O  
ATOM   1285  N   GLU J 164     104.590  31.094  22.683  0.99 88.55           N  
ATOM   1286  CA  GLU J 164     104.151  31.481  21.340  0.99 89.87           C  
ATOM   1287  C   GLU J 164     102.942  30.700  20.819  0.99 92.84           C  
ATOM   1288  O   GLU J 164     102.366  31.075  19.795  0.99 90.53           O  
ATOM   1289  CB  GLU J 164     105.303  31.323  20.343  0.98 83.26           C  
ATOM   1290  CG  GLU J 164     106.530  32.172  20.653  0.84 71.90           C  
ATOM   1291  CD  GLU J 164     106.379  33.626  20.236  0.82 62.80           C  
ATOM   1292  OE1 GLU J 164     105.330  33.997  19.668  0.82 57.59           O  
ATOM   1293  OE2 GLU J 164     107.335  34.398  20.476  0.82 57.53           O  
ATOM   1294  N   VAL J 165     102.548  29.629  21.485  1.00 96.46           N  
ATOM   1295  CA  VAL J 165     101.506  28.736  20.971  1.00 97.24           C  
ATOM   1296  C   VAL J 165     100.116  29.200  21.409  1.00 97.50           C  
ATOM   1297  O   VAL J 165      99.888  29.497  22.583  1.00 97.18           O  
ATOM   1298  CB  VAL J 165     101.758  27.285  21.426  1.00 97.12           C  
ATOM   1299  CG1 VAL J 165     100.624  26.365  20.968  1.00 96.19           C  
ATOM   1300  CG2 VAL J 165     103.103  26.787  20.898  1.00 96.54           C  
ATOM   1301  N   ASP J 166      99.183  29.234  20.450  1.00 97.46           N  
ATOM   1302  CA  ASP J 166      97.789  29.605  20.690  1.00 97.51           C  
ATOM   1303  C   ASP J 166      97.012  28.366  21.134  1.00 97.81           C  
ATOM   1304  O   ASP J 166      96.732  27.479  20.325  1.00 97.69           O  
ATOM   1305  CB  ASP J 166      97.196  30.183  19.400  1.00 97.11           C  
ATOM   1306  CG  ASP J 166      95.715  30.515  19.500  1.00 96.55           C  
ATOM   1307  OD1 ASP J 166      95.125  30.387  20.593  1.00 95.62           O  
ATOM   1308  OD2 ASP J 166      95.138  30.907  18.465  1.00 94.84           O  
ATOM   1309  N   PHE J 167      96.642  28.318  22.409  1.00 98.15           N  
ATOM   1310  CA  PHE J 167      95.957  27.153  22.968  1.00 98.31           C  
ATOM   1311  C   PHE J 167      94.510  27.012  22.499  1.00 98.46           C  
ATOM   1312  O   PHE J 167      93.865  26.003  22.797  1.00 98.27           O  
ATOM   1313  CB  PHE J 167      96.006  27.174  24.503  1.00 98.03           C  
ATOM   1314  CG  PHE J 167      97.248  26.552  25.088  1.00 97.72           C  
ATOM   1315  CD1 PHE J 167      98.509  26.872  24.604  1.00 96.01           C  
ATOM   1316  CD2 PHE J 167      97.151  25.649  26.131  1.00 95.81           C  
ATOM   1317  CE1 PHE J 167      99.650  26.297  25.150  1.00 94.54           C  
ATOM   1318  CE2 PHE J 167      98.286  25.071  26.685  1.00 94.71           C  
ATOM   1319  CZ  PHE J 167      99.537  25.398  26.194  1.00 95.30           C  
ATOM   1320  N   THR J 168      93.990  28.001  21.771  1.00 98.28           N  
ATOM   1321  CA  THR J 168      92.641  27.899  21.214  1.00 98.30           C  
ATOM   1322  C   THR J 168      92.626  27.316  19.800  1.00 98.41           C  
ATOM   1323  O   THR J 168      91.550  27.084  19.243  1.00 98.24           O  
ATOM   1324  CB  THR J 168      91.915  29.257  21.207  1.00 97.96           C  
ATOM   1325  OG1 THR J 168      92.509  30.140  20.255  1.00 96.36           O  
ATOM   1326  CG2 THR J 168      91.939  29.892  22.592  1.00 96.26           C  
ATOM   1327  N   ALA J 169      93.785  27.081  19.210  1.00 98.49           N  
ATOM   1328  CA  ALA J 169      93.867  26.471  17.887  1.00 98.47           C  
ATOM   1329  C   ALA J 169      93.464  24.999  17.940  1.00 98.67           C  
ATOM   1330  O   ALA J 169      93.520  24.363  18.993  1.00 98.63           O  
ATOM   1331  CB  ALA J 169      95.281  26.609  17.328  1.00 97.98           C  
ATOM   1332  N   SER J 170      93.076  24.451  16.792  1.00 98.73           N  
ATOM   1333  CA  SER J 170      92.786  23.024  16.699  1.00 98.76           C  
ATOM   1334  C   SER J 170      94.074  22.220  16.588  1.00 98.76           C  
ATOM   1335  O   SER J 170      95.023  22.643  15.928  1.00 98.64           O  
ATOM   1336  CB  SER J 170      91.898  22.726  15.492  1.00 98.67           C  
ATOM   1337  OG  SER J 170      90.623  23.333  15.627  1.00 98.03           O  
ATOM   1338  N   LEU J 171      94.080  21.043  17.221  1.00 98.87           N  
ATOM   1339  CA  LEU J 171      95.200  20.112  17.147  1.00 98.87           C  
ATOM   1340  C   LEU J 171      94.786  18.857  16.396  1.00 98.91           C  
ATOM   1341  O   LEU J 171      93.723  18.286  16.662  1.00 98.86           O  
ATOM   1342  CB  LEU J 171      95.664  19.697  18.544  1.00 98.70           C  
ATOM   1343  CG  LEU J 171      96.575  20.641  19.309  1.00 97.09           C  
ATOM   1344  CD1 LEU J 171      96.679  20.172  20.758  1.00 97.24           C  
ATOM   1345  CD2 LEU J 171      97.958  20.698  18.664  1.00 97.07           C  
ATOM   1346  N   TYR J 172      95.643  18.421  15.485  1.00 98.88           N  
ATOM   1347  CA  TYR J 172      95.446  17.218  14.683  1.00 98.89           C  
ATOM   1348  C   TYR J 172      96.606  16.281  14.976  1.00 98.89           C  
ATOM   1349  O   TYR J 172      97.736  16.549  14.567  1.00 98.85           O  
ATOM   1350  CB  TYR J 172      95.405  17.568  13.193  1.00 98.85           C  
ATOM   1351  CG  TYR J 172      94.297  18.525  12.812  1.00 98.82           C  
ATOM   1352  CD1 TYR J 172      94.434  19.894  13.017  1.00 98.65           C  
ATOM   1353  CD2 TYR J 172      93.119  18.060  12.251  1.00 98.64           C  
ATOM   1354  CE1 TYR J 172      93.419  20.778  12.674  1.00 98.44           C  
ATOM   1355  CE2 TYR J 172      92.098  18.933  11.901  1.00 98.46           C  
ATOM   1356  CZ  TYR J 172      92.255  20.287  12.117  1.00 98.44           C  
ATOM   1357  OH  TYR J 172      91.243  21.159  11.777  1.00 98.07           O  
ATOM   1358  N   CYS J 173      96.347  15.204  15.698  1.00 98.88           N  
ATOM   1359  CA  CYS J 173      97.442  14.344  16.143  1.00 98.89           C  
ATOM   1360  C   CYS J 173      97.810  13.288  15.108  1.00 98.88           C  
ATOM   1361  O   CYS J 173      97.087  13.049  14.134  1.00 98.76           O  
ATOM   1362  CB  CYS J 173      97.154  13.712  17.514  1.00 98.85           C  
ATOM   1363  SG  CYS J 173      95.939  12.378  17.556  1.00 98.71           S  
ATOM   1364  N   ASP J 174      98.953  12.673  15.331  1.00 98.84           N  
ATOM   1365  CA  ASP J 174      99.407  11.562  14.514  1.00 98.82           C  
ATOM   1366  C   ASP J 174      98.694  10.271  14.926  1.00 98.79           C  
ATOM   1367  O   ASP J 174      97.995  10.215  15.942  1.00 98.55           O  
ATOM   1368  CB  ASP J 174     100.935  11.431  14.578  1.00 98.75           C  
ATOM   1369  CG  ASP J 174     101.497  11.434  15.997  1.00 98.73           C  
ATOM   1370  OD1 ASP J 174     100.748  11.697  16.966  1.00 98.34           O  
ATOM   1371  OD2 ASP J 174     102.717  11.198  16.138  1.00 98.18           O  
ATOM   1372  N   PHE J 175      98.863   9.234  14.123  1.00 98.80           N  
ATOM   1373  CA  PHE J 175      98.132   7.979  14.266  1.00 98.75           C  
ATOM   1374  C   PHE J 175      98.904   6.995  15.131  1.00 98.75           C  
ATOM   1375  O   PHE J 175     100.111   6.831  14.960  1.00 98.51           O  
ATOM   1376  CB  PHE J 175      97.899   7.369  12.886  1.00 98.59           C  
ATOM   1377  CG  PHE J 175      97.148   6.064  12.896  1.00 98.37           C  
ATOM   1378  CD1 PHE J 175      95.825   6.022  13.296  1.00 97.85           C  
ATOM   1379  CD2 PHE J 175      97.759   4.892  12.494  1.00 97.78           C  
ATOM   1380  CE1 PHE J 175      95.121   4.822  13.299  1.00 97.17           C  
ATOM   1381  CE2 PHE J 175      97.062   3.688  12.492  1.00 97.16           C  
ATOM   1382  CZ  PHE J 175      95.743   3.658  12.895  1.00 96.79           C  
ATOM   1383  N   ARG J 176      98.200   6.334  16.035  1.00 98.70           N  
ATOM   1384  CA  ARG J 176      98.820   5.284  16.837  1.00 98.68           C  
ATOM   1385  C   ARG J 176      97.764   4.282  17.291  1.00 98.64           C  
ATOM   1386  O   ARG J 176      96.572   4.470  17.051  1.00 98.39           O  
ATOM   1387  CB  ARG J 176      99.563   5.884  18.035  1.00 98.47           C  
ATOM   1388  CG  ARG J 176      98.672   6.600  19.036  1.00 97.80           C  
ATOM   1389  CD  ARG J 176      99.504   7.250  20.135  1.00 97.28           C  
ATOM   1390  NE  ARG J 176      98.688   7.545  21.310  1.00 97.44           N  
ATOM   1391  CZ  ARG J 176      99.169   7.993  22.467  1.00 97.66           C  
ATOM   1392  NH1 ARG J 176     100.469   8.224  22.613  1.00 95.68           N  
ATOM   1393  NH2 ARG J 176      98.348   8.201  23.487  1.00 95.65           N  
ATOM   1394  N   GLY J 177      98.209   3.198  17.925  1.00 98.59           N  
ATOM   1395  CA  GLY J 177      97.294   2.208  18.464  1.00 98.54           C  
ATOM   1396  C   GLY J 177      96.603   2.692  19.724  1.00 98.62           C  
ATOM   1397  O   GLY J 177      97.112   3.557  20.433  1.00 98.24           O  
ATOM   1398  N   GLY J 178      95.427   2.119  20.018  1.00 98.39           N  
ATOM   1399  CA  GLY J 178      94.719   2.431  21.247  1.00 98.38           C  
ATOM   1400  C   GLY J 178      94.286   3.886  21.313  1.00 98.56           C  
ATOM   1401  O   GLY J 178      93.848   4.465  20.318  1.00 98.23           O  
ATOM   1402  N   ASP J 179      94.415   4.493  22.495  1.00 98.30           N  
ATOM   1403  CA  ASP J 179      94.034   5.889  22.681  1.00 98.29           C  
ATOM   1404  C   ASP J 179      94.935   6.792  21.846  1.00 98.56           C  
ATOM   1405  O   ASP J 179      96.162   6.687  21.897  1.00 98.33           O  
ATOM   1406  CB  ASP J 179      94.155   6.285  24.154  1.00 97.62           C  
ATOM   1407  CG  ASP J 179      93.152   5.577  25.054  0.99 95.35           C  
ATOM   1408  OD1 ASP J 179      92.125   5.079  24.544  0.99 92.78           O  
ATOM   1409  OD2 ASP J 179      93.400   5.533  26.278  0.99 91.86           O  
ATOM   1410  N   GLN J 180      94.326   7.701  21.091  1.00 98.59           N  
ATOM   1411  CA  GLN J 180      95.085   8.617  20.242  1.00 98.69           C  
ATOM   1412  C   GLN J 180      95.655   9.797  21.025  1.00 98.79           C  
ATOM   1413  O   GLN J 180      96.653  10.395  20.621  1.00 98.64           O  
ATOM   1414  CB  GLN J 180      94.202   9.112  19.095  1.00 98.51           C  
ATOM   1415  CG  GLN J 180      93.661   7.982  18.218  1.00 97.82           C  
ATOM   1416  CD  GLN J 180      94.773   7.187  17.569  1.00 97.80           C  
ATOM   1417  OE1 GLN J 180      95.463   7.695  16.684  0.99 94.34           O  
ATOM   1418  NE2 GLN J 180      94.970   5.946  18.003  0.99 93.25           N  
ATOM   1419  N   TRP J 181      95.006  10.107  22.148  0.99 98.58           N  
ATOM   1420  CA  TRP J 181      95.446  11.160  23.061  0.99 98.67           C  
ATOM   1421  C   TRP J 181      95.693  10.565  24.440  0.99 98.24           C  
ATOM   1422  O   TRP J 181      95.203   9.455  24.740  0.99 95.30           O  
ATOM   1423  CB  TRP J 181      94.393  12.275  23.148  1.00 98.70           C  
ATOM   1424  CG  TRP J 181      94.131  12.967  21.850  1.00 98.81           C  
ATOM   1425  CD1 TRP J 181      93.178  12.639  20.924  1.00 98.63           C  
ATOM   1426  CD2 TRP J 181      94.834  14.106  21.327  0.99 98.85           C  
ATOM   1427  NE1 TRP J 181      93.245  13.510  19.848  0.99 98.66           N  
ATOM   1428  CE2 TRP J 181      94.255  14.414  20.081  0.99 98.81           C  
ATOM   1429  CE3 TRP J 181      95.893  14.899  21.797  0.99 98.74           C  
ATOM   1430  CZ2 TRP J 181      94.699  15.477  19.292  0.97 98.60           C  
ATOM   1431  CZ3 TRP J 181      96.329  15.955  21.013  0.99 98.59           C  
ATOM   1432  CH2 TRP J 181      95.736  16.236  19.781  1.00 98.65           C  
ATOM   1433  OXT TRP J 181      96.385  11.196  25.241  0.93 97.40           O  
TER    1434      TRP J 181                                                      
HETATM 1435  N1A ACO Q   1      94.814  14.337  44.097  1.00 96.92           N  
HETATM 1436  C2A ACO Q   1      94.860  15.690  44.037  1.00 96.62           C  
HETATM 1437  N3A ACO Q   1      96.001  16.376  43.903  1.00 97.50           N  
HETATM 1438  C4A ACO Q   1      97.155  15.689  43.814  1.00 98.05           C  
HETATM 1439  C5A ACO Q   1      97.182  14.279  43.868  1.00 97.91           C  
HETATM 1440  C6A ACO Q   1      95.937  13.597  44.017  1.00 97.40           C  
HETATM 1441  N6A ACO Q   1      95.850  12.240  44.070  1.00 96.92           N  
HETATM 1442  N7A ACO Q   1      98.468  13.881  43.752  1.00 97.79           N  
HETATM 1443  C8A ACO Q   1      99.195  14.986  43.641  1.00 97.76           C  
HETATM 1444  N9A ACO Q   1      98.431  16.092  43.666  1.00 98.21           N  
HETATM 1445  C1B ACO Q   1      98.849  17.485  43.534  1.00 98.02           C  
HETATM 1446  C2B ACO Q   1      98.853  18.156  44.881  1.00 97.58           C  
HETATM 1447  O2B ACO Q   1      98.600  19.552  44.728  1.00 96.85           O  
HETATM 1448  C3B ACO Q   1     100.262  17.912  45.337  1.00 97.89           C  
HETATM 1449  O3B ACO Q   1     100.709  18.828  46.323  1.00 96.88           O  
HETATM 1450  P3B ACO Q   1     100.417  18.594  47.880  1.00 95.70           P  
HETATM 1451  O7A ACO Q   1     101.010  17.294  48.300  0.98 82.92           O  
HETATM 1452  O8A ACO Q   1     101.087  19.793  48.505  0.99 82.65           O  
HETATM 1453  O9A ACO Q   1      98.918  18.645  48.045  0.98 81.72           O  
HETATM 1454  C4B ACO Q   1     101.026  18.112  44.049  1.00 98.04           C  
HETATM 1455  O4B ACO Q   1     100.188  17.536  43.050  1.00 98.00           O  
HETATM 1456  C5B ACO Q   1     102.375  17.476  44.039  1.00 97.37           C  
HETATM 1457  O5B ACO Q   1     102.207  16.082  44.265  1.00 97.99           O  
HETATM 1458  P1A ACO Q   1     103.434  15.064  44.310  1.00 98.40           P  
HETATM 1459  O1A ACO Q   1     103.599  14.545  45.694  1.00 87.89           O  
HETATM 1460  O2A ACO Q   1     104.640  15.699  43.666  1.00 87.59           O  
HETATM 1461  O3A ACO Q   1     102.847  13.894  43.357  1.00 98.36           O  
HETATM 1462  P2A ACO Q   1     103.017  12.333  43.550  1.00 98.45           P  
HETATM 1463  O4A ACO Q   1     102.059  11.836  44.575  1.00 85.21           O  
HETATM 1464  O5A ACO Q   1     104.468  12.028  43.755  1.00 86.97           O  
HETATM 1465  O6A ACO Q   1     102.558  11.767  42.129  1.00 98.36           O  
HETATM 1466  CBP ACO Q   1     100.851  10.988  40.606  1.00 98.70           C  
HETATM 1467  CCP ACO Q   1     101.318  12.125  41.522  1.00 98.43           C  
HETATM 1468  CDP ACO Q   1     101.995  10.589  39.680  1.00 90.78           C  
HETATM 1469  CEP ACO Q   1      99.667  11.494  39.775  1.00 91.72           C  
HETATM 1470  CAP ACO Q   1     100.435   9.784  41.499  1.00 98.59           C  
HETATM 1471  OAP ACO Q   1      99.269  10.095  42.261  1.00 98.34           O  
HETATM 1472  C9P ACO Q   1     100.113   8.513  40.713  1.00 98.73           C  
HETATM 1473  O9P ACO Q   1     101.039   7.740  40.366  1.00 98.27           O  
HETATM 1474  N8P ACO Q   1      98.802   8.264  40.440  1.00 98.54           N  
HETATM 1475  C7P ACO Q   1      98.325   7.079  39.728  1.00 98.30           C  
HETATM 1476  C6P ACO Q   1      98.760   7.098  38.248  1.00 98.12           C  
HETATM 1477  C5P ACO Q   1      98.337   8.365  37.553  1.00 98.60           C  
HETATM 1478  O5P ACO Q   1      97.172   8.795  37.615  1.00 98.06           O  
HETATM 1479  N4P ACO Q   1      99.275   8.976  36.850  1.00 98.46           N  
HETATM 1480  C3P ACO Q   1      99.072  10.161  36.048  1.00 98.30           C  
HETATM 1481  C2P ACO Q   1      98.464   9.762  34.708  1.00 98.13           C  
HETATM 1482  S1P ACO Q   1      98.328  11.192  33.587  0.99 98.03           S  
HETATM 1483  C   ACO Q   1      99.831  11.131  32.684  0.99 97.86           C  
HETATM 1484  O   ACO Q   1     100.588  10.187  32.798  0.98 95.84           O  
HETATM 1485  CH3 ACO Q   1     100.063  12.271  31.756  0.99 95.68           C  
ENDMDL                                                                          
END                                                                             
