# Supplementary material for: Accurate structure prediction of biomolecular interactions with AlphaFold 3
Source: Nature. 2024 May 8;630(8016):493–500. doi: 10.1038/s41586-024-07487-w (PMC11168924; doi:10.1038/s41586-024-07487-w)
Supplement: Supplementary file 3 — AF3 predictions for the Posebusters benchmark and outputs of the Posebusters checks for those predictions. [file 41586_2024_7487_MOESM3_ESM.zip › 6VTA_AKN_pred_lig_pose.sdf]

6VTA_AKN_B_302
     RDKit          3D

 40 42  0  0  0  0  0  0  0  0999 V2000
   96.6034    8.4741   31.2458 C   0  0  1  0  0  0  0  0  0  0  0  0
   98.0342    8.7827   30.8228 C   0  0  1  0  0  0  0  0  0  0  0  0
   98.5370    7.7047   29.8811 C   0  0  2  0  0  0  0  0  0  0  0  0
   98.4092    6.3388   30.5124 C   0  0  1  0  0  0  0  0  0  0  0  0
   96.9609    6.0987   30.9256 C   0  0  1  0  0  0  0  0  0  0  0  0
   96.7969    4.7689   31.6241 C   0  0  0  0  0  0  0  0  0  0  0  0
   98.8180    5.3453   29.5804 O   0  0  0  0  0  0  0  0  0  0  0  0
   95.8047    8.6625   30.0622 O   0  0  0  0  0  0  0  0  0  0  0  0
   96.4945    7.1462   31.7780 O   0  0  0  0  0  0  0  0  0  0  0  0
   95.4150    4.5531   32.0305 N   0  0  0  0  0  0  0  0  0  0  0  0
   91.7692    9.2831   29.2192 C   0  0  2  0  0  0  0  0  0  0  0  0
   90.3657    9.0531   29.0170 N   0  0  0  0  0  0  0  0  0  0  0  0
   92.5650    8.2699   28.4296 C   0  0  0  0  0  0  0  0  0  0  0  0
   94.0303    8.4839   28.5946 C   0  0  2  0  0  0  0  0  0  0  0  0
   94.7826    7.4664   27.8139 N   0  0  0  0  0  0  0  0  0  0  0  0
   94.4356    8.3942   30.0526 C   0  0  2  0  0  0  0  0  0  0  0  0
   93.6290    9.4030   30.8989 C   0  0  2  0  0  0  0  0  0  0  0  0
   93.9486    9.2492   32.2802 O   0  0  0  0  0  0  0  0  0  0  0  0
   92.1159    9.1862   30.6971 C   0  0  1  0  0  0  0  0  0  0  0  0
   91.3976   10.1743   31.4046 O   0  0  0  0  0  0  0  0  0  0  0  0
   90.0573    9.8340   31.8191 C   0  0  2  0  0  0  0  0  0  0  0  0
   89.4078   11.0422   32.4415 C   0  0  2  0  0  0  0  0  0  0  0  0
   89.5116   12.1717   31.5912 O   0  0  0  0  0  0  0  0  0  0  0  0
   90.0914   11.3341   33.7565 C   0  0  1  0  0  0  0  0  0  0  0  0
   89.4397   12.4877   34.3774 N   0  0  0  0  0  0  0  0  0  0  0  0
   90.0790   10.1167   34.6232 C   0  0  2  0  0  0  0  0  0  0  0  0
   90.7469   10.3486   35.8364 O   0  0  0  0  0  0  0  0  0  0  0  0
   90.7423    8.9575   33.9055 C   0  0  2  0  0  0  0  0  0  0  0  0
   90.0472    8.7353   32.6757 O   0  0  0  0  0  0  0  0  0  0  0  0
   90.8130    7.6917   34.7100 C   0  0  0  0  0  0  0  0  0  0  0  0
   89.6011    7.0082   34.6699 O   0  0  0  0  0  0  0  0  0  0  0  0
   98.0767   10.0400   30.1622 O   0  0  0  0  0  0  0  0  0  0  0  0
   99.9129    7.9750   29.5651 O   0  0  0  0  0  0  0  0  0  0  0  0
   85.0759   11.3306   29.3461 N   0  0  0  0  0  0  0  0  0  0  0  0
   89.5996    9.9393   28.3885 C   0  0  0  0  0  0  0  0  0  0  0  0
   89.9656   11.0575   28.0170 O   0  0  0  0  0  0  0  0  0  0  0  0
   88.1755    9.5189   28.1788 C   0  0  2  0  0  0  0  0  0  0  0  0
   87.2772   10.4382   29.0077 C   0  0  0  0  0  0  0  0  0  0  0  0
   85.8517   10.3964   28.5697 C   0  0  0  0  0  0  0  0  0  0  0  0
   87.9819    8.1800   28.5884 O   0  0  0  0  0  0  0  0  0  0  0  0
  1  2  1  0
  2  3  1  0
  3  4  1  0
  4  5  1  0
  5  6  1  1
  4  7  1  6
  1  8  1  6
  5  9  1  0
  1  9  1  0
  6 10  1  0
 11 12  1  1
 11 13  1  0
 13 14  1  0
 14 15  1  6
 14 16  1  0
 16  8  1  6
 16 17  1  0
 17 18  1  1
 11 19  1  0
 17 19  1  0
 19 20  1  1
 21 20  1  1
 21 22  1  0
 22 23  1  6
 22 24  1  0
 24 25  1  1
 24 26  1  0
 26 27  1  1
 26 28  1  0
 21 29  1  0
 28 29  1  0
 28 30  1  1
 30 31  1  0
  2 32  1  6
  3 33  1  1
 12 35  1  0
 35 36  2  0
 35 37  1  0
 37 38  1  0
 38 39  1  0
 34 39  1  0
 37 40  1  1
M  END
