# Supplementary material for: Accurate structure prediction of biomolecular interactions with AlphaFold 3
Source: Nature. 2024 May 8;630(8016):493–500. doi: 10.1038/s41586-024-07487-w (PMC11168924; doi:10.1038/s41586-024-07487-w)
Supplement: Supplementary file 3 — AF3 predictions for the Posebusters benchmark and outputs of the Posebusters checks for those predictions. [file 41586_2024_7487_MOESM3_ESM.zip › 6W59_SZD_pred_context_pose.pdb]

TITLE     6W59                                                                  
REVDAT   1   01-OCT-21         0                                                
REMARK   6                                                                      
REMARK   6 PDB GENERATED WITH DEEPMIND STRUCTURE CLASS VERSION 1.0.2.           
SEQRES   1 J  554  GLN GLY ARG ALA ILE LEU THR ASP ARG TYR ILE ASN ARG          
SEQRES   2 J  554  GLY THR ALA PHE THR MET GLU GLU ARG GLN LYS LEU HIS          
SEQRES   3 J  554  ILE LEU GLY ARG LEU PRO PRO VAL VAL GLU THR LEU GLU          
SEQRES   4 J  554  GLU GLN VAL ALA ARG VAL TYR GLY GLN VAL LYS LYS TYR          
SEQRES   5 J  554  GLU LYS PRO ILE ASN ARG TYR GLN HIS LEU VAL SER VAL          
SEQRES   6 J  554  HIS SER THR ASN THR THR LEU TYR TYR ALA THR ILE LEU          
SEQRES   7 J  554  ALA HIS LEU GLU GLU MET LEU PRO ILE ILE TYR THR PRO          
SEQRES   8 J  554  THR VAL GLY GLU ALA CYS MET GLU TYR SER HIS LEU PHE          
SEQRES   9 J  554  PHE ARG GLU ARG GLY VAL TYR PHE ASN ARG LEU TYR LYS          
SEQRES  10 J  554  GLY GLN PHE ARG ASN ILE MET ARG ASP ALA GLY TYR GLN          
SEQRES  11 J  554  LYS VAL GLU VAL VAL VAL ILE THR ASP GLY SER ARG ILE          
SEQRES  12 J  554  LEU GLY LEU GLY ASP LEU GLY SER ASN GLY ILE GLY ILE          
SEQRES  13 J  554  SER ILE GLY LYS CYS SER LEU TYR VAL ALA GLY ALA GLY          
SEQRES  14 J  554  ILE ASP PRO ARG LEU ILE VAL PRO VAL ILE LEU ASP VAL          
SEQRES  15 J  554  GLY THR ASN ASN GLU ARG TYR LEU GLN ASP LYS ASP TYR          
SEQRES  16 J  554  LEU GLY MET ARG GLU LYS ARG LEU GLY ASP GLU GLU PHE          
SEQRES  17 J  554  TYR GLU LEU LEU ASP GLU PHE MET GLU ALA ALA SER ALA          
SEQRES  18 J  554  GLU TRP PRO ASN ALA VAL ILE GLN PHE GLU ASP PHE SER          
SEQRES  19 J  554  ASN ASN HIS CYS PHE ASP ILE MET GLU ARG TYR GLN LYS          
SEQRES  20 J  554  LYS TYR ARG CYS PHE ASN ASP ASP ILE GLN GLY THR GLY          
SEQRES  21 J  554  ALA VAL ILE ALA ALA GLY PHE LEU ASN ALA ILE LYS LEU          
SEQRES  22 J  554  SER GLY VAL SER PRO LEU GLN GLN ARG ILE VAL VAL PHE          
SEQRES  23 J  554  GLY ALA GLY SER ALA ALA VAL GLY VAL ALA ASN ASN ILE          
SEQRES  24 J  554  ALA ALA LEU ALA ALA ARG MET TYR LYS PHE PRO VAL GLN          
SEQRES  25 J  554  ASP LEU VAL LYS THR PHE TYR LEU VAL ASP THR LYS GLY          
SEQRES  26 J  554  LEU VAL THR THR THR ARG GLY ASP GLN LEU ALA ALA HIS          
SEQRES  27 J  554  LYS LYS LEU LEU ALA ARG THR ASP VAL SER ALA GLU ASP          
SEQRES  28 J  554  SER ALA LYS LEU ARG THR LEU GLU GLU ILE VAL ARG PHE          
SEQRES  29 J  554  VAL LYS PRO THR THR LEU LEU GLY LEU GLY GLY VAL GLY          
SEQRES  30 J  554  PRO ALA PHE THR GLU GLU ILE VAL LYS MET VAL MET GLN          
SEQRES  31 J  554  ASN THR GLU ARG PRO ILE ILE PHE PRO LEU SER ASN PRO          
SEQRES  32 J  554  THR SER LYS ALA GLU VAL THR PRO GLU ASN ALA TYR LYS          
SEQRES  33 J  554  TRP THR ASN GLY ALA ALA ILE VAL ALA SER GLY SER PRO          
SEQRES  34 J  554  PHE PRO PRO THR THR ILE GLY GLY LYS THR PHE LYS PRO          
SEQRES  35 J  554  SER GLN GLY ASN ASN LEU TYR VAL PHE PRO GLY VAL GLY          
SEQRES  36 J  554  LEU GLY CYS ALA LEU ALA GLN PRO THR HIS ILE PRO GLU          
SEQRES  37 J  554  GLU LEU LEU LEU THR ALA SER GLU SER LEU ASN LEU LEU          
SEQRES  38 J  554  THR THR GLU GLY ASP LEU ARG GLU GLY ARG LEU TYR PRO          
SEQRES  39 J  554  PRO LEU GLU ASP ILE HIS ASN ILE SER ALA ASN VAL ALA          
SEQRES  40 J  554  THR ASP VAL ILE LEU GLU ALA GLN ARG MET LYS ILE ASP          
SEQRES  41 J  554  ASN ASN LYS LYS LEU PRO ARG THR ARG ASP GLU LEU LEU          
SEQRES  42 J  554  ALA PHE VAL LYS LYS ALA MET TRP LYS PRO VAL TYR SER          
SEQRES  43 J  554  GLY GLU VAL GLY GLU GLN VAL LEU                              
MODEL        1                                                                  
ATOM      1  N   GLN J   1      45.840 -36.206  -1.459  0.37 61.76           N  
ATOM      2  CA  GLN J   1      45.226 -35.954  -2.785  0.37 66.07           C  
ATOM      3  C   GLN J   1      44.634 -37.218  -3.411  0.37 68.02           C  
ATOM      4  O   GLN J   1      43.443 -37.232  -3.703  0.37 63.89           O  
ATOM      5  CB  GLN J   1      46.231 -35.274  -3.727  0.38 61.31           C  
ATOM      6  CG  GLN J   1      46.333 -33.762  -3.484  0.30 54.68           C  
ATOM      7  CD  GLN J   1      47.482 -33.125  -4.279  0.29 50.08           C  
ATOM      8  OE1 GLN J   1      48.405 -33.798  -4.685  0.30 45.15           O  
ATOM      9  NE2 GLN J   1      47.469 -31.825  -4.473  0.31 44.83           N  
ATOM     10  N   GLY J   2      45.387 -38.302  -3.522  0.50 70.08           N  
ATOM     11  CA  GLY J   2      44.906 -39.525  -4.186  0.50 71.15           C  
ATOM     12  C   GLY J   2      43.617 -40.123  -3.606  0.50 74.68           C  
ATOM     13  O   GLY J   2      42.729 -40.542  -4.350  0.50 70.90           O  
ATOM     14  N   ARG J   3      43.462 -40.104  -2.273  0.61 72.15           N  
ATOM     15  CA  ARG J   3      42.216 -40.563  -1.642  0.61 73.59           C  
ATOM     16  C   ARG J   3      41.029 -39.657  -1.990  0.61 77.43           C  
ATOM     17  O   ARG J   3      39.925 -40.177  -2.165  0.60 73.63           O  
ATOM     18  CB  ARG J   3      42.400 -40.692  -0.121  0.60 66.18           C  
ATOM     19  CG  ARG J   3      41.196 -41.388   0.546  0.50 58.78           C  
ATOM     20  CD  ARG J   3      41.429 -41.585   2.045  0.48 54.97           C  
ATOM     21  NE  ARG J   3      40.297 -42.272   2.680  0.48 49.70           N  
ATOM     22  CZ  ARG J   3      40.192 -42.586   3.966  0.49 43.80           C  
ATOM     23  NH1 ARG J   3      41.131 -42.292   4.819  0.48 41.23           N  
ATOM     24  NH2 ARG J   3      39.127 -43.202   4.411  0.48 39.49           N  
ATOM     25  N   ALA J   4      41.239 -38.350  -2.102  0.86 80.27           N  
ATOM     26  CA  ALA J   4      40.187 -37.400  -2.475  0.86 83.48           C  
ATOM     27  C   ALA J   4      39.683 -37.656  -3.903  0.86 87.07           C  
ATOM     28  O   ALA J   4      38.478 -37.703  -4.117  0.86 82.96           O  
ATOM     29  CB  ALA J   4      40.711 -35.971  -2.287  0.86 75.80           C  
ATOM     30  N   ILE J   5      40.591 -37.945  -4.833  0.91 85.20           N  
ATOM     31  CA  ILE J   5      40.245 -38.284  -6.225  0.91 87.87           C  
ATOM     32  C   ILE J   5      39.354 -39.528  -6.303  0.91 90.09           C  
ATOM     33  O   ILE J   5      38.352 -39.531  -7.013  0.91 88.48           O  
ATOM     34  CB  ILE J   5      41.537 -38.471  -7.054  0.90 84.85           C  
ATOM     35  CG1 ILE J   5      42.263 -37.111  -7.180  0.87 78.88           C  
ATOM     36  CG2 ILE J   5      41.253 -39.062  -8.447  0.87 78.39           C  
ATOM     37  CD1 ILE J   5      43.703 -37.240  -7.676  0.86 70.95           C  
ATOM     38  N   LEU J   6      39.671 -40.572  -5.542  0.94 89.08           N  
ATOM     39  CA  LEU J   6      38.865 -41.802  -5.523  0.94 89.82           C  
ATOM     40  C   LEU J   6      37.494 -41.620  -4.851  0.94 90.09           C  
ATOM     41  O   LEU J   6      36.607 -42.453  -5.049  0.94 87.64           O  
ATOM     42  CB  LEU J   6      39.647 -42.920  -4.813  0.94 89.01           C  
ATOM     43  CG  LEU J   6      40.905 -43.406  -5.551  0.91 88.36           C  
ATOM     44  CD1 LEU J   6      41.631 -44.427  -4.672  0.91 87.00           C  
ATOM     45  CD2 LEU J   6      40.572 -44.074  -6.886  0.91 86.82           C  
ATOM     46  N   THR J   7      37.325 -40.570  -4.052  0.96 90.03           N  
ATOM     47  CA  THR J   7      36.059 -40.244  -3.370  0.96 88.76           C  
ATOM     48  C   THR J   7      35.260 -39.137  -4.059  0.96 89.11           C  
ATOM     49  O   THR J   7      34.088 -38.955  -3.728  0.96 86.22           O  
ATOM     50  CB  THR J   7      36.278 -39.901  -1.889  0.96 86.28           C  
ATOM     51  OG1 THR J   7      37.243 -38.883  -1.714  0.94 79.43           O  
ATOM     52  CG2 THR J   7      36.758 -41.114  -1.100  0.93 78.39           C  
ATOM     53  N   ASP J   8      35.859 -38.423  -5.019  0.97 91.18           N  
ATOM     54  CA  ASP J   8      35.150 -37.440  -5.831  0.98 91.27           C  
ATOM     55  C   ASP J   8      34.429 -38.139  -6.990  0.97 92.23           C  
ATOM     56  O   ASP J   8      35.041 -38.598  -7.956  0.97 91.80           O  
ATOM     57  CB  ASP J   8      36.103 -36.338  -6.316  0.98 89.96           C  
ATOM     58  CG  ASP J   8      35.356 -35.195  -7.025  0.97 89.17           C  
ATOM     59  OD1 ASP J   8      34.252 -35.439  -7.574  0.96 86.31           O  
ATOM     60  OD2 ASP J   8      35.884 -34.067  -7.018  0.96 85.59           O  
ATOM     61  N   ARG J   9      33.104 -38.187  -6.899  0.98 91.62           N  
ATOM     62  CA  ARG J   9      32.237 -38.853  -7.886  0.98 92.65           C  
ATOM     63  C   ARG J   9      32.372 -38.309  -9.315  0.98 94.02           C  
ATOM     64  O   ARG J   9      32.021 -39.016 -10.249  0.98 93.58           O  
ATOM     65  CB  ARG J   9      30.778 -38.782  -7.404  0.98 91.16           C  
ATOM     66  CG  ARG J   9      30.184 -37.355  -7.467  0.96 88.83           C  
ATOM     67  CD  ARG J   9      28.718 -37.314  -7.024  0.96 86.27           C  
ATOM     68  NE  ARG J   9      28.556 -37.485  -5.573  0.96 81.38           N  
ATOM     69  CZ  ARG J   9      27.397 -37.627  -4.942  0.96 77.77           C  
ATOM     70  NH1 ARG J   9      26.264 -37.694  -5.577  0.96 70.45           N  
ATOM     71  NH2 ARG J   9      27.341 -37.702  -3.647  0.95 70.53           N  
ATOM     72  N   TYR J  10      32.828 -37.067  -9.470  0.98 93.19           N  
ATOM     73  CA  TYR J  10      32.956 -36.415 -10.779  0.98 92.45           C  
ATOM     74  C   TYR J  10      34.330 -36.649 -11.422  0.98 92.20           C  
ATOM     75  O   TYR J  10      34.468 -36.519 -12.633  0.98 90.53           O  
ATOM     76  CB  TYR J  10      32.667 -34.913 -10.637  0.98 91.37           C  
ATOM     77  CG  TYR J  10      31.292 -34.605 -10.068  0.97 90.25           C  
ATOM     78  CD1 TYR J  10      30.132 -34.957 -10.793  0.97 88.19           C  
ATOM     79  CD2 TYR J  10      31.159 -33.974  -8.813  0.97 87.95           C  
ATOM     80  CE1 TYR J  10      28.855 -34.680 -10.277  0.97 85.74           C  
ATOM     81  CE2 TYR J  10      29.887 -33.691  -8.289  0.97 85.17           C  
ATOM     82  CZ  TYR J  10      28.739 -34.045  -9.025  0.97 85.21           C  
ATOM     83  OH  TYR J  10      27.486 -33.769  -8.515  0.97 81.99           O  
ATOM     84  N   ILE J  11      35.335 -37.024 -10.627  0.98 92.66           N  
ATOM     85  CA  ILE J  11      36.714 -37.263 -11.081  0.99 92.84           C  
ATOM     86  C   ILE J  11      37.028 -38.765 -11.099  0.98 94.20           C  
ATOM     87  O   ILE J  11      37.761 -39.239 -11.966  0.98 93.93           O  
ATOM     88  CB  ILE J  11      37.709 -36.483 -10.184  0.98 91.21           C  
ATOM     89  CG1 ILE J  11      37.379 -34.966 -10.196  0.97 85.52           C  
ATOM     90  CG2 ILE J  11      39.155 -36.726 -10.641  0.97 85.00           C  
ATOM     91  CD1 ILE J  11      38.261 -34.122  -9.268  0.96 76.75           C  
ATOM     92  N   ASN J  12      36.470 -39.530 -10.172  0.98 94.15           N  
ATOM     93  CA  ASN J  12      36.776 -40.949 -10.016  0.98 95.01           C  
ATOM     94  C   ASN J  12      36.453 -41.753 -11.283  0.98 95.80           C  
ATOM     95  O   ASN J  12      35.323 -41.757 -11.773  0.98 95.59           O  
ATOM     96  CB  ASN J  12      36.028 -41.505  -8.794  0.98 95.01           C  
ATOM     97  CG  ASN J  12      36.373 -42.961  -8.505  0.98 94.91           C  
ATOM     98  OD1 ASN J  12      37.432 -43.461  -8.867  0.98 91.02           O  
ATOM     99  ND2 ASN J  12      35.492 -43.674  -7.853  0.98 90.92           N  
ATOM    100  N   ARG J  13      37.450 -42.488 -11.765  0.98 95.67           N  
ATOM    101  CA  ARG J  13      37.333 -43.443 -12.886  0.99 96.49           C  
ATOM    102  C   ARG J  13      37.422 -44.904 -12.414  0.98 96.92           C  
ATOM    103  O   ARG J  13      37.286 -45.817 -13.214  0.98 96.15           O  
ATOM    104  CB  ARG J  13      38.399 -43.131 -13.957  0.98 96.15           C  
ATOM    105  CG  ARG J  13      38.299 -41.702 -14.524  0.98 94.98           C  
ATOM    106  CD  ARG J  13      39.316 -41.474 -15.648  0.98 93.77           C  
ATOM    107  NE  ARG J  13      39.246 -40.100 -16.162  0.97 91.23           N  
ATOM    108  CZ  ARG J  13      39.886 -39.615 -17.227  0.97 90.32           C  
ATOM    109  NH1 ARG J  13      40.682 -40.344 -17.951  0.97 84.88           N  
ATOM    110  NH2 ARG J  13      39.723 -38.370 -17.577  0.97 85.27           N  
ATOM    111  N   GLY J  14      37.674 -45.137 -11.134  0.97 95.67           N  
ATOM    112  CA  GLY J  14      37.831 -46.480 -10.576  0.97 95.81           C  
ATOM    113  C   GLY J  14      38.929 -47.275 -11.288  0.97 96.43           C  
ATOM    114  O   GLY J  14      40.042 -46.785 -11.480  0.97 95.38           O  
ATOM    115  N   THR J  15      38.622 -48.489 -11.703  0.98 96.60           N  
ATOM    116  CA  THR J  15      39.555 -49.377 -12.421  0.98 97.02           C  
ATOM    117  C   THR J  15      39.954 -48.868 -13.807  0.98 97.21           C  
ATOM    118  O   THR J  15      40.969 -49.317 -14.331  0.98 96.31           O  
ATOM    119  CB  THR J  15      38.961 -50.785 -12.562  0.98 96.76           C  
ATOM    120  OG1 THR J  15      37.645 -50.680 -13.063  0.97 94.04           O  
ATOM    121  CG2 THR J  15      38.894 -51.506 -11.217  0.97 93.54           C  
ATOM    122  N   ALA J  16      39.235 -47.889 -14.368  0.98 97.04           N  
ATOM    123  CA  ALA J  16      39.572 -47.282 -15.654  0.99 96.99           C  
ATOM    124  C   ALA J  16      40.747 -46.285 -15.589  0.98 96.71           C  
ATOM    125  O   ALA J  16      41.210 -45.828 -16.630  0.98 95.45           O  
ATOM    126  CB  ALA J  16      38.317 -46.638 -16.251  0.98 96.79           C  
ATOM    127  N   PHE J  17      41.252 -45.947 -14.403  0.99 96.57           N  
ATOM    128  CA  PHE J  17      42.515 -45.218 -14.314  0.99 96.14           C  
ATOM    129  C   PHE J  17      43.652 -46.070 -14.889  0.99 96.22           C  
ATOM    130  O   PHE J  17      43.902 -47.183 -14.417  0.99 95.56           O  
ATOM    131  CB  PHE J  17      42.830 -44.820 -12.867  0.99 95.47           C  
ATOM    132  CG  PHE J  17      42.032 -43.651 -12.333  0.99 95.62           C  
ATOM    133  CD1 PHE J  17      42.145 -42.390 -12.938  0.99 94.86           C  
ATOM    134  CD2 PHE J  17      41.221 -43.806 -11.195  0.99 94.63           C  
ATOM    135  CE1 PHE J  17      41.462 -41.289 -12.412  0.99 94.13           C  
ATOM    136  CE2 PHE J  17      40.536 -42.708 -10.661  0.99 93.92           C  
ATOM    137  CZ  PHE J  17      40.658 -41.444 -11.269  0.99 94.45           C  
ATOM    138  N   THR J  18      44.380 -45.525 -15.865  0.99 95.52           N  
ATOM    139  CA  THR J  18      45.582 -46.168 -16.417  0.99 95.14           C  
ATOM    140  C   THR J  18      46.662 -46.316 -15.338  0.99 95.35           C  
ATOM    141  O   THR J  18      46.640 -45.637 -14.309  0.99 94.55           O  
ATOM    142  CB  THR J  18      46.147 -45.391 -17.617  0.99 94.17           C  
ATOM    143  OG1 THR J  18      46.624 -44.140 -17.209  0.98 91.33           O  
ATOM    144  CG2 THR J  18      45.119 -45.187 -18.731  0.98 90.75           C  
ATOM    145  N   MET J  19      47.641 -47.184 -15.555  0.98 95.22           N  
ATOM    146  CA  MET J  19      48.756 -47.324 -14.603  0.99 95.10           C  
ATOM    147  C   MET J  19      49.545 -46.023 -14.440  0.98 95.00           C  
ATOM    148  O   MET J  19      49.953 -45.695 -13.326  0.98 93.45           O  
ATOM    149  CB  MET J  19      49.688 -48.464 -15.032  0.98 94.47           C  
ATOM    150  CG  MET J  19      49.073 -49.843 -14.790  0.97 89.38           C  
ATOM    151  SD  MET J  19      48.645 -50.168 -13.050  0.97 86.55           S  
ATOM    152  CE  MET J  19      48.261 -51.927 -13.159  0.97 76.30           C  
ATOM    153  N   GLU J  20      49.712 -45.270 -15.512  0.98 94.47           N  
ATOM    154  CA  GLU J  20      50.377 -43.967 -15.499  0.98 93.72           C  
ATOM    155  C   GLU J  20      49.576 -42.939 -14.686  0.98 93.46           C  
ATOM    156  O   GLU J  20      50.125 -42.285 -13.801  0.98 91.79           O  
ATOM    157  CB  GLU J  20      50.590 -43.521 -16.949  0.98 92.71           C  
ATOM    158  CG  GLU J  20      51.484 -42.283 -17.046  0.91 79.17           C  
ATOM    159  CD  GLU J  20      51.798 -41.876 -18.493  0.90 70.94           C  
ATOM    160  OE1 GLU J  20      52.667 -40.990 -18.657  0.90 63.56           O  
ATOM    161  OE2 GLU J  20      51.185 -42.442 -19.428  0.90 63.54           O  
ATOM    162  N   GLU J  21      48.271 -42.863 -14.888  0.98 94.48           N  
ATOM    163  CA  GLU J  21      47.382 -42.024 -14.069  0.98 93.79           C  
ATOM    164  C   GLU J  21      47.442 -42.426 -12.591  0.98 93.46           C  
ATOM    165  O   GLU J  21      47.556 -41.568 -11.722  0.98 92.68           O  
ATOM    166  CB  GLU J  21      45.934 -42.129 -14.561  0.98 93.46           C  
ATOM    167  CG  GLU J  21      45.696 -41.384 -15.893  0.97 92.60           C  
ATOM    168  CD  GLU J  21      44.302 -41.676 -16.469  0.97 92.93           C  
ATOM    169  OE1 GLU J  21      43.669 -40.737 -17.017  0.97 87.33           O  
ATOM    170  OE2 GLU J  21      43.844 -42.839 -16.349  0.97 88.99           O  
ATOM    171  N   ARG J  22      47.424 -43.724 -12.286  0.98 93.83           N  
ATOM    172  CA  ARG J  22      47.506 -44.222 -10.896  0.98 93.79           C  
ATOM    173  C   ARG J  22      48.821 -43.826 -10.214  0.98 93.09           C  
ATOM    174  O   ARG J  22      48.797 -43.498  -9.034  0.98 92.03           O  
ATOM    175  CB  ARG J  22      47.329 -45.749 -10.859  0.98 93.95           C  
ATOM    176  CG  ARG J  22      45.913 -46.212 -11.232  0.97 93.55           C  
ATOM    177  CD  ARG J  22      45.852 -47.741 -11.304  0.97 93.83           C  
ATOM    178  NE  ARG J  22      44.662 -48.196 -12.026  0.98 93.40           N  
ATOM    179  CZ  ARG J  22      44.151 -49.420 -12.046  0.97 95.22           C  
ATOM    180  NH1 ARG J  22      44.618 -50.382 -11.309  0.98 91.83           N  
ATOM    181  NH2 ARG J  22      43.148 -49.687 -12.834  0.98 92.71           N  
ATOM    182  N   GLN J  23      49.936 -43.840 -10.937  0.98 93.60           N  
ATOM    183  CA  GLN J  23      51.219 -43.347 -10.416  0.99 93.01           C  
ATOM    184  C   GLN J  23      51.190 -41.835 -10.208  0.98 92.66           C  
ATOM    185  O   GLN J  23      51.473 -41.371  -9.107  0.98 90.70           O  
ATOM    186  CB  GLN J  23      52.382 -43.735 -11.344  0.98 92.32           C  
ATOM    187  CG  GLN J  23      52.858 -45.171 -11.095  0.95 83.76           C  
ATOM    188  CD  GLN J  23      54.219 -45.466 -11.742  0.95 80.07           C  
ATOM    189  OE1 GLN J  23      54.757 -44.706 -12.511  0.95 72.85           O  
ATOM    190  NE2 GLN J  23      54.823 -46.583 -11.421  0.94 68.74           N  
ATOM    191  N   LYS J  24      50.810 -41.072 -11.223  0.98 92.20           N  
ATOM    192  CA  LYS J  24      50.776 -39.602 -11.194  0.99 91.16           C  
ATOM    193  C   LYS J  24      49.856 -39.059 -10.094  0.98 91.02           C  
ATOM    194  O   LYS J  24      50.177 -38.061  -9.454  0.98 88.96           O  
ATOM    195  CB  LYS J  24      50.353 -39.105 -12.585  0.98 89.76           C  
ATOM    196  CG  LYS J  24      50.492 -37.584 -12.763  0.88 79.88           C  
ATOM    197  CD  LYS J  24      50.099 -37.170 -14.189  0.87 75.27           C  
ATOM    198  CE  LYS J  24      50.250 -35.664 -14.405  0.85 65.28           C  
ATOM    199  NZ  LYS J  24      49.836 -35.252 -15.775  0.84 59.58           N  
ATOM    200  N   LEU J  25      48.752 -39.730  -9.847  0.97 92.11           N  
ATOM    201  CA  LEU J  25      47.750 -39.343  -8.847  0.98 91.55           C  
ATOM    202  C   LEU J  25      48.010 -39.937  -7.453  0.97 91.36           C  
ATOM    203  O   LEU J  25      47.215 -39.709  -6.540  0.97 89.78           O  
ATOM    204  CB  LEU J  25      46.354 -39.728  -9.374  0.97 90.97           C  
ATOM    205  CG  LEU J  25      45.950 -39.045 -10.694  0.96 89.90           C  
ATOM    206  CD1 LEU J  25      44.630 -39.644 -11.183  0.95 87.83           C  
ATOM    207  CD2 LEU J  25      45.784 -37.534 -10.531  0.95 87.47           C  
ATOM    208  N   HIS J  26      49.090 -40.690  -7.270  0.97 92.13           N  
ATOM    209  CA  HIS J  26      49.435 -41.355  -6.001  0.98 91.74           C  
ATOM    210  C   HIS J  26      48.345 -42.325  -5.491  0.98 92.09           C  
ATOM    211  O   HIS J  26      48.091 -42.424  -4.282  0.98 89.91           O  
ATOM    212  CB  HIS J  26      49.870 -40.319  -4.948  0.98 90.89           C  
ATOM    213  CG  HIS J  26      51.001 -39.433  -5.394  0.96 89.76           C  
ATOM    214  ND1 HIS J  26      52.312 -39.822  -5.548  0.96 79.85           N  
ATOM    215  CD2 HIS J  26      50.947 -38.100  -5.706  0.95 78.91           C  
ATOM    216  CE1 HIS J  26      53.027 -38.753  -5.936  0.96 80.36           C  
ATOM    217  NE2 HIS J  26      52.229 -37.694  -6.036  0.96 81.68           N  
ATOM    218  N   ILE J  27      47.722 -43.051  -6.403  0.96 92.46           N  
ATOM    219  CA  ILE J  27      46.703 -44.077  -6.103  0.96 93.04           C  
ATOM    220  C   ILE J  27      47.116 -45.486  -6.557  0.96 93.99           C  
ATOM    221  O   ILE J  27      46.300 -46.412  -6.504  0.96 93.01           O  
ATOM    222  CB  ILE J  27      45.309 -43.675  -6.647  0.96 92.11           C  
ATOM    223  CG1 ILE J  27      45.319 -43.532  -8.187  0.95 90.24           C  
ATOM    224  CG2 ILE J  27      44.832 -42.394  -5.954  0.95 89.68           C  
ATOM    225  CD1 ILE J  27      43.944 -43.311  -8.816  0.94 88.69           C  
ATOM    226  N   LEU J  28      48.366 -45.670  -6.977  0.95 93.25           N  
ATOM    227  CA  LEU J  28      48.902 -46.994  -7.307  0.96 93.14           C  
ATOM    228  C   LEU J  28      48.798 -47.919  -6.083  0.95 92.97           C  
ATOM    229  O   LEU J  28      49.096 -47.516  -4.959  0.95 89.68           O  
ATOM    230  CB  LEU J  28      50.353 -46.855  -7.815  0.96 92.49           C  
ATOM    231  CG  LEU J  28      50.931 -48.155  -8.416  0.94 91.37           C  
ATOM    232  CD1 LEU J  28      50.250 -48.514  -9.745  0.94 88.83           C  
ATOM    233  CD2 LEU J  28      52.424 -47.997  -8.677  0.94 88.58           C  
ATOM    234  N   GLY J  29      48.328 -49.145  -6.303  0.94 94.40           N  
ATOM    235  CA  GLY J  29      48.050 -50.105  -5.224  0.95 94.16           C  
ATOM    236  C   GLY J  29      46.728 -49.875  -4.476  0.94 94.94           C  
ATOM    237  O   GLY J  29      46.332 -50.723  -3.674  0.94 93.27           O  
ATOM    238  N   ARG J  30      45.998 -48.778  -4.745  0.96 94.34           N  
ATOM    239  CA  ARG J  30      44.662 -48.523  -4.162  0.97 94.13           C  
ATOM    240  C   ARG J  30      43.521 -49.171  -4.959  0.96 94.66           C  
ATOM    241  O   ARG J  30      42.380 -49.174  -4.489  0.96 92.80           O  
ATOM    242  CB  ARG J  30      44.433 -47.007  -4.038  0.96 92.38           C  
ATOM    243  CG  ARG J  30      45.420 -46.302  -3.077  0.94 87.70           C  
ATOM    244  CD  ARG J  30      45.259 -46.766  -1.615  0.94 83.28           C  
ATOM    245  NE  ARG J  30      43.897 -46.525  -1.107  0.93 77.49           N  
ATOM    246  CZ  ARG J  30      43.389 -45.359  -0.730  0.93 72.14           C  
ATOM    247  NH1 ARG J  30      44.124 -44.293  -0.644  0.93 66.07           N  
ATOM    248  NH2 ARG J  30      42.119 -45.245  -0.457  0.93 64.75           N  
ATOM    249  N   LEU J  31      43.827 -49.692  -6.141  0.96 94.31           N  
ATOM    250  CA  LEU J  31      42.893 -50.353  -7.054  0.97 94.78           C  
ATOM    251  C   LEU J  31      43.440 -51.738  -7.427  0.97 95.61           C  
ATOM    252  O   LEU J  31      44.660 -51.937  -7.375  0.96 94.14           O  
ATOM    253  CB  LEU J  31      42.702 -49.472  -8.306  0.96 94.18           C  
ATOM    254  CG  LEU J  31      41.963 -48.143  -8.039  0.96 93.73           C  
ATOM    255  CD1 LEU J  31      42.114 -47.221  -9.245  0.96 91.46           C  
ATOM    256  CD2 LEU J  31      40.473 -48.369  -7.784  0.96 91.10           C  
ATOM    257  N   PRO J  32      42.573 -52.682  -7.831  0.96 96.21           N  
ATOM    258  CA  PRO J  32      43.034 -53.936  -8.432  0.96 96.33           C  
ATOM    259  C   PRO J  32      43.980 -53.692  -9.624  0.96 96.83           C  
ATOM    260  O   PRO J  32      43.897 -52.639 -10.262  0.96 95.46           O  
ATOM    261  CB  PRO J  32      41.757 -54.672  -8.865  0.96 95.38           C  
ATOM    262  CG  PRO J  32      40.679 -54.103  -7.944  0.97 92.80           C  
ATOM    263  CD  PRO J  32      41.116 -52.648  -7.772  0.97 95.51           C  
ATOM    264  N   PRO J  33      44.854 -54.649  -9.970  0.96 96.53           N  
ATOM    265  CA  PRO J  33      45.909 -54.423 -10.967  0.96 96.13           C  
ATOM    266  C   PRO J  33      45.400 -54.318 -12.410  0.96 96.29           C  
ATOM    267  O   PRO J  33      46.115 -53.793 -13.264  0.96 94.33           O  
ATOM    268  CB  PRO J  33      46.867 -55.611 -10.799  0.96 95.21           C  
ATOM    269  CG  PRO J  33      45.970 -56.728 -10.268  0.96 93.55           C  
ATOM    270  CD  PRO J  33      44.996 -55.966  -9.367  0.96 96.12           C  
ATOM    271  N   VAL J  34      44.199 -54.795 -12.702  0.97 96.66           N  
ATOM    272  CA  VAL J  34      43.616 -54.735 -14.052  0.97 96.81           C  
ATOM    273  C   VAL J  34      43.128 -53.314 -14.343  0.97 97.02           C  
ATOM    274  O   VAL J  34      42.471 -52.691 -13.505  0.97 95.69           O  
ATOM    275  CB  VAL J  34      42.492 -55.780 -14.223  0.97 96.29           C  
ATOM    276  CG1 VAL J  34      41.860 -55.725 -15.617  0.96 92.40           C  
ATOM    277  CG2 VAL J  34      43.045 -57.201 -14.020  0.96 92.34           C  
ATOM    278  N   VAL J  35      43.470 -52.820 -15.529  0.98 97.02           N  
ATOM    279  CA  VAL J  35      42.907 -51.586 -16.084  0.99 96.88           C  
ATOM    280  C   VAL J  35      41.701 -51.981 -16.931  0.98 97.27           C  
ATOM    281  O   VAL J  35      41.842 -52.785 -17.851  0.98 96.44           O  
ATOM    282  CB  VAL J  35      43.945 -50.803 -16.914  0.98 95.72           C  
ATOM    283  CG1 VAL J  35      43.345 -49.520 -17.501  0.98 93.28           C  
ATOM    284  CG2 VAL J  35      45.150 -50.407 -16.048  0.98 93.59           C  
ATOM    285  N   GLU J  36      40.543 -51.434 -16.610  0.99 97.26           N  
ATOM    286  CA  GLU J  36      39.288 -51.708 -17.316  0.99 97.40           C  
ATOM    287  C   GLU J  36      38.875 -50.506 -18.177  0.99 97.43           C  
ATOM    288  O   GLU J  36      39.170 -49.353 -17.866  0.99 96.62           O  
ATOM    289  CB  GLU J  36      38.169 -52.103 -16.324  0.99 96.97           C  
ATOM    290  CG  GLU J  36      38.423 -53.473 -15.658  0.98 95.59           C  
ATOM    291  CD  GLU J  36      37.283 -53.929 -14.723  0.98 95.24           C  
ATOM    292  OE1 GLU J  36      36.741 -55.043 -14.917  0.98 88.04           O  
ATOM    293  OE2 GLU J  36      36.919 -53.209 -13.760  0.98 89.59           O  
ATOM    294  N   THR J  37      38.139 -50.795 -19.236  0.99 97.74           N  
ATOM    295  CA  THR J  37      37.390 -49.786 -19.998  0.99 97.59           C  
ATOM    296  C   THR J  37      36.096 -49.408 -19.272  0.99 97.91           C  
ATOM    297  O   THR J  37      35.622 -50.118 -18.378  0.99 97.67           O  
ATOM    298  CB  THR J  37      37.068 -50.296 -21.412  0.99 97.10           C  
ATOM    299  OG1 THR J  37      36.274 -51.454 -21.335  0.99 95.50           O  
ATOM    300  CG2 THR J  37      38.330 -50.633 -22.216  0.99 94.79           C  
ATOM    301  N   LEU J  38      35.488 -48.291 -19.676  0.99 97.56           N  
ATOM    302  CA  LEU J  38      34.174 -47.905 -19.160  0.99 97.95           C  
ATOM    303  C   LEU J  38      33.119 -48.969 -19.497  0.99 98.31           C  
ATOM    304  O   LEU J  38      32.276 -49.282 -18.657  0.99 98.13           O  
ATOM    305  CB  LEU J  38      33.806 -46.525 -19.733  0.99 97.72           C  
ATOM    306  CG  LEU J  38      32.427 -45.994 -19.293  0.98 97.46           C  
ATOM    307  CD1 LEU J  38      32.297 -45.866 -17.776  0.98 96.34           C  
ATOM    308  CD2 LEU J  38      32.197 -44.616 -19.906  0.98 96.20           C  
ATOM    309  N   GLU J  39      33.182 -49.559 -20.676  0.99 98.21           N  
ATOM    310  CA  GLU J  39      32.268 -50.605 -21.144  0.99 98.11           C  
ATOM    311  C   GLU J  39      32.344 -51.865 -20.264  0.99 98.37           C  
ATOM    312  O   GLU J  39      31.312 -52.425 -19.888  0.99 98.01           O  
ATOM    313  CB  GLU J  39      32.582 -50.958 -22.613  0.99 97.35           C  
ATOM    314  CG  GLU J  39      32.286 -49.840 -23.635  0.94 87.56           C  
ATOM    315  CD  GLU J  39      33.240 -48.625 -23.575  0.93 75.90           C  
ATOM    316  OE1 GLU J  39      32.815 -47.544 -24.043  0.93 67.52           O  
ATOM    317  OE2 GLU J  39      34.370 -48.747 -23.044  0.93 70.58           O  
ATOM    318  N   GLU J  40      33.544 -52.273 -19.869  0.99 98.08           N  
ATOM    319  CA  GLU J  40      33.734 -53.391 -18.929  0.99 98.06           C  
ATOM    320  C   GLU J  40      33.179 -53.068 -17.535  0.99 98.19           C  
ATOM    321  O   GLU J  40      32.520 -53.904 -16.912  0.99 97.91           O  
ATOM    322  CB  GLU J  40      35.222 -53.726 -18.826  0.98 97.84           C  
ATOM    323  CG  GLU J  40      35.746 -54.436 -20.092  0.97 96.25           C  
ATOM    324  CD  GLU J  40      37.275 -54.480 -20.142  0.97 95.45           C  
ATOM    325  OE1 GLU J  40      37.824 -55.532 -20.545  0.97 89.48           O  
ATOM    326  OE2 GLU J  40      37.909 -53.459 -19.793  0.97 91.32           O  
ATOM    327  N   GLN J  41      33.374 -51.836 -17.064  0.99 98.30           N  
ATOM    328  CA  GLN J  41      32.776 -51.371 -15.809  0.99 98.33           C  
ATOM    329  C   GLN J  41      31.241 -51.354 -15.881  0.99 98.39           C  
ATOM    330  O   GLN J  41      30.580 -51.790 -14.936  0.99 98.19           O  
ATOM    331  CB  GLN J  41      33.288 -49.967 -15.465  0.99 98.09           C  
ATOM    332  CG  GLN J  41      34.775 -49.927 -15.087  0.99 97.74           C  
ATOM    333  CD  GLN J  41      35.209 -48.502 -14.712  0.99 97.98           C  
ATOM    334  OE1 GLN J  41      34.724 -47.508 -15.238  0.99 94.70           O  
ATOM    335  NE2 GLN J  41      36.108 -48.363 -13.775  0.99 94.63           N  
ATOM    336  N   VAL J  42      30.674 -50.884 -16.997  0.99 98.41           N  
ATOM    337  CA  VAL J  42      29.222 -50.897 -17.240  0.99 98.46           C  
ATOM    338  C   VAL J  42      28.686 -52.326 -17.210  0.99 98.50           C  
ATOM    339  O   VAL J  42      27.718 -52.593 -16.499  0.99 98.26           O  
ATOM    340  CB  VAL J  42      28.868 -50.192 -18.568  0.99 98.29           C  
ATOM    341  CG1 VAL J  42      27.424 -50.451 -19.011  0.99 96.96           C  
ATOM    342  CG2 VAL J  42      29.047 -48.677 -18.425  0.99 97.19           C  
ATOM    343  N   ALA J  43      29.335 -53.266 -17.896  0.99 98.47           N  
ATOM    344  CA  ALA J  43      28.944 -54.674 -17.886  0.99 98.42           C  
ATOM    345  C   ALA J  43      28.966 -55.266 -16.465  0.99 98.44           C  
ATOM    346  O   ALA J  43      28.043 -55.987 -16.069  0.99 98.01           O  
ATOM    347  CB  ALA J  43      29.871 -55.443 -18.836  0.99 98.22           C  
ATOM    348  N   ARG J  44      29.971 -54.906 -15.658  1.00 98.22           N  
ATOM    349  CA  ARG J  44      30.059 -55.313 -14.247  1.00 98.04           C  
ATOM    350  C   ARG J  44      28.898 -54.747 -13.420  1.00 98.27           C  
ATOM    351  O   ARG J  44      28.255 -55.510 -12.699  1.00 97.70           O  
ATOM    352  CB  ARG J  44      31.421 -54.891 -13.682  1.00 97.05           C  
ATOM    353  CG  ARG J  44      31.644 -55.376 -12.245  0.99 93.91           C  
ATOM    354  CD  ARG J  44      32.980 -54.865 -11.672  0.99 91.06           C  
ATOM    355  NE  ARG J  44      34.147 -55.305 -12.449  0.99 88.36           N  
ATOM    356  CZ  ARG J  44      34.710 -56.509 -12.441  0.99 88.63           C  
ATOM    357  NH1 ARG J  44      34.259 -57.479 -11.697  0.99 77.94           N  
ATOM    358  NH2 ARG J  44      35.754 -56.747 -13.190  0.99 80.88           N  
ATOM    359  N   VAL J  45      28.629 -53.444 -13.525  0.99 98.14           N  
ATOM    360  CA  VAL J  45      27.524 -52.791 -12.794  0.99 98.25           C  
ATOM    361  C   VAL J  45      26.179 -53.369 -13.227  0.99 98.39           C  
ATOM    362  O   VAL J  45      25.370 -53.719 -12.370  0.99 98.18           O  
ATOM    363  CB  VAL J  45      27.542 -51.259 -12.971  0.99 97.97           C  
ATOM    364  CG1 VAL J  45      26.308 -50.597 -12.349  0.99 96.33           C  
ATOM    365  CG2 VAL J  45      28.772 -50.653 -12.288  0.99 96.56           C  
ATOM    366  N   TYR J  46      25.953 -53.537 -14.529  0.99 98.40           N  
ATOM    367  CA  TYR J  46      24.731 -54.161 -15.042  0.99 98.39           C  
ATOM    368  C   TYR J  46      24.533 -55.566 -14.459  0.99 98.38           C  
ATOM    369  O   TYR J  46      23.476 -55.875 -13.901  0.99 97.97           O  
ATOM    370  CB  TYR J  46      24.793 -54.197 -16.574  0.99 98.16           C  
ATOM    371  CG  TYR J  46      23.566 -54.836 -17.191  0.99 97.97           C  
ATOM    372  CD1 TYR J  46      23.638 -56.122 -17.756  0.99 96.60           C  
ATOM    373  CD2 TYR J  46      22.335 -54.147 -17.175  0.99 96.61           C  
ATOM    374  CE1 TYR J  46      22.495 -56.717 -18.311  0.99 95.84           C  
ATOM    375  CE2 TYR J  46      21.186 -54.733 -17.724  0.99 95.77           C  
ATOM    376  CZ  TYR J  46      21.273 -56.020 -18.295  0.99 96.09           C  
ATOM    377  OH  TYR J  46      20.151 -56.602 -18.842  0.99 94.44           O  
ATOM    378  N   GLY J  47      25.563 -56.396 -14.475  0.99 98.33           N  
ATOM    379  CA  GLY J  47      25.532 -57.725 -13.864  0.99 98.14           C  
ATOM    380  C   GLY J  47      25.265 -57.702 -12.354  0.99 98.21           C  
ATOM    381  O   GLY J  47      24.593 -58.600 -11.839  0.99 97.57           O  
ATOM    382  N   GLN J  48      25.742 -56.675 -11.642  0.99 98.20           N  
ATOM    383  CA  GLN J  48      25.438 -56.475 -10.216  0.99 97.98           C  
ATOM    384  C   GLN J  48      23.973 -56.079 -10.007  0.99 97.86           C  
ATOM    385  O   GLN J  48      23.308 -56.682  -9.170  0.99 97.10           O  
ATOM    386  CB  GLN J  48      26.366 -55.413  -9.615  0.99 97.66           C  
ATOM    387  CG  GLN J  48      27.819 -55.880  -9.469  0.99 96.59           C  
ATOM    388  CD  GLN J  48      28.791 -54.729  -9.173  0.99 96.20           C  
ATOM    389  OE1 GLN J  48      28.471 -53.561  -9.267  0.99 91.73           O  
ATOM    390  NE2 GLN J  48      30.011 -55.035  -8.819  0.99 90.21           N  
ATOM    391  N   VAL J  49      23.459 -55.134 -10.794  0.99 97.93           N  
ATOM    392  CA  VAL J  49      22.056 -54.695 -10.736  0.99 97.86           C  
ATOM    393  C   VAL J  49      21.107 -55.872 -10.971  0.99 97.84           C  
ATOM    394  O   VAL J  49      20.159 -56.063 -10.214  0.99 97.11           O  
ATOM    395  CB  VAL J  49      21.796 -53.564 -11.756  0.99 97.44           C  
ATOM    396  CG1 VAL J  49      20.314 -53.225 -11.904  0.98 95.58           C  
ATOM    397  CG2 VAL J  49      22.521 -52.281 -11.342  0.98 95.99           C  
ATOM    398  N   LYS J  50      21.388 -56.708 -11.973  1.00 97.81           N  
ATOM    399  CA  LYS J  50      20.551 -57.862 -12.338  1.00 97.44           C  
ATOM    400  C   LYS J  50      20.495 -58.964 -11.280  1.00 97.40           C  
ATOM    401  O   LYS J  50      19.566 -59.764 -11.315  1.00 95.73           O  
ATOM    402  CB  LYS J  50      21.016 -58.434 -13.691  0.99 96.16           C  
ATOM    403  CG  LYS J  50      20.762 -57.490 -14.882  0.97 91.53           C  
ATOM    404  CD  LYS J  50      19.289 -57.263 -15.214  0.96 86.25           C  
ATOM    405  CE  LYS J  50      18.660 -58.511 -15.841  0.95 77.79           C  
ATOM    406  NZ  LYS J  50      17.376 -58.189 -16.506  0.94 70.00           N  
ATOM    407  N   LYS J  51      21.437 -59.014 -10.340  1.00 97.49           N  
ATOM    408  CA  LYS J  51      21.414 -59.984  -9.228  1.00 97.13           C  
ATOM    409  C   LYS J  51      20.366 -59.659  -8.166  1.00 97.19           C  
ATOM    410  O   LYS J  51      20.004 -60.546  -7.394  1.00 95.33           O  
ATOM    411  CB  LYS J  51      22.794 -60.078  -8.575  0.99 95.82           C  
ATOM    412  CG  LYS J  51      23.808 -60.786  -9.475  0.92 84.28           C  
ATOM    413  CD  LYS J  51      25.203 -60.745  -8.853  0.90 76.24           C  
ATOM    414  CE  LYS J  51      26.203 -61.391  -9.809  0.89 65.07           C  
ATOM    415  NZ  LYS J  51      27.579 -61.391  -9.266  0.90 56.03           N  
ATOM    416  N   TYR J  52      19.893 -58.414  -8.103  0.99 97.41           N  
ATOM    417  CA  TYR J  52      18.829 -58.045  -7.174  0.99 97.14           C  
ATOM    418  C   TYR J  52      17.463 -58.375  -7.772  0.99 96.85           C  
ATOM    419  O   TYR J  52      17.143 -57.959  -8.884  0.99 95.16           O  
ATOM    420  CB  TYR J  52      18.927 -56.565  -6.802  0.99 96.52           C  
ATOM    421  CG  TYR J  52      20.184 -56.202  -6.038  0.99 96.14           C  
ATOM    422  CD1 TYR J  52      20.318 -56.555  -4.681  0.99 93.30           C  
ATOM    423  CD2 TYR J  52      21.229 -55.509  -6.680  0.99 93.33           C  
ATOM    424  CE1 TYR J  52      21.476 -56.219  -3.967  0.99 91.83           C  
ATOM    425  CE2 TYR J  52      22.392 -55.167  -5.978  0.99 91.89           C  
ATOM    426  CZ  TYR J  52      22.510 -55.522  -4.621  0.99 92.32           C  
ATOM    427  OH  TYR J  52      23.651 -55.184  -3.921  0.99 90.09           O  
ATOM    428  N   GLU J  53      16.620 -59.061  -7.005  0.99 96.35           N  
ATOM    429  CA  GLU J  53      15.240 -59.367  -7.383  0.99 95.47           C  
ATOM    430  C   GLU J  53      14.351 -58.118  -7.344  0.99 95.38           C  
ATOM    431  O   GLU J  53      13.603 -57.834  -8.279  0.99 92.90           O  
ATOM    432  CB  GLU J  53      14.683 -60.430  -6.417  0.99 93.91           C  
ATOM    433  CG  GLU J  53      15.270 -61.830  -6.639  0.91 83.79           C  
ATOM    434  CD  GLU J  53      14.682 -62.517  -7.873  0.90 75.60           C  
ATOM    435  OE1 GLU J  53      15.353 -63.434  -8.403  0.90 67.96           O  
ATOM    436  OE2 GLU J  53      13.567 -62.124  -8.285  0.90 68.21           O  
ATOM    437  N   LYS J  54      14.435 -57.341  -6.252  0.99 95.90           N  
ATOM    438  CA  LYS J  54      13.553 -56.193  -6.022  0.99 95.74           C  
ATOM    439  C   LYS J  54      14.051 -54.950  -6.770  0.99 96.13           C  
ATOM    440  O   LYS J  54      15.220 -54.594  -6.619  0.99 95.51           O  
ATOM    441  CB  LYS J  54      13.415 -55.914  -4.521  0.99 94.82           C  
ATOM    442  CG  LYS J  54      12.705 -57.053  -3.765  0.93 90.60           C  
ATOM    443  CD  LYS J  54      12.503 -56.669  -2.294  0.91 84.44           C  
ATOM    444  CE  LYS J  54      11.782 -57.780  -1.539  0.90 74.77           C  
ATOM    445  NZ  LYS J  54      11.525 -57.404  -0.127  0.89 66.40           N  
ATOM    446  N   PRO J  55      13.169 -54.229  -7.479  0.99 95.10           N  
ATOM    447  CA  PRO J  55      13.524 -52.970  -8.143  0.99 94.63           C  
ATOM    448  C   PRO J  55      14.147 -51.936  -7.202  0.99 95.02           C  
ATOM    449  O   PRO J  55      15.127 -51.301  -7.577  0.99 94.46           O  
ATOM    450  CB  PRO J  55      12.216 -52.460  -8.759  0.99 93.11           C  
ATOM    451  CG  PRO J  55      11.418 -53.735  -9.009  0.99 90.85           C  
ATOM    452  CD  PRO J  55      11.809 -54.612  -7.822  0.99 92.93           C  
ATOM    453  N   ILE J  56      13.655 -51.819  -5.972  0.99 94.83           N  
ATOM    454  CA  ILE J  56      14.206 -50.889  -4.970  0.99 94.40           C  
ATOM    455  C   ILE J  56      15.679 -51.188  -4.638  0.99 94.73           C  
ATOM    456  O   ILE J  56      16.484 -50.270  -4.515  0.99 94.16           O  
ATOM    457  CB  ILE J  56      13.309 -50.862  -3.708  0.99 93.20           C  
ATOM    458  CG1 ILE J  56      13.645 -49.695  -2.759  0.99 90.50           C  
ATOM    459  CG2 ILE J  56      13.360 -52.188  -2.924  0.99 90.29           C  
ATOM    460  CD1 ILE J  56      13.393 -48.315  -3.370  0.98 83.80           C  
ATOM    461  N   ASN J  57      16.070 -52.451  -4.580  0.99 95.66           N  
ATOM    462  CA  ASN J  57      17.461 -52.827  -4.329  1.00 95.87           C  
ATOM    463  C   ASN J  57      18.345 -52.506  -5.547  0.99 96.06           C  
ATOM    464  O   ASN J  57      19.497 -52.103  -5.391  0.99 95.79           O  
ATOM    465  CB  ASN J  57      17.543 -54.321  -3.981  1.00 95.69           C  
ATOM    466  CG  ASN J  57      16.861 -54.719  -2.680  0.99 94.41           C  
ATOM    467  OD1 ASN J  57      15.913 -54.127  -2.206  0.99 88.18           O  
ATOM    468  ND2 ASN J  57      17.308 -55.789  -2.074  0.99 85.88           N  
ATOM    469  N   ARG J  58      17.791 -52.640  -6.755  1.00 96.83           N  
ATOM    470  CA  ARG J  58      18.473 -52.214  -7.990  1.00 97.09           C  
ATOM    471  C   ARG J  58      18.683 -50.700  -7.994  1.00 96.84           C  
ATOM    472  O   ARG J  58      19.788 -50.252  -8.287  1.00 96.33           O  
ATOM    473  CB  ARG J  58      17.684 -52.655  -9.240  1.00 97.28           C  
ATOM    474  CG  ARG J  58      17.546 -54.176  -9.363  0.99 96.69           C  
ATOM    475  CD  ARG J  58      16.788 -54.551 -10.638  0.99 95.87           C  
ATOM    476  NE  ARG J  58      16.679 -56.007 -10.781  0.99 93.01           N  
ATOM    477  CZ  ARG J  58      16.068 -56.658 -11.757  0.99 91.86           C  
ATOM    478  NH1 ARG J  58      15.472 -56.033 -12.732  0.99 85.86           N  
ATOM    479  NH2 ARG J  58      16.054 -57.962 -11.763  0.99 86.74           N  
ATOM    480  N   TYR J  59      17.660 -49.936  -7.590  1.00 96.28           N  
ATOM    481  CA  TYR J  59      17.745 -48.491  -7.414  1.00 95.48           C  
ATOM    482  C   TYR J  59      18.849 -48.113  -6.417  1.00 95.38           C  
ATOM    483  O   TYR J  59      19.749 -47.350  -6.760  1.00 94.78           O  
ATOM    484  CB  TYR J  59      16.376 -47.948  -6.969  1.00 94.75           C  
ATOM    485  CG  TYR J  59      16.390 -46.454  -6.721  0.99 94.25           C  
ATOM    486  CD1 TYR J  59      16.600 -45.940  -5.425  0.99 91.14           C  
ATOM    487  CD2 TYR J  59      16.239 -45.564  -7.805  0.99 91.07           C  
ATOM    488  CE1 TYR J  59      16.671 -44.554  -5.214  0.99 89.35           C  
ATOM    489  CE2 TYR J  59      16.309 -44.182  -7.608  0.99 89.01           C  
ATOM    490  CZ  TYR J  59      16.531 -43.681  -6.313  0.99 89.68           C  
ATOM    491  OH  TYR J  59      16.611 -42.320  -6.134  0.99 86.99           O  
ATOM    492  N   GLN J  60      18.841 -48.689  -5.228  1.00 95.42           N  
ATOM    493  CA  GLN J  60      19.863 -48.431  -4.202  1.00 94.73           C  
ATOM    494  C   GLN J  60      21.286 -48.736  -4.701  1.00 95.00           C  
ATOM    495  O   GLN J  60      22.215 -47.975  -4.422  1.00 94.46           O  
ATOM    496  CB  GLN J  60      19.569 -49.287  -2.963  1.00 93.63           C  
ATOM    497  CG  GLN J  60      18.369 -48.770  -2.153  0.98 88.27           C  
ATOM    498  CD  GLN J  60      18.072 -49.704  -0.972  0.98 82.22           C  
ATOM    499  OE1 GLN J  60      18.002 -50.913  -1.102  0.98 74.20           O  
ATOM    500  NE2 GLN J  60      17.926 -49.170   0.211  0.98 70.68           N  
ATOM    501  N   HIS J  61      21.463 -49.816  -5.460  1.00 95.84           N  
ATOM    502  CA  HIS J  61      22.768 -50.129  -6.048  1.00 96.46           C  
ATOM    503  C   HIS J  61      23.221 -49.050  -7.040  1.00 96.64           C  
ATOM    504  O   HIS J  61      24.360 -48.579  -6.960  1.00 96.31           O  
ATOM    505  CB  HIS J  61      22.739 -51.515  -6.706  1.00 96.87           C  
ATOM    506  CG  HIS J  61      24.114 -51.963  -7.103  1.00 97.10           C  
ATOM    507  ND1 HIS J  61      25.097 -52.399  -6.227  1.00 87.96           N  
ATOM    508  CD2 HIS J  61      24.675 -51.925  -8.351  0.99 88.71           C  
ATOM    509  CE1 HIS J  61      26.213 -52.613  -6.935  0.99 91.00           C  
ATOM    510  NE2 HIS J  61      25.987 -52.338  -8.224  1.00 92.96           N  
ATOM    511  N   LEU J  62      22.339 -48.589  -7.922  1.00 96.25           N  
ATOM    512  CA  LEU J  62      22.639 -47.509  -8.866  1.00 96.36           C  
ATOM    513  C   LEU J  62      22.937 -46.188  -8.145  1.00 96.14           C  
ATOM    514  O   LEU J  62      23.899 -45.506  -8.500  1.00 95.59           O  
ATOM    515  CB  LEU J  62      21.472 -47.353  -9.853  1.00 96.60           C  
ATOM    516  CG  LEU J  62      21.347 -48.495 -10.880  0.99 96.33           C  
ATOM    517  CD1 LEU J  62      20.046 -48.327 -11.659  0.99 95.53           C  
ATOM    518  CD2 LEU J  62      22.506 -48.490 -11.887  0.99 95.58           C  
ATOM    519  N   VAL J  63      22.188 -45.842  -7.104  1.00 95.52           N  
ATOM    520  CA  VAL J  63      22.479 -44.676  -6.246  1.00 94.50           C  
ATOM    521  C   VAL J  63      23.873 -44.789  -5.627  1.00 94.18           C  
ATOM    522  O   VAL J  63      24.632 -43.820  -5.622  1.00 93.10           O  
ATOM    523  CB  VAL J  63      21.402 -44.510  -5.151  1.00 93.04           C  
ATOM    524  CG1 VAL J  63      21.768 -43.422  -4.136  0.99 89.45           C  
ATOM    525  CG2 VAL J  63      20.054 -44.127  -5.759  0.99 90.26           C  
ATOM    526  N   SER J  64      24.251 -45.965  -5.160  1.00 95.10           N  
ATOM    527  CA  SER J  64      25.599 -46.220  -4.629  1.00 94.57           C  
ATOM    528  C   SER J  64      26.684 -45.993  -5.688  1.00 94.55           C  
ATOM    529  O   SER J  64      27.676 -45.316  -5.414  1.00 93.90           O  
ATOM    530  CB  SER J  64      25.672 -47.639  -4.057  1.00 93.67           C  
ATOM    531  OG  SER J  64      26.931 -47.865  -3.459  0.99 79.14           O  
ATOM    532  N   VAL J  65      26.479 -46.470  -6.911  0.99 95.31           N  
ATOM    533  CA  VAL J  65      27.396 -46.217  -8.042  0.99 96.10           C  
ATOM    534  C   VAL J  65      27.499 -44.720  -8.321  0.99 96.24           C  
ATOM    535  O   VAL J  65      28.608 -44.191  -8.366  0.99 95.78           O  
ATOM    536  CB  VAL J  65      26.976 -47.002  -9.303  0.99 96.52           C  
ATOM    537  CG1 VAL J  65      27.845 -46.647 -10.514  0.99 95.46           C  
ATOM    538  CG2 VAL J  65      27.109 -48.511  -9.068  0.99 95.87           C  
ATOM    539  N   HIS J  66      26.367 -44.001  -8.415  0.99 95.86           N  
ATOM    540  CA  HIS J  66      26.366 -42.547  -8.616  0.99 95.00           C  
ATOM    541  C   HIS J  66      27.157 -41.817  -7.522  0.99 94.60           C  
ATOM    542  O   HIS J  66      27.891 -40.863  -7.806  0.99 93.27           O  
ATOM    543  CB  HIS J  66      24.923 -42.019  -8.656  0.99 94.20           C  
ATOM    544  CG  HIS J  66      24.828 -40.550  -9.003  0.99 92.73           C  
ATOM    545  ND1 HIS J  66      25.282 -39.495  -8.239  0.99 80.16           N  
ATOM    546  CD2 HIS J  66      24.293 -39.992 -10.137  0.99 80.47           C  
ATOM    547  CE1 HIS J  66      25.029 -38.340  -8.883  0.99 82.01           C  
ATOM    548  NE2 HIS J  66      24.426 -38.613 -10.041  0.99 83.40           N  
ATOM    549  N   SER J  67      27.053 -42.265  -6.281  0.99 93.95           N  
ATOM    550  CA  SER J  67      27.709 -41.636  -5.128  1.00 92.62           C  
ATOM    551  C   SER J  67      29.245 -41.660  -5.191  0.99 92.83           C  
ATOM    552  O   SER J  67      29.894 -40.895  -4.470  0.99 91.05           O  
ATOM    553  CB  SER J  67      27.219 -42.276  -3.827  0.99 90.25           C  
ATOM    554  OG  SER J  67      27.876 -43.493  -3.538  0.99 82.00           O  
ATOM    555  N   THR J  68      29.816 -42.517  -6.032  0.99 94.01           N  
ATOM    556  CA  THR J  68      31.270 -42.730  -6.147  0.99 94.14           C  
ATOM    557  C   THR J  68      31.808 -42.499  -7.557  0.99 95.03           C  
ATOM    558  O   THR J  68      32.981 -42.150  -7.701  0.99 94.18           O  
ATOM    559  CB  THR J  68      31.657 -44.142  -5.692  0.99 92.33           C  
ATOM    560  OG1 THR J  68      30.959 -45.120  -6.436  0.98 81.95           O  
ATOM    561  CG2 THR J  68      31.348 -44.378  -4.217  0.98 78.60           C  
ATOM    562  N   ASN J  69      30.992 -42.689  -8.583  0.99 95.53           N  
ATOM    563  CA  ASN J  69      31.383 -42.549  -9.984  1.00 96.65           C  
ATOM    564  C   ASN J  69      30.173 -42.155 -10.848  0.99 97.15           C  
ATOM    565  O   ASN J  69      29.436 -43.010 -11.360  0.99 97.00           O  
ATOM    566  CB  ASN J  69      32.047 -43.856 -10.445  0.99 96.97           C  
ATOM    567  CG  ASN J  69      32.691 -43.746 -11.815  0.99 97.13           C  
ATOM    568  OD1 ASN J  69      32.301 -42.953 -12.661  0.99 93.65           O  
ATOM    569  ND2 ASN J  69      33.686 -44.564 -12.071  0.99 93.73           N  
ATOM    570  N   THR J  70      30.000 -40.851 -11.025  1.00 96.83           N  
ATOM    571  CA  THR J  70      28.884 -40.280 -11.792  1.00 96.85           C  
ATOM    572  C   THR J  70      28.928 -40.694 -13.262  1.00 97.50           C  
ATOM    573  O   THR J  70      27.895 -41.049 -13.831  1.00 97.13           O  
ATOM    574  CB  THR J  70      28.906 -38.748 -11.675  1.00 95.25           C  
ATOM    575  OG1 THR J  70      28.841 -38.378 -10.315  0.99 85.49           O  
ATOM    576  CG2 THR J  70      27.726 -38.081 -12.368  0.99 84.26           C  
ATOM    577  N   THR J  71      30.108 -40.711 -13.879  1.00 97.16           N  
ATOM    578  CA  THR J  71      30.267 -41.135 -15.281  1.00 97.48           C  
ATOM    579  C   THR J  71      29.814 -42.581 -15.474  1.00 97.91           C  
ATOM    580  O   THR J  71      29.029 -42.857 -16.378  1.00 97.74           O  
ATOM    581  CB  THR J  71      31.721 -40.957 -15.739  1.00 97.04           C  
ATOM    582  OG1 THR J  71      32.074 -39.596 -15.639  0.99 94.91           O  
ATOM    583  CG2 THR J  71      31.952 -41.373 -17.190  0.99 94.73           C  
ATOM    584  N   LEU J  72      30.236 -43.487 -14.604  1.00 97.87           N  
ATOM    585  CA  LEU J  72      29.848 -44.900 -14.674  1.00 98.18           C  
ATOM    586  C   LEU J  72      28.339 -45.097 -14.469  1.00 98.28           C  
ATOM    587  O   LEU J  72      27.732 -45.908 -15.167  1.00 98.03           O  
ATOM    588  CB  LEU J  72      30.664 -45.686 -13.635  1.00 98.19           C  
ATOM    589  CG  LEU J  72      30.333 -47.190 -13.551  0.99 97.92           C  
ATOM    590  CD1 LEU J  72      30.477 -47.904 -14.900  0.99 96.69           C  
ATOM    591  CD2 LEU J  72      31.280 -47.853 -12.552  0.99 96.79           C  
ATOM    592  N   TYR J  73      27.737 -44.342 -13.547  1.00 98.13           N  
ATOM    593  CA  TYR J  73      26.288 -44.373 -13.334  1.00 97.97           C  
ATOM    594  C   TYR J  73      25.524 -44.025 -14.621  1.00 98.12           C  
ATOM    595  O   TYR J  73      24.701 -44.820 -15.079  1.00 97.84           O  
ATOM    596  CB  TYR J  73      25.932 -43.413 -12.188  1.00 97.48           C  
ATOM    597  CG  TYR J  73      24.444 -43.155 -12.021  1.00 97.02           C  
ATOM    598  CD1 TYR J  73      23.851 -42.022 -12.613  1.00 95.19           C  
ATOM    599  CD2 TYR J  73      23.644 -44.040 -11.266  1.00 95.20           C  
ATOM    600  CE1 TYR J  73      22.486 -41.754 -12.433  1.00 94.24           C  
ATOM    601  CE2 TYR J  73      22.274 -43.779 -11.080  1.00 93.97           C  
ATOM    602  CZ  TYR J  73      21.698 -42.629 -11.662  1.00 94.19           C  
ATOM    603  OH  TYR J  73      20.366 -42.344 -11.460  1.00 92.20           O  
ATOM    604  N   TYR J  74      25.831 -42.884 -15.235  1.00 98.13           N  
ATOM    605  CA  TYR J  74      25.126 -42.467 -16.453  1.00 98.04           C  
ATOM    606  C   TYR J  74      25.467 -43.336 -17.666  1.00 97.98           C  
ATOM    607  O   TYR J  74      24.579 -43.617 -18.464  1.00 97.60           O  
ATOM    608  CB  TYR J  74      25.392 -40.984 -16.738  1.00 97.81           C  
ATOM    609  CG  TYR J  74      24.663 -40.059 -15.781  1.00 97.82           C  
ATOM    610  CD1 TYR J  74      23.253 -39.996 -15.802  1.00 97.05           C  
ATOM    611  CD2 TYR J  74      25.378 -39.276 -14.857  1.00 97.09           C  
ATOM    612  CE1 TYR J  74      22.562 -39.170 -14.900  1.00 96.66           C  
ATOM    613  CE2 TYR J  74      24.698 -38.446 -13.952  0.99 96.51           C  
ATOM    614  CZ  TYR J  74      23.289 -38.398 -13.976  1.00 96.69           C  
ATOM    615  OH  TYR J  74      22.622 -37.595 -13.081  1.00 95.56           O  
ATOM    616  N   ALA J  75      26.698 -43.821 -17.783  1.00 98.04           N  
ATOM    617  CA  ALA J  75      27.061 -44.768 -18.838  1.00 98.13           C  
ATOM    618  C   ALA J  75      26.260 -46.077 -18.722  1.00 98.08           C  
ATOM    619  O   ALA J  75      25.779 -46.590 -19.726  1.00 97.59           O  
ATOM    620  CB  ALA J  75      28.570 -45.021 -18.785  1.00 98.05           C  
ATOM    621  N   THR J  76      26.045 -46.572 -17.505  1.00 98.18           N  
ATOM    622  CA  THR J  76      25.227 -47.771 -17.260  1.00 98.15           C  
ATOM    623  C   THR J  76      23.763 -47.533 -17.629  1.00 97.90           C  
ATOM    624  O   THR J  76      23.158 -48.367 -18.297  1.00 97.33           O  
ATOM    625  CB  THR J  76      25.316 -48.226 -15.792  1.00 98.09           C  
ATOM    626  OG1 THR J  76      26.657 -48.410 -15.401  0.99 96.04           O  
ATOM    627  CG2 THR J  76      24.604 -49.552 -15.553  0.99 95.84           C  
ATOM    628  N   ILE J  77      23.198 -46.386 -17.233  1.00 97.59           N  
ATOM    629  CA  ILE J  77      21.815 -46.023 -17.570  1.00 97.20           C  
ATOM    630  C   ILE J  77      21.626 -45.927 -19.085  1.00 96.91           C  
ATOM    631  O   ILE J  77      20.684 -46.505 -19.614  1.00 96.06           O  
ATOM    632  CB  ILE J  77      21.416 -44.701 -16.871  1.00 96.40           C  
ATOM    633  CG1 ILE J  77      21.257 -44.976 -15.360  1.00 92.76           C  
ATOM    634  CG2 ILE J  77      20.108 -44.115 -17.452  1.00 91.81           C  
ATOM    635  CD1 ILE J  77      21.082 -43.704 -14.538  0.99 85.04           C  
ATOM    636  N   LEU J  78      22.510 -45.234 -19.783  1.00 97.00           N  
ATOM    637  CA  LEU J  78      22.371 -45.018 -21.227  1.00 96.37           C  
ATOM    638  C   LEU J  78      22.609 -46.287 -22.047  1.00 96.11           C  
ATOM    639  O   LEU J  78      21.968 -46.463 -23.078  1.00 95.01           O  
ATOM    640  CB  LEU J  78      23.317 -43.889 -21.667  1.00 95.73           C  
ATOM    641  CG  LEU J  78      22.885 -42.496 -21.160  1.00 94.56           C  
ATOM    642  CD1 LEU J  78      23.987 -41.491 -21.464  1.00 91.87           C  
ATOM    643  CD2 LEU J  78      21.593 -42.004 -21.822  0.99 91.49           C  
ATOM    644  N   ALA J  79      23.457 -47.194 -21.582  1.00 97.06           N  
ATOM    645  CA  ALA J  79      23.662 -48.486 -22.239  1.00 96.91           C  
ATOM    646  C   ALA J  79      22.441 -49.419 -22.138  1.00 96.63           C  
ATOM    647  O   ALA J  79      22.294 -50.328 -22.951  1.00 95.64           O  
ATOM    648  CB  ALA J  79      24.912 -49.141 -21.634  1.00 96.92           C  
ATOM    649  N   HIS J  80      21.567 -49.198 -21.156  1.00 96.78           N  
ATOM    650  CA  HIS J  80      20.402 -50.052 -20.872  1.00 96.55           C  
ATOM    651  C   HIS J  80      19.155 -49.214 -20.548  1.00 95.86           C  
ATOM    652  O   HIS J  80      18.426 -49.519 -19.596  1.00 94.70           O  
ATOM    653  CB  HIS J  80      20.759 -51.028 -19.739  1.00 96.82           C  
ATOM    654  CG  HIS J  80      21.902 -51.950 -20.067  1.00 96.85           C  
ATOM    655  ND1 HIS J  80      21.844 -53.005 -20.953  1.00 85.44           N  
ATOM    656  CD2 HIS J  80      23.188 -51.898 -19.589  1.00 86.91           C  
ATOM    657  CE1 HIS J  80      23.061 -53.567 -21.005  1.00 90.11           C  
ATOM    658  NE2 HIS J  80      23.894 -52.922 -20.188  1.00 92.41           N  
ATOM    659  N   LEU J  81      18.913 -48.145 -21.299  1.00 94.23           N  
ATOM    660  CA  LEU J  81      17.986 -47.076 -20.916  1.00 93.61           C  
ATOM    661  C   LEU J  81      16.570 -47.592 -20.627  1.00 93.02           C  
ATOM    662  O   LEU J  81      16.025 -47.309 -19.562  1.00 91.74           O  
ATOM    663  CB  LEU J  81      17.985 -45.995 -22.012  1.00 93.08           C  
ATOM    664  CG  LEU J  81      17.148 -44.749 -21.653  1.00 91.90           C  
ATOM    665  CD1 LEU J  81      17.702 -44.006 -20.437  0.99 90.27           C  
ATOM    666  CD2 LEU J  81      17.123 -43.781 -22.832  0.99 90.02           C  
ATOM    667  N   GLU J  82      15.984 -48.380 -21.533  1.00 91.06           N  
ATOM    668  CA  GLU J  82      14.616 -48.898 -21.373  1.00 89.09           C  
ATOM    669  C   GLU J  82      14.466 -49.765 -20.109  1.00 89.43           C  
ATOM    670  O   GLU J  82      13.445 -49.690 -19.419  1.00 87.90           O  
ATOM    671  CB  GLU J  82      14.208 -49.673 -22.644  1.00 86.30           C  
ATOM    672  CG  GLU J  82      12.705 -50.009 -22.659  0.95 75.63           C  
ATOM    673  CD  GLU J  82      12.209 -50.747 -23.913  0.94 72.21           C  
ATOM    674  OE1 GLU J  82      10.960 -50.858 -24.055  0.94 65.81           O  
ATOM    675  OE2 GLU J  82      13.024 -51.230 -24.724  0.94 65.76           O  
ATOM    676  N   GLU J  83      15.478 -50.547 -19.772  1.00 92.14           N  
ATOM    677  CA  GLU J  83      15.480 -51.391 -18.570  1.00 92.71           C  
ATOM    678  C   GLU J  83      15.766 -50.586 -17.288  1.00 92.91           C  
ATOM    679  O   GLU J  83      15.246 -50.911 -16.218  1.00 92.39           O  
ATOM    680  CB  GLU J  83      16.495 -52.536 -18.759  1.00 92.22           C  
ATOM    681  CG  GLU J  83      16.362 -53.602 -17.670  0.99 86.31           C  
ATOM    682  CD  GLU J  83      17.325 -54.790 -17.812  0.99 88.20           C  
ATOM    683  OE1 GLU J  83      17.144 -55.778 -17.074  0.98 79.63           O  
ATOM    684  OE2 GLU J  83      18.273 -54.757 -18.617  0.98 81.88           O  
ATOM    685  N   MET J  84      16.565 -49.525 -17.381  1.00 94.18           N  
ATOM    686  CA  MET J  84      16.964 -48.709 -16.224  1.00 94.76           C  
ATOM    687  C   MET J  84      15.924 -47.658 -15.840  1.00 94.49           C  
ATOM    688  O   MET J  84      15.788 -47.361 -14.653  1.00 93.72           O  
ATOM    689  CB  MET J  84      18.335 -48.072 -16.481  1.00 95.34           C  
ATOM    690  CG  MET J  84      19.460 -49.108 -16.560  1.00 94.36           C  
ATOM    691  SD  MET J  84      19.751 -50.063 -15.048  1.00 93.33           S  
ATOM    692  CE  MET J  84      20.698 -51.422 -15.761  0.99 83.84           C  
ATOM    693  N   LEU J  85      15.171 -47.111 -16.799  1.00 91.64           N  
ATOM    694  CA  LEU J  85      14.165 -46.076 -16.526  1.00 90.61           C  
ATOM    695  C   LEU J  85      13.133 -46.484 -15.458  1.00 89.89           C  
ATOM    696  O   LEU J  85      12.940 -45.704 -14.519  1.00 88.36           O  
ATOM    697  CB  LEU J  85      13.469 -45.643 -17.830  1.00 89.70           C  
ATOM    698  CG  LEU J  85      14.273 -44.648 -18.684  0.99 87.93           C  
ATOM    699  CD1 LEU J  85      13.532 -44.421 -20.001  0.99 86.22           C  
ATOM    700  CD2 LEU J  85      14.461 -43.291 -17.998  0.99 85.70           C  
ATOM    701  N   PRO J  86      12.522 -47.686 -15.509  1.00 89.00           N  
ATOM    702  CA  PRO J  86      11.589 -48.116 -14.453  1.00 88.26           C  
ATOM    703  C   PRO J  86      12.230 -48.294 -13.070  1.00 88.76           C  
ATOM    704  O   PRO J  86      11.518 -48.470 -12.079  1.00 87.76           O  
ATOM    705  CB  PRO J  86      11.005 -49.448 -14.942  1.00 86.27           C  
ATOM    706  CG  PRO J  86      11.254 -49.450 -16.447  1.00 84.56           C  
ATOM    707  CD  PRO J  86      12.555 -48.675 -16.569  1.00 86.70           C  
ATOM    708  N   ILE J  87      13.565 -48.288 -12.996  1.00 93.30           N  
ATOM    709  CA  ILE J  87      14.324 -48.405 -11.750  1.00 93.84           C  
ATOM    710  C   ILE J  87      14.660 -47.017 -11.210  1.00 93.66           C  
ATOM    711  O   ILE J  87      14.356 -46.726 -10.057  1.00 92.96           O  
ATOM    712  CB  ILE J  87      15.595 -49.264 -11.950  1.00 94.32           C  
ATOM    713  CG1 ILE J  87      15.234 -50.676 -12.463  0.99 93.16           C  
ATOM    714  CG2 ILE J  87      16.392 -49.357 -10.636  0.99 93.62           C  
ATOM    715  CD1 ILE J  87      16.449 -51.463 -12.974  0.99 87.09           C  
ATOM    716  N   ILE J  88      15.262 -46.151 -12.014  0.99 93.66           N  
ATOM    717  CA  ILE J  88      15.739 -44.826 -11.567  1.00 93.28           C  
ATOM    718  C   ILE J  88      14.629 -43.775 -11.503  0.99 92.25           C  
ATOM    719  O   ILE J  88      14.827 -42.714 -10.905  0.99 90.17           O  
ATOM    720  CB  ILE J  88      16.916 -44.314 -12.424  0.99 93.11           C  
ATOM    721  CG1 ILE J  88      16.478 -44.001 -13.875  0.99 90.95           C  
ATOM    722  CG2 ILE J  88      18.073 -45.324 -12.359  0.99 90.16           C  
ATOM    723  CD1 ILE J  88      17.516 -43.229 -14.689  0.99 88.97           C  
ATOM    724  N   TYR J  89      13.483 -44.058 -12.115  1.00 88.52           N  
ATOM    725  CA  TYR J  89      12.315 -43.188 -12.102  1.00 87.20           C  
ATOM    726  C   TYR J  89      11.032 -43.987 -11.836  1.00 87.85           C  
ATOM    727  O   TYR J  89      11.061 -44.949 -11.058  1.00 86.50           O  
ATOM    728  CB  TYR J  89      12.293 -42.344 -13.393  0.99 84.27           C  
ATOM    729  CG  TYR J  89      11.397 -41.128 -13.292  0.99 79.97           C  
ATOM    730  CD1 TYR J  89      10.330 -40.951 -14.187  0.99 75.59           C  
ATOM    731  CD2 TYR J  89      11.619 -40.177 -12.270  0.99 75.15           C  
ATOM    732  CE1 TYR J  89       9.478 -39.845 -14.068  0.99 72.41           C  
ATOM    733  CE2 TYR J  89      10.772 -39.076 -12.132  0.99 71.62           C  
ATOM    734  CZ  TYR J  89       9.699 -38.913 -13.034  0.99 70.43           C  
ATOM    735  OH  TYR J  89       8.855 -37.836 -12.903  0.99 63.34           O  
ATOM    736  N   THR J  90       9.901 -43.606 -12.421  0.99 84.57           N  
ATOM    737  CA  THR J  90       8.633 -44.309 -12.181  0.99 82.67           C  
ATOM    738  C   THR J  90       8.699 -45.766 -12.669  0.99 83.02           C  
ATOM    739  O   THR J  90       9.170 -46.014 -13.779  0.99 80.76           O  
ATOM    740  CB  THR J  90       7.446 -43.597 -12.853  0.99 79.41           C  
ATOM    741  OG1 THR J  90       7.674 -43.431 -14.228  0.99 71.47           O  
ATOM    742  CG2 THR J  90       7.212 -42.213 -12.256  0.99 71.11           C  
ATOM    743  N   PRO J  91       8.208 -46.742 -11.894  0.99 82.05           N  
ATOM    744  CA  PRO J  91       7.529 -46.573 -10.598  0.99 82.23           C  
ATOM    745  C   PRO J  91       8.461 -46.607  -9.374  0.99 84.31           C  
ATOM    746  O   PRO J  91       8.057 -46.190  -8.288  0.99 83.27           O  
ATOM    747  CB  PRO J  91       6.526 -47.733 -10.560  0.99 79.14           C  
ATOM    748  CG  PRO J  91       7.278 -48.853 -11.291  0.99 77.89           C  
ATOM    749  CD  PRO J  91       8.050 -48.110 -12.374  0.99 79.11           C  
ATOM    750  N   THR J  92       9.700 -47.093  -9.507  0.98 89.15           N  
ATOM    751  CA  THR J  92      10.569 -47.416  -8.360  0.98 90.56           C  
ATOM    752  C   THR J  92      10.955 -46.188  -7.536  0.98 91.41           C  
ATOM    753  O   THR J  92      11.026 -46.272  -6.311  0.98 91.24           O  
ATOM    754  CB  THR J  92      11.843 -48.135  -8.829  0.98 90.70           C  
ATOM    755  OG1 THR J  92      11.514 -49.210  -9.681  0.97 89.07           O  
ATOM    756  CG2 THR J  92      12.652 -48.712  -7.670  0.97 89.60           C  
ATOM    757  N   VAL J  93      11.162 -45.026  -8.174  0.98 90.13           N  
ATOM    758  CA  VAL J  93      11.492 -43.785  -7.460  0.98 90.59           C  
ATOM    759  C   VAL J  93      10.391 -43.379  -6.470  0.98 91.90           C  
ATOM    760  O   VAL J  93      10.704 -42.844  -5.415  0.98 91.37           O  
ATOM    761  CB  VAL J  93      11.820 -42.642  -8.442  0.98 88.74           C  
ATOM    762  CG1 VAL J  93      10.578 -42.033  -9.100  0.97 84.32           C  
ATOM    763  CG2 VAL J  93      12.609 -41.526  -7.743  0.97 83.79           C  
ATOM    764  N   GLY J  94       9.135 -43.688  -6.758  0.98 90.49           N  
ATOM    765  CA  GLY J  94       8.027 -43.429  -5.832  0.98 90.30           C  
ATOM    766  C   GLY J  94       8.165 -44.216  -4.527  0.98 91.86           C  
ATOM    767  O   GLY J  94       8.048 -43.643  -3.443  0.98 91.94           O  
ATOM    768  N   GLU J  95       8.488 -45.500  -4.625  0.98 91.62           N  
ATOM    769  CA  GLU J  95       8.781 -46.338  -3.450  0.99 91.15           C  
ATOM    770  C   GLU J  95      10.023 -45.823  -2.697  0.98 92.15           C  
ATOM    771  O   GLU J  95      10.011 -45.719  -1.473  0.98 91.72           O  
ATOM    772  CB  GLU J  95       8.959 -47.801  -3.902  0.98 89.88           C  
ATOM    773  CG  GLU J  95       9.109 -48.789  -2.731  0.95 82.71           C  
ATOM    774  CD  GLU J  95       9.353 -50.242  -3.172  0.94 78.75           C  
ATOM    775  OE1 GLU J  95       9.602 -51.086  -2.277  0.94 73.17           O  
ATOM    776  OE2 GLU J  95       9.326 -50.533  -4.387  0.94 74.19           O  
ATOM    777  N   ALA J  96      11.057 -45.417  -3.427  0.99 92.97           N  
ATOM    778  CA  ALA J  96      12.256 -44.833  -2.835  0.99 93.43           C  
ATOM    779  C   ALA J  96      11.962 -43.514  -2.095  0.99 94.48           C  
ATOM    780  O   ALA J  96      12.495 -43.304  -1.009  0.99 94.25           O  
ATOM    781  CB  ALA J  96      13.313 -44.664  -3.932  0.99 93.05           C  
ATOM    782  N   CYS J  97      11.090 -42.656  -2.641  0.99 94.73           N  
ATOM    783  CA  CYS J  97      10.651 -41.423  -1.979  0.99 94.92           C  
ATOM    784  C   CYS J  97       9.883 -41.714  -0.683  0.99 95.54           C  
ATOM    785  O   CYS J  97      10.161 -41.085   0.333  0.98 94.96           O  
ATOM    786  CB  CYS J  97       9.781 -40.589  -2.931  0.98 93.93           C  
ATOM    787  SG  CYS J  97      10.766 -39.878  -4.271  0.98 92.17           S  
ATOM    788  N   MET J  98       8.969 -42.678  -0.687  0.98 95.62           N  
ATOM    789  CA  MET J  98       8.213 -43.043   0.527  0.98 95.27           C  
ATOM    790  C   MET J  98       9.133 -43.449   1.685  0.98 95.51           C  
ATOM    791  O   MET J  98       8.843 -43.132   2.833  0.98 94.32           O  
ATOM    792  CB  MET J  98       7.235 -44.191   0.241  0.98 93.74           C  
ATOM    793  CG  MET J  98       6.025 -43.739  -0.584  0.97 87.62           C  
ATOM    794  SD  MET J  98       4.692 -44.966  -0.735  0.97 83.79           S  
ATOM    795  CE  MET J  98       5.529 -46.283  -1.637  0.97 73.53           C  
ATOM    796  N   GLU J  99      10.238 -44.099   1.373  0.99 94.73           N  
ATOM    797  CA  GLU J  99      11.202 -44.602   2.354  0.99 93.99           C  
ATOM    798  C   GLU J  99      12.479 -43.741   2.442  0.99 94.34           C  
ATOM    799  O   GLU J  99      13.478 -44.171   3.011  0.99 92.73           O  
ATOM    800  CB  GLU J  99      11.498 -46.085   2.048  0.99 93.00           C  
ATOM    801  CG  GLU J  99      10.259 -47.003   2.100  0.97 89.14           C  
ATOM    802  CD  GLU J  99       9.550 -47.016   3.466  0.97 85.53           C  
ATOM    803  OE1 GLU J  99       8.295 -47.050   3.485  0.96 78.16           O  
ATOM    804  OE2 GLU J  99      10.239 -46.984   4.503  0.96 78.86           O  
ATOM    805  N   TYR J 100      12.464 -42.509   1.904  0.98 95.10           N  
ATOM    806  CA  TYR J 100      13.670 -41.670   1.800  0.98 94.58           C  
ATOM    807  C   TYR J 100      14.405 -41.509   3.137  0.98 94.51           C  
ATOM    808  O   TYR J 100      15.616 -41.702   3.194  0.98 93.65           O  
ATOM    809  CB  TYR J 100      13.307 -40.291   1.228  0.98 94.35           C  
ATOM    810  CG  TYR J 100      14.505 -39.365   1.061  0.97 94.21           C  
ATOM    811  CD1 TYR J 100      14.886 -38.490   2.101  0.97 92.17           C  
ATOM    812  CD2 TYR J 100      15.268 -39.405  -0.124  0.97 92.35           C  
ATOM    813  CE1 TYR J 100      16.016 -37.668   1.963  0.97 90.78           C  
ATOM    814  CE2 TYR J 100      16.398 -38.589  -0.275  0.97 90.60           C  
ATOM    815  CZ  TYR J 100      16.771 -37.725   0.775  0.97 90.71           C  
ATOM    816  OH  TYR J 100      17.890 -36.934   0.635  0.97 87.93           O  
ATOM    817  N   SER J 101      13.692 -41.199   4.208  0.97 95.41           N  
ATOM    818  CA  SER J 101      14.288 -41.002   5.541  0.97 95.23           C  
ATOM    819  C   SER J 101      14.963 -42.263   6.096  0.97 94.69           C  
ATOM    820  O   SER J 101      15.937 -42.160   6.838  0.97 92.14           O  
ATOM    821  CB  SER J 101      13.217 -40.510   6.519  0.97 95.28           C  
ATOM    822  OG  SER J 101      12.698 -39.262   6.099  0.97 93.84           O  
ATOM    823  N   HIS J 102      14.492 -43.451   5.720  0.98 94.85           N  
ATOM    824  CA  HIS J 102      15.095 -44.730   6.124  0.98 93.76           C  
ATOM    825  C   HIS J 102      16.247 -45.158   5.201  0.98 92.62           C  
ATOM    826  O   HIS J 102      17.115 -45.930   5.605  0.98 89.48           O  
ATOM    827  CB  HIS J 102      14.016 -45.824   6.131  0.98 93.18           C  
ATOM    828  CG  HIS J 102      12.817 -45.505   6.982  0.97 91.42           C  
ATOM    829  ND1 HIS J 102      11.498 -45.561   6.554  0.97 79.36           N  
ATOM    830  CD2 HIS J 102      12.801 -45.112   8.294  0.97 79.63           C  
ATOM    831  CE1 HIS J 102      10.717 -45.207   7.586  0.97 80.20           C  
ATOM    832  NE2 HIS J 102      11.481 -44.930   8.651  0.97 82.18           N  
ATOM    833  N   LEU J 103      16.252 -44.668   3.957  0.97 92.30           N  
ATOM    834  CA  LEU J 103      17.249 -45.011   2.937  0.98 90.07           C  
ATOM    835  C   LEU J 103      18.372 -43.972   2.831  0.97 89.56           C  
ATOM    836  O   LEU J 103      19.378 -44.222   2.163  0.97 87.31           O  
ATOM    837  CB  LEU J 103      16.540 -45.189   1.583  0.97 88.63           C  
ATOM    838  CG  LEU J 103      15.487 -46.316   1.529  0.96 87.09           C  
ATOM    839  CD1 LEU J 103      14.833 -46.320   0.146  0.96 84.79           C  
ATOM    840  CD2 LEU J 103      16.096 -47.697   1.776  0.96 84.71           C  
ATOM    841  N   PHE J 104      18.210 -42.808   3.476  0.96 89.86           N  
ATOM    842  CA  PHE J 104      19.189 -41.727   3.443  0.97 89.85           C  
ATOM    843  C   PHE J 104      20.562 -42.204   3.925  0.96 88.93           C  
ATOM    844  O   PHE J 104      20.701 -42.816   4.980  0.96 84.99           O  
ATOM    845  CB  PHE J 104      18.696 -40.541   4.280  0.97 89.88           C  
ATOM    846  CG  PHE J 104      19.652 -39.365   4.247  0.96 91.21           C  
ATOM    847  CD1 PHE J 104      20.637 -39.221   5.241  0.96 88.97           C  
ATOM    848  CD2 PHE J 104      19.584 -38.430   3.197  0.95 88.84           C  
ATOM    849  CE1 PHE J 104      21.534 -38.143   5.198  0.95 87.83           C  
ATOM    850  CE2 PHE J 104      20.475 -37.351   3.149  0.95 88.45           C  
ATOM    851  CZ  PHE J 104      21.452 -37.206   4.154  0.96 89.47           C  
ATOM    852  N   PHE J 105      21.585 -41.887   3.133  0.98 86.27           N  
ATOM    853  CA  PHE J 105      22.960 -42.283   3.438  0.98 83.20           C  
ATOM    854  C   PHE J 105      23.972 -41.176   3.135  0.98 83.09           C  
ATOM    855  O   PHE J 105      24.953 -41.010   3.863  0.98 76.38           O  
ATOM    856  CB  PHE J 105      23.289 -43.559   2.647  0.97 77.73           C  
ATOM    857  CG  PHE J 105      24.676 -44.098   2.924  0.94 73.68           C  
ATOM    858  CD1 PHE J 105      25.722 -43.872   2.006  0.94 64.14           C  
ATOM    859  CD2 PHE J 105      24.936 -44.801   4.116  0.94 63.41           C  
ATOM    860  CE1 PHE J 105      27.019 -44.345   2.271  0.94 57.25           C  
ATOM    861  CE2 PHE J 105      26.227 -45.277   4.391  0.94 56.82           C  
ATOM    862  CZ  PHE J 105      27.269 -45.052   3.466  0.94 56.79           C  
ATOM    863  N   ARG J 106      23.754 -40.419   2.067  0.97 83.37           N  
ATOM    864  CA  ARG J 106      24.648 -39.336   1.646  0.97 82.38           C  
ATOM    865  C   ARG J 106      23.832 -38.144   1.155  0.97 83.62           C  
ATOM    866  O   ARG J 106      22.871 -38.319   0.417  0.97 79.76           O  
ATOM    867  CB  ARG J 106      25.596 -39.865   0.561  0.97 78.13           C  
ATOM    868  CG  ARG J 106      26.666 -38.839   0.195  0.90 71.80           C  
ATOM    869  CD  ARG J 106      27.658 -39.419  -0.805  0.89 68.93           C  
ATOM    870  NE  ARG J 106      28.653 -38.407  -1.178  0.88 61.69           N  
ATOM    871  CZ  ARG J 106      29.618 -38.550  -2.074  0.88 55.61           C  
ATOM    872  NH1 ARG J 106      29.784 -39.664  -2.724  0.87 51.27           N  
ATOM    873  NH2 ARG J 106      30.430 -37.560  -2.327  0.87 48.11           N  
ATOM    874  N   GLU J 107      24.278 -36.934   1.528  0.97 84.76           N  
ATOM    875  CA  GLU J 107      23.635 -35.681   1.158  0.97 85.05           C  
ATOM    876  C   GLU J 107      23.527 -35.516  -0.366  0.97 86.91           C  
ATOM    877  O   GLU J 107      24.452 -35.827  -1.129  0.97 83.11           O  
ATOM    878  CB  GLU J 107      24.343 -34.484   1.818  0.97 81.04           C  
ATOM    879  CG  GLU J 107      25.736 -34.086   1.271  0.95 75.79           C  
ATOM    880  CD  GLU J 107      26.857 -35.129   1.452  0.94 69.80           C  
ATOM    881  OE1 GLU J 107      27.860 -35.017   0.722  0.94 63.31           O  
ATOM    882  OE2 GLU J 107      26.724 -36.055   2.277  0.94 66.69           O  
ATOM    883  N   ARG J 108      22.381 -35.014  -0.803  0.99 88.49           N  
ATOM    884  CA  ARG J 108      22.118 -34.638  -2.192  0.99 88.96           C  
ATOM    885  C   ARG J 108      21.071 -33.529  -2.224  0.98 90.64           C  
ATOM    886  O   ARG J 108      20.002 -33.686  -1.638  0.98 88.68           O  
ATOM    887  CB  ARG J 108      21.648 -35.883  -2.973  0.98 85.13           C  
ATOM    888  CG  ARG J 108      21.365 -35.638  -4.457  0.96 80.08           C  
ATOM    889  CD  ARG J 108      22.636 -35.307  -5.252  0.96 76.79           C  
ATOM    890  NE  ARG J 108      22.339 -35.161  -6.683  0.96 74.89           N  
ATOM    891  CZ  ARG J 108      22.939 -34.346  -7.531  0.96 70.87           C  
ATOM    892  NH1 ARG J 108      23.919 -33.565  -7.162  0.96 64.96           N  
ATOM    893  NH2 ARG J 108      22.557 -34.294  -8.782  0.96 64.33           N  
ATOM    894  N   GLY J 109      21.364 -32.444  -2.941  1.00 93.74           N  
ATOM    895  CA  GLY J 109      20.442 -31.317  -3.085  1.00 94.94           C  
ATOM    896  C   GLY J 109      20.493 -30.330  -1.927  1.00 96.51           C  
ATOM    897  O   GLY J 109      21.389 -30.387  -1.082  1.00 95.87           O  
ATOM    898  N   VAL J 110      19.533 -29.405  -1.926  1.00 97.34           N  
ATOM    899  CA  VAL J 110      19.449 -28.298  -0.966  1.00 97.88           C  
ATOM    900  C   VAL J 110      18.063 -28.279  -0.331  1.00 98.09           C  
ATOM    901  O   VAL J 110      17.051 -28.441  -1.017  1.00 97.85           O  
ATOM    902  CB  VAL J 110      19.794 -26.947  -1.626  1.00 97.78           C  
ATOM    903  CG1 VAL J 110      19.947 -25.849  -0.568  0.99 96.63           C  
ATOM    904  CG2 VAL J 110      21.113 -27.007  -2.412  0.99 96.77           C  
ATOM    905  N   TYR J 111      18.022 -28.066   0.980  1.00 98.13           N  
ATOM    906  CA  TYR J 111      16.818 -28.095   1.800  1.00 97.94           C  
ATOM    907  C   TYR J 111      16.504 -26.683   2.292  1.00 97.91           C  
ATOM    908  O   TYR J 111      17.353 -26.046   2.920  1.00 96.95           O  
ATOM    909  CB  TYR J 111      17.007 -29.048   2.997  1.00 97.36           C  
ATOM    910  CG  TYR J 111      17.280 -30.503   2.642  1.00 96.98           C  
ATOM    911  CD1 TYR J 111      16.284 -31.483   2.822  1.00 94.45           C  
ATOM    912  CD2 TYR J 111      18.543 -30.889   2.138  1.00 94.51           C  
ATOM    913  CE1 TYR J 111      16.535 -32.826   2.491  1.00 93.40           C  
ATOM    914  CE2 TYR J 111      18.802 -32.226   1.796  1.00 93.70           C  
ATOM    915  CZ  TYR J 111      17.795 -33.190   1.972  1.00 94.85           C  
ATOM    916  OH  TYR J 111      18.039 -34.504   1.628  1.00 93.19           O  
ATOM    917  N   PHE J 112      15.295 -26.207   2.046  1.00 98.25           N  
ATOM    918  CA  PHE J 112      14.792 -24.919   2.523  1.00 98.43           C  
ATOM    919  C   PHE J 112      13.560 -25.143   3.393  1.00 98.41           C  
ATOM    920  O   PHE J 112      12.730 -25.999   3.086  1.00 97.94           O  
ATOM    921  CB  PHE J 112      14.464 -24.008   1.333  1.00 98.38           C  
ATOM    922  CG  PHE J 112      15.656 -23.684   0.459  1.00 98.48           C  
ATOM    923  CD1 PHE J 112      16.479 -22.582   0.763  1.00 97.75           C  
ATOM    924  CD2 PHE J 112      15.956 -24.484  -0.660  1.00 97.73           C  
ATOM    925  CE1 PHE J 112      17.585 -22.278  -0.047  1.00 97.42           C  
ATOM    926  CE2 PHE J 112      17.063 -24.187  -1.473  1.00 97.36           C  
ATOM    927  CZ  PHE J 112      17.878 -23.081  -1.167  1.00 97.87           C  
ATOM    928  N   ASN J 113      13.423 -24.378   4.469  1.00 98.31           N  
ATOM    929  CA  ASN J 113      12.251 -24.388   5.339  1.00 98.21           C  
ATOM    930  C   ASN J 113      12.080 -23.022   6.020  1.00 98.21           C  
ATOM    931  O   ASN J 113      12.960 -22.165   5.931  1.00 97.67           O  
ATOM    932  CB  ASN J 113      12.367 -25.546   6.354  1.00 97.74           C  
ATOM    933  CG  ASN J 113      13.535 -25.400   7.310  1.00 97.33           C  
ATOM    934  OD1 ASN J 113      13.624 -24.452   8.072  1.00 92.20           O  
ATOM    935  ND2 ASN J 113      14.457 -26.333   7.308  1.00 91.02           N  
ATOM    936  N   ARG J 114      10.981 -22.828   6.753  1.00 98.12           N  
ATOM    937  CA  ARG J 114      10.662 -21.556   7.421  1.00 97.97           C  
ATOM    938  C   ARG J 114      11.707 -21.093   8.454  1.00 98.02           C  
ATOM    939  O   ARG J 114      11.796 -19.903   8.729  1.00 97.00           O  
ATOM    940  CB  ARG J 114       9.267 -21.621   8.061  1.00 96.95           C  
ATOM    941  CG  ARG J 114       9.196 -22.529   9.287  0.99 92.75           C  
ATOM    942  CD  ARG J 114       7.836 -22.420   9.967  0.99 91.64           C  
ATOM    943  NE  ARG J 114       7.766 -23.311  11.125  0.99 89.61           N  
ATOM    944  CZ  ARG J 114       8.200 -23.073  12.355  0.99 89.34           C  
ATOM    945  NH1 ARG J 114       8.684 -21.911  12.724  0.99 79.93           N  
ATOM    946  NH2 ARG J 114       8.146 -24.033  13.233  0.99 82.57           N  
ATOM    947  N   LEU J 115      12.496 -21.999   9.027  1.00 98.01           N  
ATOM    948  CA  LEU J 115      13.543 -21.641   9.994  1.00 97.88           C  
ATOM    949  C   LEU J 115      14.725 -20.933   9.324  1.00 97.91           C  
ATOM    950  O   LEU J 115      15.502 -20.267  10.005  1.00 96.76           O  
ATOM    951  CB  LEU J 115      14.036 -22.890  10.740  1.00 97.41           C  
ATOM    952  CG  LEU J 115      12.963 -23.660  11.537  1.00 95.37           C  
ATOM    953  CD1 LEU J 115      13.606 -24.877  12.200  0.99 92.80           C  
ATOM    954  CD2 LEU J 115      12.322 -22.793  12.627  0.99 91.99           C  
ATOM    955  N   TYR J 116      14.858 -21.058   8.012  1.00 98.01           N  
ATOM    956  CA  TYR J 116      15.920 -20.454   7.211  1.00 97.95           C  
ATOM    957  C   TYR J 116      15.462 -19.186   6.485  1.00 97.96           C  
ATOM    958  O   TYR J 116      16.222 -18.650   5.675  1.00 96.84           O  
ATOM    959  CB  TYR J 116      16.487 -21.495   6.230  1.00 97.50           C  
ATOM    960  CG  TYR J 116      16.877 -22.850   6.808  1.00 97.37           C  
ATOM    961  CD1 TYR J 116      17.266 -22.998   8.164  1.00 95.52           C  
ATOM    962  CD2 TYR J 116      16.853 -23.988   5.973  1.00 95.36           C  
ATOM    963  CE1 TYR J 116      17.600 -24.260   8.682  1.00 94.22           C  
ATOM    964  CE2 TYR J 116      17.191 -25.252   6.477  1.00 94.37           C  
ATOM    965  CZ  TYR J 116      17.558 -25.384   7.834  1.00 95.08           C  
ATOM    966  OH  TYR J 116      17.869 -26.628   8.334  1.00 93.22           O  
ATOM    967  N   LYS J 117      14.270 -18.674   6.777  1.00 97.95           N  
ATOM    968  CA  LYS J 117      13.748 -17.426   6.194  1.00 97.66           C  
ATOM    969  C   LYS J 117      14.759 -16.288   6.371  1.00 97.93           C  
ATOM    970  O   LYS J 117      15.328 -16.118   7.448  1.00 96.61           O  
ATOM    971  CB  LYS J 117      12.375 -17.101   6.815  1.00 95.75           C  
ATOM    972  CG  LYS J 117      11.636 -15.986   6.061  0.98 86.49           C  
ATOM    973  CD  LYS J 117      10.210 -15.783   6.593  0.97 83.26           C  
ATOM    974  CE  LYS J 117       9.480 -14.721   5.769  0.97 74.64           C  
ATOM    975  NZ  LYS J 117       8.056 -14.581   6.157  0.96 67.38           N  
ATOM    976  N   GLY J 118      15.023 -15.554   5.300  1.00 97.66           N  
ATOM    977  CA  GLY J 118      16.060 -14.517   5.230  1.00 97.79           C  
ATOM    978  C   GLY J 118      17.484 -15.031   4.969  1.00 98.13           C  
ATOM    979  O   GLY J 118      18.401 -14.224   4.798  1.00 96.78           O  
ATOM    980  N   GLN J 119      17.704 -16.353   4.935  1.00 98.23           N  
ATOM    981  CA  GLN J 119      19.027 -16.977   4.749  1.00 98.16           C  
ATOM    982  C   GLN J 119      19.170 -17.736   3.420  1.00 98.40           C  
ATOM    983  O   GLN J 119      20.218 -18.332   3.173  1.00 97.85           O  
ATOM    984  CB  GLN J 119      19.344 -17.895   5.948  1.00 97.22           C  
ATOM    985  CG  GLN J 119      19.379 -17.181   7.310  0.99 91.82           C  
ATOM    986  CD  GLN J 119      20.406 -16.042   7.359  0.99 86.82           C  
ATOM    987  OE1 GLN J 119      21.542 -16.164   6.916  0.99 78.50           O  
ATOM    988  NE2 GLN J 119      20.023 -14.905   7.881  0.99 74.95           N  
ATOM    989  N   PHE J 120      18.166 -17.714   2.556  1.00 98.38           N  
ATOM    990  CA  PHE J 120      18.151 -18.544   1.342  1.00 98.52           C  
ATOM    991  C   PHE J 120      19.325 -18.222   0.412  1.00 98.46           C  
ATOM    992  O   PHE J 120      19.997 -19.133  -0.075  1.00 98.08           O  
ATOM    993  CB  PHE J 120      16.801 -18.387   0.616  1.00 98.43           C  
ATOM    994  CG  PHE J 120      15.617 -19.118   1.231  1.00 98.50           C  
ATOM    995  CD1 PHE J 120      15.585 -19.514   2.585  1.00 97.58           C  
ATOM    996  CD2 PHE J 120      14.512 -19.413   0.414  1.00 97.67           C  
ATOM    997  CE1 PHE J 120      14.472 -20.191   3.109  1.00 97.13           C  
ATOM    998  CE2 PHE J 120      13.397 -20.085   0.930  1.00 97.18           C  
ATOM    999  CZ  PHE J 120      13.377 -20.475   2.279  1.00 97.72           C  
ATOM   1000  N   ARG J 121      19.671 -16.950   0.242  1.00 98.46           N  
ATOM   1001  CA  ARG J 121      20.845 -16.549  -0.553  1.00 98.36           C  
ATOM   1002  C   ARG J 121      22.151 -17.093   0.023  1.00 98.35           C  
ATOM   1003  O   ARG J 121      23.014 -17.525  -0.739  1.00 97.80           O  
ATOM   1004  CB  ARG J 121      20.922 -15.022  -0.668  1.00 97.83           C  
ATOM   1005  CG  ARG J 121      19.754 -14.448  -1.483  0.99 95.39           C  
ATOM   1006  CD  ARG J 121      19.909 -12.939  -1.703  0.99 94.11           C  
ATOM   1007  NE  ARG J 121      21.056 -12.651  -2.571  0.99 91.77           N  
ATOM   1008  CZ  ARG J 121      21.452 -11.458  -2.982  0.99 92.12           C  
ATOM   1009  NH1 ARG J 121      20.852 -10.366  -2.603  0.99 83.59           N  
ATOM   1010  NH2 ARG J 121      22.469 -11.362  -3.792  0.99 85.97           N  
ATOM   1011  N   ASN J 122      22.330 -17.070   1.341  1.00 98.46           N  
ATOM   1012  CA  ASN J 122      23.527 -17.620   1.984  1.00 98.31           C  
ATOM   1013  C   ASN J 122      23.594 -19.136   1.795  1.00 98.37           C  
ATOM   1014  O   ASN J 122      24.635 -19.638   1.386  1.00 97.70           O  
ATOM   1015  CB  ASN J 122      23.571 -17.224   3.469  1.00 97.63           C  
ATOM   1016  CG  ASN J 122      23.808 -15.739   3.692  0.99 88.53           C  
ATOM   1017  OD1 ASN J 122      24.288 -15.005   2.837  0.99 78.40           O  
ATOM   1018  ND2 ASN J 122      23.480 -15.253   4.864  0.99 75.91           N  
ATOM   1019  N   ILE J 123      22.478 -19.833   1.977  1.00 98.32           N  
ATOM   1020  CA  ILE J 123      22.392 -21.280   1.729  1.00 98.23           C  
ATOM   1021  C   ILE J 123      22.783 -21.613   0.282  1.00 98.10           C  
ATOM   1022  O   ILE J 123      23.550 -22.548   0.045  1.00 97.42           O  
ATOM   1023  CB  ILE J 123      20.967 -21.784   2.059  1.00 98.08           C  
ATOM   1024  CG1 ILE J 123      20.707 -21.675   3.581  1.00 97.31           C  
ATOM   1025  CG2 ILE J 123      20.760 -23.235   1.585  1.00 97.32           C  
ATOM   1026  CD1 ILE J 123      19.235 -21.858   3.970  1.00 95.60           C  
ATOM   1027  N   MET J 124      22.318 -20.834  -0.685  1.00 98.37           N  
ATOM   1028  CA  MET J 124      22.665 -21.028  -2.100  1.00 98.22           C  
ATOM   1029  C   MET J 124      24.155 -20.795  -2.377  1.00 97.80           C  
ATOM   1030  O   MET J 124      24.747 -21.556  -3.144  1.00 96.72           O  
ATOM   1031  CB  MET J 124      21.820 -20.103  -2.983  1.00 98.12           C  
ATOM   1032  CG  MET J 124      20.350 -20.531  -3.027  1.00 97.64           C  
ATOM   1033  SD  MET J 124      19.326 -19.413  -4.018  1.00 97.71           S  
ATOM   1034  CE  MET J 124      17.689 -20.086  -3.628  1.00 95.54           C  
ATOM   1035  N   ARG J 125      24.785 -19.792  -1.744  1.00 97.97           N  
ATOM   1036  CA  ARG J 125      26.243 -19.563  -1.855  1.00 97.61           C  
ATOM   1037  C   ARG J 125      27.041 -20.698  -1.216  1.00 97.40           C  
ATOM   1038  O   ARG J 125      27.969 -21.209  -1.834  1.00 95.75           O  
ATOM   1039  CB  ARG J 125      26.637 -18.236  -1.195  1.00 96.73           C  
ATOM   1040  CG  ARG J 125      26.149 -17.012  -1.977  0.98 90.43           C  
ATOM   1041  CD  ARG J 125      26.556 -15.747  -1.226  0.98 87.82           C  
ATOM   1042  NE  ARG J 125      25.694 -14.613  -1.563  0.98 81.74           N  
ATOM   1043  CZ  ARG J 125      25.188 -13.730  -0.720  0.98 77.47           C  
ATOM   1044  NH1 ARG J 125      25.527 -13.697   0.548  0.98 68.23           N  
ATOM   1045  NH2 ARG J 125      24.308 -12.871  -1.146  0.98 69.10           N  
ATOM   1046  N   ASP J 126      26.651 -21.108  -0.017  1.00 97.23           N  
ATOM   1047  CA  ASP J 126      27.341 -22.151   0.748  1.00 96.68           C  
ATOM   1048  C   ASP J 126      27.205 -23.539   0.099  1.00 96.33           C  
ATOM   1049  O   ASP J 126      28.069 -24.398   0.277  1.00 94.70           O  
ATOM   1050  CB  ASP J 126      26.806 -22.164   2.194  1.00 96.35           C  
ATOM   1051  CG  ASP J 126      27.163 -20.915   3.017  0.99 95.22           C  
ATOM   1052  OD1 ASP J 126      28.071 -20.153   2.612  0.99 92.26           O  
ATOM   1053  OD2 ASP J 126      26.534 -20.732   4.083  0.99 91.22           O  
ATOM   1054  N   ALA J 127      26.175 -23.747  -0.715  1.00 96.75           N  
ATOM   1055  CA  ALA J 127      26.030 -24.955  -1.530  1.00 96.06           C  
ATOM   1056  C   ALA J 127      27.145 -25.126  -2.585  1.00 95.29           C  
ATOM   1057  O   ALA J 127      27.343 -26.234  -3.099  1.00 92.47           O  
ATOM   1058  CB  ALA J 127      24.632 -24.951  -2.167  1.00 95.38           C  
ATOM   1059  N   GLY J 128      27.882 -24.055  -2.905  1.00 94.66           N  
ATOM   1060  CA  GLY J 128      29.147 -24.127  -3.646  1.00 93.44           C  
ATOM   1061  C   GLY J 128      29.032 -24.387  -5.152  1.00 94.15           C  
ATOM   1062  O   GLY J 128      30.039 -24.694  -5.793  1.00 90.55           O  
ATOM   1063  N   TYR J 129      27.847 -24.260  -5.740  0.99 95.49           N  
ATOM   1064  CA  TYR J 129      27.683 -24.397  -7.191  1.00 95.26           C  
ATOM   1065  C   TYR J 129      28.313 -23.201  -7.913  0.99 94.59           C  
ATOM   1066  O   TYR J 129      27.872 -22.064  -7.761  0.99 91.90           O  
ATOM   1067  CB  TYR J 129      26.196 -24.543  -7.562  0.99 94.68           C  
ATOM   1068  CG  TYR J 129      25.545 -25.811  -7.035  0.99 94.47           C  
ATOM   1069  CD1 TYR J 129      25.622 -27.014  -7.766  0.99 91.84           C  
ATOM   1070  CD2 TYR J 129      24.862 -25.797  -5.800  0.99 91.90           C  
ATOM   1071  CE1 TYR J 129      25.024 -28.185  -7.279  0.99 90.44           C  
ATOM   1072  CE2 TYR J 129      24.264 -26.963  -5.301  0.99 90.57           C  
ATOM   1073  CZ  TYR J 129      24.347 -28.154  -6.045  0.99 91.35           C  
ATOM   1074  OH  TYR J 129      23.754 -29.306  -5.561  0.99 88.99           O  
ATOM   1075  N   GLN J 130      29.320 -23.456  -8.755  1.00 93.21           N  
ATOM   1076  CA  GLN J 130      29.953 -22.404  -9.577  1.00 92.33           C  
ATOM   1077  C   GLN J 130      29.011 -21.850 -10.652  1.00 93.89           C  
ATOM   1078  O   GLN J 130      29.046 -20.670 -10.989  1.00 89.98           O  
ATOM   1079  CB  GLN J 130      31.215 -22.983 -10.245  0.99 87.68           C  
ATOM   1080  CG  GLN J 130      32.342 -23.275  -9.250  0.92 75.06           C  
ATOM   1081  CD  GLN J 130      32.900 -21.995  -8.600  0.90 66.47           C  
ATOM   1082  OE1 GLN J 130      32.936 -20.936  -9.197  0.90 59.48           O  
ATOM   1083  NE2 GLN J 130      33.346 -22.075  -7.378  0.90 55.70           N  
ATOM   1084  N   LYS J 131      28.186 -22.726 -11.196  1.00 95.81           N  
ATOM   1085  CA  LYS J 131      27.149 -22.407 -12.176  1.00 96.22           C  
ATOM   1086  C   LYS J 131      25.984 -23.364 -11.955  1.00 97.22           C  
ATOM   1087  O   LYS J 131      26.210 -24.533 -11.646  1.00 96.41           O  
ATOM   1088  CB  LYS J 131      27.736 -22.538 -13.593  1.00 94.61           C  
ATOM   1089  CG  LYS J 131      26.752 -22.118 -14.692  0.97 87.56           C  
ATOM   1090  CD  LYS J 131      27.319 -22.365 -16.095  0.96 82.57           C  
ATOM   1091  CE  LYS J 131      26.274 -21.970 -17.133  0.95 74.90           C  
ATOM   1092  NZ  LYS J 131      26.534 -22.580 -18.459  0.95 66.67           N  
ATOM   1093  N   VAL J 132      24.769 -22.884 -12.151  1.00 97.94           N  
ATOM   1094  CA  VAL J 132      23.563 -23.715 -12.105  1.00 98.28           C  
ATOM   1095  C   VAL J 132      22.806 -23.527 -13.410  1.00 98.38           C  
ATOM   1096  O   VAL J 132      22.470 -22.403 -13.772  1.00 97.97           O  
ATOM   1097  CB  VAL J 132      22.689 -23.374 -10.881  1.00 98.04           C  
ATOM   1098  CG1 VAL J 132      21.454 -24.271 -10.833  1.00 96.73           C  
ATOM   1099  CG2 VAL J 132      23.466 -23.565  -9.572  1.00 96.95           C  
ATOM   1100  N   GLU J 133      22.561 -24.615 -14.124  1.00 98.42           N  
ATOM   1101  CA  GLU J 133      21.780 -24.606 -15.369  1.00 98.39           C  
ATOM   1102  C   GLU J 133      20.328 -25.009 -15.127  1.00 98.53           C  
ATOM   1103  O   GLU J 133      19.428 -24.441 -15.740  1.00 98.24           O  
ATOM   1104  CB  GLU J 133      22.426 -25.515 -16.427  1.00 97.89           C  
ATOM   1105  CG  GLU J 133      23.741 -24.906 -16.927  1.00 95.74           C  
ATOM   1106  CD  GLU J 133      24.400 -25.642 -18.096  1.00 94.58           C  
ATOM   1107  OE1 GLU J 133      25.338 -25.033 -18.674  1.00 88.67           O  
ATOM   1108  OE2 GLU J 133      24.020 -26.786 -18.422  1.00 89.35           O  
ATOM   1109  N   VAL J 134      20.097 -25.952 -14.221  1.00 98.54           N  
ATOM   1110  CA  VAL J 134      18.750 -26.434 -13.899  1.00 98.60           C  
ATOM   1111  C   VAL J 134      18.585 -26.587 -12.389  1.00 98.66           C  
ATOM   1112  O   VAL J 134      19.452 -27.118 -11.698  1.00 98.45           O  
ATOM   1113  CB  VAL J 134      18.434 -27.757 -14.635  1.00 98.31           C  
ATOM   1114  CG1 VAL J 134      17.027 -28.273 -14.322  1.00 97.03           C  
ATOM   1115  CG2 VAL J 134      18.522 -27.587 -16.157  1.00 97.13           C  
ATOM   1116  N   VAL J 135      17.430 -26.167 -11.890  1.00 98.69           N  
ATOM   1117  CA  VAL J 135      16.935 -26.462 -10.543  1.00 98.70           C  
ATOM   1118  C   VAL J 135      15.641 -27.246 -10.684  1.00 98.63           C  
ATOM   1119  O   VAL J 135      14.760 -26.832 -11.431  1.00 98.25           O  
ATOM   1120  CB  VAL J 135      16.706 -25.164  -9.744  1.00 98.58           C  
ATOM   1121  CG1 VAL J 135      16.113 -25.443  -8.357  1.00 97.81           C  
ATOM   1122  CG2 VAL J 135      18.010 -24.382  -9.556  1.00 97.95           C  
ATOM   1123  N   VAL J 136      15.502 -28.342  -9.962  1.00 98.50           N  
ATOM   1124  CA  VAL J 136      14.216 -29.035  -9.801  1.00 98.40           C  
ATOM   1125  C   VAL J 136      13.772 -28.857  -8.361  1.00 98.45           C  
ATOM   1126  O   VAL J 136      14.459 -29.321  -7.449  1.00 98.25           O  
ATOM   1127  CB  VAL J 136      14.284 -30.524 -10.181  1.00 97.89           C  
ATOM   1128  CG1 VAL J 136      12.880 -31.142 -10.145  1.00 96.83           C  
ATOM   1129  CG2 VAL J 136      14.859 -30.736 -11.585  1.00 96.88           C  
ATOM   1130  N   ILE J 137      12.645 -28.181  -8.155  1.00 98.34           N  
ATOM   1131  CA  ILE J 137      12.082 -27.887  -6.835  1.00 98.30           C  
ATOM   1132  C   ILE J 137      10.725 -28.562  -6.669  1.00 97.97           C  
ATOM   1133  O   ILE J 137       9.889 -28.533  -7.570  1.00 97.47           O  
ATOM   1134  CB  ILE J 137      12.055 -26.364  -6.552  1.00 98.31           C  
ATOM   1135  CG1 ILE J 137      11.541 -26.091  -5.123  1.00 97.91           C  
ATOM   1136  CG2 ILE J 137      11.237 -25.582  -7.596  1.00 97.67           C  
ATOM   1137  CD1 ILE J 137      11.667 -24.635  -4.670  1.00 97.42           C  
ATOM   1138  N   THR J 138      10.509 -29.142  -5.495  1.00 98.05           N  
ATOM   1139  CA  THR J 138       9.202 -29.636  -5.046  1.00 97.95           C  
ATOM   1140  C   THR J 138       8.964 -29.232  -3.591  1.00 98.04           C  
ATOM   1141  O   THR J 138       9.908 -28.950  -2.854  1.00 97.78           O  
ATOM   1142  CB  THR J 138       9.099 -31.163  -5.244  1.00 97.41           C  
ATOM   1143  OG1 THR J 138       7.794 -31.614  -4.968  1.00 95.74           O  
ATOM   1144  CG2 THR J 138      10.052 -31.965  -4.366  1.00 95.98           C  
ATOM   1145  N   ASP J 139       7.712 -29.213  -3.152  1.00 97.89           N  
ATOM   1146  CA  ASP J 139       7.320 -29.151  -1.737  1.00 97.84           C  
ATOM   1147  C   ASP J 139       6.884 -30.526  -1.191  1.00 97.91           C  
ATOM   1148  O   ASP J 139       6.411 -30.647  -0.052  1.00 97.37           O  
ATOM   1149  CB  ASP J 139       6.230 -28.076  -1.551  1.00 97.39           C  
ATOM   1150  CG  ASP J 139       4.848 -28.505  -2.058  1.00 96.83           C  
ATOM   1151  OD1 ASP J 139       4.762 -29.460  -2.869  1.00 95.29           O  
ATOM   1152  OD2 ASP J 139       3.840 -27.930  -1.595  1.00 94.35           O  
ATOM   1153  N   GLY J 140       6.987 -31.568  -2.006  1.00 97.57           N  
ATOM   1154  CA  GLY J 140       6.616 -32.939  -1.667  1.00 97.35           C  
ATOM   1155  C   GLY J 140       5.119 -33.185  -1.476  1.00 97.27           C  
ATOM   1156  O   GLY J 140       4.753 -34.261  -1.002  1.00 96.10           O  
ATOM   1157  N   SER J 141       4.248 -32.230  -1.809  0.99 96.80           N  
ATOM   1158  CA  SER J 141       2.811 -32.316  -1.482  0.99 95.72           C  
ATOM   1159  C   SER J 141       2.025 -33.299  -2.345  0.99 94.16           C  
ATOM   1160  O   SER J 141       0.946 -33.741  -1.933  0.99 90.09           O  
ATOM   1161  CB  SER J 141       2.156 -30.933  -1.532  0.99 94.66           C  
ATOM   1162  OG  SER J 141       2.273 -30.336  -2.800  0.99 92.65           O  
ATOM   1163  N   ARG J 142       2.534 -33.654  -3.520  1.00 91.73           N  
ATOM   1164  CA  ARG J 142       1.830 -34.521  -4.474  1.00 89.87           C  
ATOM   1165  C   ARG J 142       2.796 -35.364  -5.307  1.00 90.60           C  
ATOM   1166  O   ARG J 142       2.780 -35.299  -6.544  1.00 87.57           O  
ATOM   1167  CB  ARG J 142       0.895 -33.660  -5.338  0.99 85.53           C  
ATOM   1168  CG  ARG J 142      -0.021 -34.514  -6.216  0.93 78.19           C  
ATOM   1169  CD  ARG J 142      -0.928 -33.636  -7.082  0.93 73.23           C  
ATOM   1170  NE  ARG J 142      -1.683 -34.464  -8.045  0.92 66.04           N  
ATOM   1171  CZ  ARG J 142      -1.378 -34.633  -9.321  0.92 58.79           C  
ATOM   1172  NH1 ARG J 142      -0.385 -33.994  -9.905  0.90 53.70           N  
ATOM   1173  NH2 ARG J 142      -2.072 -35.464 -10.046  0.91 50.18           N  
ATOM   1174  N   ILE J 143       3.599 -36.189  -4.645  0.97 89.61           N  
ATOM   1175  CA  ILE J 143       4.591 -37.024  -5.322  0.98 89.10           C  
ATOM   1176  C   ILE J 143       3.901 -38.125  -6.129  0.97 87.39           C  
ATOM   1177  O   ILE J 143       3.321 -39.059  -5.562  0.97 84.88           O  
ATOM   1178  CB  ILE J 143       5.611 -37.594  -4.319  0.97 89.87           C  
ATOM   1179  CG1 ILE J 143       6.321 -36.482  -3.511  0.96 89.59           C  
ATOM   1180  CG2 ILE J 143       6.631 -38.492  -5.034  0.97 89.46           C  
ATOM   1181  CD1 ILE J 143       7.081 -35.440  -4.354  0.97 88.97           C  
ATOM   1182  N   LEU J 144       3.981 -38.041  -7.460  0.98 83.78           N  
ATOM   1183  CA  LEU J 144       3.336 -38.986  -8.381  0.98 80.85           C  
ATOM   1184  C   LEU J 144       1.853 -39.186  -8.001  0.98 79.10           C  
ATOM   1185  O   LEU J 144       1.115 -38.222  -7.789  0.98 72.67           O  
ATOM   1186  CB  LEU J 144       4.165 -40.298  -8.424  0.98 78.04           C  
ATOM   1187  CG  LEU J 144       5.665 -40.129  -8.776  0.96 74.18           C  
ATOM   1188  CD1 LEU J 144       6.397 -41.454  -8.552  0.96 73.23           C  
ATOM   1189  CD2 LEU J 144       5.856 -39.712 -10.235  0.96 71.91           C  
ATOM   1190  N   GLY J 145       1.413 -40.434  -7.870  0.99 79.36           N  
ATOM   1191  CA  GLY J 145       0.097 -40.794  -7.329  0.99 78.47           C  
ATOM   1192  C   GLY J 145       0.111 -41.120  -5.827  0.99 81.07           C  
ATOM   1193  O   GLY J 145      -0.863 -41.685  -5.326  0.99 79.07           O  
ATOM   1194  N   LEU J 146       1.199 -40.804  -5.119  0.97 84.79           N  
ATOM   1195  CA  LEU J 146       1.410 -41.207  -3.718  0.97 86.47           C  
ATOM   1196  C   LEU J 146       0.976 -40.136  -2.711  0.97 87.43           C  
ATOM   1197  O   LEU J 146       0.808 -40.442  -1.529  0.97 86.47           O  
ATOM   1198  CB  LEU J 146       2.885 -41.587  -3.514  0.97 85.87           C  
ATOM   1199  CG  LEU J 146       3.403 -42.699  -4.446  0.96 85.08           C  
ATOM   1200  CD1 LEU J 146       4.906 -42.868  -4.263  0.96 83.81           C  
ATOM   1201  CD2 LEU J 146       2.719 -44.041  -4.170  0.96 83.45           C  
ATOM   1202  N   GLY J 147       0.764 -38.900  -3.165  0.98 87.20           N  
ATOM   1203  CA  GLY J 147       0.324 -37.791  -2.326  0.98 89.25           C  
ATOM   1204  C   GLY J 147       1.463 -37.127  -1.557  0.98 92.29           C  
ATOM   1205  O   GLY J 147       2.583 -37.017  -2.056  0.98 92.47           O  
ATOM   1206  N   ASP J 148       1.137 -36.655  -0.355  0.99 95.38           N  
ATOM   1207  CA  ASP J 148       2.048 -35.881   0.487  0.99 96.64           C  
ATOM   1208  C   ASP J 148       3.126 -36.778   1.118  0.99 97.07           C  
ATOM   1209  O   ASP J 148       2.839 -37.625   1.970  0.99 96.80           O  
ATOM   1210  CB  ASP J 148       1.216 -35.138   1.547  0.99 96.94           C  
ATOM   1211  CG  ASP J 148       2.029 -34.190   2.434  0.99 97.20           C  
ATOM   1212  OD1 ASP J 148       3.277 -34.176   2.356  0.99 96.14           O  
ATOM   1213  OD2 ASP J 148       1.405 -33.436   3.211  0.99 95.92           O  
ATOM   1214  N   LEU J 149       4.365 -36.554   0.712  0.99 96.68           N  
ATOM   1215  CA  LEU J 149       5.546 -37.216   1.265  0.99 97.37           C  
ATOM   1216  C   LEU J 149       6.450 -36.249   2.050  0.99 97.95           C  
ATOM   1217  O   LEU J 149       7.534 -36.644   2.488  0.99 97.50           O  
ATOM   1218  CB  LEU J 149       6.317 -37.954   0.150  0.99 96.66           C  
ATOM   1219  CG  LEU J 149       5.510 -38.962  -0.695  0.98 95.31           C  
ATOM   1220  CD1 LEU J 149       6.473 -39.772  -1.572  0.98 92.70           C  
ATOM   1221  CD2 LEU J 149       4.717 -39.969   0.142  0.98 92.35           C  
ATOM   1222  N   GLY J 150       6.035 -34.997   2.244  0.99 97.64           N  
ATOM   1223  CA  GLY J 150       6.828 -33.971   2.915  0.99 97.79           C  
ATOM   1224  C   GLY J 150       8.225 -33.819   2.304  0.99 97.95           C  
ATOM   1225  O   GLY J 150       8.389 -33.874   1.084  0.99 97.27           O  
ATOM   1226  N   SER J 151       9.240 -33.680   3.151  1.00 97.89           N  
ATOM   1227  CA  SER J 151      10.633 -33.544   2.695  1.00 97.69           C  
ATOM   1228  C   SER J 151      11.191 -34.793   2.007  1.00 97.75           C  
ATOM   1229  O   SER J 151      12.156 -34.689   1.250  1.00 96.72           O  
ATOM   1230  CB  SER J 151      11.542 -33.162   3.865  1.00 96.52           C  
ATOM   1231  OG  SER J 151      11.722 -34.262   4.730  0.99 88.28           O  
ATOM   1232  N   ASN J 152      10.575 -35.961   2.178  1.00 97.69           N  
ATOM   1233  CA  ASN J 152      10.936 -37.165   1.417  1.00 97.50           C  
ATOM   1234  C   ASN J 152      10.752 -36.962  -0.097  1.00 97.08           C  
ATOM   1235  O   ASN J 152      11.399 -37.636  -0.900  1.00 96.02           O  
ATOM   1236  CB  ASN J 152      10.116 -38.369   1.914  1.00 97.46           C  
ATOM   1237  CG  ASN J 152      10.449 -38.815   3.330  1.00 97.19           C  
ATOM   1238  OD1 ASN J 152      11.530 -38.588   3.843  1.00 92.00           O  
ATOM   1239  ND2 ASN J 152       9.548 -39.510   3.982  1.00 91.74           N  
ATOM   1240  N   GLY J 153       9.939 -35.988  -0.482  1.00 97.44           N  
ATOM   1241  CA  GLY J 153       9.744 -35.568  -1.867  1.00 96.97           C  
ATOM   1242  C   GLY J 153      11.016 -35.100  -2.576  1.00 96.97           C  
ATOM   1243  O   GLY J 153      11.066 -35.162  -3.801  1.00 96.11           O  
ATOM   1244  N   ILE J 154      12.088 -34.737  -1.860  1.00 97.28           N  
ATOM   1245  CA  ILE J 154      13.378 -34.434  -2.517  1.00 97.07           C  
ATOM   1246  C   ILE J 154      13.869 -35.592  -3.407  1.00 96.77           C  
ATOM   1247  O   ILE J 154      14.586 -35.370  -4.382  1.00 96.04           O  
ATOM   1248  CB  ILE J 154      14.447 -34.022  -1.482  1.00 96.84           C  
ATOM   1249  CG1 ILE J 154      15.616 -33.311  -2.210  1.00 95.41           C  
ATOM   1250  CG2 ILE J 154      14.942 -35.223  -0.650  1.00 95.15           C  
ATOM   1251  CD1 ILE J 154      16.633 -32.651  -1.283  1.00 93.42           C  
ATOM   1252  N   GLY J 155      13.444 -36.812  -3.131  1.00 96.44           N  
ATOM   1253  CA  GLY J 155      13.711 -37.977  -3.970  1.00 95.60           C  
ATOM   1254  C   GLY J 155      13.229 -37.802  -5.415  1.00 95.57           C  
ATOM   1255  O   GLY J 155      13.923 -38.247  -6.335  1.00 94.85           O  
ATOM   1256  N   ILE J 156      12.096 -37.111  -5.637  1.00 95.65           N  
ATOM   1257  CA  ILE J 156      11.601 -36.853  -7.000  1.00 95.53           C  
ATOM   1258  C   ILE J 156      12.483 -35.828  -7.714  1.00 96.18           C  
ATOM   1259  O   ILE J 156      12.853 -36.042  -8.871  1.00 95.92           O  
ATOM   1260  CB  ILE J 156      10.098 -36.477  -7.033  1.00 93.83           C  
ATOM   1261  CG1 ILE J 156       9.434 -36.860  -8.373  1.00 88.14           C  
ATOM   1262  CG2 ILE J 156       9.827 -34.986  -6.809  1.00 86.60           C  
ATOM   1263  CD1 ILE J 156       9.370 -38.366  -8.626  0.99 81.72           C  
ATOM   1264  N   SER J 157      12.902 -34.773  -7.022  1.00 96.65           N  
ATOM   1265  CA  SER J 157      13.829 -33.775  -7.573  1.00 97.07           C  
ATOM   1266  C   SER J 157      15.169 -34.419  -7.950  1.00 96.97           C  
ATOM   1267  O   SER J 157      15.702 -34.159  -9.029  1.00 96.59           O  
ATOM   1268  CB  SER J 157      14.060 -32.641  -6.565  1.00 97.17           C  
ATOM   1269  OG  SER J 157      12.849 -32.002  -6.224  1.00 95.26           O  
ATOM   1270  N   ILE J 158      15.688 -35.320  -7.112  1.00 96.55           N  
ATOM   1271  CA  ILE J 158      16.899 -36.099  -7.411  1.00 95.98           C  
ATOM   1272  C   ILE J 158      16.688 -36.975  -8.657  1.00 95.81           C  
ATOM   1273  O   ILE J 158      17.540 -36.999  -9.548  1.00 95.32           O  
ATOM   1274  CB  ILE J 158      17.319 -36.943  -6.181  1.00 95.52           C  
ATOM   1275  CG1 ILE J 158      17.804 -36.024  -5.030  1.00 94.56           C  
ATOM   1276  CG2 ILE J 158      18.424 -37.947  -6.544  1.00 94.55           C  
ATOM   1277  CD1 ILE J 158      17.909 -36.734  -3.671  1.00 92.85           C  
ATOM   1278  N   GLY J 159      15.556 -37.665  -8.740  1.00 95.48           N  
ATOM   1279  CA  GLY J 159      15.201 -38.492  -9.899  1.00 94.89           C  
ATOM   1280  C   GLY J 159      15.170 -37.684 -11.198  1.00 95.44           C  
ATOM   1281  O   GLY J 159      15.851 -38.040 -12.163  1.00 95.28           O  
ATOM   1282  N   LYS J 160      14.465 -36.548 -11.192  1.00 95.80           N  
ATOM   1283  CA  LYS J 160      14.396 -35.643 -12.353  1.00 95.86           C  
ATOM   1284  C   LYS J 160      15.766 -35.096 -12.754  1.00 96.74           C  
ATOM   1285  O   LYS J 160      16.071 -35.068 -13.946  1.00 96.59           O  
ATOM   1286  CB  LYS J 160      13.415 -34.495 -12.061  1.00 93.88           C  
ATOM   1287  CG  LYS J 160      11.944 -34.944 -12.119  0.99 88.12           C  
ATOM   1288  CD  LYS J 160      11.408 -35.000 -13.554  0.99 85.65           C  
ATOM   1289  CE  LYS J 160       9.980 -35.529 -13.530  0.99 82.69           C  
ATOM   1290  NZ  LYS J 160       9.061 -34.810 -14.459  0.99 77.87           N  
ATOM   1291  N   CYS J 161      16.629 -34.759 -11.800  1.00 96.88           N  
ATOM   1292  CA  CYS J 161      18.009 -34.364 -12.107  1.00 97.17           C  
ATOM   1293  C   CYS J 161      18.764 -35.463 -12.872  1.00 97.34           C  
ATOM   1294  O   CYS J 161      19.417 -35.168 -13.873  1.00 97.12           O  
ATOM   1295  CB  CYS J 161      18.746 -33.992 -10.812  1.00 97.26           C  
ATOM   1296  SG  CYS J 161      18.136 -32.418 -10.150  1.00 96.64           S  
ATOM   1297  N   SER J 162      18.631 -36.727 -12.469  1.00 96.88           N  
ATOM   1298  CA  SER J 162      19.229 -37.850 -13.212  1.00 96.59           C  
ATOM   1299  C   SER J 162      18.686 -37.955 -14.640  1.00 97.04           C  
ATOM   1300  O   SER J 162      19.441 -38.270 -15.559  1.00 96.55           O  
ATOM   1301  CB  SER J 162      19.003 -39.183 -12.483  1.00 95.11           C  
ATOM   1302  OG  SER J 162      19.718 -39.232 -11.264  1.00 83.14           O  
ATOM   1303  N   LEU J 163      17.408 -37.652 -14.846  1.00 96.91           N  
ATOM   1304  CA  LEU J 163      16.785 -37.692 -16.170  1.00 96.90           C  
ATOM   1305  C   LEU J 163      17.186 -36.508 -17.061  1.00 97.59           C  
ATOM   1306  O   LEU J 163      17.277 -36.687 -18.272  1.00 97.36           O  
ATOM   1307  CB  LEU J 163      15.258 -37.780 -16.036  1.00 95.66           C  
ATOM   1308  CG  LEU J 163      14.718 -39.031 -15.317  1.00 93.31           C  
ATOM   1309  CD1 LEU J 163      13.195 -39.020 -15.396  1.00 90.99           C  
ATOM   1310  CD2 LEU J 163      15.217 -40.340 -15.922  1.00 90.37           C  
ATOM   1311  N   TYR J 164      17.468 -35.326 -16.499  1.00 97.75           N  
ATOM   1312  CA  TYR J 164      18.052 -34.218 -17.267  1.00 98.04           C  
ATOM   1313  C   TYR J 164      19.419 -34.591 -17.848  1.00 98.19           C  
ATOM   1314  O   TYR J 164      19.687 -34.329 -19.020  1.00 97.91           O  
ATOM   1315  CB  TYR J 164      18.194 -32.965 -16.386  1.00 97.93           C  
ATOM   1316  CG  TYR J 164      16.961 -32.090 -16.351  1.00 98.05           C  
ATOM   1317  CD1 TYR J 164      16.600 -31.353 -17.492  1.00 97.39           C  
ATOM   1318  CD2 TYR J 164      16.188 -31.984 -15.182  1.00 97.43           C  
ATOM   1319  CE1 TYR J 164      15.469 -30.530 -17.480  1.00 97.08           C  
ATOM   1320  CE2 TYR J 164      15.052 -31.163 -15.155  1.00 96.95           C  
ATOM   1321  CZ  TYR J 164      14.692 -30.441 -16.311  1.00 97.20           C  
ATOM   1322  OH  TYR J 164      13.575 -29.646 -16.298  1.00 96.40           O  
ATOM   1323  N   VAL J 165      20.258 -35.230 -17.035  1.00 97.83           N  
ATOM   1324  CA  VAL J 165      21.585 -35.659 -17.490  1.00 97.90           C  
ATOM   1325  C   VAL J 165      21.476 -36.797 -18.501  1.00 97.95           C  
ATOM   1326  O   VAL J 165      22.054 -36.712 -19.582  1.00 97.42           O  
ATOM   1327  CB  VAL J 165      22.482 -36.072 -16.309  1.00 97.50           C  
ATOM   1328  CG1 VAL J 165      23.886 -36.428 -16.800  1.00 96.06           C  
ATOM   1329  CG2 VAL J 165      22.606 -34.959 -15.270  1.00 96.42           C  
ATOM   1330  N   ALA J 166      20.723 -37.848 -18.185  1.00 97.43           N  
ATOM   1331  CA  ALA J 166      20.569 -39.005 -19.067  1.00 97.03           C  
ATOM   1332  C   ALA J 166      19.854 -38.636 -20.378  1.00 97.20           C  
ATOM   1333  O   ALA J 166      20.265 -39.084 -21.449  1.00 96.45           O  
ATOM   1334  CB  ALA J 166      19.824 -40.112 -18.307  1.00 96.27           C  
ATOM   1335  N   GLY J 167      18.820 -37.805 -20.299  1.00 97.15           N  
ATOM   1336  CA  GLY J 167      17.975 -37.453 -21.437  1.00 96.97           C  
ATOM   1337  C   GLY J 167      18.564 -36.387 -22.350  1.00 97.35           C  
ATOM   1338  O   GLY J 167      18.503 -36.540 -23.569  1.00 96.37           O  
ATOM   1339  N   ALA J 168      19.139 -35.326 -21.795  1.00 97.76           N  
ATOM   1340  CA  ALA J 168      19.621 -34.175 -22.568  1.00 97.89           C  
ATOM   1341  C   ALA J 168      21.122 -33.879 -22.427  1.00 97.98           C  
ATOM   1342  O   ALA J 168      21.617 -32.938 -23.049  1.00 96.80           O  
ATOM   1343  CB  ALA J 168      18.775 -32.948 -22.224  1.00 97.27           C  
ATOM   1344  N   GLY J 169      21.861 -34.643 -21.629  1.00 97.73           N  
ATOM   1345  CA  GLY J 169      23.287 -34.394 -21.441  1.00 97.53           C  
ATOM   1346  C   GLY J 169      23.586 -33.037 -20.799  1.00 97.62           C  
ATOM   1347  O   GLY J 169      24.562 -32.388 -21.172  1.00 96.24           O  
ATOM   1348  N   ILE J 170      22.758 -32.584 -19.857  1.00 97.75           N  
ATOM   1349  CA  ILE J 170      23.119 -31.460 -18.980  1.00 97.54           C  
ATOM   1350  C   ILE J 170      24.198 -31.957 -18.014  1.00 97.62           C  
ATOM   1351  O   ILE J 170      24.098 -33.070 -17.493  1.00 96.88           O  
ATOM   1352  CB  ILE J 170      21.876 -30.888 -18.265  1.00 96.18           C  
ATOM   1353  CG1 ILE J 170      20.907 -30.315 -19.326  1.00 88.23           C  
ATOM   1354  CG2 ILE J 170      22.275 -29.801 -17.249  1.00 89.23           C  
ATOM   1355  CD1 ILE J 170      19.578 -29.813 -18.774  1.00 82.46           C  
ATOM   1356  N   ASP J 171      25.233 -31.157 -17.778  1.00 97.34           N  
ATOM   1357  CA  ASP J 171      26.335 -31.553 -16.893  1.00 97.06           C  
ATOM   1358  C   ASP J 171      25.798 -31.819 -15.469  1.00 97.28           C  
ATOM   1359  O   ASP J 171      25.190 -30.927 -14.872  1.00 96.62           O  
ATOM   1360  CB  ASP J 171      27.433 -30.472 -16.906  1.00 96.20           C  
ATOM   1361  CG  ASP J 171      28.705 -30.857 -16.127  1.00 94.71           C  
ATOM   1362  OD1 ASP J 171      28.621 -31.435 -15.017  1.00 91.55           O  
ATOM   1363  OD2 ASP J 171      29.823 -30.560 -16.597  1.00 90.18           O  
ATOM   1364  N   PRO J 172      26.034 -33.005 -14.896  1.00 97.03           N  
ATOM   1365  CA  PRO J 172      25.485 -33.372 -13.585  1.00 96.73           C  
ATOM   1366  C   PRO J 172      25.940 -32.461 -12.435  1.00 96.72           C  
ATOM   1367  O   PRO J 172      25.291 -32.442 -11.389  1.00 95.88           O  
ATOM   1368  CB  PRO J 172      25.935 -34.817 -13.353  1.00 95.78           C  
ATOM   1369  CG  PRO J 172      27.174 -34.974 -14.237  1.00 93.60           C  
ATOM   1370  CD  PRO J 172      26.834 -34.094 -15.435  1.00 96.23           C  
ATOM   1371  N   ARG J 173      27.034 -31.699 -12.609  1.00 96.43           N  
ATOM   1372  CA  ARG J 173      27.522 -30.713 -11.624  1.00 96.03           C  
ATOM   1373  C   ARG J 173      26.704 -29.420 -11.619  1.00 96.79           C  
ATOM   1374  O   ARG J 173      26.828 -28.648 -10.676  1.00 96.34           O  
ATOM   1375  CB  ARG J 173      28.985 -30.379 -11.930  1.00 94.59           C  
ATOM   1376  CG  ARG J 173      29.900 -31.604 -11.789  0.98 90.11           C  
ATOM   1377  CD  ARG J 173      31.312 -31.313 -12.295  0.98 85.75           C  
ATOM   1378  NE  ARG J 173      31.336 -31.196 -13.760  0.98 79.11           N  
ATOM   1379  CZ  ARG J 173      32.410 -31.043 -14.520  0.97 73.63           C  
ATOM   1380  NH1 ARG J 173      33.607 -30.986 -14.003  0.97 67.68           N  
ATOM   1381  NH2 ARG J 173      32.283 -30.950 -15.812  0.97 67.02           N  
ATOM   1382  N   LEU J 174      25.909 -29.186 -12.665  1.00 97.04           N  
ATOM   1383  CA  LEU J 174      25.196 -27.927 -12.900  1.00 97.53           C  
ATOM   1384  C   LEU J 174      23.693 -28.034 -12.608  1.00 97.96           C  
ATOM   1385  O   LEU J 174      22.927 -27.138 -12.961  1.00 97.61           O  
ATOM   1386  CB  LEU J 174      25.473 -27.447 -14.341  1.00 97.06           C  
ATOM   1387  CG  LEU J 174      26.960 -27.359 -14.749  1.00 95.54           C  
ATOM   1388  CD1 LEU J 174      27.073 -26.755 -16.143  1.00 92.36           C  
ATOM   1389  CD2 LEU J 174      27.792 -26.493 -13.796  1.00 91.78           C  
ATOM   1390  N   ILE J 175      23.275 -29.121 -11.974  1.00 98.01           N  
ATOM   1391  CA  ILE J 175      21.870 -29.405 -11.662  1.00 97.92           C  
ATOM   1392  C   ILE J 175      21.684 -29.519 -10.152  1.00 98.00           C  
ATOM   1393  O   ILE J 175      22.413 -30.254  -9.478  1.00 97.42           O  
ATOM   1394  CB  ILE J 175      21.376 -30.679 -12.374  1.00 96.79           C  
ATOM   1395  CG1 ILE J 175      21.718 -30.616 -13.879  1.00 84.55           C  
ATOM   1396  CG2 ILE J 175      19.855 -30.830 -12.169  1.00 86.61           C  
ATOM   1397  CD1 ILE J 175      21.178 -31.799 -14.672  1.00 80.60           C  
ATOM   1398  N   VAL J 176      20.663 -28.834  -9.629  1.00 98.29           N  
ATOM   1399  CA  VAL J 176      20.379 -28.776  -8.192  1.00 98.43           C  
ATOM   1400  C   VAL J 176      18.984 -29.336  -7.913  1.00 98.52           C  
ATOM   1401  O   VAL J 176      17.991 -28.713  -8.293  1.00 98.36           O  
ATOM   1402  CB  VAL J 176      20.520 -27.342  -7.651  1.00 98.23           C  
ATOM   1403  CG1 VAL J 176      20.460 -27.346  -6.118  1.00 97.13           C  
ATOM   1404  CG2 VAL J 176      21.843 -26.697  -8.067  1.00 97.32           C  
ATOM   1405  N   PRO J 177      18.865 -30.479  -7.229  1.00 98.29           N  
ATOM   1406  CA  PRO J 177      17.596 -30.901  -6.648  1.00 98.15           C  
ATOM   1407  C   PRO J 177      17.314 -30.107  -5.367  1.00 98.34           C  
ATOM   1408  O   PRO J 177      18.183 -29.982  -4.499  1.00 98.05           O  
ATOM   1409  CB  PRO J 177      17.749 -32.404  -6.401  1.00 97.27           C  
ATOM   1410  CG  PRO J 177      19.246 -32.584  -6.154  1.00 95.31           C  
ATOM   1411  CD  PRO J 177      19.909 -31.453  -6.954  1.00 97.35           C  
ATOM   1412  N   VAL J 178      16.099 -29.592  -5.234  1.00 98.47           N  
ATOM   1413  CA  VAL J 178      15.667 -28.753  -4.110  1.00 98.56           C  
ATOM   1414  C   VAL J 178      14.383 -29.304  -3.498  1.00 98.49           C  
ATOM   1415  O   VAL J 178      13.497 -29.782  -4.203  1.00 98.21           O  
ATOM   1416  CB  VAL J 178      15.502 -27.286  -4.563  1.00 98.45           C  
ATOM   1417  CG1 VAL J 178      14.877 -26.396  -3.485  1.00 97.42           C  
ATOM   1418  CG2 VAL J 178      16.863 -26.675  -4.930  1.00 97.42           C  
ATOM   1419  N   ILE J 179      14.276 -29.188  -2.174  1.00 98.39           N  
ATOM   1420  CA  ILE J 179      13.017 -29.326  -1.444  1.00 98.36           C  
ATOM   1421  C   ILE J 179      12.696 -28.006  -0.737  1.00 98.47           C  
ATOM   1422  O   ILE J 179      13.538 -27.459  -0.019  1.00 98.16           O  
ATOM   1423  CB  ILE J 179      13.050 -30.541  -0.479  1.00 97.84           C  
ATOM   1424  CG1 ILE J 179      11.725 -30.767   0.281  1.00 96.01           C  
ATOM   1425  CG2 ILE J 179      14.193 -30.454   0.541  1.00 96.42           C  
ATOM   1426  CD1 ILE J 179      10.607 -31.316  -0.592  1.00 92.73           C  
ATOM   1427  N   LEU J 180      11.475 -27.521  -0.922  1.00 98.36           N  
ATOM   1428  CA  LEU J 180      10.877 -26.495  -0.076  1.00 98.38           C  
ATOM   1429  C   LEU J 180      10.049 -27.205   1.001  1.00 98.34           C  
ATOM   1430  O   LEU J 180       8.893 -27.570   0.776  1.00 97.79           O  
ATOM   1431  CB  LEU J 180      10.056 -25.525  -0.948  1.00 98.20           C  
ATOM   1432  CG  LEU J 180       9.515 -24.312  -0.165  1.00 97.54           C  
ATOM   1433  CD1 LEU J 180      10.642 -23.372   0.275  1.00 96.66           C  
ATOM   1434  CD2 LEU J 180       8.550 -23.519  -1.042  1.00 96.42           C  
ATOM   1435  N   ASP J 181      10.647 -27.435   2.155  1.00 98.35           N  
ATOM   1436  CA  ASP J 181       9.997 -28.124   3.268  1.00 98.29           C  
ATOM   1437  C   ASP J 181       9.111 -27.144   4.046  1.00 98.08           C  
ATOM   1438  O   ASP J 181       9.576 -26.364   4.884  1.00 97.25           O  
ATOM   1439  CB  ASP J 181      11.048 -28.815   4.151  1.00 98.14           C  
ATOM   1440  CG  ASP J 181      10.433 -29.703   5.241  1.00 98.06           C  
ATOM   1441  OD1 ASP J 181       9.190 -29.709   5.409  1.00 97.05           O  
ATOM   1442  OD2 ASP J 181      11.218 -30.403   5.920  1.00 96.68           O  
ATOM   1443  N   VAL J 182       7.815 -27.201   3.758  1.00 98.18           N  
ATOM   1444  CA  VAL J 182       6.760 -26.417   4.424  1.00 97.97           C  
ATOM   1445  C   VAL J 182       5.953 -27.264   5.406  1.00 98.00           C  
ATOM   1446  O   VAL J 182       4.791 -26.967   5.701  1.00 97.01           O  
ATOM   1447  CB  VAL J 182       5.876 -25.685   3.394  1.00 97.13           C  
ATOM   1448  CG1 VAL J 182       6.688 -24.637   2.624  1.00 94.70           C  
ATOM   1449  CG2 VAL J 182       5.236 -26.644   2.384  1.00 94.62           C  
ATOM   1450  N   GLY J 183       6.541 -28.334   5.915  1.00 98.04           N  
ATOM   1451  CA  GLY J 183       5.887 -29.339   6.743  1.00 98.03           C  
ATOM   1452  C   GLY J 183       5.216 -30.439   5.920  1.00 98.15           C  
ATOM   1453  O   GLY J 183       5.411 -30.559   4.708  1.00 97.48           O  
ATOM   1454  N   THR J 184       4.420 -31.266   6.595  0.99 98.10           N  
ATOM   1455  CA  THR J 184       3.645 -32.339   5.965  1.00 98.15           C  
ATOM   1456  C   THR J 184       2.332 -32.577   6.701  0.99 98.10           C  
ATOM   1457  O   THR J 184       2.253 -32.446   7.922  0.99 97.52           O  
ATOM   1458  CB  THR J 184       4.468 -33.641   5.853  0.99 97.89           C  
ATOM   1459  OG1 THR J 184       3.713 -34.624   5.180  0.99 96.25           O  
ATOM   1460  CG2 THR J 184       4.903 -34.230   7.191  0.99 96.47           C  
ATOM   1461  N   ASN J 185       1.292 -32.963   5.958  1.00 97.97           N  
ATOM   1462  CA  ASN J 185       0.034 -33.428   6.545  1.00 97.70           C  
ATOM   1463  C   ASN J 185      -0.022 -34.958   6.684  1.00 97.65           C  
ATOM   1464  O   ASN J 185      -1.038 -35.498   7.119  1.00 96.49           O  
ATOM   1465  CB  ASN J 185      -1.144 -32.833   5.756  1.00 97.17           C  
ATOM   1466  CG  ASN J 185      -1.270 -31.327   5.946  0.99 96.57           C  
ATOM   1467  OD1 ASN J 185      -0.842 -30.758   6.935  0.99 92.97           O  
ATOM   1468  ND2 ASN J 185      -1.892 -30.647   5.016  0.99 92.23           N  
ATOM   1469  N   ASN J 186       1.049 -35.656   6.339  0.99 97.49           N  
ATOM   1470  CA  ASN J 186       1.141 -37.105   6.453  0.99 97.57           C  
ATOM   1471  C   ASN J 186       1.468 -37.510   7.899  0.99 97.82           C  
ATOM   1472  O   ASN J 186       2.620 -37.453   8.334  0.99 97.37           O  
ATOM   1473  CB  ASN J 186       2.161 -37.614   5.428  0.99 96.99           C  
ATOM   1474  CG  ASN J 186       2.158 -39.125   5.291  0.99 96.26           C  
ATOM   1475  OD1 ASN J 186       1.840 -39.868   6.211  0.99 90.66           O  
ATOM   1476  ND2 ASN J 186       2.498 -39.617   4.122  0.99 89.74           N  
ATOM   1477  N   GLU J 187       0.450 -37.988   8.615  0.99 97.70           N  
ATOM   1478  CA  GLU J 187       0.590 -38.418  10.013  0.99 97.52           C  
ATOM   1479  C   GLU J 187       1.633 -39.522  10.204  0.99 97.63           C  
ATOM   1480  O   GLU J 187       2.316 -39.549  11.230  0.99 96.64           O  
ATOM   1481  CB  GLU J 187      -0.764 -38.913  10.550  0.99 96.57           C  
ATOM   1482  CG  GLU J 187      -1.801 -37.801  10.753  0.96 86.71           C  
ATOM   1483  CD  GLU J 187      -1.392 -36.770  11.819  0.95 85.00           C  
ATOM   1484  OE1 GLU J 187      -1.963 -35.658  11.806  0.95 78.86           O  
ATOM   1485  OE2 GLU J 187      -0.496 -37.059  12.642  0.95 79.70           O  
ATOM   1486  N   ARG J 188       1.794 -40.420   9.218  0.99 97.23           N  
ATOM   1487  CA  ARG J 188       2.823 -41.463   9.300  1.00 96.79           C  
ATOM   1488  C   ARG J 188       4.207 -40.837   9.480  0.99 97.24           C  
ATOM   1489  O   ARG J 188       4.960 -41.299  10.332  0.99 96.14           O  
ATOM   1490  CB  ARG J 188       2.764 -42.372   8.055  0.99 94.95           C  
ATOM   1491  CG  ARG J 188       3.830 -43.482   8.081  0.91 82.00           C  
ATOM   1492  CD  ARG J 188       3.793 -44.365   6.824  0.90 78.72           C  
ATOM   1493  NE  ARG J 188       4.973 -45.237   6.756  0.89 68.74           N  
ATOM   1494  CZ  ARG J 188       5.388 -45.937   5.705  0.88 62.46           C  
ATOM   1495  NH1 ARG J 188       4.685 -46.030   4.609  0.88 57.12           N  
ATOM   1496  NH2 ARG J 188       6.546 -46.552   5.729  0.89 55.32           N  
ATOM   1497  N   TYR J 189       4.541 -39.789   8.730  0.98 97.28           N  
ATOM   1498  CA  TYR J 189       5.849 -39.137   8.828  0.99 97.47           C  
ATOM   1499  C   TYR J 189       5.964 -38.243  10.060  0.98 97.49           C  
ATOM   1500  O   TYR J 189       7.021 -38.202  10.680  0.98 96.64           O  
ATOM   1501  CB  TYR J 189       6.137 -38.343   7.550  0.98 97.21           C  
ATOM   1502  CG  TYR J 189       6.205 -39.184   6.285  0.98 97.36           C  
ATOM   1503  CD1 TYR J 189       6.879 -40.426   6.274  0.98 95.51           C  
ATOM   1504  CD2 TYR J 189       5.608 -38.716   5.100  0.98 95.62           C  
ATOM   1505  CE1 TYR J 189       6.942 -41.198   5.102  0.98 94.81           C  
ATOM   1506  CE2 TYR J 189       5.669 -39.476   3.922  0.98 94.70           C  
ATOM   1507  CZ  TYR J 189       6.333 -40.718   3.927  0.98 95.52           C  
ATOM   1508  OH  TYR J 189       6.385 -41.468   2.775  0.98 93.85           O  
ATOM   1509  N   LEU J 190       4.882 -37.576  10.466  0.99 97.93           N  
ATOM   1510  CA  LEU J 190       4.877 -36.780  11.701  1.00 97.82           C  
ATOM   1511  C   LEU J 190       5.174 -37.637  12.941  0.99 97.59           C  
ATOM   1512  O   LEU J 190       5.816 -37.159  13.876  0.99 96.19           O  
ATOM   1513  CB  LEU J 190       3.520 -36.067  11.852  0.99 97.56           C  
ATOM   1514  CG  LEU J 190       3.256 -34.964  10.811  0.99 96.80           C  
ATOM   1515  CD1 LEU J 190       1.834 -34.437  10.984  0.99 95.70           C  
ATOM   1516  CD2 LEU J 190       4.215 -33.778  10.959  0.99 95.49           C  
ATOM   1517  N   GLN J 191       4.740 -38.894  12.935  0.99 97.76           N  
ATOM   1518  CA  GLN J 191       4.970 -39.846  14.027  1.00 97.40           C  
ATOM   1519  C   GLN J 191       6.237 -40.699  13.840  0.99 97.26           C  
ATOM   1520  O   GLN J 191       6.694 -41.320  14.800  0.99 95.63           O  
ATOM   1521  CB  GLN J 191       3.729 -40.739  14.188  0.99 96.78           C  
ATOM   1522  CG  GLN J 191       2.441 -39.969  14.529  0.95 90.98           C  
ATOM   1523  CD  GLN J 191       2.515 -39.158  15.828  0.94 83.40           C  
ATOM   1524  OE1 GLN J 191       3.214 -39.485  16.769  0.94 75.28           O  
ATOM   1525  NE2 GLN J 191       1.773 -38.076  15.900  0.93 71.04           N  
ATOM   1526  N   ASP J 192       6.799 -40.735  12.638  0.99 96.94           N  
ATOM   1527  CA  ASP J 192       7.998 -41.529  12.364  0.99 96.71           C  
ATOM   1528  C   ASP J 192       9.228 -40.892  13.021  0.99 96.95           C  
ATOM   1529  O   ASP J 192       9.621 -39.774  12.689  0.99 96.10           O  
ATOM   1530  CB  ASP J 192       8.178 -41.700  10.848  0.99 96.00           C  
ATOM   1531  CG  ASP J 192       9.357 -42.604  10.468  0.99 95.17           C  
ATOM   1532  OD1 ASP J 192      10.122 -43.037  11.369  0.99 92.49           O  
ATOM   1533  OD2 ASP J 192       9.491 -42.877   9.259  0.99 91.67           O  
ATOM   1534  N   LYS J 193       9.860 -41.606  13.949  0.99 96.84           N  
ATOM   1535  CA  LYS J 193      11.056 -41.127  14.650  1.00 96.52           C  
ATOM   1536  C   LYS J 193      12.244 -40.858  13.714  0.99 96.77           C  
ATOM   1537  O   LYS J 193      13.113 -40.071  14.072  0.99 94.86           O  
ATOM   1538  CB  LYS J 193      11.439 -42.107  15.771  0.99 94.99           C  
ATOM   1539  CG  LYS J 193      11.913 -43.472  15.233  0.88 82.67           C  
ATOM   1540  CD  LYS J 193      12.397 -44.402  16.355  0.85 74.25           C  
ATOM   1541  CE  LYS J 193      12.897 -45.728  15.774  0.85 63.56           C  
ATOM   1542  NZ  LYS J 193      14.156 -45.552  14.983  0.85 54.48           N  
ATOM   1543  N   ASP J 194      12.265 -41.500  12.551  0.99 96.67           N  
ATOM   1544  CA  ASP J 194      13.367 -41.426  11.589  1.00 96.22           C  
ATOM   1545  C   ASP J 194      13.116 -40.382  10.480  0.99 96.79           C  
ATOM   1546  O   ASP J 194      14.009 -40.120   9.674  0.99 95.68           O  
ATOM   1547  CB  ASP J 194      13.648 -42.839  11.035  0.99 95.03           C  
ATOM   1548  CG  ASP J 194      14.059 -43.838  12.132  0.98 91.91           C  
ATOM   1549  OD1 ASP J 194      14.874 -43.473  13.014  0.98 86.62           O  
ATOM   1550  OD2 ASP J 194      13.550 -44.981  12.156  0.98 85.72           O  
ATOM   1551  N   TYR J 195      11.929 -39.739  10.471  0.98 97.08           N  
ATOM   1552  CA  TYR J 195      11.621 -38.693   9.494  0.98 97.39           C  
ATOM   1553  C   TYR J 195      12.590 -37.509   9.612  0.98 97.29           C  
ATOM   1554  O   TYR J 195      12.778 -36.948  10.693  0.98 96.42           O  
ATOM   1555  CB  TYR J 195      10.162 -38.230   9.650  0.98 97.46           C  
ATOM   1556  CG  TYR J 195       9.736 -37.183   8.632  0.98 98.00           C  
ATOM   1557  CD1 TYR J 195       9.321 -35.904   9.053  0.98 97.68           C  
ATOM   1558  CD2 TYR J 195       9.746 -37.489   7.254  0.98 97.61           C  
ATOM   1559  CE1 TYR J 195       8.911 -34.942   8.121  0.98 97.69           C  
ATOM   1560  CE2 TYR J 195       9.344 -36.535   6.312  0.98 97.66           C  
ATOM   1561  CZ  TYR J 195       8.922 -35.263   6.749  0.98 98.11           C  
ATOM   1562  OH  TYR J 195       8.509 -34.328   5.825  0.98 97.80           O  
ATOM   1563  N   LEU J 196      13.166 -37.099   8.483  0.99 97.41           N  
ATOM   1564  CA  LEU J 196      14.215 -36.070   8.418  0.99 97.05           C  
ATOM   1565  C   LEU J 196      13.687 -34.651   8.143  0.99 96.97           C  
ATOM   1566  O   LEU J 196      14.470 -33.699   8.163  0.99 95.11           O  
ATOM   1567  CB  LEU J 196      15.255 -36.485   7.360  0.99 96.33           C  
ATOM   1568  CG  LEU J 196      16.076 -37.740   7.707  0.99 95.37           C  
ATOM   1569  CD1 LEU J 196      16.958 -38.109   6.518  0.99 93.64           C  
ATOM   1570  CD2 LEU J 196      16.983 -37.524   8.923  0.99 93.18           C  
ATOM   1571  N   GLY J 197      12.396 -34.501   7.868  0.99 97.62           N  
ATOM   1572  CA  GLY J 197      11.781 -33.205   7.575  0.99 97.66           C  
ATOM   1573  C   GLY J 197      11.262 -32.462   8.802  0.99 97.86           C  
ATOM   1574  O   GLY J 197      11.380 -32.917   9.944  0.99 97.12           O  
ATOM   1575  N   MET J 198      10.645 -31.304   8.530  1.00 98.09           N  
ATOM   1576  CA  MET J 198       9.973 -30.505   9.555  1.00 98.00           C  
ATOM   1577  C   MET J 198       8.771 -31.278  10.113  1.00 97.85           C  
ATOM   1578  O   MET J 198       7.844 -31.634   9.380  1.00 96.68           O  
ATOM   1579  CB  MET J 198       9.526 -29.161   8.950  1.00 97.49           C  
ATOM   1580  CG  MET J 198      10.706 -28.261   8.538  0.99 95.33           C  
ATOM   1581  SD  MET J 198      11.675 -27.563   9.909  0.99 94.03           S  
ATOM   1582  CE  MET J 198      10.492 -26.367  10.570  0.99 85.40           C  
ATOM   1583  N   ARG J 199       8.763 -31.508  11.423  1.00 97.77           N  
ATOM   1584  CA  ARG J 199       7.691 -32.227  12.128  1.00 97.28           C  
ATOM   1585  C   ARG J 199       6.546 -31.286  12.499  1.00 97.42           C  
ATOM   1586  O   ARG J 199       6.236 -31.101  13.681  1.00 95.44           O  
ATOM   1587  CB  ARG J 199       8.233 -32.966  13.359  1.00 94.57           C  
ATOM   1588  CG  ARG J 199       9.181 -34.097  12.986  0.99 87.46           C  
ATOM   1589  CD  ARG J 199       9.635 -34.805  14.263  0.99 87.07           C  
ATOM   1590  NE  ARG J 199      10.585 -35.880  13.961  0.99 85.98           N  
ATOM   1591  CZ  ARG J 199      10.277 -37.112  13.595  0.99 86.88           C  
ATOM   1592  NH1 ARG J 199       9.050 -37.547  13.574  0.99 76.14           N  
ATOM   1593  NH2 ARG J 199      11.213 -37.931  13.226  0.99 77.54           N  
ATOM   1594  N   GLU J 200       5.938 -30.692  11.489  1.00 97.73           N  
ATOM   1595  CA  GLU J 200       4.796 -29.803  11.636  1.00 97.60           C  
ATOM   1596  C   GLU J 200       3.833 -29.980  10.460  1.00 98.03           C  
ATOM   1597  O   GLU J 200       4.194 -30.523   9.411  1.00 97.59           O  
ATOM   1598  CB  GLU J 200       5.270 -28.352  11.822  1.00 96.12           C  
ATOM   1599  CG  GLU J 200       6.087 -27.790  10.657  0.99 91.27           C  
ATOM   1600  CD  GLU J 200       6.708 -26.418  10.977  0.98 91.91           C  
ATOM   1601  OE1 GLU J 200       7.155 -25.719  10.048  0.98 85.50           O  
ATOM   1602  OE2 GLU J 200       6.784 -26.009  12.161  0.98 86.29           O  
ATOM   1603  N   LYS J 201       2.597 -29.526  10.635  1.00 97.86           N  
ATOM   1604  CA  LYS J 201       1.624 -29.471   9.546  1.00 97.97           C  
ATOM   1605  C   LYS J 201       2.083 -28.466   8.493  1.00 98.09           C  
ATOM   1606  O   LYS J 201       2.767 -27.494   8.818  1.00 97.34           O  
ATOM   1607  CB  LYS J 201       0.229 -29.104  10.098  1.00 97.33           C  
ATOM   1608  CG  LYS J 201      -0.383 -30.183  11.012  0.96 93.97           C  
ATOM   1609  CD  LYS J 201      -0.756 -31.456  10.242  0.96 89.01           C  
ATOM   1610  CE  LYS J 201      -1.502 -32.427  11.153  0.95 80.42           C  
ATOM   1611  NZ  LYS J 201      -2.037 -33.573  10.383  0.94 71.66           N  
ATOM   1612  N   ARG J 202       1.651 -28.685   7.255  1.00 97.74           N  
ATOM   1613  CA  ARG J 202       1.932 -27.760   6.153  1.00 97.60           C  
ATOM   1614  C   ARG J 202       1.484 -26.349   6.500  1.00 97.62           C  
ATOM   1615  O   ARG J 202       0.400 -26.161   7.051  1.00 96.78           O  
ATOM   1616  CB  ARG J 202       1.256 -28.221   4.859  1.00 96.86           C  
ATOM   1617  CG  ARG J 202       1.985 -29.422   4.253  0.99 94.72           C  
ATOM   1618  CD  ARG J 202       1.428 -29.800   2.890  0.99 95.28           C  
ATOM   1619  NE  ARG J 202       2.258 -30.844   2.295  0.99 95.30           N  
ATOM   1620  CZ  ARG J 202       3.398 -30.656   1.637  0.99 96.50           C  
ATOM   1621  NH1 ARG J 202       3.794 -29.491   1.222  0.99 91.81           N  
ATOM   1622  NH2 ARG J 202       4.167 -31.668   1.398  0.99 92.71           N  
ATOM   1623  N   LEU J 203       2.315 -25.378   6.142  1.00 97.17           N  
ATOM   1624  CA  LEU J 203       2.024 -23.955   6.284  1.00 97.06           C  
ATOM   1625  C   LEU J 203       0.766 -23.577   5.484  1.00 96.86           C  
ATOM   1626  O   LEU J 203       0.420 -24.231   4.493  1.00 95.48           O  
ATOM   1627  CB  LEU J 203       3.242 -23.133   5.817  1.00 96.65           C  
ATOM   1628  CG  LEU J 203       4.535 -23.372   6.622  0.99 95.60           C  
ATOM   1629  CD1 LEU J 203       5.671 -22.548   6.019  0.99 93.47           C  
ATOM   1630  CD2 LEU J 203       4.389 -22.985   8.094  0.99 93.00           C  
ATOM   1631  N   GLY J 204       0.104 -22.502   5.911  1.00 96.70           N  
ATOM   1632  CA  GLY J 204      -0.957 -21.873   5.132  1.00 96.56           C  
ATOM   1633  C   GLY J 204      -0.422 -21.200   3.867  1.00 97.00           C  
ATOM   1634  O   GLY J 204       0.784 -20.985   3.725  1.00 95.94           O  
ATOM   1635  N   ASP J 205      -1.323 -20.827   2.966  1.00 96.47           N  
ATOM   1636  CA  ASP J 205      -0.967 -20.267   1.655  1.00 96.40           C  
ATOM   1637  C   ASP J 205      -0.106 -19.000   1.759  1.00 96.95           C  
ATOM   1638  O   ASP J 205       0.840 -18.841   0.989  1.00 96.13           O  
ATOM   1639  CB  ASP J 205      -2.250 -19.966   0.854  1.00 94.80           C  
ATOM   1640  CG  ASP J 205      -2.996 -21.214   0.355  0.99 92.22           C  
ATOM   1641  OD1 ASP J 205      -2.491 -22.346   0.542  0.99 88.46           O  
ATOM   1642  OD2 ASP J 205      -4.085 -21.038  -0.235  0.99 86.90           O  
ATOM   1643  N   GLU J 206      -0.384 -18.115   2.711  1.00 96.88           N  
ATOM   1644  CA  GLU J 206       0.374 -16.867   2.877  1.00 96.80           C  
ATOM   1645  C   GLU J 206       1.848 -17.146   3.209  1.00 97.08           C  
ATOM   1646  O   GLU J 206       2.740 -16.697   2.484  1.00 96.31           O  
ATOM   1647  CB  GLU J 206      -0.319 -15.987   3.933  1.00 95.94           C  
ATOM   1648  CG  GLU J 206       0.268 -14.569   4.015  0.94 83.45           C  
ATOM   1649  CD  GLU J 206      -0.529 -13.624   4.942  0.92 77.08           C  
ATOM   1650  OE1 GLU J 206      -0.266 -12.402   4.892  0.93 70.26           O  
ATOM   1651  OE2 GLU J 206      -1.412 -14.101   5.689  0.92 70.22           O  
ATOM   1652  N   GLU J 207       2.122 -17.972   4.233  1.00 97.47           N  
ATOM   1653  CA  GLU J 207       3.495 -18.338   4.607  1.00 97.43           C  
ATOM   1654  C   GLU J 207       4.185 -19.203   3.538  1.00 97.72           C  
ATOM   1655  O   GLU J 207       5.394 -19.088   3.326  1.00 97.22           O  
ATOM   1656  CB  GLU J 207       3.522 -19.086   5.946  1.00 96.58           C  
ATOM   1657  CG  GLU J 207       3.094 -18.218   7.149  0.96 88.06           C  
ATOM   1658  CD  GLU J 207       1.822 -18.693   7.847  0.96 79.32           C  
ATOM   1659  OE1 GLU J 207       1.763 -18.518   9.090  0.96 71.04           O  
ATOM   1660  OE2 GLU J 207       0.922 -19.255   7.183  0.95 71.33           O  
ATOM   1661  N   PHE J 208       3.419 -20.059   2.848  1.00 97.54           N  
ATOM   1662  CA  PHE J 208       3.930 -20.847   1.726  1.00 97.69           C  
ATOM   1663  C   PHE J 208       4.445 -19.944   0.600  1.00 97.93           C  
ATOM   1664  O   PHE J 208       5.583 -20.105   0.151  1.00 97.78           O  
ATOM   1665  CB  PHE J 208       2.828 -21.792   1.224  1.00 97.41           C  
ATOM   1666  CG  PHE J 208       3.162 -22.469  -0.091  1.00 97.30           C  
ATOM   1667  CD1 PHE J 208       2.721 -21.908  -1.304  1.00 95.95           C  
ATOM   1668  CD2 PHE J 208       3.948 -23.634  -0.111  1.00 95.99           C  
ATOM   1669  CE1 PHE J 208       3.057 -22.504  -2.526  1.00 95.28           C  
ATOM   1670  CE2 PHE J 208       4.290 -24.238  -1.326  1.00 95.16           C  
ATOM   1671  CZ  PHE J 208       3.843 -23.674  -2.539  1.00 95.50           C  
ATOM   1672  N   TYR J 209       3.649 -18.964   0.170  1.00 97.84           N  
ATOM   1673  CA  TYR J 209       4.056 -18.049  -0.893  1.00 97.91           C  
ATOM   1674  C   TYR J 209       5.158 -17.092  -0.456  1.00 98.05           C  
ATOM   1675  O   TYR J 209       6.021 -16.790  -1.273  1.00 97.69           O  
ATOM   1676  CB  TYR J 209       2.850 -17.293  -1.467  1.00 97.40           C  
ATOM   1677  CG  TYR J 209       1.970 -18.148  -2.364  1.00 96.90           C  
ATOM   1678  CD1 TYR J 209       2.518 -18.776  -3.502  1.00 95.06           C  
ATOM   1679  CD2 TYR J 209       0.608 -18.339  -2.057  1.00 94.99           C  
ATOM   1680  CE1 TYR J 209       1.734 -19.623  -4.299  1.00 94.04           C  
ATOM   1681  CE2 TYR J 209      -0.188 -19.179  -2.846  1.00 93.74           C  
ATOM   1682  CZ  TYR J 209       0.385 -19.829  -3.958  1.00 94.03           C  
ATOM   1683  OH  TYR J 209      -0.384 -20.685  -4.708  1.00 91.81           O  
ATOM   1684  N   GLU J 210       5.216 -16.674   0.804  1.00 97.93           N  
ATOM   1685  CA  GLU J 210       6.353 -15.895   1.314  1.00 97.80           C  
ATOM   1686  C   GLU J 210       7.685 -16.656   1.176  1.00 98.12           C  
ATOM   1687  O   GLU J 210       8.684 -16.083   0.741  1.00 97.72           O  
ATOM   1688  CB  GLU J 210       6.155 -15.527   2.789  1.00 96.75           C  
ATOM   1689  CG  GLU J 210       5.181 -14.358   3.024  0.97 85.11           C  
ATOM   1690  CD  GLU J 210       5.207 -13.887   4.490  0.96 83.53           C  
ATOM   1691  OE1 GLU J 210       4.739 -12.757   4.752  0.96 76.33           O  
ATOM   1692  OE2 GLU J 210       5.759 -14.598   5.363  0.96 76.85           O  
ATOM   1693  N   LEU J 211       7.705 -17.944   1.517  1.00 98.08           N  
ATOM   1694  CA  LEU J 211       8.911 -18.769   1.380  1.00 98.17           C  
ATOM   1695  C   LEU J 211       9.258 -19.030  -0.087  1.00 98.40           C  
ATOM   1696  O   LEU J 211      10.439 -18.993  -0.452  1.00 98.07           O  
ATOM   1697  CB  LEU J 211       8.714 -20.109   2.116  1.00 97.45           C  
ATOM   1698  CG  LEU J 211       8.783 -20.009   3.649  1.00 92.93           C  
ATOM   1699  CD1 LEU J 211       8.446 -21.365   4.258  1.00 87.37           C  
ATOM   1700  CD2 LEU J 211      10.181 -19.624   4.140  0.99 86.62           C  
ATOM   1701  N   LEU J 212       8.268 -19.281  -0.919  1.00 98.20           N  
ATOM   1702  CA  LEU J 212       8.495 -19.528  -2.339  1.00 98.30           C  
ATOM   1703  C   LEU J 212       8.927 -18.246  -3.073  1.00 98.51           C  
ATOM   1704  O   LEU J 212       9.821 -18.312  -3.914  1.00 98.34           O  
ATOM   1705  CB  LEU J 212       7.242 -20.193  -2.937  1.00 97.89           C  
ATOM   1706  CG  LEU J 212       7.426 -20.692  -4.384  1.00 97.11           C  
ATOM   1707  CD1 LEU J 212       8.613 -21.644  -4.557  1.00 95.81           C  
ATOM   1708  CD2 LEU J 212       6.172 -21.445  -4.817  1.00 95.79           C  
ATOM   1709  N   ASP J 213       8.382 -17.085  -2.715  1.00 98.45           N  
ATOM   1710  CA  ASP J 213       8.835 -15.781  -3.222  1.00 98.45           C  
ATOM   1711  C   ASP J 213      10.310 -15.546  -2.871  1.00 98.57           C  
ATOM   1712  O   ASP J 213      11.110 -15.231  -3.756  1.00 98.36           O  
ATOM   1713  CB  ASP J 213       7.983 -14.629  -2.645  1.00 98.12           C  
ATOM   1714  CG  ASP J 213       6.608 -14.438  -3.293  1.00 97.20           C  
ATOM   1715  OD1 ASP J 213       6.291 -15.056  -4.338  1.00 94.74           O  
ATOM   1716  OD2 ASP J 213       5.825 -13.601  -2.791  1.00 94.43           O  
ATOM   1717  N   GLU J 214      10.695 -15.760  -1.608  1.00 98.50           N  
ATOM   1718  CA  GLU J 214      12.094 -15.630  -1.184  1.00 98.49           C  
ATOM   1719  C   GLU J 214      13.000 -16.596  -1.962  1.00 98.61           C  
ATOM   1720  O   GLU J 214      14.073 -16.201  -2.416  1.00 98.36           O  
ATOM   1721  CB  GLU J 214      12.233 -15.859   0.335  1.00 98.07           C  
ATOM   1722  CG  GLU J 214      13.661 -15.550   0.808  1.00 95.57           C  
ATOM   1723  CD  GLU J 214      13.957 -15.832   2.286  1.00 95.66           C  
ATOM   1724  OE1 GLU J 214      15.152 -16.043   2.597  1.00 90.35           O  
ATOM   1725  OE2 GLU J 214      13.045 -15.834   3.138  1.00 91.89           O  
ATOM   1726  N   PHE J 215      12.569 -17.834  -2.169  1.00 98.62           N  
ATOM   1727  CA  PHE J 215      13.320 -18.796  -2.976  1.00 98.68           C  
ATOM   1728  C   PHE J 215      13.517 -18.303  -4.413  1.00 98.72           C  
ATOM   1729  O   PHE J 215      14.640 -18.339  -4.925  1.00 98.61           O  
ATOM   1730  CB  PHE J 215      12.617 -20.167  -2.962  1.00 98.63           C  
ATOM   1731  CG  PHE J 215      13.296 -21.168  -3.874  1.00 98.63           C  
ATOM   1732  CD1 PHE J 215      12.881 -21.301  -5.212  1.00 97.97           C  
ATOM   1733  CD2 PHE J 215      14.412 -21.894  -3.417  1.00 97.97           C  
ATOM   1734  CE1 PHE J 215      13.584 -22.134  -6.094  1.00 97.75           C  
ATOM   1735  CE2 PHE J 215      15.117 -22.731  -4.287  1.00 97.66           C  
ATOM   1736  CZ  PHE J 215      14.708 -22.846  -5.632  1.00 98.05           C  
ATOM   1737  N   MET J 216      12.464 -17.830  -5.065  1.00 98.68           N  
ATOM   1738  CA  MET J 216      12.523 -17.374  -6.456  1.00 98.65           C  
ATOM   1739  C   MET J 216      13.415 -16.134  -6.609  1.00 98.60           C  
ATOM   1740  O   MET J 216      14.242 -16.077  -7.525  1.00 98.26           O  
ATOM   1741  CB  MET J 216      11.105 -17.110  -6.985  1.00 98.49           C  
ATOM   1742  CG  MET J 216      10.259 -18.393  -7.123  1.00 97.93           C  
ATOM   1743  SD  MET J 216      10.928 -19.693  -8.204  1.00 97.96           S  
ATOM   1744  CE  MET J 216      10.720 -18.910  -9.814  1.00 95.48           C  
ATOM   1745  N   GLU J 217      13.318 -15.178  -5.692  1.00 98.63           N  
ATOM   1746  CA  GLU J 217      14.186 -13.995  -5.671  1.00 98.51           C  
ATOM   1747  C   GLU J 217      15.654 -14.375  -5.407  1.00 98.55           C  
ATOM   1748  O   GLU J 217      16.557 -13.914  -6.116  1.00 98.15           O  
ATOM   1749  CB  GLU J 217      13.709 -12.998  -4.602  1.00 98.00           C  
ATOM   1750  CG  GLU J 217      12.403 -12.289  -4.999  0.98 84.90           C  
ATOM   1751  CD  GLU J 217      11.987 -11.180  -4.014  0.97 79.92           C  
ATOM   1752  OE1 GLU J 217      10.981 -10.491  -4.322  0.97 73.29           O  
ATOM   1753  OE2 GLU J 217      12.674 -10.984  -2.987  0.97 73.97           O  
ATOM   1754  N   ALA J 218      15.899 -15.242  -4.430  1.00 98.58           N  
ATOM   1755  CA  ALA J 218      17.239 -15.712  -4.095  1.00 98.58           C  
ATOM   1756  C   ALA J 218      17.871 -16.504  -5.250  1.00 98.60           C  
ATOM   1757  O   ALA J 218      19.019 -16.245  -5.612  1.00 98.31           O  
ATOM   1758  CB  ALA J 218      17.160 -16.534  -2.804  1.00 98.40           C  
ATOM   1759  N   ALA J 219      17.134 -17.405  -5.878  1.00 98.56           N  
ATOM   1760  CA  ALA J 219      17.604 -18.172  -7.029  1.00 98.50           C  
ATOM   1761  C   ALA J 219      17.914 -17.267  -8.228  1.00 98.43           C  
ATOM   1762  O   ALA J 219      18.949 -17.434  -8.869  1.00 97.93           O  
ATOM   1763  CB  ALA J 219      16.558 -19.237  -7.381  1.00 98.26           C  
ATOM   1764  N   SER J 220      17.076 -16.265  -8.489  1.00 98.33           N  
ATOM   1765  CA  SER J 220      17.341 -15.283  -9.549  1.00 98.00           C  
ATOM   1766  C   SER J 220      18.623 -14.475  -9.308  1.00 98.08           C  
ATOM   1767  O   SER J 220      19.293 -14.082 -10.268  1.00 97.17           O  
ATOM   1768  CB  SER J 220      16.143 -14.337  -9.680  1.00 96.62           C  
ATOM   1769  OG  SER J 220      16.281 -13.536 -10.837  1.00 82.95           O  
ATOM   1770  N   ALA J 221      18.982 -14.227  -8.047  1.00 98.18           N  
ATOM   1771  CA  ALA J 221      20.188 -13.491  -7.683  1.00 98.06           C  
ATOM   1772  C   ALA J 221      21.449 -14.370  -7.663  1.00 98.09           C  
ATOM   1773  O   ALA J 221      22.487 -13.961  -8.184  1.00 97.44           O  
ATOM   1774  CB  ALA J 221      19.942 -12.812  -6.325  1.00 97.71           C  
ATOM   1775  N   GLU J 222      21.385 -15.548  -7.059  1.00 98.33           N  
ATOM   1776  CA  GLU J 222      22.553 -16.406  -6.802  1.00 98.30           C  
ATOM   1777  C   GLU J 222      22.797 -17.436  -7.915  1.00 98.25           C  
ATOM   1778  O   GLU J 222      23.937 -17.816  -8.174  1.00 97.55           O  
ATOM   1779  CB  GLU J 222      22.393 -17.108  -5.440  1.00 98.05           C  
ATOM   1780  CG  GLU J 222      22.220 -16.157  -4.241  1.00 96.82           C  
ATOM   1781  CD  GLU J 222      23.392 -15.187  -4.011  1.00 97.16           C  
ATOM   1782  OE1 GLU J 222      23.134 -14.070  -3.503  1.00 92.50           O  
ATOM   1783  OE2 GLU J 222      24.558 -15.525  -4.287  1.00 93.32           O  
ATOM   1784  N   TRP J 223      21.752 -17.853  -8.609  1.00 98.39           N  
ATOM   1785  CA  TRP J 223      21.785 -18.823  -9.709  1.00 98.40           C  
ATOM   1786  C   TRP J 223      21.154 -18.238 -10.989  1.00 98.43           C  
ATOM   1787  O   TRP J 223      20.218 -18.813 -11.552  1.00 98.09           O  
ATOM   1788  CB  TRP J 223      21.100 -20.133  -9.263  1.00 98.23           C  
ATOM   1789  CG  TRP J 223      21.673 -20.828  -8.057  1.00 98.10           C  
ATOM   1790  CD1 TRP J 223      22.951 -20.757  -7.611  1.00 97.46           C  
ATOM   1791  CD2 TRP J 223      20.972 -21.735  -7.149  1.00 98.01           C  
ATOM   1792  NE1 TRP J 223      23.097 -21.568  -6.480  1.00 97.17           N  
ATOM   1793  CE2 TRP J 223      21.902 -22.190  -6.177  1.00 97.58           C  
ATOM   1794  CE3 TRP J 223      19.642 -22.223  -7.070  1.00 97.60           C  
ATOM   1795  CZ2 TRP J 223      21.541 -23.108  -5.156  1.00 96.74           C  
ATOM   1796  CZ3 TRP J 223      19.286 -23.134  -6.058  1.00 96.57           C  
ATOM   1797  CH2 TRP J 223      20.228 -23.568  -5.111  1.00 96.39           C  
ATOM   1798  N   PRO J 224      21.658 -17.103 -11.491  1.00 98.29           N  
ATOM   1799  CA  PRO J 224      20.981 -16.312 -12.530  1.00 98.01           C  
ATOM   1800  C   PRO J 224      20.817 -17.028 -13.878  1.00 98.01           C  
ATOM   1801  O   PRO J 224      19.991 -16.618 -14.695  1.00 96.92           O  
ATOM   1802  CB  PRO J 224      21.843 -15.049 -12.681  1.00 97.18           C  
ATOM   1803  CG  PRO J 224      23.231 -15.500 -12.223  1.00 95.94           C  
ATOM   1804  CD  PRO J 224      22.893 -16.464 -11.090  1.00 97.78           C  
ATOM   1805  N   ASN J 225      21.587 -18.086 -14.128  1.00 98.07           N  
ATOM   1806  CA  ASN J 225      21.501 -18.876 -15.363  1.00 97.92           C  
ATOM   1807  C   ASN J 225      20.538 -20.067 -15.252  1.00 98.26           C  
ATOM   1808  O   ASN J 225      20.308 -20.740 -16.257  1.00 97.78           O  
ATOM   1809  CB  ASN J 225      22.916 -19.328 -15.773  1.00 97.02           C  
ATOM   1810  CG  ASN J 225      23.828 -18.155 -16.116  1.00 94.22           C  
ATOM   1811  OD1 ASN J 225      23.451 -17.186 -16.743  1.00 83.49           O  
ATOM   1812  ND2 ASN J 225      25.069 -18.218 -15.708  1.00 80.34           N  
ATOM   1813  N   ALA J 226      19.989 -20.331 -14.067  1.00 98.28           N  
ATOM   1814  CA  ALA J 226      19.171 -21.518 -13.844  1.00 98.44           C  
ATOM   1815  C   ALA J 226      17.826 -21.459 -14.579  1.00 98.56           C  
ATOM   1816  O   ALA J 226      17.150 -20.429 -14.602  1.00 98.19           O  
ATOM   1817  CB  ALA J 226      18.971 -21.731 -12.338  1.00 98.11           C  
ATOM   1818  N   VAL J 227      17.421 -22.601 -15.120  1.00 98.56           N  
ATOM   1819  CA  VAL J 227      16.024 -22.923 -15.422  1.00 98.62           C  
ATOM   1820  C   VAL J 227      15.439 -23.572 -14.174  1.00 98.68           C  
ATOM   1821  O   VAL J 227      15.987 -24.563 -13.693  1.00 98.44           O  
ATOM   1822  CB  VAL J 227      15.917 -23.875 -16.627  1.00 98.40           C  
ATOM   1823  CG1 VAL J 227      14.452 -24.201 -16.949  1.00 97.45           C  
ATOM   1824  CG2 VAL J 227      16.564 -23.277 -17.878  1.00 97.63           C  
ATOM   1825  N   ILE J 228      14.348 -23.036 -13.641  1.00 98.55           N  
ATOM   1826  CA  ILE J 228      13.676 -23.581 -12.456  1.00 98.51           C  
ATOM   1827  C   ILE J 228      12.482 -24.410 -12.921  1.00 98.32           C  
ATOM   1828  O   ILE J 228      11.546 -23.883 -13.524  1.00 97.76           O  
ATOM   1829  CB  ILE J 228      13.268 -22.464 -11.466  1.00 98.41           C  
ATOM   1830  CG1 ILE J 228      14.512 -21.653 -11.020  1.00 97.62           C  
ATOM   1831  CG2 ILE J 228      12.551 -23.085 -10.249  1.00 97.86           C  
ATOM   1832  CD1 ILE J 228      14.183 -20.422 -10.171  1.00 94.86           C  
ATOM   1833  N   GLN J 229      12.508 -25.702 -12.630  1.00 97.90           N  
ATOM   1834  CA  GLN J 229      11.376 -26.595 -12.857  1.00 97.60           C  
ATOM   1835  C   GLN J 229      10.642 -26.847 -11.537  1.00 97.78           C  
ATOM   1836  O   GLN J 229      11.225 -27.363 -10.588  1.00 97.43           O  
ATOM   1837  CB  GLN J 229      11.858 -27.905 -13.493  1.00 96.13           C  
ATOM   1838  CG  GLN J 229      10.674 -28.858 -13.765  1.00 92.65           C  
ATOM   1839  CD  GLN J 229      11.122 -30.271 -14.112  1.00 93.09           C  
ATOM   1840  OE1 GLN J 229      12.048 -30.497 -14.873  1.00 86.08           O  
ATOM   1841  NE2 GLN J 229      10.483 -31.266 -13.539  1.00 83.98           N  
ATOM   1842  N   PHE J 230       9.347 -26.535 -11.500  1.00 96.77           N  
ATOM   1843  CA  PHE J 230       8.442 -26.970 -10.435  1.00 96.20           C  
ATOM   1844  C   PHE J 230       7.994 -28.405 -10.699  1.00 95.08           C  
ATOM   1845  O   PHE J 230       7.617 -28.742 -11.826  1.00 93.67           O  
ATOM   1846  CB  PHE J 230       7.242 -26.018 -10.341  1.00 96.26           C  
ATOM   1847  CG  PHE J 230       7.620 -24.575 -10.070  1.00 96.73           C  
ATOM   1848  CD1 PHE J 230       8.069 -24.190  -8.791  1.00 95.87           C  
ATOM   1849  CD2 PHE J 230       7.540 -23.613 -11.097  1.00 95.92           C  
ATOM   1850  CE1 PHE J 230       8.429 -22.857  -8.538  1.00 95.62           C  
ATOM   1851  CE2 PHE J 230       7.899 -22.281 -10.849  1.00 95.63           C  
ATOM   1852  CZ  PHE J 230       8.343 -21.902  -9.567  1.00 96.11           C  
ATOM   1853  N   GLU J 231       8.032 -29.240  -9.667  1.00 95.71           N  
ATOM   1854  CA  GLU J 231       7.700 -30.662  -9.746  1.00 94.79           C  
ATOM   1855  C   GLU J 231       6.826 -31.090  -8.564  1.00 95.04           C  
ATOM   1856  O   GLU J 231       7.137 -30.773  -7.416  1.00 93.95           O  
ATOM   1857  CB  GLU J 231       9.008 -31.478  -9.794  1.00 92.94           C  
ATOM   1858  CG  GLU J 231       8.801 -32.977 -10.026  1.00 89.38           C  
ATOM   1859  CD  GLU J 231       8.415 -33.321 -11.466  1.00 88.33           C  
ATOM   1860  OE1 GLU J 231       7.864 -34.426 -11.680  1.00 83.44           O  
ATOM   1861  OE2 GLU J 231       8.747 -32.561 -12.395  0.99 83.18           O  
ATOM   1862  N   ASP J 232       5.741 -31.812  -8.845  1.00 92.26           N  
ATOM   1863  CA  ASP J 232       4.885 -32.465  -7.843  1.00 91.63           C  
ATOM   1864  C   ASP J 232       4.346 -31.541  -6.726  1.00 92.43           C  
ATOM   1865  O   ASP J 232       4.158 -31.960  -5.578  1.00 90.79           O  
ATOM   1866  CB  ASP J 232       5.576 -33.743  -7.329  1.00 89.13           C  
ATOM   1867  CG  ASP J 232       5.570 -34.926  -8.313  0.99 87.65           C  
ATOM   1868  OD1 ASP J 232       4.810 -34.914  -9.308  0.99 84.12           O  
ATOM   1869  OD2 ASP J 232       6.289 -35.916  -8.038  0.99 83.52           O  
ATOM   1870  N   PHE J 233       4.037 -30.292  -7.062  0.99 92.49           N  
ATOM   1871  CA  PHE J 233       3.240 -29.411  -6.211  0.99 92.51           C  
ATOM   1872  C   PHE J 233       1.762 -29.804  -6.262  0.99 90.53           C  
ATOM   1873  O   PHE J 233       1.253 -30.323  -7.264  0.99 86.52           O  
ATOM   1874  CB  PHE J 233       3.433 -27.934  -6.598  0.99 93.27           C  
ATOM   1875  CG  PHE J 233       4.762 -27.345  -6.163  0.99 94.97           C  
ATOM   1876  CD1 PHE J 233       4.850 -26.592  -4.974  0.99 94.75           C  
ATOM   1877  CD2 PHE J 233       5.921 -27.545  -6.935  0.99 94.39           C  
ATOM   1878  CE1 PHE J 233       6.077 -26.039  -4.571  0.99 94.52           C  
ATOM   1879  CE2 PHE J 233       7.152 -27.000  -6.535  0.99 94.72           C  
ATOM   1880  CZ  PHE J 233       7.230 -26.240  -5.348  0.99 95.83           C  
ATOM   1881  N   SER J 234       1.029 -29.517  -5.184  0.99 88.09           N  
ATOM   1882  CA  SER J 234      -0.400 -29.814  -5.109  0.99 86.33           C  
ATOM   1883  C   SER J 234      -1.203 -29.066  -6.182  0.99 85.68           C  
ATOM   1884  O   SER J 234      -0.858 -27.963  -6.599  0.99 82.67           O  
ATOM   1885  CB  SER J 234      -0.950 -29.525  -3.708  0.99 84.20           C  
ATOM   1886  OG  SER J 234      -1.123 -28.143  -3.498  0.98 77.85           O  
ATOM   1887  N   ASN J 235      -2.353 -29.639  -6.571  0.98 80.89           N  
ATOM   1888  CA  ASN J 235      -3.254 -29.003  -7.541  0.98 79.03           C  
ATOM   1889  C   ASN J 235      -3.742 -27.614  -7.103  0.98 79.74           C  
ATOM   1890  O   ASN J 235      -4.081 -26.801  -7.957  0.98 75.91           O  
ATOM   1891  CB  ASN J 235      -4.471 -29.917  -7.780  0.98 74.45           C  
ATOM   1892  CG  ASN J 235      -4.149 -31.145  -8.624  0.96 68.04           C  
ATOM   1893  OD1 ASN J 235      -3.361 -31.113  -9.551  0.96 61.47           O  
ATOM   1894  ND2 ASN J 235      -4.794 -32.253  -8.353  0.96 60.33           N  
ATOM   1895  N   ASN J 236      -3.779 -27.346  -5.795  0.98 80.41           N  
ATOM   1896  CA  ASN J 236      -4.220 -26.062  -5.251  0.98 81.02           C  
ATOM   1897  C   ASN J 236      -3.224 -24.939  -5.565  0.98 83.08           C  
ATOM   1898  O   ASN J 236      -3.642 -23.809  -5.768  0.98 81.09           O  
ATOM   1899  CB  ASN J 236      -4.425 -26.199  -3.732  0.98 76.91           C  
ATOM   1900  CG  ASN J 236      -5.543 -27.154  -3.338  0.96 69.82           C  
ATOM   1901  OD1 ASN J 236      -6.277 -27.700  -4.147  0.96 61.63           O  
ATOM   1902  ND2 ASN J 236      -5.696 -27.389  -2.056  0.95 61.00           N  
ATOM   1903  N   HIS J 237      -1.937 -25.258  -5.643  0.97 86.05           N  
ATOM   1904  CA  HIS J 237      -0.885 -24.267  -5.870  0.98 88.87           C  
ATOM   1905  C   HIS J 237      -0.374 -24.233  -7.312  0.97 89.56           C  
ATOM   1906  O   HIS J 237       0.098 -23.192  -7.752  0.97 88.89           O  
ATOM   1907  CB  HIS J 237       0.270 -24.524  -4.886  0.98 89.64           C  
ATOM   1908  CG  HIS J 237      -0.117 -24.406  -3.437  0.97 91.25           C  
ATOM   1909  ND1 HIS J 237       0.403 -25.171  -2.409  0.97 84.15           N  
ATOM   1910  CD2 HIS J 237      -1.013 -23.531  -2.878  0.97 83.94           C  
ATOM   1911  CE1 HIS J 237      -0.168 -24.768  -1.261  0.97 85.32           C  
ATOM   1912  NE2 HIS J 237      -1.029 -23.778  -1.515  0.97 87.22           N  
ATOM   1913  N   CYS J 238      -0.476 -25.322  -8.079  0.98 83.23           N  
ATOM   1914  CA  CYS J 238       0.131 -25.417  -9.415  0.98 83.97           C  
ATOM   1915  C   CYS J 238      -0.200 -24.238 -10.347  0.98 86.15           C  
ATOM   1916  O   CYS J 238       0.700 -23.677 -10.974  0.98 85.41           O  
ATOM   1917  CB  CYS J 238      -0.324 -26.725 -10.079  0.98 80.13           C  
ATOM   1918  SG  CYS J 238       0.663 -28.123  -9.503  0.97 74.18           S  
ATOM   1919  N   PHE J 239      -1.477 -23.854 -10.452  0.99 81.79           N  
ATOM   1920  CA  PHE J 239      -1.880 -22.746 -11.326  0.99 82.27           C  
ATOM   1921  C   PHE J 239      -1.452 -21.395 -10.760  0.99 85.77           C  
ATOM   1922  O   PHE J 239      -0.936 -20.564 -11.507  0.99 86.10           O  
ATOM   1923  CB  PHE J 239      -3.394 -22.784 -11.579  0.99 78.25           C  
ATOM   1924  CG  PHE J 239      -3.821 -23.856 -12.561  0.96 73.70           C  
ATOM   1925  CD1 PHE J 239      -3.544 -23.702 -13.936  0.96 68.16           C  
ATOM   1926  CD2 PHE J 239      -4.497 -25.008 -12.120  0.96 63.99           C  
ATOM   1927  CE1 PHE J 239      -3.940 -24.685 -14.860  0.96 60.21           C  
ATOM   1928  CE2 PHE J 239      -4.898 -25.994 -13.035  0.96 59.23           C  
ATOM   1929  CZ  PHE J 239      -4.621 -25.833 -14.409  0.96 59.22           C  
ATOM   1930  N   ASP J 240      -1.602 -21.198  -9.462  0.99 88.41           N  
ATOM   1931  CA  ASP J 240      -1.243 -19.943  -8.797  0.99 89.94           C  
ATOM   1932  C   ASP J 240       0.273 -19.697  -8.867  0.99 92.20           C  
ATOM   1933  O   ASP J 240       0.709 -18.584  -9.135  0.99 92.12           O  
ATOM   1934  CB  ASP J 240      -1.720 -19.970  -7.336  0.99 88.15           C  
ATOM   1935  CG  ASP J 240      -3.241 -20.089  -7.159  0.99 81.16           C  
ATOM   1936  OD1 ASP J 240      -3.993 -19.879  -8.140  0.98 76.89           O  
ATOM   1937  OD2 ASP J 240      -3.655 -20.421  -6.027  0.98 74.99           O  
ATOM   1938  N   ILE J 241       1.085 -20.746  -8.715  0.99 92.92           N  
ATOM   1939  CA  ILE J 241       2.542 -20.689  -8.909  0.99 94.23           C  
ATOM   1940  C   ILE J 241       2.874 -20.218 -10.328  0.99 95.04           C  
ATOM   1941  O   ILE J 241       3.695 -19.317 -10.506  0.99 94.94           O  
ATOM   1942  CB  ILE J 241       3.171 -22.073  -8.610  0.99 94.48           C  
ATOM   1943  CG1 ILE J 241       3.156 -22.334  -7.084  0.99 93.56           C  
ATOM   1944  CG2 ILE J 241       4.608 -22.179  -9.141  0.99 93.75           C  
ATOM   1945  CD1 ILE J 241       3.506 -23.778  -6.701  0.98 91.69           C  
ATOM   1946  N   MET J 242       2.222 -20.794 -11.338  1.00 91.05           N  
ATOM   1947  CA  MET J 242       2.471 -20.398 -12.724  1.00 90.47           C  
ATOM   1948  C   MET J 242       2.026 -18.960 -12.988  1.00 91.69           C  
ATOM   1949  O   MET J 242       2.787 -18.196 -13.580  1.00 91.25           O  
ATOM   1950  CB  MET J 242       1.810 -21.386 -13.698  1.00 88.12           C  
ATOM   1951  CG  MET J 242       2.461 -22.782 -13.646  0.98 79.11           C  
ATOM   1952  SD  MET J 242       4.266 -22.820 -13.871  0.98 70.95           S  
ATOM   1953  CE  MET J 242       4.389 -22.242 -15.575  0.98 61.71           C  
ATOM   1954  N   GLU J 243       0.854 -18.555 -12.509  1.00 92.02           N  
ATOM   1955  CA  GLU J 243       0.383 -17.173 -12.647  1.00 92.56           C  
ATOM   1956  C   GLU J 243       1.329 -16.177 -11.955  1.00 94.60           C  
ATOM   1957  O   GLU J 243       1.632 -15.113 -12.500  1.00 94.46           O  
ATOM   1958  CB  GLU J 243      -1.052 -17.071 -12.098  0.99 90.83           C  
ATOM   1959  CG  GLU J 243      -1.658 -15.679 -12.339  0.95 80.12           C  
ATOM   1960  CD  GLU J 243      -3.151 -15.567 -12.000  0.94 75.22           C  
ATOM   1961  OE1 GLU J 243      -3.738 -14.523 -12.378  0.93 68.21           O  
ATOM   1962  OE2 GLU J 243      -3.721 -16.494 -11.386  0.93 67.21           O  
ATOM   1963  N   ARG J 244       1.857 -16.550 -10.787  1.00 95.32           N  
ATOM   1964  CA  ARG J 244       2.732 -15.698  -9.974  1.00 96.62           C  
ATOM   1965  C   ARG J 244       4.141 -15.549 -10.565  1.00 97.58           C  
ATOM   1966  O   ARG J 244       4.707 -14.453 -10.503  1.00 97.20           O  
ATOM   1967  CB  ARG J 244       2.742 -16.263  -8.544  1.00 95.90           C  
ATOM   1968  CG  ARG J 244       3.315 -15.302  -7.506  0.99 90.69           C  
ATOM   1969  CD  ARG J 244       3.176 -15.924  -6.107  0.99 90.48           C  
ATOM   1970  NE  ARG J 244       3.606 -15.003  -5.051  0.99 87.68           N  
ATOM   1971  CZ  ARG J 244       2.861 -14.418  -4.117  0.99 87.58           C  
ATOM   1972  NH1 ARG J 244       1.568 -14.565  -4.057  0.99 77.51           N  
ATOM   1973  NH2 ARG J 244       3.416 -13.674  -3.210  0.99 79.91           N  
ATOM   1974  N   TYR J 245       4.706 -16.618 -11.134  0.99 96.93           N  
ATOM   1975  CA  TYR J 245       6.133 -16.664 -11.480  0.99 97.54           C  
ATOM   1976  C   TYR J 245       6.454 -16.805 -12.965  0.99 97.69           C  
ATOM   1977  O   TYR J 245       7.504 -16.313 -13.381  0.99 97.14           O  
ATOM   1978  CB  TYR J 245       6.828 -17.772 -10.674  0.99 97.59           C  
ATOM   1979  CG  TYR J 245       6.628 -17.689  -9.170  0.99 97.89           C  
ATOM   1980  CD1 TYR J 245       7.019 -16.545  -8.442  0.99 97.12           C  
ATOM   1981  CD2 TYR J 245       6.048 -18.773  -8.490  0.99 97.18           C  
ATOM   1982  CE1 TYR J 245       6.814 -16.479  -7.050  0.99 96.99           C  
ATOM   1983  CE2 TYR J 245       5.841 -18.720  -7.106  0.99 96.82           C  
ATOM   1984  CZ  TYR J 245       6.220 -17.572  -6.391  0.99 97.37           C  
ATOM   1985  OH  TYR J 245       5.997 -17.527  -5.034  0.99 96.69           O  
ATOM   1986  N   GLN J 246       5.609 -17.426 -13.790  0.99 97.05           N  
ATOM   1987  CA  GLN J 246       5.948 -17.776 -15.182  1.00 96.53           C  
ATOM   1988  C   GLN J 246       6.433 -16.583 -16.015  0.99 96.68           C  
ATOM   1989  O   GLN J 246       7.344 -16.724 -16.828  0.99 95.14           O  
ATOM   1990  CB  GLN J 246       4.732 -18.430 -15.849  0.99 94.72           C  
ATOM   1991  CG  GLN J 246       4.992 -18.915 -17.281  0.99 91.78           C  
ATOM   1992  CD  GLN J 246       3.751 -19.562 -17.911  0.99 89.22           C  
ATOM   1993  OE1 GLN J 246       2.629 -19.353 -17.482  0.99 82.68           O  
ATOM   1994  NE2 GLN J 246       3.930 -20.359 -18.930  0.99 80.56           N  
ATOM   1995  N   LYS J 247       5.853 -15.400 -15.819  1.00 97.22           N  
ATOM   1996  CA  LYS J 247       6.233 -14.174 -16.550  1.00 97.18           C  
ATOM   1997  C   LYS J 247       7.428 -13.441 -15.944  1.00 97.41           C  
ATOM   1998  O   LYS J 247       7.986 -12.572 -16.602  1.00 95.88           O  
ATOM   1999  CB  LYS J 247       5.026 -13.231 -16.644  1.00 96.25           C  
ATOM   2000  CG  LYS J 247       3.892 -13.818 -17.500  0.96 90.72           C  
ATOM   2001  CD  LYS J 247       2.708 -12.851 -17.567  0.95 82.66           C  
ATOM   2002  CE  LYS J 247       1.574 -13.496 -18.359  0.94 72.58           C  
ATOM   2003  NZ  LYS J 247       0.311 -12.730 -18.254  0.93 63.31           N  
ATOM   2004  N   LYS J 248       7.802 -13.745 -14.706  1.00 97.57           N  
ATOM   2005  CA  LYS J 248       8.848 -13.037 -13.946  1.00 97.54           C  
ATOM   2006  C   LYS J 248      10.181 -13.777 -13.954  1.00 97.82           C  
ATOM   2007  O   LYS J 248      11.224 -13.137 -13.891  1.00 96.73           O  
ATOM   2008  CB  LYS J 248       8.393 -12.817 -12.496  1.00 96.50           C  
ATOM   2009  CG  LYS J 248       7.174 -11.895 -12.356  0.97 88.52           C  
ATOM   2010  CD  LYS J 248       6.853 -11.724 -10.867  0.96 84.78           C  
ATOM   2011  CE  LYS J 248       5.606 -10.877 -10.634  0.95 75.81           C  
ATOM   2012  NZ  LYS J 248       5.231 -10.890  -9.196  0.94 67.80           N  
ATOM   2013  N   TYR J 249      10.154 -15.099 -14.042  1.00 98.10           N  
ATOM   2014  CA  TYR J 249      11.324 -15.959 -13.895  1.00 98.16           C  
ATOM   2015  C   TYR J 249      11.404 -16.994 -15.016  1.00 98.10           C  
ATOM   2016  O   TYR J 249      10.411 -17.330 -15.658  1.00 97.47           O  
ATOM   2017  CB  TYR J 249      11.282 -16.644 -12.523  1.00 98.05           C  
ATOM   2018  CG  TYR J 249      11.240 -15.690 -11.348  1.00 98.11           C  
ATOM   2019  CD1 TYR J 249      12.408 -15.026 -10.924  1.00 97.28           C  
ATOM   2020  CD2 TYR J 249      10.027 -15.461 -10.663  1.00 97.35           C  
ATOM   2021  CE1 TYR J 249      12.377 -14.155  -9.827  1.00 96.87           C  
ATOM   2022  CE2 TYR J 249       9.984 -14.591  -9.564  1.00 96.86           C  
ATOM   2023  CZ  TYR J 249      11.162 -13.944  -9.149  1.00 97.16           C  
ATOM   2024  OH  TYR J 249      11.130 -13.100  -8.058  1.00 96.15           O  
ATOM   2025  N   ARG J 250      12.600 -17.535 -15.235  1.00 98.14           N  
ATOM   2026  CA  ARG J 250      12.847 -18.634 -16.172  1.00 98.34           C  
ATOM   2027  C   ARG J 250      12.409 -19.950 -15.532  1.00 98.44           C  
ATOM   2028  O   ARG J 250      13.239 -20.720 -15.052  1.00 98.12           O  
ATOM   2029  CB  ARG J 250      14.331 -18.620 -16.576  1.00 97.96           C  
ATOM   2030  CG  ARG J 250      14.625 -19.574 -17.746  1.00 96.15           C  
ATOM   2031  CD  ARG J 250      16.131 -19.678 -18.044  1.00 95.83           C  
ATOM   2032  NE  ARG J 250      16.735 -18.365 -18.276  1.00 94.55           N  
ATOM   2033  CZ  ARG J 250      17.495 -17.666 -17.429  1.00 96.14           C  
ATOM   2034  NH1 ARG J 250      17.954 -18.150 -16.306  1.00 86.55           N  
ATOM   2035  NH2 ARG J 250      17.805 -16.438 -17.704  1.00 88.45           N  
ATOM   2036  N   CYS J 251      11.115 -20.180 -15.492  1.00 97.99           N  
ATOM   2037  CA  CYS J 251      10.538 -21.350 -14.839  1.00 97.87           C  
ATOM   2038  C   CYS J 251       9.423 -21.997 -15.663  1.00 97.55           C  
ATOM   2039  O   CYS J 251       8.801 -21.360 -16.515  1.00 96.70           O  
ATOM   2040  CB  CYS J 251      10.072 -20.966 -13.426  1.00 97.74           C  
ATOM   2041  SG  CYS J 251       8.685 -19.796 -13.490  1.00 97.70           S  
ATOM   2042  N   PHE J 252       9.177 -23.280 -15.392  1.00 96.00           N  
ATOM   2043  CA  PHE J 252       8.034 -24.026 -15.913  1.00 95.47           C  
ATOM   2044  C   PHE J 252       7.623 -25.124 -14.923  1.00 95.35           C  
ATOM   2045  O   PHE J 252       8.352 -25.428 -13.981  1.00 94.78           O  
ATOM   2046  CB  PHE J 252       8.338 -24.589 -17.314  1.00 94.93           C  
ATOM   2047  CG  PHE J 252       9.268 -25.788 -17.349  1.00 95.63           C  
ATOM   2048  CD1 PHE J 252      10.656 -25.621 -17.171  1.00 93.75           C  
ATOM   2049  CD2 PHE J 252       8.750 -27.075 -17.582  1.00 93.69           C  
ATOM   2050  CE1 PHE J 252      11.516 -26.727 -17.234  1.00 93.15           C  
ATOM   2051  CE2 PHE J 252       9.604 -28.187 -17.652  1.00 92.54           C  
ATOM   2052  CZ  PHE J 252      10.992 -28.011 -17.477  1.00 93.75           C  
ATOM   2053  N   ASN J 253       6.446 -25.715 -15.145  1.00 92.87           N  
ATOM   2054  CA  ASN J 253       5.925 -26.809 -14.328  1.00 90.70           C  
ATOM   2055  C   ASN J 253       5.779 -28.063 -15.199  1.00 89.58           C  
ATOM   2056  O   ASN J 253       5.036 -28.045 -16.179  1.00 86.47           O  
ATOM   2057  CB  ASN J 253       4.598 -26.352 -13.695  1.00 87.84           C  
ATOM   2058  CG  ASN J 253       4.005 -27.406 -12.774  0.99 82.13           C  
ATOM   2059  OD1 ASN J 253       3.736 -28.519 -13.174  0.99 73.08           O  
ATOM   2060  ND2 ASN J 253       3.789 -27.084 -11.523  0.99 72.36           N  
ATOM   2061  N   ASP J 254       6.493 -29.139 -14.848  1.00 88.46           N  
ATOM   2062  CA  ASP J 254       6.487 -30.364 -15.658  1.00 86.91           C  
ATOM   2063  C   ASP J 254       5.166 -31.140 -15.527  1.00 86.11           C  
ATOM   2064  O   ASP J 254       4.666 -31.662 -16.528  1.00 83.83           O  
ATOM   2065  CB  ASP J 254       7.701 -31.247 -15.321  1.00 85.35           C  
ATOM   2066  CG  ASP J 254       7.913 -32.355 -16.367  0.99 83.37           C  
ATOM   2067  OD1 ASP J 254       7.888 -32.033 -17.581  0.99 80.18           O  
ATOM   2068  OD2 ASP J 254       8.120 -33.526 -15.987  0.99 80.52           O  
ATOM   2069  N   ASP J 255       4.530 -31.139 -14.359  1.00 85.65           N  
ATOM   2070  CA  ASP J 255       3.255 -31.846 -14.126  1.00 82.99           C  
ATOM   2071  C   ASP J 255       2.116 -31.326 -15.009  1.00 82.76           C  
ATOM   2072  O   ASP J 255       1.225 -32.085 -15.410  1.00 80.58           O  
ATOM   2073  CB  ASP J 255       2.808 -31.672 -12.669  1.00 80.32           C  
ATOM   2074  CG  ASP J 255       3.787 -32.258 -11.665  0.99 77.37           C  
ATOM   2075  OD1 ASP J 255       4.233 -33.409 -11.900  0.99 73.83           O  
ATOM   2076  OD2 ASP J 255       4.066 -31.553 -10.675  0.99 73.23           O  
ATOM   2077  N   ILE J 256       2.127 -30.027 -15.302  1.00 81.96           N  
ATOM   2078  CA  ILE J 256       1.115 -29.397 -16.152  1.00 81.07           C  
ATOM   2079  C   ILE J 256       1.617 -29.332 -17.596  1.00 82.64           C  
ATOM   2080  O   ILE J 256       1.002 -29.882 -18.508  1.00 82.24           O  
ATOM   2081  CB  ILE J 256       0.719 -27.993 -15.627  0.99 78.86           C  
ATOM   2082  CG1 ILE J 256       0.222 -28.068 -14.160  0.98 73.97           C  
ATOM   2083  CG2 ILE J 256      -0.372 -27.386 -16.526  0.98 71.93           C  
ATOM   2084  CD1 ILE J 256      -0.084 -26.690 -13.553  0.98 66.19           C  
ATOM   2085  N   GLN J 257       2.723 -28.646 -17.800  0.99 83.77           N  
ATOM   2086  CA  GLN J 257       3.180 -28.253 -19.131  0.99 84.78           C  
ATOM   2087  C   GLN J 257       3.927 -29.393 -19.838  0.99 87.31           C  
ATOM   2088  O   GLN J 257       3.680 -29.649 -21.017  0.99 87.15           O  
ATOM   2089  CB  GLN J 257       4.063 -27.003 -19.023  0.99 83.52           C  
ATOM   2090  CG  GLN J 257       3.363 -25.797 -18.387  0.98 82.45           C  
ATOM   2091  CD  GLN J 257       4.340 -24.623 -18.286  0.98 80.12           C  
ATOM   2092  OE1 GLN J 257       5.253 -24.625 -17.477  0.98 76.18           O  
ATOM   2093  NE2 GLN J 257       4.220 -23.632 -19.132  0.98 75.16           N  
ATOM   2094  N   GLY J 258       4.798 -30.099 -19.135  1.00 86.12           N  
ATOM   2095  CA  GLY J 258       5.549 -31.231 -19.672  1.00 87.04           C  
ATOM   2096  C   GLY J 258       4.634 -32.415 -19.963  1.00 89.84           C  
ATOM   2097  O   GLY J 258       4.632 -32.935 -21.083  1.00 90.41           O  
ATOM   2098  N   THR J 259       3.776 -32.784 -19.011  1.00 86.33           N  
ATOM   2099  CA  THR J 259       2.755 -33.821 -19.222  1.00 86.49           C  
ATOM   2100  C   THR J 259       1.832 -33.451 -20.377  1.00 89.16           C  
ATOM   2101  O   THR J 259       1.611 -34.264 -21.274  1.00 89.72           O  
ATOM   2102  CB  THR J 259       1.916 -34.073 -17.961  1.00 84.19           C  
ATOM   2103  OG1 THR J 259       2.746 -34.436 -16.884  1.00 79.35           O  
ATOM   2104  CG2 THR J 259       0.920 -35.213 -18.141  1.00 78.12           C  
ATOM   2105  N   GLY J 260       1.314 -32.235 -20.402  1.00 88.71           N  
ATOM   2106  CA  GLY J 260       0.458 -31.762 -21.489  1.00 89.54           C  
ATOM   2107  C   GLY J 260       1.143 -31.852 -22.855  1.00 92.22           C  
ATOM   2108  O   GLY J 260       0.541 -32.353 -23.809  1.00 92.84           O  
ATOM   2109  N   ALA J 261       2.393 -31.448 -22.948  1.00 93.05           N  
ATOM   2110  CA  ALA J 261       3.164 -31.451 -24.187  1.00 94.09           C  
ATOM   2111  C   ALA J 261       3.435 -32.870 -24.717  1.00 95.24           C  
ATOM   2112  O   ALA J 261       3.189 -33.134 -25.899  1.00 95.45           O  
ATOM   2113  CB  ALA J 261       4.467 -30.674 -23.952  1.00 94.02           C  
ATOM   2114  N   VAL J 262       3.888 -33.796 -23.870  1.00 95.06           N  
ATOM   2115  CA  VAL J 262       4.179 -35.172 -24.305  1.00 95.31           C  
ATOM   2116  C   VAL J 262       2.904 -35.916 -24.690  1.00 96.05           C  
ATOM   2117  O   VAL J 262       2.870 -36.585 -25.727  1.00 95.99           O  
ATOM   2118  CB  VAL J 262       5.019 -35.951 -23.267  1.00 93.90           C  
ATOM   2119  CG1 VAL J 262       4.268 -36.319 -21.991  1.00 86.37           C  
ATOM   2120  CG2 VAL J 262       5.566 -37.247 -23.883  0.99 85.27           C  
ATOM   2121  N   ILE J 263       1.832 -35.771 -23.917  1.00 95.47           N  
ATOM   2122  CA  ILE J 263       0.566 -36.435 -24.224  1.00 95.65           C  
ATOM   2123  C   ILE J 263      -0.060 -35.859 -25.491  1.00 96.49           C  
ATOM   2124  O   ILE J 263      -0.532 -36.639 -26.312  1.00 96.44           O  
ATOM   2125  CB  ILE J 263      -0.397 -36.408 -23.017  1.00 94.44           C  
ATOM   2126  CG1 ILE J 263       0.182 -37.181 -21.803  1.00 90.92           C  
ATOM   2127  CG2 ILE J 263      -1.777 -36.988 -23.392  1.00 91.25           C  
ATOM   2128  CD1 ILE J 263       0.645 -38.618 -22.089  0.99 84.54           C  
ATOM   2129  N   ALA J 264      -0.022 -34.558 -25.709  1.00 97.03           N  
ATOM   2130  CA  ALA J 264      -0.538 -33.954 -26.934  1.00 97.30           C  
ATOM   2131  C   ALA J 264       0.193 -34.470 -28.185  1.00 97.58           C  
ATOM   2132  O   ALA J 264      -0.465 -34.833 -29.161  1.00 97.47           O  
ATOM   2133  CB  ALA J 264      -0.453 -32.432 -26.814  1.00 97.03           C  
ATOM   2134  N   ALA J 265       1.517 -34.593 -28.143  1.00 98.03           N  
ATOM   2135  CA  ALA J 265       2.309 -35.130 -29.249  1.00 98.16           C  
ATOM   2136  C   ALA J 265       1.888 -36.564 -29.618  1.00 98.18           C  
ATOM   2137  O   ALA J 265       1.575 -36.845 -30.779  1.00 97.90           O  
ATOM   2138  CB  ALA J 265       3.792 -35.056 -28.864  1.00 98.06           C  
ATOM   2139  N   GLY J 266       1.806 -37.455 -28.637  1.00 98.12           N  
ATOM   2140  CA  GLY J 266       1.359 -38.834 -28.850  1.00 98.09           C  
ATOM   2141  C   GLY J 266      -0.118 -38.938 -29.226  1.00 98.28           C  
ATOM   2142  O   GLY J 266      -0.491 -39.773 -30.052  1.00 98.07           O  
ATOM   2143  N   PHE J 267      -0.960 -38.072 -28.677  1.00 98.26           N  
ATOM   2144  CA  PHE J 267      -2.395 -38.064 -28.952  1.00 98.31           C  
ATOM   2145  C   PHE J 267      -2.704 -37.697 -30.403  1.00 98.29           C  
ATOM   2146  O   PHE J 267      -3.545 -38.343 -31.030  1.00 98.02           O  
ATOM   2147  CB  PHE J 267      -3.107 -37.115 -27.982  1.00 98.20           C  
ATOM   2148  CG  PHE J 267      -4.610 -37.232 -28.063  1.00 98.11           C  
ATOM   2149  CD1 PHE J 267      -5.357 -36.383 -28.897  1.00 96.92           C  
ATOM   2150  CD2 PHE J 267      -5.267 -38.238 -27.336  1.00 97.05           C  
ATOM   2151  CE1 PHE J 267      -6.749 -36.536 -29.006  1.00 96.25           C  
ATOM   2152  CE2 PHE J 267      -6.654 -38.398 -27.438  1.00 96.17           C  
ATOM   2153  CZ  PHE J 267      -7.398 -37.547 -28.275  1.00 96.61           C  
ATOM   2154  N   LEU J 268      -2.006 -36.739 -30.983  1.00 98.19           N  
ATOM   2155  CA  LEU J 268      -2.183 -36.413 -32.404  1.00 98.07           C  
ATOM   2156  C   LEU J 268      -1.717 -37.550 -33.324  1.00 98.05           C  
ATOM   2157  O   LEU J 268      -2.328 -37.780 -34.372  1.00 97.39           O  
ATOM   2158  CB  LEU J 268      -1.472 -35.092 -32.729  1.00 97.44           C  
ATOM   2159  CG  LEU J 268      -2.145 -33.848 -32.111  1.00 94.52           C  
ATOM   2160  CD1 LEU J 268      -1.414 -32.606 -32.602  1.00 86.51           C  
ATOM   2161  CD2 LEU J 268      -3.610 -33.691 -32.513  1.00 85.60           C  
ATOM   2162  N   ASN J 269      -0.721 -38.328 -32.915  1.00 98.11           N  
ATOM   2163  CA  ASN J 269      -0.358 -39.566 -33.608  1.00 97.97           C  
ATOM   2164  C   ASN J 269      -1.428 -40.657 -33.437  1.00 97.92           C  
ATOM   2165  O   ASN J 269      -1.761 -41.350 -34.402  1.00 97.44           O  
ATOM   2166  CB  ASN J 269       1.038 -40.008 -33.139  1.00 97.65           C  
ATOM   2167  CG  ASN J 269       2.141 -39.135 -33.723  1.00 97.01           C  
ATOM   2168  OD1 ASN J 269       1.995 -38.555 -34.792  1.00 92.67           O  
ATOM   2169  ND2 ASN J 269       3.268 -39.054 -33.060  1.00 92.19           N  
ATOM   2170  N   ALA J 270      -2.042 -40.768 -32.261  1.00 98.13           N  
ATOM   2171  CA  ALA J 270      -3.169 -41.674 -32.039  1.00 98.19           C  
ATOM   2172  C   ALA J 270      -4.389 -41.298 -32.895  1.00 98.15           C  
ATOM   2173  O   ALA J 270      -5.034 -42.185 -33.457  1.00 97.81           O  
ATOM   2174  CB  ALA J 270      -3.505 -41.709 -30.545  1.00 98.11           C  
ATOM   2175  N   ILE J 271      -4.673 -40.010 -33.068  1.00 97.96           N  
ATOM   2176  CA  ILE J 271      -5.720 -39.526 -33.982  1.00 97.83           C  
ATOM   2177  C   ILE J 271      -5.469 -40.015 -35.410  1.00 97.62           C  
ATOM   2178  O   ILE J 271      -6.388 -40.549 -36.026  1.00 96.77           O  
ATOM   2179  CB  ILE J 271      -5.853 -37.985 -33.911  1.00 97.45           C  
ATOM   2180  CG1 ILE J 271      -6.594 -37.609 -32.605  1.00 95.03           C  
ATOM   2181  CG2 ILE J 271      -6.595 -37.419 -35.133  1.00 95.01           C  
ATOM   2182  CD1 ILE J 271      -6.687 -36.103 -32.348  1.00 86.40           C  
ATOM   2183  N   LYS J 272      -4.247 -39.933 -35.921  1.00 97.09           N  
ATOM   2184  CA  LYS J 272      -3.903 -40.477 -37.250  1.00 96.48           C  
ATOM   2185  C   LYS J 272      -4.220 -41.971 -37.345  1.00 96.64           C  
ATOM   2186  O   LYS J 272      -4.835 -42.403 -38.315  1.00 95.39           O  
ATOM   2187  CB  LYS J 272      -2.417 -40.269 -37.579  1.00 94.79           C  
ATOM   2188  CG  LYS J 272      -1.995 -38.819 -37.843  0.98 86.13           C  
ATOM   2189  CD  LYS J 272      -0.500 -38.834 -38.196  0.97 85.34           C  
ATOM   2190  CE  LYS J 272       0.084 -37.468 -38.541  0.96 78.44           C  
ATOM   2191  NZ  LYS J 272       1.519 -37.616 -38.893  0.96 72.54           N  
ATOM   2192  N   LEU J 273      -3.857 -42.750 -36.336  1.00 96.94           N  
ATOM   2193  CA  LEU J 273      -4.112 -44.194 -36.308  1.00 96.77           C  
ATOM   2194  C   LEU J 273      -5.595 -44.544 -36.127  1.00 96.87           C  
ATOM   2195  O   LEU J 273      -6.024 -45.606 -36.582  1.00 96.16           O  
ATOM   2196  CB  LEU J 273      -3.282 -44.845 -35.186  1.00 96.33           C  
ATOM   2197  CG  LEU J 273      -1.754 -44.816 -35.384  1.00 95.22           C  
ATOM   2198  CD1 LEU J 273      -1.099 -45.514 -34.189  1.00 93.47           C  
ATOM   2199  CD2 LEU J 273      -1.314 -45.541 -36.661  0.99 93.13           C  
ATOM   2200  N   SER J 274      -6.381 -43.687 -35.479  1.00 97.34           N  
ATOM   2201  CA  SER J 274      -7.813 -43.909 -35.243  1.00 97.39           C  
ATOM   2202  C   SER J 274      -8.658 -43.768 -36.511  1.00 97.30           C  
ATOM   2203  O   SER J 274      -9.736 -44.351 -36.591  1.00 96.20           O  
ATOM   2204  CB  SER J 274      -8.337 -42.964 -34.152  1.00 97.11           C  
ATOM   2205  OG  SER J 274      -8.540 -41.651 -34.630  1.00 95.76           O  
ATOM   2206  N   GLY J 275      -8.208 -42.998 -37.486  1.00 96.53           N  
ATOM   2207  CA  GLY J 275      -8.980 -42.648 -38.683  1.00 96.14           C  
ATOM   2208  C   GLY J 275     -10.117 -41.649 -38.431  1.00 96.84           C  
ATOM   2209  O   GLY J 275     -10.854 -41.322 -39.363  1.00 95.20           O  
ATOM   2210  N   VAL J 276     -10.269 -41.152 -37.205  1.00 97.01           N  
ATOM   2211  CA  VAL J 276     -11.304 -40.180 -36.820  1.00 97.47           C  
ATOM   2212  C   VAL J 276     -10.682 -38.787 -36.718  1.00 97.77           C  
ATOM   2213  O   VAL J 276      -9.710 -38.589 -35.992  1.00 97.20           O  
ATOM   2214  CB  VAL J 276     -11.988 -40.595 -35.499  1.00 97.13           C  
ATOM   2215  CG1 VAL J 276     -13.084 -39.606 -35.095  0.99 95.57           C  
ATOM   2216  CG2 VAL J 276     -12.631 -41.980 -35.611  0.99 95.79           C  
ATOM   2217  N   SER J 277     -11.263 -37.821 -37.421  1.00 97.38           N  
ATOM   2218  CA  SER J 277     -10.787 -36.429 -37.428  1.00 97.15           C  
ATOM   2219  C   SER J 277     -10.747 -35.821 -36.014  1.00 97.73           C  
ATOM   2220  O   SER J 277     -11.641 -36.104 -35.215  1.00 97.05           O  
ATOM   2221  CB  SER J 277     -11.695 -35.579 -38.320  1.00 95.47           C  
ATOM   2222  OG  SER J 277     -11.366 -34.200 -38.244  0.99 85.86           O  
ATOM   2223  N   PRO J 278      -9.802 -34.918 -35.719  1.00 97.74           N  
ATOM   2224  CA  PRO J 278      -9.771 -34.194 -34.441  1.00 97.77           C  
ATOM   2225  C   PRO J 278     -11.109 -33.545 -34.063  1.00 98.04           C  
ATOM   2226  O   PRO J 278     -11.520 -33.626 -32.912  1.00 97.44           O  
ATOM   2227  CB  PRO J 278      -8.679 -33.127 -34.605  1.00 96.93           C  
ATOM   2228  CG  PRO J 278      -7.744 -33.719 -35.652  1.00 94.60           C  
ATOM   2229  CD  PRO J 278      -8.671 -34.534 -36.550  1.00 97.10           C  
ATOM   2230  N   LEU J 279     -11.825 -32.974 -35.027  1.00 97.85           N  
ATOM   2231  CA  LEU J 279     -13.130 -32.326 -34.796  1.00 97.83           C  
ATOM   2232  C   LEU J 279     -14.285 -33.312 -34.562  1.00 97.90           C  
ATOM   2233  O   LEU J 279     -15.345 -32.911 -34.081  1.00 96.67           O  
ATOM   2234  CB  LEU J 279     -13.464 -31.415 -35.985  1.00 97.08           C  
ATOM   2235  CG  LEU J 279     -12.530 -30.207 -36.167  0.99 94.93           C  
ATOM   2236  CD1 LEU J 279     -12.950 -29.441 -37.422  0.99 92.12           C  
ATOM   2237  CD2 LEU J 279     -12.585 -29.246 -34.979  0.99 91.21           C  
ATOM   2238  N   GLN J 280     -14.109 -34.587 -34.917  1.00 98.06           N  
ATOM   2239  CA  GLN J 280     -15.105 -35.647 -34.721  1.00 97.89           C  
ATOM   2240  C   GLN J 280     -14.812 -36.505 -33.487  1.00 98.12           C  
ATOM   2241  O   GLN J 280     -15.613 -37.380 -33.149  1.00 97.38           O  
ATOM   2242  CB  GLN J 280     -15.182 -36.518 -35.979  1.00 97.11           C  
ATOM   2243  CG  GLN J 280     -15.713 -35.756 -37.200  0.97 91.66           C  
ATOM   2244  CD  GLN J 280     -15.694 -36.618 -38.464  0.97 83.88           C  
ATOM   2245  OE1 GLN J 280     -14.838 -37.455 -38.666  0.97 74.54           O  
ATOM   2246  NE2 GLN J 280     -16.636 -36.424 -39.349  0.96 69.77           N  
ATOM   2247  N   GLN J 281     -13.697 -36.271 -32.811  1.00 98.15           N  
ATOM   2248  CA  GLN J 281     -13.402 -36.934 -31.544  1.00 98.14           C  
ATOM   2249  C   GLN J 281     -14.409 -36.507 -30.466  1.00 98.18           C  
ATOM   2250  O   GLN J 281     -14.863 -35.362 -30.414  1.00 97.59           O  
ATOM   2251  CB  GLN J 281     -11.955 -36.650 -31.104  1.00 97.82           C  
ATOM   2252  CG  GLN J 281     -10.895 -37.279 -32.023  1.00 96.91           C  
ATOM   2253  CD  GLN J 281     -10.822 -38.805 -31.943  1.00 97.50           C  
ATOM   2254  OE1 GLN J 281     -11.217 -39.427 -30.970  1.00 91.78           O  
ATOM   2255  NE2 GLN J 281     -10.291 -39.443 -32.956  1.00 91.47           N  
ATOM   2256  N   ARG J 282     -14.744 -37.439 -29.585  1.00 98.43           N  
ATOM   2257  CA  ARG J 282     -15.493 -37.200 -28.349  1.00 98.43           C  
ATOM   2258  C   ARG J 282     -14.667 -37.781 -27.214  1.00 98.59           C  
ATOM   2259  O   ARG J 282     -14.579 -39.004 -27.069  1.00 98.27           O  
ATOM   2260  CB  ARG J 282     -16.893 -37.815 -28.430  1.00 97.80           C  
ATOM   2261  CG  ARG J 282     -17.765 -37.186 -29.527  0.99 94.14           C  
ATOM   2262  CD  ARG J 282     -19.193 -37.763 -29.542  0.99 89.94           C  
ATOM   2263  NE  ARG J 282     -19.220 -39.212 -29.784  0.98 84.08           N  
ATOM   2264  CZ  ARG J 282     -19.072 -39.844 -30.953  0.98 80.33           C  
ATOM   2265  NH1 ARG J 282     -18.911 -39.189 -32.074  0.98 70.55           N  
ATOM   2266  NH2 ARG J 282     -19.078 -41.149 -31.010  0.98 70.83           N  
ATOM   2267  N   ILE J 283     -14.025 -36.922 -26.459  1.00 98.38           N  
ATOM   2268  CA  ILE J 283     -12.946 -37.279 -25.541  1.00 98.44           C  
ATOM   2269  C   ILE J 283     -13.453 -37.151 -24.109  1.00 98.45           C  
ATOM   2270  O   ILE J 283     -13.626 -36.042 -23.604  1.00 98.17           O  
ATOM   2271  CB  ILE J 283     -11.704 -36.387 -25.796  1.00 98.30           C  
ATOM   2272  CG1 ILE J 283     -11.261 -36.417 -27.283  1.00 97.54           C  
ATOM   2273  CG2 ILE J 283     -10.558 -36.832 -24.872  1.00 97.71           C  
ATOM   2274  CD1 ILE J 283     -10.280 -35.304 -27.646  0.99 96.43           C  
ATOM   2275  N   VAL J 284     -13.686 -38.279 -23.444  1.00 98.45           N  
ATOM   2276  CA  VAL J 284     -13.977 -38.281 -22.005  1.00 98.45           C  
ATOM   2277  C   VAL J 284     -12.663 -38.269 -21.232  1.00 98.34           C  
ATOM   2278  O   VAL J 284     -11.815 -39.136 -21.424  1.00 97.84           O  
ATOM   2279  CB  VAL J 284     -14.895 -39.456 -21.605  1.00 98.32           C  
ATOM   2280  CG1 VAL J 284     -14.978 -39.652 -20.085  0.99 97.52           C  
ATOM   2281  CG2 VAL J 284     -16.316 -39.188 -22.113  0.99 97.46           C  
ATOM   2282  N   VAL J 285     -12.512 -37.294 -20.353  1.00 97.98           N  
ATOM   2283  CA  VAL J 285     -11.339 -37.127 -19.487  1.00 97.69           C  
ATOM   2284  C   VAL J 285     -11.747 -37.436 -18.053  1.00 97.67           C  
ATOM   2285  O   VAL J 285     -12.453 -36.646 -17.419  1.00 97.08           O  
ATOM   2286  CB  VAL J 285     -10.725 -35.717 -19.601  1.00 96.88           C  
ATOM   2287  CG1 VAL J 285      -9.388 -35.655 -18.852  0.99 95.42           C  
ATOM   2288  CG2 VAL J 285     -10.483 -35.302 -21.058  0.99 95.68           C  
ATOM   2289  N   PHE J 286     -11.303 -38.576 -17.538  1.00 97.44           N  
ATOM   2290  CA  PHE J 286     -11.512 -38.952 -16.144  1.00 97.18           C  
ATOM   2291  C   PHE J 286     -10.462 -38.270 -15.258  1.00 96.28           C  
ATOM   2292  O   PHE J 286      -9.267 -38.565 -15.333  1.00 94.49           O  
ATOM   2293  CB  PHE J 286     -11.501 -40.477 -16.004  1.00 96.99           C  
ATOM   2294  CG  PHE J 286     -11.820 -40.939 -14.594  1.00 96.97           C  
ATOM   2295  CD1 PHE J 286     -10.796 -41.423 -13.759  0.99 95.19           C  
ATOM   2296  CD2 PHE J 286     -13.137 -40.859 -14.103  0.99 95.34           C  
ATOM   2297  CE1 PHE J 286     -11.085 -41.830 -12.446  0.99 94.15           C  
ATOM   2298  CE2 PHE J 286     -13.431 -41.262 -12.792  0.99 94.20           C  
ATOM   2299  CZ  PHE J 286     -12.401 -41.754 -11.962  0.99 94.39           C  
ATOM   2300  N   GLY J 287     -10.930 -37.340 -14.440  0.99 95.58           N  
ATOM   2301  CA  GLY J 287     -10.103 -36.396 -13.697  0.99 94.26           C  
ATOM   2302  C   GLY J 287     -10.189 -34.986 -14.285  0.99 94.13           C  
ATOM   2303  O   GLY J 287     -10.221 -34.791 -15.499  0.99 92.29           O  
ATOM   2304  N   ALA J 288     -10.235 -33.990 -13.406  0.99 90.25           N  
ATOM   2305  CA  ALA J 288     -10.350 -32.575 -13.768  0.99 88.84           C  
ATOM   2306  C   ALA J 288      -9.391 -31.687 -12.952  0.99 87.80           C  
ATOM   2307  O   ALA J 288      -9.665 -30.507 -12.706  0.99 83.67           O  
ATOM   2308  CB  ALA J 288     -11.826 -32.156 -13.651  0.99 88.06           C  
ATOM   2309  N   GLY J 289      -8.289 -32.265 -12.489  0.99 85.56           N  
ATOM   2310  CA  GLY J 289      -7.207 -31.545 -11.813  0.99 84.06           C  
ATOM   2311  C   GLY J 289      -6.338 -30.738 -12.782  0.99 84.92           C  
ATOM   2312  O   GLY J 289      -6.613 -30.687 -13.984  0.99 83.89           O  
ATOM   2313  N   SER J 290      -5.271 -30.139 -12.258  1.00 79.44           N  
ATOM   2314  CA  SER J 290      -4.324 -29.332 -13.045  1.00 77.55           C  
ATOM   2315  C   SER J 290      -3.754 -30.093 -14.243  1.00 79.26           C  
ATOM   2316  O   SER J 290      -3.861 -29.612 -15.374  1.00 78.45           O  
ATOM   2317  CB  SER J 290      -3.179 -28.846 -12.136  1.00 73.91           C  
ATOM   2318  OG  SER J 290      -2.625 -29.935 -11.416  0.98 66.35           O  
ATOM   2319  N   ALA J 291      -3.265 -31.322 -14.032  1.00 81.91           N  
ATOM   2320  CA  ALA J 291      -2.728 -32.154 -15.104  1.00 81.68           C  
ATOM   2321  C   ALA J 291      -3.782 -32.499 -16.173  1.00 84.37           C  
ATOM   2322  O   ALA J 291      -3.498 -32.413 -17.365  1.00 84.80           O  
ATOM   2323  CB  ALA J 291      -2.121 -33.418 -14.480  1.00 79.67           C  
ATOM   2324  N   ALA J 292      -5.014 -32.838 -15.763  1.00 87.72           N  
ATOM   2325  CA  ALA J 292      -6.090 -33.165 -16.704  1.00 89.26           C  
ATOM   2326  C   ALA J 292      -6.470 -31.968 -17.588  1.00 90.35           C  
ATOM   2327  O   ALA J 292      -6.598 -32.102 -18.809  1.00 90.55           O  
ATOM   2328  CB  ALA J 292      -7.300 -33.677 -15.906  0.99 89.65           C  
ATOM   2329  N   VAL J 293      -6.615 -30.791 -16.987  1.00 88.18           N  
ATOM   2330  CA  VAL J 293      -6.891 -29.541 -17.713  1.00 88.08           C  
ATOM   2331  C   VAL J 293      -5.707 -29.153 -18.598  1.00 88.61           C  
ATOM   2332  O   VAL J 293      -5.910 -28.785 -19.755  1.00 88.30           O  
ATOM   2333  CB  VAL J 293      -7.253 -28.412 -16.723  1.00 87.36           C  
ATOM   2334  CG1 VAL J 293      -7.401 -27.052 -17.411  0.99 84.97           C  
ATOM   2335  CG2 VAL J 293      -8.579 -28.723 -16.025  0.99 84.93           C  
ATOM   2336  N   GLY J 294      -4.487 -29.285 -18.105  1.00 85.23           N  
ATOM   2337  CA  GLY J 294      -3.266 -29.043 -18.879  1.00 85.09           C  
ATOM   2338  C   GLY J 294      -3.185 -29.929 -20.121  1.00 87.88           C  
ATOM   2339  O   GLY J 294      -3.034 -29.416 -21.225  1.00 88.46           O  
ATOM   2340  N   VAL J 295      -3.391 -31.243 -19.964  1.00 89.61           N  
ATOM   2341  CA  VAL J 295      -3.417 -32.194 -21.089  1.00 90.91           C  
ATOM   2342  C   VAL J 295      -4.488 -31.824 -22.116  1.00 92.66           C  
ATOM   2343  O   VAL J 295      -4.189 -31.757 -23.307  1.00 93.11           O  
ATOM   2344  CB  VAL J 295      -3.606 -33.638 -20.579  1.00 90.64           C  
ATOM   2345  CG1 VAL J 295      -3.950 -34.636 -21.691  0.99 88.66           C  
ATOM   2346  CG2 VAL J 295      -2.318 -34.137 -19.913  0.99 88.63           C  
ATOM   2347  N   ALA J 296      -5.718 -31.542 -21.685  1.00 92.88           N  
ATOM   2348  CA  ALA J 296      -6.798 -31.174 -22.601  1.00 93.70           C  
ATOM   2349  C   ALA J 296      -6.482 -29.883 -23.382  1.00 94.37           C  
ATOM   2350  O   ALA J 296      -6.628 -29.844 -24.605  1.00 94.48           O  
ATOM   2351  CB  ALA J 296      -8.103 -31.059 -21.799  1.00 93.94           C  
ATOM   2352  N   ASN J 297      -5.992 -28.859 -22.698  1.00 92.87           N  
ATOM   2353  CA  ASN J 297      -5.614 -27.592 -23.326  1.00 92.38           C  
ATOM   2354  C   ASN J 297      -4.450 -27.760 -24.310  1.00 93.47           C  
ATOM   2355  O   ASN J 297      -4.508 -27.216 -25.411  1.00 93.35           O  
ATOM   2356  CB  ASN J 297      -5.266 -26.564 -22.233  1.00 90.77           C  
ATOM   2357  CG  ASN J 297      -6.490 -26.020 -21.503  0.99 87.09           C  
ATOM   2358  OD1 ASN J 297      -7.612 -26.045 -21.983  0.99 80.55           O  
ATOM   2359  ND2 ASN J 297      -6.289 -25.463 -20.334  0.99 77.22           N  
ATOM   2360  N   ASN J 298      -3.433 -28.552 -23.957  1.00 93.22           N  
ATOM   2361  CA  ASN J 298      -2.296 -28.802 -24.847  1.00 93.48           C  
ATOM   2362  C   ASN J 298      -2.694 -29.607 -26.084  1.00 95.05           C  
ATOM   2363  O   ASN J 298      -2.250 -29.269 -27.180  1.00 95.04           O  
ATOM   2364  CB  ASN J 298      -1.162 -29.490 -24.079  1.00 91.46           C  
ATOM   2365  CG  ASN J 298      -0.336 -28.489 -23.283  0.99 84.42           C  
ATOM   2366  OD1 ASN J 298      -0.719 -28.049 -22.218  0.99 74.36           O  
ATOM   2367  ND2 ASN J 298       0.806 -28.090 -23.793  0.99 71.05           N  
ATOM   2368  N   ILE J 299      -3.563 -30.619 -25.950  1.00 96.15           N  
ATOM   2369  CA  ILE J 299      -4.105 -31.343 -27.108  1.00 96.88           C  
ATOM   2370  C   ILE J 299      -4.833 -30.373 -28.042  1.00 97.27           C  
ATOM   2371  O   ILE J 299      -4.566 -30.363 -29.246  1.00 97.29           O  
ATOM   2372  CB  ILE J 299      -5.035 -32.501 -26.659  1.00 97.06           C  
ATOM   2373  CG1 ILE J 299      -4.207 -33.638 -26.012  1.00 96.36           C  
ATOM   2374  CG2 ILE J 299      -5.835 -33.060 -27.854  1.00 96.52           C  
ATOM   2375  CD1 ILE J 299      -5.061 -34.673 -25.267  0.99 95.37           C  
ATOM   2376  N   ALA J 300      -5.723 -29.536 -27.509  1.00 96.87           N  
ATOM   2377  CA  ALA J 300      -6.467 -28.565 -28.309  1.00 97.06           C  
ATOM   2378  C   ALA J 300      -5.537 -27.538 -28.983  1.00 97.39           C  
ATOM   2379  O   ALA J 300      -5.678 -27.276 -30.179  1.00 97.26           O  
ATOM   2380  CB  ALA J 300      -7.520 -27.895 -27.414  1.00 96.80           C  
ATOM   2381  N   ALA J 301      -4.569 -27.004 -28.255  1.00 96.81           N  
ATOM   2382  CA  ALA J 301      -3.612 -26.027 -28.776  1.00 96.77           C  
ATOM   2383  C   ALA J 301      -2.712 -26.621 -29.869  1.00 97.27           C  
ATOM   2384  O   ALA J 301      -2.543 -26.008 -30.926  1.00 97.06           O  
ATOM   2385  CB  ALA J 301      -2.786 -25.477 -27.606  1.00 95.85           C  
ATOM   2386  N   LEU J 302      -2.184 -27.835 -29.658  1.00 97.28           N  
ATOM   2387  CA  LEU J 302      -1.330 -28.500 -30.641  1.00 97.61           C  
ATOM   2388  C   LEU J 302      -2.128 -28.901 -31.890  1.00 97.78           C  
ATOM   2389  O   LEU J 302      -1.671 -28.663 -33.006  1.00 97.56           O  
ATOM   2390  CB  LEU J 302      -0.632 -29.706 -29.992  1.00 97.56           C  
ATOM   2391  CG  LEU J 302       0.418 -30.364 -30.912  1.00 97.03           C  
ATOM   2392  CD1 LEU J 302       1.569 -29.411 -31.252  1.00 96.32           C  
ATOM   2393  CD2 LEU J 302       1.008 -31.593 -30.240  1.00 96.18           C  
ATOM   2394  N   ALA J 303      -3.338 -29.434 -31.723  1.00 97.84           N  
ATOM   2395  CA  ALA J 303      -4.217 -29.738 -32.847  1.00 97.91           C  
ATOM   2396  C   ALA J 303      -4.579 -28.472 -33.639  1.00 97.97           C  
ATOM   2397  O   ALA J 303      -4.519 -28.480 -34.866  1.00 97.53           O  
ATOM   2398  CB  ALA J 303      -5.463 -30.469 -32.328  1.00 97.68           C  
ATOM   2399  N   ALA J 304      -4.881 -27.364 -32.971  1.00 97.90           N  
ATOM   2400  CA  ALA J 304      -5.141 -26.084 -33.632  1.00 97.86           C  
ATOM   2401  C   ALA J 304      -3.929 -25.599 -34.440  1.00 97.82           C  
ATOM   2402  O   ALA J 304      -4.078 -25.181 -35.590  1.00 97.18           O  
ATOM   2403  CB  ALA J 304      -5.557 -25.053 -32.570  1.00 97.51           C  
ATOM   2404  N   ARG J 305      -2.725 -25.713 -33.877  1.00 97.17           N  
ATOM   2405  CA  ARG J 305      -1.478 -25.312 -34.547  1.00 96.77           C  
ATOM   2406  C   ARG J 305      -1.156 -26.201 -35.752  1.00 96.75           C  
ATOM   2407  O   ARG J 305      -0.820 -25.675 -36.810  1.00 95.30           O  
ATOM   2408  CB  ARG J 305      -0.343 -25.301 -33.501  1.00 95.71           C  
ATOM   2409  CG  ARG J 305       1.021 -24.880 -34.060  1.00 92.86           C  
ATOM   2410  CD  ARG J 305       1.991 -24.690 -32.883  1.00 91.30           C  
ATOM   2411  NE  ARG J 305       3.383 -24.458 -33.306  1.00 89.52           N  
ATOM   2412  CZ  ARG J 305       4.346 -23.926 -32.559  0.99 90.21           C  
ATOM   2413  NH1 ARG J 305       4.113 -23.410 -31.389  0.99 82.69           N  
ATOM   2414  NH2 ARG J 305       5.576 -23.916 -32.968  0.99 83.91           N  
ATOM   2415  N   MET J 306      -1.273 -27.520 -35.614  1.00 96.38           N  
ATOM   2416  CA  MET J 306      -0.851 -28.467 -36.654  1.00 96.04           C  
ATOM   2417  C   MET J 306      -1.905 -28.675 -37.749  1.00 96.31           C  
ATOM   2418  O   MET J 306      -1.562 -28.738 -38.928  1.00 95.10           O  
ATOM   2419  CB  MET J 306      -0.470 -29.811 -36.017  1.00 94.87           C  
ATOM   2420  CG  MET J 306       0.783 -29.687 -35.140  0.99 90.24           C  
ATOM   2421  SD  MET J 306       1.376 -31.258 -34.467  0.99 88.84           S  
ATOM   2422  CE  MET J 306       2.096 -32.010 -35.946  0.99 76.77           C  
ATOM   2423  N   TYR J 307      -3.187 -28.758 -37.393  1.00 97.05           N  
ATOM   2424  CA  TYR J 307      -4.290 -28.965 -38.343  1.00 96.94           C  
ATOM   2425  C   TYR J 307      -4.912 -27.656 -38.837  1.00 96.98           C  
ATOM   2426  O   TYR J 307      -5.724 -27.682 -39.760  1.00 95.41           O  
ATOM   2427  CB  TYR J 307      -5.356 -29.877 -37.716  1.00 96.52           C  
ATOM   2428  CG  TYR J 307      -4.930 -31.323 -37.558  1.00 96.17           C  
ATOM   2429  CD1 TYR J 307      -5.262 -32.267 -38.548  1.00 93.95           C  
ATOM   2430  CD2 TYR J 307      -4.200 -31.743 -36.425  1.00 93.91           C  
ATOM   2431  CE1 TYR J 307      -4.889 -33.611 -38.411  1.00 92.69           C  
ATOM   2432  CE2 TYR J 307      -3.817 -33.082 -36.276  1.00 92.98           C  
ATOM   2433  CZ  TYR J 307      -4.168 -34.012 -37.269  1.00 93.57           C  
ATOM   2434  OH  TYR J 307      -3.805 -35.337 -37.122  1.00 91.44           O  
ATOM   2435  N   LYS J 308      -4.566 -26.526 -38.260  1.00 96.97           N  
ATOM   2436  CA  LYS J 308      -5.151 -25.206 -38.574  1.00 96.95           C  
ATOM   2437  C   LYS J 308      -6.660 -25.125 -38.310  1.00 97.11           C  
ATOM   2438  O   LYS J 308      -7.375 -24.390 -38.988  1.00 94.75           O  
ATOM   2439  CB  LYS J 308      -4.765 -24.751 -40.000  1.00 95.98           C  
ATOM   2440  CG  LYS J 308      -3.263 -24.849 -40.335  0.96 91.19           C  
ATOM   2441  CD  LYS J 308      -2.400 -24.028 -39.385  0.94 82.51           C  
ATOM   2442  CE  LYS J 308      -0.925 -24.180 -39.762  0.93 72.70           C  
ATOM   2443  NZ  LYS J 308      -0.037 -23.777 -38.647  0.93 63.15           N  
ATOM   2444  N   PHE J 309      -7.153 -25.894 -37.335  1.00 97.27           N  
ATOM   2445  CA  PHE J 309      -8.550 -25.825 -36.891  1.00 97.15           C  
ATOM   2446  C   PHE J 309      -8.738 -24.751 -35.812  1.00 97.48           C  
ATOM   2447  O   PHE J 309      -7.806 -24.464 -35.054  1.00 96.63           O  
ATOM   2448  CB  PHE J 309      -9.024 -27.204 -36.401  1.00 96.22           C  
ATOM   2449  CG  PHE J 309      -9.056 -28.299 -37.453  0.99 96.03           C  
ATOM   2450  CD1 PHE J 309      -9.325 -28.013 -38.807  0.99 93.25           C  
ATOM   2451  CD2 PHE J 309      -8.839 -29.636 -37.066  0.99 92.99           C  
ATOM   2452  CE1 PHE J 309      -9.362 -29.042 -39.762  0.99 91.98           C  
ATOM   2453  CE2 PHE J 309      -8.878 -30.667 -38.014  0.99 91.93           C  
ATOM   2454  CZ  PHE J 309      -9.138 -30.375 -39.365  0.99 92.38           C  
ATOM   2455  N   PRO J 310      -9.946 -24.163 -35.698  1.00 97.60           N  
ATOM   2456  CA  PRO J 310     -10.248 -23.236 -34.609  1.00 97.54           C  
ATOM   2457  C   PRO J 310     -10.138 -23.931 -33.249  1.00 97.56           C  
ATOM   2458  O   PRO J 310     -10.776 -24.959 -33.017  1.00 96.72           O  
ATOM   2459  CB  PRO J 310     -11.672 -22.730 -34.879  1.00 96.93           C  
ATOM   2460  CG  PRO J 310     -11.901 -22.999 -36.367  1.00 94.93           C  
ATOM   2461  CD  PRO J 310     -11.084 -24.265 -36.605  1.00 97.22           C  
ATOM   2462  N   VAL J 311      -9.374 -23.364 -32.327  1.00 97.02           N  
ATOM   2463  CA  VAL J 311      -9.155 -23.965 -31.002  1.00 96.49           C  
ATOM   2464  C   VAL J 311     -10.464 -24.132 -30.221  1.00 96.67           C  
ATOM   2465  O   VAL J 311     -10.645 -25.136 -29.542  1.00 95.56           O  
ATOM   2466  CB  VAL J 311      -8.106 -23.167 -30.198  1.00 94.59           C  
ATOM   2467  CG1 VAL J 311      -8.610 -21.794 -29.736  0.99 87.13           C  
ATOM   2468  CG2 VAL J 311      -7.616 -23.961 -28.987  0.99 87.50           C  
ATOM   2469  N   GLN J 312     -11.409 -23.210 -30.374  1.00 96.16           N  
ATOM   2470  CA  GLN J 312     -12.715 -23.277 -29.717  1.00 95.25           C  
ATOM   2471  C   GLN J 312     -13.550 -24.491 -30.162  1.00 95.77           C  
ATOM   2472  O   GLN J 312     -14.349 -24.992 -29.374  1.00 94.68           O  
ATOM   2473  CB  GLN J 312     -13.503 -21.969 -29.922  1.00 93.28           C  
ATOM   2474  CG  GLN J 312     -13.909 -21.619 -31.369  0.96 82.39           C  
ATOM   2475  CD  GLN J 312     -12.835 -20.898 -32.196  0.95 75.18           C  
ATOM   2476  OE1 GLN J 312     -11.685 -20.769 -31.810  0.95 69.77           O  
ATOM   2477  NE2 GLN J 312     -13.197 -20.405 -33.358  0.95 65.33           N  
ATOM   2478  N   ASP J 313     -13.372 -24.978 -31.387  1.00 96.71           N  
ATOM   2479  CA  ASP J 313     -14.088 -26.154 -31.882  1.00 96.81           C  
ATOM   2480  C   ASP J 313     -13.426 -27.447 -31.400  1.00 97.10           C  
ATOM   2481  O   ASP J 313     -14.119 -28.410 -31.084  1.00 96.49           O  
ATOM   2482  CB  ASP J 313     -14.213 -26.097 -33.408  1.00 96.45           C  
ATOM   2483  CG  ASP J 313     -15.084 -24.924 -33.877  0.99 95.52           C  
ATOM   2484  OD1 ASP J 313     -16.014 -24.523 -33.127  0.99 92.87           O  
ATOM   2485  OD2 ASP J 313     -14.821 -24.411 -34.988  0.99 92.00           O  
ATOM   2486  N   LEU J 314     -12.113 -27.441 -31.238  1.00 97.20           N  
ATOM   2487  CA  LEU J 314     -11.371 -28.546 -30.629  1.00 97.44           C  
ATOM   2488  C   LEU J 314     -11.676 -28.678 -29.132  1.00 97.44           C  
ATOM   2489  O   LEU J 314     -11.891 -29.786 -28.651  1.00 96.95           O  
ATOM   2490  CB  LEU J 314      -9.869 -28.333 -30.869  1.00 97.39           C  
ATOM   2491  CG  LEU J 314      -9.472 -28.453 -32.348  0.99 96.82           C  
ATOM   2492  CD1 LEU J 314      -8.096 -27.842 -32.557  0.99 95.80           C  
ATOM   2493  CD2 LEU J 314      -9.425 -29.919 -32.803  0.99 95.58           C  
ATOM   2494  N   VAL J 315     -11.779 -27.568 -28.409  1.00 97.04           N  
ATOM   2495  CA  VAL J 315     -12.160 -27.563 -26.984  1.00 96.51           C  
ATOM   2496  C   VAL J 315     -13.533 -28.211 -26.760  1.00 96.80           C  
ATOM   2497  O   VAL J 315     -13.714 -28.934 -25.783  1.00 96.12           O  
ATOM   2498  CB  VAL J 315     -12.101 -26.127 -26.417  1.00 94.97           C  
ATOM   2499  CG1 VAL J 315     -12.781 -25.978 -25.051  0.99 90.73           C  
ATOM   2500  CG2 VAL J 315     -10.639 -25.689 -26.246  0.99 90.89           C  
ATOM   2501  N   LYS J 316     -14.481 -28.052 -27.685  1.00 96.31           N  
ATOM   2502  CA  LYS J 316     -15.818 -28.677 -27.602  1.00 96.08           C  
ATOM   2503  C   LYS J 316     -15.800 -30.206 -27.724  1.00 97.05           C  
ATOM   2504  O   LYS J 316     -16.825 -30.830 -27.461  1.00 96.35           O  
ATOM   2505  CB  LYS J 316     -16.745 -28.101 -28.680  1.00 94.14           C  
ATOM   2506  CG  LYS J 316     -17.137 -26.634 -28.454  0.94 85.28           C  
ATOM   2507  CD  LYS J 316     -17.813 -26.101 -29.727  0.92 77.76           C  
ATOM   2508  CE  LYS J 316     -17.938 -24.580 -29.727  0.91 66.80           C  
ATOM   2509  NZ  LYS J 316     -18.190 -24.080 -31.104  0.91 57.91           N  
ATOM   2510  N   THR J 317     -14.696 -30.831 -28.116  1.00 97.55           N  
ATOM   2511  CA  THR J 317     -14.576 -32.297 -28.188  1.00 97.96           C  
ATOM   2512  C   THR J 317     -14.328 -32.943 -26.823  1.00 98.26           C  
ATOM   2513  O   THR J 317     -14.494 -34.157 -26.692  1.00 97.94           O  
ATOM   2514  CB  THR J 317     -13.503 -32.746 -29.190  1.00 97.62           C  
ATOM   2515  OG1 THR J 317     -12.208 -32.408 -28.751  0.99 94.56           O  
ATOM   2516  CG2 THR J 317     -13.701 -32.137 -30.584  0.99 93.92           C  
ATOM   2517  N   PHE J 318     -14.004 -32.158 -25.797  1.00 98.03           N  
ATOM   2518  CA  PHE J 318     -13.669 -32.649 -24.462  1.00 98.00           C  
ATOM   2519  C   PHE J 318     -14.865 -32.683 -23.506  1.00 97.94           C  
ATOM   2520  O   PHE J 318     -15.723 -31.804 -23.504  1.00 97.36           O  
ATOM   2521  CB  PHE J 318     -12.521 -31.828 -23.859  1.00 97.72           C  
ATOM   2522  CG  PHE J 318     -11.205 -32.008 -24.581  0.99 97.71           C  
ATOM   2523  CD1 PHE J 318     -10.298 -32.999 -24.167  0.99 96.71           C  
ATOM   2524  CD2 PHE J 318     -10.883 -31.195 -25.682  0.99 96.74           C  
ATOM   2525  CE1 PHE J 318      -9.086 -33.176 -24.844  0.99 96.17           C  
ATOM   2526  CE2 PHE J 318      -9.676 -31.368 -26.368  0.99 96.17           C  
ATOM   2527  CZ  PHE J 318      -8.772 -32.361 -25.945  0.99 96.42           C  
ATOM   2528  N   TYR J 319     -14.872 -33.697 -22.646  1.00 98.20           N  
ATOM   2529  CA  TYR J 319     -15.857 -33.913 -21.585  1.00 98.21           C  
ATOM   2530  C   TYR J 319     -15.115 -34.265 -20.292  1.00 98.06           C  
ATOM   2531  O   TYR J 319     -14.749 -35.419 -20.073  1.00 97.42           O  
ATOM   2532  CB  TYR J 319     -16.826 -35.032 -21.992  1.00 98.12           C  
ATOM   2533  CG  TYR J 319     -17.681 -34.736 -23.207  1.00 98.10           C  
ATOM   2534  CD1 TYR J 319     -19.003 -34.286 -23.052  1.00 97.22           C  
ATOM   2535  CD2 TYR J 319     -17.156 -34.918 -24.505  1.00 97.20           C  
ATOM   2536  CE1 TYR J 319     -19.798 -34.013 -24.173  1.00 96.75           C  
ATOM   2537  CE2 TYR J 319     -17.937 -34.639 -25.631  1.00 96.80           C  
ATOM   2538  CZ  TYR J 319     -19.260 -34.188 -25.462  1.00 97.05           C  
ATOM   2539  OH  TYR J 319     -20.036 -33.909 -26.567  1.00 95.99           O  
ATOM   2540  N   LEU J 320     -14.881 -33.277 -19.438  1.00 97.85           N  
ATOM   2541  CA  LEU J 320     -14.196 -33.487 -18.160  1.00 97.50           C  
ATOM   2542  C   LEU J 320     -15.123 -34.138 -17.139  1.00 97.69           C  
ATOM   2543  O   LEU J 320     -16.287 -33.754 -17.015  1.00 96.95           O  
ATOM   2544  CB  LEU J 320     -13.623 -32.172 -17.599  1.00 95.98           C  
ATOM   2545  CG  LEU J 320     -12.141 -31.950 -17.964  0.98 90.09           C  
ATOM   2546  CD1 LEU J 320     -11.952 -31.705 -19.459  0.98 83.25           C  
ATOM   2547  CD2 LEU J 320     -11.600 -30.746 -17.192  0.98 81.59           C  
ATOM   2548  N   VAL J 321     -14.579 -35.071 -16.372  1.00 97.52           N  
ATOM   2549  CA  VAL J 321     -15.269 -35.760 -15.277  1.00 97.41           C  
ATOM   2550  C   VAL J 321     -14.475 -35.552 -13.994  1.00 96.76           C  
ATOM   2551  O   VAL J 321     -13.295 -35.892 -13.929  1.00 95.40           O  
ATOM   2552  CB  VAL J 321     -15.440 -37.263 -15.581  1.00 97.31           C  
ATOM   2553  CG1 VAL J 321     -16.278 -37.951 -14.497  0.99 96.39           C  
ATOM   2554  CG2 VAL J 321     -16.119 -37.493 -16.937  0.99 96.78           C  
ATOM   2555  N   ASP J 322     -15.118 -35.011 -12.974  0.99 96.41           N  
ATOM   2556  CA  ASP J 322     -14.545 -34.911 -11.632  0.99 95.72           C  
ATOM   2557  C   ASP J 322     -15.297 -35.804 -10.627  0.99 95.47           C  
ATOM   2558  O   ASP J 322     -16.143 -36.617 -11.007  0.99 94.33           O  
ATOM   2559  CB  ASP J 322     -14.414 -33.430 -11.208  0.99 94.67           C  
ATOM   2560  CG  ASP J 322     -15.719 -32.691 -10.894  0.98 94.33           C  
ATOM   2561  OD1 ASP J 322     -16.763 -33.337 -10.671  0.98 91.87           O  
ATOM   2562  OD2 ASP J 322     -15.668 -31.443 -10.800  0.98 90.93           O  
ATOM   2563  N   THR J 323     -15.003 -35.656  -9.343  0.99 95.09           N  
ATOM   2564  CA  THR J 323     -15.636 -36.444  -8.269  0.99 94.00           C  
ATOM   2565  C   THR J 323     -17.152 -36.242  -8.148  0.99 94.20           C  
ATOM   2566  O   THR J 323     -17.822 -37.047  -7.505  0.99 92.39           O  
ATOM   2567  CB  THR J 323     -14.995 -36.119  -6.912  0.98 92.07           C  
ATOM   2568  OG1 THR J 323     -15.037 -34.725  -6.674  0.97 85.22           O  
ATOM   2569  CG2 THR J 323     -13.528 -36.535  -6.848  0.97 83.78           C  
ATOM   2570  N   LYS J 324     -17.703 -35.193  -8.759  0.97 94.17           N  
ATOM   2571  CA  LYS J 324     -19.145 -34.901  -8.768  0.97 94.36           C  
ATOM   2572  C   LYS J 324     -19.832 -35.291 -10.085  0.97 95.15           C  
ATOM   2573  O   LYS J 324     -21.041 -35.095 -10.211  0.97 93.71           O  
ATOM   2574  CB  LYS J 324     -19.384 -33.420  -8.453  0.97 93.16           C  
ATOM   2575  CG  LYS J 324     -18.845 -32.953  -7.089  0.90 90.60           C  
ATOM   2576  CD  LYS J 324     -19.191 -31.466  -6.939  0.89 85.31           C  
ATOM   2577  CE  LYS J 324     -18.701 -30.845  -5.634  0.87 77.76           C  
ATOM   2578  NZ  LYS J 324     -19.052 -29.402  -5.609  0.86 70.01           N  
ATOM   2579  N   GLY J 325     -19.105 -35.826 -11.046  0.97 95.31           N  
ATOM   2580  CA  GLY J 325     -19.616 -36.234 -12.353  0.97 95.68           C  
ATOM   2581  C   GLY J 325     -19.123 -35.357 -13.504  0.97 96.53           C  
ATOM   2582  O   GLY J 325     -18.049 -34.753 -13.423  0.97 96.04           O  
ATOM   2583  N   LEU J 326     -19.909 -35.300 -14.587  0.97 96.40           N  
ATOM   2584  CA  LEU J 326     -19.583 -34.489 -15.757  0.98 96.91           C  
ATOM   2585  C   LEU J 326     -19.515 -33.003 -15.382  0.97 96.93           C  
ATOM   2586  O   LEU J 326     -20.431 -32.464 -14.753  0.97 96.04           O  
ATOM   2587  CB  LEU J 326     -20.609 -34.754 -16.876  0.97 96.85           C  
ATOM   2588  CG  LEU J 326     -20.322 -34.018 -18.201  0.96 96.41           C  
ATOM   2589  CD1 LEU J 326     -19.013 -34.471 -18.853  0.96 94.94           C  
ATOM   2590  CD2 LEU J 326     -21.444 -34.260 -19.200  0.96 94.80           C  
ATOM   2591  N   VAL J 327     -18.440 -32.334 -15.786  0.97 96.83           N  
ATOM   2592  CA  VAL J 327     -18.252 -30.905 -15.525  0.97 96.72           C  
ATOM   2593  C   VAL J 327     -19.101 -30.101 -16.511  0.97 96.78           C  
ATOM   2594  O   VAL J 327     -18.792 -30.024 -17.703  0.97 96.09           O  
ATOM   2595  CB  VAL J 327     -16.759 -30.511 -15.581  0.96 96.04           C  
ATOM   2596  CG1 VAL J 327     -16.570 -29.017 -15.294  0.95 94.01           C  
ATOM   2597  CG2 VAL J 327     -15.945 -31.290 -14.539  0.95 94.48           C  
ATOM   2598  N   THR J 328     -20.167 -29.503 -16.008  0.93 96.38           N  
ATOM   2599  CA  THR J 328     -21.118 -28.696 -16.784  0.93 96.14           C  
ATOM   2600  C   THR J 328     -21.381 -27.356 -16.104  0.93 95.50           C  
ATOM   2601  O   THR J 328     -21.285 -27.245 -14.881  0.92 94.04           O  
ATOM   2602  CB  THR J 328     -22.459 -29.426 -17.011  0.93 95.69           C  
ATOM   2603  OG1 THR J 328     -23.209 -29.468 -15.820  0.92 92.34           O  
ATOM   2604  CG2 THR J 328     -22.305 -30.867 -17.504  0.91 92.10           C  
ATOM   2605  N   THR J 329     -21.768 -26.349 -16.875  0.92 95.79           N  
ATOM   2606  CA  THR J 329     -22.205 -25.048 -16.332  0.92 94.69           C  
ATOM   2607  C   THR J 329     -23.557 -25.123 -15.622  0.92 94.00           C  
ATOM   2608  O   THR J 329     -23.911 -24.206 -14.883  0.92 90.71           O  
ATOM   2609  CB  THR J 329     -22.296 -23.993 -17.439  0.92 93.40           C  
ATOM   2610  OG1 THR J 329     -23.131 -24.458 -18.483  0.90 87.57           O  
ATOM   2611  CG2 THR J 329     -20.929 -23.687 -18.047  0.89 86.01           C  
ATOM   2612  N   THR J 330     -24.303 -26.200 -15.835  0.88 94.17           N  
ATOM   2613  CA  THR J 330     -25.663 -26.416 -15.309  0.89 93.45           C  
ATOM   2614  C   THR J 330     -25.701 -27.339 -14.092  0.88 93.07           C  
ATOM   2615  O   THR J 330     -26.782 -27.636 -13.586  0.88 89.38           O  
ATOM   2616  CB  THR J 330     -26.570 -26.963 -16.417  0.88 92.10           C  
ATOM   2617  OG1 THR J 330     -25.968 -28.097 -17.007  0.86 87.66           O  
ATOM   2618  CG2 THR J 330     -26.792 -25.939 -17.526  0.85 86.31           C  
ATOM   2619  N   ARG J 331     -24.557 -27.795 -13.606  0.87 93.38           N  
ATOM   2620  CA  ARG J 331     -24.460 -28.757 -12.491  0.88 91.96           C  
ATOM   2621  C   ARG J 331     -24.914 -28.193 -11.130  0.87 90.10           C  
ATOM   2622  O   ARG J 331     -25.141 -28.956 -10.198  0.87 85.19           O  
ATOM   2623  CB  ARG J 331     -23.022 -29.311 -12.446  0.88 88.90           C  
ATOM   2624  CG  ARG J 331     -22.910 -30.598 -11.621  0.84 87.01           C  
ATOM   2625  CD  ARG J 331     -21.536 -31.261 -11.804  0.85 87.43           C  
ATOM   2626  NE  ARG J 331     -20.449 -30.465 -11.227  0.87 88.19           N  
ATOM   2627  CZ  ARG J 331     -19.177 -30.819 -11.192  0.86 91.07           C  
ATOM   2628  NH1 ARG J 331     -18.754 -31.915 -11.745  0.86 82.45           N  
ATOM   2629  NH2 ARG J 331     -18.300 -30.073 -10.578  0.86 84.27           N  
ATOM   2630  N   GLY J 332     -25.031 -26.879 -11.009  0.86 88.37           N  
ATOM   2631  CA  GLY J 332     -25.536 -26.192  -9.809  0.86 87.20           C  
ATOM   2632  C   GLY J 332     -24.488 -25.875  -8.740  0.85 88.48           C  
ATOM   2633  O   GLY J 332     -24.778 -25.106  -7.823  0.85 80.80           O  
ATOM   2634  N   ASP J 333     -23.280 -26.416  -8.860  0.87 89.67           N  
ATOM   2635  CA  ASP J 333     -22.157 -26.066  -7.981  0.87 89.52           C  
ATOM   2636  C   ASP J 333     -21.242 -24.997  -8.601  0.87 90.15           C  
ATOM   2637  O   ASP J 333     -21.189 -24.797  -9.819  0.87 86.11           O  
ATOM   2638  CB  ASP J 333     -21.372 -27.323  -7.564  0.86 86.27           C  
ATOM   2639  CG  ASP J 333     -20.582 -27.987  -8.696  0.83 86.69           C  
ATOM   2640  OD1 ASP J 333     -21.156 -28.250  -9.771  0.83 81.18           O  
ATOM   2641  OD2 ASP J 333     -19.397 -28.338  -8.477  0.83 81.72           O  
ATOM   2642  N   GLN J 334     -20.479 -24.326  -7.740  0.87 90.36           N  
ATOM   2643  CA  GLN J 334     -19.485 -23.365  -8.199  0.87 90.44           C  
ATOM   2644  C   GLN J 334     -18.229 -24.111  -8.680  0.87 90.99           C  
ATOM   2645  O   GLN J 334     -17.529 -24.751  -7.897  0.87 86.95           O  
ATOM   2646  CB  GLN J 334     -19.208 -22.339  -7.089  0.86 87.25           C  
ATOM   2647  CG  GLN J 334     -18.815 -20.973  -7.666  0.73 75.91           C  
ATOM   2648  CD  GLN J 334     -18.591 -19.910  -6.580  0.72 68.23           C  
ATOM   2649  OE1 GLN J 334     -18.379 -20.189  -5.422  0.72 60.26           O  
ATOM   2650  NE2 GLN J 334     -18.633 -18.651  -6.942  0.71 57.33           N  
ATOM   2651  N   LEU J 335     -17.952 -24.032  -9.972  0.82 90.86           N  
ATOM   2652  CA  LEU J 335     -16.782 -24.681 -10.559  0.83 90.76           C  
ATOM   2653  C   LEU J 335     -15.500 -23.924 -10.198  0.83 90.02           C  
ATOM   2654  O   LEU J 335     -15.452 -22.694 -10.282  0.82 86.86           O  
ATOM   2655  CB  LEU J 335     -16.936 -24.781 -12.089  0.83 89.97           C  
ATOM   2656  CG  LEU J 335     -18.112 -25.657 -12.568  0.81 89.87           C  
ATOM   2657  CD1 LEU J 335     -18.175 -25.609 -14.096  0.81 88.69           C  
ATOM   2658  CD2 LEU J 335     -17.959 -27.115 -12.131  0.81 88.23           C  
ATOM   2659  N   ALA J 336     -14.444 -24.676  -9.888  0.89 89.13           N  
ATOM   2660  CA  ALA J 336     -13.100 -24.114  -9.774  0.88 87.83           C  
ATOM   2661  C   ALA J 336     -12.675 -23.420 -11.083  0.88 88.76           C  
ATOM   2662  O   ALA J 336     -13.052 -23.856 -12.174  0.88 87.27           O  
ATOM   2663  CB  ALA J 336     -12.128 -25.230  -9.378  0.88 85.31           C  
ATOM   2664  N   ALA J 337     -11.884 -22.356 -10.978  0.90 85.94           N  
ATOM   2665  CA  ALA J 337     -11.535 -21.494 -12.111  0.90 85.39           C  
ATOM   2666  C   ALA J 337     -10.953 -22.274 -13.301  0.90 86.39           C  
ATOM   2667  O   ALA J 337     -11.411 -22.098 -14.431  0.90 84.56           O  
ATOM   2668  CB  ALA J 337     -10.567 -20.414 -11.609  0.90 83.31           C  
ATOM   2669  N   HIS J 338     -10.040 -23.215 -13.041  0.91 84.37           N  
ATOM   2670  CA  HIS J 338      -9.391 -24.029 -14.076  0.91 84.85           C  
ATOM   2671  C   HIS J 338     -10.354 -24.958 -14.843  0.91 86.89           C  
ATOM   2672  O   HIS J 338     -10.048 -25.357 -15.966  0.91 86.41           O  
ATOM   2673  CB  HIS J 338      -8.243 -24.824 -13.436  0.91 82.07           C  
ATOM   2674  CG  HIS J 338      -8.692 -25.883 -12.462  0.88 80.49           C  
ATOM   2675  ND1 HIS J 338      -8.959 -25.697 -11.120  0.88 71.42           N  
ATOM   2676  CD2 HIS J 338      -8.889 -27.211 -12.725  0.88 71.58           C  
ATOM   2677  CE1 HIS J 338      -9.306 -26.880 -10.596  0.87 71.82           C  
ATOM   2678  NE2 HIS J 338      -9.271 -27.819 -11.543  0.88 72.53           N  
ATOM   2679  N   LYS J 339     -11.520 -25.279 -14.286  0.92 88.74           N  
ATOM   2680  CA  LYS J 339     -12.521 -26.145 -14.941  0.92 90.62           C  
ATOM   2681  C   LYS J 339     -13.470 -25.369 -15.857  0.92 91.74           C  
ATOM   2682  O   LYS J 339     -14.080 -25.970 -16.737  0.92 91.28           O  
ATOM   2683  CB  LYS J 339     -13.333 -26.922 -13.891  0.92 90.09           C  
ATOM   2684  CG  LYS J 339     -12.480 -27.810 -12.973  0.89 89.41           C  
ATOM   2685  CD  LYS J 339     -13.364 -28.606 -12.006  0.89 88.34           C  
ATOM   2686  CE  LYS J 339     -12.513 -29.385 -11.001  0.89 85.92           C  
ATOM   2687  NZ  LYS J 339     -13.350 -30.168 -10.059  0.87 81.91           N  
ATOM   2688  N   LYS J 340     -13.627 -24.066 -15.655  0.94 90.32           N  
ATOM   2689  CA  LYS J 340     -14.689 -23.265 -16.293  0.95 90.74           C  
ATOM   2690  C   LYS J 340     -14.594 -23.240 -17.814  0.94 91.48           C  
ATOM   2691  O   LYS J 340     -15.622 -23.324 -18.476  0.94 89.82           O  
ATOM   2692  CB  LYS J 340     -14.692 -21.825 -15.749  0.94 89.27           C  
ATOM   2693  CG  LYS J 340     -15.155 -21.738 -14.290  0.86 85.44           C  
ATOM   2694  CD  LYS J 340     -15.212 -20.280 -13.813  0.84 81.37           C  
ATOM   2695  CE  LYS J 340     -15.705 -20.217 -12.369  0.83 73.42           C  
ATOM   2696  NZ  LYS J 340     -15.753 -18.833 -11.840  0.81 66.26           N  
ATOM   2697  N   LEU J 341     -13.395 -23.157 -18.371  0.98 89.13           N  
ATOM   2698  CA  LEU J 341     -13.200 -23.082 -19.828  0.98 88.26           C  
ATOM   2699  C   LEU J 341     -13.615 -24.375 -20.548  0.98 90.41           C  
ATOM   2700  O   LEU J 341     -14.077 -24.328 -21.686  0.98 88.85           O  
ATOM   2701  CB  LEU J 341     -11.722 -22.746 -20.110  0.97 84.29           C  
ATOM   2702  CG  LEU J 341     -11.429 -22.438 -21.597  0.89 73.93           C  
ATOM   2703  CD1 LEU J 341     -12.018 -21.087 -22.020  0.88 66.78           C  
ATOM   2704  CD2 LEU J 341      -9.925 -22.399 -21.835  0.88 64.55           C  
ATOM   2705  N   LEU J 342     -13.471 -25.523 -19.879  0.95 92.13           N  
ATOM   2706  CA  LEU J 342     -13.766 -26.852 -20.424  0.96 93.46           C  
ATOM   2707  C   LEU J 342     -15.123 -27.401 -19.956  0.95 94.87           C  
ATOM   2708  O   LEU J 342     -15.482 -28.526 -20.296  0.95 93.85           O  
ATOM   2709  CB  LEU J 342     -12.606 -27.801 -20.063  0.95 92.12           C  
ATOM   2710  CG  LEU J 342     -11.248 -27.405 -20.673  0.93 90.13           C  
ATOM   2711  CD1 LEU J 342     -10.153 -28.307 -20.116  0.92 84.67           C  
ATOM   2712  CD2 LEU J 342     -11.235 -27.540 -22.194  0.92 83.76           C  
ATOM   2713  N   ALA J 343     -15.879 -26.632 -19.176  0.95 94.75           N  
ATOM   2714  CA  ALA J 343     -17.203 -27.036 -18.732  0.96 95.22           C  
ATOM   2715  C   ALA J 343     -18.181 -27.093 -19.915  0.95 95.78           C  
ATOM   2716  O   ALA J 343     -18.216 -26.188 -20.750  0.95 94.86           O  
ATOM   2717  CB  ALA J 343     -17.685 -26.081 -17.632  0.95 94.40           C  
ATOM   2718  N   ARG J 344     -18.999 -28.155 -19.966  0.96 95.92           N  
ATOM   2719  CA  ARG J 344     -20.037 -28.277 -20.994  0.97 96.19           C  
ATOM   2720  C   ARG J 344     -21.133 -27.238 -20.768  0.96 96.07           C  
ATOM   2721  O   ARG J 344     -21.662 -27.116 -19.662  0.96 94.79           O  
ATOM   2722  CB  ARG J 344     -20.629 -29.697 -21.006  0.96 95.34           C  
ATOM   2723  CG  ARG J 344     -19.622 -30.812 -21.311  0.95 93.11           C  
ATOM   2724  CD  ARG J 344     -18.881 -30.615 -22.645  0.96 93.09           C  
ATOM   2725  NE  ARG J 344     -19.795 -30.581 -23.791  0.96 92.81           N  
ATOM   2726  CZ  ARG J 344     -19.420 -30.668 -25.060  0.96 95.05           C  
ATOM   2727  NH1 ARG J 344     -18.168 -30.771 -25.402  0.96 88.71           N  
ATOM   2728  NH2 ARG J 344     -20.307 -30.651 -26.015  0.96 89.36           N  
ATOM   2729  N   THR J 345     -21.499 -26.539 -21.835  0.96 95.73           N  
ATOM   2730  CA  THR J 345     -22.576 -25.526 -21.842  0.96 95.06           C  
ATOM   2731  C   THR J 345     -23.848 -26.016 -22.537  0.96 94.99           C  
ATOM   2732  O   THR J 345     -24.865 -25.330 -22.506  0.96 92.50           O  
ATOM   2733  CB  THR J 345     -22.097 -24.235 -22.519  0.96 93.71           C  
ATOM   2734  OG1 THR J 345     -21.679 -24.508 -23.839  0.94 89.21           O  
ATOM   2735  CG2 THR J 345     -20.911 -23.601 -21.793  0.94 87.81           C  
ATOM   2736  N   ASP J 346     -23.788 -27.195 -23.156  0.95 95.18           N  
ATOM   2737  CA  ASP J 346     -24.816 -27.789 -24.013  0.95 94.77           C  
ATOM   2738  C   ASP J 346     -25.562 -28.958 -23.342  0.95 95.02           C  
ATOM   2739  O   ASP J 346     -26.304 -29.679 -24.006  0.95 92.14           O  
ATOM   2740  CB  ASP J 346     -24.164 -28.214 -25.344  0.95 93.05           C  
ATOM   2741  CG  ASP J 346     -23.039 -29.257 -25.207  0.93 92.34           C  
ATOM   2742  OD1 ASP J 346     -22.344 -29.288 -24.165  0.92 87.53           O  
ATOM   2743  OD2 ASP J 346     -22.760 -29.983 -26.180  0.93 86.74           O  
ATOM   2744  N   VAL J 347     -25.376 -29.148 -22.044  0.94 94.96           N  
ATOM   2745  CA  VAL J 347     -26.052 -30.184 -21.250  0.94 94.98           C  
ATOM   2746  C   VAL J 347     -27.078 -29.513 -20.341  0.94 95.22           C  
ATOM   2747  O   VAL J 347     -26.749 -28.579 -19.608  0.94 93.80           O  
ATOM   2748  CB  VAL J 347     -25.037 -31.026 -20.450  0.94 94.22           C  
ATOM   2749  CG1 VAL J 347     -25.727 -32.117 -19.630  0.91 91.10           C  
ATOM   2750  CG2 VAL J 347     -24.038 -31.713 -21.382  0.92 92.79           C  
ATOM   2751  N   SER J 348     -28.324 -29.985 -20.375  0.92 94.98           N  
ATOM   2752  CA  SER J 348     -29.393 -29.449 -19.526  0.92 94.68           C  
ATOM   2753  C   SER J 348     -29.108 -29.713 -18.040  0.92 95.04           C  
ATOM   2754  O   SER J 348     -28.384 -30.642 -17.688  0.92 93.22           O  
ATOM   2755  CB  SER J 348     -30.759 -30.021 -19.938  0.92 93.68           C  
ATOM   2756  OG  SER J 348     -30.909 -31.355 -19.498  0.89 90.82           O  
ATOM   2757  N   ALA J 349     -29.708 -28.934 -17.150  0.90 95.08           N  
ATOM   2758  CA  ALA J 349     -29.583 -29.167 -15.709  0.90 94.66           C  
ATOM   2759  C   ALA J 349     -30.133 -30.543 -15.299  0.90 94.86           C  
ATOM   2760  O   ALA J 349     -29.567 -31.200 -14.429  0.90 92.97           O  
ATOM   2761  CB  ALA J 349     -30.298 -28.028 -14.968  0.90 93.29           C  
ATOM   2762  N   GLU J 350     -31.205 -31.000 -15.955  0.94 95.02           N  
ATOM   2763  CA  GLU J 350     -31.813 -32.305 -15.702  0.94 94.66           C  
ATOM   2764  C   GLU J 350     -30.882 -33.456 -16.112  0.94 94.94           C  
ATOM   2765  O   GLU J 350     -30.675 -34.381 -15.330  0.94 92.93           O  
ATOM   2766  CB  GLU J 350     -33.152 -32.399 -16.448  0.93 93.21           C  
ATOM   2767  CG  GLU J 350     -33.938 -33.642 -16.000  0.80 80.70           C  
ATOM   2768  CD  GLU J 350     -35.201 -33.916 -16.813  0.79 72.64           C  
ATOM   2769  OE1 GLU J 350     -35.636 -35.093 -16.779  0.80 64.94           O  
ATOM   2770  OE2 GLU J 350     -35.723 -32.990 -17.465  0.79 65.96           O  
ATOM   2771  N   ASP J 351     -30.279 -33.390 -17.289  0.91 94.76           N  
ATOM   2772  CA  ASP J 351     -29.315 -34.400 -17.736  0.92 94.51           C  
ATOM   2773  C   ASP J 351     -28.046 -34.355 -16.888  0.91 94.71           C  
ATOM   2774  O   ASP J 351     -27.582 -35.389 -16.419  0.91 93.14           O  
ATOM   2775  CB  ASP J 351     -28.983 -34.211 -19.224  0.92 93.74           C  
ATOM   2776  CG  ASP J 351     -30.160 -34.535 -20.137  0.90 93.47           C  
ATOM   2777  OD1 ASP J 351     -30.900 -35.500 -19.830  0.90 89.01           O  
ATOM   2778  OD2 ASP J 351     -30.313 -33.807 -21.142  0.90 88.24           O  
ATOM   2779  N   SER J 352     -27.535 -33.162 -16.603  0.94 95.12           N  
ATOM   2780  CA  SER J 352     -26.342 -32.997 -15.761  0.94 95.00           C  
ATOM   2781  C   SER J 352     -26.506 -33.640 -14.376  0.94 94.96           C  
ATOM   2782  O   SER J 352     -25.563 -34.237 -13.856  0.94 92.73           O  
ATOM   2783  CB  SER J 352     -26.012 -31.506 -15.622  0.94 93.58           C  
ATOM   2784  OG  SER J 352     -24.739 -31.339 -15.023  0.93 88.16           O  
ATOM   2785  N   ALA J 353     -27.701 -33.589 -13.798  0.94 95.14           N  
ATOM   2786  CA  ALA J 353     -28.003 -34.224 -12.516  0.94 94.23           C  
ATOM   2787  C   ALA J 353     -27.966 -35.766 -12.565  0.94 94.51           C  
ATOM   2788  O   ALA J 353     -27.777 -36.404 -11.526  0.94 92.04           O  
ATOM   2789  CB  ALA J 353     -29.366 -33.714 -12.037  0.94 92.54           C  
ATOM   2790  N   LYS J 354     -28.128 -36.369 -13.745  0.97 94.62           N  
ATOM   2791  CA  LYS J 354     -28.111 -37.825 -13.972  0.97 94.74           C  
ATOM   2792  C   LYS J 354     -26.722 -38.352 -14.356  0.97 95.67           C  
ATOM   2793  O   LYS J 354     -26.511 -39.556 -14.343  0.97 93.71           O  
ATOM   2794  CB  LYS J 354     -29.155 -38.180 -15.046  0.96 92.54           C  
ATOM   2795  CG  LYS J 354     -30.601 -37.842 -14.626  0.85 85.96           C  
ATOM   2796  CD  LYS J 354     -31.576 -37.978 -15.804  0.84 79.38           C  
ATOM   2797  CE  LYS J 354     -32.953 -37.426 -15.422  0.83 69.79           C  
ATOM   2798  NZ  LYS J 354     -33.809 -37.146 -16.607  0.82 61.83           N  
ATOM   2799  N   LEU J 355     -25.780 -37.470 -14.673  0.96 95.29           N  
ATOM   2800  CA  LEU J 355     -24.447 -37.820 -15.183  0.96 95.65           C  
ATOM   2801  C   LEU J 355     -23.387 -37.756 -14.075  0.96 95.44           C  
ATOM   2802  O   LEU J 355     -22.489 -36.904 -14.087  0.96 93.56           O  
ATOM   2803  CB  LEU J 355     -24.119 -36.910 -16.379  0.96 95.24           C  
ATOM   2804  CG  LEU J 355     -25.071 -37.067 -17.578  0.95 94.92           C  
ATOM   2805  CD1 LEU J 355     -24.730 -36.013 -18.624  0.95 93.28           C  
ATOM   2806  CD2 LEU J 355     -24.978 -38.450 -18.222  0.95 93.43           C  
ATOM   2807  N   ARG J 356     -23.499 -38.644 -13.093  0.99 96.29           N  
ATOM   2808  CA  ARG J 356     -22.622 -38.657 -11.910  0.99 95.66           C  
ATOM   2809  C   ARG J 356     -21.504 -39.686 -12.005  0.99 96.08           C  
ATOM   2810  O   ARG J 356     -20.381 -39.399 -11.597  0.99 94.26           O  
ATOM   2811  CB  ARG J 356     -23.454 -38.894 -10.644  0.99 93.40           C  
ATOM   2812  CG  ARG J 356     -24.454 -37.767 -10.396  0.89 83.10           C  
ATOM   2813  CD  ARG J 356     -25.187 -38.003  -9.080  0.88 75.40           C  
ATOM   2814  NE  ARG J 356     -26.145 -36.929  -8.811  0.87 64.90           N  
ATOM   2815  CZ  ARG J 356     -26.887 -36.797  -7.723  0.86 57.11           C  
ATOM   2816  NH1 ARG J 356     -26.814 -37.666  -6.751  0.86 51.67           N  
ATOM   2817  NH2 ARG J 356     -27.709 -35.791  -7.601  0.86 48.89           N  
ATOM   2818  N   THR J 357     -21.806 -40.870 -12.519  0.99 96.12           N  
ATOM   2819  CA  THR J 357     -20.827 -41.948 -12.659  0.99 96.55           C  
ATOM   2820  C   THR J 357     -20.156 -41.900 -14.028  0.99 97.31           C  
ATOM   2821  O   THR J 357     -20.718 -41.406 -15.006  0.99 97.15           O  
ATOM   2822  CB  THR J 357     -21.443 -43.329 -12.404  0.99 95.92           C  
ATOM   2823  OG1 THR J 357     -22.329 -43.679 -13.438  0.98 93.31           O  
ATOM   2824  CG2 THR J 357     -22.183 -43.411 -11.070  0.98 92.29           C  
ATOM   2825  N   LEU J 358     -18.959 -42.465 -14.118  0.99 96.60           N  
ATOM   2826  CA  LEU J 358     -18.259 -42.550 -15.397  0.99 97.19           C  
ATOM   2827  C   LEU J 358     -19.054 -43.381 -16.414  0.99 97.74           C  
ATOM   2828  O   LEU J 358     -19.094 -43.022 -17.588  0.99 97.50           O  
ATOM   2829  CB  LEU J 358     -16.848 -43.122 -15.158  0.99 96.92           C  
ATOM   2830  CG  LEU J 358     -15.977 -43.197 -16.432  0.98 96.51           C  
ATOM   2831  CD1 LEU J 358     -15.731 -41.814 -17.045  0.98 95.19           C  
ATOM   2832  CD2 LEU J 358     -14.632 -43.820 -16.084  0.98 94.92           C  
ATOM   2833  N   GLU J 359     -19.718 -44.445 -15.983  0.99 97.45           N  
ATOM   2834  CA  GLU J 359     -20.549 -45.282 -16.858  1.00 97.43           C  
ATOM   2835  C   GLU J 359     -21.730 -44.496 -17.447  0.99 97.76           C  
ATOM   2836  O   GLU J 359     -21.952 -44.546 -18.655  0.99 97.18           O  
ATOM   2837  CB  GLU J 359     -21.045 -46.511 -16.089  0.99 96.43           C  
ATOM   2838  CG  GLU J 359     -21.651 -47.543 -17.049  0.95 87.34           C  
ATOM   2839  CD  GLU J 359     -22.381 -48.694 -16.370  0.94 82.28           C  
ATOM   2840  OE1 GLU J 359     -23.277 -49.256 -17.052  0.94 74.63           O  
ATOM   2841  OE2 GLU J 359     -22.098 -48.989 -15.191  0.93 75.08           O  
ATOM   2842  N   GLU J 360     -22.454 -43.740 -16.632  0.99 97.30           N  
ATOM   2843  CA  GLU J 360     -23.551 -42.865 -17.092  1.00 97.12           C  
ATOM   2844  C   GLU J 360     -23.045 -41.841 -18.116  0.99 97.57           C  
ATOM   2845  O   GLU J 360     -23.668 -41.638 -19.159  0.99 97.29           O  
ATOM   2846  CB  GLU J 360     -24.157 -42.120 -15.894  0.99 96.43           C  
ATOM   2847  CG  GLU J 360     -24.997 -43.020 -14.975  0.98 92.99           C  
ATOM   2848  CD  GLU J 360     -25.252 -42.405 -13.588  0.97 90.34           C  
ATOM   2849  OE1 GLU J 360     -26.243 -42.793 -12.939  0.97 82.96           O  
ATOM   2850  OE2 GLU J 360     -24.440 -41.561 -13.132  0.97 85.58           O  
ATOM   2851  N   ILE J 361     -21.898 -41.249 -17.862  0.99 97.59           N  
ATOM   2852  CA  ILE J 361     -21.286 -40.247 -18.740  1.00 97.80           C  
ATOM   2853  C   ILE J 361     -20.853 -40.876 -20.069  0.99 97.97           C  
ATOM   2854  O   ILE J 361     -21.158 -40.326 -21.126  0.99 97.63           O  
ATOM   2855  CB  ILE J 361     -20.110 -39.558 -18.019  0.99 97.65           C  
ATOM   2856  CG1 ILE J 361     -20.645 -38.742 -16.818  0.98 96.73           C  
ATOM   2857  CG2 ILE J 361     -19.336 -38.635 -18.979  0.99 96.76           C  
ATOM   2858  CD1 ILE J 361     -19.561 -38.387 -15.797  0.98 95.20           C  
ATOM   2859  N   VAL J 362     -20.198 -42.035 -20.046  1.00 98.15           N  
ATOM   2860  CA  VAL J 362     -19.779 -42.745 -21.263  1.00 98.20           C  
ATOM   2861  C   VAL J 362     -20.988 -43.153 -22.106  1.00 98.20           C  
ATOM   2862  O   VAL J 362     -20.974 -42.988 -23.326  1.00 97.58           O  
ATOM   2863  CB  VAL J 362     -18.886 -43.951 -20.904  1.00 97.94           C  
ATOM   2864  CG1 VAL J 362     -18.656 -44.903 -22.078  0.99 96.68           C  
ATOM   2865  CG2 VAL J 362     -17.511 -43.457 -20.444  0.99 96.88           C  
ATOM   2866  N   ARG J 363     -22.058 -43.617 -21.475  1.00 98.08           N  
ATOM   2867  CA  ARG J 363     -23.312 -43.975 -22.150  1.00 97.83           C  
ATOM   2868  C   ARG J 363     -23.986 -42.762 -22.808  1.00 97.97           C  
ATOM   2869  O   ARG J 363     -24.535 -42.897 -23.898  1.00 97.04           O  
ATOM   2870  CB  ARG J 363     -24.228 -44.662 -21.127  0.99 96.72           C  
ATOM   2871  CG  ARG J 363     -25.392 -45.429 -21.760  0.96 87.63           C  
ATOM   2872  CD  ARG J 363     -26.268 -46.105 -20.684  0.95 86.37           C  
ATOM   2873  NE  ARG J 363     -25.534 -47.086 -19.866  0.95 79.83           N  
ATOM   2874  CZ  ARG J 363     -25.533 -48.412 -19.975  0.94 75.51           C  
ATOM   2875  NH1 ARG J 363     -26.238 -49.025 -20.885  0.94 65.18           N  
ATOM   2876  NH2 ARG J 363     -24.808 -49.152 -19.175  0.95 67.65           N  
ATOM   2877  N   PHE J 364     -23.916 -41.611 -22.168  0.99 97.73           N  
ATOM   2878  CA  PHE J 364     -24.480 -40.357 -22.677  1.00 97.67           C  
ATOM   2879  C   PHE J 364     -23.629 -39.738 -23.797  0.99 97.92           C  
ATOM   2880  O   PHE J 364     -24.136 -39.425 -24.873  0.99 97.32           O  
ATOM   2881  CB  PHE J 364     -24.638 -39.388 -21.496  0.99 97.32           C  
ATOM   2882  CG  PHE J 364     -25.184 -38.032 -21.889  0.99 97.19           C  
ATOM   2883  CD1 PHE J 364     -24.310 -36.963 -22.150  0.99 94.80           C  
ATOM   2884  CD2 PHE J 364     -26.571 -37.835 -22.004  0.99 94.67           C  
ATOM   2885  CE1 PHE J 364     -24.811 -35.707 -22.511  0.99 93.66           C  
ATOM   2886  CE2 PHE J 364     -27.086 -36.583 -22.365  0.99 93.94           C  
ATOM   2887  CZ  PHE J 364     -26.202 -35.513 -22.615  0.99 94.96           C  
ATOM   2888  N   VAL J 365     -22.329 -39.597 -23.563  1.00 97.78           N  
ATOM   2889  CA  VAL J 365     -21.396 -38.915 -24.481  1.00 97.84           C  
ATOM   2890  C   VAL J 365     -21.111 -39.744 -25.733  1.00 97.94           C  
ATOM   2891  O   VAL J 365     -20.889 -39.174 -26.802  1.00 97.13           O  
ATOM   2892  CB  VAL J 365     -20.082 -38.569 -23.740  0.99 97.48           C  
ATOM   2893  CG1 VAL J 365     -19.000 -38.011 -24.664  0.99 95.64           C  
ATOM   2894  CG2 VAL J 365     -20.331 -37.518 -22.650  0.99 96.01           C  
ATOM   2895  N   LYS J 366     -21.118 -41.074 -25.623  1.00 98.17           N  
ATOM   2896  CA  LYS J 366     -20.675 -42.007 -26.677  1.00 98.27           C  
ATOM   2897  C   LYS J 366     -19.261 -41.660 -27.179  1.00 98.45           C  
ATOM   2898  O   LYS J 366     -19.091 -41.320 -28.356  1.00 97.74           O  
ATOM   2899  CB  LYS J 366     -21.709 -42.073 -27.809  1.00 97.82           C  
ATOM   2900  CG  LYS J 366     -23.088 -42.532 -27.326  0.97 96.00           C  
ATOM   2901  CD  LYS J 366     -24.046 -42.637 -28.513  0.96 91.42           C  
ATOM   2902  CE  LYS J 366     -25.407 -43.111 -28.012  0.94 83.89           C  
ATOM   2903  NZ  LYS J 366     -26.377 -43.247 -29.122  0.94 74.90           N  
ATOM   2904  N   PRO J 367     -18.250 -41.691 -26.298  1.00 98.36           N  
ATOM   2905  CA  PRO J 367     -16.918 -41.214 -26.642  1.00 98.39           C  
ATOM   2906  C   PRO J 367     -16.191 -42.137 -27.625  1.00 98.52           C  
ATOM   2907  O   PRO J 367     -16.417 -43.348 -27.665  1.00 97.89           O  
ATOM   2908  CB  PRO J 367     -16.173 -41.101 -25.305  1.00 97.55           C  
ATOM   2909  CG  PRO J 367     -16.822 -42.188 -24.458  1.00 95.39           C  
ATOM   2910  CD  PRO J 367     -18.275 -42.162 -24.919  1.00 98.03           C  
ATOM   2911  N   THR J 368     -15.282 -41.565 -28.385  1.00 98.61           N  
ATOM   2912  CA  THR J 368     -14.272 -42.257 -29.202  1.00 98.60           C  
ATOM   2913  C   THR J 368     -12.960 -42.452 -28.439  1.00 98.65           C  
ATOM   2914  O   THR J 368     -12.112 -43.252 -28.843  1.00 98.25           O  
ATOM   2915  CB  THR J 368     -13.987 -41.457 -30.473  1.00 98.28           C  
ATOM   2916  OG1 THR J 368     -13.615 -40.134 -30.138  0.99 96.88           O  
ATOM   2917  CG2 THR J 368     -15.219 -41.367 -31.374  0.99 96.40           C  
ATOM   2918  N   THR J 369     -12.792 -41.709 -27.355  1.00 98.60           N  
ATOM   2919  CA  THR J 369     -11.537 -41.614 -26.609  1.00 98.63           C  
ATOM   2920  C   THR J 369     -11.784 -41.559 -25.103  1.00 98.68           C  
ATOM   2921  O   THR J 369     -12.665 -40.834 -24.640  1.00 98.38           O  
ATOM   2922  CB  THR J 369     -10.762 -40.363 -27.046  1.00 98.28           C  
ATOM   2923  OG1 THR J 369     -10.460 -40.436 -28.426  1.00 95.67           O  
ATOM   2924  CG2 THR J 369      -9.442 -40.180 -26.311  1.00 96.36           C  
ATOM   2925  N   LEU J 370     -10.952 -42.270 -24.344  1.00 98.54           N  
ATOM   2926  CA  LEU J 370     -10.873 -42.189 -22.889  1.00 98.52           C  
ATOM   2927  C   LEU J 370      -9.474 -41.720 -22.478  1.00 98.42           C  
ATOM   2928  O   LEU J 370      -8.482 -42.374 -22.809  1.00 97.96           O  
ATOM   2929  CB  LEU J 370     -11.177 -43.561 -22.257  1.00 98.38           C  
ATOM   2930  CG  LEU J 370     -12.564 -44.161 -22.546  0.99 97.93           C  
ATOM   2931  CD1 LEU J 370     -12.661 -45.539 -21.888  0.99 97.44           C  
ATOM   2932  CD2 LEU J 370     -13.696 -43.285 -22.014  0.99 97.33           C  
ATOM   2933  N   LEU J 371      -9.403 -40.640 -21.723  1.00 97.94           N  
ATOM   2934  CA  LEU J 371      -8.180 -40.200 -21.045  1.00 97.67           C  
ATOM   2935  C   LEU J 371      -8.341 -40.386 -19.536  1.00 97.43           C  
ATOM   2936  O   LEU J 371      -9.309 -39.902 -18.951  1.00 96.52           O  
ATOM   2937  CB  LEU J 371      -7.847 -38.732 -21.388  1.00 97.03           C  
ATOM   2938  CG  LEU J 371      -7.715 -38.405 -22.889  0.99 95.03           C  
ATOM   2939  CD1 LEU J 371      -7.285 -36.950 -23.067  0.99 91.69           C  
ATOM   2940  CD2 LEU J 371      -6.685 -39.283 -23.596  0.99 91.27           C  
ATOM   2941  N   GLY J 372      -7.409 -41.064 -18.898  1.00 97.11           N  
ATOM   2942  CA  GLY J 372      -7.393 -41.286 -17.452  1.00 96.46           C  
ATOM   2943  C   GLY J 372      -6.337 -40.426 -16.770  1.00 95.47           C  
ATOM   2944  O   GLY J 372      -5.146 -40.580 -17.027  1.00 93.94           O  
ATOM   2945  N   LEU J 373      -6.784 -39.525 -15.906  1.00 93.28           N  
ATOM   2946  CA  LEU J 373      -5.955 -38.596 -15.121  1.00 91.60           C  
ATOM   2947  C   LEU J 373      -6.549 -38.399 -13.715  1.00 90.12           C  
ATOM   2948  O   LEU J 373      -6.441 -37.326 -13.112  1.00 86.21           O  
ATOM   2949  CB  LEU J 373      -5.805 -37.272 -15.906  1.00 90.28           C  
ATOM   2950  CG  LEU J 373      -4.842 -37.367 -17.110  0.99 89.10           C  
ATOM   2951  CD1 LEU J 373      -5.160 -36.294 -18.141  0.99 86.04           C  
ATOM   2952  CD2 LEU J 373      -3.389 -37.172 -16.668  0.99 85.26           C  
ATOM   2953  N   GLY J 374      -7.234 -39.421 -13.215  0.99 91.01           N  
ATOM   2954  CA  GLY J 374      -7.936 -39.377 -11.923  0.99 88.83           C  
ATOM   2955  C   GLY J 374      -7.043 -39.678 -10.716  0.99 86.93           C  
ATOM   2956  O   GLY J 374      -7.333 -39.214  -9.613  0.99 81.90           O  
ATOM   2957  N   GLY J 375      -5.988 -40.455 -10.899  0.98 87.88           N  
ATOM   2958  CA  GLY J 375      -5.053 -40.834  -9.826  0.99 85.90           C  
ATOM   2959  C   GLY J 375      -5.619 -41.773  -8.754  0.98 86.36           C  
ATOM   2960  O   GLY J 375      -4.974 -41.984  -7.723  0.98 83.01           O  
ATOM   2961  N   VAL J 376      -6.815 -42.333  -8.978  0.97 86.88           N  
ATOM   2962  CA  VAL J 376      -7.549 -43.139  -7.975  0.97 87.34           C  
ATOM   2963  C   VAL J 376      -7.515 -44.649  -8.236  0.97 88.55           C  
ATOM   2964  O   VAL J 376      -8.026 -45.414  -7.421  0.97 85.27           O  
ATOM   2965  CB  VAL J 376      -8.992 -42.633  -7.796  0.97 85.27           C  
ATOM   2966  CG1 VAL J 376      -9.004 -41.216  -7.210  0.95 80.67           C  
ATOM   2967  CG2 VAL J 376      -9.783 -42.630  -9.110  0.95 81.50           C  
ATOM   2968  N   GLY J 377      -6.890 -45.091  -9.317  0.98 87.84           N  
ATOM   2969  CA  GLY J 377      -6.826 -46.494  -9.728  0.98 89.89           C  
ATOM   2970  C   GLY J 377      -7.870 -46.856 -10.786  0.98 92.68           C  
ATOM   2971  O   GLY J 377      -8.406 -45.955 -11.436  0.98 90.64           O  
ATOM   2972  N   PRO J 378      -8.148 -48.165 -10.988  0.98 94.96           N  
ATOM   2973  CA  PRO J 378      -8.970 -48.657 -12.096  0.98 95.62           C  
ATOM   2974  C   PRO J 378     -10.365 -48.025 -12.140  0.98 96.26           C  
ATOM   2975  O   PRO J 378     -11.159 -48.193 -11.218  0.98 94.40           O  
ATOM   2976  CB  PRO J 378      -9.041 -50.177 -11.911  0.98 94.11           C  
ATOM   2977  CG  PRO J 378      -7.758 -50.505 -11.150  0.98 90.66           C  
ATOM   2978  CD  PRO J 378      -7.575 -49.281 -10.248  0.98 93.40           C  
ATOM   2979  N   ALA J 379     -10.673 -47.329 -13.227  0.99 96.60           N  
ATOM   2980  CA  ALA J 379     -11.962 -46.686 -13.483  0.99 97.12           C  
ATOM   2981  C   ALA J 379     -12.557 -47.095 -14.840  0.99 97.74           C  
ATOM   2982  O   ALA J 379     -13.777 -47.072 -15.016  0.99 96.92           O  
ATOM   2983  CB  ALA J 379     -11.764 -45.170 -13.385  0.99 96.25           C  
ATOM   2984  N   PHE J 380     -11.728 -47.501 -15.791  0.99 97.91           N  
ATOM   2985  CA  PHE J 380     -12.163 -47.967 -17.110  0.99 98.13           C  
ATOM   2986  C   PHE J 380     -12.467 -49.466 -17.051  0.99 98.05           C  
ATOM   2987  O   PHE J 380     -11.630 -50.316 -17.366  0.99 97.36           O  
ATOM   2988  CB  PHE J 380     -11.115 -47.600 -18.179  0.99 98.01           C  
ATOM   2989  CG  PHE J 380     -10.770 -46.124 -18.319  0.99 98.19           C  
ATOM   2990  CD1 PHE J 380     -11.613 -45.111 -17.821  0.99 97.55           C  
ATOM   2991  CD2 PHE J 380      -9.582 -45.761 -18.976  0.99 97.57           C  
ATOM   2992  CE1 PHE J 380     -11.268 -43.757 -17.964  0.99 97.32           C  
ATOM   2993  CE2 PHE J 380      -9.235 -44.412 -19.127  0.99 97.26           C  
ATOM   2994  CZ  PHE J 380     -10.075 -43.407 -18.617  0.99 97.51           C  
ATOM   2995  N   THR J 381     -13.684 -49.783 -16.644  1.00 98.13           N  
ATOM   2996  CA  THR J 381     -14.177 -51.167 -16.557  1.00 98.10           C  
ATOM   2997  C   THR J 381     -14.329 -51.806 -17.940  1.00 98.31           C  
ATOM   2998  O   THR J 381     -14.340 -51.116 -18.962  1.00 98.04           O  
ATOM   2999  CB  THR J 381     -15.519 -51.236 -15.806  1.00 97.62           C  
ATOM   3000  OG1 THR J 381     -16.530 -50.598 -16.549  0.99 95.98           O  
ATOM   3001  CG2 THR J 381     -15.454 -50.591 -14.419  0.99 95.29           C  
ATOM   3002  N   GLU J 382     -14.496 -53.127 -17.981  1.00 98.12           N  
ATOM   3003  CA  GLU J 382     -14.748 -53.847 -19.232  1.00 98.15           C  
ATOM   3004  C   GLU J 382     -16.013 -53.333 -19.939  1.00 98.18           C  
ATOM   3005  O   GLU J 382     -16.006 -53.147 -21.154  1.00 97.64           O  
ATOM   3006  CB  GLU J 382     -14.833 -55.355 -18.946  1.00 97.79           C  
ATOM   3007  CG  GLU J 382     -14.988 -56.174 -20.226  0.99 96.75           C  
ATOM   3008  CD  GLU J 382     -14.884 -57.690 -20.043  0.98 96.24           C  
ATOM   3009  OE1 GLU J 382     -15.161 -58.392 -21.042  0.98 92.35           O  
ATOM   3010  OE2 GLU J 382     -14.531 -58.174 -18.950  0.98 93.19           O  
ATOM   3011  N   GLU J 383     -17.079 -53.052 -19.190  1.00 98.07           N  
ATOM   3012  CA  GLU J 383     -18.319 -52.481 -19.733  1.00 97.85           C  
ATOM   3013  C   GLU J 383     -18.083 -51.116 -20.372  1.00 98.14           C  
ATOM   3014  O   GLU J 383     -18.536 -50.883 -21.492  1.00 97.45           O  
ATOM   3015  CB  GLU J 383     -19.378 -52.353 -18.630  1.00 96.67           C  
ATOM   3016  CG  GLU J 383     -19.971 -53.722 -18.230  0.92 81.11           C  
ATOM   3017  CD  GLU J 383     -19.916 -54.034 -16.735  0.90 71.77           C  
ATOM   3018  OE1 GLU J 383     -20.683 -54.927 -16.322  0.91 64.99           O  
ATOM   3019  OE2 GLU J 383     -19.096 -53.429 -16.014  0.91 64.81           O  
ATOM   3020  N   ILE J 384     -17.343 -50.239 -19.718  1.00 98.06           N  
ATOM   3021  CA  ILE J 384     -17.003 -48.915 -20.259  1.00 98.27           C  
ATOM   3022  C   ILE J 384     -16.195 -49.047 -21.554  1.00 98.42           C  
ATOM   3023  O   ILE J 384     -16.544 -48.427 -22.561  1.00 98.06           O  
ATOM   3024  CB  ILE J 384     -16.270 -48.073 -19.188  1.00 97.99           C  
ATOM   3025  CG1 ILE J 384     -17.293 -47.623 -18.115  0.99 96.88           C  
ATOM   3026  CG2 ILE J 384     -15.563 -46.855 -19.812  0.99 97.06           C  
ATOM   3027  CD1 ILE J 384     -16.655 -46.987 -16.874  0.98 92.84           C  
ATOM   3028  N   VAL J 385     -15.162 -49.882 -21.563  1.00 98.40           N  
ATOM   3029  CA  VAL J 385     -14.330 -50.084 -22.763  1.00 98.35           C  
ATOM   3030  C   VAL J 385     -15.153 -50.665 -23.916  1.00 98.27           C  
ATOM   3031  O   VAL J 385     -15.045 -50.193 -25.049  1.00 97.60           O  
ATOM   3032  CB  VAL J 385     -13.104 -50.958 -22.432  1.00 98.08           C  
ATOM   3033  CG1 VAL J 385     -12.310 -51.332 -23.686  0.99 96.91           C  
ATOM   3034  CG2 VAL J 385     -12.157 -50.213 -21.483  0.99 97.22           C  
ATOM   3035  N   LYS J 386     -16.034 -51.633 -23.648  1.00 98.24           N  
ATOM   3036  CA  LYS J 386     -16.949 -52.190 -24.658  1.00 97.91           C  
ATOM   3037  C   LYS J 386     -17.959 -51.165 -25.168  1.00 97.89           C  
ATOM   3038  O   LYS J 386     -18.257 -51.166 -26.361  1.00 96.87           O  
ATOM   3039  CB  LYS J 386     -17.669 -53.421 -24.093  1.00 97.11           C  
ATOM   3040  CG  LYS J 386     -16.757 -54.654 -24.078  0.96 94.61           C  
ATOM   3041  CD  LYS J 386     -17.466 -55.847 -23.437  0.95 91.07           C  
ATOM   3042  CE  LYS J 386     -16.576 -57.080 -23.516  0.93 85.13           C  
ATOM   3043  NZ  LYS J 386     -17.120 -58.216 -22.735  0.93 79.04           N  
ATOM   3044  N   MET J 387     -18.451 -50.271 -24.328  1.00 98.09           N  
ATOM   3045  CA  MET J 387     -19.303 -49.157 -24.779  1.00 98.01           C  
ATOM   3046  C   MET J 387     -18.552 -48.219 -25.734  1.00 98.05           C  
ATOM   3047  O   MET J 387     -19.118 -47.816 -26.745  1.00 97.26           O  
ATOM   3048  CB  MET J 387     -19.847 -48.358 -23.581  1.00 97.47           C  
ATOM   3049  CG  MET J 387     -21.012 -49.075 -22.887  0.99 94.60           C  
ATOM   3050  SD  MET J 387     -21.878 -48.041 -21.662  0.99 92.14           S  
ATOM   3051  CE  MET J 387     -20.698 -48.049 -20.300  0.99 81.24           C  
ATOM   3052  N   VAL J 388     -17.299 -47.916 -25.459  1.00 98.20           N  
ATOM   3053  CA  VAL J 388     -16.476 -47.076 -26.355  1.00 98.20           C  
ATOM   3054  C   VAL J 388     -16.231 -47.766 -27.698  1.00 98.06           C  
ATOM   3055  O   VAL J 388     -16.349 -47.121 -28.740  1.00 97.12           O  
ATOM   3056  CB  VAL J 388     -15.154 -46.660 -25.682  1.00 97.83           C  
ATOM   3057  CG1 VAL J 388     -14.296 -45.799 -26.610  0.99 95.86           C  
ATOM   3058  CG2 VAL J 388     -15.417 -45.841 -24.424  0.99 96.18           C  
ATOM   3059  N   MET J 389     -15.995 -49.085 -27.696  1.00 97.62           N  
ATOM   3060  CA  MET J 389     -15.841 -49.884 -28.922  1.00 96.92           C  
ATOM   3061  C   MET J 389     -17.058 -49.849 -29.858  1.00 97.09           C  
ATOM   3062  O   MET J 389     -16.912 -50.089 -31.053  1.00 95.32           O  
ATOM   3063  CB  MET J 389     -15.547 -51.347 -28.554  1.00 93.85           C  
ATOM   3064  CG  MET J 389     -14.071 -51.593 -28.262  0.99 84.62           C  
ATOM   3065  SD  MET J 389     -12.979 -51.257 -29.667  0.99 86.32           S  
ATOM   3066  CE  MET J 389     -13.435 -52.550 -30.835  0.98 76.29           C  
ATOM   3067  N   GLN J 390     -18.248 -49.546 -29.349  1.00 97.28           N  
ATOM   3068  CA  GLN J 390     -19.445 -49.374 -30.185  1.00 96.85           C  
ATOM   3069  C   GLN J 390     -19.445 -48.049 -30.965  1.00 97.19           C  
ATOM   3070  O   GLN J 390     -20.239 -47.885 -31.886  1.00 95.26           O  
ATOM   3071  CB  GLN J 390     -20.706 -49.473 -29.309  0.99 95.30           C  
ATOM   3072  CG  GLN J 390     -20.868 -50.856 -28.664  0.96 87.24           C  
ATOM   3073  CD  GLN J 390     -22.041 -50.945 -27.684  0.96 81.74           C  
ATOM   3074  OE1 GLN J 390     -22.801 -50.024 -27.459  0.96 73.26           O  
ATOM   3075  NE2 GLN J 390     -22.221 -52.093 -27.070  0.95 69.14           N  
ATOM   3076  N   ASN J 391     -18.578 -47.113 -30.606  1.00 97.45           N  
ATOM   3077  CA  ASN J 391     -18.566 -45.755 -31.153  1.00 97.54           C  
ATOM   3078  C   ASN J 391     -17.447 -45.514 -32.181  1.00 97.33           C  
ATOM   3079  O   ASN J 391     -17.477 -44.498 -32.881  1.00 95.29           O  
ATOM   3080  CB  ASN J 391     -18.446 -44.755 -29.989  1.00 97.04           C  
ATOM   3081  CG  ASN J 391     -19.491 -44.943 -28.904  0.99 96.82           C  
ATOM   3082  OD1 ASN J 391     -20.661 -45.191 -29.149  0.99 90.87           O  
ATOM   3083  ND2 ASN J 391     -19.085 -44.807 -27.665  0.99 90.39           N  
ATOM   3084  N   THR J 392     -16.458 -46.400 -32.250  1.00 97.67           N  
ATOM   3085  CA  THR J 392     -15.307 -46.284 -33.158  1.00 97.57           C  
ATOM   3086  C   THR J 392     -14.612 -47.638 -33.342  1.00 97.49           C  
ATOM   3087  O   THR J 392     -14.535 -48.421 -32.399  1.00 95.71           O  
ATOM   3088  CB  THR J 392     -14.310 -45.230 -32.633  1.00 96.76           C  
ATOM   3089  OG1 THR J 392     -13.235 -45.086 -33.532  0.99 93.67           O  
ATOM   3090  CG2 THR J 392     -13.720 -45.536 -31.255  0.99 93.14           C  
ATOM   3091  N   GLU J 393     -14.057 -47.903 -34.525  1.00 97.52           N  
ATOM   3092  CA  GLU J 393     -13.292 -49.139 -34.781  1.00 96.91           C  
ATOM   3093  C   GLU J 393     -12.003 -49.218 -33.959  1.00 96.93           C  
ATOM   3094  O   GLU J 393     -11.603 -50.299 -33.524  1.00 95.04           O  
ATOM   3095  CB  GLU J 393     -12.920 -49.242 -36.268  1.00 95.14           C  
ATOM   3096  CG  GLU J 393     -14.055 -49.792 -37.134  0.93 81.87           C  
ATOM   3097  CD  GLU J 393     -13.587 -50.116 -38.559  0.91 78.42           C  
ATOM   3098  OE1 GLU J 393     -14.227 -50.984 -39.192  0.92 71.63           O  
ATOM   3099  OE2 GLU J 393     -12.583 -49.521 -39.010  0.92 70.97           O  
ATOM   3100  N   ARG J 394     -11.350 -48.088 -33.763  1.00 97.56           N  
ATOM   3101  CA  ARG J 394     -10.069 -48.005 -33.054  1.00 97.56           C  
ATOM   3102  C   ARG J 394     -10.133 -46.943 -31.950  1.00 98.05           C  
ATOM   3103  O   ARG J 394      -9.775 -45.797 -32.193  1.00 97.68           O  
ATOM   3104  CB  ARG J 394      -8.913 -47.754 -34.033  1.00 96.44           C  
ATOM   3105  CG  ARG J 394      -8.719 -48.914 -35.024  0.99 93.85           C  
ATOM   3106  CD  ARG J 394      -7.342 -48.854 -35.694  0.99 92.43           C  
ATOM   3107  NE  ARG J 394      -6.279 -49.191 -34.737  0.99 89.85           N  
ATOM   3108  CZ  ARG J 394      -4.974 -49.086 -34.928  0.99 90.01           C  
ATOM   3109  NH1 ARG J 394      -4.482 -48.655 -36.050  0.99 82.34           N  
ATOM   3110  NH2 ARG J 394      -4.147 -49.419 -33.970  0.99 83.84           N  
ATOM   3111  N   PRO J 395     -10.597 -47.302 -30.750  1.00 98.24           N  
ATOM   3112  CA  PRO J 395     -10.671 -46.364 -29.641  1.00 98.30           C  
ATOM   3113  C   PRO J 395      -9.276 -45.958 -29.172  1.00 98.46           C  
ATOM   3114  O   PRO J 395      -8.363 -46.783 -29.101  1.00 98.11           O  
ATOM   3115  CB  PRO J 395     -11.451 -47.090 -28.540  1.00 97.63           C  
ATOM   3116  CG  PRO J 395     -11.109 -48.557 -28.788  1.00 94.79           C  
ATOM   3117  CD  PRO J 395     -11.005 -48.629 -30.311  1.00 97.45           C  
ATOM   3118  N   ILE J 396      -9.138 -44.697 -28.794  1.00 98.50           N  
ATOM   3119  CA  ILE J 396      -7.940 -44.185 -28.124  1.00 98.55           C  
ATOM   3120  C   ILE J 396      -8.171 -44.291 -26.613  1.00 98.57           C  
ATOM   3121  O   ILE J 396      -9.129 -43.716 -26.088  1.00 98.32           O  
ATOM   3122  CB  ILE J 396      -7.617 -42.743 -28.573  1.00 98.41           C  
ATOM   3123  CG1 ILE J 396      -7.521 -42.627 -30.116  1.00 97.74           C  
ATOM   3124  CG2 ILE J 396      -6.303 -42.296 -27.908  1.00 97.83           C  
ATOM   3125  CD1 ILE J 396      -7.413 -41.184 -30.626  0.99 97.11           C  
ATOM   3126  N   ILE J 397      -7.318 -45.031 -25.913  1.00 98.47           N  
ATOM   3127  CA  ILE J 397      -7.435 -45.260 -24.465  1.00 98.42           C  
ATOM   3128  C   ILE J 397      -6.085 -44.970 -23.814  1.00 98.26           C  
ATOM   3129  O   ILE J 397      -5.155 -45.769 -23.917  1.00 97.78           O  
ATOM   3130  CB  ILE J 397      -7.939 -46.690 -24.144  1.00 98.34           C  
ATOM   3131  CG1 ILE J 397      -9.272 -46.992 -24.877  0.99 97.71           C  
ATOM   3132  CG2 ILE J 397      -8.106 -46.841 -22.614  0.99 97.80           C  
ATOM   3133  CD1 ILE J 397      -9.862 -48.382 -24.598  0.99 96.44           C  
ATOM   3134  N   PHE J 398      -5.992 -43.843 -23.125  1.00 98.18           N  
ATOM   3135  CA  PHE J 398      -4.769 -43.397 -22.459  1.00 98.02           C  
ATOM   3136  C   PHE J 398      -4.977 -43.398 -20.934  1.00 97.75           C  
ATOM   3137  O   PHE J 398      -5.409 -42.384 -20.377  1.00 97.11           O  
ATOM   3138  CB  PHE J 398      -4.363 -42.000 -22.986  1.00 97.85           C  
ATOM   3139  CG  PHE J 398      -3.722 -41.910 -24.362  1.00 97.81           C  
ATOM   3140  CD1 PHE J 398      -3.821 -42.938 -25.320  1.00 96.99           C  
ATOM   3141  CD2 PHE J 398      -2.996 -40.749 -24.687  1.00 97.04           C  
ATOM   3142  CE1 PHE J 398      -3.197 -42.812 -26.578  1.00 96.45           C  
ATOM   3143  CE2 PHE J 398      -2.372 -40.619 -25.937  1.00 96.46           C  
ATOM   3144  CZ  PHE J 398      -2.472 -41.648 -26.887  1.00 96.93           C  
ATOM   3145  N   PRO J 399      -4.686 -44.504 -20.235  1.00 97.31           N  
ATOM   3146  CA  PRO J 399      -4.678 -44.548 -18.773  1.00 96.76           C  
ATOM   3147  C   PRO J 399      -3.370 -43.941 -18.251  1.00 95.56           C  
ATOM   3148  O   PRO J 399      -2.350 -44.622 -18.141  1.00 93.66           O  
ATOM   3149  CB  PRO J 399      -4.848 -46.034 -18.436  1.00 96.58           C  
ATOM   3150  CG  PRO J 399      -4.135 -46.742 -19.584  1.00 96.07           C  
ATOM   3151  CD  PRO J 399      -4.385 -45.824 -20.780  1.00 97.13           C  
ATOM   3152  N   LEU J 400      -3.382 -42.654 -17.960  1.00 93.70           N  
ATOM   3153  CA  LEU J 400      -2.170 -41.867 -17.688  1.00 92.47           C  
ATOM   3154  C   LEU J 400      -1.826 -41.740 -16.202  1.00 90.50           C  
ATOM   3155  O   LEU J 400      -0.762 -41.212 -15.879  1.00 88.24           O  
ATOM   3156  CB  LEU J 400      -2.308 -40.479 -18.336  1.00 92.69           C  
ATOM   3157  CG  LEU J 400      -2.542 -40.508 -19.858  1.00 92.76           C  
ATOM   3158  CD1 LEU J 400      -2.815 -39.094 -20.359  1.00 92.29           C  
ATOM   3159  CD2 LEU J 400      -1.334 -41.075 -20.614  1.00 92.21           C  
ATOM   3160  N   SER J 401      -2.689 -42.196 -15.303  1.00 90.73           N  
ATOM   3161  CA  SER J 401      -2.423 -42.103 -13.864  1.00 89.90           C  
ATOM   3162  C   SER J 401      -1.233 -42.976 -13.455  1.00 88.51           C  
ATOM   3163  O   SER J 401      -1.068 -44.111 -13.899  1.00 86.92           O  
ATOM   3164  CB  SER J 401      -3.665 -42.445 -13.044  1.00 89.95           C  
ATOM   3165  OG  SER J 401      -4.656 -41.455 -13.250  0.99 89.50           O  
ATOM   3166  N   ASN J 402      -0.420 -42.431 -12.563  1.00 84.80           N  
ATOM   3167  CA  ASN J 402       0.794 -43.058 -12.034  1.00 82.18           C  
ATOM   3168  C   ASN J 402       0.686 -43.272 -10.510  1.00 81.77           C  
ATOM   3169  O   ASN J 402      -0.018 -42.507  -9.843  1.00 79.49           O  
ATOM   3170  CB  ASN J 402       1.992 -42.161 -12.398  1.00 79.74           C  
ATOM   3171  CG  ASN J 402       2.330 -42.211 -13.877  0.99 77.38           C  
ATOM   3172  OD1 ASN J 402       2.463 -43.272 -14.467  0.99 72.25           O  
ATOM   3173  ND2 ASN J 402       2.503 -41.078 -14.514  0.99 71.48           N  
ATOM   3174  N   PRO J 403       1.383 -44.252  -9.920  0.99 80.43           N  
ATOM   3175  CA  PRO J 403       2.153 -45.323 -10.575  0.99 79.95           C  
ATOM   3176  C   PRO J 403       1.243 -46.369 -11.253  0.99 82.02           C  
ATOM   3177  O   PRO J 403       0.029 -46.190 -11.327  0.99 81.33           O  
ATOM   3178  CB  PRO J 403       2.994 -45.925  -9.441  0.99 77.28           C  
ATOM   3179  CG  PRO J 403       2.109 -45.738  -8.209  0.99 75.49           C  
ATOM   3180  CD  PRO J 403       1.426 -44.402  -8.475  0.99 75.92           C  
ATOM   3181  N   THR J 404       1.802 -47.486 -11.710  0.98 83.79           N  
ATOM   3182  CA  THR J 404       1.065 -48.545 -12.446  0.98 84.40           C  
ATOM   3183  C   THR J 404      -0.206 -49.037 -11.745  0.98 86.08           C  
ATOM   3184  O   THR J 404      -1.205 -49.314 -12.408  0.98 85.23           O  
ATOM   3185  CB  THR J 404       1.967 -49.764 -12.697  0.98 82.27           C  
ATOM   3186  OG1 THR J 404       2.551 -50.208 -11.490  0.97 77.06           O  
ATOM   3187  CG2 THR J 404       3.113 -49.459 -13.659  0.97 74.45           C  
ATOM   3188  N   SER J 405      -0.211 -49.097 -10.421  0.98 87.07           N  
ATOM   3189  CA  SER J 405      -1.381 -49.485  -9.613  0.98 86.92           C  
ATOM   3190  C   SER J 405      -2.537 -48.472  -9.649  0.98 88.53           C  
ATOM   3191  O   SER J 405      -3.644 -48.799  -9.220  0.98 87.56           O  
ATOM   3192  CB  SER J 405      -0.954 -49.700  -8.159  0.98 84.92           C  
ATOM   3193  OG  SER J 405      -0.412 -48.508  -7.614  0.97 81.38           O  
ATOM   3194  N   LYS J 406      -2.294 -47.253 -10.129  0.98 87.62           N  
ATOM   3195  CA  LYS J 406      -3.288 -46.179 -10.260  0.98 88.47           C  
ATOM   3196  C   LYS J 406      -3.801 -46.004 -11.688  0.98 90.78           C  
ATOM   3197  O   LYS J 406      -4.727 -45.222 -11.881  0.98 90.84           O  
ATOM   3198  CB  LYS J 406      -2.711 -44.852  -9.725  0.98 86.19           C  
ATOM   3199  CG  LYS J 406      -2.326 -44.878  -8.237  0.93 82.99           C  
ATOM   3200  CD  LYS J 406      -3.537 -45.142  -7.339  0.93 78.44           C  
ATOM   3201  CE  LYS J 406      -3.138 -44.992  -5.873  0.91 72.49           C  
ATOM   3202  NZ  LYS J 406      -4.310 -45.164  -4.980  0.90 67.27           N  
ATOM   3203  N   ALA J 407      -3.256 -46.737 -12.655  0.98 91.76           N  
ATOM   3204  CA  ALA J 407      -3.714 -46.669 -14.037  0.99 92.93           C  
ATOM   3205  C   ALA J 407      -5.207 -47.022 -14.128  0.98 94.53           C  
ATOM   3206  O   ALA J 407      -5.659 -48.001 -13.527  0.98 94.48           O  
ATOM   3207  CB  ALA J 407      -2.856 -47.595 -14.907  0.98 92.08           C  
ATOM   3208  N   GLU J 408      -5.962 -46.266 -14.899  0.99 95.76           N  
ATOM   3209  CA  GLU J 408      -7.422 -46.416 -15.030  0.99 96.86           C  
ATOM   3210  C   GLU J 408      -7.821 -47.767 -15.632  0.99 97.62           C  
ATOM   3211  O   GLU J 408      -8.905 -48.284 -15.350  0.99 97.38           O  
ATOM   3212  CB  GLU J 408      -7.987 -45.285 -15.902  0.98 96.31           C  
ATOM   3213  CG  GLU J 408      -8.081 -43.927 -15.200  0.98 95.09           C  
ATOM   3214  CD  GLU J 408      -6.735 -43.272 -14.903  0.98 95.60           C  
ATOM   3215  OE1 GLU J 408      -6.668 -42.530 -13.901  0.97 91.63           O  
ATOM   3216  OE2 GLU J 408      -5.753 -43.487 -15.654  0.97 92.36           O  
ATOM   3217  N   VAL J 409      -6.949 -48.335 -16.450  0.99 97.61           N  
ATOM   3218  CA  VAL J 409      -7.021 -49.700 -16.970  0.99 97.82           C  
ATOM   3219  C   VAL J 409      -5.601 -50.193 -17.252  0.99 97.73           C  
ATOM   3220  O   VAL J 409      -4.726 -49.408 -17.616  0.99 97.06           O  
ATOM   3221  CB  VAL J 409      -7.920 -49.768 -18.228  0.99 97.72           C  
ATOM   3222  CG1 VAL J 409      -7.352 -48.983 -19.420  0.98 96.36           C  
ATOM   3223  CG2 VAL J 409      -8.212 -51.197 -18.670  0.98 96.59           C  
ATOM   3224  N   THR J 410      -5.358 -51.495 -17.114  1.00 97.86           N  
ATOM   3225  CA  THR J 410      -4.091 -52.051 -17.605  1.00 97.72           C  
ATOM   3226  C   THR J 410      -4.105 -52.084 -19.138  1.00 97.83           C  
ATOM   3227  O   THR J 410      -5.138 -52.420 -19.724  1.00 97.58           O  
ATOM   3228  CB  THR J 410      -3.794 -53.449 -17.042  1.00 97.09           C  
ATOM   3229  OG1 THR J 410      -4.738 -54.394 -17.489  0.99 94.84           O  
ATOM   3230  CG2 THR J 410      -3.793 -53.471 -15.512  0.99 94.30           C  
ATOM   3231  N   PRO J 411      -2.990 -51.812 -19.809  0.99 97.56           N  
ATOM   3232  CA  PRO J 411      -2.907 -51.988 -21.259  0.99 97.56           C  
ATOM   3233  C   PRO J 411      -3.303 -53.390 -21.719  0.99 97.80           C  
ATOM   3234  O   PRO J 411      -4.006 -53.520 -22.717  0.99 97.55           O  
ATOM   3235  CB  PRO J 411      -1.452 -51.659 -21.615  0.99 96.95           C  
ATOM   3236  CG  PRO J 411      -1.070 -50.646 -20.545  0.99 95.29           C  
ATOM   3237  CD  PRO J 411      -1.789 -51.177 -19.307  0.99 96.83           C  
ATOM   3238  N   GLU J 412      -2.958 -54.433 -20.968  1.00 97.69           N  
ATOM   3239  CA  GLU J 412      -3.386 -55.806 -21.251  1.00 97.61           C  
ATOM   3240  C   GLU J 412      -4.912 -55.911 -21.368  1.00 97.75           C  
ATOM   3241  O   GLU J 412      -5.418 -56.457 -22.347  1.00 97.37           O  
ATOM   3242  CB  GLU J 412      -2.880 -56.755 -20.156  0.99 97.11           C  
ATOM   3243  CG  GLU J 412      -3.214 -58.215 -20.494  0.97 94.42           C  
ATOM   3244  CD  GLU J 412      -2.861 -59.229 -19.409  0.96 91.57           C  
ATOM   3245  OE1 GLU J 412      -3.237 -60.414 -19.610  0.96 85.38           O  
ATOM   3246  OE2 GLU J 412      -2.264 -58.848 -18.381  0.96 86.32           O  
ATOM   3247  N   ASN J 413      -5.652 -55.369 -20.411  1.00 98.03           N  
ATOM   3248  CA  ASN J 413      -7.110 -55.392 -20.438  1.00 98.08           C  
ATOM   3249  C   ASN J 413      -7.665 -54.526 -21.567  1.00 98.06           C  
ATOM   3250  O   ASN J 413      -8.552 -54.983 -22.285  1.00 97.69           O  
ATOM   3251  CB  ASN J 413      -7.660 -54.977 -19.065  1.00 97.98           C  
ATOM   3252  CG  ASN J 413      -7.543 -56.081 -18.024  0.99 97.53           C  
ATOM   3253  OD1 ASN J 413      -7.432 -57.259 -18.321  0.99 92.74           O  
ATOM   3254  ND2 ASN J 413      -7.609 -55.723 -16.762  0.99 92.18           N  
ATOM   3255  N   ALA J 414      -7.128 -53.342 -21.791  1.00 98.10           N  
ATOM   3256  CA  ALA J 414      -7.548 -52.486 -22.901  1.00 98.01           C  
ATOM   3257  C   ALA J 414      -7.412 -53.204 -24.254  0.99 97.91           C  
ATOM   3258  O   ALA J 414      -8.340 -53.176 -25.062  0.99 97.38           O  
ATOM   3259  CB  ALA J 414      -6.742 -51.182 -22.859  0.99 97.80           C  
ATOM   3260  N   TYR J 415      -6.304 -53.912 -24.482  0.99 97.71           N  
ATOM   3261  CA  TYR J 415      -6.113 -54.717 -25.691  0.99 97.53           C  
ATOM   3262  C   TYR J 415      -7.037 -55.942 -25.730  0.99 97.32           C  
ATOM   3263  O   TYR J 415      -7.676 -56.181 -26.750  0.99 96.64           O  
ATOM   3264  CB  TYR J 415      -4.645 -55.143 -25.823  0.99 97.38           C  
ATOM   3265  CG  TYR J 415      -3.669 -54.021 -26.120  0.99 97.55           C  
ATOM   3266  CD1 TYR J 415      -3.892 -53.141 -27.201  0.99 96.76           C  
ATOM   3267  CD2 TYR J 415      -2.515 -53.864 -25.329  0.99 96.74           C  
ATOM   3268  CE1 TYR J 415      -2.982 -52.114 -27.482  0.99 96.43           C  
ATOM   3269  CE2 TYR J 415      -1.596 -52.842 -25.601  0.99 96.39           C  
ATOM   3270  CZ  TYR J 415      -1.834 -51.966 -26.676  0.99 97.00           C  
ATOM   3271  OH  TYR J 415      -0.935 -50.953 -26.939  0.99 96.20           O  
ATOM   3272  N   LYS J 416      -7.166 -56.695 -24.643  1.00 97.61           N  
ATOM   3273  CA  LYS J 416      -8.050 -57.871 -24.574  1.00 97.37           C  
ATOM   3274  C   LYS J 416      -9.498 -57.519 -24.881  1.00 97.39           C  
ATOM   3275  O   LYS J 416     -10.116 -58.171 -25.716  1.00 96.68           O  
ATOM   3276  CB  LYS J 416      -7.966 -58.527 -23.186  1.00 96.49           C  
ATOM   3277  CG  LYS J 416      -7.087 -59.775 -23.182  0.92 82.45           C  
ATOM   3278  CD  LYS J 416      -6.978 -60.338 -21.759  0.90 78.85           C  
ATOM   3279  CE  LYS J 416      -6.167 -61.631 -21.724  0.89 68.22           C  
ATOM   3280  NZ  LYS J 416      -5.711 -61.934 -20.343  0.89 60.68           N  
ATOM   3281  N   TRP J 417     -10.031 -56.495 -24.241  1.00 97.73           N  
ATOM   3282  CA  TRP J 417     -11.442 -56.109 -24.370  1.00 97.77           C  
ATOM   3283  C   TRP J 417     -11.782 -55.467 -25.714  0.99 97.44           C  
ATOM   3284  O   TRP J 417     -12.951 -55.410 -26.083  0.99 96.38           O  
ATOM   3285  CB  TRP J 417     -11.803 -55.185 -23.201  1.00 97.83           C  
ATOM   3286  CG  TRP J 417     -11.594 -55.751 -21.823  0.99 97.89           C  
ATOM   3287  CD1 TRP J 417     -11.564 -57.067 -21.474  0.99 97.16           C  
ATOM   3288  CD2 TRP J 417     -11.379 -54.993 -20.589  0.99 97.92           C  
ATOM   3289  NE1 TRP J 417     -11.346 -57.177 -20.098  0.99 97.11           N  
ATOM   3290  CE2 TRP J 417     -11.232 -55.926 -19.526  0.99 97.70           C  
ATOM   3291  CE3 TRP J 417     -11.303 -53.611 -20.284  0.99 97.69           C  
ATOM   3292  CZ2 TRP J 417     -11.026 -55.508 -18.187  0.99 97.34           C  
ATOM   3293  CZ3 TRP J 417     -11.097 -53.199 -18.952  0.99 96.78           C  
ATOM   3294  CH2 TRP J 417     -10.958 -54.135 -17.921  0.99 96.85           C  
ATOM   3295  N   THR J 418     -10.783 -55.025 -26.464  1.00 97.41           N  
ATOM   3296  CA  THR J 418     -10.931 -54.434 -27.804  1.00 97.16           C  
ATOM   3297  C   THR J 418     -10.395 -55.334 -28.914  1.00 96.74           C  
ATOM   3298  O   THR J 418     -10.295 -54.901 -30.063  1.00 95.62           O  
ATOM   3299  CB  THR J 418     -10.275 -53.050 -27.875  1.00 96.94           C  
ATOM   3300  OG1 THR J 418      -8.887 -53.159 -27.662  0.99 95.09           O  
ATOM   3301  CG2 THR J 418     -10.848 -52.088 -26.834  0.99 94.50           C  
ATOM   3302  N   ASN J 419     -10.024 -56.567 -28.606  1.00 96.56           N  
ATOM   3303  CA  ASN J 419      -9.390 -57.508 -29.531  1.00 95.71           C  
ATOM   3304  C   ASN J 419      -8.166 -56.910 -30.267  1.00 95.72           C  
ATOM   3305  O   ASN J 419      -7.964 -57.118 -31.462  1.00 93.76           O  
ATOM   3306  CB  ASN J 419     -10.473 -58.100 -30.453  1.00 94.04           C  
ATOM   3307  CG  ASN J 419     -10.044 -59.407 -31.093  0.98 82.95           C  
ATOM   3308  OD1 ASN J 419      -9.255 -60.173 -30.560  0.97 70.67           O  
ATOM   3309  ND2 ASN J 419     -10.586 -59.714 -32.247  0.98 68.20           N  
ATOM   3310  N   GLY J 420      -7.372 -56.125 -29.557  0.99 95.91           N  
ATOM   3311  CA  GLY J 420      -6.174 -55.455 -30.081  0.99 95.70           C  
ATOM   3312  C   GLY J 420      -6.429 -54.165 -30.869  0.99 96.15           C  
ATOM   3313  O   GLY J 420      -5.470 -53.564 -31.354  0.99 95.28           O  
ATOM   3314  N   ALA J 421      -7.683 -53.714 -30.998  1.00 96.51           N  
ATOM   3315  CA  ALA J 421      -8.014 -52.507 -31.764  1.00 96.75           C  
ATOM   3316  C   ALA J 421      -7.654 -51.196 -31.040  1.00 97.22           C  
ATOM   3317  O   ALA J 421      -7.423 -50.182 -31.702  1.00 96.80           O  
ATOM   3318  CB  ALA J 421      -9.502 -52.543 -32.118  1.00 96.24           C  
ATOM   3319  N   ALA J 422      -7.589 -51.208 -29.709  1.00 97.39           N  
ATOM   3320  CA  ALA J 422      -7.287 -50.010 -28.928  1.00 97.63           C  
ATOM   3321  C   ALA J 422      -5.902 -49.434 -29.256  1.00 97.71           C  
ATOM   3322  O   ALA J 422      -4.924 -50.163 -29.425  1.00 97.15           O  
ATOM   3323  CB  ALA J 422      -7.413 -50.322 -27.430  0.99 97.44           C  
ATOM   3324  N   ILE J 423      -5.830 -48.111 -29.301  1.00 97.85           N  
ATOM   3325  CA  ILE J 423      -4.583 -47.354 -29.381  1.00 98.06           C  
ATOM   3326  C   ILE J 423      -4.277 -46.883 -27.961  1.00 98.18           C  
ATOM   3327  O   ILE J 423      -4.997 -46.042 -27.417  1.00 97.97           O  
ATOM   3328  CB  ILE J 423      -4.719 -46.177 -30.368  1.00 97.98           C  
ATOM   3329  CG1 ILE J 423      -5.126 -46.663 -31.779  0.99 97.32           C  
ATOM   3330  CG2 ILE J 423      -3.389 -45.397 -30.435  0.99 97.39           C  
ATOM   3331  CD1 ILE J 423      -5.701 -45.538 -32.642  0.99 96.39           C  
ATOM   3332  N   VAL J 424      -3.247 -47.453 -27.355  1.00 97.99           N  
ATOM   3333  CA  VAL J 424      -2.988 -47.298 -25.917  1.00 97.99           C  
ATOM   3334  C   VAL J 424      -1.677 -46.563 -25.680  1.00 97.80           C  
ATOM   3335  O   VAL J 424      -0.636 -46.935 -26.223  1.00 97.16           O  
ATOM   3336  CB  VAL J 424      -3.012 -48.658 -25.185  1.00 97.74           C  
ATOM   3337  CG1 VAL J 424      -2.897 -48.478 -23.669  0.99 96.64           C  
ATOM   3338  CG2 VAL J 424      -4.305 -49.433 -25.471  0.99 96.88           C  
ATOM   3339  N   ALA J 425      -1.729 -45.561 -24.816  1.00 97.38           N  
ATOM   3340  CA  ALA J 425      -0.553 -44.992 -24.168  1.00 97.11           C  
ATOM   3341  C   ALA J 425      -0.794 -44.878 -22.662  1.00 96.78           C  
ATOM   3342  O   ALA J 425      -1.923 -44.668 -22.217  1.00 95.86           O  
ATOM   3343  CB  ALA J 425      -0.188 -43.646 -24.800  1.00 96.59           C  
ATOM   3344  N   SER J 426       0.257 -45.018 -21.884  1.00 94.23           N  
ATOM   3345  CA  SER J 426       0.214 -44.963 -20.420  1.00 92.98           C  
ATOM   3346  C   SER J 426       1.269 -43.999 -19.879  1.00 91.72           C  
ATOM   3347  O   SER J 426       2.250 -43.698 -20.559  1.00 89.57           O  
ATOM   3348  CB  SER J 426       0.397 -46.371 -19.839  1.00 91.89           C  
ATOM   3349  OG  SER J 426       1.590 -46.967 -20.318  0.99 87.31           O  
ATOM   3350  N   GLY J 427       1.081 -43.527 -18.650  1.00 88.45           N  
ATOM   3351  CA  GLY J 427       2.092 -42.716 -17.968  1.00 86.01           C  
ATOM   3352  C   GLY J 427       3.300 -43.549 -17.532  1.00 85.17           C  
ATOM   3353  O   GLY J 427       4.441 -43.205 -17.832  1.00 82.42           O  
ATOM   3354  N   SER J 428       3.039 -44.672 -16.871  0.99 85.48           N  
ATOM   3355  CA  SER J 428       4.079 -45.632 -16.458  0.99 84.21           C  
ATOM   3356  C   SER J 428       4.323 -46.705 -17.530  0.99 85.50           C  
ATOM   3357  O   SER J 428       3.409 -47.005 -18.303  0.99 84.33           O  
ATOM   3358  CB  SER J 428       3.695 -46.289 -15.128  0.99 81.13           C  
ATOM   3359  OG  SER J 428       3.744 -45.349 -14.072  0.99 75.18           O  
ATOM   3360  N   PRO J 429       5.499 -47.335 -17.567  0.99 84.80           N  
ATOM   3361  CA  PRO J 429       5.769 -48.435 -18.489  0.99 84.48           C  
ATOM   3362  C   PRO J 429       4.943 -49.675 -18.129  0.99 86.24           C  
ATOM   3363  O   PRO J 429       4.803 -50.038 -16.957  0.99 85.67           O  
ATOM   3364  CB  PRO J 429       7.276 -48.695 -18.387  0.99 81.88           C  
ATOM   3365  CG  PRO J 429       7.606 -48.264 -16.956  0.99 78.77           C  
ATOM   3366  CD  PRO J 429       6.655 -47.088 -16.717  0.99 79.89           C  
ATOM   3367  N   PHE J 430       4.433 -50.348 -19.161  0.98 89.26           N  
ATOM   3368  CA  PHE J 430       3.740 -51.634 -19.051  0.98 90.75           C  
ATOM   3369  C   PHE J 430       4.341 -52.651 -20.029  0.98 91.16           C  
ATOM   3370  O   PHE J 430       4.834 -52.263 -21.092  0.98 90.64           O  
ATOM   3371  CB  PHE J 430       2.239 -51.453 -19.299  0.99 91.35           C  
ATOM   3372  CG  PHE J 430       1.476 -50.861 -18.132  0.98 92.05           C  
ATOM   3373  CD1 PHE J 430       0.855 -51.707 -17.192  0.98 91.21           C  
ATOM   3374  CD2 PHE J 430       1.365 -49.468 -17.988  0.98 91.25           C  
ATOM   3375  CE1 PHE J 430       0.108 -51.165 -16.135  0.98 90.69           C  
ATOM   3376  CE2 PHE J 430       0.625 -48.921 -16.930  0.98 90.81           C  
ATOM   3377  CZ  PHE J 430      -0.011 -49.772 -16.008  0.98 91.59           C  
ATOM   3378  N   PRO J 431       4.272 -53.953 -19.704  0.99 91.88           N  
ATOM   3379  CA  PRO J 431       4.743 -54.993 -20.615  0.99 92.41           C  
ATOM   3380  C   PRO J 431       3.862 -55.076 -21.874  0.99 93.78           C  
ATOM   3381  O   PRO J 431       2.700 -54.645 -21.859  0.99 93.48           O  
ATOM   3382  CB  PRO J 431       4.711 -56.290 -19.794  0.99 90.94           C  
ATOM   3383  CG  PRO J 431       3.588 -56.046 -18.786  0.99 88.19           C  
ATOM   3384  CD  PRO J 431       3.701 -54.548 -18.499  0.99 90.91           C  
ATOM   3385  N   PRO J 432       4.375 -55.664 -22.956  0.99 94.75           N  
ATOM   3386  CA  PRO J 432       3.563 -55.980 -24.122  0.99 95.14           C  
ATOM   3387  C   PRO J 432       2.534 -57.076 -23.807  0.99 95.96           C  
ATOM   3388  O   PRO J 432       2.720 -57.903 -22.911  0.99 95.37           O  
ATOM   3389  CB  PRO J 432       4.560 -56.408 -25.204  0.99 93.59           C  
ATOM   3390  CG  PRO J 432       5.723 -56.986 -24.401  0.99 90.31           C  
ATOM   3391  CD  PRO J 432       5.737 -56.131 -23.130  0.99 92.76           C  
ATOM   3392  N   THR J 433       1.457 -57.104 -24.589  0.99 95.29           N  
ATOM   3393  CA  THR J 433       0.384 -58.100 -24.499  0.99 95.92           C  
ATOM   3394  C   THR J 433       0.310 -58.890 -25.798  0.99 96.03           C  
ATOM   3395  O   THR J 433       0.300 -58.304 -26.878  0.99 94.90           O  
ATOM   3396  CB  THR J 433      -0.965 -57.421 -24.214  0.99 95.39           C  
ATOM   3397  OG1 THR J 433      -0.889 -56.684 -23.015  0.98 90.36           O  
ATOM   3398  CG2 THR J 433      -2.102 -58.431 -24.051  0.98 90.57           C  
ATOM   3399  N   THR J 434       0.194 -60.218 -25.715  0.98 95.72           N  
ATOM   3400  CA  THR J 434       0.021 -61.079 -26.894  0.99 95.23           C  
ATOM   3401  C   THR J 434      -1.430 -61.537 -27.007  0.98 94.80           C  
ATOM   3402  O   THR J 434      -1.983 -62.116 -26.071  0.98 92.72           O  
ATOM   3403  CB  THR J 434       0.990 -62.269 -26.865  0.98 94.14           C  
ATOM   3404  OG1 THR J 434       2.313 -61.796 -26.772  0.96 86.20           O  
ATOM   3405  CG2 THR J 434       0.917 -63.106 -28.139  0.96 84.49           C  
ATOM   3406  N   ILE J 435      -2.052 -61.296 -28.166  0.97 92.90           N  
ATOM   3407  CA  ILE J 435      -3.429 -61.689 -28.489  0.97 91.37           C  
ATOM   3408  C   ILE J 435      -3.434 -62.322 -29.878  0.97 90.51           C  
ATOM   3409  O   ILE J 435      -3.022 -61.686 -30.848  0.97 86.75           O  
ATOM   3410  CB  ILE J 435      -4.395 -60.485 -28.428  0.96 89.50           C  
ATOM   3411  CG1 ILE J 435      -4.349 -59.816 -27.037  0.94 86.21           C  
ATOM   3412  CG2 ILE J 435      -5.831 -60.944 -28.755  0.94 85.03           C  
ATOM   3413  CD1 ILE J 435      -5.158 -58.527 -26.955  0.94 82.13           C  
ATOM   3414  N   GLY J 436      -3.897 -63.575 -29.994  0.96 89.75           N  
ATOM   3415  CA  GLY J 436      -3.987 -64.269 -31.285  0.96 88.67           C  
ATOM   3416  C   GLY J 436      -2.659 -64.333 -32.055  0.96 89.43           C  
ATOM   3417  O   GLY J 436      -2.654 -64.237 -33.280  0.96 83.22           O  
ATOM   3418  N   GLY J 437      -1.547 -64.434 -31.355  0.96 91.49           N  
ATOM   3419  CA  GLY J 437      -0.200 -64.465 -31.950  0.96 91.98           C  
ATOM   3420  C   GLY J 437       0.368 -63.099 -32.355  0.96 92.52           C  
ATOM   3421  O   GLY J 437       1.501 -63.038 -32.824  0.96 88.83           O  
ATOM   3422  N   LYS J 438      -0.376 -62.009 -32.156  0.98 93.16           N  
ATOM   3423  CA  LYS J 438       0.121 -60.639 -32.356  0.98 93.21           C  
ATOM   3424  C   LYS J 438       0.508 -60.014 -31.020  0.98 94.30           C  
ATOM   3425  O   LYS J 438      -0.205 -60.168 -30.031  0.98 92.83           O  
ATOM   3426  CB  LYS J 438      -0.922 -59.779 -33.077  0.97 90.77           C  
ATOM   3427  CG  LYS J 438      -1.134 -60.221 -34.531  0.86 81.25           C  
ATOM   3428  CD  LYS J 438      -2.108 -59.271 -35.236  0.85 75.17           C  
ATOM   3429  CE  LYS J 438      -2.307 -59.685 -36.691  0.84 64.59           C  
ATOM   3430  NZ  LYS J 438      -3.238 -58.776 -37.399  0.83 57.45           N  
ATOM   3431  N   THR J 439       1.611 -59.280 -31.019  0.99 94.32           N  
ATOM   3432  CA  THR J 439       2.087 -58.555 -29.840  0.99 94.16           C  
ATOM   3433  C   THR J 439       1.726 -57.080 -29.949  0.99 94.51           C  
ATOM   3434  O   THR J 439       1.993 -56.446 -30.965  0.99 93.16           O  
ATOM   3435  CB  THR J 439       3.593 -58.755 -29.647  0.98 92.63           C  
ATOM   3436  OG1 THR J 439       3.863 -60.134 -29.527  0.97 85.51           O  
ATOM   3437  CG2 THR J 439       4.111 -58.103 -28.372  0.97 84.19           C  
ATOM   3438  N   PHE J 440       1.140 -56.535 -28.887  0.99 94.42           N  
ATOM   3439  CA  PHE J 440       0.755 -55.136 -28.742  0.99 94.85           C  
ATOM   3440  C   PHE J 440       1.542 -54.535 -27.579  0.99 95.04           C  
ATOM   3441  O   PHE J 440       1.439 -55.009 -26.447  0.99 93.65           O  
ATOM   3442  CB  PHE J 440      -0.756 -55.039 -28.500  0.99 94.23           C  
ATOM   3443  CG  PHE J 440      -1.598 -55.637 -29.609  0.98 94.68           C  
ATOM   3444  CD1 PHE J 440      -1.977 -54.853 -30.715  0.98 91.97           C  
ATOM   3445  CD2 PHE J 440      -1.981 -56.990 -29.554  0.98 92.09           C  
ATOM   3446  CE1 PHE J 440      -2.732 -55.412 -31.754  0.98 90.93           C  
ATOM   3447  CE2 PHE J 440      -2.734 -57.556 -30.593  0.98 90.98           C  
ATOM   3448  CZ  PHE J 440      -3.113 -56.765 -31.695  0.98 91.91           C  
ATOM   3449  N   LYS J 441       2.318 -53.498 -27.859  0.99 94.60           N  
ATOM   3450  CA  LYS J 441       3.067 -52.764 -26.832  0.99 93.83           C  
ATOM   3451  C   LYS J 441       2.435 -51.378 -26.658  0.99 94.89           C  
ATOM   3452  O   LYS J 441       2.331 -50.659 -27.648  0.99 93.52           O  
ATOM   3453  CB  LYS J 441       4.562 -52.699 -27.212  0.99 90.66           C  
ATOM   3454  CG  LYS J 441       5.433 -52.108 -26.081  0.93 82.15           C  
ATOM   3455  CD  LYS J 441       6.940 -52.120 -26.421  0.92 76.30           C  
ATOM   3456  CE  LYS J 441       7.769 -51.513 -25.280  0.90 66.81           C  
ATOM   3457  NZ  LYS J 441       9.236 -51.475 -25.551  0.90 59.12           N  
ATOM   3458  N   PRO J 442       2.004 -50.997 -25.448  0.99 95.57           N  
ATOM   3459  CA  PRO J 442       1.522 -49.642 -25.216  0.99 95.56           C  
ATOM   3460  C   PRO J 442       2.679 -48.650 -25.359  0.99 95.64           C  
ATOM   3461  O   PRO J 442       3.802 -48.920 -24.924  0.99 94.40           O  
ATOM   3462  CB  PRO J 442       0.946 -49.647 -23.800  0.99 94.37           C  
ATOM   3463  CG  PRO J 442       1.760 -50.733 -23.096  0.99 92.04           C  
ATOM   3464  CD  PRO J 442       2.036 -51.748 -24.202  0.99 94.24           C  
ATOM   3465  N   SER J 443       2.390 -47.494 -25.933  1.00 95.97           N  
ATOM   3466  CA  SER J 443       3.333 -46.377 -25.897  1.00 95.86           C  
ATOM   3467  C   SER J 443       3.372 -45.775 -24.493  1.00 95.27           C  
ATOM   3468  O   SER J 443       2.372 -45.776 -23.776  1.00 93.52           O  
ATOM   3469  CB  SER J 443       2.959 -45.324 -26.941  1.00 95.77           C  
ATOM   3470  OG  SER J 443       3.033 -45.887 -28.238  0.99 94.06           O  
ATOM   3471  N   GLN J 444       4.512 -45.237 -24.094  0.99 91.97           N  
ATOM   3472  CA  GLN J 444       4.634 -44.514 -22.836  1.00 90.53           C  
ATOM   3473  C   GLN J 444       4.729 -43.015 -23.124  1.00 91.33           C  
ATOM   3474  O   GLN J 444       5.696 -42.555 -23.730  1.00 90.01           O  
ATOM   3475  CB  GLN J 444       5.831 -45.040 -22.032  1.00 87.26           C  
ATOM   3476  CG  GLN J 444       5.857 -44.423 -20.618  0.99 83.50           C  
ATOM   3477  CD  GLN J 444       7.088 -44.809 -19.798  0.99 80.88           C  
ATOM   3478  OE1 GLN J 444       7.966 -45.539 -20.228  0.99 75.81           O  
ATOM   3479  NE2 GLN J 444       7.187 -44.301 -18.596  0.99 72.04           N  
ATOM   3480  N   GLY J 445       3.743 -42.254 -22.653  1.00 91.31           N  
ATOM   3481  CA  GLY J 445       3.780 -40.792 -22.622  1.00 90.25           C  
ATOM   3482  C   GLY J 445       4.722 -40.321 -21.526  1.00 89.61           C  
ATOM   3483  O   GLY J 445       4.276 -39.876 -20.470  1.00 86.95           O  
ATOM   3484  N   ASN J 446       6.008 -40.491 -21.746  1.00 89.34           N  
ATOM   3485  CA  ASN J 446       7.031 -40.181 -20.758  1.00 88.90           C  
ATOM   3486  C   ASN J 446       7.483 -38.729 -20.913  1.00 90.53           C  
ATOM   3487  O   ASN J 446       7.955 -38.339 -21.978  1.00 89.96           O  
ATOM   3488  CB  ASN J 446       8.180 -41.194 -20.903  1.00 85.60           C  
ATOM   3489  CG  ASN J 446       9.152 -41.161 -19.739  0.99 81.33           C  
ATOM   3490  OD1 ASN J 446       9.343 -40.153 -19.075  0.99 73.50           O  
ATOM   3491  ND2 ASN J 446       9.781 -42.276 -19.447  0.99 72.99           N  
ATOM   3492  N   ASN J 447       7.420 -37.962 -19.833  1.00 89.66           N  
ATOM   3493  CA  ASN J 447       7.886 -36.570 -19.803  1.00 90.07           C  
ATOM   3494  C   ASN J 447       9.378 -36.428 -20.147  1.00 92.30           C  
ATOM   3495  O   ASN J 447       9.809 -35.349 -20.541  1.00 91.89           O  
ATOM   3496  CB  ASN J 447       7.557 -35.955 -18.429  1.00 86.14           C  
ATOM   3497  CG  ASN J 447       6.073 -35.697 -18.205  1.00 81.16           C  
ATOM   3498  OD1 ASN J 447       5.209 -36.371 -18.741  1.00 70.21           O  
ATOM   3499  ND2 ASN J 447       5.746 -34.719 -17.396  1.00 71.14           N  
ATOM   3500  N   LEU J 448      10.137 -37.531 -20.113  1.00 92.99           N  
ATOM   3501  CA  LEU J 448      11.523 -37.592 -20.593  1.00 93.76           C  
ATOM   3502  C   LEU J 448      11.693 -37.098 -22.040  1.00 95.27           C  
ATOM   3503  O   LEU J 448      12.756 -36.586 -22.391  1.00 95.21           O  
ATOM   3504  CB  LEU J 448      12.017 -39.042 -20.459  1.00 92.26           C  
ATOM   3505  CG  LEU J 448      13.525 -39.243 -20.712  1.00 88.72           C  
ATOM   3506  CD1 LEU J 448      14.368 -38.590 -19.614  1.00 85.04           C  
ATOM   3507  CD2 LEU J 448      13.863 -40.728 -20.740  1.00 85.53           C  
ATOM   3508  N   TYR J 449      10.650 -37.206 -22.865  1.00 95.84           N  
ATOM   3509  CA  TYR J 449      10.669 -36.681 -24.233  1.00 96.53           C  
ATOM   3510  C   TYR J 449      10.629 -35.145 -24.313  1.00 97.15           C  
ATOM   3511  O   TYR J 449      10.911 -34.595 -25.374  1.00 96.98           O  
ATOM   3512  CB  TYR J 449       9.489 -37.268 -25.011  1.00 96.31           C  
ATOM   3513  CG  TYR J 449       9.594 -38.750 -25.317  1.00 96.05           C  
ATOM   3514  CD1 TYR J 449      10.655 -39.231 -26.113  1.00 95.35           C  
ATOM   3515  CD2 TYR J 449       8.606 -39.647 -24.861  1.00 95.25           C  
ATOM   3516  CE1 TYR J 449      10.724 -40.586 -26.466  1.00 94.68           C  
ATOM   3517  CE2 TYR J 449       8.665 -41.004 -25.212  1.00 94.47           C  
ATOM   3518  CZ  TYR J 449       9.722 -41.467 -26.019  1.00 94.60           C  
ATOM   3519  OH  TYR J 449       9.771 -42.793 -26.383  1.00 93.13           O  
ATOM   3520  N   VAL J 450      10.258 -34.456 -23.227  1.00 96.39           N  
ATOM   3521  CA  VAL J 450       9.993 -33.009 -23.249  1.00 96.62           C  
ATOM   3522  C   VAL J 450      10.915 -32.252 -22.306  1.00 97.32           C  
ATOM   3523  O   VAL J 450      11.740 -31.467 -22.774  1.00 97.17           O  
ATOM   3524  CB  VAL J 450       8.505 -32.714 -22.960  1.00 95.77           C  
ATOM   3525  CG1 VAL J 450       8.231 -31.208 -22.868  1.00 93.84           C  
ATOM   3526  CG2 VAL J 450       7.621 -33.293 -24.064  1.00 93.95           C  
ATOM   3527  N   PHE J 451      10.807 -32.475 -20.995  1.00 96.18           N  
ATOM   3528  CA  PHE J 451      11.457 -31.599 -20.015  1.00 96.50           C  
ATOM   3529  C   PHE J 451      12.989 -31.520 -20.159  1.00 97.42           C  
ATOM   3530  O   PHE J 451      13.517 -30.419 -19.995  1.00 97.27           O  
ATOM   3531  CB  PHE J 451      11.026 -31.943 -18.570  1.00 94.93           C  
ATOM   3532  CG  PHE J 451      11.708 -33.157 -17.962  1.00 93.78           C  
ATOM   3533  CD1 PHE J 451      11.076 -34.412 -17.995  1.00 89.43           C  
ATOM   3534  CD2 PHE J 451      12.981 -33.038 -17.374  1.00 89.89           C  
ATOM   3535  CE1 PHE J 451      11.719 -35.539 -17.471  1.00 87.36           C  
ATOM   3536  CE2 PHE J 451      13.630 -34.162 -16.848  1.00 86.38           C  
ATOM   3537  CZ  PHE J 451      12.997 -35.417 -16.902  1.00 87.58           C  
ATOM   3538  N   PRO J 452      13.739 -32.590 -20.511  1.00 97.89           N  
ATOM   3539  CA  PRO J 452      15.193 -32.480 -20.632  1.00 98.02           C  
ATOM   3540  C   PRO J 452      15.599 -31.595 -21.814  1.00 98.35           C  
ATOM   3541  O   PRO J 452      16.470 -30.733 -21.671  1.00 98.22           O  
ATOM   3542  CB  PRO J 452      15.726 -33.915 -20.758  1.00 97.39           C  
ATOM   3543  CG  PRO J 452      14.577 -34.793 -20.265  1.00 95.51           C  
ATOM   3544  CD  PRO J 452      13.365 -33.988 -20.730  1.00 97.20           C  
ATOM   3545  N   GLY J 453      14.930 -31.747 -22.956  1.00 98.39           N  
ATOM   3546  CA  GLY J 453      15.159 -30.903 -24.129  1.00 98.48           C  
ATOM   3547  C   GLY J 453      14.740 -29.446 -23.902  1.00 98.64           C  
ATOM   3548  O   GLY J 453      15.477 -28.532 -24.275  1.00 98.51           O  
ATOM   3549  N   VAL J 454      13.602 -29.215 -23.242  1.00 98.34           N  
ATOM   3550  CA  VAL J 454      13.156 -27.862 -22.852  1.00 98.39           C  
ATOM   3551  C   VAL J 454      14.154 -27.218 -21.893  1.00 98.53           C  
ATOM   3552  O   VAL J 454      14.568 -26.081 -22.117  1.00 98.41           O  
ATOM   3553  CB  VAL J 454      11.742 -27.898 -22.228  1.00 98.04           C  
ATOM   3554  CG1 VAL J 454      11.326 -26.540 -21.644  1.00 97.04           C  
ATOM   3555  CG2 VAL J 454      10.701 -28.287 -23.279  1.00 97.18           C  
ATOM   3556  N   GLY J 455      14.579 -27.942 -20.868  1.00 98.45           N  
ATOM   3557  CA  GLY J 455      15.574 -27.471 -19.906  1.00 98.40           C  
ATOM   3558  C   GLY J 455      16.895 -27.107 -20.582  1.00 98.57           C  
ATOM   3559  O   GLY J 455      17.390 -26.000 -20.385  1.00 98.40           O  
ATOM   3560  N   LEU J 456      17.414 -27.982 -21.442  1.00 98.71           N  
ATOM   3561  CA  LEU J 456      18.637 -27.715 -22.206  1.00 98.74           C  
ATOM   3562  C   LEU J 456      18.483 -26.493 -23.127  1.00 98.79           C  
ATOM   3563  O   LEU J 456      19.338 -25.608 -23.128  1.00 98.66           O  
ATOM   3564  CB  LEU J 456      19.014 -28.974 -23.010  1.00 98.61           C  
ATOM   3565  CG  LEU J 456      20.279 -28.812 -23.879  1.00 98.10           C  
ATOM   3566  CD1 LEU J 456      21.526 -28.502 -23.049  1.00 97.35           C  
ATOM   3567  CD2 LEU J 456      20.534 -30.096 -24.671  1.00 97.21           C  
ATOM   3568  N   GLY J 457      17.400 -26.418 -23.876  1.00 98.79           N  
ATOM   3569  CA  GLY J 457      17.131 -25.299 -24.780  1.00 98.80           C  
ATOM   3570  C   GLY J 457      17.057 -23.963 -24.040  1.00 98.83           C  
ATOM   3571  O   GLY J 457      17.688 -22.987 -24.451  1.00 98.69           O  
ATOM   3572  N   CYS J 458      16.356 -23.924 -22.908  1.00 98.82           N  
ATOM   3573  CA  CYS J 458      16.236 -22.719 -22.089  1.00 98.79           C  
ATOM   3574  C   CYS J 458      17.534 -22.376 -21.340  1.00 98.76           C  
ATOM   3575  O   CYS J 458      17.855 -21.196 -21.197  1.00 98.46           O  
ATOM   3576  CB  CYS J 458      15.053 -22.876 -21.124  1.00 98.68           C  
ATOM   3577  SG  CYS J 458      13.491 -22.903 -22.056  1.00 98.44           S  
ATOM   3578  N   ALA J 459      18.310 -23.372 -20.898  1.00 98.72           N  
ATOM   3579  CA  ALA J 459      19.628 -23.144 -20.296  1.00 98.62           C  
ATOM   3580  C   ALA J 459      20.609 -22.520 -21.307  1.00 98.58           C  
ATOM   3581  O   ALA J 459      21.357 -21.606 -20.954  1.00 98.01           O  
ATOM   3582  CB  ALA J 459      20.158 -24.470 -19.731  1.00 98.33           C  
ATOM   3583  N   LEU J 460      20.559 -22.945 -22.565  1.00 98.67           N  
ATOM   3584  CA  LEU J 460      21.392 -22.389 -23.635  1.00 98.63           C  
ATOM   3585  C   LEU J 460      20.909 -21.006 -24.098  1.00 98.62           C  
ATOM   3586  O   LEU J 460      21.707 -20.068 -24.154  1.00 98.19           O  
ATOM   3587  CB  LEU J 460      21.437 -23.388 -24.811  1.00 98.49           C  
ATOM   3588  CG  LEU J 460      22.229 -24.685 -24.524  1.00 98.00           C  
ATOM   3589  CD1 LEU J 460      22.052 -25.649 -25.698  1.00 97.00           C  
ATOM   3590  CD2 LEU J 460      23.730 -24.428 -24.352  1.00 96.86           C  
ATOM   3591  N   ALA J 461      19.624 -20.855 -24.409  1.00 98.69           N  
ATOM   3592  CA  ALA J 461      19.075 -19.608 -24.956  1.00 98.69           C  
ATOM   3593  C   ALA J 461      18.875 -18.505 -23.903  1.00 98.70           C  
ATOM   3594  O   ALA J 461      18.818 -17.323 -24.260  1.00 98.25           O  
ATOM   3595  CB  ALA J 461      17.760 -19.915 -25.684  1.00 98.49           C  
ATOM   3596  N   GLN J 462      18.780 -18.879 -22.626  1.00 98.67           N  
ATOM   3597  CA  GLN J 462      18.588 -17.955 -21.503  1.00 98.57           C  
ATOM   3598  C   GLN J 462      17.372 -17.012 -21.683  1.00 98.61           C  
ATOM   3599  O   GLN J 462      17.515 -15.800 -21.485  1.00 97.88           O  
ATOM   3600  CB  GLN J 462      19.911 -17.200 -21.218  1.00 97.85           C  
ATOM   3601  CG  GLN J 462      21.050 -18.115 -20.739  1.00 95.79           C  
ATOM   3602  CD  GLN J 462      20.810 -18.597 -19.308  1.00 96.27           C  
ATOM   3603  OE1 GLN J 462      20.654 -17.805 -18.390  1.00 87.05           O  
ATOM   3604  NE2 GLN J 462      20.753 -19.885 -19.083  1.00 86.35           N  
ATOM   3605  N   PRO J 463      16.167 -17.504 -22.036  1.00 98.55           N  
ATOM   3606  CA  PRO J 463      14.993 -16.637 -22.094  1.00 98.41           C  
ATOM   3607  C   PRO J 463      14.675 -16.099 -20.691  1.00 98.26           C  
ATOM   3608  O   PRO J 463      14.837 -16.804 -19.692  1.00 97.36           O  
ATOM   3609  CB  PRO J 463      13.864 -17.510 -22.658  1.00 97.98           C  
ATOM   3610  CG  PRO J 463      14.242 -18.915 -22.192  1.00 97.18           C  
ATOM   3611  CD  PRO J 463      15.773 -18.894 -22.233  1.00 98.30           C  
ATOM   3612  N   THR J 464      14.210 -14.862 -20.592  1.00 97.00           N  
ATOM   3613  CA  THR J 464      13.841 -14.248 -19.291  1.00 96.02           C  
ATOM   3614  C   THR J 464      12.665 -14.957 -18.619  1.00 96.85           C  
ATOM   3615  O   THR J 464      12.560 -14.945 -17.394  1.00 95.40           O  
ATOM   3616  CB  THR J 464      13.480 -12.768 -19.456  1.00 92.96           C  
ATOM   3617  OG1 THR J 464      12.594 -12.594 -20.550  1.00 82.90           O  
ATOM   3618  CG2 THR J 464      14.711 -11.917 -19.741  1.00 80.94           C  
ATOM   3619  N   HIS J 465      11.802 -15.571 -19.417  1.00 97.75           N  
ATOM   3620  CA  HIS J 465      10.683 -16.399 -18.976  1.00 97.99           C  
ATOM   3621  C   HIS J 465      10.449 -17.518 -19.999  1.00 98.28           C  
ATOM   3622  O   HIS J 465      10.976 -17.467 -21.114  1.00 97.98           O  
ATOM   3623  CB  HIS J 465       9.428 -15.524 -18.795  1.00 97.51           C  
ATOM   3624  CG  HIS J 465       8.886 -14.930 -20.070  1.00 96.92           C  
ATOM   3625  ND1 HIS J 465       9.499 -13.976 -20.849  1.00 86.98           N  
ATOM   3626  CD2 HIS J 465       7.699 -15.230 -20.685  1.00 87.17           C  
ATOM   3627  CE1 HIS J 465       8.710 -13.708 -21.902  1.00 88.55           C  
ATOM   3628  NE2 HIS J 465       7.606 -14.455 -21.827  1.00 90.18           N  
ATOM   3629  N   ILE J 466       9.650 -18.518 -19.627  1.00 97.84           N  
ATOM   3630  CA  ILE J 466       9.294 -19.656 -20.485  1.00 97.90           C  
ATOM   3631  C   ILE J 466       7.788 -19.577 -20.766  1.00 97.69           C  
ATOM   3632  O   ILE J 466       6.993 -20.044 -19.948  1.00 97.12           O  
ATOM   3633  CB  ILE J 466       9.731 -20.992 -19.832  1.00 97.93           C  
ATOM   3634  CG1 ILE J 466      11.251 -20.975 -19.531  1.00 97.47           C  
ATOM   3635  CG2 ILE J 466       9.362 -22.166 -20.762  1.00 97.39           C  
ATOM   3636  CD1 ILE J 466      11.767 -22.224 -18.816  1.00 97.05           C  
ATOM   3637  N   PRO J 467       7.376 -18.944 -21.873  1.00 97.71           N  
ATOM   3638  CA  PRO J 467       5.968 -18.877 -22.251  1.00 97.32           C  
ATOM   3639  C   PRO J 467       5.475 -20.219 -22.813  1.00 96.92           C  
ATOM   3640  O   PRO J 467       6.267 -21.038 -23.288  1.00 95.95           O  
ATOM   3641  CB  PRO J 467       5.896 -17.750 -23.289  1.00 96.75           C  
ATOM   3642  CG  PRO J 467       7.255 -17.838 -23.980  1.00 95.93           C  
ATOM   3643  CD  PRO J 467       8.202 -18.254 -22.853  1.00 97.61           C  
ATOM   3644  N   GLU J 468       4.160 -20.411 -22.833  1.00 95.20           N  
ATOM   3645  CA  GLU J 468       3.508 -21.641 -23.313  1.00 94.33           C  
ATOM   3646  C   GLU J 468       3.912 -22.017 -24.749  1.00 95.40           C  
ATOM   3647  O   GLU J 468       3.982 -23.195 -25.091  1.00 94.71           O  
ATOM   3648  CB  GLU J 468       1.976 -21.477 -23.259  1.00 91.54           C  
ATOM   3649  CG  GLU J 468       1.391 -21.273 -21.851  0.98 79.79           C  
ATOM   3650  CD  GLU J 468       1.697 -22.430 -20.893  0.98 70.58           C  
ATOM   3651  OE1 GLU J 468       1.806 -22.156 -19.673  0.97 64.28           O  
ATOM   3652  OE2 GLU J 468       1.851 -23.581 -21.356  0.97 63.22           O  
ATOM   3653  N   GLU J 469       4.230 -21.040 -25.583  1.00 96.05           N  
ATOM   3654  CA  GLU J 469       4.666 -21.252 -26.966  1.00 96.41           C  
ATOM   3655  C   GLU J 469       5.932 -22.115 -27.062  1.00 97.26           C  
ATOM   3656  O   GLU J 469       6.064 -22.876 -28.022  1.00 97.04           O  
ATOM   3657  CB  GLU J 469       4.923 -19.908 -27.668  1.00 95.27           C  
ATOM   3658  CG  GLU J 469       3.662 -19.072 -27.921  0.99 86.39           C  
ATOM   3659  CD  GLU J 469       3.186 -18.223 -26.733  0.99 83.90           C  
ATOM   3660  OE1 GLU J 469       2.231 -17.442 -26.944  0.99 76.84           O  
ATOM   3661  OE2 GLU J 469       3.766 -18.317 -25.623  0.99 77.68           O  
ATOM   3662  N   LEU J 470       6.832 -22.046 -26.082  1.00 97.02           N  
ATOM   3663  CA  LEU J 470       8.034 -22.886 -26.064  1.00 97.56           C  
ATOM   3664  C   LEU J 470       7.683 -24.351 -25.781  1.00 97.63           C  
ATOM   3665  O   LEU J 470       8.222 -25.246 -26.431  1.00 97.48           O  
ATOM   3666  CB  LEU J 470       9.062 -22.360 -25.038  1.00 97.83           C  
ATOM   3667  CG  LEU J 470       9.601 -20.938 -25.292  1.00 97.61           C  
ATOM   3668  CD1 LEU J 470      10.771 -20.663 -24.348  1.00 96.58           C  
ATOM   3669  CD2 LEU J 470      10.104 -20.730 -26.720  1.00 96.50           C  
ATOM   3670  N   LEU J 471       6.748 -24.604 -24.864  1.00 96.38           N  
ATOM   3671  CA  LEU J 471       6.273 -25.959 -24.561  1.00 96.05           C  
ATOM   3672  C   LEU J 471       5.452 -26.529 -25.726  1.00 96.63           C  
ATOM   3673  O   LEU J 471       5.606 -27.698 -26.089  1.00 96.25           O  
ATOM   3674  CB  LEU J 471       5.449 -25.959 -23.259  1.00 94.67           C  
ATOM   3675  CG  LEU J 471       6.245 -25.917 -21.929  1.00 91.98           C  
ATOM   3676  CD1 LEU J 471       7.175 -27.126 -21.789  1.00 86.35           C  
ATOM   3677  CD2 LEU J 471       7.072 -24.639 -21.765  1.00 84.60           C  
ATOM   3678  N   LEU J 472       4.634 -25.702 -26.361  1.00 96.81           N  
ATOM   3679  CA  LEU J 472       3.893 -26.094 -27.558  1.00 97.07           C  
ATOM   3680  C   LEU J 472       4.846 -26.449 -28.713  1.00 97.53           C  
ATOM   3681  O   LEU J 472       4.607 -27.418 -29.433  1.00 97.46           O  
ATOM   3682  CB  LEU J 472       2.931 -24.952 -27.930  1.00 96.61           C  
ATOM   3683  CG  LEU J 472       1.983 -25.304 -29.094  1.00 94.43           C  
ATOM   3684  CD1 LEU J 472       1.054 -26.468 -28.738  1.00 92.10           C  
ATOM   3685  CD2 LEU J 472       1.122 -24.087 -29.428  1.00 91.10           C  
ATOM   3686  N   THR J 473       5.938 -25.715 -28.864  1.00 97.95           N  
ATOM   3687  CA  THR J 473       6.993 -26.017 -29.842  1.00 98.20           C  
ATOM   3688  C   THR J 473       7.714 -27.319 -29.508  1.00 98.30           C  
ATOM   3689  O   THR J 473       7.925 -28.126 -30.410  1.00 98.16           O  
ATOM   3690  CB  THR J 473       7.990 -24.858 -29.947  1.00 98.12           C  
ATOM   3691  OG1 THR J 473       7.305 -23.731 -30.445  1.00 96.37           O  
ATOM   3692  CG2 THR J 473       9.129 -25.141 -30.926  1.00 96.93           C  
ATOM   3693  N   ALA J 474       8.023 -27.582 -28.241  1.00 97.99           N  
ATOM   3694  CA  ALA J 474       8.587 -28.865 -27.822  1.00 98.03           C  
ATOM   3695  C   ALA J 474       7.649 -30.040 -28.158  1.00 98.08           C  
ATOM   3696  O   ALA J 474       8.096 -31.070 -28.664  1.00 97.88           O  
ATOM   3697  CB  ALA J 474       8.892 -28.802 -26.319  1.00 97.89           C  
ATOM   3698  N   SER J 475       6.352 -29.867 -27.935  1.00 97.87           N  
ATOM   3699  CA  SER J 475       5.325 -30.859 -28.277  1.00 97.80           C  
ATOM   3700  C   SER J 475       5.249 -31.117 -29.788  1.00 97.97           C  
ATOM   3701  O   SER J 475       5.207 -32.272 -30.220  1.00 97.77           O  
ATOM   3702  CB  SER J 475       3.970 -30.378 -27.745  1.00 97.22           C  
ATOM   3703  OG  SER J 475       3.003 -31.398 -27.846  1.00 94.70           O  
ATOM   3704  N   GLU J 476       5.278 -30.070 -30.604  1.00 98.16           N  
ATOM   3705  CA  GLU J 476       5.310 -30.180 -32.066  1.00 98.15           C  
ATOM   3706  C   GLU J 476       6.592 -30.875 -32.552  1.00 98.27           C  
ATOM   3707  O   GLU J 476       6.513 -31.780 -33.377  1.00 97.98           O  
ATOM   3708  CB  GLU J 476       5.150 -28.785 -32.684  1.00 97.68           C  
ATOM   3709  CG  GLU J 476       5.099 -28.816 -34.220  1.00 95.64           C  
ATOM   3710  CD  GLU J 476       4.832 -27.426 -34.818  1.00 93.63           C  
ATOM   3711  OE1 GLU J 476       4.020 -27.326 -35.762  0.99 86.93           O  
ATOM   3712  OE2 GLU J 476       5.400 -26.424 -34.334  0.99 87.60           O  
ATOM   3713  N   SER J 477       7.741 -30.511 -31.999  1.00 98.46           N  
ATOM   3714  CA  SER J 477       9.031 -31.134 -32.323  1.00 98.48           C  
ATOM   3715  C   SER J 477       9.002 -32.641 -32.053  1.00 98.50           C  
ATOM   3716  O   SER J 477       9.341 -33.435 -32.929  1.00 98.10           O  
ATOM   3717  CB  SER J 477      10.140 -30.452 -31.511  1.00 98.07           C  
ATOM   3718  OG  SER J 477      11.408 -30.777 -32.022  1.00 85.79           O  
ATOM   3719  N   LEU J 478       8.502 -33.056 -30.894  1.00 98.30           N  
ATOM   3720  CA  LEU J 478       8.339 -34.469 -30.545  1.00 98.25           C  
ATOM   3721  C   LEU J 478       7.382 -35.202 -31.497  1.00 98.22           C  
ATOM   3722  O   LEU J 478       7.665 -36.328 -31.905  1.00 97.75           O  
ATOM   3723  CB  LEU J 478       7.857 -34.565 -29.085  1.00 97.96           C  
ATOM   3724  CG  LEU J 478       7.591 -36.005 -28.603  1.00 97.41           C  
ATOM   3725  CD1 LEU J 478       8.839 -36.896 -28.703  1.00 96.88           C  
ATOM   3726  CD2 LEU J 478       7.131 -35.976 -27.150  1.00 96.82           C  
ATOM   3727  N   ASN J 479       6.259 -34.579 -31.866  1.00 98.06           N  
ATOM   3728  CA  ASN J 479       5.325 -35.166 -32.827  1.00 98.02           C  
ATOM   3729  C   ASN J 479       5.996 -35.395 -34.192  1.00 97.89           C  
ATOM   3730  O   ASN J 479       5.871 -36.477 -34.771  1.00 97.15           O  
ATOM   3731  CB  ASN J 479       4.083 -34.267 -32.951  1.00 97.76           C  
ATOM   3732  CG  ASN J 479       3.069 -34.862 -33.915  1.00 97.41           C  
ATOM   3733  OD1 ASN J 479       3.101 -34.637 -35.118  1.00 91.36           O  
ATOM   3734  ND2 ASN J 479       2.164 -35.671 -33.418  1.00 89.78           N  
ATOM   3735  N   LEU J 480       6.731 -34.416 -34.684  1.00 97.25           N  
ATOM   3736  CA  LEU J 480       7.412 -34.475 -35.986  1.00 96.58           C  
ATOM   3737  C   LEU J 480       8.589 -35.458 -36.011  1.00 96.71           C  
ATOM   3738  O   LEU J 480       8.919 -35.983 -37.074  1.00 95.48           O  
ATOM   3739  CB  LEU J 480       7.876 -33.061 -36.371  1.00 95.55           C  
ATOM   3740  CG  LEU J 480       6.738 -32.071 -36.685  1.00 93.20           C  
ATOM   3741  CD1 LEU J 480       7.329 -30.676 -36.891  1.00 90.46           C  
ATOM   3742  CD2 LEU J 480       5.963 -32.459 -37.949  1.00 89.93           C  
ATOM   3743  N   LEU J 481       9.198 -35.753 -34.868  1.00 97.68           N  
ATOM   3744  CA  LEU J 481      10.236 -36.785 -34.735  1.00 97.57           C  
ATOM   3745  C   LEU J 481       9.670 -38.211 -34.800  1.00 97.39           C  
ATOM   3746  O   LEU J 481      10.433 -39.159 -34.994  1.00 96.03           O  
ATOM   3747  CB  LEU J 481      10.998 -36.570 -33.413  1.00 97.27           C  
ATOM   3748  CG  LEU J 481      11.956 -35.368 -33.422  1.00 96.29           C  
ATOM   3749  CD1 LEU J 481      12.418 -35.081 -31.993  1.00 94.89           C  
ATOM   3750  CD2 LEU J 481      13.197 -35.630 -34.283  1.00 94.75           C  
ATOM   3751  N   THR J 482       8.359 -38.375 -34.636  1.00 97.27           N  
ATOM   3752  CA  THR J 482       7.692 -39.676 -34.760  1.00 97.08           C  
ATOM   3753  C   THR J 482       7.471 -39.989 -36.236  1.00 96.87           C  
ATOM   3754  O   THR J 482       6.703 -39.311 -36.921  1.00 95.43           O  
ATOM   3755  CB  THR J 482       6.360 -39.708 -34.000  1.00 96.28           C  
ATOM   3756  OG1 THR J 482       6.506 -39.185 -32.698  1.00 92.77           O  
ATOM   3757  CG2 THR J 482       5.845 -41.141 -33.860  1.00 92.91           C  
ATOM   3758  N   THR J 483       8.132 -41.034 -36.732  1.00 96.62           N  
ATOM   3759  CA  THR J 483       8.101 -41.368 -38.159  1.00 96.37           C  
ATOM   3760  C   THR J 483       6.856 -42.179 -38.529  1.00 96.43           C  
ATOM   3761  O   THR J 483       6.245 -42.857 -37.702  1.00 95.42           O  
ATOM   3762  CB  THR J 483       9.371 -42.111 -38.594  1.00 95.70           C  
ATOM   3763  OG1 THR J 483       9.403 -43.410 -38.063  0.99 92.73           O  
ATOM   3764  CG2 THR J 483      10.666 -41.391 -38.207  0.99 92.12           C  
ATOM   3765  N   GLU J 484       6.519 -42.222 -39.824  0.99 96.12           N  
ATOM   3766  CA  GLU J 484       5.494 -43.145 -40.334  1.00 95.57           C  
ATOM   3767  C   GLU J 484       5.887 -44.624 -40.145  0.99 95.61           C  
ATOM   3768  O   GLU J 484       5.029 -45.503 -40.125  0.99 93.42           O  
ATOM   3769  CB  GLU J 484       5.239 -42.862 -41.826  0.99 94.16           C  
ATOM   3770  CG  GLU J 484       4.627 -41.478 -42.107  0.95 82.61           C  
ATOM   3771  CD  GLU J 484       3.258 -41.294 -41.442  0.95 73.58           C  
ATOM   3772  OE1 GLU J 484       2.962 -40.159 -41.001  0.95 66.14           O  
ATOM   3773  OE2 GLU J 484       2.501 -42.281 -41.356  0.95 66.25           O  
ATOM   3774  N   GLY J 485       7.165 -44.916 -40.009  0.99 95.51           N  
ATOM   3775  CA  GLY J 485       7.675 -46.229 -39.609  0.99 95.03           C  
ATOM   3776  C   GLY J 485       7.285 -46.567 -38.174  0.99 95.10           C  
ATOM   3777  O   GLY J 485       6.740 -47.646 -37.940  0.99 93.38           O  
ATOM   3778  N   ASP J 486       7.473 -45.632 -37.258  1.00 95.21           N  
ATOM   3779  CA  ASP J 486       7.065 -45.796 -35.856  1.00 94.73           C  
ATOM   3780  C   ASP J 486       5.555 -46.041 -35.751  1.00 94.69           C  
ATOM   3781  O   ASP J 486       5.120 -47.002 -35.113  1.00 93.66           O  
ATOM   3782  CB  ASP J 486       7.455 -44.554 -35.032  0.99 94.17           C  
ATOM   3783  CG  ASP J 486       8.965 -44.338 -34.978  0.99 93.95           C  
ATOM   3784  OD1 ASP J 486       9.683 -45.324 -34.666  0.99 90.67           O  
ATOM   3785  OD2 ASP J 486       9.397 -43.199 -35.276  0.99 89.85           O  
ATOM   3786  N   LEU J 487       4.757 -45.232 -36.454  0.99 95.78           N  
ATOM   3787  CA  LEU J 487       3.296 -45.345 -36.449  1.00 95.56           C  
ATOM   3788  C   LEU J 487       2.812 -46.695 -36.998  0.99 94.92           C  
ATOM   3789  O   LEU J 487       1.904 -47.293 -36.425  0.99 92.87           O  
ATOM   3790  CB  LEU J 487       2.680 -44.184 -37.251  0.99 94.98           C  
ATOM   3791  CG  LEU J 487       2.891 -42.787 -36.637  0.99 93.51           C  
ATOM   3792  CD1 LEU J 487       2.289 -41.734 -37.568  0.99 90.20           C  
ATOM   3793  CD2 LEU J 487       2.225 -42.650 -35.271  0.99 89.43           C  
ATOM   3794  N   ARG J 488       3.422 -47.221 -38.065  1.00 94.23           N  
ATOM   3795  CA  ARG J 488       3.087 -48.552 -38.605  1.00 92.47           C  
ATOM   3796  C   ARG J 488       3.368 -49.684 -37.623  1.00 91.70           C  
ATOM   3797  O   ARG J 488       2.666 -50.688 -37.644  1.00 88.66           O  
ATOM   3798  CB  ARG J 488       3.839 -48.806 -39.916  0.99 91.28           C  
ATOM   3799  CG  ARG J 488       3.103 -48.188 -41.112  0.95 83.59           C  
ATOM   3800  CD  ARG J 488       3.792 -48.529 -42.432  0.94 81.97           C  
ATOM   3801  NE  ARG J 488       5.116 -47.901 -42.526  0.94 75.23           N  
ATOM   3802  CZ  ARG J 488       5.913 -47.903 -43.585  0.94 70.21           C  
ATOM   3803  NH1 ARG J 488       5.581 -48.528 -44.681  0.94 62.72           N  
ATOM   3804  NH2 ARG J 488       7.054 -47.268 -43.557  0.94 63.24           N  
ATOM   3805  N   GLU J 489       4.359 -49.519 -36.768  1.00 92.90           N  
ATOM   3806  CA  GLU J 489       4.659 -50.464 -35.685  1.00 91.08           C  
ATOM   3807  C   GLU J 489       3.813 -50.217 -34.422  1.00 90.74           C  
ATOM   3808  O   GLU J 489       3.984 -50.901 -33.410  1.00 87.70           O  
ATOM   3809  CB  GLU J 489       6.163 -50.431 -35.393  0.99 89.31           C  
ATOM   3810  CG  GLU J 489       6.988 -51.002 -36.571  0.97 84.46           C  
ATOM   3811  CD  GLU J 489       8.483 -51.023 -36.256  0.96 79.00           C  
ATOM   3812  OE1 GLU J 489       9.300 -50.602 -37.107  0.96 71.47           O  
ATOM   3813  OE2 GLU J 489       8.843 -51.426 -35.124  0.96 72.81           O  
ATOM   3814  N   GLY J 490       2.885 -49.260 -34.474  1.00 91.42           N  
ATOM   3815  CA  GLY J 490       2.007 -48.904 -33.358  1.00 90.32           C  
ATOM   3816  C   GLY J 490       2.670 -48.027 -32.293  1.00 92.13           C  
ATOM   3817  O   GLY J 490       2.097 -47.870 -31.214  1.00 90.21           O  
ATOM   3818  N   ARG J 491       3.840 -47.454 -32.557  1.00 94.67           N  
ATOM   3819  CA  ARG J 491       4.507 -46.505 -31.655  1.00 95.14           C  
ATOM   3820  C   ARG J 491       3.973 -45.093 -31.882  1.00 96.29           C  
ATOM   3821  O   ARG J 491       3.932 -44.614 -33.011  1.00 95.87           O  
ATOM   3822  CB  ARG J 491       6.031 -46.547 -31.832  1.00 93.73           C  
ATOM   3823  CG  ARG J 491       6.652 -47.898 -31.440  0.99 90.63           C  
ATOM   3824  CD  ARG J 491       8.189 -47.816 -31.410  0.98 87.33           C  
ATOM   3825  NE  ARG J 491       8.765 -47.591 -32.744  0.98 82.37           N  
ATOM   3826  CZ  ARG J 491       9.205 -48.519 -33.586  0.98 78.84           C  
ATOM   3827  NH1 ARG J 491       9.168 -49.793 -33.311  0.98 72.15           N  
ATOM   3828  NH2 ARG J 491       9.693 -48.182 -34.742  0.98 72.48           N  
ATOM   3829  N   LEU J 492       3.603 -44.419 -30.803  1.00 97.13           N  
ATOM   3830  CA  LEU J 492       3.144 -43.021 -30.820  1.00 97.78           C  
ATOM   3831  C   LEU J 492       4.273 -42.018 -30.548  1.00 97.92           C  
ATOM   3832  O   LEU J 492       4.045 -40.811 -30.603  1.00 97.40           O  
ATOM   3833  CB  LEU J 492       2.011 -42.846 -29.795  1.00 97.76           C  
ATOM   3834  CG  LEU J 492       0.788 -43.762 -30.013  1.00 97.51           C  
ATOM   3835  CD1 LEU J 492      -0.232 -43.502 -28.907  1.00 96.81           C  
ATOM   3836  CD2 LEU J 492       0.112 -43.517 -31.362  1.00 96.73           C  
ATOM   3837  N   TYR J 493       5.456 -42.527 -30.237  1.00 97.60           N  
ATOM   3838  CA  TYR J 493       6.656 -41.757 -29.914  1.00 97.50           C  
ATOM   3839  C   TYR J 493       7.876 -42.408 -30.576  1.00 97.34           C  
ATOM   3840  O   TYR J 493       7.855 -43.624 -30.809  1.00 96.80           O  
ATOM   3841  CB  TYR J 493       6.846 -41.702 -28.389  1.00 97.26           C  
ATOM   3842  CG  TYR J 493       5.677 -41.102 -27.631  1.00 97.35           C  
ATOM   3843  CD1 TYR J 493       5.477 -39.709 -27.628  1.00 96.73           C  
ATOM   3844  CD2 TYR J 493       4.770 -41.938 -26.945  1.00 96.72           C  
ATOM   3845  CE1 TYR J 493       4.384 -39.149 -26.951  1.00 96.32           C  
ATOM   3846  CE2 TYR J 493       3.673 -41.389 -26.264  1.00 96.23           C  
ATOM   3847  CZ  TYR J 493       3.482 -39.994 -26.275  1.00 96.45           C  
ATOM   3848  OH  TYR J 493       2.399 -39.449 -25.618  1.00 95.36           O  
ATOM   3849  N   PRO J 494       8.927 -41.644 -30.856  1.00 97.68           N  
ATOM   3850  CA  PRO J 494      10.185 -42.221 -31.319  1.00 97.41           C  
ATOM   3851  C   PRO J 494      10.801 -43.141 -30.240  1.00 97.07           C  
ATOM   3852  O   PRO J 494      10.465 -43.017 -29.056  1.00 96.23           O  
ATOM   3853  CB  PRO J 494      11.079 -41.021 -31.653  1.00 96.99           C  
ATOM   3854  CG  PRO J 494      10.547 -39.912 -30.749  1.00 95.68           C  
ATOM   3855  CD  PRO J 494       9.053 -40.205 -30.663  1.00 97.30           C  
ATOM   3856  N   PRO J 495      11.693 -44.065 -30.623  1.00 95.87           N  
ATOM   3857  CA  PRO J 495      12.352 -44.952 -29.664  1.00 95.05           C  
ATOM   3858  C   PRO J 495      13.117 -44.182 -28.582  1.00 94.92           C  
ATOM   3859  O   PRO J 495      13.843 -43.230 -28.880  1.00 93.89           O  
ATOM   3860  CB  PRO J 495      13.288 -45.834 -30.500  1.00 93.66           C  
ATOM   3861  CG  PRO J 495      12.681 -45.799 -31.901  1.00 91.31           C  
ATOM   3862  CD  PRO J 495      12.100 -44.391 -31.975  1.00 94.58           C  
ATOM   3863  N   LEU J 496      13.012 -44.617 -27.330  1.00 93.12           N  
ATOM   3864  CA  LEU J 496      13.724 -44.000 -26.198  1.00 92.36           C  
ATOM   3865  C   LEU J 496      15.249 -44.123 -26.312  1.00 93.27           C  
ATOM   3866  O   LEU J 496      15.968 -43.275 -25.779  1.00 92.02           O  
ATOM   3867  CB  LEU J 496      13.246 -44.634 -24.876  1.00 89.48           C  
ATOM   3868  CG  LEU J 496      11.994 -43.974 -24.275  1.00 83.90           C  
ATOM   3869  CD1 LEU J 496      11.448 -44.840 -23.142  1.00 79.80           C  
ATOM   3870  CD2 LEU J 496      12.302 -42.592 -23.687  1.00 78.53           C  
ATOM   3871  N   GLU J 497      15.739 -45.126 -27.018  1.00 93.52           N  
ATOM   3872  CA  GLU J 497      17.166 -45.321 -27.293  1.00 93.13           C  
ATOM   3873  C   GLU J 497      17.779 -44.119 -28.029  1.00 94.38           C  
ATOM   3874  O   GLU J 497      18.965 -43.829 -27.866  1.00 93.29           O  
ATOM   3875  CB  GLU J 497      17.379 -46.607 -28.120  1.00 90.58           C  
ATOM   3876  CG  GLU J 497      16.969 -47.922 -27.414  0.96 76.75           C  
ATOM   3877  CD  GLU J 497      15.452 -48.140 -27.276  0.95 65.90           C  
ATOM   3878  OE1 GLU J 497      15.070 -48.987 -26.439  0.95 59.70           O  
ATOM   3879  OE2 GLU J 497      14.674 -47.458 -27.986  0.95 58.44           O  
ATOM   3880  N   ASP J 498      16.953 -43.362 -28.757  1.00 95.29           N  
ATOM   3881  CA  ASP J 498      17.360 -42.149 -29.474  1.00 96.01           C  
ATOM   3882  C   ASP J 498      17.182 -40.861 -28.636  1.00 97.11           C  
ATOM   3883  O   ASP J 498      17.204 -39.750 -29.172  1.00 96.85           O  
ATOM   3884  CB  ASP J 498      16.647 -42.090 -30.841  1.00 95.10           C  
ATOM   3885  CG  ASP J 498      17.339 -41.159 -31.839  1.00 90.61           C  
ATOM   3886  OD1 ASP J 498      18.591 -41.106 -31.853  1.00 85.26           O  
ATOM   3887  OD2 ASP J 498      16.631 -40.480 -32.619  1.00 85.53           O  
ATOM   3888  N   ILE J 499      17.031 -40.966 -27.310  1.00 96.20           N  
ATOM   3889  CA  ILE J 499      16.662 -39.838 -26.435  1.00 96.70           C  
ATOM   3890  C   ILE J 499      17.595 -38.624 -26.556  1.00 97.55           C  
ATOM   3891  O   ILE J 499      17.126 -37.489 -26.519  1.00 97.60           O  
ATOM   3892  CB  ILE J 499      16.535 -40.306 -24.968  1.00 96.04           C  
ATOM   3893  CG1 ILE J 499      15.866 -39.254 -24.062  1.00 94.71           C  
ATOM   3894  CG2 ILE J 499      17.883 -40.712 -24.342  1.00 93.84           C  
ATOM   3895  CD1 ILE J 499      14.465 -38.819 -24.533  1.00 92.74           C  
ATOM   3896  N   HIS J 500      18.896 -38.834 -26.753  1.00 97.06           N  
ATOM   3897  CA  HIS J 500      19.854 -37.735 -26.924  1.00 97.19           C  
ATOM   3898  C   HIS J 500      19.578 -36.938 -28.204  1.00 97.95           C  
ATOM   3899  O   HIS J 500      19.623 -35.707 -28.194  1.00 97.69           O  
ATOM   3900  CB  HIS J 500      21.287 -38.285 -26.939  1.00 95.28           C  
ATOM   3901  CG  HIS J 500      21.861 -38.470 -25.561  1.00 89.87           C  
ATOM   3902  ND1 HIS J 500      21.347 -39.270 -24.563  1.00 78.28           N  
ATOM   3903  CD2 HIS J 500      22.951 -37.817 -25.026  1.00 77.20           C  
ATOM   3904  CE1 HIS J 500      22.100 -39.096 -23.462  1.00 79.14           C  
ATOM   3905  NE2 HIS J 500      23.078 -38.224 -23.715  1.00 79.83           N  
ATOM   3906  N   ASN J 501      19.289 -37.620 -29.297  1.00 97.82           N  
ATOM   3907  CA  ASN J 501      18.938 -36.966 -30.552  1.00 98.04           C  
ATOM   3908  C   ASN J 501      17.560 -36.291 -30.461  1.00 98.46           C  
ATOM   3909  O   ASN J 501      17.402 -35.164 -30.929  1.00 98.32           O  
ATOM   3910  CB  ASN J 501      19.017 -38.004 -31.678  1.00 97.59           C  
ATOM   3911  CG  ASN J 501      18.647 -37.422 -33.025  1.00 96.25           C  
ATOM   3912  OD1 ASN J 501      19.224 -36.444 -33.489  1.00 89.99           O  
ATOM   3913  ND2 ASN J 501      17.669 -38.008 -33.668  1.00 89.09           N  
ATOM   3914  N   ILE J 502      16.596 -36.928 -29.802  1.00 98.30           N  
ATOM   3915  CA  ILE J 502      15.272 -36.356 -29.535  1.00 98.48           C  
ATOM   3916  C   ILE J 502      15.421 -35.052 -28.741  1.00 98.67           C  
ATOM   3917  O   ILE J 502      15.000 -33.996 -29.213  1.00 98.59           O  
ATOM   3918  CB  ILE J 502      14.372 -37.378 -28.801  1.00 98.24           C  
ATOM   3919  CG1 ILE J 502      14.099 -38.606 -29.700  1.00 97.34           C  
ATOM   3920  CG2 ILE J 502      13.045 -36.732 -28.375  1.00 97.50           C  
ATOM   3921  CD1 ILE J 502      13.627 -39.832 -28.915  1.00 95.43           C  
ATOM   3922  N   SER J 503      16.097 -35.093 -27.596  1.00 98.70           N  
ATOM   3923  CA  SER J 503      16.299 -33.909 -26.749  1.00 98.73           C  
ATOM   3924  C   SER J 503      17.096 -32.813 -27.454  1.00 98.81           C  
ATOM   3925  O   SER J 503      16.789 -31.636 -27.287  1.00 98.72           O  
ATOM   3926  CB  SER J 503      16.998 -34.295 -25.449  1.00 98.52           C  
ATOM   3927  OG  SER J 503      16.191 -35.191 -24.723  1.00 97.60           O  
ATOM   3928  N   ALA J 504      18.071 -33.168 -28.292  1.00 98.77           N  
ATOM   3929  CA  ALA J 504      18.804 -32.189 -29.091  1.00 98.80           C  
ATOM   3930  C   ALA J 504      17.896 -31.466 -30.100  1.00 98.85           C  
ATOM   3931  O   ALA J 504      18.025 -30.256 -30.277  1.00 98.74           O  
ATOM   3932  CB  ALA J 504      19.969 -32.892 -29.799  1.00 98.62           C  
ATOM   3933  N   ASN J 505      16.976 -32.178 -30.740  1.00 98.79           N  
ATOM   3934  CA  ASN J 505      16.003 -31.573 -31.657  1.00 98.80           C  
ATOM   3935  C   ASN J 505      14.980 -30.713 -30.903  1.00 98.84           C  
ATOM   3936  O   ASN J 505      14.777 -29.562 -31.279  1.00 98.70           O  
ATOM   3937  CB  ASN J 505      15.318 -32.659 -32.505  1.00 98.67           C  
ATOM   3938  CG  ASN J 505      16.197 -33.108 -33.663  1.00 98.30           C  
ATOM   3939  OD1 ASN J 505      16.224 -32.498 -34.717  1.00 92.89           O  
ATOM   3940  ND2 ASN J 505      16.951 -34.170 -33.491  1.00 92.79           N  
ATOM   3941  N   VAL J 506      14.413 -31.226 -29.807  1.00 98.78           N  
ATOM   3942  CA  VAL J 506      13.494 -30.457 -28.948  1.00 98.79           C  
ATOM   3943  C   VAL J 506      14.166 -29.171 -28.452  1.00 98.84           C  
ATOM   3944  O   VAL J 506      13.602 -28.089 -28.607  1.00 98.74           O  
ATOM   3945  CB  VAL J 506      12.997 -31.312 -27.762  1.00 98.61           C  
ATOM   3946  CG1 VAL J 506      12.210 -30.489 -26.733  1.00 97.94           C  
ATOM   3947  CG2 VAL J 506      12.083 -32.442 -28.249  1.00 98.05           C  
ATOM   3948  N   ALA J 507      15.381 -29.255 -27.924  1.00 98.85           N  
ATOM   3949  CA  ALA J 507      16.141 -28.085 -27.482  1.00 98.87           C  
ATOM   3950  C   ALA J 507      16.388 -27.100 -28.631  1.00 98.89           C  
ATOM   3951  O   ALA J 507      16.204 -25.896 -28.461  1.00 98.81           O  
ATOM   3952  CB  ALA J 507      17.464 -28.555 -26.869  1.00 98.79           C  
ATOM   3953  N   THR J 508      16.758 -27.597 -29.808  1.00 98.87           N  
ATOM   3954  CA  THR J 508      16.989 -26.765 -30.999  1.00 98.88           C  
ATOM   3955  C   THR J 508      15.731 -25.995 -31.390  1.00 98.89           C  
ATOM   3956  O   THR J 508      15.793 -24.782 -31.581  1.00 98.78           O  
ATOM   3957  CB  THR J 508      17.470 -27.624 -32.179  1.00 98.80           C  
ATOM   3958  OG1 THR J 508      18.694 -28.242 -31.856  1.00 97.30           O  
ATOM   3959  CG2 THR J 508      17.712 -26.810 -33.443  1.00 97.59           C  
ATOM   3960  N   ASP J 509      14.591 -26.669 -31.469  1.00 98.84           N  
ATOM   3961  CA  ASP J 509      13.330 -26.041 -31.874  1.00 98.80           C  
ATOM   3962  C   ASP J 509      12.826 -25.048 -30.808  1.00 98.81           C  
ATOM   3963  O   ASP J 509      12.385 -23.951 -31.157  1.00 98.61           O  
ATOM   3964  CB  ASP J 509      12.299 -27.138 -32.227  1.00 98.63           C  
ATOM   3965  CG  ASP J 509      12.675 -27.929 -33.497  1.00 98.10           C  
ATOM   3966  OD1 ASP J 509      13.285 -27.349 -34.424  1.00 96.57           O  
ATOM   3967  OD2 ASP J 509      12.376 -29.139 -33.587  1.00 96.20           O  
ATOM   3968  N   VAL J 510      13.005 -25.360 -29.516  1.00 98.82           N  
ATOM   3969  CA  VAL J 510      12.725 -24.424 -28.412  1.00 98.81           C  
ATOM   3970  C   VAL J 510      13.600 -23.167 -28.508  1.00 98.83           C  
ATOM   3971  O   VAL J 510      13.090 -22.054 -28.369  1.00 98.69           O  
ATOM   3972  CB  VAL J 510      12.900 -25.126 -27.046  1.00 98.64           C  
ATOM   3973  CG1 VAL J 510      12.904 -24.153 -25.859  1.00 97.84           C  
ATOM   3974  CG2 VAL J 510      11.761 -26.125 -26.809  1.00 97.97           C  
ATOM   3975  N   ILE J 511      14.895 -23.309 -28.786  1.00 98.85           N  
ATOM   3976  CA  ILE J 511      15.798 -22.160 -28.973  1.00 98.85           C  
ATOM   3977  C   ILE J 511      15.363 -21.318 -30.179  1.00 98.83           C  
ATOM   3978  O   ILE J 511      15.302 -20.094 -30.072  1.00 98.69           O  
ATOM   3979  CB  ILE J 511      17.266 -22.619 -29.122  1.00 98.81           C  
ATOM   3980  CG1 ILE J 511      17.799 -23.214 -27.799  1.00 98.42           C  
ATOM   3981  CG2 ILE J 511      18.162 -21.434 -29.532  1.00 98.34           C  
ATOM   3982  CD1 ILE J 511      19.063 -24.070 -27.992  1.00 98.12           C  
ATOM   3983  N   LEU J 512      15.048 -21.949 -31.306  1.00 98.82           N  
ATOM   3984  CA  LEU J 512      14.587 -21.245 -32.510  1.00 98.76           C  
ATOM   3985  C   LEU J 512      13.295 -20.462 -32.250  1.00 98.71           C  
ATOM   3986  O   LEU J 512      13.173 -19.325 -32.706  1.00 98.32           O  
ATOM   3987  CB  LEU J 512      14.376 -22.252 -33.655  1.00 98.61           C  
ATOM   3988  CG  LEU J 512      15.675 -22.799 -34.275  1.00 97.59           C  
ATOM   3989  CD1 LEU J 512      15.335 -23.957 -35.210  1.00 96.35           C  
ATOM   3990  CD2 LEU J 512      16.422 -21.737 -35.088  1.00 96.28           C  
ATOM   3991  N   GLU J 513      12.368 -21.031 -31.484  1.00 98.70           N  
ATOM   3992  CA  GLU J 513      11.137 -20.333 -31.103  1.00 98.59           C  
ATOM   3993  C   GLU J 513      11.434 -19.148 -30.162  1.00 98.63           C  
ATOM   3994  O   GLU J 513      10.948 -18.046 -30.414  1.00 98.34           O  
ATOM   3995  CB  GLU J 513      10.143 -21.333 -30.488  1.00 98.17           C  
ATOM   3996  CG  GLU J 513       8.759 -20.731 -30.200  1.00 95.85           C  
ATOM   3997  CD  GLU J 513       7.952 -20.308 -31.452  1.00 93.53           C  
ATOM   3998  OE1 GLU J 513       6.806 -19.835 -31.281  1.00 86.12           O  
ATOM   3999  OE2 GLU J 513       8.429 -20.422 -32.594  1.00 86.42           O  
ATOM   4000  N   ALA J 514      12.300 -19.321 -29.157  1.00 98.65           N  
ATOM   4001  CA  ALA J 514      12.732 -18.225 -28.289  1.00 98.64           C  
ATOM   4002  C   ALA J 514      13.413 -17.093 -29.086  1.00 98.59           C  
ATOM   4003  O   ALA J 514      13.163 -15.910 -28.844  1.00 98.25           O  
ATOM   4004  CB  ALA J 514      13.659 -18.792 -27.207  1.00 98.53           C  
ATOM   4005  N   GLN J 515      14.224 -17.443 -30.078  1.00 98.61           N  
ATOM   4006  CA  GLN J 515      14.842 -16.484 -31.005  1.00 98.52           C  
ATOM   4007  C   GLN J 515      13.793 -15.762 -31.863  1.00 98.36           C  
ATOM   4008  O   GLN J 515      13.853 -14.539 -32.004  1.00 97.85           O  
ATOM   4009  CB  GLN J 515      15.840 -17.219 -31.912  1.00 98.41           C  
ATOM   4010  CG  GLN J 515      17.139 -17.615 -31.195  1.00 98.00           C  
ATOM   4011  CD  GLN J 515      18.081 -18.427 -32.089  1.00 98.24           C  
ATOM   4012  OE1 GLN J 515      17.764 -18.809 -33.201  1.00 94.16           O  
ATOM   4013  NE2 GLN J 515      19.284 -18.680 -31.640  1.00 94.29           N  
ATOM   4014  N   ARG J 516      12.819 -16.498 -32.408  1.00 98.33           N  
ATOM   4015  CA  ARG J 516      11.717 -15.944 -33.209  1.00 98.03           C  
ATOM   4016  C   ARG J 516      10.860 -14.975 -32.392  1.00 98.15           C  
ATOM   4017  O   ARG J 516      10.511 -13.908 -32.888  1.00 97.46           O  
ATOM   4018  CB  ARG J 516      10.870 -17.100 -33.766  1.00 97.08           C  
ATOM   4019  CG  ARG J 516       9.833 -16.640 -34.799  0.98 84.65           C  
ATOM   4020  CD  ARG J 516       8.892 -17.793 -35.195  0.97 82.81           C  
ATOM   4021  NE  ARG J 516       7.945 -18.132 -34.131  0.97 74.68           N  
ATOM   4022  CZ  ARG J 516       6.822 -17.490 -33.818  0.97 69.14           C  
ATOM   4023  NH1 ARG J 516       6.406 -16.443 -34.485  0.97 61.13           N  
ATOM   4024  NH2 ARG J 516       6.092 -17.893 -32.823  0.97 62.65           N  
ATOM   4025  N   MET J 517      10.590 -15.324 -31.132  1.00 98.09           N  
ATOM   4026  CA  MET J 517       9.878 -14.471 -30.175  1.00 98.07           C  
ATOM   4027  C   MET J 517      10.731 -13.310 -29.640  1.00 98.06           C  
ATOM   4028  O   MET J 517      10.192 -12.403 -29.007  1.00 97.30           O  
ATOM   4029  CB  MET J 517       9.360 -15.327 -29.007  1.00 97.83           C  
ATOM   4030  CG  MET J 517       8.286 -16.328 -29.445  1.00 96.62           C  
ATOM   4031  SD  MET J 517       7.706 -17.372 -28.086  1.00 96.00           S  
ATOM   4032  CE  MET J 517       6.672 -16.196 -27.182  1.00 89.56           C  
ATOM   4033  N   LYS J 518      12.036 -13.300 -29.892  1.00 98.13           N  
ATOM   4034  CA  LYS J 518      13.007 -12.294 -29.419  1.00 98.02           C  
ATOM   4035  C   LYS J 518      13.124 -12.218 -27.889  1.00 98.07           C  
ATOM   4036  O   LYS J 518      13.401 -11.151 -27.345  1.00 96.95           O  
ATOM   4037  CB  LYS J 518      12.731 -10.915 -30.042  1.00 97.59           C  
ATOM   4038  CG  LYS J 518      12.644 -10.923 -31.576  0.97 95.06           C  
ATOM   4039  CD  LYS J 518      12.342  -9.508 -32.065  0.96 89.30           C  
ATOM   4040  CE  LYS J 518      12.247  -9.485 -33.587  0.94 79.78           C  
ATOM   4041  NZ  LYS J 518      11.914  -8.129 -34.090  0.94 69.83           N  
ATOM   4042  N   ILE J 519      12.954 -13.344 -27.215  1.00 98.16           N  
ATOM   4043  CA  ILE J 519      13.102 -13.462 -25.752  1.00 98.13           C  
ATOM   4044  C   ILE J 519      14.426 -14.126 -25.339  1.00 98.29           C  
ATOM   4045  O   ILE J 519      14.742 -14.181 -24.151  1.00 97.91           O  
ATOM   4046  CB  ILE J 519      11.881 -14.167 -25.117  1.00 97.72           C  
ATOM   4047  CG1 ILE J 519      11.748 -15.632 -25.606  1.00 96.34           C  
ATOM   4048  CG2 ILE J 519      10.611 -13.352 -25.371  1.00 95.73           C  
ATOM   4049  CD1 ILE J 519      10.637 -16.417 -24.904  1.00 95.18           C  
ATOM   4050  N   ASP J 520      15.227 -14.604 -26.303  1.00 98.17           N  
ATOM   4051  CA  ASP J 520      16.548 -15.193 -26.077  1.00 98.00           C  
ATOM   4052  C   ASP J 520      17.578 -14.122 -25.659  1.00 97.66           C  
ATOM   4053  O   ASP J 520      17.770 -13.117 -26.351  1.00 95.78           O  
ATOM   4054  CB  ASP J 520      17.005 -15.957 -27.339  1.00 97.56           C  
ATOM   4055  CG  ASP J 520      17.310 -15.045 -28.541  1.00 97.30           C  
ATOM   4056  OD1 ASP J 520      16.423 -14.274 -28.978  1.00 95.23           O  
ATOM   4057  OD2 ASP J 520      18.458 -15.055 -29.036  1.00 94.54           O  
ATOM   4058  N   ASN J 521      18.297 -14.360 -24.549  1.00 98.31           N  
ATOM   4059  CA  ASN J 521      19.367 -13.456 -24.097  1.00 98.07           C  
ATOM   4060  C   ASN J 521      20.754 -13.873 -24.600  1.00 97.85           C  
ATOM   4061  O   ASN J 521      21.645 -13.031 -24.723  1.00 95.27           O  
ATOM   4062  CB  ASN J 521      19.319 -13.329 -22.567  1.00 97.24           C  
ATOM   4063  CG  ASN J 521      18.105 -12.535 -22.113  0.99 94.54           C  
ATOM   4064  OD1 ASN J 521      17.921 -11.385 -22.471  0.99 84.67           O  
ATOM   4065  ND2 ASN J 521      17.248 -13.135 -21.321  0.99 83.40           N  
ATOM   4066  N   ASN J 522      20.954 -15.156 -24.940  1.00 98.09           N  
ATOM   4067  CA  ASN J 522      22.215 -15.628 -25.501  1.00 98.10           C  
ATOM   4068  C   ASN J 522      22.285 -15.371 -27.015  1.00 98.16           C  
ATOM   4069  O   ASN J 522      21.972 -16.229 -27.843  1.00 97.47           O  
ATOM   4070  CB  ASN J 522      22.443 -17.096 -25.126  1.00 97.72           C  
ATOM   4071  CG  ASN J 522      23.832 -17.572 -25.534  0.99 97.33           C  
ATOM   4072  OD1 ASN J 522      24.638 -16.836 -26.099  0.99 93.33           O  
ATOM   4073  ND2 ASN J 522      24.149 -18.807 -25.239  0.99 92.89           N  
ATOM   4074  N   LYS J 523      22.778 -14.192 -27.387  1.00 97.56           N  
ATOM   4075  CA  LYS J 523      22.908 -13.778 -28.801  1.00 97.05           C  
ATOM   4076  C   LYS J 523      24.077 -14.432 -29.547  1.00 97.19           C  
ATOM   4077  O   LYS J 523      24.251 -14.167 -30.735  1.00 94.58           O  
ATOM   4078  CB  LYS J 523      22.972 -12.240 -28.892  1.00 95.50           C  
ATOM   4079  CG  LYS J 523      21.790 -11.507 -28.218  0.97 92.13           C  
ATOM   4080  CD  LYS J 523      20.420 -11.978 -28.725  0.96 88.25           C  
ATOM   4081  CE  LYS J 523      19.286 -11.225 -28.029  0.96 84.52           C  
ATOM   4082  NZ  LYS J 523      17.970 -11.860 -28.294  0.95 78.59           N  
ATOM   4083  N   LYS J 524      24.875 -15.274 -28.870  1.00 97.66           N  
ATOM   4084  CA  LYS J 524      26.013 -15.979 -29.484  1.00 97.52           C  
ATOM   4085  C   LYS J 524      25.620 -17.299 -30.142  1.00 97.88           C  
ATOM   4086  O   LYS J 524      26.432 -17.871 -30.863  1.00 96.46           O  
ATOM   4087  CB  LYS J 524      27.107 -16.225 -28.436  1.00 96.25           C  
ATOM   4088  CG  LYS J 524      27.674 -14.927 -27.840  0.93 88.83           C  
ATOM   4089  CD  LYS J 524      28.797 -15.256 -26.852  0.92 79.88           C  
ATOM   4090  CE  LYS J 524      29.362 -13.973 -26.247  0.91 68.72           C  
ATOM   4091  NZ  LYS J 524      30.431 -14.258 -25.259  0.90 59.87           N  
ATOM   4092  N   LEU J 525      24.423 -17.796 -29.894  1.00 98.04           N  
ATOM   4093  CA  LEU J 525      23.963 -19.054 -30.484  1.00 98.27           C  
ATOM   4094  C   LEU J 525      23.778 -18.911 -32.003  1.00 98.38           C  
ATOM   4095  O   LEU J 525      23.356 -17.846 -32.470  1.00 97.73           O  
ATOM   4096  CB  LEU J 525      22.652 -19.508 -29.816  1.00 97.95           C  
ATOM   4097  CG  LEU J 525      22.789 -19.920 -28.339  0.99 97.42           C  
ATOM   4098  CD1 LEU J 525      21.412 -20.282 -27.787  0.99 96.09           C  
ATOM   4099  CD2 LEU J 525      23.707 -21.130 -28.151  0.99 95.86           C  
ATOM   4100  N   PRO J 526      24.029 -19.991 -32.772  1.00 98.39           N  
ATOM   4101  CA  PRO J 526      23.613 -20.043 -34.169  1.00 98.31           C  
ATOM   4102  C   PRO J 526      22.109 -19.793 -34.318  1.00 98.39           C  
ATOM   4103  O   PRO J 526      21.327 -20.010 -33.385  1.00 97.51           O  
ATOM   4104  CB  PRO J 526      24.016 -21.439 -34.669  1.00 97.60           C  
ATOM   4105  CG  PRO J 526      25.113 -21.881 -33.704  1.00 95.48           C  
ATOM   4106  CD  PRO J 526      24.695 -21.221 -32.389  1.00 98.16           C  
ATOM   4107  N   ARG J 527      21.699 -19.330 -35.496  1.00 98.06           N  
ATOM   4108  CA  ARG J 527      20.298 -18.964 -35.769  1.00 97.49           C  
ATOM   4109  C   ARG J 527      19.681 -19.761 -36.923  1.00 96.91           C  
ATOM   4110  O   ARG J 527      18.504 -19.570 -37.227  1.00 93.24           O  
ATOM   4111  CB  ARG J 527      20.163 -17.446 -35.983  1.00 96.20           C  
ATOM   4112  CG  ARG J 527      20.738 -16.625 -34.819  0.99 92.13           C  
ATOM   4113  CD  ARG J 527      20.329 -15.146 -34.876  0.98 89.20           C  
ATOM   4114  NE  ARG J 527      18.955 -14.918 -34.411  0.98 86.49           N  
ATOM   4115  CZ  ARG J 527      18.560 -14.730 -33.146  0.98 84.68           C  
ATOM   4116  NH1 ARG J 527      19.404 -14.735 -32.143  0.98 75.56           N  
ATOM   4117  NH2 ARG J 527      17.311 -14.551 -32.844  0.98 77.83           N  
ATOM   4118  N   THR J 528      20.447 -20.652 -37.554  1.00 97.85           N  
ATOM   4119  CA  THR J 528      19.938 -21.629 -38.525  1.00 97.89           C  
ATOM   4120  C   THR J 528      19.771 -22.980 -37.837  1.00 98.31           C  
ATOM   4121  O   THR J 528      20.551 -23.332 -36.948  1.00 97.78           O  
ATOM   4122  CB  THR J 528      20.854 -21.752 -39.749  1.00 96.55           C  
ATOM   4123  OG1 THR J 528      22.097 -22.284 -39.379  0.99 86.47           O  
ATOM   4124  CG2 THR J 528      21.086 -20.406 -40.435  0.99 84.29           C  
ATOM   4125  N   ARG J 529      18.767 -23.754 -38.236  1.00 98.11           N  
ATOM   4126  CA  ARG J 529      18.414 -24.992 -37.542  1.00 98.25           C  
ATOM   4127  C   ARG J 529      19.568 -26.003 -37.527  1.00 98.54           C  
ATOM   4128  O   ARG J 529      19.868 -26.543 -36.468  1.00 98.26           O  
ATOM   4129  CB  ARG J 529      17.138 -25.597 -38.150  1.00 97.46           C  
ATOM   4130  CG  ARG J 529      16.579 -26.696 -37.238  1.00 94.71           C  
ATOM   4131  CD  ARG J 529      15.281 -27.299 -37.787  1.00 93.44           C  
ATOM   4132  NE  ARG J 529      14.672 -28.214 -36.808  1.00 90.91           N  
ATOM   4133  CZ  ARG J 529      15.082 -29.436 -36.488  1.00 91.99           C  
ATOM   4134  NH1 ARG J 529      16.060 -30.033 -37.111  1.00 81.73           N  
ATOM   4135  NH2 ARG J 529      14.509 -30.069 -35.508  1.00 84.46           N  
ATOM   4136  N   ASP J 530      20.226 -26.227 -38.658  1.00 98.42           N  
ATOM   4137  CA  ASP J 530      21.281 -27.243 -38.777  1.00 98.36           C  
ATOM   4138  C   ASP J 530      22.531 -26.877 -37.967  1.00 98.58           C  
ATOM   4139  O   ASP J 530      23.063 -27.704 -37.227  1.00 98.20           O  
ATOM   4140  CB  ASP J 530      21.639 -27.455 -40.259  1.00 97.69           C  
ATOM   4141  CG  ASP J 530      20.496 -28.058 -41.082  0.99 93.86           C  
ATOM   4142  OD1 ASP J 530      19.563 -28.635 -40.477  0.99 90.10           O  
ATOM   4143  OD2 ASP J 530      20.549 -27.916 -42.321  0.99 88.69           O  
ATOM   4144  N   GLU J 531      22.982 -25.627 -38.039  1.00 98.56           N  
ATOM   4145  CA  GLU J 531      24.124 -25.139 -37.246  1.00 98.55           C  
ATOM   4146  C   GLU J 531      23.811 -25.155 -35.748  1.00 98.69           C  
ATOM   4147  O   GLU J 531      24.658 -25.538 -34.941  1.00 98.44           O  
ATOM   4148  CB  GLU J 531      24.477 -23.707 -37.652  1.00 98.09           C  
ATOM   4149  CG  GLU J 531      25.060 -23.596 -39.071  0.97 92.69           C  
ATOM   4150  CD  GLU J 531      25.282 -22.135 -39.479  0.96 85.64           C  
ATOM   4151  OE1 GLU J 531      26.313 -21.855 -40.129  0.96 77.44           O  
ATOM   4152  OE2 GLU J 531      24.416 -21.289 -39.148  0.96 77.74           O  
ATOM   4153  N   LEU J 532      22.595 -24.771 -35.378  1.00 98.58           N  
ATOM   4154  CA  LEU J 532      22.159 -24.791 -33.987  1.00 98.67           C  
ATOM   4155  C   LEU J 532      22.051 -26.226 -33.461  1.00 98.77           C  
ATOM   4156  O   LEU J 532      22.543 -26.500 -32.370  1.00 98.61           O  
ATOM   4157  CB  LEU J 532      20.837 -24.017 -33.867  1.00 98.39           C  
ATOM   4158  CG  LEU J 532      20.302 -23.925 -32.426  1.00 97.42           C  
ATOM   4159  CD1 LEU J 532      21.266 -23.197 -31.488  1.00 96.58           C  
ATOM   4160  CD2 LEU J 532      18.981 -23.158 -32.444  1.00 96.36           C  
ATOM   4161  N   LEU J 533      21.496 -27.163 -34.234  1.00 98.76           N  
ATOM   4162  CA  LEU J 533      21.431 -28.575 -33.849  1.00 98.77           C  
ATOM   4163  C   LEU J 533      22.836 -29.167 -33.648  1.00 98.78           C  
ATOM   4164  O   LEU J 533      23.072 -29.879 -32.674  1.00 98.54           O  
ATOM   4165  CB  LEU J 533      20.638 -29.351 -34.919  1.00 98.63           C  
ATOM   4166  CG  LEU J 533      20.501 -30.860 -34.632  1.00 98.21           C  
ATOM   4167  CD1 LEU J 533      19.748 -31.137 -33.329  1.00 97.58           C  
ATOM   4168  CD2 LEU J 533      19.746 -31.537 -35.769  1.00 97.43           C  
ATOM   4169  N   ALA J 534      23.779 -28.848 -34.534  1.00 98.76           N  
ATOM   4170  CA  ALA J 534      25.170 -29.264 -34.383  1.00 98.71           C  
ATOM   4171  C   ALA J 534      25.810 -28.677 -33.116  1.00 98.71           C  
ATOM   4172  O   ALA J 534      26.509 -29.386 -32.391  1.00 98.37           O  
ATOM   4173  CB  ALA J 534      25.940 -28.869 -35.649  1.00 98.50           C  
ATOM   4174  N   PHE J 535      25.539 -27.405 -32.812  1.00 98.69           N  
ATOM   4175  CA  PHE J 535      25.997 -26.754 -31.585  1.00 98.63           C  
ATOM   4176  C   PHE J 535      25.416 -27.429 -30.336  1.00 98.60           C  
ATOM   4177  O   PHE J 535      26.172 -27.779 -29.430  1.00 98.14           O  
ATOM   4178  CB  PHE J 535      25.636 -25.260 -31.627  1.00 98.42           C  
ATOM   4179  CG  PHE J 535      26.076 -24.504 -30.392  1.00 97.93           C  
ATOM   4180  CD1 PHE J 535      25.262 -24.475 -29.243  1.00 95.64           C  
ATOM   4181  CD2 PHE J 535      27.331 -23.865 -30.366  1.00 95.76           C  
ATOM   4182  CE1 PHE J 535      25.693 -23.823 -28.079  1.00 94.70           C  
ATOM   4183  CE2 PHE J 535      27.769 -23.209 -29.205  1.00 94.80           C  
ATOM   4184  CZ  PHE J 535      26.948 -23.190 -28.061  1.00 95.37           C  
ATOM   4185  N   VAL J 536      24.106 -27.660 -30.304  1.00 98.69           N  
ATOM   4186  CA  VAL J 536      23.416 -28.313 -29.177  1.00 98.70           C  
ATOM   4187  C   VAL J 536      23.998 -29.705 -28.934  1.00 98.65           C  
ATOM   4188  O   VAL J 536      24.414 -30.001 -27.815  1.00 98.34           O  
ATOM   4189  CB  VAL J 536      21.892 -28.368 -29.416  1.00 98.59           C  
ATOM   4190  CG1 VAL J 536      21.172 -29.236 -28.389  1.00 97.86           C  
ATOM   4191  CG2 VAL J 536      21.273 -26.968 -29.339  1.00 97.99           C  
ATOM   4192  N   LYS J 537      24.134 -30.529 -29.977  1.00 98.60           N  
ATOM   4193  CA  LYS J 537      24.721 -31.876 -29.860  1.00 98.43           C  
ATOM   4194  C   LYS J 537      26.153 -31.865 -29.317  1.00 98.27           C  
ATOM   4195  O   LYS J 537      26.534 -32.780 -28.588  1.00 97.53           O  
ATOM   4196  CB  LYS J 537      24.681 -32.600 -31.219  1.00 98.15           C  
ATOM   4197  CG  LYS J 537      23.259 -33.075 -31.555  0.99 96.73           C  
ATOM   4198  CD  LYS J 537      23.198 -33.874 -32.868  0.99 95.35           C  
ATOM   4199  CE  LYS J 537      21.760 -34.367 -33.044  0.99 91.79           C  
ATOM   4200  NZ  LYS J 537      21.564 -35.303 -34.177  0.99 87.42           N  
ATOM   4201  N   LYS J 538      26.937 -30.841 -29.640  1.00 98.20           N  
ATOM   4202  CA  LYS J 538      28.306 -30.683 -29.120  1.00 97.82           C  
ATOM   4203  C   LYS J 538      28.335 -30.200 -27.663  1.00 97.71           C  
ATOM   4204  O   LYS J 538      29.273 -30.529 -26.943  1.00 96.47           O  
ATOM   4205  CB  LYS J 538      29.076 -29.736 -30.053  1.00 96.96           C  
ATOM   4206  CG  LYS J 538      30.576 -29.692 -29.720  0.95 84.88           C  
ATOM   4207  CD  LYS J 538      31.330 -28.789 -30.705  0.93 80.53           C  
ATOM   4208  CE  LYS J 538      32.810 -28.758 -30.338  0.92 68.64           C  
ATOM   4209  NZ  LYS J 538      33.589 -27.876 -31.240  0.91 60.76           N  
ATOM   4210  N   ALA J 539      27.338 -29.426 -27.241  1.00 97.96           N  
ATOM   4211  CA  ALA J 539      27.231 -28.903 -25.877  1.00 97.54           C  
ATOM   4212  C   ALA J 539      26.742 -29.952 -24.861  1.00 97.49           C  
ATOM   4213  O   ALA J 539      26.970 -29.790 -23.664  1.00 96.26           O  
ATOM   4214  CB  ALA J 539      26.308 -27.675 -25.905  1.00 96.85           C  
ATOM   4215  N   MET J 540      26.109 -31.023 -25.321  1.00 98.13           N  
ATOM   4216  CA  MET J 540      25.597 -32.085 -24.451  1.00 98.04           C  
ATOM   4217  C   MET J 540      26.745 -32.836 -23.765  1.00 97.68           C  
ATOM   4218  O   MET J 540      27.656 -33.355 -24.422  1.00 96.63           O  
ATOM   4219  CB  MET J 540      24.726 -33.068 -25.252  1.00 97.80           C  
ATOM   4220  CG  MET J 540      23.434 -32.410 -25.760  1.00 96.26           C  
ATOM   4221  SD  MET J 540      22.484 -33.430 -26.922  1.00 95.92           S  
ATOM   4222  CE  MET J 540      21.499 -34.382 -25.754  1.00 89.58           C  
ATOM   4223  N   TRP J 541      26.666 -32.938 -22.429  1.00 97.75           N  
ATOM   4224  CA  TRP J 541      27.580 -33.761 -21.645  1.00 97.46           C  
ATOM   4225  C   TRP J 541      27.379 -35.247 -21.980  1.00 97.42           C  
ATOM   4226  O   TRP J 541      26.252 -35.720 -22.137  1.00 96.58           O  
ATOM   4227  CB  TRP J 541      27.383 -33.483 -20.149  1.00 96.95           C  
ATOM   4228  CG  TRP J 541      28.287 -34.274 -19.245  1.00 96.72           C  
ATOM   4229  CD1 TRP J 541      29.526 -33.905 -18.848  1.00 95.91           C  
ATOM   4230  CD2 TRP J 541      28.023 -35.578 -18.636  1.00 96.61           C  
ATOM   4231  NE1 TRP J 541      30.058 -34.891 -18.019  1.00 95.53           N  
ATOM   4232  CE2 TRP J 541      29.159 -35.936 -17.864  1.00 96.04           C  
ATOM   4233  CE3 TRP J 541      26.934 -36.479 -18.658  1.00 96.07           C  
ATOM   4234  CZ2 TRP J 541      29.222 -37.144 -17.132  1.00 95.06           C  
ATOM   4235  CZ3 TRP J 541      27.004 -37.685 -17.930  1.00 95.23           C  
ATOM   4236  CH2 TRP J 541      28.132 -38.007 -17.174  1.00 94.89           C  
ATOM   4237  N   LYS J 542      28.480 -35.980 -22.074  1.00 97.10           N  
ATOM   4238  CA  LYS J 542      28.461 -37.421 -22.359  1.00 96.70           C  
ATOM   4239  C   LYS J 542      29.166 -38.179 -21.237  1.00 97.09           C  
ATOM   4240  O   LYS J 542      30.226 -37.733 -20.797  1.00 96.18           O  
ATOM   4241  CB  LYS J 542      29.116 -37.714 -23.717  1.00 95.20           C  
ATOM   4242  CG  LYS J 542      28.323 -37.099 -24.875  0.96 87.18           C  
ATOM   4243  CD  LYS J 542      28.968 -37.456 -26.222  0.95 79.22           C  
ATOM   4244  CE  LYS J 542      28.182 -36.778 -27.343  0.94 68.09           C  
ATOM   4245  NZ  LYS J 542      28.763 -37.068 -28.673  0.94 59.20           N  
ATOM   4246  N   PRO J 543      28.649 -39.326 -20.800  1.00 97.17           N  
ATOM   4247  CA  PRO J 543      29.265 -40.139 -19.760  1.00 97.17           C  
ATOM   4248  C   PRO J 543      30.439 -40.948 -20.332  1.00 97.18           C  
ATOM   4249  O   PRO J 543      30.342 -42.154 -20.551  1.00 95.87           O  
ATOM   4250  CB  PRO J 543      28.125 -41.008 -19.223  1.00 96.31           C  
ATOM   4251  CG  PRO J 543      27.271 -41.247 -20.464  1.00 95.10           C  
ATOM   4252  CD  PRO J 543      27.388 -39.926 -21.224  1.00 96.71           C  
ATOM   4253  N   VAL J 544      31.543 -40.267 -20.586  0.99 97.19           N  
ATOM   4254  CA  VAL J 544      32.795 -40.871 -21.063  0.99 96.89           C  
ATOM   4255  C   VAL J 544      33.960 -40.363 -20.225  0.99 96.75           C  
ATOM   4256  O   VAL J 544      33.940 -39.231 -19.736  0.99 95.14           O  
ATOM   4257  CB  VAL J 544      33.042 -40.608 -22.564  0.99 95.68           C  
ATOM   4258  CG1 VAL J 544      31.964 -41.267 -23.431  0.98 91.26           C  
ATOM   4259  CG2 VAL J 544      33.115 -39.116 -22.911  0.98 91.30           C  
ATOM   4260  N   TYR J 545      35.003 -41.168 -20.066  0.96 95.67           N  
ATOM   4261  CA  TYR J 545      36.241 -40.734 -19.428  0.96 94.62           C  
ATOM   4262  C   TYR J 545      37.056 -39.927 -20.435  0.96 91.91           C  
ATOM   4263  O   TYR J 545      37.804 -40.473 -21.242  0.96 85.38           O  
ATOM   4264  CB  TYR J 545      37.005 -41.941 -18.874  0.96 94.62           C  
ATOM   4265  CG  TYR J 545      36.253 -42.746 -17.827  0.96 96.10           C  
ATOM   4266  CD1 TYR J 545      35.605 -42.111 -16.745  0.97 95.52           C  
ATOM   4267  CD2 TYR J 545      36.218 -44.151 -17.926  0.97 95.22           C  
ATOM   4268  CE1 TYR J 545      34.931 -42.866 -15.773  0.97 95.46           C  
ATOM   4269  CE2 TYR J 545      35.552 -44.912 -16.956  0.97 95.51           C  
ATOM   4270  CZ  TYR J 545      34.912 -44.268 -15.879  0.97 96.65           C  
ATOM   4271  OH  TYR J 545      34.263 -45.025 -14.926  0.96 96.36           O  
ATOM   4272  N   SER J 546      36.891 -38.611 -20.391  0.89 88.80           N  
ATOM   4273  CA  SER J 546      37.580 -37.672 -21.284  0.89 84.98           C  
ATOM   4274  C   SER J 546      38.526 -36.749 -20.513  0.89 83.08           C  
ATOM   4275  O   SER J 546      38.299 -36.449 -19.337  0.89 72.68           O  
ATOM   4276  CB  SER J 546      36.555 -36.864 -22.085  0.89 78.08           C  
ATOM   4277  OG  SER J 546      35.726 -36.100 -21.237  0.84 67.76           O  
ATOM   4278  N   GLY J 547      39.557 -36.276 -21.198  0.70 78.39           N  
ATOM   4279  CA  GLY J 547      40.580 -35.385 -20.638  0.69 78.26           C  
ATOM   4280  C   GLY J 547      41.617 -36.119 -19.789  0.69 79.46           C  
ATOM   4281  O   GLY J 547      41.376 -37.217 -19.284  0.69 71.14           O  
ATOM   4282  N   GLU J 548      42.785 -35.501 -19.632  0.48 70.24           N  
ATOM   4283  CA  GLU J 548      43.813 -36.001 -18.729  0.47 69.87           C  
ATOM   4284  C   GLU J 548      43.395 -35.730 -17.281  0.47 69.85           C  
ATOM   4285  O   GLU J 548      43.087 -34.596 -16.902  0.47 63.41           O  
ATOM   4286  CB  GLU J 548      45.174 -35.369 -19.033  0.49 63.41           C  
ATOM   4287  CG  GLU J 548      45.760 -35.869 -20.359  0.40 55.94           C  
ATOM   4288  CD  GLU J 548      47.206 -35.406 -20.599  0.40 48.99           C  
ATOM   4289  OE1 GLU J 548      47.775 -35.820 -21.634  0.39 41.77           O  
ATOM   4290  OE2 GLU J 548      47.748 -34.662 -19.756  0.40 43.99           O  
ATOM   4291  N   VAL J 549      43.405 -36.757 -16.465  0.46 71.69           N  
ATOM   4292  CA  VAL J 549      43.250 -36.588 -15.020  0.44 69.60           C  
ATOM   4293  C   VAL J 549      44.591 -36.116 -14.473  0.45 67.72           C  
ATOM   4294  O   VAL J 549      45.486 -36.920 -14.228  0.44 61.85           O  
ATOM   4295  CB  VAL J 549      42.761 -37.871 -14.331  0.43 65.63           C  
ATOM   4296  CG1 VAL J 549      42.474 -37.606 -12.854  0.42 61.14           C  
ATOM   4297  CG2 VAL J 549      41.466 -38.384 -14.965  0.42 61.47           C  
ATOM   4298  N   GLY J 550      44.739 -34.813 -14.295  0.29 54.95           N  
ATOM   4299  CA  GLY J 550      45.982 -34.272 -13.731  0.28 52.49           C  
ATOM   4300  C   GLY J 550      46.060 -32.758 -13.669  0.28 52.01           C  
ATOM   4301  O   GLY J 550      46.506 -32.239 -12.647  0.28 48.13           O  
ATOM   4302  N   GLU J 551      45.614 -32.051 -14.700  0.24 48.46           N  
ATOM   4303  CA  GLU J 551      45.768 -30.588 -14.727  0.23 47.02           C  
ATOM   4304  C   GLU J 551      44.883 -29.859 -13.706  0.23 47.54           C  
ATOM   4305  O   GLU J 551      45.275 -28.816 -13.197  0.23 44.53           O  
ATOM   4306  CB  GLU J 551      45.503 -30.043 -16.132  0.24 43.11           C  
ATOM   4307  CG  GLU J 551      46.642 -30.372 -17.108  0.19 39.60           C  
ATOM   4308  CD  GLU J 551      46.496 -29.658 -18.463  0.19 36.13           C  
ATOM   4309  OE1 GLU J 551      47.501 -29.626 -19.208  0.19 33.61           O  
ATOM   4310  OE2 GLU J 551      45.393 -29.145 -18.746  0.20 35.88           O  
ATOM   4311  N   GLN J 552      43.719 -30.404 -13.349  0.19 46.85           N  
ATOM   4312  CA  GLN J 552      42.840 -29.774 -12.344  0.19 46.95           C  
ATOM   4313  C   GLN J 552      43.219 -30.097 -10.890  0.18 45.73           C  
ATOM   4314  O   GLN J 552      42.571 -29.592  -9.975  0.19 43.53           O  
ATOM   4315  CB  GLN J 552      41.377 -30.146 -12.607  0.19 45.67           C  
ATOM   4316  CG  GLN J 552      40.814 -29.450 -13.853  0.18 42.08           C  
ATOM   4317  CD  GLN J 552      39.297 -29.642 -13.998  0.18 40.05           C  
ATOM   4318  OE1 GLN J 552      38.660 -30.402 -13.298  0.17 38.19           O  
ATOM   4319  NE2 GLN J 552      38.689 -28.943 -14.924  0.18 38.94           N  
ATOM   4320  N   VAL J 553      44.237 -30.945 -10.674  0.19 47.68           N  
ATOM   4321  CA  VAL J 553      44.656 -31.368  -9.319  0.18 46.57           C  
ATOM   4322  C   VAL J 553      45.982 -30.720  -8.904  0.18 45.04           C  
ATOM   4323  O   VAL J 553      46.478 -30.985  -7.809  0.18 42.90           O  
ATOM   4324  CB  VAL J 553      44.686 -32.906  -9.177  0.18 45.05           C  
ATOM   4325  CG1 VAL J 553      44.638 -33.329  -7.708  0.17 43.03           C  
ATOM   4326  CG2 VAL J 553      43.486 -33.578  -9.856  0.17 43.67           C  
ATOM   4327  N   LEU J 554      46.563 -29.877  -9.749  0.14 39.10           N  
ATOM   4328  CA  LEU J 554      47.705 -29.025  -9.414  0.13 35.22           C  
ATOM   4329  C   LEU J 554      47.250 -27.752  -8.711  0.13 33.66           C  
ATOM   4330  O   LEU J 554      46.286 -27.110  -9.203  0.13 30.66           O  
ATOM   4331  CB  LEU J 554      48.548 -28.741 -10.671  0.13 32.36           C  
ATOM   4332  CG  LEU J 554      49.490 -29.897 -11.062  0.11 30.82           C  
ATOM   4333  CD1 LEU J 554      50.088 -29.631 -12.440  0.11 28.31           C  
ATOM   4334  CD2 LEU J 554      50.645 -30.045 -10.069  0.11 30.94           C  
ATOM   4335  OXT LEU J 554      47.869 -27.416  -7.671  0.05 28.77           O  
TER    4336      LEU J 554                                                      
ENDMDL                                                                          
END                                                                             
