# Supplementary material for: Accurate structure prediction of biomolecular interactions with AlphaFold 3
Source: Nature. 2024 May 8;630(8016):493–500. doi: 10.1038/s41586-024-07487-w (PMC11168924; doi:10.1038/s41586-024-07487-w)
Supplement: Supplementary file 3 — AF3 predictions for the Posebusters benchmark and outputs of the Posebusters checks for those predictions. [file 41586_2024_7487_MOESM3_ESM.zip › 6W59_SZD_pred_lig_pose.sdf]

6W59_SZD_A_602
     RDKit          3D

 32 34  0  0  0  0  0  0  0  0999 V2000
   18.9403  -40.8323   -4.7611 N   0  0  0  0  0  0  0  0  0  0  0  0
   16.2418  -40.9339   -3.7763 C   0  0  0  0  0  0  0  0  0  0  0  0
   17.3754  -41.1196   -2.9961 C   0  0  0  0  0  0  0  0  0  0  0  0
   17.2918  -41.7900   -1.7747 C   0  0  0  0  0  0  0  0  0  0  0  0
   18.6861  -40.6645   -3.4639 C   0  0  0  0  0  0  0  0  0  0  0  0
   20.1253  -40.5381   -5.4177 C   0  0  0  0  0  0  0  0  0  0  0  0
   21.3872  -40.5716   -7.4772 C   0  0  0  0  0  0  0  0  0  0  0  0
   21.2296  -39.9831   -4.7513 C   0  0  0  0  0  0  0  0  0  0  0  0
   24.3218  -41.4136   -2.4851 C   0  0  0  0  0  0  0  0  0  0  0  0
   23.0940  -42.7418   -0.8894 C   0  0  0  0  0  0  0  0  0  0  0  0
   22.3953  -45.1043   -0.7050 C   0  0  0  0  0  0  0  0  0  0  0  0
   16.0733  -42.2637   -1.3328 C   0  0  0  0  0  0  0  0  0  0  0  0
   14.9294  -42.0845   -2.0901 C   0  0  0  0  0  0  0  0  0  0  0  0
   15.0171  -41.4166   -3.3182 C   0  0  0  0  0  0  0  0  0  0  0  0
   15.9851  -42.8890   -0.1608 F   0  0  0  0  0  0  0  0  0  0  0  0
   13.9211  -41.2483   -4.0296 F   0  0  0  0  0  0  0  0  0  0  0  0
   19.4914  -40.2080   -2.6696 O   0  0  0  0  0  0  0  0  0  0  0  0
   20.2126  -40.8319   -6.7815 C   0  0  0  0  0  0  0  0  0  0  0  0
   22.4843  -40.0234   -6.8148 C   0  0  0  0  0  0  0  0  0  0  0  0
   22.4074  -39.7340   -5.4561 C   0  0  0  0  0  0  0  0  0  0  0  0
   23.7740  -39.0556   -4.6501 S   0  0  0  0  0  6  0  0  0  0  0  0
   23.5677  -39.1487   -3.0537 N   0  0  0  0  0  0  0  0  0  0  0  0
   23.9385  -37.6616   -5.0462 O   0  0  0  0  0  0  0  0  0  0  0  0
   24.9380  -39.8863   -4.9927 O   0  0  0  0  0  0  0  0  0  0  0  0
   23.4435  -40.3621   -2.3339 C   0  0  0  0  0  0  0  0  0  0  0  0
   24.1576  -42.6068   -1.7678 C   0  0  0  0  0  0  0  0  0  0  0  0
   22.2116  -41.6824   -0.7135 C   0  0  0  0  0  0  0  0  0  0  0  0
   22.3925  -40.5045   -1.4319 C   0  0  0  0  0  0  0  0  0  0  0  0
   22.9234  -43.9121   -0.1271 O   0  0  0  0  0  0  0  0  0  0  0  0
   22.4768  -46.0950    0.2029 F   0  0  0  0  0  0  0  0  0  0  0  0
   23.0755  -45.4767   -1.8167 F   0  0  0  0  0  0  0  0  0  0  0  0
   21.0862  -44.9044   -1.0964 F   0  0  0  0  0  0  0  0  0  0  0  0
  2  3  2  0
  3  4  1  0
  3  5  1  0
  1  5  1  0
  1  6  1  0
  6  8  2  0
  4 12  2  0
 12 13  1  0
 13 14  2  0
  2 14  1  0
 12 15  1  0
 14 16  1  0
  5 17  2  0
  6 18  1  0
  7 18  2  0
  7 19  1  0
  8 20  1  0
 19 20  2  0
 20 21  1  0
 21 22  1  0
 21 23  2  0
 21 24  2  0
  9 25  2  0
 22 25  1  0
 10 26  2  0
  9 26  1  0
 10 27  1  0
 27 28  2  0
 25 28  1  0
 11 29  1  0
 10 29  1  0
 11 30  1  0
 11 31  1  0
 11 32  1  0
M  END
