# Supplementary material for: Accurate structure prediction of biomolecular interactions with AlphaFold 3
Source: Nature. 2024 May 8;630(8016):493–500. doi: 10.1038/s41586-024-07487-w (PMC11168924; doi:10.1038/s41586-024-07487-w)
Supplement: Supplementary file 3 — AF3 predictions for the Posebusters benchmark and outputs of the Posebusters checks for those predictions. [file 41586_2024_7487_MOESM3_ESM.zip › 6WTN_RXT_pred_context_pose.pdb]

TITLE     6WTN                                                                  
REVDAT   1   01-OCT-21         0                                                
REMARK   6                                                                      
REMARK   6 PDB GENERATED WITH DEEPMIND STRUCTURE CLASS VERSION 1.0.2.           
SEQRES   1 J  309  MET ALA PHE GLU ASP ARG ASP PRO THR GLN PHE GLU GLU          
SEQRES   2 J  309  ARG HIS LEU LYS PHE LEU GLN GLN LEU GLY LYS GLY ASN          
SEQRES   3 J  309  PHE GLY SER VAL GLU MET CYS ARG TYR ASP PRO LEU GLN          
SEQRES   4 J  309  ASP ASN THR GLY GLU VAL VAL ALA VAL LYS LYS LEU GLN          
SEQRES   5 J  309  HIS SER THR GLU GLU HIS LEU ARG ASP PHE GLU ARG GLU          
SEQRES   6 J  309  ILE GLU ILE LEU LYS SER LEU GLN HIS ASP ASN ILE VAL          
SEQRES   7 J  309  LYS TYR LYS GLY VAL CYS TYR SER ALA GLY ARG ARG ASN          
SEQRES   8 J  309  LEU LYS LEU ILE MET GLU TYR LEU PRO TYR GLY SER LEU          
SEQRES   9 J  309  ARG ASP TYR LEU GLN LYS HIS LYS GLU ARG ILE ASP HIS          
SEQRES  10 J  309  ILE LYS LEU LEU GLN TYR THR SER GLN ILE CYS LYS GLY          
SEQRES  11 J  309  MET GLU TYR LEU GLY THR LYS ARG TYR ILE HIS ARG ASP          
SEQRES  12 J  309  LEU ALA THR ARG ASN ILE LEU VAL GLU ASN GLU ASN ARG          
SEQRES  13 J  309  VAL LYS ILE GLY ASP PHE GLY LEU THR LYS VAL LEU PRO          
SEQRES  14 J  309  GLN ASP LYS GLU PTR PTR LYS VAL LYS GLU PRO GLY GLU          
SEQRES  15 J  309  SER PRO ILE PHE TRP TYR ALA PRO GLU SER LEU THR GLU          
SEQRES  16 J  309  SER LYS PHE SER VAL ALA SER ASP VAL TRP SER PHE GLY          
SEQRES  17 J  309  VAL VAL LEU TYR GLU LEU PHE THR TYR ILE GLU LYS SER          
SEQRES  18 J  309  LYS SER PRO PRO ALA GLU PHE MET ARG MET ILE GLY ASN          
SEQRES  19 J  309  ASP LYS GLN GLY GLN MET ILE VAL PHE HIS LEU ILE GLU          
SEQRES  20 J  309  LEU LEU LYS ASN ASN GLY ARG LEU PRO ARG PRO ASP GLY          
SEQRES  21 J  309  CYS PRO ASP GLU ILE TYR MET ILE MET THR GLU CYS TRP          
SEQRES  22 J  309  ASN ASN ASN VAL ASN GLN ARG PRO SER PHE ARG ASP LEU          
SEQRES  23 J  309  ALA LEU ARG VAL ASP GLN ILE ARG ASP ASN MET ALA GLY          
SEQRES  24 J  309  GLY SER GLY SER GLU ASN LEU TYR PHE GLN                      
MODEL        1                                                                  
ATOM      1  N   MET J   1     -11.308   3.690  30.983  0.01 44.43           N  
ATOM      2  CA  MET J   1     -10.484   3.490  29.770  0.01 55.06           C  
ATOM      3  C   MET J   1      -9.130   3.061  30.264  0.01 58.08           C  
ATOM      4  O   MET J   1      -8.517   3.824  30.999  0.01 57.46           O  
ATOM      5  CB  MET J   1     -10.366   4.776  28.927  0.01 54.22           C  
ATOM      6  CG  MET J   1     -11.626   5.028  28.103  0.01 47.18           C  
ATOM      7  SD  MET J   1     -11.620   6.627  27.259  0.01 45.37           S  
ATOM      8  CE  MET J   1     -13.150   6.530  26.323  0.01 39.68           C  
ATOM      9  N   ALA J   2      -8.749   1.819  29.988  0.02 55.69           N  
ATOM     10  CA  ALA J   2      -7.396   1.398  30.283  0.02 61.51           C  
ATOM     11  C   ALA J   2      -6.477   2.314  29.475  0.02 64.15           C  
ATOM     12  O   ALA J   2      -6.682   2.477  28.273  0.02 59.97           O  
ATOM     13  CB  ALA J   2      -7.241  -0.083  29.909  0.02 57.20           C  
ATOM     14  N   PHE J   3      -5.541   2.973  30.143  0.02 63.78           N  
ATOM     15  CA  PHE J   3      -4.369   3.502  29.462  0.02 64.95           C  
ATOM     16  C   PHE J   3      -3.649   2.264  28.935  0.02 63.69           C  
ATOM     17  O   PHE J   3      -2.894   1.633  29.658  0.02 58.61           O  
ATOM     18  CB  PHE J   3      -3.501   4.303  30.445  0.02 61.08           C  
ATOM     19  CG  PHE J   3      -4.049   5.676  30.791  0.02 57.06           C  
ATOM     20  CD1 PHE J   3      -3.667   6.790  30.026  0.02 53.57           C  
ATOM     21  CD2 PHE J   3      -4.921   5.847  31.878  0.02 51.41           C  
ATOM     22  CE1 PHE J   3      -4.144   8.069  30.344  0.03 47.86           C  
ATOM     23  CE2 PHE J   3      -5.407   7.119  32.204  0.03 47.17           C  
ATOM     24  CZ  PHE J   3      -5.014   8.242  31.438  0.02 48.55           C  
ATOM     25  N   GLU J   4      -3.996   1.843  27.716  0.03 54.94           N  
ATOM     26  CA  GLU J   4      -3.203   0.845  27.017  0.02 57.98           C  
ATOM     27  C   GLU J   4      -1.779   1.383  27.028  0.02 58.77           C  
ATOM     28  O   GLU J   4      -1.562   2.537  26.651  0.02 54.96           O  
ATOM     29  CB  GLU J   4      -3.711   0.624  25.580  0.02 54.24           C  
ATOM     30  CG  GLU J   4      -4.991  -0.223  25.538  0.02 48.10           C  
ATOM     31  CD  GLU J   4      -5.575  -0.408  24.128  0.02 45.07           C  
ATOM     32  OE1 GLU J   4      -6.413  -1.332  23.971  0.02 40.65           O  
ATOM     33  OE2 GLU J   4      -5.238   0.383  23.215  0.02 43.15           O  
ATOM     34  N   ASP J   5      -0.849   0.581  27.534  0.05 65.63           N  
ATOM     35  CA  ASP J   5       0.576   0.881  27.567  0.05 68.76           C  
ATOM     36  C   ASP J   5       1.041   1.097  26.122  0.05 69.62           C  
ATOM     37  O   ASP J   5       1.476   0.172  25.430  0.05 64.72           O  
ATOM     38  CB  ASP J   5       1.349  -0.273  28.244  0.05 62.91           C  
ATOM     39  CG  ASP J   5       1.164  -0.335  29.757  0.04 54.90           C  
ATOM     40  OD1 ASP J   5       1.216   0.736  30.403  0.04 50.45           O  
ATOM     41  OD2 ASP J   5       0.982  -1.461  30.274  0.05 49.73           O  
ATOM     42  N   ARG J   6       0.870   2.313  25.615  0.13 70.58           N  
ATOM     43  CA  ARG J   6       1.320   2.665  24.276  0.13 73.69           C  
ATOM     44  C   ARG J   6       2.829   2.537  24.272  0.13 76.66           C  
ATOM     45  O   ARG J   6       3.488   3.250  25.019  0.13 73.98           O  
ATOM     46  CB  ARG J   6       0.887   4.083  23.876  0.12 66.76           C  
ATOM     47  CG  ARG J   6      -0.618   4.179  23.596  0.10 59.17           C  
ATOM     48  CD  ARG J   6      -0.948   5.560  23.035  0.10 56.53           C  
ATOM     49  NE  ARG J   6      -2.399   5.739  22.858  0.10 51.39           N  
ATOM     50  CZ  ARG J   6      -2.987   6.728  22.198  0.11 46.85           C  
ATOM     51  NH1 ARG J   6      -2.290   7.657  21.603  0.11 45.00           N  
ATOM     52  NH2 ARG J   6      -4.289   6.789  22.133  0.10 42.73           N  
ATOM     53  N   ASP J   7       3.317   1.657  23.434  0.46 86.54           N  
ATOM     54  CA  ASP J   7       4.748   1.502  23.225  0.46 89.60           C  
ATOM     55  C   ASP J   7       5.340   2.891  22.906  0.45 91.52           C  
ATOM     56  O   ASP J   7       4.989   3.475  21.875  0.45 88.76           O  
ATOM     57  CB  ASP J   7       4.996   0.486  22.096  0.45 84.87           C  
ATOM     58  CG  ASP J   7       6.473   0.284  21.742  0.41 82.37           C  
ATOM     59  OD1 ASP J   7       7.344   1.011  22.277  0.40 78.82           O  
ATOM     60  OD2 ASP J   7       6.749  -0.581  20.884  0.40 78.25           O  
ATOM     61  N   PRO J   8       6.209   3.452  23.775  0.59 89.19           N  
ATOM     62  CA  PRO J   8       6.742   4.804  23.595  0.58 91.56           C  
ATOM     63  C   PRO J   8       7.617   4.926  22.343  0.58 92.72           C  
ATOM     64  O   PRO J   8       7.951   6.036  21.924  0.58 89.85           O  
ATOM     65  CB  PRO J   8       7.542   5.084  24.873  0.59 87.43           C  
ATOM     66  CG  PRO J   8       7.972   3.692  25.334  0.57 83.06           C  
ATOM     67  CD  PRO J   8       6.776   2.831  24.960  0.56 85.14           C  
ATOM     68  N   THR J   9       7.971   3.801  21.725  0.82 87.54           N  
ATOM     69  CA  THR J   9       8.701   3.743  20.457  0.81 90.47           C  
ATOM     70  C   THR J   9       7.783   3.751  19.229  0.81 91.72           C  
ATOM     71  O   THR J   9       8.278   3.813  18.098  0.81 89.57           O  
ATOM     72  CB  THR J   9       9.668   2.552  20.403  0.83 84.99           C  
ATOM     73  OG1 THR J   9       8.995   1.322  20.243  0.79 80.41           O  
ATOM     74  CG2 THR J   9      10.555   2.453  21.648  0.78 80.13           C  
ATOM     75  N   GLN J  10       6.466   3.727  19.423  0.94 95.12           N  
ATOM     76  CA  GLN J  10       5.496   3.866  18.342  0.94 95.03           C  
ATOM     77  C   GLN J  10       4.966   5.299  18.274  0.94 96.12           C  
ATOM     78  O   GLN J  10       4.284   5.784  19.176  0.94 94.59           O  
ATOM     79  CB  GLN J  10       4.356   2.849  18.477  0.93 90.55           C  
ATOM     80  CG  GLN J  10       4.852   1.422  18.226  0.83 78.94           C  
ATOM     81  CD  GLN J  10       3.723   0.391  18.168  0.81 74.35           C  
ATOM     82  OE1 GLN J  10       2.557   0.698  17.980  0.81 67.48           O  
ATOM     83  NE2 GLN J  10       4.058  -0.865  18.304  0.80 63.86           N  
ATOM     84  N   PHE J  11       5.264   5.948  17.165  1.00 97.07           N  
ATOM     85  CA  PHE J  11       4.834   7.316  16.893  1.00 97.52           C  
ATOM     86  C   PHE J  11       3.649   7.310  15.932  1.00 97.23           C  
ATOM     87  O   PHE J  11       3.702   6.703  14.861  1.00 96.56           O  
ATOM     88  CB  PHE J  11       6.017   8.129  16.344  1.00 97.81           C  
ATOM     89  CG  PHE J  11       7.119   8.395  17.352  1.00 98.15           C  
ATOM     90  CD1 PHE J  11       7.222   9.659  17.962  1.00 97.76           C  
ATOM     91  CD2 PHE J  11       8.034   7.384  17.700  1.00 97.82           C  
ATOM     92  CE1 PHE J  11       8.225   9.911  18.912  1.00 97.65           C  
ATOM     93  CE2 PHE J  11       9.035   7.623  18.651  1.00 97.75           C  
ATOM     94  CZ  PHE J  11       9.130   8.896  19.259  1.00 98.02           C  
ATOM     95  N   GLU J  12       2.591   8.026  16.276  1.00 96.86           N  
ATOM     96  CA  GLU J  12       1.425   8.175  15.409  1.00 96.88           C  
ATOM     97  C   GLU J  12       1.659   9.293  14.388  1.00 97.14           C  
ATOM     98  O   GLU J  12       1.948  10.430  14.756  1.00 96.82           O  
ATOM     99  CB  GLU J  12       0.173   8.477  16.240  1.00 96.13           C  
ATOM    100  CG  GLU J  12      -0.267   7.322  17.160  0.98 92.84           C  
ATOM    101  CD  GLU J  12      -1.627   7.629  17.809  0.98 88.78           C  
ATOM    102  OE1 GLU J  12      -1.807   7.482  19.037  0.98 81.29           O  
ATOM    103  OE2 GLU J  12      -2.540   8.068  17.078  0.97 80.94           O  
ATOM    104  N   GLU J  13       1.470   9.002  13.109  1.00 96.14           N  
ATOM    105  CA  GLU J  13       1.694   9.984  12.038  1.00 96.11           C  
ATOM    106  C   GLU J  13       0.892  11.279  12.232  1.00 96.45           C  
ATOM    107  O   GLU J  13       1.406  12.367  11.993  1.00 95.90           O  
ATOM    108  CB  GLU J  13       1.357   9.368  10.677  1.00 94.95           C  
ATOM    109  CG  GLU J  13       1.700  10.332   9.525  0.98 89.51           C  
ATOM    110  CD  GLU J  13       1.421   9.733   8.159  0.98 83.44           C  
ATOM    111  OE1 GLU J  13       2.218  10.004   7.221  0.97 76.25           O  
ATOM    112  OE2 GLU J  13       0.440   8.977   8.033  0.97 75.66           O  
ATOM    113  N   ARG J  14      -0.341  11.181  12.701  1.00 95.94           N  
ATOM    114  CA  ARG J  14      -1.227  12.346  12.923  1.00 95.97           C  
ATOM    115  C   ARG J  14      -0.688  13.353  13.948  1.00 96.30           C  
ATOM    116  O   ARG J  14      -1.118  14.502  13.945  1.00 95.74           O  
ATOM    117  CB  ARG J  14      -2.634  11.870  13.325  1.00 95.28           C  
ATOM    118  CG  ARG J  14      -2.669  11.139  14.666  0.97 91.57           C  
ATOM    119  CD  ARG J  14      -4.092  10.756  15.065  0.96 87.59           C  
ATOM    120  NE  ARG J  14      -4.095   9.973  16.305  0.95 81.37           N  
ATOM    121  CZ  ARG J  14      -5.128   9.665  17.068  0.95 75.92           C  
ATOM    122  NH1 ARG J  14      -6.338  10.071  16.796  0.95 68.72           N  
ATOM    123  NH2 ARG J  14      -4.942   8.928  18.126  0.95 70.39           N  
ATOM    124  N   HIS J  15       0.233  12.928  14.820  1.00 97.09           N  
ATOM    125  CA  HIS J  15       0.872  13.782  15.823  1.00 97.57           C  
ATOM    126  C   HIS J  15       2.261  14.268  15.395  1.00 97.96           C  
ATOM    127  O   HIS J  15       2.879  15.062  16.102  1.00 97.73           O  
ATOM    128  CB  HIS J  15       0.950  13.023  17.152  1.00 97.32           C  
ATOM    129  CG  HIS J  15      -0.379  12.595  17.710  1.00 96.71           C  
ATOM    130  ND1 HIS J  15      -0.579  11.468  18.484  1.00 89.09           N  
ATOM    131  CD2 HIS J  15      -1.592  13.237  17.612  1.00 89.93           C  
ATOM    132  CE1 HIS J  15      -1.877  11.438  18.853  1.00 89.57           C  
ATOM    133  NE2 HIS J  15      -2.514  12.494  18.340  1.00 91.02           N  
ATOM    134  N   LEU J  16       2.754  13.820  14.246  1.00 97.53           N  
ATOM    135  CA  LEU J  16       4.067  14.179  13.728  1.00 97.62           C  
ATOM    136  C   LEU J  16       3.939  15.400  12.807  1.00 97.63           C  
ATOM    137  O   LEU J  16       3.611  15.293  11.624  1.00 97.15           O  
ATOM    138  CB  LEU J  16       4.672  12.937  13.044  1.00 97.44           C  
ATOM    139  CG  LEU J  16       6.189  13.035  12.842  1.00 96.32           C  
ATOM    140  CD1 LEU J  16       6.944  12.901  14.170  1.00 95.39           C  
ATOM    141  CD2 LEU J  16       6.640  11.902  11.927  1.00 95.29           C  
ATOM    142  N   LYS J  17       4.222  16.588  13.348  1.00 98.07           N  
ATOM    143  CA  LYS J  17       4.144  17.857  12.613  1.00 98.03           C  
ATOM    144  C   LYS J  17       5.472  18.156  11.930  1.00 98.33           C  
ATOM    145  O   LYS J  17       6.493  18.300  12.599  1.00 98.21           O  
ATOM    146  CB  LYS J  17       3.730  18.993  13.557  1.00 97.23           C  
ATOM    147  CG  LYS J  17       2.306  18.827  14.116  0.93 86.58           C  
ATOM    148  CD  LYS J  17       1.961  19.973  15.074  0.90 79.77           C  
ATOM    149  CE  LYS J  17       0.560  19.807  15.667  0.88 66.84           C  
ATOM    150  NZ  LYS J  17       0.319  20.742  16.801  0.89 57.15           N  
ATOM    151  N   PHE J  18       5.448  18.295  10.607  1.00 98.16           N  
ATOM    152  CA  PHE J  18       6.611  18.735   9.839  1.00 98.23           C  
ATOM    153  C   PHE J  18       6.998  20.175  10.207  1.00 98.22           C  
ATOM    154  O   PHE J  18       6.139  21.056  10.250  1.00 97.91           O  
ATOM    155  CB  PHE J  18       6.301  18.614   8.338  1.00 98.07           C  
ATOM    156  CG  PHE J  18       7.387  19.177   7.439  1.00 98.02           C  
ATOM    157  CD1 PHE J  18       7.284  20.491   6.940  1.00 97.50           C  
ATOM    158  CD2 PHE J  18       8.513  18.400   7.118  1.00 97.52           C  
ATOM    159  CE1 PHE J  18       8.286  21.017   6.109  1.00 97.13           C  
ATOM    160  CE2 PHE J  18       9.520  18.914   6.290  1.00 97.20           C  
ATOM    161  CZ  PHE J  18       9.404  20.227   5.782  1.00 97.25           C  
ATOM    162  N   LEU J  19       8.307  20.408  10.426  1.00 98.33           N  
ATOM    163  CA  LEU J  19       8.876  21.734  10.672  1.00 98.32           C  
ATOM    164  C   LEU J  19       9.754  22.176   9.500  1.00 98.28           C  
ATOM    165  O   LEU J  19       9.520  23.229   8.915  1.00 97.88           O  
ATOM    166  CB  LEU J  19       9.669  21.742  11.994  1.00 98.21           C  
ATOM    167  CG  LEU J  19       8.847  21.432  13.263  1.00 97.82           C  
ATOM    168  CD1 LEU J  19       9.763  21.469  14.484  1.00 97.22           C  
ATOM    169  CD2 LEU J  19       7.724  22.446  13.496  1.00 97.05           C  
ATOM    170  N   GLN J  20      10.773  21.384   9.147  1.00 98.53           N  
ATOM    171  CA  GLN J  20      11.672  21.685   8.037  1.00 98.43           C  
ATOM    172  C   GLN J  20      12.384  20.432   7.519  1.00 98.56           C  
ATOM    173  O   GLN J  20      12.534  19.438   8.225  1.00 98.30           O  
ATOM    174  CB  GLN J  20      12.693  22.769   8.439  1.00 97.50           C  
ATOM    175  CG  GLN J  20      13.652  22.339   9.558  0.99 86.69           C  
ATOM    176  CD  GLN J  20      14.658  23.425   9.950  0.98 88.36           C  
ATOM    177  OE1 GLN J  20      14.660  24.534   9.448  0.98 81.63           O  
ATOM    178  NE2 GLN J  20      15.552  23.123  10.861  0.98 78.41           N  
ATOM    179  N   GLN J  21      12.887  20.508   6.288  1.00 98.20           N  
ATOM    180  CA  GLN J  21      13.783  19.495   5.740  1.00 98.02           C  
ATOM    181  C   GLN J  21      15.196  19.686   6.301  1.00 98.13           C  
ATOM    182  O   GLN J  21      15.726  20.796   6.264  1.00 97.53           O  
ATOM    183  CB  GLN J  21      13.715  19.568   4.207  1.00 96.98           C  
ATOM    184  CG  GLN J  21      14.457  18.402   3.553  0.98 86.47           C  
ATOM    185  CD  GLN J  21      13.617  17.699   2.485  0.97 79.09           C  
ATOM    186  OE1 GLN J  21      12.973  18.287   1.630  0.97 70.93           O  
ATOM    187  NE2 GLN J  21      13.605  16.389   2.529  0.96 66.17           N  
ATOM    188  N   LEU J  22      15.818  18.614   6.787  1.00 97.85           N  
ATOM    189  CA  LEU J  22      17.200  18.616   7.279  1.00 97.63           C  
ATOM    190  C   LEU J  22      18.184  18.173   6.199  1.00 96.68           C  
ATOM    191  O   LEU J  22      19.285  18.712   6.104  1.00 94.52           O  
ATOM    192  CB  LEU J  22      17.306  17.711   8.517  1.00 97.79           C  
ATOM    193  CG  LEU J  22      16.541  18.218   9.755  1.00 97.72           C  
ATOM    194  CD1 LEU J  22      16.633  17.182  10.871  1.00 97.39           C  
ATOM    195  CD2 LEU J  22      17.110  19.539  10.283  1.00 97.29           C  
ATOM    196  N   GLY J  23      17.803  17.209   5.367  1.00 95.75           N  
ATOM    197  CA  GLY J  23      18.647  16.739   4.280  1.00 95.10           C  
ATOM    198  C   GLY J  23      17.964  15.717   3.380  1.00 95.84           C  
ATOM    199  O   GLY J  23      16.952  15.113   3.737  1.00 95.17           O  
ATOM    200  N   LYS J  24      18.565  15.534   2.202  0.98 94.11           N  
ATOM    201  CA  LYS J  24      18.185  14.501   1.240  0.98 92.38           C  
ATOM    202  C   LYS J  24      19.437  13.738   0.835  0.98 90.34           C  
ATOM    203  O   LYS J  24      20.472  14.350   0.581  0.98 84.07           O  
ATOM    204  CB  LYS J  24      17.514  15.121   0.004  0.97 89.34           C  
ATOM    205  CG  LYS J  24      16.088  15.601   0.281  0.83 79.38           C  
ATOM    206  CD  LYS J  24      15.422  16.106  -1.004  0.81 76.56           C  
ATOM    207  CE  LYS J  24      13.969  16.474  -0.719  0.79 67.25           C  
ATOM    208  NZ  LYS J  24      13.251  16.949  -1.923  0.78 59.82           N  
ATOM    209  N   GLY J  25      19.319  12.418   0.754  0.94 88.86           N  
ATOM    210  CA  GLY J  25      20.313  11.524   0.175  0.94 86.30           C  
ATOM    211  C   GLY J  25      19.709  10.738  -0.987  0.94 85.83           C  
ATOM    212  O   GLY J  25      18.536  10.929  -1.321  0.94 80.56           O  
ATOM    213  N   ASN J  26      20.484   9.826  -1.578  0.96 80.74           N  
ATOM    214  CA  ASN J  26      20.034   9.054  -2.745  0.96 80.09           C  
ATOM    215  C   ASN J  26      18.788   8.205  -2.459  0.96 82.36           C  
ATOM    216  O   ASN J  26      17.879   8.132  -3.287  0.96 78.14           O  
ATOM    217  CB  ASN J  26      21.211   8.192  -3.250  0.94 74.59           C  
ATOM    218  CG  ASN J  26      22.318   9.021  -3.900  0.89 69.07           C  
ATOM    219  OD1 ASN J  26      22.188  10.223  -4.077  0.89 60.30           O  
ATOM    220  ND2 ASN J  26      23.420   8.404  -4.252  0.89 59.33           N  
ATOM    221  N   PHE J  27      18.715   7.609  -1.264  0.94 86.39           N  
ATOM    222  CA  PHE J  27      17.654   6.651  -0.921  0.94 87.83           C  
ATOM    223  C   PHE J  27      16.635   7.174   0.092  0.94 90.48           C  
ATOM    224  O   PHE J  27      15.568   6.577   0.261  0.94 89.29           O  
ATOM    225  CB  PHE J  27      18.313   5.362  -0.419  0.93 83.06           C  
ATOM    226  CG  PHE J  27      19.319   4.795  -1.402  0.89 77.53           C  
ATOM    227  CD1 PHE J  27      18.875   4.258  -2.622  0.89 70.98           C  
ATOM    228  CD2 PHE J  27      20.694   4.844  -1.124  0.88 68.06           C  
ATOM    229  CE1 PHE J  27      19.798   3.770  -3.557  0.89 63.60           C  
ATOM    230  CE2 PHE J  27      21.625   4.357  -2.050  0.89 62.02           C  
ATOM    231  CZ  PHE J  27      21.174   3.820  -3.269  0.89 62.37           C  
ATOM    232  N   GLY J  28      16.935   8.287   0.769  0.97 91.59           N  
ATOM    233  CA  GLY J  28      16.099   8.776   1.862  0.97 93.19           C  
ATOM    234  C   GLY J  28      16.168  10.279   2.057  0.97 94.98           C  
ATOM    235  O   GLY J  28      16.995  10.981   1.472  0.97 94.37           O  
ATOM    236  N   SER J  29      15.293  10.769   2.915  1.00 96.81           N  
ATOM    237  CA  SER J  29      15.305  12.143   3.393  1.00 97.18           C  
ATOM    238  C   SER J  29      15.158  12.168   4.902  1.00 97.77           C  
ATOM    239  O   SER J  29      14.552  11.263   5.482  1.00 97.67           O  
ATOM    240  CB  SER J  29      14.232  12.983   2.701  1.00 95.89           C  
ATOM    241  OG  SER J  29      12.928  12.535   3.007  0.99 87.16           O  
ATOM    242  N   VAL J  30      15.697  13.211   5.529  1.00 98.08           N  
ATOM    243  CA  VAL J  30      15.554  13.455   6.963  1.00 98.22           C  
ATOM    244  C   VAL J  30      14.875  14.797   7.161  1.00 98.29           C  
ATOM    245  O   VAL J  30      15.278  15.810   6.589  1.00 98.18           O  
ATOM    246  CB  VAL J  30      16.892  13.354   7.717  1.00 98.03           C  
ATOM    247  CG1 VAL J  30      16.706  13.552   9.224  1.00 97.30           C  
ATOM    248  CG2 VAL J  30      17.525  11.973   7.514  1.00 97.43           C  
ATOM    249  N   GLU J  31      13.840  14.791   7.977  1.00 98.41           N  
ATOM    250  CA  GLU J  31      13.017  15.952   8.303  1.00 98.46           C  
ATOM    251  C   GLU J  31      13.090  16.236   9.801  1.00 98.68           C  
ATOM    252  O   GLU J  31      13.128  15.317  10.615  1.00 98.66           O  
ATOM    253  CB  GLU J  31      11.567  15.709   7.853  1.00 97.97           C  
ATOM    254  CG  GLU J  31      11.454  15.634   6.327  1.00 95.29           C  
ATOM    255  CD  GLU J  31      10.066  15.246   5.806  1.00 95.56           C  
ATOM    256  OE1 GLU J  31       9.872  15.337   4.575  1.00 91.78           O  
ATOM    257  OE2 GLU J  31       9.186  14.792   6.564  1.00 92.08           O  
ATOM    258  N   MET J  32      13.092  17.505  10.158  1.00 98.77           N  
ATOM    259  CA  MET J  32      12.818  17.949  11.518  1.00 98.81           C  
ATOM    260  C   MET J  32      11.305  17.995  11.701  1.00 98.80           C  
ATOM    261  O   MET J  32      10.611  18.681  10.944  1.00 98.68           O  
ATOM    262  CB  MET J  32      13.475  19.306  11.743  1.00 98.74           C  
ATOM    263  CG  MET J  32      13.275  19.879  13.147  1.00 98.12           C  
ATOM    264  SD  MET J  32      13.961  21.551  13.252  1.00 97.65           S  
ATOM    265  CE  MET J  32      13.523  21.979  14.950  1.00 93.85           C  
ATOM    266  N   CYS J  33      10.818  17.294  12.703  1.00 98.78           N  
ATOM    267  CA  CYS J  33       9.409  17.256  13.057  1.00 98.78           C  
ATOM    268  C   CYS J  33       9.229  17.527  14.549  1.00 98.84           C  
ATOM    269  O   CYS J  33      10.138  17.331  15.351  1.00 98.79           O  
ATOM    270  CB  CYS J  33       8.809  15.899  12.654  1.00 98.62           C  
ATOM    271  SG  CYS J  33       8.818  15.677  10.849  1.00 98.23           S  
ATOM    272  N   ARG J  34       8.037  17.943  14.929  1.00 98.71           N  
ATOM    273  CA  ARG J  34       7.589  17.957  16.323  1.00 98.70           C  
ATOM    274  C   ARG J  34       6.599  16.820  16.516  1.00 98.60           C  
ATOM    275  O   ARG J  34       5.639  16.729  15.757  1.00 98.27           O  
ATOM    276  CB  ARG J  34       6.991  19.328  16.657  1.00 98.61           C  
ATOM    277  CG  ARG J  34       6.660  19.455  18.154  1.00 97.67           C  
ATOM    278  CD  ARG J  34       6.015  20.810  18.465  1.00 96.36           C  
ATOM    279  NE  ARG J  34       6.925  21.939  18.219  1.00 91.97           N  
ATOM    280  CZ  ARG J  34       7.735  22.513  19.100  1.00 90.79           C  
ATOM    281  NH1 ARG J  34       7.835  22.080  20.330  1.00 80.59           N  
ATOM    282  NH2 ARG J  34       8.457  23.536  18.768  1.00 84.25           N  
ATOM    283  N   TYR J  35       6.847  15.983  17.504  1.00 98.60           N  
ATOM    284  CA  TYR J  35       5.859  15.002  17.933  1.00 98.54           C  
ATOM    285  C   TYR J  35       4.989  15.628  19.017  1.00 98.47           C  
ATOM    286  O   TYR J  35       5.443  15.833  20.135  1.00 98.15           O  
ATOM    287  CB  TYR J  35       6.531  13.710  18.400  1.00 98.33           C  
ATOM    288  CG  TYR J  35       5.511  12.610  18.607  1.00 98.23           C  
ATOM    289  CD1 TYR J  35       5.219  12.134  19.896  1.00 97.97           C  
ATOM    290  CD2 TYR J  35       4.816  12.085  17.495  1.00 97.89           C  
ATOM    291  CE1 TYR J  35       4.252  11.127  20.079  1.00 97.52           C  
ATOM    292  CE2 TYR J  35       3.846  11.090  17.666  1.00 97.49           C  
ATOM    293  CZ  TYR J  35       3.570  10.609  18.959  1.00 97.50           C  
ATOM    294  OH  TYR J  35       2.622   9.623  19.122  1.00 96.85           O  
ATOM    295  N   ASP J  36       3.771  15.964  18.662  1.00 98.09           N  
ATOM    296  CA  ASP J  36       2.921  16.851  19.453  1.00 98.06           C  
ATOM    297  C   ASP J  36       1.524  16.245  19.692  1.00 97.97           C  
ATOM    298  O   ASP J  36       0.529  16.730  19.145  1.00 97.12           O  
ATOM    299  CB  ASP J  36       2.888  18.217  18.739  1.00 97.57           C  
ATOM    300  CG  ASP J  36       2.335  19.325  19.623  1.00 96.49           C  
ATOM    301  OD1 ASP J  36       2.668  19.343  20.826  1.00 92.93           O  
ATOM    302  OD2 ASP J  36       1.664  20.216  19.059  1.00 92.23           O  
ATOM    303  N   PRO J  37       1.441  15.163  20.483  1.00 97.53           N  
ATOM    304  CA  PRO J  37       0.170  14.469  20.714  1.00 97.15           C  
ATOM    305  C   PRO J  37      -0.879  15.338  21.420  1.00 96.90           C  
ATOM    306  O   PRO J  37      -2.076  15.127  21.211  1.00 95.07           O  
ATOM    307  CB  PRO J  37       0.537  13.231  21.545  1.00 96.27           C  
ATOM    308  CG  PRO J  37       1.840  13.625  22.243  1.00 95.21           C  
ATOM    309  CD  PRO J  37       2.522  14.504  21.206  1.00 96.98           C  
ATOM    310  N   LEU J  38      -0.451  16.324  22.212  0.99 97.08           N  
ATOM    311  CA  LEU J  38      -1.346  17.248  22.918  0.99 97.20           C  
ATOM    312  C   LEU J  38      -1.847  18.397  22.026  0.99 97.06           C  
ATOM    313  O   LEU J  38      -2.802  19.074  22.384  0.99 95.48           O  
ATOM    314  CB  LEU J  38      -0.646  17.784  24.180  0.99 96.86           C  
ATOM    315  CG  LEU J  38      -0.230  16.710  25.207  0.98 95.25           C  
ATOM    316  CD1 LEU J  38       0.421  17.387  26.413  0.98 92.86           C  
ATOM    317  CD2 LEU J  38      -1.422  15.882  25.704  0.97 92.03           C  
ATOM    318  N   GLN J  39      -1.229  18.593  20.859  0.99 96.43           N  
ATOM    319  CA  GLN J  39      -1.583  19.651  19.893  0.99 96.29           C  
ATOM    320  C   GLN J  39      -1.395  21.088  20.420  0.99 96.50           C  
ATOM    321  O   GLN J  39      -2.015  22.019  19.909  0.99 92.95           O  
ATOM    322  CB  GLN J  39      -2.998  19.412  19.316  0.99 94.08           C  
ATOM    323  CG  GLN J  39      -3.180  18.047  18.620  0.91 84.85           C  
ATOM    324  CD  GLN J  39      -2.450  17.961  17.278  0.89 74.28           C  
ATOM    325  OE1 GLN J  39      -2.396  18.897  16.496  0.90 65.92           O  
ATOM    326  NE2 GLN J  39      -1.881  16.821  16.968  0.90 61.97           N  
ATOM    327  N   ASP J  40      -0.519  21.276  21.404  0.98 96.04           N  
ATOM    328  CA  ASP J  40      -0.244  22.558  22.063  0.98 96.35           C  
ATOM    329  C   ASP J  40       1.168  23.125  21.761  0.98 96.33           C  
ATOM    330  O   ASP J  40       1.598  24.117  22.353  0.98 93.75           O  
ATOM    331  CB  ASP J  40      -0.498  22.402  23.571  0.98 95.60           C  
ATOM    332  CG  ASP J  40       0.500  21.474  24.265  0.97 95.30           C  
ATOM    333  OD1 ASP J  40       1.356  20.873  23.569  0.97 92.95           O  
ATOM    334  OD2 ASP J  40       0.431  21.368  25.506  0.97 91.93           O  
ATOM    335  N   ASN J  41       1.883  22.523  20.822  0.99 95.57           N  
ATOM    336  CA  ASN J  41       3.265  22.840  20.429  0.99 95.59           C  
ATOM    337  C   ASN J  41       4.318  22.661  21.540  0.99 96.22           C  
ATOM    338  O   ASN J  41       5.428  23.195  21.418  0.99 93.26           O  
ATOM    339  CB  ASN J  41       3.346  24.223  19.742  0.99 92.55           C  
ATOM    340  CG  ASN J  41       2.511  24.318  18.480  0.97 87.26           C  
ATOM    341  OD1 ASN J  41       2.523  23.451  17.622  0.97 77.71           O  
ATOM    342  ND2 ASN J  41       1.793  25.404  18.321  0.97 75.03           N  
ATOM    343  N   THR J  42       4.021  21.884  22.582  0.99 96.87           N  
ATOM    344  CA  THR J  42       4.981  21.533  23.643  0.99 96.71           C  
ATOM    345  C   THR J  42       5.747  20.235  23.360  0.99 96.87           C  
ATOM    346  O   THR J  42       6.745  19.945  24.025  0.99 95.46           O  
ATOM    347  CB  THR J  42       4.303  21.429  25.013  0.99 95.73           C  
ATOM    348  OG1 THR J  42       3.389  20.350  25.055  0.98 93.52           O  
ATOM    349  CG2 THR J  42       3.577  22.715  25.403  0.98 92.46           C  
ATOM    350  N   GLY J  43       5.312  19.473  22.369  1.00 97.83           N  
ATOM    351  CA  GLY J  43       5.898  18.182  22.017  1.00 97.98           C  
ATOM    352  C   GLY J  43       7.379  18.240  21.628  1.00 98.28           C  
ATOM    353  O   GLY J  43       7.914  19.270  21.206  1.00 97.77           O  
ATOM    354  N   GLU J  44       8.036  17.083  21.749  1.00 98.17           N  
ATOM    355  CA  GLU J  44       9.464  16.942  21.476  1.00 98.00           C  
ATOM    356  C   GLU J  44       9.778  17.142  19.987  1.00 98.43           C  
ATOM    357  O   GLU J  44       9.073  16.650  19.102  1.00 98.20           O  
ATOM    358  CB  GLU J  44       9.954  15.575  21.984  1.00 96.21           C  
ATOM    359  CG  GLU J  44      11.476  15.484  21.956  0.99 86.90           C  
ATOM    360  CD  GLU J  44      12.035  14.127  22.376  0.98 86.06           C  
ATOM    361  OE1 GLU J  44      13.260  14.068  22.636  0.98 80.87           O  
ATOM    362  OE2 GLU J  44      11.320  13.109  22.382  0.98 81.82           O  
ATOM    363  N   VAL J  45      10.886  17.837  19.711  1.00 98.64           N  
ATOM    364  CA  VAL J  45      11.448  17.926  18.363  1.00 98.74           C  
ATOM    365  C   VAL J  45      12.295  16.690  18.097  1.00 98.83           C  
ATOM    366  O   VAL J  45      13.168  16.344  18.886  1.00 98.76           O  
ATOM    367  CB  VAL J  45      12.250  19.222  18.163  1.00 98.53           C  
ATOM    368  CG1 VAL J  45      12.885  19.263  16.775  1.00 96.79           C  
ATOM    369  CG2 VAL J  45      11.335  20.449  18.301  1.00 96.58           C  
ATOM    370  N   VAL J  46      12.062  16.048  16.958  1.00 98.85           N  
ATOM    371  CA  VAL J  46      12.707  14.801  16.541  1.00 98.88           C  
ATOM    372  C   VAL J  46      13.201  14.901  15.105  1.00 98.89           C  
ATOM    373  O   VAL J  46      12.708  15.708  14.314  1.00 98.83           O  
ATOM    374  CB  VAL J  46      11.767  13.590  16.719  1.00 98.81           C  
ATOM    375  CG1 VAL J  46      11.412  13.366  18.195  1.00 98.58           C  
ATOM    376  CG2 VAL J  46      10.469  13.705  15.917  1.00 98.61           C  
ATOM    377  N   ALA J  47      14.166  14.051  14.756  1.00 98.84           N  
ATOM    378  CA  ALA J  47      14.576  13.824  13.378  1.00 98.84           C  
ATOM    379  C   ALA J  47      13.862  12.586  12.822  1.00 98.83           C  
ATOM    380  O   ALA J  47      13.809  11.540  13.469  1.00 98.74           O  
ATOM    381  CB  ALA J  47      16.101  13.701  13.320  1.00 98.78           C  
ATOM    382  N   VAL J  48      13.329  12.700  11.620  1.00 98.66           N  
ATOM    383  CA  VAL J  48      12.528  11.661  10.972  1.00 98.58           C  
ATOM    384  C   VAL J  48      13.163  11.306   9.638  1.00 98.50           C  
ATOM    385  O   VAL J  48      13.148  12.109   8.710  1.00 98.31           O  
ATOM    386  CB  VAL J  48      11.072  12.125  10.793  1.00 98.46           C  
ATOM    387  CG1 VAL J  48      10.214  11.010  10.188  1.00 98.16           C  
ATOM    388  CG2 VAL J  48      10.457  12.535  12.133  1.00 98.28           C  
ATOM    389  N   LYS J  49      13.689  10.080   9.526  1.00 98.32           N  
ATOM    390  CA  LYS J  49      14.182   9.526   8.254  1.00 98.22           C  
ATOM    391  C   LYS J  49      13.073   8.731   7.570  1.00 98.05           C  
ATOM    392  O   LYS J  49      12.385   7.927   8.198  1.00 97.86           O  
ATOM    393  CB  LYS J  49      15.468   8.706   8.485  1.00 98.09           C  
ATOM    394  CG  LYS J  49      16.127   8.218   7.183  1.00 97.48           C  
ATOM    395  CD  LYS J  49      17.502   7.574   7.450  1.00 96.85           C  
ATOM    396  CE  LYS J  49      18.160   7.071   6.163  1.00 95.18           C  
ATOM    397  NZ  LYS J  49      19.506   6.484   6.396  1.00 93.62           N  
ATOM    398  N   LYS J  50      12.930   8.936   6.271  1.00 97.57           N  
ATOM    399  CA  LYS J  50      11.999   8.181   5.416  1.00 97.16           C  
ATOM    400  C   LYS J  50      12.634   7.894   4.061  1.00 97.13           C  
ATOM    401  O   LYS J  50      13.472   8.668   3.595  1.00 96.50           O  
ATOM    402  CB  LYS J  50      10.664   8.938   5.281  1.00 96.08           C  
ATOM    403  CG  LYS J  50      10.776  10.267   4.523  0.97 90.53           C  
ATOM    404  CD  LYS J  50       9.449  11.024   4.500  0.95 88.72           C  
ATOM    405  CE  LYS J  50       9.608  12.294   3.667  0.94 82.57           C  
ATOM    406  NZ  LYS J  50       8.467  13.226   3.815  0.94 76.15           N  
ATOM    407  N   LEU J  51      12.209   6.822   3.415  1.00 95.95           N  
ATOM    408  CA  LEU J  51      12.620   6.529   2.043  1.00 95.59           C  
ATOM    409  C   LEU J  51      11.975   7.524   1.067  1.00 94.95           C  
ATOM    410  O   LEU J  51      10.818   7.913   1.229  1.00 93.28           O  
ATOM    411  CB  LEU J  51      12.256   5.074   1.677  1.00 95.01           C  
ATOM    412  CG  LEU J  51      13.035   4.004   2.463  0.99 93.66           C  
ATOM    413  CD1 LEU J  51      12.539   2.621   2.038  0.99 92.92           C  
ATOM    414  CD2 LEU J  51      14.542   4.079   2.201  0.99 92.75           C  
ATOM    415  N   GLN J  52      12.727   7.910   0.042  0.98 93.22           N  
ATOM    416  CA  GLN J  52      12.179   8.683  -1.080  0.98 91.39           C  
ATOM    417  C   GLN J  52      11.420   7.777  -2.049  0.98 89.79           C  
ATOM    418  O   GLN J  52      10.364   8.150  -2.557  0.98 84.09           O  
ATOM    419  CB  GLN J  52      13.302   9.412  -1.827  0.97 88.94           C  
ATOM    420  CG  GLN J  52      13.956  10.511  -0.986  0.92 81.47           C  
ATOM    421  CD  GLN J  52      14.925  11.378  -1.795  0.91 76.31           C  
ATOM    422  OE1 GLN J  52      15.043  11.298  -2.993  0.91 69.61           O  
ATOM    423  NE2 GLN J  52      15.633  12.262  -1.149  0.91 65.55           N  
ATOM    424  N   HIS J  53      11.962   6.572  -2.278  0.96 88.57           N  
ATOM    425  CA  HIS J  53      11.379   5.558  -3.150  0.96 86.80           C  
ATOM    426  C   HIS J  53      11.271   4.243  -2.375  0.96 87.13           C  
ATOM    427  O   HIS J  53      12.280   3.631  -2.017  0.96 82.27           O  
ATOM    428  CB  HIS J  53      12.230   5.419  -4.421  0.95 81.65           C  
ATOM    429  CG  HIS J  53      12.353   6.713  -5.192  0.85 74.79           C  
ATOM    430  ND1 HIS J  53      11.309   7.442  -5.710  0.85 65.02           N  
ATOM    431  CD2 HIS J  53      13.500   7.421  -5.469  0.86 64.51           C  
ATOM    432  CE1 HIS J  53      11.807   8.553  -6.278  0.86 62.98           C  
ATOM    433  NE2 HIS J  53      13.131   8.565  -6.150  0.85 62.97           N  
ATOM    434  N   SER J  54      10.055   3.816  -2.104  0.95 89.16           N  
ATOM    435  CA  SER J  54       9.780   2.612  -1.323  0.95 88.50           C  
ATOM    436  C   SER J  54       9.646   1.376  -2.224  0.95 88.77           C  
ATOM    437  O   SER J  54       8.555   0.816  -2.367  0.95 84.80           O  
ATOM    438  CB  SER J  54       8.546   2.836  -0.434  0.95 84.23           C  
ATOM    439  OG  SER J  54       7.416   3.161  -1.225  0.88 76.58           O  
ATOM    440  N   THR J  55      10.738   0.953  -2.853  0.96 90.87           N  
ATOM    441  CA  THR J  55      10.798  -0.390  -3.462  0.97 91.08           C  
ATOM    442  C   THR J  55      10.871  -1.445  -2.358  0.96 92.12           C  
ATOM    443  O   THR J  55      11.255  -1.136  -1.228  0.96 91.56           O  
ATOM    444  CB  THR J  55      11.980  -0.546  -4.434  0.96 89.16           C  
ATOM    445  OG1 THR J  55      13.202  -0.492  -3.742  0.92 84.38           O  
ATOM    446  CG2 THR J  55      11.997   0.529  -5.522  0.92 83.43           C  
ATOM    447  N   GLU J  56      10.523  -2.702  -2.657  0.98 91.88           N  
ATOM    448  CA  GLU J  56      10.644  -3.775  -1.664  0.98 92.20           C  
ATOM    449  C   GLU J  56      12.083  -3.952  -1.169  0.98 92.50           C  
ATOM    450  O   GLU J  56      12.299  -4.200   0.012  0.98 91.31           O  
ATOM    451  CB  GLU J  56      10.177  -5.115  -2.229  0.98 91.15           C  
ATOM    452  CG  GLU J  56       8.659  -5.235  -2.326  0.83 80.42           C  
ATOM    453  CD  GLU J  56       8.210  -6.692  -2.488  0.82 73.02           C  
ATOM    454  OE1 GLU J  56       6.976  -6.910  -2.488  0.82 66.03           O  
ATOM    455  OE2 GLU J  56       9.079  -7.588  -2.565  0.82 66.77           O  
ATOM    456  N   GLU J  57      13.061  -3.818  -2.059  0.99 90.90           N  
ATOM    457  CA  GLU J  57      14.480  -3.927  -1.718  0.99 90.22           C  
ATOM    458  C   GLU J  57      14.915  -2.810  -0.758  0.99 91.05           C  
ATOM    459  O   GLU J  57      15.399  -3.088   0.337  0.99 90.38           O  
ATOM    460  CB  GLU J  57      15.291  -3.933  -3.012  0.98 88.00           C  
ATOM    461  CG  GLU J  57      16.773  -4.224  -2.772  0.82 78.49           C  
ATOM    462  CD  GLU J  57      17.555  -4.374  -4.083  0.79 72.74           C  
ATOM    463  OE1 GLU J  57      18.687  -4.910  -4.020  0.79 64.94           O  
ATOM    464  OE2 GLU J  57      17.022  -3.975  -5.138  0.80 64.91           O  
ATOM    465  N   HIS J  58      14.621  -1.554  -1.095  1.00 92.01           N  
ATOM    466  CA  HIS J  58      14.925  -0.415  -0.219  1.00 92.34           C  
ATOM    467  C   HIS J  58      14.184  -0.489   1.119  1.00 93.28           C  
ATOM    468  O   HIS J  58      14.728  -0.080   2.138  1.00 93.43           O  
ATOM    469  CB  HIS J  58      14.562   0.905  -0.919  1.00 91.36           C  
ATOM    470  CG  HIS J  58      15.382   1.235  -2.134  0.99 89.68           C  
ATOM    471  ND1 HIS J  58      15.011   2.146  -3.113  0.99 79.95           N  
ATOM    472  CD2 HIS J  58      16.616   0.750  -2.490  0.99 78.47           C  
ATOM    473  CE1 HIS J  58      15.990   2.194  -4.030  0.99 79.72           C  
ATOM    474  NE2 HIS J  58      16.978   1.365  -3.680  0.99 81.40           N  
ATOM    475  N   LEU J  59      12.959  -1.018   1.126  1.00 93.77           N  
ATOM    476  CA  LEU J  59      12.204  -1.189   2.365  1.00 94.22           C  
ATOM    477  C   LEU J  59      12.859  -2.234   3.279  1.00 94.57           C  
ATOM    478  O   LEU J  59      13.021  -1.973   4.465  1.00 94.51           O  
ATOM    479  CB  LEU J  59      10.749  -1.555   2.031  1.00 93.83           C  
ATOM    480  CG  LEU J  59       9.815  -1.469   3.255  0.98 85.94           C  
ATOM    481  CD1 LEU J  59       9.566  -0.014   3.661  0.98 82.46           C  
ATOM    482  CD2 LEU J  59       8.470  -2.105   2.924  0.98 81.78           C  
ATOM    483  N   ARG J  60      13.306  -3.373   2.736  1.00 93.84           N  
ATOM    484  CA  ARG J  60      14.026  -4.400   3.506  1.00 93.71           C  
ATOM    485  C   ARG J  60      15.362  -3.884   4.043  1.00 94.20           C  
ATOM    486  O   ARG J  60      15.730  -4.212   5.166  1.00 93.97           O  
ATOM    487  CB  ARG J  60      14.288  -5.636   2.640  1.00 92.75           C  
ATOM    488  CG  ARG J  60      13.028  -6.456   2.339  0.88 82.06           C  
ATOM    489  CD  ARG J  60      13.396  -7.611   1.409  0.86 79.09           C  
ATOM    490  NE  ARG J  60      12.224  -8.168   0.727  0.84 70.68           N  
ATOM    491  CZ  ARG J  60      12.228  -9.147  -0.162  0.84 64.40           C  
ATOM    492  NH1 ARG J  60      13.309  -9.825  -0.418  0.86 57.46           N  
ATOM    493  NH2 ARG J  60      11.143  -9.445  -0.826  0.85 55.87           N  
ATOM    494  N   ASP J  61      16.067  -3.098   3.254  1.00 93.83           N  
ATOM    495  CA  ASP J  61      17.309  -2.466   3.707  1.00 93.80           C  
ATOM    496  C   ASP J  61      17.046  -1.428   4.800  1.00 94.52           C  
ATOM    497  O   ASP J  61      17.770  -1.406   5.794  1.00 94.55           O  
ATOM    498  CB  ASP J  61      18.074  -1.871   2.513  1.00 92.83           C  
ATOM    499  CG  ASP J  61      18.855  -2.921   1.711  1.00 90.66           C  
ATOM    500  OD1 ASP J  61      18.970  -4.085   2.183  1.00 87.93           O  
ATOM    501  OD2 ASP J  61      19.415  -2.539   0.666  1.00 86.41           O  
ATOM    502  N   PHE J  62      15.977  -0.662   4.670  1.00 95.08           N  
ATOM    503  CA  PHE J  62      15.585   0.307   5.689  1.00 95.84           C  
ATOM    504  C   PHE J  62      15.107  -0.353   6.989  1.00 96.31           C  
ATOM    505  O   PHE J  62      15.474   0.093   8.074  1.00 96.56           O  
ATOM    506  CB  PHE J  62      14.520   1.244   5.112  1.00 96.19           C  
ATOM    507  CG  PHE J  62      14.225   2.458   5.965  1.00 96.50           C  
ATOM    508  CD1 PHE J  62      12.894   2.873   6.165  1.00 96.55           C  
ATOM    509  CD2 PHE J  62      15.270   3.195   6.547  1.00 96.67           C  
ATOM    510  CE1 PHE J  62      12.612   4.015   6.930  1.00 96.68           C  
ATOM    511  CE2 PHE J  62      15.002   4.330   7.318  1.00 96.71           C  
ATOM    512  CZ  PHE J  62      13.666   4.741   7.510  1.00 97.00           C  
ATOM    513  N   GLU J  63      14.352  -1.445   6.923  1.00 96.21           N  
ATOM    514  CA  GLU J  63      13.999  -2.241   8.107  1.00 96.51           C  
ATOM    515  C   GLU J  63      15.257  -2.779   8.814  1.00 97.09           C  
ATOM    516  O   GLU J  63      15.354  -2.715  10.040  1.00 97.17           O  
ATOM    517  CB  GLU J  63      13.066  -3.405   7.720  1.00 95.97           C  
ATOM    518  CG  GLU J  63      11.626  -2.958   7.403  0.99 93.47           C  
ATOM    519  CD  GLU J  63      10.696  -4.105   6.943  0.99 91.50           C  
ATOM    520  OE1 GLU J  63       9.458  -3.974   7.125  0.99 86.73           O  
ATOM    521  OE2 GLU J  63      11.182  -5.125   6.405  0.99 86.52           O  
ATOM    522  N   ARG J  64      16.254  -3.238   8.050  1.00 96.90           N  
ATOM    523  CA  ARG J  64      17.551  -3.670   8.602  1.00 97.10           C  
ATOM    524  C   ARG J  64      18.326  -2.511   9.228  1.00 97.66           C  
ATOM    525  O   ARG J  64      18.875  -2.682  10.308  1.00 97.65           O  
ATOM    526  CB  ARG J  64      18.393  -4.370   7.521  1.00 96.35           C  
ATOM    527  CG  ARG J  64      17.921  -5.815   7.275  0.98 92.33           C  
ATOM    528  CD  ARG J  64      18.831  -6.571   6.299  0.98 87.91           C  
ATOM    529  NE  ARG J  64      18.471  -6.349   4.886  0.97 79.56           N  
ATOM    530  CZ  ARG J  64      19.187  -6.737   3.839  0.97 72.38           C  
ATOM    531  NH1 ARG J  64      20.354  -7.314   3.967  0.97 65.35           N  
ATOM    532  NH2 ARG J  64      18.762  -6.568   2.625  0.96 63.25           N  
ATOM    533  N   GLU J  65      18.347  -1.340   8.596  1.00 96.78           N  
ATOM    534  CA  GLU J  65      18.959  -0.124   9.154  1.00 97.20           C  
ATOM    535  C   GLU J  65      18.320   0.257  10.499  1.00 97.90           C  
ATOM    536  O   GLU J  65      19.027   0.559  11.460  1.00 98.14           O  
ATOM    537  CB  GLU J  65      18.815   1.029   8.145  1.00 96.90           C  
ATOM    538  CG  GLU J  65      19.453   2.333   8.641  1.00 96.20           C  
ATOM    539  CD  GLU J  65      19.169   3.544   7.740  1.00 96.17           C  
ATOM    540  OE1 GLU J  65      19.427   4.673   8.212  1.00 94.85           O  
ATOM    541  OE2 GLU J  65      18.680   3.412   6.602  1.00 94.75           O  
ATOM    542  N   ILE J  66      16.997   0.201  10.583  1.00 97.70           N  
ATOM    543  CA  ILE J  66      16.262   0.504  11.817  1.00 98.13           C  
ATOM    544  C   ILE J  66      16.654  -0.463  12.937  1.00 98.50           C  
ATOM    545  O   ILE J  66      16.965  -0.007  14.035  1.00 98.60           O  
ATOM    546  CB  ILE J  66      14.741   0.505  11.546  1.00 98.08           C  
ATOM    547  CG1 ILE J  66      14.381   1.742  10.689  1.00 97.66           C  
ATOM    548  CG2 ILE J  66      13.936   0.519  12.859  1.00 97.72           C  
ATOM    549  CD1 ILE J  66      12.962   1.706  10.121  1.00 97.10           C  
ATOM    550  N   GLU J  67      16.692  -1.767  12.663  1.00 98.08           N  
ATOM    551  CA  GLU J  67      17.083  -2.756  13.677  1.00 98.27           C  
ATOM    552  C   GLU J  67      18.558  -2.615  14.089  1.00 98.61           C  
ATOM    553  O   GLU J  67      18.883  -2.756  15.269  1.00 98.59           O  
ATOM    554  CB  GLU J  67      16.763  -4.176  13.195  1.00 97.85           C  
ATOM    555  CG  GLU J  67      15.251  -4.485  13.205  0.99 92.24           C  
ATOM    556  CD  GLU J  67      14.603  -4.325  14.601  0.98 88.87           C  
ATOM    557  OE1 GLU J  67      13.526  -3.697  14.709  0.98 83.40           O  
ATOM    558  OE2 GLU J  67      15.182  -4.785  15.608  0.98 84.54           O  
ATOM    559  N   ILE J  68      19.443  -2.257  13.158  1.00 98.41           N  
ATOM    560  CA  ILE J  68      20.830  -1.914  13.484  1.00 98.60           C  
ATOM    561  C   ILE J  68      20.849  -0.747  14.469  1.00 98.83           C  
ATOM    562  O   ILE J  68      21.359  -0.907  15.576  1.00 98.83           O  
ATOM    563  CB  ILE J  68      21.663  -1.640  12.211  1.00 98.38           C  
ATOM    564  CG1 ILE J  68      21.955  -2.983  11.499  1.00 97.70           C  
ATOM    565  CG2 ILE J  68      22.979  -0.913  12.536  1.00 97.85           C  
ATOM    566  CD1 ILE J  68      22.494  -2.829  10.071  1.00 96.41           C  
ATOM    567  N   LEU J  69      20.258   0.393  14.120  1.00 98.84           N  
ATOM    568  CA  LEU J  69      20.288   1.577  14.980  1.00 98.90           C  
ATOM    569  C   LEU J  69      19.638   1.320  16.346  1.00 98.93           C  
ATOM    570  O   LEU J  69      20.190   1.714  17.371  1.00 98.89           O  
ATOM    571  CB  LEU J  69      19.627   2.760  14.255  1.00 98.87           C  
ATOM    572  CG  LEU J  69      19.702   4.069  15.073  1.00 98.75           C  
ATOM    573  CD1 LEU J  69      21.144   4.520  15.327  1.00 98.64           C  
ATOM    574  CD2 LEU J  69      18.984   5.191  14.344  1.00 98.59           C  
ATOM    575  N   LYS J  70      18.517   0.626  16.382  1.00 98.88           N  
ATOM    576  CA  LYS J  70      17.817   0.238  17.616  1.00 98.86           C  
ATOM    577  C   LYS J  70      18.683  -0.619  18.551  1.00 98.88           C  
ATOM    578  O   LYS J  70      18.558  -0.513  19.770  1.00 98.70           O  
ATOM    579  CB  LYS J  70      16.549  -0.502  17.188  1.00 98.59           C  
ATOM    580  CG  LYS J  70      15.648  -0.965  18.341  1.00 95.95           C  
ATOM    581  CD  LYS J  70      14.453  -1.668  17.702  1.00 95.11           C  
ATOM    582  CE  LYS J  70      13.540  -2.368  18.691  0.99 91.94           C  
ATOM    583  NZ  LYS J  70      12.622  -3.243  17.921  0.99 87.77           N  
ATOM    584  N   SER J  71      19.565  -1.436  17.990  1.00 98.90           N  
ATOM    585  CA  SER J  71      20.500  -2.263  18.763  1.00 98.89           C  
ATOM    586  C   SER J  71      21.710  -1.491  19.317  1.00 98.91           C  
ATOM    587  O   SER J  71      22.456  -2.027  20.142  1.00 98.73           O  
ATOM    588  CB  SER J  71      20.966  -3.447  17.916  1.00 98.75           C  
ATOM    589  OG  SER J  71      21.959  -3.068  16.981  1.00 97.84           O  
ATOM    590  N   LEU J  72      21.934  -0.259  18.858  1.00 98.93           N  
ATOM    591  CA  LEU J  72      23.086   0.566  19.213  1.00 98.93           C  
ATOM    592  C   LEU J  72      22.729   1.548  20.332  1.00 98.88           C  
ATOM    593  O   LEU J  72      21.812   2.359  20.211  1.00 98.53           O  
ATOM    594  CB  LEU J  72      23.608   1.291  17.961  1.00 98.91           C  
ATOM    595  CG  LEU J  72      24.182   0.376  16.860  1.00 98.80           C  
ATOM    596  CD1 LEU J  72      24.519   1.204  15.622  1.00 98.71           C  
ATOM    597  CD2 LEU J  72      25.447  -0.356  17.305  1.00 98.65           C  
ATOM    598  N   GLN J  73      23.511   1.501  21.411  1.00 98.92           N  
ATOM    599  CA  GLN J  73      23.378   2.410  22.553  1.00 98.87           C  
ATOM    600  C   GLN J  73      24.770   2.895  22.958  1.00 98.88           C  
ATOM    601  O   GLN J  73      25.507   2.195  23.656  1.00 98.47           O  
ATOM    602  CB  GLN J  73      22.666   1.710  23.717  1.00 98.51           C  
ATOM    603  CG  GLN J  73      21.196   1.378  23.407  0.98 88.82           C  
ATOM    604  CD  GLN J  73      20.461   0.727  24.586  0.97 79.78           C  
ATOM    605  OE1 GLN J  73      21.033   0.305  25.570  0.97 70.80           O  
ATOM    606  NE2 GLN J  73      19.159   0.635  24.511  0.96 66.37           N  
ATOM    607  N   HIS J  74      25.137   4.074  22.484  1.00 98.92           N  
ATOM    608  CA  HIS J  74      26.451   4.660  22.737  1.00 98.94           C  
ATOM    609  C   HIS J  74      26.385   6.191  22.651  1.00 98.95           C  
ATOM    610  O   HIS J  74      25.654   6.736  21.824  1.00 98.92           O  
ATOM    611  CB  HIS J  74      27.450   4.093  21.724  1.00 98.91           C  
ATOM    612  CG  HIS J  74      28.875   4.470  22.004  1.00 98.88           C  
ATOM    613  ND1 HIS J  74      29.549   5.541  21.457  1.00 96.65           N  
ATOM    614  CD2 HIS J  74      29.739   3.852  22.864  1.00 97.33           C  
ATOM    615  CE1 HIS J  74      30.787   5.564  21.980  1.00 96.90           C  
ATOM    616  NE2 HIS J  74      30.929   4.553  22.833  1.00 97.52           N  
ATOM    617  N   ASP J  75      27.190   6.898  23.455  1.00 98.92           N  
ATOM    618  CA  ASP J  75      27.196   8.372  23.507  1.00 98.91           C  
ATOM    619  C   ASP J  75      27.577   9.039  22.182  1.00 98.94           C  
ATOM    620  O   ASP J  75      27.194  10.180  21.923  1.00 98.85           O  
ATOM    621  CB  ASP J  75      28.174   8.837  24.594  1.00 98.69           C  
ATOM    622  CG  ASP J  75      27.640   8.640  26.011  1.00 95.21           C  
ATOM    623  OD1 ASP J  75      26.396   8.638  26.169  1.00 90.37           O  
ATOM    624  OD2 ASP J  75      28.479   8.554  26.927  1.00 89.34           O  
ATOM    625  N   ASN J  76      28.304   8.322  21.329  1.00 98.93           N  
ATOM    626  CA  ASN J  76      28.748   8.803  20.020  1.00 98.94           C  
ATOM    627  C   ASN J  76      27.996   8.155  18.849  1.00 98.96           C  
ATOM    628  O   ASN J  76      28.497   8.121  17.723  1.00 98.94           O  
ATOM    629  CB  ASN J  76      30.277   8.663  19.920  1.00 98.89           C  
ATOM    630  CG  ASN J  76      30.981   9.369  21.059  1.00 98.84           C  
ATOM    631  OD1 ASN J  76      31.616   8.756  21.901  1.00 96.39           O  
ATOM    632  ND2 ASN J  76      30.847  10.673  21.151  1.00 96.06           N  
ATOM    633  N   ILE J  77      26.787   7.667  19.110  1.00 98.97           N  
ATOM    634  CA  ILE J  77      25.854   7.170  18.094  1.00 98.98           C  
ATOM    635  C   ILE J  77      24.510   7.860  18.298  1.00 98.98           C  
ATOM    636  O   ILE J  77      24.030   7.969  19.428  1.00 98.95           O  
ATOM    637  CB  ILE J  77      25.753   5.630  18.147  1.00 98.96           C  
ATOM    638  CG1 ILE J  77      27.135   5.031  17.793  1.00 98.59           C  
ATOM    639  CG2 ILE J  77      24.658   5.114  17.193  1.00 98.81           C  
ATOM    640  CD1 ILE J  77      27.203   3.514  17.859  1.00 95.69           C  
ATOM    641  N   VAL J  78      23.908   8.341  17.216  1.00 98.96           N  
ATOM    642  CA  VAL J  78      22.592   8.985  17.262  1.00 98.95           C  
ATOM    643  C   VAL J  78      21.562   8.043  17.885  1.00 98.96           C  
ATOM    644  O   VAL J  78      21.499   6.858  17.553  1.00 98.91           O  
ATOM    645  CB  VAL J  78      22.156   9.492  15.873  1.00 98.85           C  
ATOM    646  CG1 VAL J  78      21.876   8.376  14.862  1.00 98.35           C  
ATOM    647  CG2 VAL J  78      20.919  10.381  15.988  1.00 98.36           C  
ATOM    648  N   LYS J  79      20.745   8.557  18.798  1.00 98.96           N  
ATOM    649  CA  LYS J  79      19.783   7.726  19.523  1.00 98.95           C  
ATOM    650  C   LYS J  79      18.575   7.400  18.653  1.00 98.97           C  
ATOM    651  O   LYS J  79      17.921   8.292  18.109  1.00 98.92           O  
ATOM    652  CB  LYS J  79      19.358   8.382  20.836  1.00 98.82           C  
ATOM    653  CG  LYS J  79      20.521   8.454  21.830  0.99 92.29           C  
ATOM    654  CD  LYS J  79      20.075   9.106  23.137  0.98 87.11           C  
ATOM    655  CE  LYS J  79      21.265   9.183  24.090  0.96 78.08           C  
ATOM    656  NZ  LYS J  79      20.888   9.829  25.368  0.96 67.11           N  
ATOM    657  N   TYR J  80      18.261   6.108  18.590  1.00 98.90           N  
ATOM    658  CA  TYR J  80      16.955   5.641  18.154  1.00 98.92           C  
ATOM    659  C   TYR J  80      15.884   6.080  19.163  1.00 98.91           C  
ATOM    660  O   TYR J  80      16.085   5.973  20.371  1.00 98.84           O  
ATOM    661  CB  TYR J  80      17.001   4.113  18.032  1.00 98.88           C  
ATOM    662  CG  TYR J  80      15.664   3.461  17.758  1.00 98.86           C  
ATOM    663  CD1 TYR J  80      14.890   2.957  18.821  1.00 98.75           C  
ATOM    664  CD2 TYR J  80      15.189   3.354  16.432  1.00 98.73           C  
ATOM    665  CE1 TYR J  80      13.666   2.320  18.568  1.00 98.60           C  
ATOM    666  CE2 TYR J  80      13.969   2.720  16.171  1.00 98.58           C  
ATOM    667  CZ  TYR J  80      13.215   2.196  17.240  1.00 98.57           C  
ATOM    668  OH  TYR J  80      12.029   1.554  16.982  1.00 98.14           O  
ATOM    669  N   LYS J  81      14.749   6.547  18.665  1.00 98.88           N  
ATOM    670  CA  LYS J  81      13.557   6.836  19.467  1.00 98.84           C  
ATOM    671  C   LYS J  81      12.416   5.884  19.161  1.00 98.78           C  
ATOM    672  O   LYS J  81      11.733   5.443  20.079  1.00 98.35           O  
ATOM    673  CB  LYS J  81      13.116   8.295  19.279  1.00 98.71           C  
ATOM    674  CG  LYS J  81      14.019   9.259  20.037  1.00 97.39           C  
ATOM    675  CD  LYS J  81      13.525  10.702  19.875  1.00 95.32           C  
ATOM    676  CE  LYS J  81      14.182  11.636  20.891  1.00 89.96           C  
ATOM    677  NZ  LYS J  81      13.562  11.494  22.233  1.00 86.30           N  
ATOM    678  N   GLY J  82      12.214   5.566  17.890  1.00 98.72           N  
ATOM    679  CA  GLY J  82      11.111   4.705  17.490  1.00 98.69           C  
ATOM    680  C   GLY J  82      10.854   4.695  15.993  1.00 98.72           C  
ATOM    681  O   GLY J  82      11.679   5.129  15.182  1.00 98.57           O  
ATOM    682  N   VAL J  83       9.677   4.207  15.643  1.00 98.48           N  
ATOM    683  CA  VAL J  83       9.198   4.123  14.265  1.00 98.27           C  
ATOM    684  C   VAL J  83       7.785   4.676  14.155  1.00 98.15           C  
ATOM    685  O   VAL J  83       7.007   4.661  15.110  1.00 97.71           O  
ATOM    686  CB  VAL J  83       9.279   2.688  13.711  1.00 97.74           C  
ATOM    687  CG1 VAL J  83      10.734   2.247  13.530  1.00 95.99           C  
ATOM    688  CG2 VAL J  83       8.552   1.670  14.597  1.00 95.78           C  
ATOM    689  N   CYS J  84       7.459   5.151  12.966  1.00 97.58           N  
ATOM    690  CA  CYS J  84       6.105   5.549  12.606  1.00 97.34           C  
ATOM    691  C   CYS J  84       5.660   4.724  11.400  1.00 96.91           C  
ATOM    692  O   CYS J  84       6.286   4.779  10.336  1.00 95.75           O  
ATOM    693  CB  CYS J  84       6.092   7.064  12.361  1.00 96.90           C  
ATOM    694  SG  CYS J  84       4.486   7.596  11.714  1.00 95.93           S  
ATOM    695  N   TYR J  85       4.585   3.966  11.567  0.98 93.39           N  
ATOM    696  CA  TYR J  85       3.939   3.231  10.493  0.98 90.91           C  
ATOM    697  C   TYR J  85       2.727   4.030  10.030  0.98 88.47           C  
ATOM    698  O   TYR J  85       1.766   4.204  10.780  0.98 81.73           O  
ATOM    699  CB  TYR J  85       3.536   1.832  10.973  0.98 87.54           C  
ATOM    700  CG  TYR J  85       4.704   0.939  11.337  0.94 84.53           C  
ATOM    701  CD1 TYR J  85       5.404   0.242  10.333  0.94 78.88           C  
ATOM    702  CD2 TYR J  85       5.095   0.788  12.683  0.94 78.76           C  
ATOM    703  CE1 TYR J  85       6.474  -0.597  10.662  0.94 75.63           C  
ATOM    704  CE2 TYR J  85       6.164  -0.048  13.024  0.94 74.19           C  
ATOM    705  CZ  TYR J  85       6.851  -0.740  12.011  0.94 75.36           C  
ATOM    706  OH  TYR J  85       7.903  -1.573  12.344  0.94 71.34           O  
ATOM    707  N   SER J  86       2.769   4.505   8.799  0.71 81.39           N  
ATOM    708  CA  SER J  86       1.632   5.163   8.156  0.70 78.82           C  
ATOM    709  C   SER J  86       1.123   4.309   7.002  0.70 78.16           C  
ATOM    710  O   SER J  86       1.927   3.839   6.192  0.70 69.69           O  
ATOM    711  CB  SER J  86       2.054   6.541   7.654  0.70 70.85           C  
ATOM    712  OG  SER J  86       1.095   7.048   6.751  0.59 61.71           O  
ATOM    713  N   ALA J  87      -0.181   4.099   6.909  0.45 71.54           N  
ATOM    714  CA  ALA J  87      -0.825   3.375   5.811  0.45 68.88           C  
ATOM    715  C   ALA J  87      -0.135   2.043   5.423  0.45 69.37           C  
ATOM    716  O   ALA J  87       0.029   1.723   4.239  0.45 61.98           O  
ATOM    717  CB  ALA J  87      -1.021   4.349   4.634  0.46 61.99           C  
ATOM    718  N   GLY J  88       0.277   1.270   6.419  0.39 66.77           N  
ATOM    719  CA  GLY J  88       1.037   0.037   6.266  0.38 64.77           C  
ATOM    720  C   GLY J  88       2.553   0.253   6.148  0.38 67.11           C  
ATOM    721  O   GLY J  88       3.055   1.375   6.188  0.38 61.09           O  
ATOM    722  N   ARG J  89       3.294  -0.851   5.979  0.40 64.53           N  
ATOM    723  CA  ARG J  89       4.772  -0.868   6.012  0.39 65.05           C  
ATOM    724  C   ARG J  89       5.460   0.014   4.960  0.39 69.32           C  
ATOM    725  O   ARG J  89       6.613   0.381   5.156  0.39 64.52           O  
ATOM    726  CB  ARG J  89       5.294  -2.303   5.862  0.38 57.94           C  
ATOM    727  CG  ARG J  89       4.973  -3.216   7.049  0.24 53.54           C  
ATOM    728  CD  ARG J  89       5.694  -4.551   6.873  0.24 50.80           C  
ATOM    729  NE  ARG J  89       5.391  -5.490   7.951  0.24 48.96           N  
ATOM    730  CZ  ARG J  89       5.990  -6.650   8.160  0.24 45.05           C  
ATOM    731  NH1 ARG J  89       6.953  -7.064   7.386  0.26 44.12           N  
ATOM    732  NH2 ARG J  89       5.630  -7.413   9.165  0.24 44.15           N  
ATOM    733  N   ARG J  90       4.780   0.355   3.886  0.61 76.06           N  
ATOM    734  CA  ARG J  90       5.376   1.139   2.787  0.61 76.69           C  
ATOM    735  C   ARG J  90       5.758   2.568   3.180  0.61 80.11           C  
ATOM    736  O   ARG J  90       6.652   3.135   2.563  0.61 75.78           O  
ATOM    737  CB  ARG J  90       4.442   1.161   1.569  0.60 68.41           C  
ATOM    738  CG  ARG J  90       4.369  -0.195   0.866  0.37 59.67           C  
ATOM    739  CD  ARG J  90       3.595  -0.077  -0.444  0.37 55.09           C  
ATOM    740  NE  ARG J  90       3.561  -1.347  -1.169  0.38 48.61           N  
ATOM    741  CZ  ARG J  90       3.035  -1.546  -2.373  0.38 42.63           C  
ATOM    742  NH1 ARG J  90       2.466  -0.577  -3.034  0.37 40.56           N  
ATOM    743  NH2 ARG J  90       3.087  -2.729  -2.926  0.38 38.65           N  
ATOM    744  N   ASN J  91       5.117   3.129   4.197  0.97 87.83           N  
ATOM    745  CA  ASN J  91       5.400   4.476   4.693  0.97 90.50           C  
ATOM    746  C   ASN J  91       6.124   4.448   6.048  0.97 92.85           C  
ATOM    747  O   ASN J  91       5.853   5.274   6.925  0.97 90.89           O  
ATOM    748  CB  ASN J  91       4.095   5.295   4.710  0.96 84.45           C  
ATOM    749  CG  ASN J  91       3.546   5.611   3.328  0.90 75.26           C  
ATOM    750  OD1 ASN J  91       4.228   5.590   2.318  0.89 67.12           O  
ATOM    751  ND2 ASN J  91       2.282   5.948   3.261  0.90 65.86           N  
ATOM    752  N   LEU J  92       7.038   3.499   6.211  1.00 95.63           N  
ATOM    753  CA  LEU J  92       7.865   3.395   7.404  1.00 96.36           C  
ATOM    754  C   LEU J  92       8.752   4.638   7.556  1.00 96.90           C  
ATOM    755  O   LEU J  92       9.420   5.064   6.609  1.00 96.68           O  
ATOM    756  CB  LEU J  92       8.683   2.094   7.316  1.00 95.85           C  
ATOM    757  CG  LEU J  92       9.604   1.822   8.517  1.00 94.48           C  
ATOM    758  CD1 LEU J  92       8.831   1.737   9.834  1.00 93.51           C  
ATOM    759  CD2 LEU J  92      10.326   0.497   8.289  1.00 93.66           C  
ATOM    760  N   LYS J  93       8.778   5.203   8.764  1.00 97.48           N  
ATOM    761  CA  LYS J  93       9.633   6.323   9.153  1.00 97.73           C  
ATOM    762  C   LYS J  93      10.432   5.930  10.392  1.00 98.02           C  
ATOM    763  O   LYS J  93       9.859   5.409  11.345  1.00 98.07           O  
ATOM    764  CB  LYS J  93       8.801   7.592   9.413  1.00 97.54           C  
ATOM    765  CG  LYS J  93       7.953   8.036   8.213  1.00 96.50           C  
ATOM    766  CD  LYS J  93       7.076   9.248   8.564  0.99 94.89           C  
ATOM    767  CE  LYS J  93       6.126   9.570   7.410  0.99 89.78           C  
ATOM    768  NZ  LYS J  93       5.043  10.506   7.813  0.99 83.35           N  
ATOM    769  N   LEU J  94      11.726   6.215  10.373  1.00 98.13           N  
ATOM    770  CA  LEU J  94      12.620   6.066  11.517  1.00 98.42           C  
ATOM    771  C   LEU J  94      12.652   7.380  12.298  1.00 98.57           C  
ATOM    772  O   LEU J  94      12.952   8.428  11.718  1.00 98.62           O  
ATOM    773  CB  LEU J  94      14.008   5.655  10.988  1.00 98.47           C  
ATOM    774  CG  LEU J  94      15.156   5.748  12.008  1.00 98.43           C  
ATOM    775  CD1 LEU J  94      14.936   4.845  13.216  1.00 98.31           C  
ATOM    776  CD2 LEU J  94      16.467   5.359  11.332  1.00 98.29           C  
ATOM    777  N   ILE J  95      12.377   7.318  13.595  1.00 98.77           N  
ATOM    778  CA  ILE J  95      12.404   8.461  14.501  1.00 98.84           C  
ATOM    779  C   ILE J  95      13.686   8.394  15.334  1.00 98.90           C  
ATOM    780  O   ILE J  95      13.981   7.377  15.962  1.00 98.88           O  
ATOM    781  CB  ILE J  95      11.142   8.517  15.397  1.00 98.70           C  
ATOM    782  CG1 ILE J  95       9.816   8.251  14.634  1.00 97.81           C  
ATOM    783  CG2 ILE J  95      11.082   9.872  16.116  1.00 98.19           C  
ATOM    784  CD1 ILE J  95       9.539   9.174  13.439  1.00 92.77           C  
ATOM    785  N   MET J  96      14.435   9.484  15.337  1.00 98.85           N  
ATOM    786  CA  MET J  96      15.699   9.640  16.047  1.00 98.90           C  
ATOM    787  C   MET J  96      15.688  10.922  16.881  1.00 98.92           C  
ATOM    788  O   MET J  96      14.864  11.815  16.651  1.00 98.89           O  
ATOM    789  CB  MET J  96      16.859   9.680  15.037  1.00 98.84           C  
ATOM    790  CG  MET J  96      16.996   8.392  14.217  1.00 98.61           C  
ATOM    791  SD  MET J  96      18.221   8.505  12.881  1.00 98.39           S  
ATOM    792  CE  MET J  96      17.329   9.549  11.708  1.00 96.52           C  
ATOM    793  N   GLU J  97      16.629  11.039  17.805  1.00 98.91           N  
ATOM    794  CA  GLU J  97      16.873  12.319  18.469  1.00 98.92           C  
ATOM    795  C   GLU J  97      17.248  13.400  17.440  1.00 98.91           C  
ATOM    796  O   GLU J  97      17.926  13.132  16.443  1.00 98.81           O  
ATOM    797  CB  GLU J  97      17.940  12.182  19.571  1.00 98.87           C  
ATOM    798  CG  GLU J  97      19.355  11.894  19.057  1.00 98.69           C  
ATOM    799  CD  GLU J  97      20.387  11.740  20.179  1.00 98.78           C  
ATOM    800  OE1 GLU J  97      21.400  11.026  19.960  1.00 98.03           O  
ATOM    801  OE2 GLU J  97      20.233  12.299  21.282  1.00 98.15           O  
ATOM    802  N   TYR J  98      16.836  14.624  17.700  1.00 98.92           N  
ATOM    803  CA  TYR J  98      17.240  15.777  16.907  1.00 98.92           C  
ATOM    804  C   TYR J  98      18.529  16.379  17.476  1.00 98.89           C  
ATOM    805  O   TYR J  98      18.593  16.718  18.657  1.00 98.76           O  
ATOM    806  CB  TYR J  98      16.102  16.803  16.880  1.00 98.87           C  
ATOM    807  CG  TYR J  98      16.491  18.099  16.205  1.00 98.82           C  
ATOM    808  CD1 TYR J  98      16.643  19.274  16.962  1.00 98.64           C  
ATOM    809  CD2 TYR J  98      16.736  18.129  14.817  1.00 98.61           C  
ATOM    810  CE1 TYR J  98      17.028  20.470  16.347  1.00 98.35           C  
ATOM    811  CE2 TYR J  98      17.127  19.318  14.192  1.00 98.33           C  
ATOM    812  CZ  TYR J  98      17.270  20.485  14.965  1.00 98.39           C  
ATOM    813  OH  TYR J  98      17.655  21.662  14.360  1.00 97.78           O  
ATOM    814  N   LEU J  99      19.537  16.550  16.620  1.00 98.74           N  
ATOM    815  CA  LEU J  99      20.827  17.146  16.971  1.00 98.69           C  
ATOM    816  C   LEU J  99      20.951  18.520  16.291  1.00 98.41           C  
ATOM    817  O   LEU J  99      21.079  18.597  15.072  1.00 97.29           O  
ATOM    818  CB  LEU J  99      21.960  16.176  16.590  1.00 98.59           C  
ATOM    819  CG  LEU J  99      21.899  14.815  17.322  1.00 97.81           C  
ATOM    820  CD1 LEU J  99      23.092  13.958  16.924  1.00 94.20           C  
ATOM    821  CD2 LEU J  99      21.930  14.945  18.844  1.00 94.59           C  
ATOM    822  N   PRO J 100      20.906  19.619  17.057  1.00 98.08           N  
ATOM    823  CA  PRO J 100      20.607  20.954  16.520  1.00 97.31           C  
ATOM    824  C   PRO J 100      21.689  21.549  15.610  1.00 96.98           C  
ATOM    825  O   PRO J 100      21.377  22.407  14.781  1.00 95.53           O  
ATOM    826  CB  PRO J 100      20.365  21.832  17.755  1.00 95.98           C  
ATOM    827  CG  PRO J 100      21.108  21.113  18.881  1.00 94.61           C  
ATOM    828  CD  PRO J 100      20.948  19.648  18.510  1.00 97.08           C  
ATOM    829  N   TYR J 101      22.943  21.106  15.735  1.00 97.81           N  
ATOM    830  CA  TYR J 101      24.059  21.654  14.953  1.00 97.75           C  
ATOM    831  C   TYR J 101      24.271  20.954  13.598  1.00 97.63           C  
ATOM    832  O   TYR J 101      25.134  21.371  12.822  1.00 96.68           O  
ATOM    833  CB  TYR J 101      25.325  21.655  15.815  1.00 97.45           C  
ATOM    834  CG  TYR J 101      25.240  22.590  17.006  1.00 96.59           C  
ATOM    835  CD1 TYR J 101      25.445  23.975  16.830  1.00 92.98           C  
ATOM    836  CD2 TYR J 101      24.950  22.093  18.294  1.00 92.47           C  
ATOM    837  CE1 TYR J 101      25.375  24.850  17.926  1.00 90.05           C  
ATOM    838  CE2 TYR J 101      24.874  22.957  19.396  1.00 90.50           C  
ATOM    839  CZ  TYR J 101      25.091  24.335  19.205  1.00 91.31           C  
ATOM    840  OH  TYR J 101      25.031  25.189  20.287  1.00 88.44           O  
ATOM    841  N   GLY J 102      23.487  19.931  13.294  1.00 97.37           N  
ATOM    842  CA  GLY J 102      23.506  19.252  11.998  1.00 97.34           C  
ATOM    843  C   GLY J 102      24.776  18.435  11.741  1.00 98.03           C  
ATOM    844  O   GLY J 102      25.366  17.884  12.667  1.00 97.88           O  
ATOM    845  N   SER J 103      25.175  18.313  10.482  1.00 97.63           N  
ATOM    846  CA  SER J 103      26.343  17.505  10.118  1.00 97.71           C  
ATOM    847  C   SER J 103      27.651  18.166  10.557  1.00 98.23           C  
ATOM    848  O   SER J 103      27.790  19.387  10.497  1.00 98.30           O  
ATOM    849  CB  SER J 103      26.364  17.175   8.617  1.00 96.97           C  
ATOM    850  OG  SER J 103      26.777  18.268   7.813  1.00 95.33           O  
ATOM    851  N   LEU J 104      28.643  17.360  10.927  1.00 98.44           N  
ATOM    852  CA  LEU J 104      29.983  17.844  11.266  1.00 98.68           C  
ATOM    853  C   LEU J 104      30.629  18.583  10.091  1.00 98.69           C  
ATOM    854  O   LEU J 104      31.317  19.580  10.293  1.00 98.64           O  
ATOM    855  CB  LEU J 104      30.836  16.650  11.726  1.00 98.76           C  
ATOM    856  CG  LEU J 104      32.272  16.998  12.155  1.00 98.70           C  
ATOM    857  CD1 LEU J 104      32.331  18.057  13.256  1.00 98.60           C  
ATOM    858  CD2 LEU J 104      32.947  15.729  12.674  1.00 98.58           C  
ATOM    859  N   ARG J 105      30.358  18.147   8.873  1.00 98.57           N  
ATOM    860  CA  ARG J 105      30.816  18.833   7.665  1.00 98.41           C  
ATOM    861  C   ARG J 105      30.327  20.279   7.613  1.00 98.35           C  
ATOM    862  O   ARG J 105      31.129  21.193   7.426  1.00 97.86           O  
ATOM    863  CB  ARG J 105      30.348  18.037   6.445  1.00 97.93           C  
ATOM    864  CG  ARG J 105      30.911  18.621   5.150  0.99 95.66           C  
ATOM    865  CD  ARG J 105      30.442  17.796   3.959  0.99 90.24           C  
ATOM    866  NE  ARG J 105      30.994  18.348   2.713  0.99 81.73           N  
ATOM    867  CZ  ARG J 105      30.644  17.994   1.490  0.99 74.70           C  
ATOM    868  NH1 ARG J 105      29.728  17.089   1.281  0.99 68.40           N  
ATOM    869  NH2 ARG J 105      31.221  18.553   0.456  0.99 68.33           N  
ATOM    870  N   ASP J 106      29.037  20.494   7.791  1.00 98.15           N  
ATOM    871  CA  ASP J 106      28.442  21.836   7.740  1.00 97.87           C  
ATOM    872  C   ASP J 106      28.829  22.673   8.965  1.00 97.91           C  
ATOM    873  O   ASP J 106      29.064  23.875   8.853  1.00 97.47           O  
ATOM    874  CB  ASP J 106      26.916  21.729   7.644  1.00 97.27           C  
ATOM    875  CG  ASP J 106      26.425  21.070   6.350  1.00 95.58           C  
ATOM    876  OD1 ASP J 106      27.143  21.153   5.322  1.00 93.76           O  
ATOM    877  OD2 ASP J 106      25.327  20.478   6.400  1.00 92.65           O  
ATOM    878  N   TYR J 107      28.934  22.031  10.127  1.00 98.22           N  
ATOM    879  CA  TYR J 107      29.353  22.675  11.368  1.00 98.45           C  
ATOM    880  C   TYR J 107      30.779  23.228  11.267  1.00 98.43           C  
ATOM    881  O   TYR J 107      31.005  24.400  11.565  1.00 98.21           O  
ATOM    882  CB  TYR J 107      29.220  21.670  12.519  1.00 98.49           C  
ATOM    883  CG  TYR J 107      29.557  22.259  13.870  1.00 98.46           C  
ATOM    884  CD1 TYR J 107      30.799  21.997  14.477  1.00 98.12           C  
ATOM    885  CD2 TYR J 107      28.624  23.094  14.519  1.00 98.15           C  
ATOM    886  CE1 TYR J 107      31.108  22.554  15.726  1.00 97.76           C  
ATOM    887  CE2 TYR J 107      28.923  23.660  15.766  1.00 97.77           C  
ATOM    888  CZ  TYR J 107      30.168  23.384  16.367  1.00 97.87           C  
ATOM    889  OH  TYR J 107      30.466  23.928  17.595  1.00 97.23           O  
ATOM    890  N   LEU J 108      31.725  22.434  10.762  1.00 98.30           N  
ATOM    891  CA  LEU J 108      33.107  22.872  10.539  1.00 98.23           C  
ATOM    892  C   LEU J 108      33.201  24.040   9.554  1.00 98.04           C  
ATOM    893  O   LEU J 108      33.972  24.966   9.782  1.00 96.98           O  
ATOM    894  CB  LEU J 108      33.944  21.691  10.023  1.00 97.54           C  
ATOM    895  CG  LEU J 108      34.386  20.714  11.116  1.00 89.30           C  
ATOM    896  CD1 LEU J 108      34.984  19.475  10.465  1.00 86.84           C  
ATOM    897  CD2 LEU J 108      35.446  21.333  12.020  1.00 88.05           C  
ATOM    898  N   GLN J 109      32.411  24.028   8.503  1.00 97.24           N  
ATOM    899  CA  GLN J 109      32.388  25.148   7.553  1.00 96.08           C  
ATOM    900  C   GLN J 109      31.894  26.453   8.189  1.00 95.76           C  
ATOM    901  O   GLN J 109      32.423  27.519   7.883  1.00 93.99           O  
ATOM    902  CB  GLN J 109      31.504  24.799   6.351  1.00 93.35           C  
ATOM    903  CG  GLN J 109      32.167  23.785   5.420  0.97 83.24           C  
ATOM    904  CD  GLN J 109      31.366  23.536   4.140  0.97 82.21           C  
ATOM    905  OE1 GLN J 109      30.171  23.765   4.041  0.96 74.40           O  
ATOM    906  NE2 GLN J 109      32.016  23.080   3.108  0.96 71.03           N  
ATOM    907  N   LYS J 110      30.903  26.372   9.071  1.00 96.69           N  
ATOM    908  CA  LYS J 110      30.301  27.546   9.726  1.00 96.15           C  
ATOM    909  C   LYS J 110      31.121  28.069  10.900  1.00 96.24           C  
ATOM    910  O   LYS J 110      31.079  29.265  11.172  1.00 94.77           O  
ATOM    911  CB  LYS J 110      28.885  27.197  10.194  1.00 94.78           C  
ATOM    912  CG  LYS J 110      27.906  27.047   9.024  0.89 84.88           C  
ATOM    913  CD  LYS J 110      26.534  26.617   9.548  0.87 80.99           C  
ATOM    914  CE  LYS J 110      25.571  26.412   8.383  0.85 71.28           C  
ATOM    915  NZ  LYS J 110      24.251  25.926   8.851  0.84 64.13           N  
ATOM    916  N   HIS J 111      31.836  27.196  11.599  1.00 96.70           N  
ATOM    917  CA  HIS J 111      32.494  27.511  12.872  1.00 96.42           C  
ATOM    918  C   HIS J 111      34.017  27.322  12.839  1.00 96.17           C  
ATOM    919  O   HIS J 111      34.635  27.224  13.894  1.00 94.35           O  
ATOM    920  CB  HIS J 111      31.816  26.726  14.008  1.00 95.73           C  
ATOM    921  CG  HIS J 111      30.351  27.051  14.156  0.99 95.03           C  
ATOM    922  ND1 HIS J 111      29.847  28.236  14.640  0.99 84.23           N  
ATOM    923  CD2 HIS J 111      29.275  26.270  13.819  0.99 85.39           C  
ATOM    924  CE1 HIS J 111      28.505  28.168  14.596  0.99 85.77           C  
ATOM    925  NE2 HIS J 111      28.129  26.990  14.106  0.99 88.23           N  
ATOM    926  N   LYS J 112      34.626  27.315  11.658  0.99 94.59           N  
ATOM    927  CA  LYS J 112      36.065  27.067  11.454  0.99 94.11           C  
ATOM    928  C   LYS J 112      36.962  27.844  12.419  0.99 94.34           C  
ATOM    929  O   LYS J 112      37.864  27.262  13.007  0.99 89.86           O  
ATOM    930  CB  LYS J 112      36.422  27.388   9.994  0.98 90.57           C  
ATOM    931  CG  LYS J 112      37.903  27.152   9.697  0.87 82.36           C  
ATOM    932  CD  LYS J 112      38.247  27.412   8.227  0.85 78.14           C  
ATOM    933  CE  LYS J 112      39.755  27.241   8.042  0.84 70.00           C  
ATOM    934  NZ  LYS J 112      40.189  27.443   6.638  0.83 62.60           N  
ATOM    935  N   GLU J 113      36.708  29.130  12.635  0.97 93.53           N  
ATOM    936  CA  GLU J 113      37.521  30.002  13.501  0.97 93.48           C  
ATOM    937  C   GLU J 113      37.432  29.652  14.996  0.97 93.16           C  
ATOM    938  O   GLU J 113      38.275  30.078  15.772  0.97 87.99           O  
ATOM    939  CB  GLU J 113      37.088  31.458  13.312  0.97 91.18           C  
ATOM    940  CG  GLU J 113      37.309  31.963  11.885  0.83 78.71           C  
ATOM    941  CD  GLU J 113      36.862  33.414  11.687  0.81 68.89           C  
ATOM    942  OE1 GLU J 113      37.092  33.926  10.566  0.82 60.30           O  
ATOM    943  OE2 GLU J 113      36.269  33.999  12.617  0.82 61.98           O  
ATOM    944  N   ARG J 114      36.424  28.890  15.402  0.99 93.04           N  
ATOM    945  CA  ARG J 114      36.192  28.499  16.799  0.99 93.40           C  
ATOM    946  C   ARG J 114      36.628  27.067  17.109  0.99 95.27           C  
ATOM    947  O   ARG J 114      36.475  26.628  18.243  0.99 93.00           O  
ATOM    948  CB  ARG J 114      34.710  28.690  17.156  0.98 88.35           C  
ATOM    949  CG  ARG J 114      34.233  30.137  16.985  0.87 76.91           C  
ATOM    950  CD  ARG J 114      32.784  30.256  17.459  0.86 71.90           C  
ATOM    951  NE  ARG J 114      32.277  31.621  17.271  0.85 63.17           N  
ATOM    952  CZ  ARG J 114      31.079  32.059  17.617  0.85 55.00           C  
ATOM    953  NH1 ARG J 114      30.206  31.266  18.184  0.84 51.35           N  
ATOM    954  NH2 ARG J 114      30.741  33.299  17.395  0.84 48.47           N  
ATOM    955  N   ILE J 115      37.100  26.348  16.104  1.00 96.80           N  
ATOM    956  CA  ILE J 115      37.443  24.930  16.219  1.00 97.50           C  
ATOM    957  C   ILE J 115      38.946  24.787  15.983  1.00 97.49           C  
ATOM    958  O   ILE J 115      39.412  24.805  14.844  1.00 96.89           O  
ATOM    959  CB  ILE J 115      36.590  24.069  15.262  1.00 97.43           C  
ATOM    960  CG1 ILE J 115      35.079  24.276  15.529  0.99 95.71           C  
ATOM    961  CG2 ILE J 115      36.959  22.586  15.432  0.99 95.76           C  
ATOM    962  CD1 ILE J 115      34.176  23.631  14.476  0.99 90.01           C  
ATOM    963  N   ASP J 116      39.687  24.647  17.070  1.00 97.58           N  
ATOM    964  CA  ASP J 116      41.122  24.377  17.042  1.00 97.65           C  
ATOM    965  C   ASP J 116      41.423  22.878  16.846  1.00 98.09           C  
ATOM    966  O   ASP J 116      40.529  22.032  16.773  1.00 97.95           O  
ATOM    967  CB  ASP J 116      41.775  24.971  18.307  1.00 96.93           C  
ATOM    968  CG  ASP J 116      41.322  24.326  19.625  1.00 95.89           C  
ATOM    969  OD1 ASP J 116      40.717  23.229  19.576  1.00 94.11           O  
ATOM    970  OD2 ASP J 116      41.585  24.920  20.688  1.00 92.44           O  
ATOM    971  N   HIS J 117      42.714  22.541  16.776  1.00 97.68           N  
ATOM    972  CA  HIS J 117      43.147  21.153  16.616  1.00 97.85           C  
ATOM    973  C   HIS J 117      42.758  20.273  17.810  1.00 98.06           C  
ATOM    974  O   HIS J 117      42.429  19.108  17.609  1.00 97.90           O  
ATOM    975  CB  HIS J 117      44.664  21.096  16.387  1.00 97.51           C  
ATOM    976  CG  HIS J 117      45.136  21.664  15.072  1.00 97.32           C  
ATOM    977  ND1 HIS J 117      46.461  21.826  14.724  1.00 91.57           N  
ATOM    978  CD2 HIS J 117      44.390  22.061  13.987  1.00 91.43           C  
ATOM    979  CE1 HIS J 117      46.515  22.313  13.472  1.00 91.88           C  
ATOM    980  NE2 HIS J 117      45.277  22.462  12.997  1.00 93.12           N  
ATOM    981  N   ILE J 118      42.743  20.807  19.034  1.00 97.80           N  
ATOM    982  CA  ILE J 118      42.324  20.048  20.223  1.00 97.73           C  
ATOM    983  C   ILE J 118      40.863  19.622  20.076  1.00 98.09           C  
ATOM    984  O   ILE J 118      40.517  18.466  20.326  1.00 97.92           O  
ATOM    985  CB  ILE J 118      42.548  20.862  21.519  1.00 96.71           C  
ATOM    986  CG1 ILE J 118      44.058  21.147  21.715  0.98 85.87           C  
ATOM    987  CG2 ILE J 118      41.969  20.117  22.730  0.98 84.71           C  
ATOM    988  CD1 ILE J 118      44.386  22.006  22.946  0.97 74.70           C  
ATOM    989  N   LYS J 119      40.007  20.526  19.609  1.00 98.18           N  
ATOM    990  CA  LYS J 119      38.604  20.228  19.339  1.00 98.22           C  
ATOM    991  C   LYS J 119      38.433  19.211  18.204  1.00 98.54           C  
ATOM    992  O   LYS J 119      37.628  18.286  18.336  1.00 98.46           O  
ATOM    993  CB  LYS J 119      37.853  21.535  19.040  1.00 97.38           C  
ATOM    994  CG  LYS J 119      36.325  21.367  19.023  0.99 90.81           C  
ATOM    995  CD  LYS J 119      35.727  20.997  20.377  0.98 88.80           C  
ATOM    996  CE  LYS J 119      35.967  22.109  21.398  0.97 83.81           C  
ATOM    997  NZ  LYS J 119      35.231  21.859  22.665  0.97 78.25           N  
ATOM    998  N   LEU J 120      39.206  19.319  17.134  1.00 98.49           N  
ATOM    999  CA  LEU J 120      39.193  18.320  16.055  1.00 98.66           C  
ATOM   1000  C   LEU J 120      39.561  16.929  16.574  1.00 98.77           C  
ATOM   1001  O   LEU J 120      38.886  15.953  16.248  1.00 98.75           O  
ATOM   1002  CB  LEU J 120      40.167  18.715  14.930  1.00 98.61           C  
ATOM   1003  CG  LEU J 120      39.790  19.954  14.103  1.00 98.46           C  
ATOM   1004  CD1 LEU J 120      40.830  20.129  12.997  1.00 98.30           C  
ATOM   1005  CD2 LEU J 120      38.407  19.821  13.457  1.00 98.26           C  
ATOM   1006  N   LEU J 121      40.584  16.839  17.411  1.00 98.74           N  
ATOM   1007  CA  LEU J 121      40.997  15.575  18.019  1.00 98.76           C  
ATOM   1008  C   LEU J 121      39.970  15.047  19.026  1.00 98.80           C  
ATOM   1009  O   LEU J 121      39.796  13.835  19.136  1.00 98.72           O  
ATOM   1010  CB  LEU J 121      42.373  15.749  18.676  1.00 98.63           C  
ATOM   1011  CG  LEU J 121      43.526  15.974  17.680  1.00 98.31           C  
ATOM   1012  CD1 LEU J 121      44.813  16.224  18.462  1.00 97.91           C  
ATOM   1013  CD2 LEU J 121      43.726  14.771  16.763  1.00 97.80           C  
ATOM   1014  N   GLN J 122      39.251  15.923  19.718  1.00 98.74           N  
ATOM   1015  CA  GLN J 122      38.117  15.504  20.544  1.00 98.76           C  
ATOM   1016  C   GLN J 122      37.047  14.810  19.694  1.00 98.85           C  
ATOM   1017  O   GLN J 122      36.607  13.714  20.041  1.00 98.81           O  
ATOM   1018  CB  GLN J 122      37.544  16.709  21.305  1.00 98.57           C  
ATOM   1019  CG  GLN J 122      36.454  16.295  22.305  1.00 97.22           C  
ATOM   1020  CD  GLN J 122      35.864  17.477  23.085  1.00 94.84           C  
ATOM   1021  OE1 GLN J 122      36.016  18.637  22.737  1.00 88.66           O  
ATOM   1022  NE2 GLN J 122      35.168  17.211  24.163  1.00 86.02           N  
ATOM   1023  N   TYR J 123      36.669  15.395  18.568  1.00 98.86           N  
ATOM   1024  CA  TYR J 123      35.706  14.787  17.648  1.00 98.90           C  
ATOM   1025  C   TYR J 123      36.239  13.482  17.054  1.00 98.93           C  
ATOM   1026  O   TYR J 123      35.521  12.484  17.016  1.00 98.91           O  
ATOM   1027  CB  TYR J 123      35.341  15.791  16.543  1.00 98.84           C  
ATOM   1028  CG  TYR J 123      34.749  17.118  17.003  1.00 98.77           C  
ATOM   1029  CD1 TYR J 123      34.105  17.244  18.255  1.00 98.56           C  
ATOM   1030  CD2 TYR J 123      34.830  18.243  16.159  1.00 98.54           C  
ATOM   1031  CE1 TYR J 123      33.550  18.467  18.661  1.00 98.32           C  
ATOM   1032  CE2 TYR J 123      34.274  19.473  16.550  1.00 98.25           C  
ATOM   1033  CZ  TYR J 123      33.635  19.579  17.806  1.00 98.31           C  
ATOM   1034  OH  TYR J 123      33.085  20.781  18.200  1.00 97.72           O  
ATOM   1035  N   THR J 124      37.508  13.461  16.669  1.00 98.91           N  
ATOM   1036  CA  THR J 124      38.191  12.267  16.161  1.00 98.93           C  
ATOM   1037  C   THR J 124      38.131  11.113  17.160  1.00 98.94           C  
ATOM   1038  O   THR J 124      37.713  10.014  16.803  1.00 98.91           O  
ATOM   1039  CB  THR J 124      39.653  12.598  15.826  1.00 98.89           C  
ATOM   1040  OG1 THR J 124      39.709  13.624  14.863  1.00 98.40           O  
ATOM   1041  CG2 THR J 124      40.405  11.418  15.236  1.00 98.52           C  
ATOM   1042  N   SER J 125      38.479  11.370  18.429  1.00 98.90           N  
ATOM   1043  CA  SER J 125      38.408  10.377  19.508  1.00 98.88           C  
ATOM   1044  C   SER J 125      36.991   9.818  19.673  1.00 98.88           C  
ATOM   1045  O   SER J 125      36.795   8.607  19.776  1.00 98.74           O  
ATOM   1046  CB  SER J 125      38.874  11.024  20.821  1.00 98.76           C  
ATOM   1047  OG  SER J 125      38.648  10.168  21.919  1.00 97.94           O  
ATOM   1048  N   GLN J 126      35.990  10.676  19.642  1.00 98.90           N  
ATOM   1049  CA  GLN J 126      34.586  10.267  19.770  1.00 98.92           C  
ATOM   1050  C   GLN J 126      34.117   9.404  18.591  1.00 98.92           C  
ATOM   1051  O   GLN J 126      33.420   8.411  18.803  1.00 98.86           O  
ATOM   1052  CB  GLN J 126      33.713  11.517  19.905  1.00 98.91           C  
ATOM   1053  CG  GLN J 126      33.901  12.214  21.259  1.00 98.84           C  
ATOM   1054  CD  GLN J 126      33.147  13.542  21.350  1.00 98.84           C  
ATOM   1055  OE1 GLN J 126      32.458  13.966  20.439  1.00 97.90           O  
ATOM   1056  NE2 GLN J 126      33.239  14.222  22.465  1.00 97.65           N  
ATOM   1057  N   ILE J 127      34.537   9.735  17.376  1.00 98.95           N  
ATOM   1058  CA  ILE J 127      34.257   8.916  16.186  1.00 98.96           C  
ATOM   1059  C   ILE J 127      34.907   7.535  16.337  1.00 98.97           C  
ATOM   1060  O   ILE J 127      34.226   6.529  16.144  1.00 98.95           O  
ATOM   1061  CB  ILE J 127      34.702   9.641  14.898  1.00 98.95           C  
ATOM   1062  CG1 ILE J 127      33.859  10.917  14.671  1.00 98.87           C  
ATOM   1063  CG2 ILE J 127      34.565   8.714  13.677  1.00 98.85           C  
ATOM   1064  CD1 ILE J 127      34.479  11.901  13.664  1.00 98.80           C  
ATOM   1065  N   CYS J 128      36.175   7.467  16.754  1.00 98.91           N  
ATOM   1066  CA  CYS J 128      36.853   6.194  17.022  1.00 98.87           C  
ATOM   1067  C   CYS J 128      36.101   5.339  18.043  1.00 98.89           C  
ATOM   1068  O   CYS J 128      35.898   4.148  17.809  1.00 98.75           O  
ATOM   1069  CB  CYS J 128      38.275   6.453  17.539  1.00 98.54           C  
ATOM   1070  SG  CYS J 128      39.333   7.062  16.213  1.00 95.18           S  
ATOM   1071  N   LYS J 129      35.653   5.938  19.150  1.00 98.81           N  
ATOM   1072  CA  LYS J 129      34.909   5.223  20.203  1.00 98.72           C  
ATOM   1073  C   LYS J 129      33.554   4.701  19.705  1.00 98.81           C  
ATOM   1074  O   LYS J 129      33.195   3.560  19.994  1.00 98.71           O  
ATOM   1075  CB  LYS J 129      34.758   6.142  21.424  1.00 98.36           C  
ATOM   1076  CG  LYS J 129      36.102   6.309  22.151  0.99 96.21           C  
ATOM   1077  CD  LYS J 129      36.111   7.425  23.201  0.99 93.37           C  
ATOM   1078  CE  LYS J 129      37.534   7.490  23.775  0.99 89.65           C  
ATOM   1079  NZ  LYS J 129      37.839   8.706  24.566  0.99 83.96           N  
ATOM   1080  N   GLY J 130      32.842   5.492  18.920  1.00 98.88           N  
ATOM   1081  CA  GLY J 130      31.609   5.037  18.264  1.00 98.90           C  
ATOM   1082  C   GLY J 130      31.856   3.873  17.300  1.00 98.93           C  
ATOM   1083  O   GLY J 130      31.133   2.878  17.327  1.00 98.87           O  
ATOM   1084  N   MET J 131      32.920   3.956  16.505  1.00 98.94           N  
ATOM   1085  CA  MET J 131      33.301   2.905  15.554  1.00 98.96           C  
ATOM   1086  C   MET J 131      33.814   1.634  16.243  1.00 98.94           C  
ATOM   1087  O   MET J 131      33.482   0.529  15.809  1.00 98.88           O  
ATOM   1088  CB  MET J 131      34.358   3.445  14.585  1.00 98.96           C  
ATOM   1089  CG  MET J 131      33.787   4.472  13.599  1.00 98.91           C  
ATOM   1090  SD  MET J 131      32.399   3.889  12.587  1.00 98.91           S  
ATOM   1091  CE  MET J 131      33.161   2.501  11.724  1.00 98.65           C  
ATOM   1092  N   GLU J 132      34.568   1.764  17.331  1.00 98.92           N  
ATOM   1093  CA  GLU J 132      34.968   0.620  18.156  1.00 98.85           C  
ATOM   1094  C   GLU J 132      33.727  -0.120  18.682  1.00 98.84           C  
ATOM   1095  O   GLU J 132      33.632  -1.341  18.559  1.00 98.60           O  
ATOM   1096  CB  GLU J 132      35.872   1.095  19.304  1.00 98.61           C  
ATOM   1097  CG  GLU J 132      36.426  -0.075  20.121  1.00 94.45           C  
ATOM   1098  CD  GLU J 132      37.288   0.345  21.320  1.00 90.97           C  
ATOM   1099  OE1 GLU J 132      37.828  -0.579  21.978  0.99 84.77           O  
ATOM   1100  OE2 GLU J 132      37.409   1.550  21.618  0.99 85.67           O  
ATOM   1101  N   TYR J 133      32.739   0.623  19.165  1.00 98.87           N  
ATOM   1102  CA  TYR J 133      31.478   0.037  19.616  1.00 98.87           C  
ATOM   1103  C   TYR J 133      30.728  -0.690  18.487  1.00 98.84           C  
ATOM   1104  O   TYR J 133      30.257  -1.807  18.703  1.00 98.72           O  
ATOM   1105  CB  TYR J 133      30.614   1.123  20.264  1.00 98.86           C  
ATOM   1106  CG  TYR J 133      29.252   0.615  20.685  1.00 98.86           C  
ATOM   1107  CD1 TYR J 133      28.110   0.968  19.944  1.00 98.71           C  
ATOM   1108  CD2 TYR J 133      29.121  -0.244  21.797  1.00 98.72           C  
ATOM   1109  CE1 TYR J 133      26.844   0.494  20.317  1.00 98.59           C  
ATOM   1110  CE2 TYR J 133      27.860  -0.729  22.177  1.00 98.58           C  
ATOM   1111  CZ  TYR J 133      26.725  -0.354  21.433  1.00 98.70           C  
ATOM   1112  OH  TYR J 133      25.481  -0.813  21.799  1.00 98.39           O  
ATOM   1113  N   LEU J 134      30.657  -0.129  17.278  1.00 98.82           N  
ATOM   1114  CA  LEU J 134      30.097  -0.829  16.105  1.00 98.80           C  
ATOM   1115  C   LEU J 134      30.795  -2.176  15.868  1.00 98.82           C  
ATOM   1116  O   LEU J 134      30.135  -3.188  15.641  1.00 98.52           O  
ATOM   1117  CB  LEU J 134      30.211   0.035  14.832  1.00 98.27           C  
ATOM   1118  CG  LEU J 134      28.904   0.734  14.427  1.00 90.64           C  
ATOM   1119  CD1 LEU J 134      28.568   1.886  15.360  1.00 84.30           C  
ATOM   1120  CD2 LEU J 134      29.019   1.268  13.002  1.00 86.23           C  
ATOM   1121  N   GLY J 135      32.110  -2.192  15.963  1.00 98.84           N  
ATOM   1122  CA  GLY J 135      32.914  -3.404  15.817  1.00 98.74           C  
ATOM   1123  C   GLY J 135      32.543  -4.502  16.817  1.00 98.70           C  
ATOM   1124  O   GLY J 135      32.498  -5.674  16.439  1.00 98.33           O  
ATOM   1125  N   THR J 136      32.188  -4.145  18.056  1.00 98.64           N  
ATOM   1126  CA  THR J 136      31.736  -5.132  19.066  1.00 98.43           C  
ATOM   1127  C   THR J 136      30.443  -5.852  18.670  1.00 98.34           C  
ATOM   1128  O   THR J 136      30.195  -6.973  19.110  1.00 97.70           O  
ATOM   1129  CB  THR J 136      31.534  -4.532  20.468  1.00 98.01           C  
ATOM   1130  OG1 THR J 136      30.368  -3.742  20.548  1.00 95.64           O  
ATOM   1131  CG2 THR J 136      32.718  -3.712  20.965  1.00 95.24           C  
ATOM   1132  N   LYS J 137      29.638  -5.234  17.810  1.00 98.55           N  
ATOM   1133  CA  LYS J 137      28.410  -5.805  17.248  1.00 98.52           C  
ATOM   1134  C   LYS J 137      28.637  -6.483  15.892  1.00 98.48           C  
ATOM   1135  O   LYS J 137      27.683  -6.974  15.293  1.00 98.13           O  
ATOM   1136  CB  LYS J 137      27.346  -4.692  17.137  1.00 98.40           C  
ATOM   1137  CG  LYS J 137      26.973  -4.016  18.462  1.00 97.14           C  
ATOM   1138  CD  LYS J 137      26.178  -4.934  19.389  1.00 94.46           C  
ATOM   1139  CE  LYS J 137      25.700  -4.121  20.597  0.99 89.10           C  
ATOM   1140  NZ  LYS J 137      24.673  -4.835  21.388  0.99 84.93           N  
ATOM   1141  N   ARG J 138      29.867  -6.501  15.409  1.00 98.45           N  
ATOM   1142  CA  ARG J 138      30.245  -6.952  14.061  1.00 98.34           C  
ATOM   1143  C   ARG J 138      29.538  -6.154  12.949  1.00 98.38           C  
ATOM   1144  O   ARG J 138      29.201  -6.705  11.899  1.00 98.06           O  
ATOM   1145  CB  ARG J 138      30.078  -8.474  13.912  1.00 98.05           C  
ATOM   1146  CG  ARG J 138      30.922  -9.279  14.905  1.00 96.95           C  
ATOM   1147  CD  ARG J 138      30.723 -10.793  14.724  1.00 96.41           C  
ATOM   1148  NE  ARG J 138      31.078 -11.276  13.380  1.00 95.46           N  
ATOM   1149  CZ  ARG J 138      32.307 -11.500  12.898  1.00 96.21           C  
ATOM   1150  NH1 ARG J 138      33.384 -11.295  13.614  1.00 90.94           N  
ATOM   1151  NH2 ARG J 138      32.490 -11.919  11.684  1.00 92.85           N  
ATOM   1152  N   TYR J 139      29.318  -4.875  13.160  1.00 98.70           N  
ATOM   1153  CA  TYR J 139      28.736  -3.977  12.172  1.00 98.76           C  
ATOM   1154  C   TYR J 139      29.835  -3.255  11.396  1.00 98.75           C  
ATOM   1155  O   TYR J 139      30.785  -2.730  11.979  1.00 98.62           O  
ATOM   1156  CB  TYR J 139      27.773  -2.984  12.842  1.00 98.73           C  
ATOM   1157  CG  TYR J 139      26.536  -3.575  13.509  1.00 98.71           C  
ATOM   1158  CD1 TYR J 139      26.128  -4.909  13.282  1.00 98.48           C  
ATOM   1159  CD2 TYR J 139      25.768  -2.767  14.369  1.00 98.51           C  
ATOM   1160  CE1 TYR J 139      24.989  -5.437  13.915  1.00 98.30           C  
ATOM   1161  CE2 TYR J 139      24.620  -3.279  15.002  1.00 98.27           C  
ATOM   1162  CZ  TYR J 139      24.242  -4.617  14.776  1.00 98.32           C  
ATOM   1163  OH  TYR J 139      23.125  -5.125  15.404  1.00 97.78           O  
ATOM   1164  N   ILE J 140      29.666  -3.200  10.071  1.00 98.59           N  
ATOM   1165  CA  ILE J 140      30.543  -2.459   9.158  1.00 98.44           C  
ATOM   1166  C   ILE J 140      29.753  -1.275   8.618  1.00 98.22           C  
ATOM   1167  O   ILE J 140      28.714  -1.462   7.983  1.00 97.89           O  
ATOM   1168  CB  ILE J 140      31.064  -3.371   8.032  1.00 98.30           C  
ATOM   1169  CG1 ILE J 140      31.702  -4.683   8.558  1.00 96.16           C  
ATOM   1170  CG2 ILE J 140      32.067  -2.609   7.152  1.00 96.01           C  
ATOM   1171  CD1 ILE J 140      32.808  -4.489   9.605  1.00 94.70           C  
ATOM   1172  N   HIS J 141      30.238  -0.064   8.884  1.00 98.47           N  
ATOM   1173  CA  HIS J 141      29.512   1.171   8.572  1.00 98.23           C  
ATOM   1174  C   HIS J 141      29.410   1.434   7.064  1.00 97.52           C  
ATOM   1175  O   HIS J 141      28.336   1.785   6.564  1.00 96.64           O  
ATOM   1176  CB  HIS J 141      30.193   2.343   9.295  1.00 98.34           C  
ATOM   1177  CG  HIS J 141      29.424   3.626   9.173  1.00 98.42           C  
ATOM   1178  ND1 HIS J 141      29.397   4.456   8.077  1.00 96.33           N  
ATOM   1179  CD2 HIS J 141      28.583   4.178  10.105  1.00 96.54           C  
ATOM   1180  CE1 HIS J 141      28.564   5.479   8.337  1.00 96.68           C  
ATOM   1181  NE2 HIS J 141      28.059   5.336   9.560  1.00 97.12           N  
ATOM   1182  N   ARG J 142      30.503   1.255   6.342  1.00 97.62           N  
ATOM   1183  CA  ARG J 142      30.618   1.385   4.873  1.00 97.05           C  
ATOM   1184  C   ARG J 142      30.453   2.797   4.287  1.00 96.84           C  
ATOM   1185  O   ARG J 142      30.668   2.959   3.084  1.00 96.17           O  
ATOM   1186  CB  ARG J 142      29.687   0.393   4.164  1.00 96.36           C  
ATOM   1187  CG  ARG J 142      29.971  -1.062   4.541  1.00 95.03           C  
ATOM   1188  CD  ARG J 142      28.979  -2.013   3.872  1.00 94.06           C  
ATOM   1189  NE  ARG J 142      28.979  -1.840   2.419  1.00 92.71           N  
ATOM   1190  CZ  ARG J 142      27.951  -1.475   1.656  1.00 93.29           C  
ATOM   1191  NH1 ARG J 142      26.728  -1.379   2.092  1.00 87.76           N  
ATOM   1192  NH2 ARG J 142      28.159  -1.176   0.410  1.00 89.70           N  
ATOM   1193  N   ASP J 143      30.094   3.781   5.078  1.00 96.54           N  
ATOM   1194  CA  ASP J 143      29.913   5.163   4.604  1.00 96.72           C  
ATOM   1195  C   ASP J 143      30.394   6.196   5.641  1.00 97.53           C  
ATOM   1196  O   ASP J 143      29.762   7.235   5.871  1.00 97.65           O  
ATOM   1197  CB  ASP J 143      28.453   5.382   4.165  1.00 96.19           C  
ATOM   1198  CG  ASP J 143      28.278   6.656   3.331  1.00 95.39           C  
ATOM   1199  OD1 ASP J 143      29.266   7.134   2.727  1.00 94.40           O  
ATOM   1200  OD2 ASP J 143      27.157   7.194   3.269  1.00 93.65           O  
ATOM   1201  N   LEU J 144      31.519   5.913   6.288  1.00 98.17           N  
ATOM   1202  CA  LEU J 144      32.088   6.841   7.255  1.00 98.54           C  
ATOM   1203  C   LEU J 144      32.667   8.067   6.528  1.00 98.69           C  
ATOM   1204  O   LEU J 144      33.628   7.973   5.764  1.00 98.55           O  
ATOM   1205  CB  LEU J 144      33.121   6.114   8.128  1.00 98.25           C  
ATOM   1206  CG  LEU J 144      33.543   6.923   9.365  1.00 93.91           C  
ATOM   1207  CD1 LEU J 144      32.391   7.112  10.355  1.00 94.58           C  
ATOM   1208  CD2 LEU J 144      34.674   6.199  10.091  1.00 94.90           C  
ATOM   1209  N   ALA J 145      32.055   9.221   6.773  1.00 98.62           N  
ATOM   1210  CA  ALA J 145      32.426  10.519   6.218  1.00 98.50           C  
ATOM   1211  C   ALA J 145      31.887  11.626   7.128  1.00 98.60           C  
ATOM   1212  O   ALA J 145      30.868  11.433   7.795  1.00 98.51           O  
ATOM   1213  CB  ALA J 145      31.829  10.641   4.806  1.00 98.10           C  
ATOM   1214  N   THR J 146      32.490  12.809   7.120  1.00 98.51           N  
ATOM   1215  CA  THR J 146      32.040  13.930   7.976  1.00 98.56           C  
ATOM   1216  C   THR J 146      30.592  14.348   7.726  1.00 98.48           C  
ATOM   1217  O   THR J 146      29.936  14.848   8.639  1.00 98.30           O  
ATOM   1218  CB  THR J 146      32.935  15.167   7.823  1.00 98.55           C  
ATOM   1219  OG1 THR J 146      32.998  15.562   6.472  1.00 97.78           O  
ATOM   1220  CG2 THR J 146      34.349  14.919   8.336  1.00 97.45           C  
ATOM   1221  N   ARG J 147      30.057  14.109   6.524  1.00 98.02           N  
ATOM   1222  CA  ARG J 147      28.641  14.348   6.193  1.00 97.52           C  
ATOM   1223  C   ARG J 147      27.667  13.438   6.955  1.00 97.47           C  
ATOM   1224  O   ARG J 147      26.499  13.790   7.057  1.00 97.05           O  
ATOM   1225  CB  ARG J 147      28.413  14.234   4.672  1.00 96.69           C  
ATOM   1226  CG  ARG J 147      28.549  12.802   4.163  1.00 93.16           C  
ATOM   1227  CD  ARG J 147      28.261  12.655   2.672  0.99 90.04           C  
ATOM   1228  NE  ARG J 147      28.349  11.234   2.305  0.99 87.53           N  
ATOM   1229  CZ  ARG J 147      29.436  10.549   1.971  0.99 84.96           C  
ATOM   1230  NH1 ARG J 147      30.593  11.110   1.775  0.99 77.16           N  
ATOM   1231  NH2 ARG J 147      29.371   9.258   1.844  0.99 80.53           N  
ATOM   1232  N   ASN J 148      28.148  12.293   7.470  1.00 97.70           N  
ATOM   1233  CA  ASN J 148      27.361  11.298   8.211  1.00 97.80           C  
ATOM   1234  C   ASN J 148      27.619  11.354   9.723  1.00 98.34           C  
ATOM   1235  O   ASN J 148      27.044  10.579  10.485  1.00 98.40           O  
ATOM   1236  CB  ASN J 148      27.635   9.904   7.621  1.00 97.33           C  
ATOM   1237  CG  ASN J 148      27.108   9.754   6.203  1.00 96.79           C  
ATOM   1238  OD1 ASN J 148      26.226  10.483   5.760  1.00 94.74           O  
ATOM   1239  ND2 ASN J 148      27.625   8.817   5.451  1.00 94.30           N  
ATOM   1240  N   ILE J 149      28.455  12.299  10.157  1.00 98.61           N  
ATOM   1241  CA  ILE J 149      28.646  12.620  11.569  1.00 98.76           C  
ATOM   1242  C   ILE J 149      27.785  13.830  11.907  1.00 98.70           C  
ATOM   1243  O   ILE J 149      27.778  14.826  11.185  1.00 98.54           O  
ATOM   1244  CB  ILE J 149      30.137  12.847  11.902  1.00 98.79           C  
ATOM   1245  CG1 ILE J 149      31.063  11.720  11.390  1.00 97.40           C  
ATOM   1246  CG2 ILE J 149      30.322  13.047  13.413  1.00 98.11           C  
ATOM   1247  CD1 ILE J 149      30.706  10.309  11.860  1.00 90.26           C  
ATOM   1248  N   LEU J 150      27.067  13.745  13.024  1.00 98.74           N  
ATOM   1249  CA  LEU J 150      26.213  14.809  13.543  1.00 98.77           C  
ATOM   1250  C   LEU J 150      26.847  15.452  14.774  1.00 98.86           C  
ATOM   1251  O   LEU J 150      27.576  14.810  15.524  1.00 98.82           O  
ATOM   1252  CB  LEU J 150      24.829  14.235  13.875  1.00 98.57           C  
ATOM   1253  CG  LEU J 150      24.025  13.758  12.655  1.00 97.96           C  
ATOM   1254  CD1 LEU J 150      22.773  13.026  13.135  1.00 97.46           C  
ATOM   1255  CD2 LEU J 150      23.590  14.924  11.768  1.00 97.12           C  
ATOM   1256  N   VAL J 151      26.513  16.717  15.008  1.00 98.80           N  
ATOM   1257  CA  VAL J 151      26.999  17.501  16.149  1.00 98.82           C  
ATOM   1258  C   VAL J 151      25.846  17.718  17.127  1.00 98.81           C  
ATOM   1259  O   VAL J 151      24.853  18.367  16.792  1.00 98.70           O  
ATOM   1260  CB  VAL J 151      27.606  18.834  15.671  1.00 98.78           C  
ATOM   1261  CG1 VAL J 151      28.248  19.590  16.835  1.00 98.61           C  
ATOM   1262  CG2 VAL J 151      28.683  18.616  14.598  1.00 98.67           C  
ATOM   1263  N   GLU J 152      25.986  17.179  18.339  1.00 98.75           N  
ATOM   1264  CA  GLU J 152      25.018  17.392  19.425  1.00 98.74           C  
ATOM   1265  C   GLU J 152      25.215  18.776  20.054  1.00 98.59           C  
ATOM   1266  O   GLU J 152      24.261  19.521  20.266  1.00 98.09           O  
ATOM   1267  CB  GLU J 152      25.183  16.283  20.479  1.00 98.69           C  
ATOM   1268  CG  GLU J 152      24.184  16.396  21.643  1.00 98.13           C  
ATOM   1269  CD  GLU J 152      24.342  15.275  22.680  1.00 97.37           C  
ATOM   1270  OE1 GLU J 152      23.406  15.031  23.469  1.00 92.95           O  
ATOM   1271  OE2 GLU J 152      25.400  14.607  22.725  1.00 92.85           O  
ATOM   1272  N   ASN J 153      26.465  19.120  20.345  1.00 98.37           N  
ATOM   1273  CA  ASN J 153      26.913  20.396  20.894  1.00 98.23           C  
ATOM   1274  C   ASN J 153      28.404  20.581  20.571  1.00 98.16           C  
ATOM   1275  O   ASN J 153      29.026  19.704  19.969  1.00 97.89           O  
ATOM   1276  CB  ASN J 153      26.616  20.429  22.407  1.00 98.10           C  
ATOM   1277  CG  ASN J 153      27.270  19.294  23.180  1.00 98.05           C  
ATOM   1278  OD1 ASN J 153      28.477  19.147  23.195  1.00 95.90           O  
ATOM   1279  ND2 ASN J 153      26.496  18.462  23.832  1.00 95.20           N  
ATOM   1280  N   GLU J 154      29.010  21.683  20.990  1.00 97.91           N  
ATOM   1281  CA  GLU J 154      30.423  21.992  20.721  1.00 97.57           C  
ATOM   1282  C   GLU J 154      31.427  20.931  21.212  1.00 97.88           C  
ATOM   1283  O   GLU J 154      32.557  20.896  20.734  1.00 97.37           O  
ATOM   1284  CB  GLU J 154      30.765  23.351  21.327  1.00 96.19           C  
ATOM   1285  CG  GLU J 154      30.726  23.374  22.861  0.95 84.98           C  
ATOM   1286  CD  GLU J 154      31.159  24.698  23.474  0.94 78.74           C  
ATOM   1287  OE1 GLU J 154      31.468  24.692  24.693  0.93 71.34           O  
ATOM   1288  OE2 GLU J 154      31.201  25.704  22.749  0.93 70.56           O  
ATOM   1289  N   ASN J 155      31.023  20.069  22.147  1.00 98.14           N  
ATOM   1290  CA  ASN J 155      31.886  19.077  22.793  1.00 98.25           C  
ATOM   1291  C   ASN J 155      31.543  17.631  22.432  1.00 98.57           C  
ATOM   1292  O   ASN J 155      32.259  16.723  22.860  1.00 98.42           O  
ATOM   1293  CB  ASN J 155      31.844  19.301  24.309  1.00 97.74           C  
ATOM   1294  CG  ASN J 155      32.444  20.639  24.702  1.00 96.16           C  
ATOM   1295  OD1 ASN J 155      33.514  21.012  24.252  1.00 89.54           O  
ATOM   1296  ND2 ASN J 155      31.777  21.391  25.544  1.00 87.47           N  
ATOM   1297  N   ARG J 156      30.479  17.387  21.669  1.00 98.70           N  
ATOM   1298  CA  ARG J 156      30.047  16.023  21.352  1.00 98.79           C  
ATOM   1299  C   ARG J 156      29.551  15.881  19.922  1.00 98.85           C  
ATOM   1300  O   ARG J 156      28.631  16.574  19.493  1.00 98.77           O  
ATOM   1301  CB  ARG J 156      28.989  15.551  22.361  1.00 98.65           C  
ATOM   1302  CG  ARG J 156      28.687  14.047  22.200  1.00 96.81           C  
ATOM   1303  CD  ARG J 156      27.662  13.564  23.225  1.00 94.14           C  
ATOM   1304  NE  ARG J 156      28.195  13.561  24.592  0.99 88.03           N  
ATOM   1305  CZ  ARG J 156      27.479  13.388  25.694  0.99 86.29           C  
ATOM   1306  NH1 ARG J 156      26.183  13.250  25.645  0.99 75.30           N  
ATOM   1307  NH2 ARG J 156      28.055  13.335  26.867  0.99 78.20           N  
ATOM   1308  N   VAL J 157      30.118  14.883  19.244  1.00 98.91           N  
ATOM   1309  CA  VAL J 157      29.654  14.404  17.938  1.00 98.94           C  
ATOM   1310  C   VAL J 157      29.170  12.962  18.029  1.00 98.96           C  
ATOM   1311  O   VAL J 157      29.569  12.208  18.919  1.00 98.94           O  
ATOM   1312  CB  VAL J 157      30.718  14.575  16.839  1.00 98.91           C  
ATOM   1313  CG1 VAL J 157      31.111  16.050  16.681  1.00 98.76           C  
ATOM   1314  CG2 VAL J 157      31.975  13.739  17.091  1.00 98.78           C  
ATOM   1315  N   LYS J 158      28.323  12.580  17.081  1.00 98.97           N  
ATOM   1316  CA  LYS J 158      27.744  11.237  16.985  1.00 98.98           C  
ATOM   1317  C   LYS J 158      27.724  10.761  15.536  1.00 98.97           C  
ATOM   1318  O   LYS J 158      27.425  11.547  14.640  1.00 98.94           O  
ATOM   1319  CB  LYS J 158      26.316  11.224  17.554  1.00 98.96           C  
ATOM   1320  CG  LYS J 158      26.201  11.779  18.981  1.00 98.82           C  
ATOM   1321  CD  LYS J 158      24.826  11.449  19.574  1.00 98.69           C  
ATOM   1322  CE  LYS J 158      24.690  11.983  20.998  1.00 98.25           C  
ATOM   1323  NZ  LYS J 158      23.451  11.487  21.638  1.00 97.96           N  
ATOM   1324  N   ILE J 159      27.964   9.476  15.321  1.00 98.88           N  
ATOM   1325  CA  ILE J 159      27.704   8.844  14.021  1.00 98.90           C  
ATOM   1326  C   ILE J 159      26.188   8.851  13.811  1.00 98.87           C  
ATOM   1327  O   ILE J 159      25.439   8.381  14.669  1.00 98.80           O  
ATOM   1328  CB  ILE J 159      28.302   7.423  13.957  1.00 98.90           C  
ATOM   1329  CG1 ILE J 159      29.806   7.441  14.311  1.00 98.80           C  
ATOM   1330  CG2 ILE J 159      28.085   6.843  12.549  1.00 98.84           C  
ATOM   1331  CD1 ILE J 159      30.411   6.046  14.492  1.00 98.68           C  
ATOM   1332  N   GLY J 160      25.739   9.435  12.718  1.00 98.64           N  
ATOM   1333  CA  GLY J 160      24.349   9.860  12.545  1.00 98.21           C  
ATOM   1334  C   GLY J 160      23.556   9.170  11.442  1.00 97.93           C  
ATOM   1335  O   GLY J 160      22.358   9.406  11.328  1.00 96.60           O  
ATOM   1336  N   ASP J 161      24.207   8.340  10.637  1.00 97.80           N  
ATOM   1337  CA  ASP J 161      23.561   7.590   9.556  1.00 97.51           C  
ATOM   1338  C   ASP J 161      24.154   6.182   9.460  1.00 97.64           C  
ATOM   1339  O   ASP J 161      25.365   6.003   9.589  1.00 97.27           O  
ATOM   1340  CB  ASP J 161      23.686   8.363   8.233  1.00 96.74           C  
ATOM   1341  CG  ASP J 161      22.720   7.820   7.179  1.00 94.87           C  
ATOM   1342  OD1 ASP J 161      22.890   6.664   6.756  1.00 92.21           O  
ATOM   1343  OD2 ASP J 161      21.755   8.539   6.841  1.00 91.21           O  
ATOM   1344  N   PHE J 162      23.299   5.199   9.239  1.00 97.57           N  
ATOM   1345  CA  PHE J 162      23.645   3.776   9.162  1.00 97.50           C  
ATOM   1346  C   PHE J 162      23.044   3.106   7.918  1.00 96.78           C  
ATOM   1347  O   PHE J 162      22.945   1.883   7.852  1.00 96.23           O  
ATOM   1348  CB  PHE J 162      23.231   3.076  10.471  1.00 97.95           C  
ATOM   1349  CG  PHE J 162      24.007   3.559  11.678  1.00 98.45           C  
ATOM   1350  CD1 PHE J 162      25.207   2.927  12.043  1.00 98.47           C  
ATOM   1351  CD2 PHE J 162      23.575   4.689  12.395  1.00 98.53           C  
ATOM   1352  CE1 PHE J 162      25.981   3.426  13.100  1.00 98.57           C  
ATOM   1353  CE2 PHE J 162      24.343   5.202  13.449  1.00 98.59           C  
ATOM   1354  CZ  PHE J 162      25.553   4.567  13.794  1.00 98.70           C  
ATOM   1355  N   GLY J 163      22.671   3.888   6.914  1.00 95.77           N  
ATOM   1356  CA  GLY J 163      21.956   3.407   5.724  1.00 95.18           C  
ATOM   1357  C   GLY J 163      22.705   2.372   4.887  1.00 95.06           C  
ATOM   1358  O   GLY J 163      22.077   1.533   4.245  1.00 94.49           O  
ATOM   1359  N   LEU J 164      24.037   2.380   4.925  1.00 94.95           N  
ATOM   1360  CA  LEU J 164      24.875   1.391   4.236  1.00 94.98           C  
ATOM   1361  C   LEU J 164      25.460   0.329   5.175  1.00 95.54           C  
ATOM   1362  O   LEU J 164      26.143  -0.587   4.712  1.00 95.59           O  
ATOM   1363  CB  LEU J 164      25.971   2.100   3.423  1.00 94.36           C  
ATOM   1364  CG  LEU J 164      25.470   3.087   2.348  1.00 92.59           C  
ATOM   1365  CD1 LEU J 164      26.654   3.523   1.477  1.00 90.41           C  
ATOM   1366  CD2 LEU J 164      24.417   2.474   1.415  1.00 89.65           C  
ATOM   1367  N   THR J 165      25.189   0.408   6.468  1.00 96.16           N  
ATOM   1368  CA  THR J 165      25.762  -0.505   7.465  1.00 96.74           C  
ATOM   1369  C   THR J 165      25.319  -1.940   7.220  1.00 96.65           C  
ATOM   1370  O   THR J 165      24.147  -2.220   6.969  1.00 96.54           O  
ATOM   1371  CB  THR J 165      25.437  -0.061   8.899  1.00 97.23           C  
ATOM   1372  OG1 THR J 165      25.915   1.241   9.104  1.00 97.22           O  
ATOM   1373  CG2 THR J 165      26.104  -0.934   9.959  1.00 97.29           C  
ATOM   1374  N   LYS J 166      26.282  -2.868   7.301  1.00 96.99           N  
ATOM   1375  CA  LYS J 166      26.036  -4.315   7.166  1.00 97.32           C  
ATOM   1376  C   LYS J 166      26.564  -5.064   8.381  1.00 97.92           C  
ATOM   1377  O   LYS J 166      27.563  -4.681   8.985  1.00 98.02           O  
ATOM   1378  CB  LYS J 166      26.661  -4.856   5.870  1.00 96.75           C  
ATOM   1379  CG  LYS J 166      26.115  -4.219   4.582  1.00 95.18           C  
ATOM   1380  CD  LYS J 166      24.619  -4.464   4.344  1.00 93.01           C  
ATOM   1381  CE  LYS J 166      24.210  -3.800   3.023  1.00 89.02           C  
ATOM   1382  NZ  LYS J 166      22.782  -4.009   2.698  0.99 83.33           N  
ATOM   1383  N   VAL J 167      25.903  -6.162   8.691  1.00 97.80           N  
ATOM   1384  CA  VAL J 167      26.370  -7.120   9.695  1.00 97.94           C  
ATOM   1385  C   VAL J 167      27.313  -8.105   9.016  1.00 97.95           C  
ATOM   1386  O   VAL J 167      26.978  -8.655   7.966  1.00 97.66           O  
ATOM   1387  CB  VAL J 167      25.195  -7.854  10.371  1.00 97.63           C  
ATOM   1388  CG1 VAL J 167      25.687  -8.655  11.588  1.00 93.49           C  
ATOM   1389  CG2 VAL J 167      24.107  -6.883  10.851  1.00 93.80           C  
ATOM   1390  N   LEU J 168      28.481  -8.346   9.602  1.00 97.86           N  
ATOM   1391  CA  LEU J 168      29.401  -9.362   9.096  1.00 98.01           C  
ATOM   1392  C   LEU J 168      28.769 -10.760   9.177  1.00 97.86           C  
ATOM   1393  O   LEU J 168      28.140 -11.089  10.187  1.00 97.35           O  
ATOM   1394  CB  LEU J 168      30.717  -9.339   9.883  1.00 97.98           C  
ATOM   1395  CG  LEU J 168      31.639  -8.153   9.564  1.00 97.79           C  
ATOM   1396  CD1 LEU J 168      32.847  -8.208  10.492  1.00 97.45           C  
ATOM   1397  CD2 LEU J 168      32.138  -8.186   8.119  1.00 97.38           C  
ATOM   1398  N   PRO J 169      28.982 -11.605   8.158  1.00 96.81           N  
ATOM   1399  CA  PRO J 169      28.710 -13.035   8.270  1.00 96.41           C  
ATOM   1400  C   PRO J 169      29.438 -13.633   9.482  1.00 96.44           C  
ATOM   1401  O   PRO J 169      30.505 -13.158   9.872  1.00 95.56           O  
ATOM   1402  CB  PRO J 169      29.200 -13.653   6.955  1.00 95.57           C  
ATOM   1403  CG  PRO J 169      29.213 -12.483   5.969  1.00 94.30           C  
ATOM   1404  CD  PRO J 169      29.556 -11.290   6.851  1.00 96.33           C  
ATOM   1405  N   GLN J 170      28.881 -14.688  10.068  1.00 95.60           N  
ATOM   1406  CA  GLN J 170      29.462 -15.305  11.262  1.00 95.35           C  
ATOM   1407  C   GLN J 170      30.850 -15.922  10.999  1.00 95.37           C  
ATOM   1408  O   GLN J 170      31.714 -15.896  11.878  1.00 93.33           O  
ATOM   1409  CB  GLN J 170      28.468 -16.348  11.791  1.00 94.32           C  
ATOM   1410  CG  GLN J 170      28.856 -16.887  13.173  0.94 84.07           C  
ATOM   1411  CD  GLN J 170      27.814 -17.846  13.758  0.92 75.53           C  
ATOM   1412  OE1 GLN J 170      26.810 -18.179  13.159  0.92 67.07           O  
ATOM   1413  NE2 GLN J 170      28.042 -18.313  14.961  0.92 63.03           N  
ATOM   1414  N   ASP J 171      31.049 -16.433   9.786  1.00 95.20           N  
ATOM   1415  CA  ASP J 171      32.228 -17.180   9.337  1.00 94.89           C  
ATOM   1416  C   ASP J 171      33.291 -16.318   8.633  1.00 95.08           C  
ATOM   1417  O   ASP J 171      34.314 -16.842   8.183  1.00 92.83           O  
ATOM   1418  CB  ASP J 171      31.747 -18.322   8.419  1.00 93.29           C  
ATOM   1419  CG  ASP J 171      31.107 -17.831   7.108  0.97 88.62           C  
ATOM   1420  OD1 ASP J 171      30.313 -16.856   7.153  0.97 83.11           O  
ATOM   1421  OD2 ASP J 171      31.411 -18.401   6.041  0.97 82.76           O  
ATOM   1422  N   LYS J 172      33.070 -15.005   8.498  1.00 96.48           N  
ATOM   1423  CA  LYS J 172      33.958 -14.110   7.737  1.00 96.73           C  
ATOM   1424  C   LYS J 172      34.161 -12.778   8.439  1.00 97.43           C  
ATOM   1425  O   LYS J 172      33.275 -12.271   9.116  1.00 97.23           O  
ATOM   1426  CB  LYS J 172      33.407 -13.872   6.316  1.00 95.48           C  
ATOM   1427  CG  LYS J 172      33.346 -15.170   5.499  0.98 92.53           C  
ATOM   1428  CD  LYS J 172      32.897 -14.918   4.059  0.97 87.90           C  
ATOM   1429  CE  LYS J 172      32.790 -16.279   3.371  0.96 81.23           C  
ATOM   1430  NZ  LYS J 172      32.380 -16.155   1.965  0.96 73.52           N  
ATOM   1431  N   GLU J 173      35.325 -12.172   8.193  1.00 97.93           N  
ATOM   1432  CA  GLU J 173      35.670 -10.830   8.691  1.00 98.07           C  
ATOM   1433  C   GLU J 173      35.491  -9.734   7.629  1.00 98.31           C  
ATOM   1434  O   GLU J 173      35.971  -8.615   7.785  1.00 98.04           O  
ATOM   1435  CB  GLU J 173      37.084 -10.866   9.306  1.00 97.63           C  
ATOM   1436  CG  GLU J 173      37.217 -11.824  10.501  0.99 95.75           C  
ATOM   1437  CD  GLU J 173      36.182 -11.516  11.604  0.99 93.75           C  
ATOM   1438  OE1 GLU J 173      35.403 -12.428  11.962  0.99 88.74           O  
ATOM   1439  OE2 GLU J 173      36.099 -10.367  12.056  0.99 89.65           O  
ATOM   1440  N   PTR J 174      34.756 -10.071   6.526  1.00 98.51           N  
ATOM   1441  CA  PTR J 174      34.403  -9.165   5.485  1.00 98.59           C  
ATOM   1442  C   PTR J 174      32.966  -9.329   5.012  1.00 98.47           C  
ATOM   1443  O   PTR J 174      32.425 -10.414   5.182  1.00 98.02           O  
ATOM   1444  CB  PTR J 174      35.392  -9.037   4.366  1.00 98.12           C  
ATOM   1445  CG  PTR J 174      35.444 -10.338   3.550  1.00 98.26           C  
ATOM   1446  CD1 PTR J 174      34.511 -10.620   2.573  1.00 94.17           C  
ATOM   1447  CD2 PTR J 174      36.404 -11.294   3.856  1.00 93.25           C  
ATOM   1448  CE1 PTR J 174      34.545 -11.845   1.893  1.00 92.41           C  
ATOM   1449  CE2 PTR J 174      36.447 -12.529   3.194  1.00 92.32           C  
ATOM   1450  CZ  PTR J 174      35.528 -12.795   2.197  1.00 97.25           C  
ATOM   1451  OH  PTR J 174      35.560 -14.004   1.599  1.00 95.36           O  
ATOM   1452  P   PTR J 174      36.494 -14.389   0.431  1.00 95.39           P  
ATOM   1453  O1P PTR J 174      36.081 -13.569  -0.770  0.99 84.90           O  
ATOM   1454  O2P PTR J 174      36.239 -15.879   0.236  0.98 83.99           O  
ATOM   1455  O3P PTR J 174      37.929 -14.103   0.849  0.98 83.86           O  
ATOM   1456  N   PTR J 175      32.373  -8.320   4.494  1.00 98.33           N  
ATOM   1457  CA  PTR J 175      31.019  -8.400   3.795  1.00 98.33           C  
ATOM   1458  C   PTR J 175      31.234  -8.008   2.375  1.00 97.89           C  
ATOM   1459  O   PTR J 175      31.827  -7.012   2.123  1.00 96.72           O  
ATOM   1460  CB  PTR J 175      30.088  -7.479   4.549  1.00 97.51           C  
ATOM   1461  CG  PTR J 175      28.653  -7.502   4.004  1.00 97.53           C  
ATOM   1462  CD1 PTR J 175      27.675  -8.250   4.628  1.00 92.72           C  
ATOM   1463  CD2 PTR J 175      28.321  -6.789   2.892  1.00 92.33           C  
ATOM   1464  CE1 PTR J 175      26.374  -8.287   4.142  1.00 91.98           C  
ATOM   1465  CE2 PTR J 175      27.027  -6.822   2.403  1.00 91.64           C  
ATOM   1466  CZ  PTR J 175      26.047  -7.563   3.026  1.00 95.99           C  
ATOM   1467  OH  PTR J 175      24.807  -7.517   2.498  1.00 93.90           O  
ATOM   1468  P   PTR J 175      23.649  -8.536   2.762  1.00 93.86           P  
ATOM   1469  O1P PTR J 175      24.144  -9.859   2.242  1.00 83.24           O  
ATOM   1470  O2P PTR J 175      22.452  -7.998   1.998  0.99 84.90           O  
ATOM   1471  O3P PTR J 175      23.366  -8.576   4.258  0.99 84.32           O  
ATOM   1472  N   LYS J 176      30.854  -8.829   1.447  1.00 97.16           N  
ATOM   1473  CA  LYS J 176      30.946  -8.515   0.029  1.00 96.45           C  
ATOM   1474  C   LYS J 176      29.586  -8.085  -0.489  1.00 95.09           C  
ATOM   1475  O   LYS J 176      28.637  -8.857  -0.424  1.00 91.96           O  
ATOM   1476  CB  LYS J 176      31.536  -9.703  -0.726  1.00 95.22           C  
ATOM   1477  CG  LYS J 176      31.847  -9.360  -2.179  0.98 89.02           C  
ATOM   1478  CD  LYS J 176      32.646 -10.480  -2.848  0.98 87.32           C  
ATOM   1479  CE  LYS J 176      33.062 -10.058  -4.257  0.97 80.13           C  
ATOM   1480  NZ  LYS J 176      34.091 -10.958  -4.831  0.97 73.82           N  
ATOM   1481  N   VAL J 177      29.502  -6.881  -1.028  1.00 91.60           N  
ATOM   1482  CA  VAL J 177      28.258  -6.307  -1.546  1.00 88.21           C  
ATOM   1483  C   VAL J 177      28.530  -5.537  -2.825  1.00 84.87           C  
ATOM   1484  O   VAL J 177      29.604  -4.963  -3.014  1.00 77.70           O  
ATOM   1485  CB  VAL J 177      27.565  -5.441  -0.472  1.00 83.55           C  
ATOM   1486  CG1 VAL J 177      28.346  -4.173  -0.152  0.99 72.80           C  
ATOM   1487  CG2 VAL J 177      26.131  -5.068  -0.852  0.99 73.50           C  
ATOM   1488  N   LYS J 178      27.547  -5.536  -3.704  0.94 78.00           N  
ATOM   1489  CA  LYS J 178      27.491  -4.637  -4.847  0.94 75.14           C  
ATOM   1490  C   LYS J 178      26.199  -3.855  -4.725  0.94 75.22           C  
ATOM   1491  O   LYS J 178      25.129  -4.455  -4.752  0.94 67.51           O  
ATOM   1492  CB  LYS J 178      27.534  -5.414  -6.162  0.93 67.71           C  
ATOM   1493  CG  LYS J 178      28.896  -6.067  -6.415  0.71 58.79           C  
ATOM   1494  CD  LYS J 178      28.909  -6.731  -7.793  0.70 52.70           C  
ATOM   1495  CE  LYS J 178      30.269  -7.361  -8.075  0.69 46.26           C  
ATOM   1496  NZ  LYS J 178      30.321  -7.963  -9.424  0.69 40.25           N  
ATOM   1497  N   GLU J 179      26.308  -2.561  -4.575  0.80 68.85           N  
ATOM   1498  CA  GLU J 179      25.147  -1.675  -4.515  0.81 65.89           C  
ATOM   1499  C   GLU J 179      24.994  -0.952  -5.856  0.80 67.27           C  
ATOM   1500  O   GLU J 179      25.991  -0.483  -6.419  0.80 60.34           O  
ATOM   1501  CB  GLU J 179      25.261  -0.703  -3.331  0.81 58.27           C  
ATOM   1502  CG  GLU J 179      24.984  -1.460  -2.030  0.65 52.16           C  
ATOM   1503  CD  GLU J 179      25.274  -0.670  -0.753  0.64 47.41           C  
ATOM   1504  OE1 GLU J 179      24.977  -1.214   0.334  0.63 42.72           O  
ATOM   1505  OE2 GLU J 179      25.876   0.421  -0.809  0.64 44.78           O  
ATOM   1506  N   PRO J 180      23.778  -0.853  -6.382  0.70 63.83           N  
ATOM   1507  CA  PRO J 180      23.516  -0.004  -7.534  0.69 61.16           C  
ATOM   1508  C   PRO J 180      23.602   1.476  -7.129  0.69 63.23           C  
ATOM   1509  O   PRO J 180      23.272   1.846  -6.001  0.69 57.04           O  
ATOM   1510  CB  PRO J 180      22.113  -0.406  -8.010  0.69 52.87           C  
ATOM   1511  CG  PRO J 180      21.416  -0.855  -6.716  0.65 50.58           C  
ATOM   1512  CD  PRO J 180      22.546  -1.470  -5.892  0.65 53.39           C  
ATOM   1513  N   GLY J 181      23.995   2.332  -8.072  0.84 72.46           N  
ATOM   1514  CA  GLY J 181      24.021   3.784  -7.878  0.83 71.56           C  
ATOM   1515  C   GLY J 181      25.399   4.330  -7.506  0.84 74.60           C  
ATOM   1516  O   GLY J 181      26.429   3.706  -7.761  0.84 70.60           O  
ATOM   1517  N   GLU J 182      25.406   5.534  -6.950  0.90 79.26           N  
ATOM   1518  CA  GLU J 182      26.636   6.236  -6.602  0.90 80.07           C  
ATOM   1519  C   GLU J 182      27.205   5.722  -5.272  0.90 82.16           C  
ATOM   1520  O   GLU J 182      26.535   5.711  -4.244  0.90 78.58           O  
ATOM   1521  CB  GLU J 182      26.403   7.750  -6.546  0.89 74.41           C  
ATOM   1522  CG  GLU J 182      26.121   8.349  -7.925  0.70 64.03           C  
ATOM   1523  CD  GLU J 182      25.981   9.877  -7.907  0.69 57.92           C  
ATOM   1524  OE1 GLU J 182      25.925  10.453  -9.019  0.68 51.31           O  
ATOM   1525  OE2 GLU J 182      25.930  10.466  -6.810  0.69 51.45           O  
ATOM   1526  N   SER J 183      28.478   5.333  -5.317  0.99 88.53           N  
ATOM   1527  CA  SER J 183      29.247   4.943  -4.140  0.99 91.85           C  
ATOM   1528  C   SER J 183      30.240   6.046  -3.778  0.99 94.25           C  
ATOM   1529  O   SER J 183      30.795   6.680  -4.678  0.99 94.29           O  
ATOM   1530  CB  SER J 183      29.977   3.628  -4.405  0.99 89.62           C  
ATOM   1531  OG  SER J 183      29.053   2.570  -4.576  0.98 83.85           O  
ATOM   1532  N   PRO J 184      30.542   6.266  -2.489  1.00 94.63           N  
ATOM   1533  CA  PRO J 184      31.519   7.257  -2.048  1.00 95.75           C  
ATOM   1534  C   PRO J 184      32.956   6.767  -2.282  1.00 97.16           C  
ATOM   1535  O   PRO J 184      33.735   6.579  -1.347  1.00 97.35           O  
ATOM   1536  CB  PRO J 184      31.164   7.518  -0.577  1.00 94.06           C  
ATOM   1537  CG  PRO J 184      30.634   6.163  -0.111  1.00 91.65           C  
ATOM   1538  CD  PRO J 184      29.899   5.645  -1.346  1.00 93.37           C  
ATOM   1539  N   ILE J 185      33.328   6.567  -3.537  1.00 96.65           N  
ATOM   1540  CA  ILE J 185      34.567   5.899  -3.961  1.00 97.36           C  
ATOM   1541  C   ILE J 185      35.837   6.561  -3.414  1.00 97.97           C  
ATOM   1542  O   ILE J 185      36.820   5.883  -3.149  1.00 98.12           O  
ATOM   1543  CB  ILE J 185      34.645   5.791  -5.504  1.00 97.24           C  
ATOM   1544  CG1 ILE J 185      34.633   7.184  -6.188  1.00 96.66           C  
ATOM   1545  CG2 ILE J 185      33.511   4.885  -6.024  1.00 96.47           C  
ATOM   1546  CD1 ILE J 185      34.923   7.145  -7.692  1.00 95.75           C  
ATOM   1547  N   PHE J 186      35.820   7.871  -3.186  1.00 98.34           N  
ATOM   1548  CA  PHE J 186      36.968   8.614  -2.651  1.00 98.70           C  
ATOM   1549  C   PHE J 186      37.180   8.411  -1.144  1.00 98.82           C  
ATOM   1550  O   PHE J 186      38.195   8.848  -0.609  1.00 98.80           O  
ATOM   1551  CB  PHE J 186      36.821  10.095  -3.016  1.00 98.68           C  
ATOM   1552  CG  PHE J 186      36.753  10.362  -4.509  1.00 98.61           C  
ATOM   1553  CD1 PHE J 186      37.858  10.063  -5.332  1.00 98.37           C  
ATOM   1554  CD2 PHE J 186      35.593  10.907  -5.087  1.00 98.34           C  
ATOM   1555  CE1 PHE J 186      37.809  10.316  -6.713  1.00 98.09           C  
ATOM   1556  CE2 PHE J 186      35.536  11.164  -6.466  1.00 98.06           C  
ATOM   1557  CZ  PHE J 186      36.646  10.870  -7.278  1.00 98.08           C  
ATOM   1558  N   TRP J 187      36.260   7.726  -0.472  1.00 98.61           N  
ATOM   1559  CA  TRP J 187      36.393   7.248   0.909  1.00 98.79           C  
ATOM   1560  C   TRP J 187      36.668   5.742   0.976  1.00 98.86           C  
ATOM   1561  O   TRP J 187      36.914   5.217   2.057  1.00 98.83           O  
ATOM   1562  CB  TRP J 187      35.130   7.607   1.710  1.00 98.78           C  
ATOM   1563  CG  TRP J 187      35.012   9.053   2.088  1.00 98.73           C  
ATOM   1564  CD1 TRP J 187      35.237   9.550   3.324  1.00 98.55           C  
ATOM   1565  CD2 TRP J 187      34.651  10.189   1.246  1.00 98.64           C  
ATOM   1566  NE1 TRP J 187      35.044  10.930   3.319  1.00 98.34           N  
ATOM   1567  CE2 TRP J 187      34.693  11.362   2.053  1.00 98.42           C  
ATOM   1568  CE3 TRP J 187      34.295  10.345  -0.118  1.00 98.36           C  
ATOM   1569  CZ2 TRP J 187      34.412  12.650   1.530  1.00 98.08           C  
ATOM   1570  CZ3 TRP J 187      34.020  11.629  -0.636  1.00 98.26           C  
ATOM   1571  CH2 TRP J 187      34.075  12.761   0.182  1.00 98.08           C  
ATOM   1572  N   TYR J 188      36.626   5.036  -0.161  1.00 98.55           N  
ATOM   1573  CA  TYR J 188      36.719   3.582  -0.189  1.00 98.48           C  
ATOM   1574  C   TYR J 188      38.163   3.086  -0.166  1.00 98.71           C  
ATOM   1575  O   TYR J 188      39.037   3.591  -0.878  1.00 98.66           O  
ATOM   1576  CB  TYR J 188      35.947   3.019  -1.393  1.00 97.81           C  
ATOM   1577  CG  TYR J 188      34.439   2.892  -1.222  1.00 96.78           C  
ATOM   1578  CD1 TYR J 188      33.761   3.465  -0.121  1.00 95.25           C  
ATOM   1579  CD2 TYR J 188      33.704   2.154  -2.168  1.00 94.68           C  
ATOM   1580  CE1 TYR J 188      32.375   3.291   0.042  1.00 93.10           C  
ATOM   1581  CE2 TYR J 188      32.318   1.973  -2.019  1.00 93.00           C  
ATOM   1582  CZ  TYR J 188      31.661   2.541  -0.907  1.00 92.99           C  
ATOM   1583  OH  TYR J 188      30.310   2.348  -0.743  1.00 89.97           O  
ATOM   1584  N   ALA J 189      38.387   2.042   0.623  1.00 98.73           N  
ATOM   1585  CA  ALA J 189      39.615   1.266   0.607  1.00 98.73           C  
ATOM   1586  C   ALA J 189      39.818   0.571  -0.754  1.00 98.61           C  
ATOM   1587  O   ALA J 189      38.835   0.253  -1.433  1.00 98.42           O  
ATOM   1588  CB  ALA J 189      39.555   0.255   1.755  1.00 98.73           C  
ATOM   1589  N   PRO J 190      41.054   0.271  -1.145  1.00 98.72           N  
ATOM   1590  CA  PRO J 190      41.335  -0.379  -2.428  1.00 98.68           C  
ATOM   1591  C   PRO J 190      40.564  -1.686  -2.639  1.00 98.36           C  
ATOM   1592  O   PRO J 190      40.006  -1.901  -3.713  1.00 97.99           O  
ATOM   1593  CB  PRO J 190      42.848  -0.614  -2.435  1.00 98.75           C  
ATOM   1594  CG  PRO J 190      43.382   0.493  -1.530  1.00 98.60           C  
ATOM   1595  CD  PRO J 190      42.288   0.640  -0.477  1.00 98.87           C  
ATOM   1596  N   GLU J 191      40.470  -2.534  -1.627  1.00 98.21           N  
ATOM   1597  CA  GLU J 191      39.733  -3.798  -1.696  1.00 97.90           C  
ATOM   1598  C   GLU J 191      38.210  -3.605  -1.810  1.00 97.30           C  
ATOM   1599  O   GLU J 191      37.520  -4.453  -2.378  1.00 96.58           O  
ATOM   1600  CB  GLU J 191      40.098  -4.706  -0.503  1.00 97.92           C  
ATOM   1601  CG  GLU J 191      39.560  -4.283   0.866  1.00 97.97           C  
ATOM   1602  CD  GLU J 191      40.351  -3.161   1.570  1.00 98.19           C  
ATOM   1603  OE1 GLU J 191      40.027  -2.882   2.738  1.00 97.00           O  
ATOM   1604  OE2 GLU J 191      41.282  -2.561   0.990  1.00 97.48           O  
ATOM   1605  N   SER J 192      37.686  -2.485  -1.334  1.00 97.37           N  
ATOM   1606  CA  SER J 192      36.276  -2.129  -1.533  1.00 96.82           C  
ATOM   1607  C   SER J 192      36.017  -1.710  -2.981  1.00 96.27           C  
ATOM   1608  O   SER J 192      34.998  -2.083  -3.556  1.00 95.71           O  
ATOM   1609  CB  SER J 192      35.850  -1.016  -0.568  1.00 96.86           C  
ATOM   1610  OG  SER J 192      36.108  -1.378   0.780  1.00 96.98           O  
ATOM   1611  N   LEU J 193      36.961  -1.000  -3.599  1.00 96.87           N  
ATOM   1612  CA  LEU J 193      36.886  -0.608  -5.010  1.00 96.90           C  
ATOM   1613  C   LEU J 193      37.036  -1.804  -5.961  1.00 96.37           C  
ATOM   1614  O   LEU J 193      36.302  -1.910  -6.941  1.00 95.63           O  
ATOM   1615  CB  LEU J 193      37.983   0.431  -5.315  1.00 97.36           C  
ATOM   1616  CG  LEU J 193      37.845   1.773  -4.579  1.00 97.57           C  
ATOM   1617  CD1 LEU J 193      39.096   2.615  -4.821  1.00 97.48           C  
ATOM   1618  CD2 LEU J 193      36.633   2.562  -5.071  1.00 97.52           C  
ATOM   1619  N   THR J 194      37.986  -2.698  -5.685  1.00 97.00           N  
ATOM   1620  CA  THR J 194      38.350  -3.800  -6.593  1.00 96.74           C  
ATOM   1621  C   THR J 194      37.475  -5.037  -6.423  1.00 96.04           C  
ATOM   1622  O   THR J 194      37.149  -5.701  -7.404  1.00 94.89           O  
ATOM   1623  CB  THR J 194      39.820  -4.210  -6.418  1.00 96.79           C  
ATOM   1624  OG1 THR J 194      40.116  -4.507  -5.070  1.00 94.27           O  
ATOM   1625  CG2 THR J 194      40.777  -3.105  -6.854  1.00 92.99           C  
ATOM   1626  N   GLU J 195      37.091  -5.361  -5.179  1.00 96.40           N  
ATOM   1627  CA  GLU J 195      36.452  -6.642  -4.833  1.00 96.21           C  
ATOM   1628  C   GLU J 195      35.084  -6.483  -4.161  1.00 96.01           C  
ATOM   1629  O   GLU J 195      34.430  -7.482  -3.862  1.00 95.28           O  
ATOM   1630  CB  GLU J 195      37.388  -7.460  -3.933  1.00 95.91           C  
ATOM   1631  CG  GLU J 195      38.770  -7.755  -4.560  0.99 93.63           C  
ATOM   1632  CD  GLU J 195      39.602  -8.605  -3.599  0.99 90.20           C  
ATOM   1633  OE1 GLU J 195      40.599  -8.098  -3.044  0.99 81.48           O  
ATOM   1634  OE2 GLU J 195      39.218  -9.766  -3.351  0.99 81.51           O  
ATOM   1635  N   SER J 196      34.648  -5.259  -3.899  1.00 95.96           N  
ATOM   1636  CA  SER J 196      33.444  -4.949  -3.105  1.00 95.94           C  
ATOM   1637  C   SER J 196      33.467  -5.594  -1.710  1.00 96.43           C  
ATOM   1638  O   SER J 196      32.420  -6.008  -1.197  1.00 96.11           O  
ATOM   1639  CB  SER J 196      32.162  -5.283  -3.882  1.00 95.00           C  
ATOM   1640  OG  SER J 196      32.143  -4.644  -5.145  1.00 89.94           O  
ATOM   1641  N   LYS J 197      34.654  -5.692  -1.105  1.00 96.90           N  
ATOM   1642  CA  LYS J 197      34.853  -6.205   0.254  1.00 97.28           C  
ATOM   1643  C   LYS J 197      34.860  -5.057   1.258  1.00 97.47           C  
ATOM   1644  O   LYS J 197      35.636  -4.111   1.119  1.00 97.48           O  
ATOM   1645  CB  LYS J 197      36.157  -7.002   0.364  1.00 97.09           C  
ATOM   1646  CG  LYS J 197      36.063  -8.381  -0.301  0.99 95.27           C  
ATOM   1647  CD  LYS J 197      37.401  -9.122  -0.172  0.99 94.21           C  
ATOM   1648  CE  LYS J 197      37.326 -10.513  -0.801  0.99 91.06           C  
ATOM   1649  NZ  LYS J 197      38.655 -11.170  -0.815  0.99 87.31           N  
ATOM   1650  N   PHE J 198      34.040  -5.198   2.288  1.00 97.63           N  
ATOM   1651  CA  PHE J 198      33.916  -4.239   3.380  1.00 97.85           C  
ATOM   1652  C   PHE J 198      34.166  -4.940   4.714  1.00 98.30           C  
ATOM   1653  O   PHE J 198      33.674  -6.041   4.962  1.00 98.36           O  
ATOM   1654  CB  PHE J 198      32.539  -3.573   3.339  1.00 97.43           C  
ATOM   1655  CG  PHE J 198      32.285  -2.786   2.071  1.00 97.06           C  
ATOM   1656  CD1 PHE J 198      32.604  -1.418   2.010  1.00 96.70           C  
ATOM   1657  CD2 PHE J 198      31.760  -3.427   0.930  1.00 96.63           C  
ATOM   1658  CE1 PHE J 198      32.395  -0.689   0.828  1.00 96.18           C  
ATOM   1659  CE2 PHE J 198      31.553  -2.708  -0.256  1.00 96.03           C  
ATOM   1660  CZ  PHE J 198      31.870  -1.335  -0.306  1.00 96.01           C  
ATOM   1661  N   SER J 199      34.945  -4.296   5.558  1.00 98.40           N  
ATOM   1662  CA  SER J 199      35.415  -4.842   6.830  1.00 98.68           C  
ATOM   1663  C   SER J 199      35.666  -3.713   7.826  1.00 98.80           C  
ATOM   1664  O   SER J 199      35.658  -2.537   7.457  1.00 98.81           O  
ATOM   1665  CB  SER J 199      36.708  -5.634   6.587  1.00 98.66           C  
ATOM   1666  OG  SER J 199      37.728  -4.783   6.098  1.00 98.54           O  
ATOM   1667  N   VAL J 200      35.970  -4.055   9.068  1.00 98.88           N  
ATOM   1668  CA  VAL J 200      36.470  -3.065  10.041  1.00 98.92           C  
ATOM   1669  C   VAL J 200      37.691  -2.332   9.483  1.00 98.96           C  
ATOM   1670  O   VAL J 200      37.795  -1.116   9.608  1.00 98.93           O  
ATOM   1671  CB  VAL J 200      36.820  -3.736  11.385  1.00 98.84           C  
ATOM   1672  CG1 VAL J 200      37.359  -2.720  12.399  1.00 98.24           C  
ATOM   1673  CG2 VAL J 200      35.591  -4.414  12.006  1.00 98.27           C  
ATOM   1674  N   ALA J 201      38.578  -3.036   8.794  1.00 98.92           N  
ATOM   1675  CA  ALA J 201      39.761  -2.429   8.189  1.00 98.93           C  
ATOM   1676  C   ALA J 201      39.432  -1.469   7.027  1.00 98.97           C  
ATOM   1677  O   ALA J 201      40.157  -0.500   6.819  1.00 98.95           O  
ATOM   1678  CB  ALA J 201      40.698  -3.555   7.744  1.00 98.84           C  
ATOM   1679  N   SER J 202      38.355  -1.688   6.289  1.00 98.88           N  
ATOM   1680  CA  SER J 202      37.903  -0.708   5.287  1.00 98.86           C  
ATOM   1681  C   SER J 202      37.245   0.514   5.931  1.00 98.93           C  
ATOM   1682  O   SER J 202      37.430   1.626   5.442  1.00 98.90           O  
ATOM   1683  CB  SER J 202      37.001  -1.343   4.217  1.00 98.62           C  
ATOM   1684  OG  SER J 202      35.743  -1.742   4.708  1.00 98.13           O  
ATOM   1685  N   ASP J 203      36.556   0.343   7.065  1.00 98.93           N  
ATOM   1686  CA  ASP J 203      36.057   1.468   7.862  1.00 98.96           C  
ATOM   1687  C   ASP J 203      37.210   2.289   8.462  1.00 98.98           C  
ATOM   1688  O   ASP J 203      37.143   3.515   8.472  1.00 98.97           O  
ATOM   1689  CB  ASP J 203      35.118   0.968   8.976  1.00 98.93           C  
ATOM   1690  CG  ASP J 203      33.700   0.605   8.527  1.00 98.85           C  
ATOM   1691  OD1 ASP J 203      33.304   0.933   7.384  1.00 98.65           O  
ATOM   1692  OD2 ASP J 203      32.963   0.038   9.364  1.00 98.60           O  
ATOM   1693  N   VAL J 204      38.295   1.638   8.879  1.00 98.98           N  
ATOM   1694  CA  VAL J 204      39.530   2.322   9.315  1.00 98.99           C  
ATOM   1695  C   VAL J 204      40.145   3.147   8.183  1.00 98.99           C  
ATOM   1696  O   VAL J 204      40.558   4.282   8.408  1.00 98.99           O  
ATOM   1697  CB  VAL J 204      40.548   1.314   9.887  1.00 98.98           C  
ATOM   1698  CG1 VAL J 204      41.943   1.919  10.094  1.00 98.90           C  
ATOM   1699  CG2 VAL J 204      40.070   0.797  11.248  1.00 98.93           C  
ATOM   1700  N   TRP J 205      40.178   2.629   6.966  1.00 98.99           N  
ATOM   1701  CA  TRP J 205      40.605   3.428   5.814  1.00 98.99           C  
ATOM   1702  C   TRP J 205      39.728   4.679   5.661  1.00 98.99           C  
ATOM   1703  O   TRP J 205      40.248   5.796   5.565  1.00 98.99           O  
ATOM   1704  CB  TRP J 205      40.573   2.578   4.540  1.00 98.99           C  
ATOM   1705  CG  TRP J 205      40.940   3.331   3.292  1.00 98.99           C  
ATOM   1706  CD1 TRP J 205      40.198   4.305   2.700  1.00 98.99           C  
ATOM   1707  CD2 TRP J 205      42.154   3.200   2.497  1.00 98.99           C  
ATOM   1708  NE1 TRP J 205      40.871   4.790   1.589  1.00 98.97           N  
ATOM   1709  CE2 TRP J 205      42.077   4.136   1.430  1.00 98.98           C  
ATOM   1710  CE3 TRP J 205      43.299   2.376   2.576  1.00 98.98           C  
ATOM   1711  CZ2 TRP J 205      43.113   4.262   0.474  1.00 98.97           C  
ATOM   1712  CZ3 TRP J 205      44.320   2.498   1.616  1.00 98.96           C  
ATOM   1713  CH2 TRP J 205      44.228   3.435   0.582  1.00 98.96           C  
ATOM   1714  N   SER J 206      38.413   4.517   5.670  1.00 98.98           N  
ATOM   1715  CA  SER J 206      37.464   5.637   5.552  1.00 98.98           C  
ATOM   1716  C   SER J 206      37.595   6.623   6.714  1.00 98.99           C  
ATOM   1717  O   SER J 206      37.505   7.830   6.504  1.00 98.97           O  
ATOM   1718  CB  SER J 206      36.028   5.108   5.475  1.00 98.90           C  
ATOM   1719  OG  SER J 206      35.874   4.236   4.372  1.00 96.94           O  
ATOM   1720  N   PHE J 207      37.885   6.134   7.917  1.00 98.99           N  
ATOM   1721  CA  PHE J 207      38.206   6.977   9.070  1.00 98.99           C  
ATOM   1722  C   PHE J 207      39.451   7.845   8.829  1.00 98.99           C  
ATOM   1723  O   PHE J 207      39.438   9.025   9.169  1.00 98.98           O  
ATOM   1724  CB  PHE J 207      38.384   6.104  10.323  1.00 98.98           C  
ATOM   1725  CG  PHE J 207      39.009   6.865  11.468  1.00 98.97           C  
ATOM   1726  CD1 PHE J 207      40.397   6.794  11.679  1.00 98.90           C  
ATOM   1727  CD2 PHE J 207      38.226   7.729  12.255  1.00 98.90           C  
ATOM   1728  CE1 PHE J 207      41.004   7.580  12.666  1.00 98.81           C  
ATOM   1729  CE2 PHE J 207      38.825   8.516  13.243  1.00 98.79           C  
ATOM   1730  CZ  PHE J 207      40.217   8.442  13.446  1.00 98.80           C  
ATOM   1731  N   GLY J 208      40.493   7.320   8.203  1.00 98.99           N  
ATOM   1732  CA  GLY J 208      41.641   8.135   7.791  1.00 98.99           C  
ATOM   1733  C   GLY J 208      41.230   9.283   6.862  1.00 98.99           C  
ATOM   1734  O   GLY J 208      41.710  10.408   7.006  1.00 98.97           O  
ATOM   1735  N   VAL J 209      40.279   9.037   5.968  1.00 98.99           N  
ATOM   1736  CA  VAL J 209      39.709  10.089   5.103  1.00 98.99           C  
ATOM   1737  C   VAL J 209      38.875  11.087   5.913  1.00 98.99           C  
ATOM   1738  O   VAL J 209      38.965  12.284   5.668  1.00 98.97           O  
ATOM   1739  CB  VAL J 209      38.888   9.511   3.929  1.00 98.98           C  
ATOM   1740  CG1 VAL J 209      38.498  10.621   2.944  1.00 98.91           C  
ATOM   1741  CG2 VAL J 209      39.666   8.455   3.142  1.00 98.94           C  
ATOM   1742  N   VAL J 210      38.118  10.641   6.915  1.00 98.98           N  
ATOM   1743  CA  VAL J 210      37.418  11.551   7.847  1.00 98.98           C  
ATOM   1744  C   VAL J 210      38.408  12.438   8.596  1.00 98.98           C  
ATOM   1745  O   VAL J 210      38.200  13.648   8.684  1.00 98.95           O  
ATOM   1746  CB  VAL J 210      36.536  10.773   8.848  1.00 98.96           C  
ATOM   1747  CG1 VAL J 210      35.987  11.659   9.975  1.00 98.81           C  
ATOM   1748  CG2 VAL J 210      35.344  10.145   8.131  1.00 98.85           C  
ATOM   1749  N   LEU J 211      39.494  11.868   9.106  1.00 98.97           N  
ATOM   1750  CA  LEU J 211      40.537  12.633   9.789  1.00 98.97           C  
ATOM   1751  C   LEU J 211      41.157  13.682   8.851  1.00 98.96           C  
ATOM   1752  O   LEU J 211      41.309  14.841   9.238  1.00 98.90           O  
ATOM   1753  CB  LEU J 211      41.576  11.649  10.354  1.00 98.95           C  
ATOM   1754  CG  LEU J 211      42.682  12.313  11.188  1.00 98.79           C  
ATOM   1755  CD1 LEU J 211      42.134  13.105  12.375  1.00 98.74           C  
ATOM   1756  CD2 LEU J 211      43.622  11.237  11.731  1.00 98.73           C  
ATOM   1757  N   TYR J 212      41.428  13.308   7.608  1.00 98.97           N  
ATOM   1758  CA  TYR J 212      41.829  14.253   6.570  1.00 98.97           C  
ATOM   1759  C   TYR J 212      40.787  15.370   6.387  1.00 98.95           C  
ATOM   1760  O   TYR J 212      41.145  16.546   6.428  1.00 98.91           O  
ATOM   1761  CB  TYR J 212      42.093  13.494   5.260  1.00 98.97           C  
ATOM   1762  CG  TYR J 212      42.316  14.403   4.067  1.00 98.97           C  
ATOM   1763  CD1 TYR J 212      41.218  14.828   3.289  1.00 98.91           C  
ATOM   1764  CD2 TYR J 212      43.609  14.870   3.763  1.00 98.92           C  
ATOM   1765  CE1 TYR J 212      41.405  15.724   2.228  1.00 98.87           C  
ATOM   1766  CE2 TYR J 212      43.809  15.766   2.701  1.00 98.86           C  
ATOM   1767  CZ  TYR J 212      42.701  16.196   1.943  1.00 98.91           C  
ATOM   1768  OH  TYR J 212      42.886  17.095   0.921  1.00 98.79           O  
ATOM   1769  N   GLU J 213      39.510  15.035   6.235  1.00 98.89           N  
ATOM   1770  CA  GLU J 213      38.431  16.023   6.077  1.00 98.87           C  
ATOM   1771  C   GLU J 213      38.404  17.031   7.238  1.00 98.79           C  
ATOM   1772  O   GLU J 213      38.251  18.233   6.995  1.00 98.60           O  
ATOM   1773  CB  GLU J 213      37.062  15.342   6.009  1.00 98.83           C  
ATOM   1774  CG  GLU J 213      36.767  14.585   4.691  1.00 98.62           C  
ATOM   1775  CD  GLU J 213      35.306  14.112   4.719  1.00 98.58           C  
ATOM   1776  OE1 GLU J 213      34.439  14.846   4.206  1.00 97.16           O  
ATOM   1777  OE2 GLU J 213      34.996  13.068   5.313  1.00 97.28           O  
ATOM   1778  N   LEU J 214      38.571  16.568   8.473  1.00 98.88           N  
ATOM   1779  CA  LEU J 214      38.580  17.431   9.658  1.00 98.84           C  
ATOM   1780  C   LEU J 214      39.726  18.448   9.599  1.00 98.74           C  
ATOM   1781  O   LEU J 214      39.493  19.645   9.772  1.00 98.52           O  
ATOM   1782  CB  LEU J 214      38.685  16.570  10.934  1.00 98.81           C  
ATOM   1783  CG  LEU J 214      37.465  15.678  11.235  1.00 98.56           C  
ATOM   1784  CD1 LEU J 214      37.737  14.832  12.477  1.00 98.11           C  
ATOM   1785  CD2 LEU J 214      36.199  16.486  11.489  1.00 98.01           C  
ATOM   1786  N   PHE J 215      40.938  17.993   9.303  1.00 98.79           N  
ATOM   1787  CA  PHE J 215      42.124  18.859   9.274  1.00 98.73           C  
ATOM   1788  C   PHE J 215      42.203  19.770   8.038  1.00 98.64           C  
ATOM   1789  O   PHE J 215      42.888  20.787   8.076  1.00 98.43           O  
ATOM   1790  CB  PHE J 215      43.385  18.015   9.492  1.00 98.71           C  
ATOM   1791  CG  PHE J 215      43.644  17.747  10.962  1.00 98.72           C  
ATOM   1792  CD1 PHE J 215      44.548  18.557  11.674  1.00 98.50           C  
ATOM   1793  CD2 PHE J 215      42.947  16.730  11.641  1.00 98.52           C  
ATOM   1794  CE1 PHE J 215      44.753  18.351  13.052  1.00 98.31           C  
ATOM   1795  CE2 PHE J 215      43.143  16.516  13.013  1.00 98.33           C  
ATOM   1796  CZ  PHE J 215      44.053  17.331  13.721  1.00 98.46           C  
ATOM   1797  N   THR J 216      41.454  19.492   6.974  1.00 98.63           N  
ATOM   1798  CA  THR J 216      41.222  20.458   5.881  1.00 98.48           C  
ATOM   1799  C   THR J 216      40.188  21.528   6.238  1.00 98.22           C  
ATOM   1800  O   THR J 216      39.970  22.443   5.438  1.00 97.78           O  
ATOM   1801  CB  THR J 216      40.781  19.788   4.570  1.00 98.46           C  
ATOM   1802  OG1 THR J 216      39.512  19.189   4.691  1.00 98.13           O  
ATOM   1803  CG2 THR J 216      41.764  18.741   4.069  1.00 97.94           C  
ATOM   1804  N   TYR J 217      39.515  21.418   7.384  1.00 98.40           N  
ATOM   1805  CA  TYR J 217      38.372  22.264   7.753  1.00 98.30           C  
ATOM   1806  C   TYR J 217      37.304  22.342   6.649  1.00 98.06           C  
ATOM   1807  O   TYR J 217      36.620  23.361   6.497  1.00 97.27           O  
ATOM   1808  CB  TYR J 217      38.854  23.640   8.216  1.00 98.21           C  
ATOM   1809  CG  TYR J 217      39.588  23.630   9.542  1.00 98.23           C  
ATOM   1810  CD1 TYR J 217      38.870  23.835  10.740  1.00 97.88           C  
ATOM   1811  CD2 TYR J 217      40.982  23.432   9.589  1.00 97.89           C  
ATOM   1812  CE1 TYR J 217      39.532  23.859  11.974  1.00 97.59           C  
ATOM   1813  CE2 TYR J 217      41.658  23.445  10.819  1.00 97.62           C  
ATOM   1814  CZ  TYR J 217      40.928  23.666  12.009  1.00 97.65           C  
ATOM   1815  OH  TYR J 217      41.585  23.697  13.220  1.00 97.06           O  
ATOM   1816  N   ILE J 218      37.152  21.271   5.887  1.00 98.10           N  
ATOM   1817  CA  ILE J 218      36.187  21.147   4.791  1.00 97.84           C  
ATOM   1818  C   ILE J 218      36.372  22.240   3.713  1.00 97.30           C  
ATOM   1819  O   ILE J 218      35.401  22.714   3.105  1.00 95.70           O  
ATOM   1820  CB  ILE J 218      34.733  21.012   5.323  1.00 97.73           C  
ATOM   1821  CG1 ILE J 218      34.614  20.109   6.582  1.00 96.89           C  
ATOM   1822  CG2 ILE J 218      33.799  20.491   4.236  1.00 96.19           C  
ATOM   1823  CD1 ILE J 218      35.054  18.646   6.380  1.00 95.96           C  
ATOM   1824  N   GLU J 219      37.608  22.651   3.470  1.00 97.89           N  
ATOM   1825  CA  GLU J 219      37.898  23.528   2.345  1.00 97.82           C  
ATOM   1826  C   GLU J 219      37.531  22.821   1.025  1.00 98.03           C  
ATOM   1827  O   GLU J 219      37.998  21.720   0.729  1.00 97.65           O  
ATOM   1828  CB  GLU J 219      39.358  23.973   2.374  1.00 97.18           C  
ATOM   1829  CG  GLU J 219      39.583  25.118   1.384  0.98 92.70           C  
ATOM   1830  CD  GLU J 219      41.042  25.565   1.310  0.97 86.31           C  
ATOM   1831  OE1 GLU J 219      41.395  26.180   0.275  0.97 78.03           O  
ATOM   1832  OE2 GLU J 219      41.821  25.272   2.233  0.97 77.09           O  
ATOM   1833  N   LYS J 220      36.691  23.449   0.213  1.00 97.16           N  
ATOM   1834  CA  LYS J 220      36.111  22.814  -0.980  1.00 97.12           C  
ATOM   1835  C   LYS J 220      37.162  22.323  -1.975  1.00 97.80           C  
ATOM   1836  O   LYS J 220      37.008  21.240  -2.532  1.00 97.12           O  
ATOM   1837  CB  LYS J 220      35.151  23.774  -1.687  1.00 95.12           C  
ATOM   1838  CG  LYS J 220      33.858  24.012  -0.900  0.83 82.10           C  
ATOM   1839  CD  LYS J 220      32.916  24.929  -1.682  0.78 75.14           C  
ATOM   1840  CE  LYS J 220      31.632  25.156  -0.891  0.76 62.73           C  
ATOM   1841  NZ  LYS J 220      30.713  26.097  -1.574  0.76 54.59           N  
ATOM   1842  N   SER J 221      38.217  23.111  -2.184  1.00 98.13           N  
ATOM   1843  CA  SER J 221      39.309  22.783  -3.108  1.00 98.33           C  
ATOM   1844  C   SER J 221      40.193  21.635  -2.620  1.00 98.57           C  
ATOM   1845  O   SER J 221      40.940  21.071  -3.417  1.00 98.38           O  
ATOM   1846  CB  SER J 221      40.176  24.023  -3.338  1.00 97.97           C  
ATOM   1847  OG  SER J 221      40.644  24.521  -2.102  1.00 95.32           O  
ATOM   1848  N   LYS J 222      40.109  21.277  -1.333  1.00 98.54           N  
ATOM   1849  CA  LYS J 222      40.906  20.241  -0.664  1.00 98.60           C  
ATOM   1850  C   LYS J 222      40.084  19.012  -0.288  1.00 98.80           C  
ATOM   1851  O   LYS J 222      40.588  18.133   0.400  1.00 98.72           O  
ATOM   1852  CB  LYS J 222      41.619  20.838   0.557  1.00 98.07           C  
ATOM   1853  CG  LYS J 222      42.493  22.026   0.157  0.98 95.82           C  
ATOM   1854  CD  LYS J 222      43.471  22.413   1.253  0.97 90.35           C  
ATOM   1855  CE  LYS J 222      44.333  23.546   0.702  0.96 82.24           C  
ATOM   1856  NZ  LYS J 222      45.586  23.719   1.457  0.95 73.16           N  
ATOM   1857  N   SER J 223      38.841  18.939  -0.735  1.00 98.67           N  
ATOM   1858  CA  SER J 223      38.010  17.758  -0.489  1.00 98.75           C  
ATOM   1859  C   SER J 223      38.638  16.500  -1.106  1.00 98.85           C  
ATOM   1860  O   SER J 223      39.315  16.608  -2.133  1.00 98.85           O  
ATOM   1861  CB  SER J 223      36.591  17.964  -1.022  1.00 98.60           C  
ATOM   1862  OG  SER J 223      36.555  18.031  -2.435  1.00 98.30           O  
ATOM   1863  N   PRO J 224      38.391  15.302  -0.554  1.00 98.87           N  
ATOM   1864  CA  PRO J 224      38.895  14.062  -1.140  1.00 98.91           C  
ATOM   1865  C   PRO J 224      38.579  13.923  -2.640  1.00 98.91           C  
ATOM   1866  O   PRO J 224      39.508  13.664  -3.405  1.00 98.86           O  
ATOM   1867  CB  PRO J 224      38.322  12.930  -0.282  1.00 98.90           C  
ATOM   1868  CG  PRO J 224      38.103  13.595   1.076  1.00 98.70           C  
ATOM   1869  CD  PRO J 224      37.714  15.024   0.707  1.00 98.92           C  
ATOM   1870  N   PRO J 225      37.345  14.194  -3.109  1.00 98.75           N  
ATOM   1871  CA  PRO J 225      37.068  14.195  -4.547  1.00 98.63           C  
ATOM   1872  C   PRO J 225      37.924  15.187  -5.339  1.00 98.67           C  
ATOM   1873  O   PRO J 225      38.460  14.825  -6.380  1.00 98.58           O  
ATOM   1874  CB  PRO J 225      35.576  14.520  -4.686  1.00 98.35           C  
ATOM   1875  CG  PRO J 225      34.985  14.061  -3.356  1.00 97.88           C  
ATOM   1876  CD  PRO J 225      36.110  14.373  -2.370  1.00 98.52           C  
ATOM   1877  N   ALA J 226      38.082  16.421  -4.857  1.00 98.67           N  
ATOM   1878  CA  ALA J 226      38.845  17.443  -5.569  1.00 98.70           C  
ATOM   1879  C   ALA J 226      40.332  17.078  -5.676  1.00 98.71           C  
ATOM   1880  O   ALA J 226      40.907  17.198  -6.757  1.00 98.58           O  
ATOM   1881  CB  ALA J 226      38.646  18.797  -4.876  1.00 98.59           C  
ATOM   1882  N   GLU J 227      40.935  16.598  -4.587  1.00 98.81           N  
ATOM   1883  CA  GLU J 227      42.350  16.223  -4.574  1.00 98.84           C  
ATOM   1884  C   GLU J 227      42.614  14.956  -5.396  1.00 98.86           C  
ATOM   1885  O   GLU J 227      43.532  14.943  -6.220  1.00 98.76           O  
ATOM   1886  CB  GLU J 227      42.836  16.043  -3.132  1.00 98.68           C  
ATOM   1887  CG  GLU J 227      42.893  17.350  -2.316  1.00 95.68           C  
ATOM   1888  CD  GLU J 227      43.834  18.410  -2.905  1.00 95.09           C  
ATOM   1889  OE1 GLU J 227      43.629  19.608  -2.616  0.99 89.35           O  
ATOM   1890  OE2 GLU J 227      44.751  18.076  -3.674  0.99 90.07           O  
ATOM   1891  N   PHE J 228      41.785  13.923  -5.254  1.00 98.75           N  
ATOM   1892  CA  PHE J 228      41.945  12.719  -6.065  1.00 98.76           C  
ATOM   1893  C   PHE J 228      41.731  12.995  -7.554  1.00 98.63           C  
ATOM   1894  O   PHE J 228      42.532  12.536  -8.367  1.00 98.45           O  
ATOM   1895  CB  PHE J 228      41.008  11.608  -5.578  1.00 98.81           C  
ATOM   1896  CG  PHE J 228      41.509  10.840  -4.374  1.00 98.88           C  
ATOM   1897  CD1 PHE J 228      42.760  10.198  -4.417  1.00 98.82           C  
ATOM   1898  CD2 PHE J 228      40.712  10.719  -3.221  1.00 98.83           C  
ATOM   1899  CE1 PHE J 228      43.216   9.448  -3.322  1.00 98.79           C  
ATOM   1900  CE2 PHE J 228      41.161   9.967  -2.123  1.00 98.80           C  
ATOM   1901  CZ  PHE J 228      42.414   9.332  -2.174  1.00 98.87           C  
ATOM   1902  N   MET J 229      40.718  13.781  -7.912  1.00 98.48           N  
ATOM   1903  CA  MET J 229      40.499  14.133  -9.320  1.00 98.37           C  
ATOM   1904  C   MET J 229      41.659  14.955  -9.890  1.00 98.18           C  
ATOM   1905  O   MET J 229      42.017  14.757 -11.047  1.00 97.81           O  
ATOM   1906  CB  MET J 229      39.173  14.883  -9.498  1.00 98.23           C  
ATOM   1907  CG  MET J 229      37.946  13.965  -9.375  1.00 97.68           C  
ATOM   1908  SD  MET J 229      37.879  12.544 -10.500  1.00 97.40           S  
ATOM   1909  CE  MET J 229      37.922  13.365 -12.105  1.00 94.37           C  
ATOM   1910  N   ARG J 230      42.300  15.806  -9.082  1.00 98.49           N  
ATOM   1911  CA  ARG J 230      43.509  16.528  -9.496  1.00 98.39           C  
ATOM   1912  C   ARG J 230      44.680  15.579  -9.769  1.00 98.49           C  
ATOM   1913  O   ARG J 230      45.388  15.773 -10.753  1.00 98.19           O  
ATOM   1914  CB  ARG J 230      43.873  17.563  -8.426  1.00 97.73           C  
ATOM   1915  CG  ARG J 230      44.944  18.559  -8.912  0.97 86.98           C  
ATOM   1916  CD  ARG J 230      45.392  19.508  -7.796  0.97 85.53           C  
ATOM   1917  NE  ARG J 230      44.264  20.254  -7.203  0.96 78.83           N  
ATOM   1918  CZ  ARG J 230      44.106  20.532  -5.917  0.96 74.10           C  
ATOM   1919  NH1 ARG J 230      45.066  20.364  -5.057  0.96 63.59           N  
ATOM   1920  NH2 ARG J 230      42.966  20.961  -5.454  0.96 67.01           N  
ATOM   1921  N   MET J 231      44.851  14.561  -8.924  1.00 98.44           N  
ATOM   1922  CA  MET J 231      45.926  13.568  -9.084  1.00 98.50           C  
ATOM   1923  C   MET J 231      45.680  12.608 -10.254  1.00 98.29           C  
ATOM   1924  O   MET J 231      46.623  12.235 -10.945  1.00 97.48           O  
ATOM   1925  CB  MET J 231      46.087  12.764  -7.787  1.00 98.46           C  
ATOM   1926  CG  MET J 231      46.675  13.598  -6.647  1.00 97.54           C  
ATOM   1927  SD  MET J 231      47.036  12.646  -5.144  1.00 96.62           S  
ATOM   1928  CE  MET J 231      45.376  12.378  -4.506  1.00 89.12           C  
ATOM   1929  N   ILE J 232      44.435  12.206 -10.472  1.00 98.23           N  
ATOM   1930  CA  ILE J 232      44.046  11.307 -11.574  1.00 97.61           C  
ATOM   1931  C   ILE J 232      44.060  12.048 -12.921  1.00 97.25           C  
ATOM   1932  O   ILE J 232      44.421  11.469 -13.945  1.00 95.57           O  
ATOM   1933  CB  ILE J 232      42.647  10.708 -11.280  1.00 96.21           C  
ATOM   1934  CG1 ILE J 232      42.712   9.733 -10.077  0.99 91.64           C  
ATOM   1935  CG2 ILE J 232      42.075   9.978 -12.504  0.99 90.93           C  
ATOM   1936  CD1 ILE J 232      41.326   9.385  -9.524  0.99 91.97           C  
ATOM   1937  N   GLY J 233      43.666  13.303 -12.912  0.97 96.71           N  
ATOM   1938  CA  GLY J 233      43.388  14.113 -14.097  0.97 96.40           C  
ATOM   1939  C   GLY J 233      41.891  14.417 -14.214  0.97 96.41           C  
ATOM   1940  O   GLY J 233      41.061  13.507 -14.284  0.97 94.13           O  
ATOM   1941  N   ASN J 234      41.546  15.701 -14.246  0.94 96.11           N  
ATOM   1942  CA  ASN J 234      40.147  16.160 -14.278  0.94 96.01           C  
ATOM   1943  C   ASN J 234      39.415  15.841 -15.595  0.94 95.69           C  
ATOM   1944  O   ASN J 234      38.199  16.013 -15.684  0.94 92.46           O  
ATOM   1945  CB  ASN J 234      40.106  17.672 -13.985  0.95 94.05           C  
ATOM   1946  CG  ASN J 234      40.444  18.004 -12.541  0.92 92.92           C  
ATOM   1947  OD1 ASN J 234      39.944  17.416 -11.602  0.92 85.33           O  
ATOM   1948  ND2 ASN J 234      41.294  18.974 -12.322  0.92 83.77           N  
ATOM   1949  N   ASP J 235      40.132  15.382 -16.613  0.92 95.61           N  
ATOM   1950  CA  ASP J 235      39.601  14.931 -17.899  0.92 95.78           C  
ATOM   1951  C   ASP J 235      38.945  13.543 -17.818  0.92 95.75           C  
ATOM   1952  O   ASP J 235      38.191  13.161 -18.718  0.92 92.65           O  
ATOM   1953  CB  ASP J 235      40.742  14.941 -18.935  0.92 94.24           C  
ATOM   1954  CG  ASP J 235      41.847  13.927 -18.591  0.87 91.93           C  
ATOM   1955  OD1 ASP J 235      42.414  14.021 -17.477  0.87 87.59           O  
ATOM   1956  OD2 ASP J 235      42.112  13.015 -19.401  0.87 86.86           O  
ATOM   1957  N   LYS J 236      39.195  12.782 -16.749  0.92 95.78           N  
ATOM   1958  CA  LYS J 236      38.640  11.433 -16.573  0.93 95.79           C  
ATOM   1959  C   LYS J 236      37.151  11.488 -16.239  0.93 95.52           C  
ATOM   1960  O   LYS J 236      36.702  12.307 -15.432  0.92 94.32           O  
ATOM   1961  CB  LYS J 236      39.432  10.656 -15.501  0.93 94.16           C  
ATOM   1962  CG  LYS J 236      40.943  10.573 -15.783  0.87 93.77           C  
ATOM   1963  CD  LYS J 236      41.264   9.839 -17.106  0.86 92.08           C  
ATOM   1964  CE  LYS J 236      42.766   9.828 -17.393  0.85 89.17           C  
ATOM   1965  NZ  LYS J 236      43.235  11.138 -17.916  0.84 85.71           N  
ATOM   1966  N   GLN J 237      36.387  10.584 -16.842  0.94 95.28           N  
ATOM   1967  CA  GLN J 237      34.934  10.541 -16.705  0.94 95.08           C  
ATOM   1968  C   GLN J 237      34.420   9.118 -16.463  0.94 94.66           C  
ATOM   1969  O   GLN J 237      35.027   8.133 -16.881  0.94 92.03           O  
ATOM   1970  CB  GLN J 237      34.262  11.156 -17.951  0.94 92.04           C  
ATOM   1971  CG  GLN J 237      34.598  12.646 -18.141  0.83 85.00           C  
ATOM   1972  CD  GLN J 237      33.852  13.301 -19.308  0.83 80.89           C  
ATOM   1973  OE1 GLN J 237      32.974  12.726 -19.934  0.82 74.14           O  
ATOM   1974  NE2 GLN J 237      34.178  14.532 -19.618  0.82 69.78           N  
ATOM   1975  N   GLY J 238      33.276   9.022 -15.803  0.97 93.57           N  
ATOM   1976  CA  GLY J 238      32.543   7.771 -15.611  0.97 92.34           C  
ATOM   1977  C   GLY J 238      33.368   6.671 -14.935  0.97 93.17           C  
ATOM   1978  O   GLY J 238      34.048   6.913 -13.941  0.97 90.40           O  
ATOM   1979  N   GLN J 239      33.317   5.465 -15.487  0.98 92.88           N  
ATOM   1980  CA  GLN J 239      34.016   4.296 -14.929  0.98 94.24           C  
ATOM   1981  C   GLN J 239      35.547   4.428 -14.954  0.98 96.07           C  
ATOM   1982  O   GLN J 239      36.228   3.812 -14.137  0.98 95.31           O  
ATOM   1983  CB  GLN J 239      33.590   3.033 -15.690  0.97 90.43           C  
ATOM   1984  CG  GLN J 239      32.114   2.668 -15.466  0.84 76.55           C  
ATOM   1985  CD  GLN J 239      31.702   1.376 -16.186  0.82 68.92           C  
ATOM   1986  OE1 GLN J 239      32.450   0.785 -16.937  0.82 61.23           O  
ATOM   1987  NE2 GLN J 239      30.496   0.914 -15.972  0.82 58.18           N  
ATOM   1988  N   MET J 240      36.086   5.271 -15.840  0.99 95.93           N  
ATOM   1989  CA  MET J 240      37.528   5.510 -15.904  0.99 97.24           C  
ATOM   1990  C   MET J 240      38.061   6.166 -14.631  0.99 97.93           C  
ATOM   1991  O   MET J 240      39.210   5.933 -14.269  0.99 97.71           O  
ATOM   1992  CB  MET J 240      37.875   6.373 -17.127  0.99 96.32           C  
ATOM   1993  CG  MET J 240      37.589   5.660 -18.454  0.96 87.26           C  
ATOM   1994  SD  MET J 240      38.446   4.066 -18.668  0.96 78.16           S  
ATOM   1995  CE  MET J 240      40.174   4.582 -18.639  0.96 66.33           C  
ATOM   1996  N   ILE J 241      37.243   6.927 -13.908  1.00 97.18           N  
ATOM   1997  CA  ILE J 241      37.627   7.523 -12.623  1.00 97.49           C  
ATOM   1998  C   ILE J 241      37.976   6.421 -11.623  1.00 97.82           C  
ATOM   1999  O   ILE J 241      39.041   6.461 -11.011  1.00 97.83           O  
ATOM   2000  CB  ILE J 241      36.510   8.441 -12.072  1.00 97.29           C  
ATOM   2001  CG1 ILE J 241      36.246   9.612 -13.048  0.99 96.73           C  
ATOM   2002  CG2 ILE J 241      36.876   8.957 -10.673  0.99 96.89           C  
ATOM   2003  CD1 ILE J 241      35.040  10.485 -12.670  0.99 94.61           C  
ATOM   2004  N   VAL J 242      37.122   5.411 -11.493  1.00 97.38           N  
ATOM   2005  CA  VAL J 242      37.349   4.291 -10.568  1.00 97.43           C  
ATOM   2006  C   VAL J 242      38.602   3.516 -10.955  1.00 98.02           C  
ATOM   2007  O   VAL J 242      39.415   3.200 -10.091  1.00 98.08           O  
ATOM   2008  CB  VAL J 242      36.131   3.346 -10.516  1.00 96.48           C  
ATOM   2009  CG1 VAL J 242      36.348   2.205  -9.519  1.00 94.09           C  
ATOM   2010  CG2 VAL J 242      34.861   4.095 -10.112  1.00 93.97           C  
ATOM   2011  N   PHE J 243      38.790   3.250 -12.245  1.00 97.82           N  
ATOM   2012  CA  PHE J 243      39.977   2.554 -12.743  1.00 98.15           C  
ATOM   2013  C   PHE J 243      41.272   3.297 -12.374  1.00 98.41           C  
ATOM   2014  O   PHE J 243      42.159   2.721 -11.745  1.00 98.37           O  
ATOM   2015  CB  PHE J 243      39.843   2.364 -14.261  1.00 97.95           C  
ATOM   2016  CG  PHE J 243      41.041   1.681 -14.880  0.98 94.69           C  
ATOM   2017  CD1 PHE J 243      42.084   2.451 -15.426  0.97 90.26           C  
ATOM   2018  CD2 PHE J 243      41.145   0.279 -14.863  0.97 88.66           C  
ATOM   2019  CE1 PHE J 243      43.231   1.824 -15.949  0.98 86.51           C  
ATOM   2020  CE2 PHE J 243      42.283  -0.358 -15.384  0.98 84.43           C  
ATOM   2021  CZ  PHE J 243      43.331   0.419 -15.928  0.98 84.96           C  
ATOM   2022  N   HIS J 244      41.360   4.583 -12.679  1.00 98.40           N  
ATOM   2023  CA  HIS J 244      42.548   5.386 -12.368  1.00 98.50           C  
ATOM   2024  C   HIS J 244      42.736   5.601 -10.864  1.00 98.64           C  
ATOM   2025  O   HIS J 244      43.870   5.649 -10.392  1.00 98.58           O  
ATOM   2026  CB  HIS J 244      42.476   6.736 -13.088  1.00 98.34           C  
ATOM   2027  CG  HIS J 244      42.633   6.638 -14.579  1.00 97.67           C  
ATOM   2028  ND1 HIS J 244      41.639   6.314 -15.471  1.00 87.29           N  
ATOM   2029  CD2 HIS J 244      43.772   6.828 -15.313  1.00 88.49           C  
ATOM   2030  CE1 HIS J 244      42.163   6.303 -16.712  1.00 89.92           C  
ATOM   2031  NE2 HIS J 244      43.457   6.616 -16.647  1.00 91.64           N  
ATOM   2032  N   LEU J 245      41.654   5.689 -10.094  1.00 98.42           N  
ATOM   2033  CA  LEU J 245      41.737   5.745  -8.635  1.00 98.61           C  
ATOM   2034  C   LEU J 245      42.357   4.463  -8.069  1.00 98.76           C  
ATOM   2035  O   LEU J 245      43.234   4.537  -7.213  1.00 98.78           O  
ATOM   2036  CB  LEU J 245      40.335   6.011  -8.058  1.00 98.57           C  
ATOM   2037  CG  LEU J 245      40.282   6.083  -6.518  1.00 98.44           C  
ATOM   2038  CD1 LEU J 245      41.145   7.222  -5.963  1.00 98.32           C  
ATOM   2039  CD2 LEU J 245      38.840   6.303  -6.071  1.00 98.26           C  
ATOM   2040  N   ILE J 246      41.945   3.293  -8.560  1.00 98.59           N  
ATOM   2041  CA  ILE J 246      42.528   2.007  -8.162  1.00 98.66           C  
ATOM   2042  C   ILE J 246      44.029   1.977  -8.467  1.00 98.78           C  
ATOM   2043  O   ILE J 246      44.815   1.589  -7.602  1.00 98.74           O  
ATOM   2044  CB  ILE J 246      41.776   0.840  -8.848  1.00 98.42           C  
ATOM   2045  CG1 ILE J 246      40.368   0.676  -8.222  1.00 97.75           C  
ATOM   2046  CG2 ILE J 246      42.562  -0.480  -8.742  1.00 97.78           C  
ATOM   2047  CD1 ILE J 246      39.419  -0.183  -9.074  1.00 96.05           C  
ATOM   2048  N   GLU J 247      44.438   2.393  -9.656  1.00 98.72           N  
ATOM   2049  CA  GLU J 247      45.854   2.451 -10.033  1.00 98.74           C  
ATOM   2050  C   GLU J 247      46.647   3.423  -9.152  1.00 98.80           C  
ATOM   2051  O   GLU J 247      47.709   3.062  -8.648  1.00 98.66           O  
ATOM   2052  CB  GLU J 247      46.014   2.855 -11.503  1.00 98.49           C  
ATOM   2053  CG  GLU J 247      45.609   1.731 -12.464  0.97 88.98           C  
ATOM   2054  CD  GLU J 247      46.050   2.042 -13.896  0.96 81.36           C  
ATOM   2055  OE1 GLU J 247      46.475   1.082 -14.588  0.96 73.24           O  
ATOM   2056  OE2 GLU J 247      45.977   3.232 -14.299  0.95 73.73           O  
ATOM   2057  N   LEU J 248      46.115   4.617  -8.914  1.00 98.68           N  
ATOM   2058  CA  LEU J 248      46.741   5.614  -8.047  1.00 98.78           C  
ATOM   2059  C   LEU J 248      46.991   5.048  -6.642  1.00 98.84           C  
ATOM   2060  O   LEU J 248      48.106   5.137  -6.128  1.00 98.78           O  
ATOM   2061  CB  LEU J 248      45.834   6.859  -7.994  1.00 98.75           C  
ATOM   2062  CG  LEU J 248      46.381   7.984  -7.097  1.00 98.49           C  
ATOM   2063  CD1 LEU J 248      47.586   8.674  -7.735  1.00 97.97           C  
ATOM   2064  CD2 LEU J 248      45.291   9.022  -6.853  1.00 97.81           C  
ATOM   2065  N   LEU J 249      45.983   4.437  -6.030  1.00 98.90           N  
ATOM   2066  CA  LEU J 249      46.087   3.863  -4.688  1.00 98.93           C  
ATOM   2067  C   LEU J 249      47.054   2.675  -4.637  1.00 98.91           C  
ATOM   2068  O   LEU J 249      47.818   2.562  -3.679  1.00 98.79           O  
ATOM   2069  CB  LEU J 249      44.691   3.458  -4.180  1.00 98.92           C  
ATOM   2070  CG  LEU J 249      43.713   4.626  -3.933  1.00 98.84           C  
ATOM   2071  CD1 LEU J 249      42.361   4.064  -3.493  1.00 98.78           C  
ATOM   2072  CD2 LEU J 249      44.204   5.599  -2.860  1.00 98.75           C  
ATOM   2073  N   LYS J 250      47.083   1.829  -5.660  1.00 98.87           N  
ATOM   2074  CA  LYS J 250      48.065   0.734  -5.778  1.00 98.84           C  
ATOM   2075  C   LYS J 250      49.498   1.251  -5.846  1.00 98.83           C  
ATOM   2076  O   LYS J 250      50.379   0.656  -5.235  1.00 98.54           O  
ATOM   2077  CB  LYS J 250      47.773  -0.116  -7.020  1.00 98.58           C  
ATOM   2078  CG  LYS J 250      46.606  -1.089  -6.808  0.96 90.08           C  
ATOM   2079  CD  LYS J 250      46.355  -1.861  -8.105  0.94 87.11           C  
ATOM   2080  CE  LYS J 250      45.231  -2.873  -7.934  0.92 78.37           C  
ATOM   2081  NZ  LYS J 250      44.988  -3.609  -9.191  0.92 68.59           N  
ATOM   2082  N   ASN J 251      49.706   2.377  -6.515  1.00 98.76           N  
ATOM   2083  CA  ASN J 251      51.006   3.043  -6.639  1.00 98.71           C  
ATOM   2084  C   ASN J 251      51.329   3.969  -5.452  1.00 98.74           C  
ATOM   2085  O   ASN J 251      52.209   4.823  -5.550  1.00 98.34           O  
ATOM   2086  CB  ASN J 251      51.051   3.762  -8.004  1.00 98.45           C  
ATOM   2087  CG  ASN J 251      51.018   2.789  -9.178  1.00 96.26           C  
ATOM   2088  OD1 ASN J 251      51.480   1.662  -9.101  1.00 87.83           O  
ATOM   2089  ND2 ASN J 251      50.491   3.207 -10.299  1.00 86.29           N  
ATOM   2090  N   ASN J 252      50.632   3.818  -4.328  1.00 98.79           N  
ATOM   2091  CA  ASN J 252      50.797   4.613  -3.103  1.00 98.75           C  
ATOM   2092  C   ASN J 252      50.523   6.118  -3.271  1.00 98.82           C  
ATOM   2093  O   ASN J 252      50.923   6.908  -2.410  1.00 98.57           O  
ATOM   2094  CB  ASN J 252      52.150   4.302  -2.430  1.00 98.35           C  
ATOM   2095  CG  ASN J 252      52.252   2.851  -1.988  1.00 95.77           C  
ATOM   2096  OD1 ASN J 252      51.358   2.315  -1.351  0.99 86.68           O  
ATOM   2097  ND2 ASN J 252      53.346   2.196  -2.299  0.99 84.30           N  
ATOM   2098  N   GLY J 253      49.813   6.519  -4.305  1.00 98.87           N  
ATOM   2099  CA  GLY J 253      49.212   7.851  -4.373  1.00 98.89           C  
ATOM   2100  C   GLY J 253      48.213   8.031  -3.226  1.00 98.94           C  
ATOM   2101  O   GLY J 253      47.386   7.148  -2.977  1.00 98.88           O  
ATOM   2102  N   ARG J 254      48.310   9.149  -2.494  1.00 98.93           N  
ATOM   2103  CA  ARG J 254      47.493   9.439  -1.303  1.00 98.93           C  
ATOM   2104  C   ARG J 254      47.077  10.902  -1.271  1.00 98.94           C  
ATOM   2105  O   ARG J 254      47.711  11.744  -1.900  1.00 98.84           O  
ATOM   2106  CB  ARG J 254      48.280   9.093  -0.020  1.00 98.81           C  
ATOM   2107  CG  ARG J 254      48.607   7.604   0.162  1.00 98.38           C  
ATOM   2108  CD  ARG J 254      47.349   6.742   0.289  1.00 98.23           C  
ATOM   2109  NE  ARG J 254      47.676   5.338   0.547  1.00 98.29           N  
ATOM   2110  CZ  ARG J 254      47.796   4.364  -0.348  1.00 98.56           C  
ATOM   2111  NH1 ARG J 254      47.659   4.567  -1.630  1.00 97.09           N  
ATOM   2112  NH2 ARG J 254      48.057   3.146   0.047  1.00 97.35           N  
ATOM   2113  N   LEU J 255      46.053  11.183  -0.498  1.00 98.96           N  
ATOM   2114  CA  LEU J 255      45.690  12.560  -0.159  1.00 98.97           C  
ATOM   2115  C   LEU J 255      46.884  13.257   0.519  1.00 98.96           C  
ATOM   2116  O   LEU J 255      47.565  12.631   1.332  1.00 98.89           O  
ATOM   2117  CB  LEU J 255      44.454  12.564   0.760  1.00 98.96           C  
ATOM   2118  CG  LEU J 255      43.152  12.102   0.070  1.00 98.92           C  
ATOM   2119  CD1 LEU J 255      42.051  11.907   1.107  1.00 98.91           C  
ATOM   2120  CD2 LEU J 255      42.667  13.110  -0.971  1.00 98.89           C  
ATOM   2121  N   PRO J 256      47.161  14.528   0.200  1.00 98.96           N  
ATOM   2122  CA  PRO J 256      48.284  15.260   0.768  1.00 98.93           C  
ATOM   2123  C   PRO J 256      48.048  15.575   2.247  1.00 98.94           C  
ATOM   2124  O   PRO J 256      46.914  15.568   2.721  1.00 98.87           O  
ATOM   2125  CB  PRO J 256      48.395  16.534  -0.076  1.00 98.77           C  
ATOM   2126  CG  PRO J 256      46.944  16.805  -0.484  1.00 98.17           C  
ATOM   2127  CD  PRO J 256      46.386  15.395  -0.689  1.00 98.82           C  
ATOM   2128  N   ARG J 257      49.120  15.906   2.979  1.00 98.92           N  
ATOM   2129  CA  ARG J 257      48.987  16.448   4.337  1.00 98.92           C  
ATOM   2130  C   ARG J 257      48.218  17.774   4.276  1.00 98.92           C  
ATOM   2131  O   ARG J 257      48.639  18.670   3.541  1.00 98.78           O  
ATOM   2132  CB  ARG J 257      50.382  16.619   4.961  1.00 98.82           C  
ATOM   2133  CG  ARG J 257      50.299  17.024   6.446  0.99 97.90           C  
ATOM   2134  CD  ARG J 257      51.686  17.104   7.097  0.99 95.60           C  
ATOM   2135  NE  ARG J 257      52.475  18.240   6.596  0.99 87.75           N  
ATOM   2136  CZ  ARG J 257      52.711  19.383   7.219  0.99 81.83           C  
ATOM   2137  NH1 ARG J 257      52.247  19.626   8.419  0.99 73.50           N  
ATOM   2138  NH2 ARG J 257      53.414  20.317   6.647  0.99 74.57           N  
ATOM   2139  N   PRO J 258      47.109  17.927   5.020  1.00 98.82           N  
ATOM   2140  CA  PRO J 258      46.398  19.199   5.087  1.00 98.76           C  
ATOM   2141  C   PRO J 258      47.286  20.326   5.622  1.00 98.66           C  
ATOM   2142  O   PRO J 258      48.166  20.094   6.452  1.00 98.44           O  
ATOM   2143  CB  PRO J 258      45.192  18.951   6.007  1.00 98.72           C  
ATOM   2144  CG  PRO J 258      44.971  17.442   5.920  1.00 98.53           C  
ATOM   2145  CD  PRO J 258      46.388  16.901   5.772  1.00 98.82           C  
ATOM   2146  N   ASP J 259      47.045  21.551   5.193  1.00 98.33           N  
ATOM   2147  CA  ASP J 259      47.787  22.719   5.664  1.00 98.10           C  
ATOM   2148  C   ASP J 259      47.660  22.855   7.188  1.00 98.02           C  
ATOM   2149  O   ASP J 259      46.565  22.768   7.747  1.00 97.09           O  
ATOM   2150  CB  ASP J 259      47.278  24.013   5.006  1.00 97.46           C  
ATOM   2151  CG  ASP J 259      47.413  24.067   3.484  0.99 92.53           C  
ATOM   2152  OD1 ASP J 259      48.003  23.157   2.861  0.99 89.61           O  
ATOM   2153  OD2 ASP J 259      46.829  25.005   2.903  0.99 88.50           O  
ATOM   2154  N   GLY J 260      48.786  23.055   7.859  1.00 97.75           N  
ATOM   2155  CA  GLY J 260      48.836  23.176   9.317  1.00 97.67           C  
ATOM   2156  C   GLY J 260      48.590  21.879  10.094  1.00 97.94           C  
ATOM   2157  O   GLY J 260      48.664  21.900  11.322  1.00 97.28           O  
ATOM   2158  N   CYS J 261      48.324  20.755   9.424  1.00 98.36           N  
ATOM   2159  CA  CYS J 261      48.155  19.467  10.102  1.00 98.49           C  
ATOM   2160  C   CYS J 261      49.496  18.991  10.692  1.00 98.45           C  
ATOM   2161  O   CYS J 261      50.474  18.899   9.945  1.00 98.23           O  
ATOM   2162  CB  CYS J 261      47.587  18.447   9.108  1.00 98.57           C  
ATOM   2163  SG  CYS J 261      47.325  16.833   9.898  1.00 98.55           S  
ATOM   2164  N   PRO J 262      49.562  18.657  11.997  1.00 98.08           N  
ATOM   2165  CA  PRO J 262      50.766  18.079  12.594  1.00 98.01           C  
ATOM   2166  C   PRO J 262      51.166  16.758  11.926  1.00 98.38           C  
ATOM   2167  O   PRO J 262      50.303  15.970  11.536  1.00 98.32           O  
ATOM   2168  CB  PRO J 262      50.435  17.880  14.080  1.00 97.27           C  
ATOM   2169  CG  PRO J 262      49.296  18.869  14.344  1.00 95.80           C  
ATOM   2170  CD  PRO J 262      48.543  18.887  13.013  1.00 97.54           C  
ATOM   2171  N   ASP J 263      52.458  16.497  11.836  1.00 97.80           N  
ATOM   2172  CA  ASP J 263      52.982  15.285  11.188  1.00 97.95           C  
ATOM   2173  C   ASP J 263      52.497  14.003  11.878  1.00 98.37           C  
ATOM   2174  O   ASP J 263      52.159  13.035  11.196  1.00 98.11           O  
ATOM   2175  CB  ASP J 263      54.518  15.332  11.148  1.00 96.99           C  
ATOM   2176  CG  ASP J 263      55.065  16.395  10.193  0.98 87.64           C  
ATOM   2177  OD1 ASP J 263      54.362  16.747   9.205  0.98 81.01           O  
ATOM   2178  OD2 ASP J 263      56.187  16.879  10.441  0.97 80.20           O  
ATOM   2179  N   GLU J 264      52.371  14.015  13.210  1.00 98.21           N  
ATOM   2180  CA  GLU J 264      51.845  12.882  13.981  1.00 98.15           C  
ATOM   2181  C   GLU J 264      50.394  12.535  13.604  1.00 98.57           C  
ATOM   2182  O   GLU J 264      50.029  11.363  13.534  1.00 98.38           O  
ATOM   2183  CB  GLU J 264      51.973  13.213  15.471  1.00 96.66           C  
ATOM   2184  CG  GLU J 264      51.703  11.993  16.357  0.96 85.07           C  
ATOM   2185  CD  GLU J 264      51.909  12.268  17.849  0.95 80.71           C  
ATOM   2186  OE1 GLU J 264      52.059  11.274  18.599  0.94 73.79           O  
ATOM   2187  OE2 GLU J 264      51.895  13.450  18.255  0.94 74.01           O  
ATOM   2188  N   ILE J 265      49.574  13.540  13.291  1.00 98.63           N  
ATOM   2189  CA  ILE J 265      48.194  13.334  12.836  1.00 98.77           C  
ATOM   2190  C   ILE J 265      48.178  12.817  11.400  1.00 98.89           C  
ATOM   2191  O   ILE J 265      47.414  11.905  11.080  1.00 98.87           O  
ATOM   2192  CB  ILE J 265      47.375  14.640  12.971  1.00 98.59           C  
ATOM   2193  CG1 ILE J 265      47.368  15.189  14.415  1.00 97.37           C  
ATOM   2194  CG2 ILE J 265      45.932  14.443  12.474  1.00 97.83           C  
ATOM   2195  CD1 ILE J 265      46.859  14.212  15.469  1.00 90.05           C  
ATOM   2196  N   TYR J 266      49.035  13.355  10.542  1.00 98.88           N  
ATOM   2197  CA  TYR J 266      49.140  12.858   9.175  1.00 98.92           C  
ATOM   2198  C   TYR J 266      49.667  11.419   9.128  1.00 98.92           C  
ATOM   2199  O   TYR J 266      49.199  10.621   8.321  1.00 98.89           O  
ATOM   2200  CB  TYR J 266      50.004  13.800   8.334  1.00 98.92           C  
ATOM   2201  CG  TYR J 266      49.982  13.445   6.856  1.00 98.94           C  
ATOM   2202  CD1 TYR J 266      51.168  13.121   6.178  1.00 98.89           C  
ATOM   2203  CD2 TYR J 266      48.753  13.412   6.157  1.00 98.89           C  
ATOM   2204  CE1 TYR J 266      51.141  12.783   4.814  1.00 98.85           C  
ATOM   2205  CE2 TYR J 266      48.710  13.069   4.797  1.00 98.85           C  
ATOM   2206  CZ  TYR J 266      49.911  12.756   4.127  1.00 98.88           C  
ATOM   2207  OH  TYR J 266      49.882  12.424   2.794  1.00 98.78           O  
ATOM   2208  N   MET J 267      50.563  11.056  10.029  1.00 98.90           N  
ATOM   2209  CA  MET J 267      51.022   9.674  10.187  1.00 98.89           C  
ATOM   2210  C   MET J 267      49.846   8.731  10.480  1.00 98.94           C  
ATOM   2211  O   MET J 267      49.708   7.718   9.797  1.00 98.90           O  
ATOM   2212  CB  MET J 267      52.104   9.615  11.272  1.00 98.65           C  
ATOM   2213  CG  MET J 267      52.746   8.223  11.353  0.99 89.04           C  
ATOM   2214  SD  MET J 267      54.171   8.147  12.480  0.98 83.16           S  
ATOM   2215  CE  MET J 267      53.367   8.453  14.068  0.97 71.36           C  
ATOM   2216  N   ILE J 268      48.945   9.093  11.390  1.00 98.89           N  
ATOM   2217  CA  ILE J 268      47.723   8.312  11.655  1.00 98.93           C  
ATOM   2218  C   ILE J 268      46.891   8.136  10.378  1.00 98.96           C  
ATOM   2219  O   ILE J 268      46.443   7.026  10.082  1.00 98.95           O  
ATOM   2220  CB  ILE J 268      46.883   8.952  12.785  1.00 98.89           C  
ATOM   2221  CG1 ILE J 268      47.645   8.879  14.127  1.00 98.64           C  
ATOM   2222  CG2 ILE J 268      45.512   8.264  12.922  1.00 98.71           C  
ATOM   2223  CD1 ILE J 268      46.988   9.664  15.268  1.00 97.99           C  
ATOM   2224  N   MET J 269      46.709   9.197   9.589  1.00 98.97           N  
ATOM   2225  CA  MET J 269      45.991   9.086   8.309  1.00 98.97           C  
ATOM   2226  C   MET J 269      46.667   8.069   7.386  1.00 98.98           C  
ATOM   2227  O   MET J 269      46.008   7.176   6.854  1.00 98.96           O  
ATOM   2228  CB  MET J 269      45.915  10.435   7.573  1.00 98.93           C  
ATOM   2229  CG  MET J 269      45.220  11.550   8.345  1.00 98.47           C  
ATOM   2230  SD  MET J 269      45.256  13.124   7.445  1.00 98.64           S  
ATOM   2231  CE  MET J 269      44.798  14.254   8.777  1.00 97.66           C  
ATOM   2232  N   THR J 270      47.975   8.187   7.204  1.00 98.97           N  
ATOM   2233  CA  THR J 270      48.731   7.327   6.283  1.00 98.97           C  
ATOM   2234  C   THR J 270      48.762   5.865   6.724  1.00 98.98           C  
ATOM   2235  O   THR J 270      48.706   4.981   5.875  1.00 98.93           O  
ATOM   2236  CB  THR J 270      50.159   7.834   6.038  1.00 98.83           C  
ATOM   2237  OG1 THR J 270      50.922   7.904   7.213  1.00 92.61           O  
ATOM   2238  CG2 THR J 270      50.167   9.199   5.366  1.00 91.70           C  
ATOM   2239  N   GLU J 271      48.779   5.593   8.028  1.00 98.97           N  
ATOM   2240  CA  GLU J 271      48.665   4.235   8.563  1.00 98.97           C  
ATOM   2241  C   GLU J 271      47.279   3.632   8.291  1.00 98.98           C  
ATOM   2242  O   GLU J 271      47.177   2.465   7.906  1.00 98.95           O  
ATOM   2243  CB  GLU J 271      48.937   4.249  10.063  1.00 98.90           C  
ATOM   2244  CG  GLU J 271      50.417   4.451  10.414  1.00 97.88           C  
ATOM   2245  CD  GLU J 271      50.581   4.607  11.928  1.00 95.96           C  
ATOM   2246  OE1 GLU J 271      51.483   5.350  12.387  1.00 91.03           O  
ATOM   2247  OE2 GLU J 271      49.773   4.015  12.678  1.00 90.93           O  
ATOM   2248  N   CYS J 272      46.211   4.428   8.412  1.00 98.98           N  
ATOM   2249  CA  CYS J 272      44.860   4.008   8.020  1.00 98.99           C  
ATOM   2250  C   CYS J 272      44.772   3.682   6.524  1.00 98.99           C  
ATOM   2251  O   CYS J 272      44.033   2.782   6.120  1.00 98.98           O  
ATOM   2252  CB  CYS J 272      43.849   5.101   8.380  1.00 98.98           C  
ATOM   2253  SG  CYS J 272      43.697   5.312  10.170  1.00 98.96           S  
ATOM   2254  N   TRP J 273      45.547   4.377   5.704  1.00 98.99           N  
ATOM   2255  CA  TRP J 273      45.591   4.195   4.248  1.00 98.99           C  
ATOM   2256  C   TRP J 273      46.639   3.176   3.786  1.00 98.97           C  
ATOM   2257  O   TRP J 273      47.228   3.317   2.705  1.00 98.88           O  
ATOM   2258  CB  TRP J 273      45.774   5.555   3.566  1.00 98.98           C  
ATOM   2259  CG  TRP J 273      44.772   6.614   3.917  1.00 98.98           C  
ATOM   2260  CD1 TRP J 273      43.488   6.419   4.317  1.00 98.98           C  
ATOM   2261  CD2 TRP J 273      44.994   8.056   3.926  1.00 98.98           C  
ATOM   2262  NE1 TRP J 273      42.890   7.650   4.576  1.00 98.96           N  
ATOM   2263  CE2 TRP J 273      43.788   8.678   4.341  1.00 98.97           C  
ATOM   2264  CE3 TRP J 273      46.100   8.886   3.613  1.00 98.97           C  
ATOM   2265  CZ2 TRP J 273      43.672  10.084   4.456  1.00 98.94           C  
ATOM   2266  CZ3 TRP J 273      45.981  10.278   3.724  1.00 98.92           C  
ATOM   2267  CH2 TRP J 273      44.779  10.871   4.140  1.00 98.91           C  
ATOM   2268  N   ASN J 274      46.875   2.146   4.566  1.00 98.97           N  
ATOM   2269  CA  ASN J 274      47.736   1.047   4.141  1.00 98.97           C  
ATOM   2270  C   ASN J 274      47.003   0.146   3.131  1.00 98.97           C  
ATOM   2271  O   ASN J 274      45.885  -0.306   3.387  1.00 98.91           O  
ATOM   2272  CB  ASN J 274      48.242   0.292   5.381  1.00 98.94           C  
ATOM   2273  CG  ASN J 274      49.464  -0.557   5.071  1.00 98.80           C  
ATOM   2274  OD1 ASN J 274      49.584  -1.168   4.018  1.00 95.77           O  
ATOM   2275  ND2 ASN J 274      50.414  -0.601   5.969  1.00 95.45           N  
ATOM   2276  N   ASN J 275      47.645  -0.161   2.006  1.00 98.91           N  
ATOM   2277  CA  ASN J 275      47.109  -1.120   1.028  1.00 98.90           C  
ATOM   2278  C   ASN J 275      46.967  -2.526   1.627  1.00 98.83           C  
ATOM   2279  O   ASN J 275      46.062  -3.266   1.245  1.00 98.49           O  
ATOM   2280  CB  ASN J 275      48.008  -1.146  -0.224  1.00 98.84           C  
ATOM   2281  CG  ASN J 275      47.852   0.075  -1.125  1.00 98.60           C  
ATOM   2282  OD1 ASN J 275      46.898   0.834  -1.049  1.00 93.71           O  
ATOM   2283  ND2 ASN J 275      48.776   0.285  -2.030  1.00 92.92           N  
ATOM   2284  N   ASN J 276      47.824  -2.873   2.583  1.00 98.70           N  
ATOM   2285  CA  ASN J 276      47.699  -4.118   3.327  1.00 98.63           C  
ATOM   2286  C   ASN J 276      46.626  -3.979   4.417  1.00 98.69           C  
ATOM   2287  O   ASN J 276      46.838  -3.341   5.447  1.00 98.59           O  
ATOM   2288  CB  ASN J 276      49.074  -4.521   3.880  1.00 98.42           C  
ATOM   2289  CG  ASN J 276      49.056  -5.898   4.530  1.00 97.68           C  
ATOM   2290  OD1 ASN J 276      48.021  -6.461   4.857  1.00 94.34           O  
ATOM   2291  ND2 ASN J 276      50.210  -6.486   4.725  1.00 92.92           N  
ATOM   2292  N   VAL J 277      45.497  -4.633   4.192  1.00 98.41           N  
ATOM   2293  CA  VAL J 277      44.319  -4.616   5.075  1.00 98.33           C  
ATOM   2294  C   VAL J 277      44.682  -4.945   6.529  1.00 98.46           C  
ATOM   2295  O   VAL J 277      44.236  -4.260   7.446  1.00 98.29           O  
ATOM   2296  CB  VAL J 277      43.266  -5.618   4.545  1.00 97.74           C  
ATOM   2297  CG1 VAL J 277      42.012  -5.664   5.414  1.00 93.61           C  
ATOM   2298  CG2 VAL J 277      42.839  -5.277   3.113  1.00 93.73           C  
ATOM   2299  N   ASN J 278      45.524  -5.948   6.739  1.00 97.86           N  
ATOM   2300  CA  ASN J 278      45.877  -6.454   8.070  1.00 97.57           C  
ATOM   2301  C   ASN J 278      46.867  -5.558   8.833  1.00 98.08           C  
ATOM   2302  O   ASN J 278      47.092  -5.783  10.019  1.00 97.86           O  
ATOM   2303  CB  ASN J 278      46.451  -7.873   7.929  1.00 96.49           C  
ATOM   2304  CG  ASN J 278      45.465  -8.865   7.326  0.99 93.26           C  
ATOM   2305  OD1 ASN J 278      44.260  -8.760   7.472  0.99 85.81           O  
ATOM   2306  ND2 ASN J 278      45.956  -9.848   6.619  0.99 82.20           N  
ATOM   2307  N   GLN J 279      47.474  -4.586   8.176  1.00 98.48           N  
ATOM   2308  CA  GLN J 279      48.426  -3.654   8.796  1.00 98.72           C  
ATOM   2309  C   GLN J 279      47.783  -2.327   9.199  1.00 98.86           C  
ATOM   2310  O   GLN J 279      48.461  -1.481   9.780  1.00 98.79           O  
ATOM   2311  CB  GLN J 279      49.610  -3.409   7.858  1.00 98.53           C  
ATOM   2312  CG  GLN J 279      50.506  -4.640   7.706  0.98 95.81           C  
ATOM   2313  CD  GLN J 279      51.719  -4.375   6.807  0.98 89.56           C  
ATOM   2314  OE1 GLN J 279      51.808  -3.393   6.095  0.97 81.66           O  
ATOM   2315  NE2 GLN J 279      52.677  -5.264   6.804  0.97 76.67           N  
ATOM   2316  N   ARG J 280      46.503  -2.117   8.903  1.00 98.88           N  
ATOM   2317  CA  ARG J 280      45.791  -0.919   9.364  1.00 98.92           C  
ATOM   2318  C   ARG J 280      45.568  -1.002  10.878  1.00 98.94           C  
ATOM   2319  O   ARG J 280      45.290  -2.083  11.381  1.00 98.90           O  
ATOM   2320  CB  ARG J 280      44.458  -0.755   8.618  1.00 98.89           C  
ATOM   2321  CG  ARG J 280      44.664  -0.551   7.112  1.00 98.73           C  
ATOM   2322  CD  ARG J 280      43.329  -0.465   6.377  1.00 98.80           C  
ATOM   2323  NE  ARG J 280      43.527  -0.635   4.936  1.00 98.74           N  
ATOM   2324  CZ  ARG J 280      42.652  -1.105   4.066  1.00 98.79           C  
ATOM   2325  NH1 ARG J 280      41.415  -1.356   4.380  1.00 98.11           N  
ATOM   2326  NH2 ARG J 280      43.018  -1.361   2.847  1.00 98.29           N  
ATOM   2327  N   PRO J 281      45.654   0.119  11.595  1.00 98.95           N  
ATOM   2328  CA  PRO J 281      45.412   0.132  13.035  1.00 98.94           C  
ATOM   2329  C   PRO J 281      43.968  -0.261  13.381  1.00 98.95           C  
ATOM   2330  O   PRO J 281      43.055  -0.164  12.554  1.00 98.88           O  
ATOM   2331  CB  PRO J 281      45.753   1.559  13.485  1.00 98.87           C  
ATOM   2332  CG  PRO J 281      45.513   2.396  12.231  1.00 98.47           C  
ATOM   2333  CD  PRO J 281      45.931   1.465  11.100  1.00 98.91           C  
ATOM   2334  N   SER J 282      43.755  -0.683  14.614  1.00 98.93           N  
ATOM   2335  CA  SER J 282      42.405  -0.883  15.147  1.00 98.91           C  
ATOM   2336  C   SER J 282      41.792   0.446  15.610  1.00 98.94           C  
ATOM   2337  O   SER J 282      42.509   1.384  15.945  1.00 98.89           O  
ATOM   2338  CB  SER J 282      42.432  -1.920  16.277  1.00 98.78           C  
ATOM   2339  OG  SER J 282      42.987  -1.387  17.464  1.00 98.14           O  
ATOM   2340  N   PHE J 283      40.473   0.530  15.707  1.00 98.89           N  
ATOM   2341  CA  PHE J 283      39.821   1.719  16.278  1.00 98.91           C  
ATOM   2342  C   PHE J 283      40.181   1.942  17.746  1.00 98.84           C  
ATOM   2343  O   PHE J 283      40.268   3.090  18.178  1.00 98.70           O  
ATOM   2344  CB  PHE J 283      38.300   1.637  16.104  1.00 98.92           C  
ATOM   2345  CG  PHE J 283      37.828   1.997  14.709  1.00 98.95           C  
ATOM   2346  CD1 PHE J 283      38.021   3.305  14.217  1.00 98.91           C  
ATOM   2347  CD2 PHE J 283      37.185   1.046  13.900  1.00 98.92           C  
ATOM   2348  CE1 PHE J 283      37.588   3.657  12.931  1.00 98.89           C  
ATOM   2349  CE2 PHE J 283      36.745   1.393  12.612  1.00 98.89           C  
ATOM   2350  CZ  PHE J 283      36.950   2.698  12.127  1.00 98.91           C  
ATOM   2351  N   ARG J 284      40.451   0.878  18.488  1.00 98.68           N  
ATOM   2352  CA  ARG J 284      40.938   0.975  19.865  1.00 98.48           C  
ATOM   2353  C   ARG J 284      42.308   1.647  19.924  1.00 98.47           C  
ATOM   2354  O   ARG J 284      42.492   2.582  20.700  1.00 97.86           O  
ATOM   2355  CB  ARG J 284      40.974  -0.429  20.479  1.00 97.85           C  
ATOM   2356  CG  ARG J 284      41.366  -0.376  21.955  0.95 91.77           C  
ATOM   2357  CD  ARG J 284      41.309  -1.775  22.552  0.93 85.07           C  
ATOM   2358  NE  ARG J 284      41.670  -1.736  23.965  0.91 72.70           N  
ATOM   2359  CZ  ARG J 284      41.714  -2.776  24.776  0.91 64.19           C  
ATOM   2360  NH1 ARG J 284      41.431  -3.980  24.353  0.90 56.49           N  
ATOM   2361  NH2 ARG J 284      42.046  -2.610  26.032  0.90 54.63           N  
ATOM   2362  N   ASP J 285      43.248   1.220  19.092  1.00 98.69           N  
ATOM   2363  CA  ASP J 285      44.591   1.817  19.042  1.00 98.61           C  
ATOM   2364  C   ASP J 285      44.546   3.261  18.539  1.00 98.67           C  
ATOM   2365  O   ASP J 285      45.234   4.130  19.068  1.00 98.35           O  
ATOM   2366  CB  ASP J 285      45.511   0.983  18.142  1.00 98.10           C  
ATOM   2367  CG  ASP J 285      45.658  -0.454  18.629  0.99 85.76           C  
ATOM   2368  OD1 ASP J 285      45.812  -0.657  19.860  0.99 79.69           O  
ATOM   2369  OD2 ASP J 285      45.543  -1.353  17.763  0.98 80.10           O  
ATOM   2370  N   LEU J 286      43.685   3.542  17.570  1.00 98.81           N  
ATOM   2371  CA  LEU J 286      43.443   4.904  17.088  1.00 98.85           C  
ATOM   2372  C   LEU J 286      42.907   5.804  18.206  1.00 98.76           C  
ATOM   2373  O   LEU J 286      43.424   6.904  18.388  1.00 98.57           O  
ATOM   2374  CB  LEU J 286      42.463   4.866  15.904  1.00 98.89           C  
ATOM   2375  CG  LEU J 286      43.063   4.305  14.604  1.00 98.84           C  
ATOM   2376  CD1 LEU J 286      41.944   4.009  13.607  1.00 98.79           C  
ATOM   2377  CD2 LEU J 286      44.032   5.299  13.958  1.00 98.77           C  
ATOM   2378  N   ALA J 287      41.923   5.347  18.969  1.00 98.66           N  
ATOM   2379  CA  ALA J 287      41.375   6.108  20.095  1.00 98.40           C  
ATOM   2380  C   ALA J 287      42.450   6.414  21.149  1.00 98.35           C  
ATOM   2381  O   ALA J 287      42.573   7.562  21.569  1.00 97.97           O  
ATOM   2382  CB  ALA J 287      40.189   5.341  20.703  1.00 97.90           C  
ATOM   2383  N   LEU J 288      43.262   5.426  21.520  1.00 98.44           N  
ATOM   2384  CA  LEU J 288      44.350   5.594  22.490  1.00 98.31           C  
ATOM   2385  C   LEU J 288      45.398   6.605  22.007  1.00 98.31           C  
ATOM   2386  O   LEU J 288      45.781   7.498  22.759  1.00 97.96           O  
ATOM   2387  CB  LEU J 288      45.018   4.231  22.761  1.00 97.98           C  
ATOM   2388  CG  LEU J 288      44.156   3.244  23.573  0.99 92.46           C  
ATOM   2389  CD1 LEU J 288      44.821   1.865  23.574  0.99 90.50           C  
ATOM   2390  CD2 LEU J 288      43.981   3.691  25.023  0.99 89.92           C  
ATOM   2391  N   ARG J 289      45.824   6.505  20.756  1.00 98.62           N  
ATOM   2392  CA  ARG J 289      46.806   7.433  20.179  1.00 98.51           C  
ATOM   2393  C   ARG J 289      46.265   8.855  20.098  1.00 98.54           C  
ATOM   2394  O   ARG J 289      46.962   9.794  20.463  1.00 98.23           O  
ATOM   2395  CB  ARG J 289      47.235   6.963  18.784  1.00 97.83           C  
ATOM   2396  CG  ARG J 289      48.171   5.756  18.877  0.99 89.05           C  
ATOM   2397  CD  ARG J 289      48.461   5.200  17.483  0.99 88.66           C  
ATOM   2398  NE  ARG J 289      49.217   6.158  16.653  0.99 85.94           N  
ATOM   2399  CZ  ARG J 289      49.609   5.920  15.408  0.99 85.30           C  
ATOM   2400  NH1 ARG J 289      49.291   4.813  14.809  0.99 74.66           N  
ATOM   2401  NH2 ARG J 289      50.334   6.776  14.740  0.99 77.18           N  
ATOM   2402  N   VAL J 290      45.035   9.018  19.643  1.00 98.64           N  
ATOM   2403  CA  VAL J 290      44.393  10.337  19.554  1.00 98.59           C  
ATOM   2404  C   VAL J 290      44.227  10.955  20.942  1.00 98.48           C  
ATOM   2405  O   VAL J 290      44.522  12.139  21.107  1.00 98.28           O  
ATOM   2406  CB  VAL J 290      43.041  10.236  18.817  1.00 98.52           C  
ATOM   2407  CG1 VAL J 290      42.229  11.530  18.906  1.00 98.09           C  
ATOM   2408  CG2 VAL J 290      43.259   9.942  17.327  1.00 98.25           C  
ATOM   2409  N   ASP J 291      43.799  10.189  21.934  1.00 98.41           N  
ATOM   2410  CA  ASP J 291      43.652  10.675  23.310  1.00 98.29           C  
ATOM   2411  C   ASP J 291      45.019  11.061  23.909  1.00 98.15           C  
ATOM   2412  O   ASP J 291      45.132  12.142  24.484  1.00 97.70           O  
ATOM   2413  CB  ASP J 291      42.854   9.657  24.165  1.00 98.06           C  
ATOM   2414  CG  ASP J 291      41.328   9.650  23.884  1.00 97.42           C  
ATOM   2415  OD1 ASP J 291      40.793  10.611  23.275  1.00 96.02           O  
ATOM   2416  OD2 ASP J 291      40.612   8.722  24.322  1.00 95.43           O  
ATOM   2417  N   GLN J 292      46.079  10.281  23.664  1.00 98.27           N  
ATOM   2418  CA  GLN J 292      47.434  10.631  24.100  1.00 98.02           C  
ATOM   2419  C   GLN J 292      47.930  11.952  23.484  1.00 97.89           C  
ATOM   2420  O   GLN J 292      48.508  12.786  24.177  1.00 97.24           O  
ATOM   2421  CB  GLN J 292      48.391   9.484  23.743  1.00 97.49           C  
ATOM   2422  CG  GLN J 292      49.812   9.701  24.287  0.91 83.63           C  
ATOM   2423  CD  GLN J 292      49.830   9.743  25.817  0.89 78.13           C  
ATOM   2424  OE1 GLN J 292      49.542   8.757  26.476  0.88 69.67           O  
ATOM   2425  NE2 GLN J 292      50.156  10.872  26.409  0.88 65.37           N  
ATOM   2426  N   ILE J 293      47.690  12.168  22.198  1.00 98.18           N  
ATOM   2427  CA  ILE J 293      48.056  13.428  21.529  1.00 97.95           C  
ATOM   2428  C   ILE J 293      47.273  14.597  22.137  1.00 97.72           C  
ATOM   2429  O   ILE J 293      47.846  15.647  22.409  1.00 97.44           O  
ATOM   2430  CB  ILE J 293      47.834  13.330  20.004  1.00 97.95           C  
ATOM   2431  CG1 ILE J 293      48.786  12.288  19.373  0.99 97.54           C  
ATOM   2432  CG2 ILE J 293      48.056  14.697  19.334  0.99 97.60           C  
ATOM   2433  CD1 ILE J 293      48.356  11.845  17.973  0.99 96.71           C  
ATOM   2434  N   ARG J 294      45.983  14.417  22.402  1.00 97.93           N  
ATOM   2435  CA  ARG J 294      45.144  15.438  23.047  1.00 97.83           C  
ATOM   2436  C   ARG J 294      45.661  15.809  24.430  1.00 97.57           C  
ATOM   2437  O   ARG J 294      45.729  17.000  24.730  1.00 96.92           O  
ATOM   2438  CB  ARG J 294      43.693  14.946  23.176  1.00 97.33           C  
ATOM   2439  CG  ARG J 294      42.962  14.905  21.826  0.99 94.75           C  
ATOM   2440  CD  ARG J 294      41.629  14.161  21.972  0.99 94.06           C  
ATOM   2441  NE  ARG J 294      40.715  14.866  22.877  0.99 91.42           N  
ATOM   2442  CZ  ARG J 294      39.921  14.322  23.793  0.99 92.55           C  
ATOM   2443  NH1 ARG J 294      39.796  13.030  23.934  0.99 82.09           N  
ATOM   2444  NH2 ARG J 294      39.242  15.092  24.602  0.99 85.05           N  
ATOM   2445  N   ASP J 295      46.037  14.831  25.232  0.99 97.59           N  
ATOM   2446  CA  ASP J 295      46.570  15.043  26.577  0.99 97.39           C  
ATOM   2447  C   ASP J 295      47.898  15.806  26.528  0.99 97.04           C  
ATOM   2448  O   ASP J 295      48.082  16.774  27.270  0.99 95.99           O  
ATOM   2449  CB  ASP J 295      46.721  13.692  27.295  0.99 97.04           C  
ATOM   2450  CG  ASP J 295      45.383  13.020  27.644  0.97 94.62           C  
ATOM   2451  OD1 ASP J 295      44.326  13.702  27.594  0.97 92.76           O  
ATOM   2452  OD2 ASP J 295      45.416  11.815  27.992  0.97 91.73           O  
ATOM   2453  N   ASN J 296      48.779  15.471  25.598  0.98 97.00           N  
ATOM   2454  CA  ASN J 296      50.039  16.186  25.390  0.98 96.63           C  
ATOM   2455  C   ASN J 296      49.818  17.651  24.980  0.98 96.14           C  
ATOM   2456  O   ASN J 296      50.508  18.545  25.467  0.98 94.64           O  
ATOM   2457  CB  ASN J 296      50.869  15.448  24.328  0.97 95.86           C  
ATOM   2458  CG  ASN J 296      51.364  14.077  24.765  0.93 89.36           C  
ATOM   2459  OD1 ASN J 296      51.344  13.699  25.926  0.93 82.68           O  
ATOM   2460  ND2 ASN J 296      51.848  13.296  23.827  0.93 80.92           N  
ATOM   2461  N   MET J 297      48.846  17.906  24.124  0.94 95.73           N  
ATOM   2462  CA  MET J 297      48.503  19.270  23.698  0.94 94.82           C  
ATOM   2463  C   MET J 297      47.870  20.101  24.825  0.94 93.30           C  
ATOM   2464  O   MET J 297      48.100  21.308  24.895  0.94 89.03           O  
ATOM   2465  CB  MET J 297      47.538  19.220  22.505  0.95 93.92           C  
ATOM   2466  CG  MET J 297      48.193  18.711  21.215  0.93 91.48           C  
ATOM   2467  SD  MET J 297      47.018  18.533  19.836  0.92 91.62           S  
ATOM   2468  CE  MET J 297      46.810  20.266  19.378  0.93 82.93           C  
ATOM   2469  N   ALA J 298      47.074  19.472  25.690  0.63 92.32           N  
ATOM   2470  CA  ALA J 298      46.416  20.147  26.811  0.62 90.88           C  
ATOM   2471  C   ALA J 298      47.374  20.395  27.989  0.62 88.37           C  
ATOM   2472  O   ALA J 298      47.323  21.458  28.615  0.62 79.43           O  
ATOM   2473  CB  ALA J 298      45.210  19.304  27.237  0.63 87.13           C  
ATOM   2474  N   GLY J 299      48.254  19.440  28.285  0.15 80.67           N  
ATOM   2475  CA  GLY J 299      49.156  19.479  29.440  0.14 79.47           C  
ATOM   2476  C   GLY J 299      50.345  20.429  29.284  0.14 76.98           C  
ATOM   2477  O   GLY J 299      50.893  20.875  30.290  0.14 66.06           O  
ATOM   2478  N   GLY J 300      50.737  20.792  28.078  0.04 62.29           N  
ATOM   2479  CA  GLY J 300      51.933  21.602  27.802  0.04 58.63           C  
ATOM   2480  C   GLY J 300      51.930  23.012  28.405  0.04 57.66           C  
ATOM   2481  O   GLY J 300      52.995  23.600  28.577  0.04 51.84           O  
ATOM   2482  N   SER J 301      50.773  23.565  28.772  0.01 49.03           N  
ATOM   2483  CA  SER J 301      50.684  24.914  29.359  0.01 47.68           C  
ATOM   2484  C   SER J 301      50.940  24.965  30.872  0.01 46.44           C  
ATOM   2485  O   SER J 301      51.201  26.050  31.396  0.01 42.77           O  
ATOM   2486  CB  SER J 301      49.323  25.539  29.029  0.01 43.02           C  
ATOM   2487  OG  SER J 301      48.253  24.764  29.536  0.01 38.71           O  
ATOM   2488  N   GLY J 302      50.857  23.846  31.588  0.01 48.75           N  
ATOM   2489  CA  GLY J 302      50.846  23.843  33.058  0.01 47.37           C  
ATOM   2490  C   GLY J 302      52.140  23.411  33.750  0.01 46.67           C  
ATOM   2491  O   GLY J 302      52.351  23.779  34.907  0.01 43.71           O  
ATOM   2492  N   SER J 303      52.983  22.617  33.114  0.01 46.64           N  
ATOM   2493  CA  SER J 303      54.049  21.881  33.821  0.01 47.08           C  
ATOM   2494  C   SER J 303      55.351  22.659  34.049  0.01 45.91           C  
ATOM   2495  O   SER J 303      56.146  22.238  34.885  0.01 43.13           O  
ATOM   2496  CB  SER J 303      54.338  20.549  33.117  0.01 43.89           C  
ATOM   2497  OG  SER J 303      54.706  20.765  31.769  0.01 39.78           O  
ATOM   2498  N   GLU J 304      55.591  23.788  33.374  0.01 39.81           N  
ATOM   2499  CA  GLU J 304      56.873  24.495  33.518  0.01 41.46           C  
ATOM   2500  C   GLU J 304      57.115  25.049  34.929  0.01 40.24           C  
ATOM   2501  O   GLU J 304      58.237  25.000  35.428  0.01 37.91           O  
ATOM   2502  CB  GLU J 304      56.992  25.637  32.492  0.01 41.07           C  
ATOM   2503  CG  GLU J 304      57.350  25.147  31.083  0.01 36.72           C  
ATOM   2504  CD  GLU J 304      57.678  26.300  30.120  0.01 33.70           C  
ATOM   2505  OE1 GLU J 304      58.331  26.008  29.079  0.01 29.56           O  
ATOM   2506  OE2 GLU J 304      57.295  27.452  30.408  0.01 33.47           O  
ATOM   2507  N   ASN J 305      56.083  25.549  35.602  0.01 42.45           N  
ATOM   2508  CA  ASN J 305      56.306  26.319  36.831  0.01 43.14           C  
ATOM   2509  C   ASN J 305      56.664  25.499  38.082  0.01 41.96           C  
ATOM   2510  O   ASN J 305      57.134  26.086  39.052  0.01 40.67           O  
ATOM   2511  CB  ASN J 305      55.091  27.232  37.095  0.01 41.71           C  
ATOM   2512  CG  ASN J 305      55.212  28.600  36.438  0.01 37.37           C  
ATOM   2513  OD1 ASN J 305      56.279  29.119  36.189  0.01 37.34           O  
ATOM   2514  ND2 ASN J 305      54.091  29.236  36.189  0.01 38.77           N  
ATOM   2515  N   LEU J 306      56.439  24.191  38.104  0.02 43.97           N  
ATOM   2516  CA  LEU J 306      56.655  23.406  39.329  0.02 44.13           C  
ATOM   2517  C   LEU J 306      58.120  23.065  39.611  0.02 42.72           C  
ATOM   2518  O   LEU J 306      58.460  22.789  40.762  0.02 42.16           O  
ATOM   2519  CB  LEU J 306      55.776  22.139  39.299  0.01 44.22           C  
ATOM   2520  CG  LEU J 306      54.354  22.375  39.840  0.01 40.61           C  
ATOM   2521  CD1 LEU J 306      53.437  21.235  39.418  0.01 39.34           C  
ATOM   2522  CD2 LEU J 306      54.346  22.435  41.373  0.01 41.89           C  
ATOM   2523  N   TYR J 307      59.007  23.086  38.611  0.01 41.60           N  
ATOM   2524  CA  TYR J 307      60.404  22.656  38.798  0.01 42.98           C  
ATOM   2525  C   TYR J 307      61.343  23.757  39.309  0.01 42.53           C  
ATOM   2526  O   TYR J 307      62.463  23.450  39.714  0.01 41.09           O  
ATOM   2527  CB  TYR J 307      60.934  22.031  37.505  0.01 42.25           C  
ATOM   2528  CG  TYR J 307      60.518  20.581  37.328  0.01 40.34           C  
ATOM   2529  CD1 TYR J 307      61.225  19.557  37.994  0.01 39.23           C  
ATOM   2530  CD2 TYR J 307      59.422  20.247  36.507  0.01 39.60           C  
ATOM   2531  CE1 TYR J 307      60.859  18.219  37.839  0.01 37.63           C  
ATOM   2532  CE2 TYR J 307      59.039  18.906  36.343  0.01 34.22           C  
ATOM   2533  CZ  TYR J 307      59.764  17.894  37.011  0.01 34.11           C  
ATOM   2534  OH  TYR J 307      59.401  16.574  36.852  0.02 30.06           O  
ATOM   2535  N   PHE J 308      60.926  25.022  39.307  0.01 41.33           N  
ATOM   2536  CA  PHE J 308      61.783  26.140  39.744  0.01 42.65           C  
ATOM   2537  C   PHE J 308      61.526  26.598  41.188  0.01 41.17           C  
ATOM   2538  O   PHE J 308      61.988  27.683  41.558  0.01 40.12           O  
ATOM   2539  CB  PHE J 308      61.697  27.295  38.729  0.01 42.67           C  
ATOM   2540  CG  PHE J 308      62.510  27.072  37.467  0.01 41.29           C  
ATOM   2541  CD1 PHE J 308      63.910  27.183  37.506  0.01 40.63           C  
ATOM   2542  CD2 PHE J 308      61.869  26.774  36.256  0.01 39.82           C  
ATOM   2543  CE1 PHE J 308      64.672  27.001  36.347  0.01 37.01           C  
ATOM   2544  CE2 PHE J 308      62.622  26.591  35.089  0.01 34.60           C  
ATOM   2545  CZ  PHE J 308      64.029  26.705  35.133  0.01 34.21           C  
ATOM   2546  N   GLN J 309      60.814  25.809  42.000  0.01 32.95           N  
ATOM   2547  CA  GLN J 309      60.801  26.009  43.455  0.01 36.65           C  
ATOM   2548  C   GLN J 309      61.786  25.080  44.158  0.01 33.24           C  
ATOM   2549  O   GLN J 309      61.861  23.887  43.758  0.01 28.69           O  
ATOM   2550  CB  GLN J 309      59.392  25.884  44.048  0.01 37.64           C  
ATOM   2551  CG  GLN J 309      58.612  27.211  43.909  0.01 32.52           C  
ATOM   2552  CD  GLN J 309      57.338  27.271  44.759  0.01 32.99           C  
ATOM   2553  OE1 GLN J 309      56.894  26.326  45.384  0.01 27.83           O  
ATOM   2554  NE2 GLN J 309      56.707  28.429  44.821  0.01 34.94           N  
ATOM   2555  OXT GLN J 309      62.457  25.575  45.092  0.01 28.57           O  
TER    2556      GLN J 309                                                      
ENDMDL                                                                          
END                                                                             
