# Supplementary material for: Accurate structure prediction of biomolecular interactions with AlphaFold 3
Source: Nature. 2024 May 8;630(8016):493–500. doi: 10.1038/s41586-024-07487-w (PMC11168924; doi:10.1038/s41586-024-07487-w)
Supplement: Supplementary file 3 — AF3 predictions for the Posebusters benchmark and outputs of the Posebusters checks for those predictions. [file 41586_2024_7487_MOESM3_ESM.zip › 6WTN_RXT_pred_lig_pose.sdf]

6WTN_RXT_A_1204
     RDKit          3D

 23 26  0  0  0  0  0  0  0  0999 V2000
   20.2328   11.7167    5.8896 C   0  0  0  0  0  0  0  0  0  0  0  0
   19.6429   11.5712    4.5236 C   0  0  0  0  0  0  0  0  0  0  0  0
   19.8957   12.8345    3.7978 C   0  0  0  0  0  0  0  0  0  0  0  0
   20.4981   13.8430    4.7399 C   0  0  0  0  0  0  0  0  0  0  0  0
   20.3330   13.1954    6.0885 C   0  0  0  0  0  0  0  0  0  0  0  0
   21.4422   13.4459    7.0302 C   0  0  1  0  0  0  0  0  0  0  0  0
   22.6974   13.8452    6.3507 C   0  0  0  0  0  0  0  0  0  0  0  0
   23.3573   12.6264    6.2778 C   0  0  0  0  0  0  0  0  0  0  0  0
   23.7776   11.6001    6.3153 N   0  0  0  0  0  0  0  0  0  0  0  0
   21.0727   14.3831    8.0236 N   0  0  0  0  0  0  0  0  0  0  0  0
   20.6271   14.0019    9.2228 C   0  0  0  0  0  0  0  0  0  0  0  0
   21.1786   15.7099    7.8998 N   0  0  0  0  0  0  0  0  0  0  0  0
   20.7698   16.2026    9.0773 C   0  0  0  0  0  0  0  0  0  0  0  0
   20.4354   15.1681    9.9122 C   0  0  0  0  0  0  0  0  0  0  0  0
   20.0251   15.2989   11.2655 C   0  0  0  0  0  0  0  0  0  0  0  0
   19.9768   16.5294   11.8043 N   0  0  0  0  0  0  0  0  0  0  0  0
   19.6281   16.6893   13.0895 C   0  0  0  0  0  0  0  0  0  0  0  0
   19.3286   15.6762   13.8860 N   0  0  0  0  0  0  0  0  0  0  0  0
   19.3663   14.4509   13.3786 C   0  0  0  0  0  0  0  0  0  0  0  0
   19.7081   14.2110   12.0654 C   0  0  0  0  0  0  0  0  0  0  0  0
   19.6411   12.8195   11.8806 C   0  0  0  0  0  0  0  0  0  0  0  0
   19.2628   12.2994   13.0982 C   0  0  0  0  0  0  0  0  0  0  0  0
   19.1130   13.2985   13.9906 N   0  0  0  0  0  0  0  0  0  0  0  0
  1  2  1  0
  2  3  1  0
  3  4  1  0
  4  5  1  0
  1  5  1  0
  5  6  1  0
  6  7  1  6
  7  8  1  0
  8  9  3  0
  6 10  1  0
 10 11  1  0
 10 12  1  0
 12 13  2  0
 13 14  1  0
 11 14  2  0
 14 15  1  0
 15 16  2  0
 16 17  1  0
 17 18  2  0
 18 19  1  0
 15 20  1  0
 19 20  2  0
 20 21  1  0
 21 22  2  0
 19 23  1  0
 22 23  1  0
M  END
