# Supplementary material for: Accurate structure prediction of biomolecular interactions with AlphaFold 3
Source: Nature. 2024 May 8;630(8016):493–500. doi: 10.1038/s41586-024-07487-w (PMC11168924; doi:10.1038/s41586-024-07487-w)
Supplement: Supplementary file 3 — AF3 predictions for the Posebusters benchmark and outputs of the Posebusters checks for those predictions. [file 41586_2024_7487_MOESM3_ESM.zip › 6X8D_ARA_pred_context_pose.pdb]

TITLE     6X8D                                                                  
REVDAT   1   01-OCT-21         0                                                
REMARK   6                                                                      
REMARK   6 PDB GENERATED WITH DEEPMIND STRUCTURE CLASS VERSION 1.0.2.           
SEQRES   1 J  190  GLN ASP ASP SER THR PRO ASP SER LEU PHE ALA GLY LEU          
SEQRES   2 J  190  VAL GLY GLU TYR TYR GLY THR ASN SER GLN LEU ASN ASN          
SEQRES   3 J  190  ILE SER ASP PHE ARG ALA LEU VAL ASP SER LYS GLU ALA          
SEQRES   4 J  190  ASP ALA THR PHE GLU ALA ALA ASN ILE SER TYR GLY ARG          
SEQRES   5 J  190  GLY SER SER ASP VAL ALA LYS GLY THR HIS LEU GLN GLU          
SEQRES   6 J  190  PHE LEU GLY SER ASP ALA SER THR LEU SER THR ASP PRO          
SEQRES   7 J  190  GLY ASP ASN THR ASP GLY GLY ILE TYR LEU GLN GLY TYR          
SEQRES   8 J  190  VAL TYR LEU GLU ALA GLY THR TYR ASN PHE LYS VAL THR          
SEQRES   9 J  190  ALA ASP ASP GLY TYR GLU ILE THR ILE ASN GLY ASN PRO          
SEQRES  10 J  190  VAL ALA THR VAL ASP ASN ASN GLN SER VAL TYR THR VAL          
SEQRES  11 J  190  THR HIS ALA SER PHE THR ILE SER GLU SER GLY TYR GLN          
SEQRES  12 J  190  ALA ILE ASP MET ILE TRP TRP ASP GLN GLY GLY ASP TYR          
SEQRES  13 J  190  VAL PHE GLN PRO THR LEU SER ALA ASP GLY GLY SER THR          
SEQRES  14 J  190  TYR PHE VAL LEU ASP SER ALA ILE LEU SER SER THR GLY          
SEQRES  15 J  190  GLU THR PRO TYR THR THR ALA GLN                              
HET     CA  Q   1       1                                                       
HET     CA  F   1       1                                                       
HETNAM      CA ?                                                                
MODEL        1                                                                  
ATOM      1  N   GLN J   1      24.741  25.449  64.290  0.12 47.41           N  
ATOM      2  CA  GLN J   1      25.871  24.750  64.931  0.12 51.64           C  
ATOM      3  C   GLN J   1      26.931  25.758  65.365  0.12 53.09           C  
ATOM      4  O   GLN J   1      27.185  26.738  64.664  0.12 49.36           O  
ATOM      5  CB  GLN J   1      26.490  23.712  63.990  0.10 49.21           C  
ATOM      6  CG  GLN J   1      25.544  22.552  63.664  0.08 43.46           C  
ATOM      7  CD  GLN J   1      26.116  21.596  62.629  0.08 39.54           C  
ATOM      8  OE1 GLN J   1      26.865  21.999  61.723  0.08 36.96           O  
ATOM      9  NE2 GLN J   1      25.763  20.326  62.731  0.11 37.47           N  
ATOM     10  N   ASP J   2      27.554  25.500  66.506  0.12 53.17           N  
ATOM     11  CA  ASP J   2      28.591  26.362  67.051  0.11 53.68           C  
ATOM     12  C   ASP J   2      29.924  25.624  67.099  0.12 55.09           C  
ATOM     13  O   ASP J   2      29.968  24.411  67.319  0.12 51.55           O  
ATOM     14  CB  ASP J   2      28.241  26.793  68.480  0.12 50.34           C  
ATOM     15  CG  ASP J   2      26.972  27.616  68.587  0.13 46.96           C  
ATOM     16  OD1 ASP J   2      26.638  28.340  67.628  0.14 44.02           O  
ATOM     17  OD2 ASP J   2      26.328  27.549  69.653  0.14 45.58           O  
ATOM     18  N   ASP J   3      30.987  26.353  66.929  0.13 53.95           N  
ATOM     19  CA  ASP J   3      32.352  25.866  67.104  0.12 54.74           C  
ATOM     20  C   ASP J   3      32.968  26.663  68.246  0.13 56.97           C  
ATOM     21  O   ASP J   3      33.199  27.867  68.112  0.13 53.58           O  
ATOM     22  CB  ASP J   3      33.140  26.063  65.806  0.12 51.32           C  
ATOM     23  CG  ASP J   3      34.627  25.802  65.961  0.13 48.09           C  
ATOM     24  OD1 ASP J   3      35.025  25.076  66.894  0.14 45.03           O  
ATOM     25  OD2 ASP J   3      35.398  26.345  65.140  0.14 46.20           O  
ATOM     26  N   SER J   4      33.215  25.986  69.365  0.13 52.07           N  
ATOM     27  CA  SER J   4      33.695  26.673  70.563  0.13 52.76           C  
ATOM     28  C   SER J   4      35.213  26.835  70.613  0.13 54.89           C  
ATOM     29  O   SER J   4      35.730  27.444  71.558  0.13 51.55           O  
ATOM     30  CB  SER J   4      33.228  25.929  71.814  0.12 48.79           C  
ATOM     31  OG  SER J   4      33.810  24.642  71.876  0.10 45.23           O  
ATOM     32  N   THR J   5      35.927  26.307  69.631  0.24 56.98           N  
ATOM     33  CA  THR J   5      37.390  26.349  69.654  0.24 57.87           C  
ATOM     34  C   THR J   5      37.932  27.594  68.943  0.24 59.28           C  
ATOM     35  O   THR J   5      37.252  28.192  68.101  0.24 56.60           O  
ATOM     36  CB  THR J   5      38.002  25.093  69.011  0.20 54.36           C  
ATOM     37  OG1 THR J   5      37.764  25.097  67.605  0.18 50.34           O  
ATOM     38  CG2 THR J   5      37.420  23.823  69.628  0.18 49.46           C  
ATOM     39  N   PRO J   6      39.173  27.985  69.268  0.31 56.76           N  
ATOM     40  CA  PRO J   6      39.805  29.095  68.541  0.30 57.42           C  
ATOM     41  C   PRO J   6      39.998  28.762  67.067  0.30 60.04           C  
ATOM     42  O   PRO J   6      40.088  27.589  66.689  0.30 57.29           O  
ATOM     43  CB  PRO J   6      41.160  29.251  69.238  0.26 53.10           C  
ATOM     44  CG  PRO J   6      40.994  28.600  70.568  0.28 51.23           C  
ATOM     45  CD  PRO J   6      40.027  27.481  70.348  0.26 52.34           C  
ATOM     46  N   ASP J   7      40.084  29.791  66.236  0.49 70.55           N  
ATOM     47  CA  ASP J   7      40.275  29.613  64.797  0.47 74.12           C  
ATOM     48  C   ASP J   7      41.763  29.499  64.473  0.48 77.00           C  
ATOM     49  O   ASP J   7      42.322  30.313  63.730  0.48 73.96           O  
ATOM     50  CB  ASP J   7      39.629  30.772  64.033  0.48 66.93           C  
ATOM     51  CG  ASP J   7      38.122  30.820  64.190  0.46 58.86           C  
ATOM     52  OD1 ASP J   7      37.523  29.785  64.544  0.45 53.00           O  
ATOM     53  OD2 ASP J   7      37.547  31.894  63.953  0.45 52.27           O  
ATOM     54  N   SER J   8      42.400  28.478  65.033  0.86 84.67           N  
ATOM     55  CA  SER J   8      43.813  28.227  64.808  0.85 90.20           C  
ATOM     56  C   SER J   8      43.992  27.113  63.784  0.85 93.57           C  
ATOM     57  O   SER J   8      43.080  26.319  63.534  0.85 92.83           O  
ATOM     58  CB  SER J   8      44.502  27.867  66.122  0.85 84.07           C  
ATOM     59  OG  SER J   8      43.875  26.761  66.728  0.83 73.18           O  
ATOM     60  N   LEU J   9      45.169  27.069  63.192  0.97 94.54           N  
ATOM     61  CA  LEU J   9      45.495  26.092  62.162  0.97 95.84           C  
ATOM     62  C   LEU J   9      46.178  24.882  62.780  0.97 96.32           C  
ATOM     63  O   LEU J   9      47.187  25.027  63.475  0.97 95.90           O  
ATOM     64  CB  LEU J   9      46.408  26.739  61.120  0.97 94.93           C  
ATOM     65  CG  LEU J   9      46.986  25.817  60.044  0.96 92.81           C  
ATOM     66  CD1 LEU J   9      45.889  25.166  59.220  0.96 92.06           C  
ATOM     67  CD2 LEU J   9      47.935  26.604  59.148  0.96 91.27           C  
ATOM     68  N   PHE J  10      45.637  23.688  62.524  1.00 97.50           N  
ATOM     69  CA  PHE J  10      46.268  22.438  62.930  1.00 97.62           C  
ATOM     70  C   PHE J  10      45.866  21.328  61.968  1.00 97.87           C  
ATOM     71  O   PHE J  10      44.941  21.481  61.164  1.00 97.82           O  
ATOM     72  CB  PHE J  10      45.927  22.070  64.390  1.00 97.30           C  
ATOM     73  CG  PHE J  10      44.458  21.882  64.661  1.00 97.40           C  
ATOM     74  CD1 PHE J  10      43.674  22.953  65.051  1.00 96.97           C  
ATOM     75  CD2 PHE J  10      43.866  20.637  64.532  1.00 96.90           C  
ATOM     76  CE1 PHE J  10      42.318  22.786  65.309  1.00 96.47           C  
ATOM     77  CE2 PHE J  10      42.512  20.458  64.786  1.00 96.44           C  
ATOM     78  CZ  PHE J  10      41.741  21.537  65.174  1.00 96.39           C  
ATOM     79  N   ALA J  11      46.592  20.209  62.047  1.00 97.85           N  
ATOM     80  CA  ALA J  11      46.403  19.090  61.132  1.00 98.05           C  
ATOM     81  C   ALA J  11      45.338  18.141  61.663  1.00 98.23           C  
ATOM     82  O   ALA J  11      45.629  17.029  62.119  1.00 98.13           O  
ATOM     83  CB  ALA J  11      47.725  18.370  60.902  1.00 97.79           C  
ATOM     84  N   GLY J  12      44.105  18.602  61.608  1.00 98.26           N  
ATOM     85  CA  GLY J  12      42.976  17.815  62.063  1.00 98.35           C  
ATOM     86  C   GLY J  12      41.698  18.591  61.853  1.00 98.41           C  
ATOM     87  O   GLY J  12      41.720  19.720  61.358  1.00 98.38           O  
ATOM     88  N   LEU J  13      40.586  17.981  62.226  1.00 98.50           N  
ATOM     89  CA  LEU J  13      39.298  18.665  62.221  1.00 98.57           C  
ATOM     90  C   LEU J  13      39.019  19.244  63.602  1.00 98.50           C  
ATOM     91  O   LEU J  13      39.440  18.683  64.621  1.00 98.52           O  
ATOM     92  CB  LEU J  13      38.172  17.709  61.820  1.00 98.68           C  
ATOM     93  CG  LEU J  13      38.369  16.967  60.495  1.00 98.68           C  
ATOM     94  CD1 LEU J  13      37.150  16.095  60.200  1.00 98.60           C  
ATOM     95  CD2 LEU J  13      38.640  17.923  59.343  1.00 98.58           C  
ATOM     96  N   VAL J  14      38.291  20.353  63.629  1.00 98.18           N  
ATOM     97  CA  VAL J  14      37.826  20.929  64.890  1.00 98.16           C  
ATOM     98  C   VAL J  14      36.768  19.996  65.462  1.00 98.29           C  
ATOM     99  O   VAL J  14      35.745  19.747  64.816  1.00 98.26           O  
ATOM    100  CB  VAL J  14      37.241  22.333  64.667  1.00 97.81           C  
ATOM    101  CG1 VAL J  14      36.654  22.879  65.962  1.00 96.89           C  
ATOM    102  CG2 VAL J  14      38.312  23.274  64.112  1.00 97.10           C  
ATOM    103  N   GLY J  15      37.012  19.463  66.659  1.00 98.39           N  
ATOM    104  CA  GLY J  15      36.117  18.505  67.282  1.00 98.44           C  
ATOM    105  C   GLY J  15      35.358  19.100  68.447  1.00 98.40           C  
ATOM    106  O   GLY J  15      35.917  19.835  69.264  1.00 98.34           O  
ATOM    107  N   GLU J  16      34.075  18.755  68.521  1.00 98.65           N  
ATOM    108  CA  GLU J  16      33.220  19.135  69.637  1.00 98.66           C  
ATOM    109  C   GLU J  16      32.498  17.902  70.148  1.00 98.78           C  
ATOM    110  O   GLU J  16      32.061  17.060  69.361  1.00 98.78           O  
ATOM    111  CB  GLU J  16      32.191  20.184  69.213  1.00 98.52           C  
ATOM    112  CG  GLU J  16      32.810  21.485  68.732  1.00 98.10           C  
ATOM    113  CD  GLU J  16      31.789  22.561  68.399  1.00 97.80           C  
ATOM    114  OE1 GLU J  16      30.609  22.235  68.150  1.00 96.41           O  
ATOM    115  OE2 GLU J  16      32.175  23.751  68.380  1.00 96.34           O  
ATOM    116  N   TYR J  17      32.361  17.807  71.464  1.00 98.81           N  
ATOM    117  CA  TYR J  17      31.588  16.747  72.096  1.00 98.86           C  
ATOM    118  C   TYR J  17      30.365  17.352  72.782  1.00 98.83           C  
ATOM    119  O   TYR J  17      30.472  18.390  73.450  1.00 98.84           O  
ATOM    120  CB  TYR J  17      32.429  15.979  73.126  1.00 98.90           C  
ATOM    121  CG  TYR J  17      31.583  15.023  73.941  1.00 98.93           C  
ATOM    122  CD1 TYR J  17      31.208  13.786  73.433  1.00 98.88           C  
ATOM    123  CD2 TYR J  17      31.101  15.391  75.191  1.00 98.86           C  
ATOM    124  CE1 TYR J  17      30.385  12.932  74.153  1.00 98.82           C  
ATOM    125  CE2 TYR J  17      30.276  14.541  75.920  1.00 98.84           C  
ATOM    126  CZ  TYR J  17      29.926  13.318  75.396  1.00 98.89           C  
ATOM    127  OH  TYR J  17      29.109  12.478  76.114  1.00 98.81           O  
ATOM    128  N   TYR J  18      29.228  16.667  72.642  1.00 98.94           N  
ATOM    129  CA  TYR J  18      27.967  17.063  73.264  1.00 98.94           C  
ATOM    130  C   TYR J  18      27.360  15.865  73.967  1.00 98.95           C  
ATOM    131  O   TYR J  18      27.115  14.833  73.341  1.00 98.94           O  
ATOM    132  CB  TYR J  18      26.968  17.566  72.211  1.00 98.90           C  
ATOM    133  CG  TYR J  18      27.388  18.845  71.522  1.00 98.88           C  
ATOM    134  CD1 TYR J  18      28.268  18.822  70.445  1.00 98.81           C  
ATOM    135  CD2 TYR J  18      26.908  20.076  71.954  1.00 98.76           C  
ATOM    136  CE1 TYR J  18      28.659  19.998  69.814  1.00 98.64           C  
ATOM    137  CE2 TYR J  18      27.290  21.258  71.329  1.00 98.66           C  
ATOM    138  CZ  TYR J  18      28.165  21.210  70.263  1.00 98.67           C  
ATOM    139  OH  TYR J  18      28.550  22.378  69.642  1.00 98.39           O  
ATOM    140  N   GLY J  19      27.093  16.017  75.259  1.00 98.94           N  
ATOM    141  CA  GLY J  19      26.360  15.026  76.025  1.00 98.93           C  
ATOM    142  C   GLY J  19      24.953  15.505  76.327  1.00 98.93           C  
ATOM    143  O   GLY J  19      24.688  16.712  76.389  1.00 98.84           O  
ATOM    144  N   THR J  20      24.051  14.557  76.524  1.00 98.96           N  
ATOM    145  CA  THR J  20      22.663  14.887  76.836  1.00 98.96           C  
ATOM    146  C   THR J  20      22.004  13.720  77.553  1.00 98.95           C  
ATOM    147  O   THR J  20      22.394  12.567  77.371  1.00 98.91           O  
ATOM    148  CB  THR J  20      21.871  15.237  75.556  1.00 98.93           C  
ATOM    149  OG1 THR J  20      20.545  15.649  75.904  1.00 98.69           O  
ATOM    150  CG2 THR J  20      21.790  14.056  74.593  1.00 98.65           C  
ATOM    151  N   ASN J  21      20.991  14.029  78.355  1.00 98.90           N  
ATOM    152  CA  ASN J  21      20.128  12.996  78.913  1.00 98.85           C  
ATOM    153  C   ASN J  21      18.865  12.803  78.083  1.00 98.77           C  
ATOM    154  O   ASN J  21      18.038  11.951  78.411  1.00 98.29           O  
ATOM    155  CB  ASN J  21      19.793  13.310  80.371  1.00 98.72           C  
ATOM    156  CG  ASN J  21      21.018  13.234  81.258  1.00 98.28           C  
ATOM    157  OD1 ASN J  21      21.871  12.363  81.079  1.00 95.28           O  
ATOM    158  ND2 ASN J  21      21.121  14.153  82.204  1.00 94.43           N  
ATOM    159  N   SER J  22      18.716  13.574  77.017  1.00 98.78           N  
ATOM    160  CA  SER J  22      17.637  13.368  76.055  1.00 98.69           C  
ATOM    161  C   SER J  22      17.999  12.239  75.101  1.00 98.81           C  
ATOM    162  O   SER J  22      19.174  12.003  74.812  1.00 98.66           O  
ATOM    163  CB  SER J  22      17.376  14.645  75.262  1.00 98.04           C  
ATOM    164  OG  SER J  22      16.934  15.692  76.114  1.00 90.30           O  
ATOM    165  N   GLN J  23      16.972  11.561  74.601  1.00 98.87           N  
ATOM    166  CA  GLN J  23      17.191  10.442  73.692  1.00 98.87           C  
ATOM    167  C   GLN J  23      17.584  10.929  72.299  1.00 98.90           C  
ATOM    168  O   GLN J  23      16.876  11.739  71.695  1.00 98.80           O  
ATOM    169  CB  GLN J  23      15.924   9.586  73.617  1.00 98.69           C  
ATOM    170  CG  GLN J  23      16.033   8.393  72.661  1.00 97.77           C  
ATOM    171  CD  GLN J  23      17.155   7.447  73.023  1.00 97.76           C  
ATOM    172  OE1 GLN J  23      17.539   7.317  74.192  1.00 94.30           O  
ATOM    173  NE2 GLN J  23      17.708   6.779  72.016  1.00 94.92           N  
ATOM    174  N   LEU J  24      18.700  10.416  71.794  1.00 98.95           N  
ATOM    175  CA  LEU J  24      19.133  10.676  70.422  1.00 98.95           C  
ATOM    176  C   LEU J  24      18.737   9.499  69.541  1.00 98.94           C  
ATOM    177  O   LEU J  24      19.135   8.361  69.802  1.00 98.85           O  
ATOM    178  CB  LEU J  24      20.651  10.882  70.366  1.00 98.93           C  
ATOM    179  CG  LEU J  24      21.196  12.077  71.157  1.00 98.88           C  
ATOM    180  CD1 LEU J  24      22.724  12.090  71.092  1.00 98.87           C  
ATOM    181  CD2 LEU J  24      20.631  13.395  70.629  1.00 98.84           C  
ATOM    182  N   ASN J  25      17.977   9.792  68.487  1.00 98.94           N  
ATOM    183  CA  ASN J  25      17.458   8.758  67.590  1.00 98.91           C  
ATOM    184  C   ASN J  25      17.895   8.901  66.141  1.00 98.92           C  
ATOM    185  O   ASN J  25      17.783   7.939  65.370  1.00 98.79           O  
ATOM    186  CB  ASN J  25      15.924   8.756  67.621  1.00 98.79           C  
ATOM    187  CG  ASN J  25      15.374   8.227  68.926  1.00 98.29           C  
ATOM    188  OD1 ASN J  25      15.837   7.208  69.440  1.00 94.99           O  
ATOM    189  ND2 ASN J  25      14.377   8.911  69.465  1.00 94.22           N  
ATOM    190  N   ASN J  26      18.344  10.091  65.756  1.00 98.96           N  
ATOM    191  CA  ASN J  26      18.591  10.365  64.350  1.00 98.95           C  
ATOM    192  C   ASN J  26      19.447  11.615  64.189  1.00 98.96           C  
ATOM    193  O   ASN J  26      19.810  12.277  65.169  1.00 98.92           O  
ATOM    194  CB  ASN J  26      17.259  10.497  63.587  1.00 98.90           C  
ATOM    195  CG  ASN J  26      16.318  11.491  64.229  1.00 98.75           C  
ATOM    196  OD1 ASN J  26      16.730  12.570  64.662  1.00 96.56           O  
ATOM    197  ND2 ASN J  26      15.041  11.136  64.300  1.00 95.25           N  
ATOM    198  N   ILE J  27      19.783  11.916  62.936  1.00 98.90           N  
ATOM    199  CA  ILE J  27      20.623  13.064  62.616  1.00 98.87           C  
ATOM    200  C   ILE J  27      19.988  14.365  63.097  1.00 98.87           C  
ATOM    201  O   ILE J  27      20.675  15.217  63.671  1.00 98.81           O  
ATOM    202  CB  ILE J  27      20.917  13.115  61.098  1.00 98.82           C  
ATOM    203  CG1 ILE J  27      21.874  11.977  60.720  1.00 98.45           C  
ATOM    204  CG2 ILE J  27      21.484  14.474  60.682  1.00 98.45           C  
ATOM    205  CD1 ILE J  27      21.902  11.675  59.228  1.00 97.07           C  
ATOM    206  N   SER J  28      18.690  14.536  62.881  1.00 98.89           N  
ATOM    207  CA  SER J  28      18.057  15.791  63.273  1.00 98.86           C  
ATOM    208  C   SER J  28      18.113  15.997  64.785  1.00 98.88           C  
ATOM    209  O   SER J  28      18.313  17.126  65.248  1.00 98.81           O  
ATOM    210  CB  SER J  28      16.623  15.883  62.743  1.00 98.67           C  
ATOM    211  OG  SER J  28      15.771  14.929  63.330  1.00 87.82           O  
ATOM    212  N   ASP J  29      17.977  14.931  65.567  1.00 98.90           N  
ATOM    213  CA  ASP J  29      18.109  15.042  67.019  1.00 98.89           C  
ATOM    214  C   ASP J  29      19.499  15.538  67.398  1.00 98.88           C  
ATOM    215  O   ASP J  29      19.648  16.428  68.245  1.00 98.83           O  
ATOM    216  CB  ASP J  29      17.889  13.689  67.703  1.00 98.88           C  
ATOM    217  CG  ASP J  29      16.461  13.206  67.719  1.00 98.72           C  
ATOM    218  OD1 ASP J  29      15.535  13.988  67.403  1.00 98.40           O  
ATOM    219  OD2 ASP J  29      16.273  12.022  68.077  1.00 98.37           O  
ATOM    220  N   PHE J  30      20.529  14.942  66.799  1.00 98.94           N  
ATOM    221  CA  PHE J  30      21.879  15.319  67.189  1.00 98.93           C  
ATOM    222  C   PHE J  30      22.245  16.715  66.694  1.00 98.90           C  
ATOM    223  O   PHE J  30      22.864  17.491  67.431  1.00 98.84           O  
ATOM    224  CB  PHE J  30      22.920  14.285  66.747  1.00 98.93           C  
ATOM    225  CG  PHE J  30      24.276  14.577  67.326  1.00 98.93           C  
ATOM    226  CD1 PHE J  30      24.477  14.514  68.698  1.00 98.86           C  
ATOM    227  CD2 PHE J  30      25.330  14.972  66.524  1.00 98.87           C  
ATOM    228  CE1 PHE J  30      25.706  14.843  69.259  1.00 98.79           C  
ATOM    229  CE2 PHE J  30      26.565  15.301  67.075  1.00 98.79           C  
ATOM    230  CZ  PHE J  30      26.750  15.234  68.443  1.00 98.82           C  
ATOM    231  N   ARG J  31      21.861  17.069  65.471  1.00 98.82           N  
ATOM    232  CA  ARG J  31      22.140  18.429  65.009  1.00 98.67           C  
ATOM    233  C   ARG J  31      21.404  19.461  65.864  1.00 98.61           C  
ATOM    234  O   ARG J  31      21.944  20.538  66.136  1.00 98.42           O  
ATOM    235  CB  ARG J  31      21.823  18.588  63.519  1.00 98.39           C  
ATOM    236  CG  ARG J  31      22.821  17.834  62.625  1.00 95.90           C  
ATOM    237  CD  ARG J  31      22.825  18.366  61.193  1.00 93.98           C  
ATOM    238  NE  ARG J  31      23.721  17.607  60.313  1.00 93.61           N  
ATOM    239  CZ  ARG J  31      25.022  17.863  60.132  1.00 93.12           C  
ATOM    240  NH1 ARG J  31      25.610  18.869  60.772  1.00 89.22           N  
ATOM    241  NH2 ARG J  31      25.733  17.106  59.307  1.00 89.92           N  
ATOM    242  N   ALA J  32      20.193  19.148  66.318  1.00 98.73           N  
ATOM    243  CA  ALA J  32      19.485  20.050  67.224  1.00 98.74           C  
ATOM    244  C   ALA J  32      20.240  20.218  68.538  1.00 98.73           C  
ATOM    245  O   ALA J  32      20.321  21.326  69.080  1.00 98.61           O  
ATOM    246  CB  ALA J  32      18.065  19.550  67.473  1.00 98.63           C  
ATOM    247  N   LEU J  33      20.802  19.130  69.060  1.00 98.84           N  
ATOM    248  CA  LEU J  33      21.608  19.216  70.277  1.00 98.84           C  
ATOM    249  C   LEU J  33      22.823  20.116  70.066  1.00 98.76           C  
ATOM    250  O   LEU J  33      23.112  20.994  70.886  1.00 98.64           O  
ATOM    251  CB  LEU J  33      22.047  17.818  70.718  1.00 98.85           C  
ATOM    252  CG  LEU J  33      22.982  17.761  71.930  1.00 98.78           C  
ATOM    253  CD1 LEU J  33      22.289  18.291  73.183  1.00 98.72           C  
ATOM    254  CD2 LEU J  33      23.467  16.329  72.145  1.00 98.68           C  
ATOM    255  N   VAL J  34      23.535  19.911  68.960  1.00 98.76           N  
ATOM    256  CA  VAL J  34      24.706  20.732  68.646  1.00 98.68           C  
ATOM    257  C   VAL J  34      24.330  22.214  68.601  1.00 98.54           C  
ATOM    258  O   VAL J  34      25.064  23.072  69.103  1.00 98.25           O  
ATOM    259  CB  VAL J  34      25.348  20.278  67.317  1.00 98.61           C  
ATOM    260  CG1 VAL J  34      26.434  21.255  66.865  1.00 98.43           C  
ATOM    261  CG2 VAL J  34      25.923  18.867  67.453  1.00 98.53           C  
ATOM    262  N   ASP J  35      23.182  22.518  68.008  1.00 98.51           N  
ATOM    263  CA  ASP J  35      22.750  23.906  67.863  1.00 98.27           C  
ATOM    264  C   ASP J  35      22.177  24.506  69.146  1.00 98.20           C  
ATOM    265  O   ASP J  35      22.073  25.732  69.259  1.00 97.73           O  
ATOM    266  CB  ASP J  35      21.723  24.018  66.731  1.00 97.66           C  
ATOM    267  CG  ASP J  35      22.336  23.846  65.351  1.00 91.04           C  
ATOM    268  OD1 ASP J  35      23.579  23.899  65.225  1.00 89.86           O  
ATOM    269  OD2 ASP J  35      21.562  23.676  64.385  1.00 89.12           O  
ATOM    270  N   SER J  36      21.825  23.666  70.124  1.00 98.44           N  
ATOM    271  CA  SER J  36      21.124  24.129  71.317  1.00 98.24           C  
ATOM    272  C   SER J  36      22.029  24.721  72.392  1.00 98.15           C  
ATOM    273  O   SER J  36      21.543  25.443  73.270  1.00 97.69           O  
ATOM    274  CB  SER J  36      20.315  22.989  71.933  1.00 97.89           C  
ATOM    275  OG  SER J  36      21.148  22.051  72.603  1.00 95.36           O  
ATOM    276  N   LYS J  37      23.313  24.399  72.362  1.00 98.31           N  
ATOM    277  CA  LYS J  37      24.215  24.812  73.434  1.00 98.12           C  
ATOM    278  C   LYS J  37      25.653  24.795  72.942  1.00 98.07           C  
ATOM    279  O   LYS J  37      25.952  24.256  71.874  1.00 97.77           O  
ATOM    280  CB  LYS J  37      24.076  23.894  74.662  1.00 97.81           C  
ATOM    281  CG  LYS J  37      24.512  22.456  74.431  1.00 96.97           C  
ATOM    282  CD  LYS J  37      24.448  21.643  75.720  1.00 96.23           C  
ATOM    283  CE  LYS J  37      24.989  20.242  75.521  1.00 95.25           C  
ATOM    284  NZ  LYS J  37      25.090  19.494  76.809  1.00 93.74           N  
ATOM    285  N   GLU J  38      26.531  25.384  73.749  1.00 98.16           N  
ATOM    286  CA  GLU J  38      27.959  25.310  73.478  1.00 98.09           C  
ATOM    287  C   GLU J  38      28.455  23.894  73.776  1.00 98.39           C  
ATOM    288  O   GLU J  38      27.903  23.194  74.628  1.00 98.25           O  
ATOM    289  CB  GLU J  38      28.714  26.336  74.323  1.00 97.31           C  
ATOM    290  CG  GLU J  38      30.088  26.691  73.794  0.98 91.95           C  
ATOM    291  CD  GLU J  38      30.064  27.363  72.431  0.96 84.06           C  
ATOM    292  OE1 GLU J  38      29.090  28.077  72.115  0.96 77.87           O  
ATOM    293  OE2 GLU J  38      31.037  27.174  71.670  0.96 78.99           O  
ATOM    294  N   ALA J  39      29.493  23.469  73.074  1.00 98.41           N  
ATOM    295  CA  ALA J  39      30.055  22.139  73.276  1.00 98.51           C  
ATOM    296  C   ALA J  39      30.469  21.921  74.729  1.00 98.52           C  
ATOM    297  O   ALA J  39      30.981  22.829  75.391  1.00 98.40           O  
ATOM    298  CB  ALA J  39      31.260  21.933  72.361  1.00 98.40           C  
ATOM    299  N   ASP J  40      30.278  20.685  75.202  1.00 98.70           N  
ATOM    300  CA  ASP J  40      30.721  20.307  76.542  1.00 98.66           C  
ATOM    301  C   ASP J  40      32.237  20.171  76.623  1.00 98.55           C  
ATOM    302  O   ASP J  40      32.822  20.356  77.693  1.00 98.30           O  
ATOM    303  CB  ASP J  40      30.073  18.986  76.955  1.00 98.65           C  
ATOM    304  CG  ASP J  40      28.565  19.071  77.035  1.00 98.48           C  
ATOM    305  OD1 ASP J  40      28.037  20.139  77.409  1.00 97.72           O  
ATOM    306  OD2 ASP J  40      27.905  18.060  76.719  1.00 97.57           O  
ATOM    307  N   ALA J  41      32.857  19.820  75.510  1.00 98.61           N  
ATOM    308  CA  ALA J  41      34.310  19.728  75.416  1.00 98.59           C  
ATOM    309  C   ALA J  41      34.706  19.876  73.960  1.00 98.53           C  
ATOM    310  O   ALA J  41      33.908  19.601  73.059  1.00 98.46           O  
ATOM    311  CB  ALA J  41      34.822  18.395  75.968  1.00 98.56           C  
ATOM    312  N   THR J  42      35.938  20.303  73.734  1.00 98.36           N  
ATOM    313  CA  THR J  42      36.495  20.407  72.396  1.00 98.25           C  
ATOM    314  C   THR J  42      37.762  19.570  72.301  1.00 98.33           C  
ATOM    315  O   THR J  42      38.371  19.222  73.321  1.00 98.30           O  
ATOM    316  CB  THR J  42      36.800  21.864  72.020  1.00 97.84           C  
ATOM    317  OG1 THR J  42      37.788  22.387  72.912  1.00 96.61           O  
ATOM    318  CG2 THR J  42      35.545  22.719  72.092  1.00 96.38           C  
ATOM    319  N   PHE J  43      38.146  19.224  71.082  1.00 98.36           N  
ATOM    320  CA  PHE J  43      39.356  18.450  70.847  1.00 98.47           C  
ATOM    321  C   PHE J  43      39.771  18.607  69.393  1.00 98.39           C  
ATOM    322  O   PHE J  43      39.039  19.165  68.577  1.00 98.33           O  
ATOM    323  CB  PHE J  43      39.154  16.962  71.208  1.00 98.60           C  
ATOM    324  CG  PHE J  43      38.103  16.249  70.388  1.00 98.74           C  
ATOM    325  CD1 PHE J  43      36.753  16.383  70.691  1.00 98.71           C  
ATOM    326  CD2 PHE J  43      38.463  15.429  69.327  1.00 98.71           C  
ATOM    327  CE1 PHE J  43      35.780  15.711  69.950  1.00 98.67           C  
ATOM    328  CE2 PHE J  43      37.499  14.755  68.583  1.00 98.69           C  
ATOM    329  CZ  PHE J  43      36.157  14.898  68.897  1.00 98.74           C  
ATOM    330  N   GLU J  44      40.966  18.117  69.088  1.00 98.44           N  
ATOM    331  CA  GLU J  44      41.462  18.093  67.719  1.00 98.38           C  
ATOM    332  C   GLU J  44      41.336  16.672  67.189  1.00 98.48           C  
ATOM    333  O   GLU J  44      41.952  15.745  67.720  1.00 98.43           O  
ATOM    334  CB  GLU J  44      42.914  18.573  67.666  1.00 98.07           C  
ATOM    335  CG  GLU J  44      43.068  20.003  68.169  1.00 97.26           C  
ATOM    336  CD  GLU J  44      44.481  20.538  68.095  1.00 96.80           C  
ATOM    337  OE1 GLU J  44      45.379  19.839  67.575  1.00 94.38           O  
ATOM    338  OE2 GLU J  44      44.696  21.676  68.567  1.00 94.21           O  
ATOM    339  N   ALA J  45      40.520  16.497  66.159  1.00 98.60           N  
ATOM    340  CA  ALA J  45      40.291  15.188  65.553  1.00 98.71           C  
ATOM    341  C   ALA J  45      41.333  14.978  64.463  1.00 98.69           C  
ATOM    342  O   ALA J  45      41.165  15.421  63.324  1.00 98.67           O  
ATOM    343  CB  ALA J  45      38.876  15.109  64.993  1.00 98.75           C  
ATOM    344  N   ALA J  46      42.424  14.315  64.829  1.00 98.68           N  
ATOM    345  CA  ALA J  46      43.593  14.182  63.963  1.00 98.60           C  
ATOM    346  C   ALA J  46      43.802  12.771  63.430  1.00 98.63           C  
ATOM    347  O   ALA J  46      44.639  12.569  62.546  1.00 98.35           O  
ATOM    348  CB  ALA J  46      44.843  14.644  64.706  1.00 98.19           C  
ATOM    349  N   ASN J  47      43.098  11.794  63.974  1.00 98.67           N  
ATOM    350  CA  ASN J  47      43.146  10.419  63.485  1.00 98.65           C  
ATOM    351  C   ASN J  47      41.766   9.831  63.724  1.00 98.76           C  
ATOM    352  O   ASN J  47      41.461   9.368  64.824  1.00 98.53           O  
ATOM    353  CB  ASN J  47      44.228   9.609  64.201  1.00 98.11           C  
ATOM    354  CG  ASN J  47      44.392   8.228  63.603  1.00 95.57           C  
ATOM    355  OD1 ASN J  47      45.002   8.068  62.546  1.00 88.62           O  
ATOM    356  ND2 ASN J  47      43.829   7.222  64.253  1.00 86.72           N  
ATOM    357  N   ILE J  48      40.929   9.892  62.698  1.00 98.83           N  
ATOM    358  CA  ILE J  48      39.504   9.645  62.875  1.00 98.83           C  
ATOM    359  C   ILE J  48      39.213   8.158  62.722  1.00 98.75           C  
ATOM    360  O   ILE J  48      38.753   7.682  61.676  1.00 97.99           O  
ATOM    361  CB  ILE J  48      38.666  10.533  61.939  1.00 98.63           C  
ATOM    362  CG1 ILE J  48      39.090  11.999  62.121  1.00 97.34           C  
ATOM    363  CG2 ILE J  48      37.174  10.367  62.240  1.00 97.50           C  
ATOM    364  CD1 ILE J  48      38.445  12.957  61.142  1.00 95.10           C  
ATOM    365  N   SER J  49      39.529   7.431  63.777  1.00 98.85           N  
ATOM    366  CA  SER J  49      39.239   6.010  63.890  1.00 98.76           C  
ATOM    367  C   SER J  49      39.022   5.753  65.368  1.00 98.79           C  
ATOM    368  O   SER J  49      39.972   5.493  66.111  1.00 98.50           O  
ATOM    369  CB  SER J  49      40.387   5.173  63.339  1.00 98.40           C  
ATOM    370  OG  SER J  49      40.052   3.801  63.343  1.00 96.23           O  
ATOM    371  N   TYR J  50      37.782   5.876  65.803  1.00 98.90           N  
ATOM    372  CA  TYR J  50      37.452   5.925  67.217  1.00 98.91           C  
ATOM    373  C   TYR J  50      36.881   4.592  67.678  1.00 98.86           C  
ATOM    374  O   TYR J  50      35.962   4.033  67.068  1.00 98.65           O  
ATOM    375  CB  TYR J  50      36.514   7.106  67.487  1.00 98.91           C  
ATOM    376  CG  TYR J  50      37.150   8.449  67.147  1.00 98.93           C  
ATOM    377  CD1 TYR J  50      38.519   8.652  67.295  1.00 98.83           C  
ATOM    378  CD2 TYR J  50      36.385   9.507  66.680  1.00 98.84           C  
ATOM    379  CE1 TYR J  50      39.108   9.879  66.992  1.00 98.77           C  
ATOM    380  CE2 TYR J  50      36.962  10.740  66.379  1.00 98.79           C  
ATOM    381  CZ  TYR J  50      38.321  10.918  66.540  1.00 98.84           C  
ATOM    382  OH  TYR J  50      38.895  12.137  66.250  1.00 98.66           O  
ATOM    383  N   GLY J  51      37.459   4.078  68.751  1.00 98.29           N  
ATOM    384  CA  GLY J  51      37.363   2.670  69.087  1.00 97.93           C  
ATOM    385  C   GLY J  51      36.060   2.195  69.693  1.00 98.39           C  
ATOM    386  O   GLY J  51      35.286   2.955  70.278  1.00 97.37           O  
ATOM    387  N   ARG J  52      35.847   0.899  69.563  1.00 98.64           N  
ATOM    388  CA  ARG J  52      34.647   0.267  70.097  1.00 98.54           C  
ATOM    389  C   ARG J  52      34.740   0.104  71.611  1.00 98.13           C  
ATOM    390  O   ARG J  52      35.771  -0.312  72.144  1.00 96.49           O  
ATOM    391  CB  ARG J  52      34.432  -1.091  69.437  1.00 98.27           C  
ATOM    392  CG  ARG J  52      33.162  -1.796  69.897  1.00 96.82           C  
ATOM    393  CD  ARG J  52      32.907  -3.050  69.085  1.00 95.87           C  
ATOM    394  NE  ARG J  52      31.669  -3.699  69.499  1.00 93.38           N  
ATOM    395  CZ  ARG J  52      31.113  -4.731  68.866  1.00 90.93           C  
ATOM    396  NH1 ARG J  52      31.689  -5.247  67.784  1.00 89.33           N  
ATOM    397  NH2 ARG J  52      29.977  -5.242  69.314  1.00 88.19           N  
ATOM    398  N   GLY J  53      33.658   0.432  72.280  1.00 98.71           N  
ATOM    399  CA  GLY J  53      33.515   0.179  73.697  1.00 98.67           C  
ATOM    400  C   GLY J  53      32.081  -0.184  74.013  1.00 98.73           C  
ATOM    401  O   GLY J  53      31.267  -0.415  73.114  1.00 98.53           O  
ATOM    402  N   SER J  54      31.772  -0.227  75.304  1.00 98.24           N  
ATOM    403  CA  SER J  54      30.436  -0.577  75.761  1.00 97.59           C  
ATOM    404  C   SER J  54      30.038   0.331  76.914  1.00 97.05           C  
ATOM    405  O   SER J  54      30.854   1.091  77.436  1.00 92.64           O  
ATOM    406  CB  SER J  54      30.382  -2.049  76.182  1.00 95.24           C  
ATOM    407  OG  SER J  54      31.273  -2.300  77.252  1.00 84.74           O  
ATOM    408  N   SER J  55      28.773   0.270  77.297  1.00 97.95           N  
ATOM    409  CA  SER J  55      28.274   0.969  78.483  1.00 97.89           C  
ATOM    410  C   SER J  55      28.315   2.495  78.365  1.00 98.28           C  
ATOM    411  O   SER J  55      28.601   3.189  79.346  1.00 97.18           O  
ATOM    412  CB  SER J  55      29.012   0.502  79.738  1.00 96.29           C  
ATOM    413  OG  SER J  55      28.893  -0.906  79.885  1.00 90.58           O  
ATOM    414  N   ASP J  56      27.997   3.004  77.189  1.00 98.68           N  
ATOM    415  CA  ASP J  56      27.715   4.414  76.908  1.00 98.71           C  
ATOM    416  C   ASP J  56      28.976   5.268  76.763  1.00 98.76           C  
ATOM    417  O   ASP J  56      29.759   5.408  77.709  1.00 98.64           O  
ATOM    418  CB  ASP J  56      26.830   5.071  77.971  1.00 98.54           C  
ATOM    419  CG  ASP J  56      25.584   4.276  78.337  1.00 98.17           C  
ATOM    420  OD1 ASP J  56      25.153   3.402  77.551  1.00 97.24           O  
ATOM    421  OD2 ASP J  56      25.031   4.544  79.431  1.00 96.75           O  
ATOM    422  N   VAL J  57      29.151   5.895  75.585  1.00 98.89           N  
ATOM    423  CA  VAL J  57      30.298   6.789  75.403  1.00 98.91           C  
ATOM    424  C   VAL J  57      30.243   7.972  76.371  1.00 98.91           C  
ATOM    425  O   VAL J  57      31.277   8.545  76.716  1.00 98.79           O  
ATOM    426  CB  VAL J  57      30.412   7.289  73.945  1.00 98.85           C  
ATOM    427  CG1 VAL J  57      29.402   8.400  73.652  1.00 98.22           C  
ATOM    428  CG2 VAL J  57      31.837   7.752  73.642  1.00 98.06           C  
ATOM    429  N   ALA J  58      29.049   8.339  76.818  1.00 98.82           N  
ATOM    430  CA  ALA J  58      28.828   9.531  77.630  1.00 98.82           C  
ATOM    431  C   ALA J  58      29.112   9.335  79.118  1.00 98.76           C  
ATOM    432  O   ALA J  58      28.871  10.252  79.904  1.00 98.43           O  
ATOM    433  CB  ALA J  58      27.399  10.033  77.434  1.00 98.75           C  
ATOM    434  N   LYS J  59      29.611   8.170  79.518  1.00 98.86           N  
ATOM    435  CA  LYS J  59      29.862   7.890  80.928  1.00 98.79           C  
ATOM    436  C   LYS J  59      31.338   7.693  81.247  1.00 98.84           C  
ATOM    437  O   LYS J  59      32.123   7.230  80.417  1.00 98.69           O  
ATOM    438  CB  LYS J  59      29.061   6.669  81.386  1.00 98.35           C  
ATOM    439  CG  LYS J  59      27.555   6.920  81.347  1.00 94.44           C  
ATOM    440  CD  LYS J  59      26.773   6.120  82.359  0.99 92.06           C  
ATOM    441  CE  LYS J  59      25.319   6.567  82.433  0.99 87.74           C  
ATOM    442  NZ  LYS J  59      24.604   6.411  81.140  0.99 79.89           N  
ATOM    443  N   GLY J  60      31.702   8.034  82.471  1.00 98.76           N  
ATOM    444  CA  GLY J  60      33.045   7.810  82.975  1.00 98.72           C  
ATOM    445  C   GLY J  60      34.090   8.476  82.109  1.00 98.74           C  
ATOM    446  O   GLY J  60      33.959   9.647  81.749  1.00 98.40           O  
ATOM    447  N   THR J  61      35.125   7.724  81.783  1.00 98.76           N  
ATOM    448  CA  THR J  61      36.165   8.167  80.864  1.00 98.69           C  
ATOM    449  C   THR J  61      36.036   7.480  79.506  1.00 98.75           C  
ATOM    450  O   THR J  61      37.016   7.377  78.761  1.00 98.62           O  
ATOM    451  CB  THR J  61      37.566   7.932  81.450  1.00 98.35           C  
ATOM    452  OG1 THR J  61      37.735   6.545  81.744  1.00 97.40           O  
ATOM    453  CG2 THR J  61      37.758   8.749  82.720  1.00 97.05           C  
ATOM    454  N   HIS J  62      34.839   7.034  79.167  1.00 98.85           N  
ATOM    455  CA  HIS J  62      34.647   6.313  77.921  1.00 98.86           C  
ATOM    456  C   HIS J  62      34.916   7.176  76.697  1.00 98.86           C  
ATOM    457  O   HIS J  62      35.395   6.658  75.689  1.00 98.77           O  
ATOM    458  CB  HIS J  62      33.241   5.721  77.848  1.00 98.80           C  
ATOM    459  CG  HIS J  62      32.990   4.663  78.873  1.00 98.63           C  
ATOM    460  ND1 HIS J  62      31.728   4.204  79.175  1.00 94.63           N  
ATOM    461  CD2 HIS J  62      33.846   3.978  79.670  1.00 94.35           C  
ATOM    462  CE1 HIS J  62      31.811   3.277  80.113  1.00 95.01           C  
ATOM    463  NE2 HIS J  62      33.083   3.121  80.435  1.00 96.02           N  
ATOM    464  N   LEU J  63      34.630   8.481  76.778  1.00 98.94           N  
ATOM    465  CA  LEU J  63      34.946   9.360  75.650  1.00 98.95           C  
ATOM    466  C   LEU J  63      36.446   9.355  75.372  1.00 98.95           C  
ATOM    467  O   LEU J  63      36.875   9.265  74.218  1.00 98.92           O  
ATOM    468  CB  LEU J  63      34.450  10.782  75.920  1.00 98.93           C  
ATOM    469  CG  LEU J  63      34.797  11.807  74.837  1.00 98.83           C  
ATOM    470  CD1 LEU J  63      34.145  11.451  73.496  1.00 98.79           C  
ATOM    471  CD2 LEU J  63      34.384  13.206  75.282  1.00 98.75           C  
ATOM    472  N   GLN J  64      37.250   9.448  76.414  1.00 98.88           N  
ATOM    473  CA  GLN J  64      38.700   9.409  76.254  1.00 98.82           C  
ATOM    474  C   GLN J  64      39.152   8.088  75.644  1.00 98.78           C  
ATOM    475  O   GLN J  64      40.014   8.057  74.762  1.00 98.55           O  
ATOM    476  CB  GLN J  64      39.392   9.638  77.602  1.00 98.70           C  
ATOM    477  CG  GLN J  64      39.284  11.067  78.122  1.00 98.17           C  
ATOM    478  CD  GLN J  64      38.071  11.341  78.990  1.00 97.49           C  
ATOM    479  OE1 GLN J  64      37.007  10.722  78.840  1.00 93.94           O  
ATOM    480  NE2 GLN J  64      38.219  12.282  79.916  1.00 92.94           N  
ATOM    481  N   GLU J  65      38.567   6.991  76.112  1.00 98.70           N  
ATOM    482  CA  GLU J  65      38.914   5.682  75.572  1.00 98.54           C  
ATOM    483  C   GLU J  65      38.529   5.583  74.096  1.00 98.69           C  
ATOM    484  O   GLU J  65      39.293   5.075  73.266  1.00 98.49           O  
ATOM    485  CB  GLU J  65      38.239   4.589  76.403  1.00 97.83           C  
ATOM    486  CG  GLU J  65      38.748   4.558  77.840  0.99 91.65           C  
ATOM    487  CD  GLU J  65      37.901   3.725  78.781  0.99 86.12           C  
ATOM    488  OE1 GLU J  65      37.019   2.974  78.316  0.99 79.66           O  
ATOM    489  OE2 GLU J  65      38.121   3.827  80.009  0.99 81.91           O  
ATOM    490  N   PHE J  66      37.350   6.088  73.765  1.00 98.91           N  
ATOM    491  CA  PHE J  66      36.842   6.105  72.396  1.00 98.92           C  
ATOM    492  C   PHE J  66      37.772   6.877  71.464  1.00 98.90           C  
ATOM    493  O   PHE J  66      38.115   6.397  70.381  1.00 98.84           O  
ATOM    494  CB  PHE J  66      35.445   6.730  72.443  1.00 98.92           C  
ATOM    495  CG  PHE J  66      34.804   7.088  71.125  1.00 98.94           C  
ATOM    496  CD1 PHE J  66      34.300   6.111  70.280  1.00 98.87           C  
ATOM    497  CD2 PHE J  66      34.633   8.415  70.771  1.00 98.86           C  
ATOM    498  CE1 PHE J  66      33.645   6.454  69.103  1.00 98.82           C  
ATOM    499  CE2 PHE J  66      33.978   8.767  69.597  1.00 98.83           C  
ATOM    500  CZ  PHE J  66      33.486   7.786  68.763  1.00 98.88           C  
ATOM    501  N   LEU J  67      38.203   8.071  71.893  1.00 98.94           N  
ATOM    502  CA  LEU J  67      38.973   8.973  71.042  1.00 98.93           C  
ATOM    503  C   LEU J  67      40.428   8.554  70.839  1.00 98.90           C  
ATOM    504  O   LEU J  67      41.116   9.123  69.983  1.00 98.82           O  
ATOM    505  CB  LEU J  67      38.926  10.394  71.601  1.00 98.91           C  
ATOM    506  CG  LEU J  67      37.583  11.113  71.515  1.00 98.83           C  
ATOM    507  CD1 LEU J  67      37.678  12.467  72.221  1.00 98.77           C  
ATOM    508  CD2 LEU J  67      37.129  11.297  70.072  1.00 98.71           C  
ATOM    509  N   GLY J  68      40.926   7.604  71.613  1.00 98.73           N  
ATOM    510  CA  GLY J  68      42.298   7.153  71.446  1.00 98.59           C  
ATOM    511  C   GLY J  68      43.283   8.290  71.634  1.00 98.67           C  
ATOM    512  O   GLY J  68      43.173   9.079  72.569  1.00 98.37           O  
ATOM    513  N   SER J  69      44.253   8.406  70.718  1.00 98.52           N  
ATOM    514  CA  SER J  69      45.273   9.444  70.852  1.00 98.34           C  
ATOM    515  C   SER J  69      44.687  10.852  70.793  1.00 98.49           C  
ATOM    516  O   SER J  69      45.259  11.782  71.364  1.00 98.21           O  
ATOM    517  CB  SER J  69      46.352   9.276  69.780  1.00 97.62           C  
ATOM    518  OG  SER J  69      45.814   9.397  68.475  1.00 91.61           O  
ATOM    519  N   ASP J  70      43.535  11.022  70.135  1.00 98.68           N  
ATOM    520  CA  ASP J  70      42.902  12.339  70.062  1.00 98.70           C  
ATOM    521  C   ASP J  70      42.357  12.803  71.410  1.00 98.67           C  
ATOM    522  O   ASP J  70      42.063  13.989  71.582  1.00 98.54           O  
ATOM    523  CB  ASP J  70      41.791  12.353  69.009  1.00 98.70           C  
ATOM    524  CG  ASP J  70      42.315  12.324  67.578  1.00 98.68           C  
ATOM    525  OD1 ASP J  70      43.542  12.483  67.373  1.00 98.40           O  
ATOM    526  OD2 ASP J  70      41.484  12.164  66.653  1.00 98.33           O  
ATOM    527  N   ALA J  71      42.237  11.900  72.385  1.00 98.77           N  
ATOM    528  CA  ALA J  71      41.807  12.289  73.725  1.00 98.76           C  
ATOM    529  C   ALA J  71      42.776  13.259  74.389  1.00 98.73           C  
ATOM    530  O   ALA J  71      42.390  14.007  75.292  1.00 98.55           O  
ATOM    531  CB  ALA J  71      41.632  11.056  74.610  1.00 98.62           C  
ATOM    532  N   SER J  72      44.029  13.259  73.954  1.00 98.62           N  
ATOM    533  CA  SER J  72      45.031  14.113  74.584  1.00 98.42           C  
ATOM    534  C   SER J  72      44.759  15.599  74.385  1.00 98.26           C  
ATOM    535  O   SER J  72      45.308  16.423  75.119  1.00 97.58           O  
ATOM    536  CB  SER J  72      46.427  13.768  74.070  1.00 97.93           C  
ATOM    537  OG  SER J  72      46.521  14.011  72.681  1.00 91.61           O  
ATOM    538  N   THR J  73      43.929  15.955  73.408  1.00 98.37           N  
ATOM    539  CA  THR J  73      43.584  17.352  73.159  1.00 98.15           C  
ATOM    540  C   THR J  73      42.219  17.756  73.710  1.00 98.07           C  
ATOM    541  O   THR J  73      41.793  18.892  73.496  1.00 97.82           O  
ATOM    542  CB  THR J  73      43.648  17.687  71.659  1.00 97.91           C  
ATOM    543  OG1 THR J  73      42.764  16.832  70.930  1.00 97.72           O  
ATOM    544  CG2 THR J  73      45.068  17.525  71.119  1.00 97.65           C  
ATOM    545  N   LEU J  74      41.536  16.856  74.430  1.00 98.35           N  
ATOM    546  CA  LEU J  74      40.258  17.223  75.033  1.00 98.29           C  
ATOM    547  C   LEU J  74      40.436  18.396  75.991  1.00 98.32           C  
ATOM    548  O   LEU J  74      41.343  18.399  76.829  1.00 97.95           O  
ATOM    549  CB  LEU J  74      39.655  16.052  75.804  1.00 97.87           C  
ATOM    550  CG  LEU J  74      38.747  15.097  75.049  1.00 96.29           C  
ATOM    551  CD1 LEU J  74      38.404  13.924  75.960  1.00 96.41           C  
ATOM    552  CD2 LEU J  74      37.471  15.780  74.572  1.00 96.55           C  
ATOM    553  N   SER J  75      39.541  19.367  75.896  1.00 98.34           N  
ATOM    554  CA  SER J  75      39.617  20.547  76.749  1.00 98.20           C  
ATOM    555  C   SER J  75      39.249  20.254  78.199  1.00 98.15           C  
ATOM    556  O   SER J  75      39.710  20.949  79.109  1.00 97.84           O  
ATOM    557  CB  SER J  75      38.706  21.638  76.196  1.00 98.03           C  
ATOM    558  OG  SER J  75      37.357  21.203  76.155  1.00 97.89           O  
ATOM    559  N   THR J  76      38.418  19.248  78.404  1.00 98.41           N  
ATOM    560  CA  THR J  76      37.948  18.865  79.730  1.00 98.40           C  
ATOM    561  C   THR J  76      37.358  17.460  79.648  1.00 98.51           C  
ATOM    562  O   THR J  76      37.138  16.934  78.556  1.00 98.26           O  
ATOM    563  CB  THR J  76      36.901  19.862  80.261  1.00 97.99           C  
ATOM    564  OG1 THR J  76      36.624  19.599  81.637  1.00 96.32           O  
ATOM    565  CG2 THR J  76      35.608  19.792  79.455  1.00 95.57           C  
ATOM    566  N   ASP J  77      37.118  16.851  80.798  1.00 98.71           N  
ATOM    567  CA  ASP J  77      36.426  15.570  80.902  1.00 98.65           C  
ATOM    568  C   ASP J  77      34.951  15.868  81.166  1.00 98.61           C  
ATOM    569  O   ASP J  77      34.613  16.312  82.264  1.00 98.25           O  
ATOM    570  CB  ASP J  77      37.033  14.743  82.039  1.00 98.44           C  
ATOM    571  CG  ASP J  77      36.320  13.422  82.280  1.00 97.74           C  
ATOM    572  OD1 ASP J  77      35.453  13.029  81.473  1.00 97.16           O  
ATOM    573  OD2 ASP J  77      36.637  12.769  83.291  1.00 96.47           O  
ATOM    574  N   PRO J  78      34.067  15.655  80.187  1.00 98.67           N  
ATOM    575  CA  PRO J  78      32.651  15.964  80.410  1.00 98.60           C  
ATOM    576  C   PRO J  78      32.026  15.064  81.467  1.00 98.63           C  
ATOM    577  O   PRO J  78      32.446  13.915  81.653  1.00 98.13           O  
ATOM    578  CB  PRO J  78      32.006  15.712  79.043  1.00 98.10           C  
ATOM    579  CG  PRO J  78      33.127  15.707  78.064  1.00 96.37           C  
ATOM    580  CD  PRO J  78      34.320  15.197  78.805  1.00 98.26           C  
ATOM    581  N   GLY J  79      31.007  15.584  82.140  1.00 98.53           N  
ATOM    582  CA  GLY J  79      30.251  14.794  83.097  1.00 98.46           C  
ATOM    583  C   GLY J  79      29.411  13.720  82.432  1.00 98.68           C  
ATOM    584  O   GLY J  79      29.272  13.676  81.204  1.00 98.35           O  
ATOM    585  N   ASP J  80      28.839  12.856  83.256  1.00 98.82           N  
ATOM    586  CA  ASP J  80      28.057  11.735  82.741  1.00 98.81           C  
ATOM    587  C   ASP J  80      26.722  12.178  82.163  1.00 98.83           C  
ATOM    588  O   ASP J  80      26.058  13.071  82.692  1.00 98.60           O  
ATOM    589  CB  ASP J  80      27.778  10.717  83.846  1.00 98.57           C  
ATOM    590  CG  ASP J  80      28.998   9.942  84.289  1.00 97.71           C  
ATOM    591  OD1 ASP J  80      30.075  10.064  83.659  1.00 96.37           O  
ATOM    592  OD2 ASP J  80      28.874   9.190  85.275  1.00 95.68           O  
ATOM    593  N   ASN J  81      26.323  11.505  81.097  1.00 98.91           N  
ATOM    594  CA  ASN J  81      25.001  11.629  80.500  1.00 98.91           C  
ATOM    595  C   ASN J  81      24.585  10.260  79.971  1.00 98.90           C  
ATOM    596  O   ASN J  81      25.357   9.297  80.031  1.00 98.76           O  
ATOM    597  CB  ASN J  81      25.007  12.659  79.364  1.00 98.85           C  
ATOM    598  CG  ASN J  81      24.955  14.085  79.860  1.00 98.69           C  
ATOM    599  OD1 ASN J  81      24.002  14.493  80.525  1.00 93.31           O  
ATOM    600  ND2 ASN J  81      25.973  14.867  79.517  1.00 92.37           N  
ATOM    601  N   THR J  82      23.362  10.163  79.443  1.00 98.90           N  
ATOM    602  CA  THR J  82      22.904   8.905  78.847  1.00 98.87           C  
ATOM    603  C   THR J  82      23.315   8.755  77.385  1.00 98.90           C  
ATOM    604  O   THR J  82      23.538   7.632  76.914  1.00 98.81           O  
ATOM    605  CB  THR J  82      21.380   8.760  78.951  1.00 98.68           C  
ATOM    606  OG1 THR J  82      20.738   9.817  78.228  1.00 97.93           O  
ATOM    607  CG2 THR J  82      20.924   8.790  80.406  1.00 97.76           C  
ATOM    608  N   ASP J  83      23.388   9.884  76.672  1.00 98.95           N  
ATOM    609  CA  ASP J  83      23.620   9.905  75.230  1.00 98.96           C  
ATOM    610  C   ASP J  83      24.672  10.975  74.939  1.00 98.96           C  
ATOM    611  O   ASP J  83      24.811  11.946  75.689  1.00 98.93           O  
ATOM    612  CB  ASP J  83      22.335  10.251  74.462  1.00 98.96           C  
ATOM    613  CG  ASP J  83      21.235   9.202  74.592  1.00 98.93           C  
ATOM    614  OD1 ASP J  83      20.876   8.815  75.734  1.00 98.69           O  
ATOM    615  OD2 ASP J  83      20.695   8.769  73.547  1.00 98.66           O  
ATOM    616  N   GLY J  84      25.394  10.812  73.840  1.00 98.96           N  
ATOM    617  CA  GLY J  84      26.378  11.815  73.465  1.00 98.96           C  
ATOM    618  C   GLY J  84      26.924  11.570  72.083  1.00 98.98           C  
ATOM    619  O   GLY J  84      26.722  10.504  71.497  1.00 98.95           O  
ATOM    620  N   GLY J  85      27.617  12.575  71.559  1.00 98.98           N  
ATOM    621  CA  GLY J  85      28.184  12.451  70.231  1.00 98.98           C  
ATOM    622  C   GLY J  85      29.185  13.542  69.941  1.00 98.98           C  
ATOM    623  O   GLY J  85      29.458  14.406  70.779  1.00 98.95           O  
ATOM    624  N   ILE J  86      29.726  13.483  68.733  1.00 98.96           N  
ATOM    625  CA  ILE J  86      30.770  14.407  68.309  1.00 98.95           C  
ATOM    626  C   ILE J  86      30.399  15.073  66.991  1.00 98.93           C  
ATOM    627  O   ILE J  86      29.698  14.503  66.146  1.00 98.90           O  
ATOM    628  CB  ILE J  86      32.149  13.724  68.195  1.00 98.94           C  
ATOM    629  CG1 ILE J  86      32.112  12.551  67.206  1.00 98.83           C  
ATOM    630  CG2 ILE J  86      32.642  13.284  69.576  1.00 98.67           C  
ATOM    631  CD1 ILE J  86      33.478  11.922  66.928  1.00 98.71           C  
ATOM    632  N   TYR J  87      30.890  16.302  66.844  1.00 98.89           N  
ATOM    633  CA  TYR J  87      30.737  17.115  65.644  1.00 98.84           C  
ATOM    634  C   TYR J  87      32.133  17.539  65.225  1.00 98.81           C  
ATOM    635  O   TYR J  87      32.841  18.198  65.993  1.00 98.69           O  
ATOM    636  CB  TYR J  87      29.863  18.335  65.956  1.00 98.70           C  
ATOM    637  CG  TYR J  87      29.830  19.411  64.893  1.00 98.20           C  
ATOM    638  CD1 TYR J  87      29.572  19.112  63.564  1.00 96.73           C  
ATOM    639  CD2 TYR J  87      30.034  20.737  65.231  1.00 96.34           C  
ATOM    640  CE1 TYR J  87      29.531  20.110  62.600  1.00 94.39           C  
ATOM    641  CE2 TYR J  87      29.990  21.747  64.275  1.00 94.60           C  
ATOM    642  CZ  TYR J  87      29.739  21.426  62.965  1.00 94.28           C  
ATOM    643  OH  TYR J  87      29.700  22.424  62.020  1.00 91.83           O  
ATOM    644  N   LEU J  88      32.550  17.131  64.032  1.00 98.78           N  
ATOM    645  CA  LEU J  88      33.881  17.408  63.503  1.00 98.75           C  
ATOM    646  C   LEU J  88      33.734  18.276  62.264  1.00 98.60           C  
ATOM    647  O   LEU J  88      32.923  17.963  61.381  1.00 98.48           O  
ATOM    648  CB  LEU J  88      34.604  16.113  63.116  1.00 98.81           C  
ATOM    649  CG  LEU J  88      34.539  14.953  64.109  1.00 98.77           C  
ATOM    650  CD1 LEU J  88      35.294  13.749  63.537  1.00 98.66           C  
ATOM    651  CD2 LEU J  88      35.104  15.348  65.465  1.00 98.66           C  
ATOM    652  N   GLN J  89      34.516  19.353  62.171  1.00 98.53           N  
ATOM    653  CA  GLN J  89      34.409  20.227  61.011  1.00 98.22           C  
ATOM    654  C   GLN J  89      35.764  20.778  60.608  1.00 98.28           C  
ATOM    655  O   GLN J  89      36.555  21.205  61.451  1.00 98.03           O  
ATOM    656  CB  GLN J  89      33.433  21.374  61.275  1.00 97.21           C  
ATOM    657  CG  GLN J  89      33.064  22.126  60.007  1.00 89.34           C  
ATOM    658  CD  GLN J  89      31.904  23.067  60.205  0.99 85.32           C  
ATOM    659  OE1 GLN J  89      31.919  23.913  61.099  0.99 78.86           O  
ATOM    660  NE2 GLN J  89      30.890  22.933  59.365  0.99 73.98           N  
ATOM    661  N   GLY J  90      36.021  20.761  59.313  1.00 98.38           N  
ATOM    662  CA  GLY J  90      37.261  21.275  58.776  1.00 98.37           C  
ATOM    663  C   GLY J  90      37.383  20.914  57.316  1.00 98.52           C  
ATOM    664  O   GLY J  90      36.418  21.040  56.557  1.00 98.50           O  
ATOM    665  N   TYR J  91      38.576  20.456  56.926  1.00 98.62           N  
ATOM    666  CA  TYR J  91      38.907  20.237  55.527  1.00 98.63           C  
ATOM    667  C   TYR J  91      39.749  18.987  55.369  1.00 98.71           C  
ATOM    668  O   TYR J  91      40.560  18.647  56.234  1.00 98.67           O  
ATOM    669  CB  TYR J  91      39.666  21.444  54.962  1.00 98.47           C  
ATOM    670  CG  TYR J  91      38.824  22.694  54.979  1.00 98.29           C  
ATOM    671  CD1 TYR J  91      38.687  23.442  56.140  1.00 97.87           C  
ATOM    672  CD2 TYR J  91      38.129  23.098  53.851  1.00 97.78           C  
ATOM    673  CE1 TYR J  91      37.885  24.570  56.178  1.00 97.20           C  
ATOM    674  CE2 TYR J  91      37.324  24.227  53.876  1.00 97.28           C  
ATOM    675  CZ  TYR J  91      37.208  24.954  55.041  1.00 97.20           C  
ATOM    676  OH  TYR J  91      36.408  26.071  55.073  1.00 96.27           O  
ATOM    677  N   VAL J  92      39.561  18.312  54.235  1.00 98.78           N  
ATOM    678  CA  VAL J  92      40.334  17.125  53.882  1.00 98.83           C  
ATOM    679  C   VAL J  92      40.908  17.325  52.484  1.00 98.83           C  
ATOM    680  O   VAL J  92      40.190  17.715  51.558  1.00 98.78           O  
ATOM    681  CB  VAL J  92      39.490  15.835  53.983  1.00 98.78           C  
ATOM    682  CG1 VAL J  92      38.247  15.879  53.094  1.00 97.89           C  
ATOM    683  CG2 VAL J  92      40.340  14.605  53.671  1.00 97.87           C  
ATOM    684  N   TYR J  93      42.216  17.088  52.332  1.00 98.75           N  
ATOM    685  CA  TYR J  93      42.864  17.253  51.036  1.00 98.72           C  
ATOM    686  C   TYR J  93      42.606  16.028  50.171  1.00 98.77           C  
ATOM    687  O   TYR J  93      43.050  14.924  50.499  1.00 98.73           O  
ATOM    688  CB  TYR J  93      44.370  17.489  51.187  1.00 98.58           C  
ATOM    689  CG  TYR J  93      44.987  17.964  49.891  1.00 98.35           C  
ATOM    690  CD1 TYR J  93      45.315  17.069  48.884  1.00 97.61           C  
ATOM    691  CD2 TYR J  93      45.193  19.311  49.657  1.00 97.41           C  
ATOM    692  CE1 TYR J  93      45.844  17.506  47.678  1.00 96.50           C  
ATOM    693  CE2 TYR J  93      45.721  19.760  48.456  1.00 96.66           C  
ATOM    694  CZ  TYR J  93      46.043  18.851  47.475  1.00 96.92           C  
ATOM    695  OH  TYR J  93      46.565  19.293  46.282  1.00 95.76           O  
ATOM    696  N   LEU J  94      41.900  16.222  49.068  1.00 98.76           N  
ATOM    697  CA  LEU J  94      41.604  15.153  48.126  1.00 98.83           C  
ATOM    698  C   LEU J  94      41.899  15.621  46.712  1.00 98.82           C  
ATOM    699  O   LEU J  94      41.522  16.727  46.319  1.00 98.78           O  
ATOM    700  CB  LEU J  94      40.132  14.724  48.213  1.00 98.85           C  
ATOM    701  CG  LEU J  94      39.659  14.171  49.558  1.00 98.81           C  
ATOM    702  CD1 LEU J  94      38.155  13.908  49.513  1.00 98.76           C  
ATOM    703  CD2 LEU J  94      40.409  12.902  49.939  1.00 98.72           C  
ATOM    704  N   GLU J  95      42.550  14.755  45.939  1.00 98.75           N  
ATOM    705  CA  GLU J  95      42.736  15.001  44.515  1.00 98.75           C  
ATOM    706  C   GLU J  95      41.410  14.830  43.785  1.00 98.86           C  
ATOM    707  O   GLU J  95      40.513  14.121  44.254  1.00 98.82           O  
ATOM    708  CB  GLU J  95      43.761  14.021  43.941  1.00 98.46           C  
ATOM    709  CG  GLU J  95      45.151  14.128  44.557  0.99 96.26           C  
ATOM    710  CD  GLU J  95      45.902  15.369  44.125  0.99 93.78           C  
ATOM    711  OE1 GLU J  95      45.602  15.916  43.048  0.99 89.23           O  
ATOM    712  OE2 GLU J  95      46.810  15.796  44.865  0.99 89.85           O  
ATOM    713  N   ALA J  96      41.290  15.453  42.619  1.00 98.89           N  
ATOM    714  CA  ALA J  96      40.138  15.193  41.765  1.00 98.90           C  
ATOM    715  C   ALA J  96      40.050  13.697  41.488  1.00 98.91           C  
ATOM    716  O   ALA J  96      41.063  13.045  41.213  1.00 98.83           O  
ATOM    717  CB  ALA J  96      40.258  15.975  40.462  1.00 98.77           C  
ATOM    718  N   GLY J  97      38.850  13.150  41.575  1.00 98.86           N  
ATOM    719  CA  GLY J  97      38.663  11.727  41.386  1.00 98.84           C  
ATOM    720  C   GLY J  97      37.389  11.244  42.034  1.00 98.91           C  
ATOM    721  O   GLY J  97      36.539  12.034  42.446  1.00 98.85           O  
ATOM    722  N   THR J  98      37.280   9.923  42.121  1.00 98.92           N  
ATOM    723  CA  THR J  98      36.098   9.259  42.648  1.00 98.91           C  
ATOM    724  C   THR J  98      36.459   8.528  43.936  1.00 98.93           C  
ATOM    725  O   THR J  98      37.497   7.859  44.009  1.00 98.87           O  
ATOM    726  CB  THR J  98      35.529   8.282  41.616  1.00 98.76           C  
ATOM    727  OG1 THR J  98      35.209   9.002  40.415  1.00 96.46           O  
ATOM    728  CG2 THR J  98      34.274   7.597  42.130  1.00 96.17           C  
ATOM    729  N   TYR J  99      35.605   8.643  44.925  1.00 98.98           N  
ATOM    730  CA  TYR J  99      35.837   8.114  46.262  1.00 98.98           C  
ATOM    731  C   TYR J  99      34.576   7.456  46.793  1.00 98.98           C  
ATOM    732  O   TYR J  99      33.473   7.723  46.308  1.00 98.95           O  
ATOM    733  CB  TYR J  99      36.210   9.250  47.222  1.00 98.97           C  
ATOM    734  CG  TYR J  99      37.474   9.986  46.858  1.00 98.97           C  
ATOM    735  CD1 TYR J  99      37.467  11.012  45.920  1.00 98.90           C  
ATOM    736  CD2 TYR J  99      38.682   9.648  47.451  1.00 98.90           C  
ATOM    737  CE1 TYR J  99      38.633  11.683  45.580  1.00 98.85           C  
ATOM    738  CE2 TYR J  99      39.853  10.313  47.120  1.00 98.85           C  
ATOM    739  CZ  TYR J  99      39.822  11.326  46.185  1.00 98.88           C  
ATOM    740  OH  TYR J  99      40.985  11.982  45.852  1.00 98.67           O  
ATOM    741  N   ASN J 100      34.734   6.622  47.827  1.00 98.99           N  
ATOM    742  CA  ASN J 100      33.584   6.189  48.620  1.00 98.98           C  
ATOM    743  C   ASN J 100      34.018   5.889  50.042  1.00 98.99           C  
ATOM    744  O   ASN J 100      35.164   5.509  50.294  1.00 98.97           O  
ATOM    745  CB  ASN J 100      32.854   4.982  48.008  1.00 98.94           C  
ATOM    746  CG  ASN J 100      33.577   3.678  48.231  1.00 98.69           C  
ATOM    747  OD1 ASN J 100      34.557   3.375  47.542  1.00 93.04           O  
ATOM    748  ND2 ASN J 100      33.105   2.890  49.189  1.00 92.07           N  
ATOM    749  N   PHE J 101      33.088   6.062  50.961  1.00 98.99           N  
ATOM    750  CA  PHE J 101      33.317   5.746  52.368  1.00 98.99           C  
ATOM    751  C   PHE J 101      32.844   4.342  52.704  1.00 98.99           C  
ATOM    752  O   PHE J 101      31.841   3.855  52.166  1.00 98.98           O  
ATOM    753  CB  PHE J 101      32.576   6.729  53.271  1.00 98.99           C  
ATOM    754  CG  PHE J 101      33.342   7.984  53.569  1.00 98.99           C  
ATOM    755  CD1 PHE J 101      34.277   8.008  54.590  1.00 98.95           C  
ATOM    756  CD2 PHE J 101      33.125   9.141  52.840  1.00 98.94           C  
ATOM    757  CE1 PHE J 101      34.990   9.161  54.882  1.00 98.93           C  
ATOM    758  CE2 PHE J 101      33.831  10.300  53.121  1.00 98.93           C  
ATOM    759  CZ  PHE J 101      34.763  10.308  54.144  1.00 98.96           C  
ATOM    760  N   LYS J 102      33.555   3.714  53.645  1.00 98.99           N  
ATOM    761  CA  LYS J 102      33.093   2.509  54.327  1.00 98.99           C  
ATOM    762  C   LYS J 102      33.213   2.799  55.811  1.00 98.99           C  
ATOM    763  O   LYS J 102      34.294   3.138  56.292  1.00 98.97           O  
ATOM    764  CB  LYS J 102      33.926   1.293  53.914  1.00 98.96           C  
ATOM    765  CG  LYS J 102      33.493   0.008  54.605  1.00 98.75           C  
ATOM    766  CD  LYS J 102      34.078  -1.233  53.941  1.00 98.04           C  
ATOM    767  CE  LYS J 102      35.576  -1.340  54.120  1.00 95.10           C  
ATOM    768  NZ  LYS J 102      36.104  -2.595  53.505  1.00 89.74           N  
ATOM    769  N   VAL J 103      32.113   2.697  56.540  1.00 98.99           N  
ATOM    770  CA  VAL J 103      32.047   3.179  57.916  1.00 98.99           C  
ATOM    771  C   VAL J 103      31.535   2.078  58.827  1.00 98.99           C  
ATOM    772  O   VAL J 103      30.480   1.497  58.566  1.00 98.97           O  
ATOM    773  CB  VAL J 103      31.125   4.412  58.030  1.00 98.99           C  
ATOM    774  CG1 VAL J 103      31.126   4.950  59.460  1.00 98.93           C  
ATOM    775  CG2 VAL J 103      31.527   5.499  57.035  1.00 98.95           C  
ATOM    776  N   THR J 104      32.280   1.811  59.909  1.00 98.98           N  
ATOM    777  CA  THR J 104      31.813   0.955  60.989  1.00 98.99           C  
ATOM    778  C   THR J 104      31.362   1.848  62.135  1.00 98.99           C  
ATOM    779  O   THR J 104      32.145   2.671  62.620  1.00 98.98           O  
ATOM    780  CB  THR J 104      32.921   0.000  61.449  1.00 98.96           C  
ATOM    781  OG1 THR J 104      33.315  -0.824  60.344  1.00 98.71           O  
ATOM    782  CG2 THR J 104      32.450  -0.883  62.595  1.00 98.74           C  
ATOM    783  N   ALA J 105      30.117   1.713  62.571  1.00 98.98           N  
ATOM    784  CA  ALA J 105      29.594   2.608  63.598  1.00 98.99           C  
ATOM    785  C   ALA J 105      28.466   2.008  64.411  1.00 98.98           C  
ATOM    786  O   ALA J 105      27.730   1.131  63.958  1.00 98.95           O  
ATOM    787  CB  ALA J 105      29.110   3.920  62.968  1.00 98.97           C  
ATOM    788  N   ASP J 106      28.360   2.533  65.621  1.00 98.96           N  
ATOM    789  CA  ASP J 106      27.234   2.379  66.531  1.00 98.95           C  
ATOM    790  C   ASP J 106      27.276   3.667  67.356  1.00 98.93           C  
ATOM    791  O   ASP J 106      28.225   3.867  68.108  1.00 98.78           O  
ATOM    792  CB  ASP J 106      27.436   1.141  67.411  1.00 98.88           C  
ATOM    793  CG  ASP J 106      26.382   0.964  68.497  1.00 98.71           C  
ATOM    794  OD1 ASP J 106      25.863   1.969  69.018  1.00 97.91           O  
ATOM    795  OD2 ASP J 106      26.092  -0.204  68.856  1.00 97.79           O  
ATOM    796  N   ASP J 107      26.373   4.613  67.199  1.00 98.95           N  
ATOM    797  CA  ASP J 107      25.117   4.456  66.471  1.00 98.94           C  
ATOM    798  C   ASP J 107      25.162   5.048  65.058  1.00 98.90           C  
ATOM    799  O   ASP J 107      25.726   4.425  64.151  1.00 98.53           O  
ATOM    800  CB  ASP J 107      23.975   5.025  67.314  1.00 98.91           C  
ATOM    801  CG  ASP J 107      23.625   4.120  68.472  1.00 98.89           C  
ATOM    802  OD1 ASP J 107      22.837   3.177  68.257  1.00 98.47           O  
ATOM    803  OD2 ASP J 107      24.139   4.329  69.594  1.00 98.49           O  
ATOM    804  N   GLY J 108      24.544   6.224  64.845  1.00 98.99           N  
ATOM    805  CA  GLY J 108      24.436   6.785  63.511  1.00 98.99           C  
ATOM    806  C   GLY J 108      25.391   7.930  63.244  1.00 98.99           C  
ATOM    807  O   GLY J 108      26.161   8.346  64.118  1.00 98.99           O  
ATOM    808  N   TYR J 109      25.335   8.444  62.008  1.00 98.99           N  
ATOM    809  CA  TYR J 109      26.283   9.469  61.585  1.00 98.99           C  
ATOM    810  C   TYR J 109      25.851  10.087  60.267  1.00 98.98           C  
ATOM    811  O   TYR J 109      25.014   9.547  59.544  1.00 98.97           O  
ATOM    812  CB  TYR J 109      27.695   8.884  61.405  1.00 98.99           C  
ATOM    813  CG  TYR J 109      27.729   7.680  60.481  1.00 99.00           C  
ATOM    814  CD1 TYR J 109      27.890   7.816  59.107  1.00 98.96           C  
ATOM    815  CD2 TYR J 109      27.570   6.397  60.994  1.00 98.96           C  
ATOM    816  CE1 TYR J 109      27.890   6.701  58.264  1.00 98.94           C  
ATOM    817  CE2 TYR J 109      27.570   5.281  60.161  1.00 98.96           C  
ATOM    818  CZ  TYR J 109      27.728   5.441  58.803  1.00 98.99           C  
ATOM    819  OH  TYR J 109      27.724   4.332  57.981  1.00 98.98           O  
ATOM    820  N   GLU J 110      26.470  11.225  59.955  1.00 98.99           N  
ATOM    821  CA  GLU J 110      26.403  11.805  58.619  1.00 98.98           C  
ATOM    822  C   GLU J 110      27.732  12.467  58.316  1.00 98.98           C  
ATOM    823  O   GLU J 110      28.256  13.228  59.132  1.00 98.94           O  
ATOM    824  CB  GLU J 110      25.270  12.828  58.492  1.00 98.93           C  
ATOM    825  CG  GLU J 110      25.136  13.393  57.079  1.00 98.55           C  
ATOM    826  CD  GLU J 110      23.992  14.374  56.943  1.00 97.88           C  
ATOM    827  OE1 GLU J 110      24.040  15.442  57.597  1.00 95.37           O  
ATOM    828  OE2 GLU J 110      23.041  14.079  56.187  1.00 95.19           O  
ATOM    829  N   ILE J 111      28.276  12.167  57.140  1.00 98.96           N  
ATOM    830  CA  ILE J 111      29.488  12.807  56.637  1.00 98.97           C  
ATOM    831  C   ILE J 111      29.098  13.583  55.392  1.00 98.96           C  
ATOM    832  O   ILE J 111      28.474  13.020  54.480  1.00 98.95           O  
ATOM    833  CB  ILE J 111      30.584  11.780  56.298  1.00 98.98           C  
ATOM    834  CG1 ILE J 111      30.893  10.897  57.510  1.00 98.95           C  
ATOM    835  CG2 ILE J 111      31.837  12.497  55.779  1.00 98.94           C  
ATOM    836  CD1 ILE J 111      31.891   9.774  57.225  1.00 98.87           C  
ATOM    837  N   THR J 112      29.444  14.865  55.347  1.00 98.95           N  
ATOM    838  CA  THR J 112      29.251  15.672  54.146  1.00 98.92           C  
ATOM    839  C   THR J 112      30.602  16.137  53.619  1.00 98.93           C  
ATOM    840  O   THR J 112      31.523  16.420  54.390  1.00 98.85           O  
ATOM    841  CB  THR J 112      28.335  16.892  54.369  1.00 98.74           C  
ATOM    842  OG1 THR J 112      29.000  17.885  55.149  1.00 96.18           O  
ATOM    843  CG2 THR J 112      27.030  16.498  55.058  1.00 96.01           C  
ATOM    844  N   ILE J 113      30.719  16.206  52.295  1.00 98.89           N  
ATOM    845  CA  ILE J 113      31.881  16.766  51.615  1.00 98.88           C  
ATOM    846  C   ILE J 113      31.370  17.906  50.746  1.00 98.87           C  
ATOM    847  O   ILE J 113      30.470  17.704  49.918  1.00 98.73           O  
ATOM    848  CB  ILE J 113      32.602  15.715  50.746  1.00 98.72           C  
ATOM    849  CG1 ILE J 113      33.123  14.548  51.595  1.00 95.36           C  
ATOM    850  CG2 ILE J 113      33.736  16.368  49.946  1.00 96.71           C  
ATOM    851  CD1 ILE J 113      34.325  14.873  52.448  1.00 88.79           C  
ATOM    852  N   ASN J 114      31.927  19.097  50.946  1.00 98.80           N  
ATOM    853  CA  ASN J 114      31.483  20.287  50.218  1.00 98.71           C  
ATOM    854  C   ASN J 114      29.967  20.467  50.305  1.00 98.60           C  
ATOM    855  O   ASN J 114      29.312  20.853  49.334  1.00 98.21           O  
ATOM    856  CB  ASN J 114      31.987  20.250  48.768  1.00 98.65           C  
ATOM    857  CG  ASN J 114      33.504  20.296  48.696  1.00 98.64           C  
ATOM    858  OD1 ASN J 114      34.152  20.972  49.498  1.00 97.34           O  
ATOM    859  ND2 ASN J 114      34.079  19.577  47.741  1.00 96.98           N  
ATOM    860  N   GLY J 115      29.422  20.168  51.477  1.00 98.46           N  
ATOM    861  CA  GLY J 115      28.008  20.355  51.742  1.00 98.21           C  
ATOM    862  C   GLY J 115      27.090  19.244  51.280  1.00 98.32           C  
ATOM    863  O   GLY J 115      25.877  19.320  51.503  1.00 97.78           O  
ATOM    864  N   ASN J 116      27.638  18.208  50.655  1.00 98.66           N  
ATOM    865  CA  ASN J 116      26.836  17.121  50.099  1.00 98.60           C  
ATOM    866  C   ASN J 116      27.011  15.846  50.919  1.00 98.76           C  
ATOM    867  O   ASN J 116      28.137  15.387  51.109  1.00 98.67           O  
ATOM    868  CB  ASN J 116      27.263  16.853  48.655  1.00 98.10           C  
ATOM    869  CG  ASN J 116      27.046  18.054  47.764  1.00 93.80           C  
ATOM    870  OD1 ASN J 116      25.967  18.649  47.762  1.00 89.27           O  
ATOM    871  ND2 ASN J 116      28.062  18.419  47.002  1.00 87.10           N  
ATOM    872  N   PRO J 117      25.920  15.247  51.395  1.00 98.90           N  
ATOM    873  CA  PRO J 117      26.043  13.988  52.139  1.00 98.88           C  
ATOM    874  C   PRO J 117      26.660  12.884  51.287  1.00 98.89           C  
ATOM    875  O   PRO J 117      26.222  12.645  50.156  1.00 98.70           O  
ATOM    876  CB  PRO J 117      24.593  13.652  52.513  1.00 98.68           C  
ATOM    877  CG  PRO J 117      23.881  14.965  52.482  1.00 97.09           C  
ATOM    878  CD  PRO J 117      24.534  15.746  51.379  1.00 98.56           C  
ATOM    879  N   VAL J 118      27.672  12.218  51.845  1.00 98.97           N  
ATOM    880  CA  VAL J 118      28.353  11.126  51.152  1.00 98.97           C  
ATOM    881  C   VAL J 118      28.346   9.821  51.942  1.00 98.96           C  
ATOM    882  O   VAL J 118      28.701   8.773  51.396  1.00 98.86           O  
ATOM    883  CB  VAL J 118      29.800  11.501  50.770  1.00 98.93           C  
ATOM    884  CG1 VAL J 118      29.805  12.645  49.753  1.00 98.76           C  
ATOM    885  CG2 VAL J 118      30.631  11.848  51.995  1.00 98.79           C  
ATOM    886  N   ALA J 119      27.971   9.865  53.222  1.00 98.99           N  
ATOM    887  CA  ALA J 119      27.883   8.662  54.044  1.00 98.99           C  
ATOM    888  C   ALA J 119      26.912   8.951  55.177  1.00 98.99           C  
ATOM    889  O   ALA J 119      27.154   9.851  55.986  1.00 98.96           O  
ATOM    890  CB  ALA J 119      29.255   8.273  54.594  1.00 98.98           C  
ATOM    891  N   THR J 120      25.822   8.201  55.232  1.00 98.98           N  
ATOM    892  CA  THR J 120      24.737   8.503  56.162  1.00 98.97           C  
ATOM    893  C   THR J 120      24.128   7.234  56.734  1.00 98.97           C  
ATOM    894  O   THR J 120      23.785   6.311  55.988  1.00 98.90           O  
ATOM    895  CB  THR J 120      23.627   9.301  55.455  1.00 98.89           C  
ATOM    896  OG1 THR J 120      24.169  10.498  54.878  1.00 96.72           O  
ATOM    897  CG2 THR J 120      22.511   9.675  56.421  1.00 96.49           C  
ATOM    898  N   VAL J 121      23.984   7.199  58.053  1.00 98.98           N  
ATOM    899  CA  VAL J 121      23.102   6.263  58.746  1.00 98.98           C  
ATOM    900  C   VAL J 121      22.268   7.111  59.699  1.00 98.98           C  
ATOM    901  O   VAL J 121      22.780   7.654  60.679  1.00 98.95           O  
ATOM    902  CB  VAL J 121      23.873   5.164  59.501  1.00 98.97           C  
ATOM    903  CG1 VAL J 121      22.933   4.398  60.440  1.00 98.83           C  
ATOM    904  CG2 VAL J 121      24.516   4.194  58.503  1.00 98.86           C  
ATOM    905  N   ASP J 122      20.995   7.256  59.394  1.00 98.94           N  
ATOM    906  CA  ASP J 122      20.119   8.201  60.090  1.00 98.90           C  
ATOM    907  C   ASP J 122      19.197   7.478  61.071  1.00 98.75           C  
ATOM    908  O   ASP J 122      17.970   7.636  61.033  1.00 97.62           O  
ATOM    909  CB  ASP J 122      19.319   9.018  59.069  1.00 98.80           C  
ATOM    910  CG  ASP J 122      18.624  10.222  59.679  1.00 98.59           C  
ATOM    911  OD1 ASP J 122      18.954  10.600  60.823  1.00 98.07           O  
ATOM    912  OD2 ASP J 122      17.755  10.802  58.993  1.00 97.85           O  
ATOM    913  N   ASN J 123      19.804   6.669  61.938  1.00 98.92           N  
ATOM    914  CA  ASN J 123      19.057   5.888  62.911  1.00 98.90           C  
ATOM    915  C   ASN J 123      20.030   5.239  63.874  1.00 98.93           C  
ATOM    916  O   ASN J 123      21.237   5.193  63.625  1.00 98.82           O  
ATOM    917  CB  ASN J 123      18.205   4.799  62.223  1.00 98.67           C  
ATOM    918  CG  ASN J 123      19.014   3.935  61.275  1.00 97.09           C  
ATOM    919  OD1 ASN J 123      19.102   4.236  60.079  1.00 88.35           O  
ATOM    920  ND2 ASN J 123      19.598   2.862  61.783  1.00 86.74           N  
ATOM    921  N   ASN J 124      19.504   4.723  64.965  1.00 98.94           N  
ATOM    922  CA  ASN J 124      20.297   3.943  65.903  1.00 98.91           C  
ATOM    923  C   ASN J 124      20.477   2.521  65.390  1.00 98.86           C  
ATOM    924  O   ASN J 124      19.623   1.988  64.675  1.00 98.47           O  
ATOM    925  CB  ASN J 124      19.644   3.963  67.281  1.00 98.86           C  
ATOM    926  CG  ASN J 124      19.691   5.346  67.891  1.00 98.83           C  
ATOM    927  OD1 ASN J 124      20.656   6.089  67.681  1.00 97.39           O  
ATOM    928  ND2 ASN J 124      18.661   5.706  68.641  1.00 97.10           N  
ATOM    929  N   GLN J 125      21.602   1.912  65.762  1.00 98.92           N  
ATOM    930  CA  GLN J 125      21.959   0.600  65.251  1.00 98.89           C  
ATOM    931  C   GLN J 125      22.996  -0.046  66.147  1.00 98.92           C  
ATOM    932  O   GLN J 125      23.750   0.640  66.840  1.00 98.82           O  
ATOM    933  CB  GLN J 125      22.532   0.710  63.822  1.00 98.73           C  
ATOM    934  CG  GLN J 125      23.822   1.538  63.742  1.00 98.43           C  
ATOM    935  CD  GLN J 125      24.387   1.638  62.334  1.00 98.55           C  
ATOM    936  OE1 GLN J 125      23.776   1.180  61.360  1.00 96.11           O  
ATOM    937  NE2 GLN J 125      25.569   2.238  62.204  1.00 96.25           N  
ATOM    938  N   SER J 126      23.056  -1.360  66.104  1.00 98.88           N  
ATOM    939  CA  SER J 126      24.192  -2.088  66.648  1.00 98.84           C  
ATOM    940  C   SER J 126      25.402  -1.840  65.756  1.00 98.86           C  
ATOM    941  O   SER J 126      25.284  -1.253  64.673  1.00 98.59           O  
ATOM    942  CB  SER J 126      23.881  -3.578  66.726  1.00 98.43           C  
ATOM    943  OG  SER J 126      22.768  -3.829  67.562  1.00 89.82           O  
ATOM    944  N   VAL J 127      26.572  -2.282  66.193  1.00 98.89           N  
ATOM    945  CA  VAL J 127      27.782  -2.096  65.391  1.00 98.86           C  
ATOM    946  C   VAL J 127      27.563  -2.701  64.006  1.00 98.81           C  
ATOM    947  O   VAL J 127      27.190  -3.873  63.878  1.00 98.46           O  
ATOM    948  CB  VAL J 127      29.008  -2.720  66.069  1.00 98.73           C  
ATOM    949  CG1 VAL J 127      30.244  -2.576  65.184  1.00 98.05           C  
ATOM    950  CG2 VAL J 127      29.245  -2.065  67.430  1.00 98.21           C  
ATOM    951  N   TYR J 128      27.795  -1.880  62.980  1.00 98.87           N  
ATOM    952  CA  TYR J 128      27.447  -2.257  61.618  1.00 98.82           C  
ATOM    953  C   TYR J 128      28.348  -1.517  60.651  1.00 98.90           C  
ATOM    954  O   TYR J 128      28.646  -0.333  60.855  1.00 98.83           O  
ATOM    955  CB  TYR J 128      25.982  -1.902  61.351  1.00 98.46           C  
ATOM    956  CG  TYR J 128      25.394  -2.457  60.081  1.00 96.24           C  
ATOM    957  CD1 TYR J 128      25.128  -3.811  59.949  1.00 93.13           C  
ATOM    958  CD2 TYR J 128      25.087  -1.622  59.024  1.00 92.76           C  
ATOM    959  CE1 TYR J 128      24.572  -4.317  58.785  1.00 89.74           C  
ATOM    960  CE2 TYR J 128      24.530  -2.116  57.854  1.00 90.66           C  
ATOM    961  CZ  TYR J 128      24.279  -3.460  57.741  1.00 90.44           C  
ATOM    962  OH  TYR J 128      23.733  -3.954  56.582  1.00 87.74           O  
ATOM    963  N   THR J 129      28.786  -2.197  59.603  1.00 98.95           N  
ATOM    964  CA  THR J 129      29.642  -1.617  58.575  1.00 98.95           C  
ATOM    965  C   THR J 129      28.841  -1.404  57.304  1.00 98.94           C  
ATOM    966  O   THR J 129      28.214  -2.336  56.793  1.00 98.86           O  
ATOM    967  CB  THR J 129      30.853  -2.514  58.294  1.00 98.92           C  
ATOM    968  OG1 THR J 129      31.601  -2.688  59.505  1.00 98.57           O  
ATOM    969  CG2 THR J 129      31.757  -1.899  57.232  1.00 98.60           C  
ATOM    970  N   VAL J 130      28.873  -0.166  56.792  1.00 98.96           N  
ATOM    971  CA  VAL J 130      28.184   0.192  55.557  1.00 98.96           C  
ATOM    972  C   VAL J 130      29.207   0.658  54.537  1.00 98.97           C  
ATOM    973  O   VAL J 130      30.043   1.518  54.836  1.00 98.95           O  
ATOM    974  CB  VAL J 130      27.146   1.307  55.789  1.00 98.88           C  
ATOM    975  CG1 VAL J 130      26.478   1.708  54.471  1.00 98.36           C  
ATOM    976  CG2 VAL J 130      26.104   0.871  56.808  1.00 98.40           C  
ATOM    977  N   THR J 131      29.142   0.103  53.338  1.00 98.94           N  
ATOM    978  CA  THR J 131      29.904   0.602  52.200  1.00 98.93           C  
ATOM    979  C   THR J 131      28.995   1.541  51.423  1.00 98.93           C  
ATOM    980  O   THR J 131      27.969   1.119  50.880  1.00 98.85           O  
ATOM    981  CB  THR J 131      30.403  -0.547  51.317  1.00 98.84           C  
ATOM    982  OG1 THR J 131      31.253  -1.405  52.090  1.00 98.16           O  
ATOM    983  CG2 THR J 131      31.189  -0.008  50.128  1.00 98.23           C  
ATOM    984  N   HIS J 132      29.363   2.828  51.399  1.00 98.95           N  
ATOM    985  CA  HIS J 132      28.511   3.857  50.822  1.00 98.95           C  
ATOM    986  C   HIS J 132      28.772   4.050  49.333  1.00 98.92           C  
ATOM    987  O   HIS J 132      29.785   3.603  48.795  1.00 98.80           O  
ATOM    988  CB  HIS J 132      28.702   5.166  51.585  1.00 98.95           C  
ATOM    989  CG  HIS J 132      28.242   5.070  53.006  1.00 98.96           C  
ATOM    990  ND1 HIS J 132      26.918   5.163  53.363  1.00 97.01           N  
ATOM    991  CD2 HIS J 132      28.930   4.851  54.151  1.00 96.50           C  
ATOM    992  CE1 HIS J 132      26.809   5.016  54.672  1.00 97.23           C  
ATOM    993  NE2 HIS J 132      28.014   4.823  55.177  1.00 98.13           N  
ATOM    994  N   ALA J 133      27.844   4.743  48.679  1.00 98.91           N  
ATOM    995  CA  ALA J 133      27.953   5.023  47.255  1.00 98.87           C  
ATOM    996  C   ALA J 133      29.123   5.953  46.964  1.00 98.91           C  
ATOM    997  O   ALA J 133      29.542   6.746  47.811  1.00 98.82           O  
ATOM    998  CB  ALA J 133      26.660   5.642  46.740  1.00 98.58           C  
ATOM    999  N   SER J 134      29.637   5.876  45.747  1.00 98.92           N  
ATOM   1000  CA  SER J 134      30.749   6.723  45.345  1.00 98.88           C  
ATOM   1001  C   SER J 134      30.308   8.172  45.151  1.00 98.88           C  
ATOM   1002  O   SER J 134      29.130   8.472  44.916  1.00 98.67           O  
ATOM   1003  CB  SER J 134      31.401   6.193  44.068  1.00 98.54           C  
ATOM   1004  OG  SER J 134      30.516   6.275  42.970  1.00 90.03           O  
ATOM   1005  N   PHE J 135      31.280   9.073  45.258  1.00 98.93           N  
ATOM   1006  CA  PHE J 135      31.078  10.490  44.997  1.00 98.93           C  
ATOM   1007  C   PHE J 135      32.318  11.019  44.294  1.00 98.93           C  
ATOM   1008  O   PHE J 135      33.382  10.402  44.346  1.00 98.89           O  
ATOM   1009  CB  PHE J 135      30.793  11.274  46.291  1.00 98.92           C  
ATOM   1010  CG  PHE J 135      31.917  11.245  47.298  1.00 98.94           C  
ATOM   1011  CD1 PHE J 135      32.024  10.205  48.205  1.00 98.88           C  
ATOM   1012  CD2 PHE J 135      32.854  12.264  47.348  1.00 98.88           C  
ATOM   1013  CE1 PHE J 135      33.047  10.176  49.149  1.00 98.82           C  
ATOM   1014  CE2 PHE J 135      33.882  12.248  48.285  1.00 98.84           C  
ATOM   1015  CZ  PHE J 135      33.976  11.200  49.183  1.00 98.86           C  
ATOM   1016  N   THR J 136      32.177  12.157  43.629  1.00 98.85           N  
ATOM   1017  CA  THR J 136      33.283  12.720  42.865  1.00 98.77           C  
ATOM   1018  C   THR J 136      33.764  14.035  43.453  1.00 98.78           C  
ATOM   1019  O   THR J 136      32.984  14.835  43.978  1.00 98.51           O  
ATOM   1020  CB  THR J 136      32.914  12.924  41.389  1.00 98.34           C  
ATOM   1021  OG1 THR J 136      31.815  13.828  41.287  1.00 91.98           O  
ATOM   1022  CG2 THR J 136      32.545  11.599  40.736  1.00 91.78           C  
ATOM   1023  N   ILE J 137      35.075  14.236  43.363  1.00 98.89           N  
ATOM   1024  CA  ILE J 137      35.739  15.491  43.686  1.00 98.90           C  
ATOM   1025  C   ILE J 137      36.210  16.075  42.359  1.00 98.90           C  
ATOM   1026  O   ILE J 137      36.997  15.445  41.644  1.00 98.82           O  
ATOM   1027  CB  ILE J 137      36.928  15.260  44.638  1.00 98.88           C  
ATOM   1028  CG1 ILE J 137      36.450  14.672  45.976  1.00 98.67           C  
ATOM   1029  CG2 ILE J 137      37.733  16.542  44.833  1.00 98.69           C  
ATOM   1030  CD1 ILE J 137      35.497  15.566  46.757  1.00 97.61           C  
ATOM   1031  N   SER J 138      35.722  17.266  42.018  1.00 98.64           N  
ATOM   1032  CA  SER J 138      35.995  17.821  40.694  1.00 98.41           C  
ATOM   1033  C   SER J 138      37.327  18.553  40.604  1.00 98.47           C  
ATOM   1034  O   SER J 138      37.932  18.594  39.528  1.00 97.89           O  
ATOM   1035  CB  SER J 138      34.861  18.751  40.264  1.00 97.52           C  
ATOM   1036  OG  SER J 138      34.704  19.826  41.168  1.00 88.91           O  
ATOM   1037  N   GLU J 139      37.784  19.131  41.716  1.00 98.48           N  
ATOM   1038  CA  GLU J 139      39.020  19.910  41.743  1.00 98.34           C  
ATOM   1039  C   GLU J 139      39.882  19.471  42.922  1.00 98.52           C  
ATOM   1040  O   GLU J 139      39.396  19.410  44.053  1.00 98.21           O  
ATOM   1041  CB  GLU J 139      38.726  21.410  41.872  1.00 97.50           C  
ATOM   1042  CG  GLU J 139      37.967  21.997  40.693  0.95 90.47           C  
ATOM   1043  CD  GLU J 139      37.729  23.490  40.822  0.93 86.20           C  
ATOM   1044  OE1 GLU J 139      38.035  24.069  41.883  0.93 80.23           O  
ATOM   1045  OE2 GLU J 139      37.231  24.093  39.845  0.93 80.28           O  
ATOM   1046  N   SER J 140      41.159  19.186  42.655  1.00 98.69           N  
ATOM   1047  CA  SER J 140      42.077  18.811  43.723  1.00 98.70           C  
ATOM   1048  C   SER J 140      42.230  19.952  44.724  1.00 98.64           C  
ATOM   1049  O   SER J 140      42.246  21.127  44.343  1.00 98.42           O  
ATOM   1050  CB  SER J 140      43.449  18.462  43.153  1.00 98.68           C  
ATOM   1051  OG  SER J 140      43.377  17.365  42.258  1.00 98.32           O  
ATOM   1052  N   GLY J 141      42.370  19.612  45.988  1.00 98.63           N  
ATOM   1053  CA  GLY J 141      42.596  20.585  47.034  1.00 98.59           C  
ATOM   1054  C   GLY J 141      41.873  20.229  48.311  1.00 98.73           C  
ATOM   1055  O   GLY J 141      41.323  19.136  48.456  1.00 98.66           O  
ATOM   1056  N   TYR J 142      41.891  21.168  49.242  1.00 98.57           N  
ATOM   1057  CA  TYR J 142      41.168  20.974  50.496  1.00 98.48           C  
ATOM   1058  C   TYR J 142      39.667  21.084  50.259  1.00 98.55           C  
ATOM   1059  O   TYR J 142      39.186  22.069  49.689  1.00 98.45           O  
ATOM   1060  CB  TYR J 142      41.631  21.976  51.553  1.00 98.22           C  
ATOM   1061  CG  TYR J 142      42.937  21.566  52.200  1.00 98.12           C  
ATOM   1062  CD1 TYR J 142      42.977  20.501  53.089  1.00 97.66           C  
ATOM   1063  CD2 TYR J 142      44.121  22.227  51.915  1.00 97.49           C  
ATOM   1064  CE1 TYR J 142      44.166  20.102  53.682  1.00 97.01           C  
ATOM   1065  CE2 TYR J 142      45.318  21.837  52.504  1.00 96.96           C  
ATOM   1066  CZ  TYR J 142      45.328  20.775  53.383  1.00 97.13           C  
ATOM   1067  OH  TYR J 142      46.514  20.379  53.967  1.00 96.13           O  
ATOM   1068  N   GLN J 143      38.943  20.053  50.691  1.00 98.77           N  
ATOM   1069  CA  GLN J 143      37.496  19.961  50.554  1.00 98.83           C  
ATOM   1070  C   GLN J 143      36.861  20.126  51.926  1.00 98.79           C  
ATOM   1071  O   GLN J 143      37.292  19.488  52.889  1.00 98.74           O  
ATOM   1072  CB  GLN J 143      37.097  18.588  49.993  1.00 98.87           C  
ATOM   1073  CG  GLN J 143      37.985  18.070  48.850  1.00 98.80           C  
ATOM   1074  CD  GLN J 143      37.942  18.937  47.620  1.00 98.83           C  
ATOM   1075  OE1 GLN J 143      36.904  19.509  47.280  1.00 97.53           O  
ATOM   1076  NE2 GLN J 143      39.068  19.035  46.922  1.00 97.25           N  
ATOM   1077  N   ALA J 144      35.822  20.943  52.022  1.00 98.74           N  
ATOM   1078  CA  ALA J 144      35.110  21.084  53.285  1.00 98.74           C  
ATOM   1079  C   ALA J 144      34.512  19.745  53.706  1.00 98.81           C  
ATOM   1080  O   ALA J 144      33.893  19.052  52.893  1.00 98.78           O  
ATOM   1081  CB  ALA J 144      34.016  22.134  53.152  1.00 98.53           C  
ATOM   1082  N   ILE J 145      34.704  19.387  54.971  1.00 98.73           N  
ATOM   1083  CA  ILE J 145      34.152  18.143  55.504  1.00 98.77           C  
ATOM   1084  C   ILE J 145      33.448  18.429  56.822  1.00 98.65           C  
ATOM   1085  O   ILE J 145      33.917  19.229  57.637  1.00 98.57           O  
ATOM   1086  CB  ILE J 145      35.230  17.043  55.642  1.00 98.83           C  
ATOM   1087  CG1 ILE J 145      34.610  15.714  56.076  1.00 98.68           C  
ATOM   1088  CG2 ILE J 145      36.354  17.465  56.589  1.00 98.51           C  
ATOM   1089  CD1 ILE J 145      35.511  14.513  55.831  1.00 98.37           C  
ATOM   1090  N   ASP J 146      32.312  17.788  57.003  1.00 98.37           N  
ATOM   1091  CA  ASP J 146      31.472  17.925  58.189  1.00 98.09           C  
ATOM   1092  C   ASP J 146      31.067  16.513  58.582  1.00 98.66           C  
ATOM   1093  O   ASP J 146      30.501  15.782  57.763  1.00 98.48           O  
ATOM   1094  CB  ASP J 146      30.260  18.806  57.838  1.00 94.87           C  
ATOM   1095  CG  ASP J 146      29.211  18.934  58.932  1.00 89.68           C  
ATOM   1096  OD1 ASP J 146      28.661  17.907  59.366  1.00 85.65           O  
ATOM   1097  OD2 ASP J 146      28.873  20.080  59.289  1.00 87.87           O  
ATOM   1098  N   MET J 147      31.384  16.105  59.811  1.00 98.84           N  
ATOM   1099  CA  MET J 147      30.999  14.796  60.322  1.00 98.86           C  
ATOM   1100  C   MET J 147      30.256  14.956  61.631  1.00 98.86           C  
ATOM   1101  O   MET J 147      30.702  15.691  62.515  1.00 98.77           O  
ATOM   1102  CB  MET J 147      32.209  13.900  60.588  1.00 98.79           C  
ATOM   1103  CG  MET J 147      33.123  13.620  59.427  1.00 97.44           C  
ATOM   1104  SD  MET J 147      34.430  12.497  59.984  1.00 96.64           S  
ATOM   1105  CE  MET J 147      35.028  11.861  58.420  1.00 90.47           C  
ATOM   1106  N   ILE J 148      29.158  14.252  61.763  1.00 98.94           N  
ATOM   1107  CA  ILE J 148      28.513  14.068  63.055  1.00 98.94           C  
ATOM   1108  C   ILE J 148      28.351  12.583  63.312  1.00 98.96           C  
ATOM   1109  O   ILE J 148      28.213  11.784  62.377  1.00 98.94           O  
ATOM   1110  CB  ILE J 148      27.153  14.786  63.176  1.00 98.81           C  
ATOM   1111  CG1 ILE J 148      26.180  14.333  62.084  1.00 95.98           C  
ATOM   1112  CG2 ILE J 148      27.344  16.303  63.178  1.00 94.72           C  
ATOM   1113  CD1 ILE J 148      24.737  14.732  62.367  1.00 95.10           C  
ATOM   1114  N   TRP J 149      28.382  12.213  64.590  1.00 98.98           N  
ATOM   1115  CA  TRP J 149      28.190  10.841  65.031  1.00 98.98           C  
ATOM   1116  C   TRP J 149      27.629  10.902  66.442  1.00 98.98           C  
ATOM   1117  O   TRP J 149      28.010  11.783  67.215  1.00 98.97           O  
ATOM   1118  CB  TRP J 149      29.515  10.065  65.022  1.00 98.98           C  
ATOM   1119  CG  TRP J 149      29.467   8.775  65.795  1.00 98.98           C  
ATOM   1120  CD1 TRP J 149      29.103   7.549  65.326  1.00 98.96           C  
ATOM   1121  CD2 TRP J 149      29.756   8.603  67.186  1.00 98.98           C  
ATOM   1122  NE1 TRP J 149      29.151   6.621  66.336  1.00 98.95           N  
ATOM   1123  CE2 TRP J 149      29.549   7.236  67.492  1.00 98.97           C  
ATOM   1124  CE3 TRP J 149      30.169   9.467  68.204  1.00 98.94           C  
ATOM   1125  CZ2 TRP J 149      29.738   6.722  68.770  1.00 98.94           C  
ATOM   1126  CZ3 TRP J 149      30.354   8.950  69.486  1.00 98.92           C  
ATOM   1127  CH2 TRP J 149      30.142   7.592  69.751  1.00 98.92           C  
ATOM   1128  N   TRP J 150      26.755   9.972  66.787  1.00 98.99           N  
ATOM   1129  CA  TRP J 150      26.237   9.917  68.153  1.00 98.99           C  
ATOM   1130  C   TRP J 150      26.147   8.487  68.643  1.00 98.99           C  
ATOM   1131  O   TRP J 150      26.039   7.534  67.856  1.00 98.97           O  
ATOM   1132  CB  TRP J 150      24.858  10.587  68.272  1.00 98.98           C  
ATOM   1133  CG  TRP J 150      23.756   9.781  67.652  1.00 98.97           C  
ATOM   1134  CD1 TRP J 150      22.979   8.834  68.261  1.00 98.92           C  
ATOM   1135  CD2 TRP J 150      23.333   9.824  66.283  1.00 98.98           C  
ATOM   1136  NE1 TRP J 150      22.101   8.286  67.358  1.00 98.93           N  
ATOM   1137  CE2 TRP J 150      22.294   8.877  66.138  1.00 98.95           C  
ATOM   1138  CE3 TRP J 150      23.724  10.577  65.169  1.00 98.90           C  
ATOM   1139  CZ2 TRP J 150      21.656   8.652  64.917  1.00 98.90           C  
ATOM   1140  CZ3 TRP J 150      23.083  10.354  63.959  1.00 98.86           C  
ATOM   1141  CH2 TRP J 150      22.062   9.407  63.837  1.00 98.86           C  
ATOM   1142  N   ASP J 151      26.169   8.357  69.958  1.00 98.98           N  
ATOM   1143  CA  ASP J 151      25.867   7.126  70.670  1.00 98.97           C  
ATOM   1144  C   ASP J 151      24.635   7.365  71.526  1.00 98.97           C  
ATOM   1145  O   ASP J 151      24.658   8.210  72.422  1.00 98.93           O  
ATOM   1146  CB  ASP J 151      27.039   6.717  71.561  1.00 98.93           C  
ATOM   1147  CG  ASP J 151      26.710   5.524  72.438  1.00 98.80           C  
ATOM   1148  OD1 ASP J 151      26.025   4.596  71.952  1.00 98.38           O  
ATOM   1149  OD2 ASP J 151      27.123   5.518  73.615  1.00 98.35           O  
ATOM   1150  N   GLN J 152      23.571   6.608  71.269  1.00 98.94           N  
ATOM   1151  CA  GLN J 152      22.371   6.715  72.098  1.00 98.89           C  
ATOM   1152  C   GLN J 152      22.517   5.978  73.431  1.00 98.86           C  
ATOM   1153  O   GLN J 152      21.709   6.183  74.343  1.00 98.58           O  
ATOM   1154  CB  GLN J 152      21.138   6.212  71.333  1.00 98.72           C  
ATOM   1155  CG  GLN J 152      20.986   4.710  71.250  1.00 97.87           C  
ATOM   1156  CD  GLN J 152      20.312   4.104  72.470  1.00 98.18           C  
ATOM   1157  OE1 GLN J 152      19.561   4.781  73.187  1.00 94.87           O  
ATOM   1158  NE2 GLN J 152      20.566   2.827  72.735  1.00 94.73           N  
ATOM   1159  N   GLY J 153      23.537   5.127  73.539  1.00 98.90           N  
ATOM   1160  CA  GLY J 153      23.778   4.312  74.716  1.00 98.86           C  
ATOM   1161  C   GLY J 153      24.305   2.951  74.324  1.00 98.89           C  
ATOM   1162  O   GLY J 153      24.319   2.593  73.143  1.00 98.70           O  
ATOM   1163  N   GLY J 154      24.735   2.185  75.326  1.00 98.86           N  
ATOM   1164  CA  GLY J 154      25.256   0.853  75.072  1.00 98.85           C  
ATOM   1165  C   GLY J 154      26.602   0.895  74.385  1.00 98.91           C  
ATOM   1166  O   GLY J 154      27.480   1.678  74.760  1.00 98.82           O  
ATOM   1167  N   ASP J 155      26.774   0.050  73.371  1.00 98.90           N  
ATOM   1168  CA  ASP J 155      28.024   0.019  72.632  1.00 98.88           C  
ATOM   1169  C   ASP J 155      28.205   1.303  71.832  1.00 98.91           C  
ATOM   1170  O   ASP J 155      27.242   2.025  71.546  1.00 98.82           O  
ATOM   1171  CB  ASP J 155      28.071  -1.184  71.688  1.00 98.73           C  
ATOM   1172  CG  ASP J 155      28.185  -2.519  72.397  1.00 97.85           C  
ATOM   1173  OD1 ASP J 155      28.300  -2.555  73.644  1.00 95.48           O  
ATOM   1174  OD2 ASP J 155      28.168  -3.552  71.696  1.00 94.87           O  
ATOM   1175  N   TYR J 156      29.442   1.589  71.456  1.00 98.95           N  
ATOM   1176  CA  TYR J 156      29.761   2.783  70.679  1.00 98.95           C  
ATOM   1177  C   TYR J 156      31.020   2.536  69.863  1.00 98.93           C  
ATOM   1178  O   TYR J 156      31.945   1.863  70.322  1.00 98.84           O  
ATOM   1179  CB  TYR J 156      29.949   4.011  71.593  1.00 98.93           C  
ATOM   1180  CG  TYR J 156      30.913   3.781  72.736  1.00 98.92           C  
ATOM   1181  CD1 TYR J 156      32.279   3.975  72.573  1.00 98.78           C  
ATOM   1182  CD2 TYR J 156      30.459   3.342  73.975  1.00 98.75           C  
ATOM   1183  CE1 TYR J 156      33.167   3.737  73.616  1.00 98.65           C  
ATOM   1184  CE2 TYR J 156      31.339   3.101  75.023  1.00 98.66           C  
ATOM   1185  CZ  TYR J 156      32.690   3.301  74.834  1.00 98.72           C  
ATOM   1186  OH  TYR J 156      33.568   3.057  75.868  1.00 98.39           O  
ATOM   1187  N   VAL J 157      31.036   3.065  68.646  1.00 98.98           N  
ATOM   1188  CA  VAL J 157      32.203   3.010  67.766  1.00 98.98           C  
ATOM   1189  C   VAL J 157      31.954   3.944  66.587  1.00 98.98           C  
ATOM   1190  O   VAL J 157      30.810   4.118  66.141  1.00 98.97           O  
ATOM   1191  CB  VAL J 157      32.521   1.567  67.280  1.00 98.92           C  
ATOM   1192  CG1 VAL J 157      31.365   0.958  66.489  1.00 98.46           C  
ATOM   1193  CG2 VAL J 157      33.822   1.512  66.479  1.00 98.50           C  
ATOM   1194  N   PHE J 158      33.026   4.570  66.076  1.00 98.99           N  
ATOM   1195  CA  PHE J 158      32.935   5.373  64.856  1.00 98.99           C  
ATOM   1196  C   PHE J 158      34.256   5.266  64.119  1.00 98.98           C  
ATOM   1197  O   PHE J 158      35.264   5.851  64.538  1.00 98.95           O  
ATOM   1198  CB  PHE J 158      32.601   6.835  65.172  1.00 98.99           C  
ATOM   1199  CG  PHE J 158      32.457   7.708  63.946  1.00 98.98           C  
ATOM   1200  CD1 PHE J 158      31.551   7.384  62.944  1.00 98.94           C  
ATOM   1201  CD2 PHE J 158      33.212   8.861  63.804  1.00 98.95           C  
ATOM   1202  CE1 PHE J 158      31.409   8.193  61.819  1.00 98.92           C  
ATOM   1203  CE2 PHE J 158      33.077   9.680  62.681  1.00 98.93           C  
ATOM   1204  CZ  PHE J 158      32.175   9.341  61.692  1.00 98.95           C  
ATOM   1205  N   GLN J 159      34.262   4.495  63.046  1.00 98.99           N  
ATOM   1206  CA  GLN J 159      35.478   4.210  62.301  1.00 98.98           C  
ATOM   1207  C   GLN J 159      35.217   4.368  60.804  1.00 98.98           C  
ATOM   1208  O   GLN J 159      34.983   3.379  60.093  1.00 98.96           O  
ATOM   1209  CB  GLN J 159      35.995   2.811  62.649  1.00 98.92           C  
ATOM   1210  CG  GLN J 159      36.396   2.713  64.122  1.00 98.24           C  
ATOM   1211  CD  GLN J 159      36.887   1.345  64.534  1.00 97.25           C  
ATOM   1212  OE1 GLN J 159      36.475   0.326  63.970  1.00 93.93           O  
ATOM   1213  NE2 GLN J 159      37.756   1.311  65.531  1.00 92.64           N  
ATOM   1214  N   PRO J 160      35.227   5.616  60.315  1.00 98.99           N  
ATOM   1215  CA  PRO J 160      35.087   5.835  58.877  1.00 98.98           C  
ATOM   1216  C   PRO J 160      36.407   5.593  58.160  1.00 98.97           C  
ATOM   1217  O   PRO J 160      37.480   5.951  58.661  1.00 98.88           O  
ATOM   1218  CB  PRO J 160      34.683   7.310  58.782  1.00 98.93           C  
ATOM   1219  CG  PRO J 160      35.322   7.939  59.983  1.00 98.55           C  
ATOM   1220  CD  PRO J 160      35.299   6.879  61.061  1.00 98.94           C  
ATOM   1221  N   THR J 161      36.326   4.985  56.994  1.00 98.98           N  
ATOM   1222  CA  THR J 161      37.468   4.827  56.107  1.00 98.98           C  
ATOM   1223  C   THR J 161      37.060   5.243  54.702  1.00 98.99           C  
ATOM   1224  O   THR J 161      35.876   5.230  54.355  1.00 98.97           O  
ATOM   1225  CB  THR J 161      38.019   3.392  56.101  1.00 98.95           C  
ATOM   1226  OG1 THR J 161      37.009   2.482  55.658  1.00 98.46           O  
ATOM   1227  CG2 THR J 161      38.511   2.976  57.481  1.00 98.40           C  
ATOM   1228  N   LEU J 162      38.052   5.615  53.892  1.00 98.99           N  
ATOM   1229  CA  LEU J 162      37.817   6.179  52.569  1.00 98.98           C  
ATOM   1230  C   LEU J 162      38.628   5.423  51.535  1.00 98.98           C  
ATOM   1231  O   LEU J 162      39.779   5.060  51.781  1.00 98.95           O  
ATOM   1232  CB  LEU J 162      38.220   7.655  52.574  1.00 98.97           C  
ATOM   1233  CG  LEU J 162      37.926   8.471  51.318  1.00 98.85           C  
ATOM   1234  CD1 LEU J 162      36.428   8.565  51.064  1.00 98.80           C  
ATOM   1235  CD2 LEU J 162      38.533   9.865  51.458  1.00 98.77           C  
ATOM   1236  N   SER J 163      38.040   5.192  50.373  1.00 98.98           N  
ATOM   1237  CA  SER J 163      38.727   4.576  49.245  1.00 98.98           C  
ATOM   1238  C   SER J 163      38.858   5.558  48.096  1.00 98.98           C  
ATOM   1239  O   SER J 163      37.916   6.295  47.795  1.00 98.95           O  
ATOM   1240  CB  SER J 163      37.980   3.338  48.752  1.00 98.95           C  
ATOM   1241  OG  SER J 163      38.648   2.768  47.634  1.00 98.70           O  
ATOM   1242  N   ALA J 164      40.012   5.528  47.448  1.00 98.90           N  
ATOM   1243  CA  ALA J 164      40.271   6.294  46.234  1.00 98.81           C  
ATOM   1244  C   ALA J 164      40.516   5.388  45.032  1.00 98.72           C  
ATOM   1245  O   ALA J 164      40.905   5.875  43.964  1.00 98.21           O  
ATOM   1246  CB  ALA J 164      41.462   7.222  46.439  1.00 98.54           C  
ATOM   1247  N   ASP J 165      40.311   4.080  45.201  1.00 98.79           N  
ATOM   1248  CA  ASP J 165      40.656   3.105  44.166  1.00 98.71           C  
ATOM   1249  C   ASP J 165      39.509   2.145  43.857  1.00 98.66           C  
ATOM   1250  O   ASP J 165      39.735   0.980  43.510  1.00 98.25           O  
ATOM   1251  CB  ASP J 165      41.945   2.348  44.531  1.00 98.56           C  
ATOM   1252  CG  ASP J 165      41.844   1.584  45.842  1.00 98.52           C  
ATOM   1253  OD1 ASP J 165      40.722   1.374  46.351  1.00 98.19           O  
ATOM   1254  OD2 ASP J 165      42.908   1.183  46.364  1.00 97.70           O  
ATOM   1255  N   GLY J 166      38.289   2.642  43.977  1.00 98.51           N  
ATOM   1256  CA  GLY J 166      37.128   1.843  43.628  1.00 98.33           C  
ATOM   1257  C   GLY J 166      36.784   0.769  44.637  1.00 98.41           C  
ATOM   1258  O   GLY J 166      36.080  -0.188  44.305  1.00 97.64           O  
ATOM   1259  N   GLY J 167      37.283   0.924  45.866  1.00 98.51           N  
ATOM   1260  CA  GLY J 167      36.972  -0.011  46.930  1.00 98.46           C  
ATOM   1261  C   GLY J 167      37.971  -1.129  47.114  1.00 98.62           C  
ATOM   1262  O   GLY J 167      37.730  -2.036  47.915  1.00 98.21           O  
ATOM   1263  N   SER J 168      39.099  -1.086  46.398  1.00 98.71           N  
ATOM   1264  CA  SER J 168      40.130  -2.106  46.583  1.00 98.62           C  
ATOM   1265  C   SER J 168      40.816  -1.965  47.932  1.00 98.61           C  
ATOM   1266  O   SER J 168      41.097  -2.964  48.600  1.00 98.06           O  
ATOM   1267  CB  SER J 168      41.159  -2.035  45.458  1.00 98.15           C  
ATOM   1268  OG  SER J 168      40.565  -2.333  44.207  0.99 89.82           O  
ATOM   1269  N   THR J 169      41.119  -0.730  48.335  1.00 98.81           N  
ATOM   1270  CA  THR J 169      41.700  -0.443  49.643  1.00 98.83           C  
ATOM   1271  C   THR J 169      40.998   0.755  50.264  1.00 98.90           C  
ATOM   1272  O   THR J 169      40.451   1.606  49.553  1.00 98.84           O  
ATOM   1273  CB  THR J 169      43.212  -0.155  49.565  1.00 98.57           C  
ATOM   1274  OG1 THR J 169      43.438   1.036  48.800  1.00 96.99           O  
ATOM   1275  CG2 THR J 169      43.976  -1.316  48.946  1.00 96.52           C  
ATOM   1276  N   TYR J 170      41.030   0.818  51.597  1.00 98.93           N  
ATOM   1277  CA  TYR J 170      40.445   1.915  52.354  1.00 98.92           C  
ATOM   1278  C   TYR J 170      41.456   2.426  53.364  1.00 98.85           C  
ATOM   1279  O   TYR J 170      42.256   1.650  53.897  1.00 98.52           O  
ATOM   1280  CB  TYR J 170      39.175   1.463  53.085  1.00 98.90           C  
ATOM   1281  CG  TYR J 170      37.996   1.207  52.179  1.00 98.92           C  
ATOM   1282  CD1 TYR J 170      37.849  -0.005  51.511  1.00 98.81           C  
ATOM   1283  CD2 TYR J 170      37.033   2.185  51.978  1.00 98.82           C  
ATOM   1284  CE1 TYR J 170      36.770  -0.233  50.668  1.00 98.73           C  
ATOM   1285  CE2 TYR J 170      35.947   1.967  51.141  1.00 98.78           C  
ATOM   1286  CZ  TYR J 170      35.824   0.759  50.490  1.00 98.80           C  
ATOM   1287  OH  TYR J 170      34.752   0.543  49.653  1.00 98.60           O  
ATOM   1288  N   PHE J 171      41.410   3.724  53.646  1.00 98.94           N  
ATOM   1289  CA  PHE J 171      42.340   4.354  54.575  1.00 98.91           C  
ATOM   1290  C   PHE J 171      41.611   5.256  55.560  1.00 98.93           C  
ATOM   1291  O   PHE J 171      40.508   5.745  55.289  1.00 98.88           O  
ATOM   1292  CB  PHE J 171      43.430   5.137  53.830  1.00 98.75           C  
ATOM   1293  CG  PHE J 171      42.922   6.234  52.932  1.00 98.43           C  
ATOM   1294  CD1 PHE J 171      42.715   7.512  53.421  1.00 97.69           C  
ATOM   1295  CD2 PHE J 171      42.662   5.992  51.591  1.00 97.72           C  
ATOM   1296  CE1 PHE J 171      42.251   8.531  52.595  1.00 96.81           C  
ATOM   1297  CE2 PHE J 171      42.201   7.002  50.756  1.00 97.02           C  
ATOM   1298  CZ  PHE J 171      41.996   8.270  51.261  1.00 96.66           C  
ATOM   1299  N   VAL J 172      42.256   5.471  56.706  1.00 98.91           N  
ATOM   1300  CA  VAL J 172      41.749   6.347  57.758  1.00 98.90           C  
ATOM   1301  C   VAL J 172      42.081   7.799  57.420  1.00 98.88           C  
ATOM   1302  O   VAL J 172      43.163   8.095  56.901  1.00 98.66           O  
ATOM   1303  CB  VAL J 172      42.371   5.954  59.113  1.00 98.75           C  
ATOM   1304  CG1 VAL J 172      42.048   6.970  60.202  1.00 97.42           C  
ATOM   1305  CG2 VAL J 172      41.900   4.562  59.524  1.00 97.50           C  
ATOM   1306  N   LEU J 173      41.158   8.707  57.730  1.00 98.89           N  
ATOM   1307  CA  LEU J 173      41.439  10.136  57.614  1.00 98.88           C  
ATOM   1308  C   LEU J 173      42.324  10.546  58.784  1.00 98.87           C  
ATOM   1309  O   LEU J 173      41.924  10.425  59.952  1.00 98.63           O  
ATOM   1310  CB  LEU J 173      40.140  10.950  57.624  1.00 98.76           C  
ATOM   1311  CG  LEU J 173      39.124  10.621  56.528  1.00 97.88           C  
ATOM   1312  CD1 LEU J 173      37.902  11.530  56.667  1.00 94.88           C  
ATOM   1313  CD2 LEU J 173      39.731  10.754  55.144  1.00 94.07           C  
ATOM   1314  N   ASP J 174      43.527  11.017  58.480  1.00 98.74           N  
ATOM   1315  CA  ASP J 174      44.498  11.335  59.517  1.00 98.61           C  
ATOM   1316  C   ASP J 174      45.169  12.680  59.261  1.00 98.62           C  
ATOM   1317  O   ASP J 174      44.812  13.409  58.332  1.00 98.46           O  
ATOM   1318  CB  ASP J 174      45.510  10.191  59.689  1.00 98.28           C  
ATOM   1319  CG  ASP J 174      46.430   9.994  58.499  1.00 97.66           C  
ATOM   1320  OD1 ASP J 174      46.536  10.891  57.632  1.00 96.87           O  
ATOM   1321  OD2 ASP J 174      47.085   8.931  58.447  1.00 95.56           O  
ATOM   1322  N   SER J 175      46.145  13.007  60.103  1.00 98.39           N  
ATOM   1323  CA  SER J 175      46.749  14.333  60.073  1.00 98.13           C  
ATOM   1324  C   SER J 175      47.469  14.651  58.764  1.00 98.11           C  
ATOM   1325  O   SER J 175      47.711  15.824  58.472  1.00 97.63           O  
ATOM   1326  CB  SER J 175      47.701  14.508  61.253  1.00 97.33           C  
ATOM   1327  OG  SER J 175      48.779  13.598  61.171  1.00 92.03           O  
ATOM   1328  N   ALA J 176      47.797  13.634  57.967  1.00 98.24           N  
ATOM   1329  CA  ALA J 176      48.461  13.883  56.691  1.00 98.03           C  
ATOM   1330  C   ALA J 176      47.584  14.659  55.717  1.00 98.02           C  
ATOM   1331  O   ALA J 176      48.109  15.376  54.858  1.00 97.74           O  
ATOM   1332  CB  ALA J 176      48.901  12.565  56.056  1.00 97.67           C  
ATOM   1333  N   ILE J 177      46.263  14.522  55.825  1.00 98.39           N  
ATOM   1334  CA  ILE J 177      45.352  15.122  54.849  1.00 98.49           C  
ATOM   1335  C   ILE J 177      44.295  16.033  55.462  1.00 98.58           C  
ATOM   1336  O   ILE J 177      43.472  16.571  54.719  1.00 98.54           O  
ATOM   1337  CB  ILE J 177      44.672  14.044  53.971  1.00 98.46           C  
ATOM   1338  CG1 ILE J 177      43.804  13.091  54.803  1.00 97.92           C  
ATOM   1339  CG2 ILE J 177      45.712  13.272  53.155  1.00 97.51           C  
ATOM   1340  CD1 ILE J 177      42.945  12.148  53.951  1.00 96.98           C  
ATOM   1341  N   LEU J 178      44.308  16.224  56.774  1.00 98.51           N  
ATOM   1342  CA  LEU J 178      43.297  17.046  57.432  1.00 98.57           C  
ATOM   1343  C   LEU J 178      43.824  18.434  57.763  1.00 98.43           C  
ATOM   1344  O   LEU J 178      44.996  18.604  58.109  1.00 98.31           O  
ATOM   1345  CB  LEU J 178      42.818  16.374  58.719  1.00 98.68           C  
ATOM   1346  CG  LEU J 178      42.114  15.028  58.540  1.00 98.69           C  
ATOM   1347  CD1 LEU J 178      41.847  14.395  59.901  1.00 98.63           C  
ATOM   1348  CD2 LEU J 178      40.824  15.179  57.747  1.00 98.58           C  
ATOM   1349  N   SER J 179      42.944  19.423  57.685  1.00 98.29           N  
ATOM   1350  CA  SER J 179      43.257  20.786  58.097  1.00 98.27           C  
ATOM   1351  C   SER J 179      42.057  21.405  58.792  1.00 98.30           C  
ATOM   1352  O   SER J 179      40.919  21.237  58.352  1.00 98.24           O  
ATOM   1353  CB  SER J 179      43.642  21.644  56.892  1.00 98.16           C  
ATOM   1354  OG  SER J 179      43.801  23.006  57.265  1.00 97.53           O  
ATOM   1355  N   SER J 180      42.321  22.157  59.846  0.99 97.93           N  
ATOM   1356  CA  SER J 180      41.261  22.860  60.554  0.99 97.86           C  
ATOM   1357  C   SER J 180      40.710  24.053  59.777  0.99 97.71           C  
ATOM   1358  O   SER J 180      39.575  24.471  60.025  0.99 97.21           O  
ATOM   1359  CB  SER J 180      41.774  23.334  61.910  0.99 97.66           C  
ATOM   1360  OG  SER J 180      42.894  24.187  61.745  0.99 97.06           O  
ATOM   1361  N   THR J 181      41.500  24.608  58.852  0.97 97.45           N  
ATOM   1362  CA  THR J 181      41.139  25.858  58.171  0.96 96.84           C  
ATOM   1363  C   THR J 181      41.086  25.773  56.651  0.96 96.36           C  
ATOM   1364  O   THR J 181      40.633  26.722  56.007  0.96 95.19           O  
ATOM   1365  CB  THR J 181      42.124  26.985  58.511  0.97 95.91           C  
ATOM   1366  OG1 THR J 181      43.396  26.685  57.924  0.97 94.43           O  
ATOM   1367  CG2 THR J 181      42.279  27.181  60.013  0.97 94.43           C  
ATOM   1368  N   GLY J 182      41.569  24.679  56.068  0.92 96.42           N  
ATOM   1369  CA  GLY J 182      41.679  24.590  54.622  0.92 96.11           C  
ATOM   1370  C   GLY J 182      42.996  25.085  54.067  0.91 95.94           C  
ATOM   1371  O   GLY J 182      43.209  25.059  52.851  0.91 93.82           O  
ATOM   1372  N   GLU J 183      43.883  25.537  54.941  0.85 96.33           N  
ATOM   1373  CA  GLU J 183      45.248  25.890  54.571  0.84 95.93           C  
ATOM   1374  C   GLU J 183      46.179  24.798  55.065  0.85 95.67           C  
ATOM   1375  O   GLU J 183      45.873  24.113  56.043  0.85 94.46           O  
ATOM   1376  CB  GLU J 183      45.631  27.234  55.184  0.86 94.10           C  
ATOM   1377  CG  GLU J 183      44.723  28.360  54.737  0.83 88.65           C  
ATOM   1378  CD  GLU J 183      45.061  29.667  55.399  0.81 83.57           C  
ATOM   1379  OE1 GLU J 183      45.884  30.416  54.841  0.82 77.57           O  
ATOM   1380  OE2 GLU J 183      44.504  29.953  56.473  0.82 78.87           O  
ATOM   1381  N   THR J 184      47.317  24.621  54.387  0.83 94.02           N  
ATOM   1382  CA  THR J 184      48.210  23.553  54.820  0.82 94.52           C  
ATOM   1383  C   THR J 184      48.715  23.824  56.239  0.83 94.36           C  
ATOM   1384  O   THR J 184      49.184  24.928  56.537  0.83 92.32           O  
ATOM   1385  CB  THR J 184      49.391  23.346  53.867  0.83 91.97           C  
ATOM   1386  OG1 THR J 184      50.196  22.277  54.383  0.83 82.45           O  
ATOM   1387  CG2 THR J 184      50.246  24.588  53.724  0.81 80.27           C  
ATOM   1388  N   PRO J 185      48.635  22.828  57.117  0.78 92.71           N  
ATOM   1389  CA  PRO J 185      49.192  22.996  58.462  0.77 91.85           C  
ATOM   1390  C   PRO J 185      50.693  22.755  58.524  0.77 89.82           C  
ATOM   1391  O   PRO J 185      51.284  22.891  59.599  0.76 84.61           O  
ATOM   1392  CB  PRO J 185      48.437  21.951  59.282  0.71 90.13           C  
ATOM   1393  CG  PRO J 185      48.078  20.893  58.302  0.69 88.88           C  
ATOM   1394  CD  PRO J 185      47.907  21.567  56.967  0.68 92.15           C  
ATOM   1395  N   TYR J 186      51.306  22.399  57.399  0.43 85.75           N  
ATOM   1396  CA  TYR J 186      52.725  22.070  57.354  0.41 81.32           C  
ATOM   1397  C   TYR J 186      53.482  23.021  56.448  0.42 76.90           C  
ATOM   1398  O   TYR J 186      52.954  23.512  55.445  0.42 68.02           O  
ATOM   1399  CB  TYR J 186      52.934  20.642  56.855  0.42 76.56           C  
ATOM   1400  CG  TYR J 186      52.257  19.600  57.709  0.34 71.83           C  
ATOM   1401  CD1 TYR J 186      52.666  19.372  59.013  0.34 65.79           C  
ATOM   1402  CD2 TYR J 186      51.207  18.839  57.216  0.34 66.56           C  
ATOM   1403  CE1 TYR J 186      52.051  18.413  59.803  0.38 60.97           C  
ATOM   1404  CE2 TYR J 186      50.585  17.878  58.002  0.39 58.93           C  
ATOM   1405  CZ  TYR J 186      51.012  17.673  59.290  0.37 62.15           C  
ATOM   1406  OH  TYR J 186      50.402  16.722  60.074  0.35 60.04           O  
ATOM   1407  N   THR J 187      54.732  23.251  56.795  0.27 75.47           N  
ATOM   1408  CA  THR J 187      55.642  24.016  55.952  0.27 73.75           C  
ATOM   1409  C   THR J 187      57.055  23.487  56.161  0.27 68.77           C  
ATOM   1410  O   THR J 187      57.408  23.067  57.267  0.27 62.82           O  
ATOM   1411  CB  THR J 187      55.595  25.521  56.261  0.25 70.53           C  
ATOM   1412  OG1 THR J 187      56.537  26.199  55.422  0.21 63.66           O  
ATOM   1413  CG2 THR J 187      55.927  25.800  57.718  0.20 60.91           C  
ATOM   1414  N   THR J 188      57.853  23.501  55.099  0.15 70.16           N  
ATOM   1415  CA  THR J 188      59.270  23.160  55.224  0.15 69.25           C  
ATOM   1416  C   THR J 188      60.102  24.367  55.651  0.15 63.87           C  
ATOM   1417  O   THR J 188      61.265  24.212  56.036  0.15 60.21           O  
ATOM   1418  CB  THR J 188      59.823  22.594  53.909  0.14 67.94           C  
ATOM   1419  OG1 THR J 188      59.670  23.566  52.871  0.12 62.45           O  
ATOM   1420  CG2 THR J 188      59.088  21.319  53.519  0.12 60.74           C  
ATOM   1421  N   ALA J 189      59.530  25.553  55.599  0.09 63.24           N  
ATOM   1422  CA  ALA J 189      60.238  26.764  56.015  0.09 64.66           C  
ATOM   1423  C   ALA J 189      60.432  26.764  57.528  0.09 63.16           C  
ATOM   1424  O   ALA J 189      59.464  26.646  58.287  0.09 58.83           O  
ATOM   1425  CB  ALA J 189      59.465  28.001  55.576  0.08 62.11           C  
ATOM   1426  N   GLN J 190      61.695  26.919  57.937  0.06 55.06           N  
ATOM   1427  CA  GLN J 190      62.031  26.936  59.358  0.07 57.04           C  
ATOM   1428  C   GLN J 190      62.883  28.147  59.707  0.07 51.79           C  
ATOM   1429  O   GLN J 190      63.060  28.459  60.887  0.07 46.60           O  
ATOM   1430  CB  GLN J 190      62.779  25.657  59.727  0.07 54.21           C  
ATOM   1431  CG  GLN J 190      61.938  24.394  59.634  0.07 50.13           C  
ATOM   1432  CD  GLN J 190      60.789  24.383  60.620  0.07 45.46           C  
ATOM   1433  OE1 GLN J 190      60.986  24.546  61.827  0.07 46.25           O  
ATOM   1434  NE2 GLN J 190      59.586  24.177  60.125  0.08 47.58           N  
ATOM   1435  OXT GLN J 190      63.415  28.821  58.823  0.04 47.73           O  
TER    1436      GLN J 190                                                      
HETATM 1437  CA   CA Q   1      25.199   2.693  70.999  1.00 98.73          CA  
HETATM 1438  CA   CA F   1      19.719   6.724  74.953  1.00 98.25          CA  
ENDMDL                                                                          
END                                                                             
