# Supplementary material for: Accurate structure prediction of biomolecular interactions with AlphaFold 3
Source: Nature. 2024 May 8;630(8016):493–500. doi: 10.1038/s41586-024-07487-w (PMC11168924; doi:10.1038/s41586-024-07487-w)
Supplement: Supplementary file 3 — AF3 predictions for the Posebusters benchmark and outputs of the Posebusters checks for those predictions. [file 41586_2024_7487_MOESM3_ESM.zip › 6X8D_ARA_pred_lig_pose.sdf]

6X8D_ARA_A_207
     RDKit          3D

 10 10  0  0  0  0  0  0  0  0999 V2000
   22.7618    0.6464   70.2989 C   0  0  2  0  0  0  0  0  0  0  0  0
   23.5248   -0.2964   71.1823 C   0  0  1  0  0  0  0  0  0  0  0  0
   23.4412   -1.6895   70.6237 C   0  0  2  0  0  0  0  0  0  0  0  0
   21.9886   -2.0804   70.3833 C   0  0  2  0  0  0  0  0  0  0  0  0
   21.2608   -1.0248   69.5849 C   0  0  0  0  0  0  0  0  0  0  0  0
   22.8337    1.9593   70.8167 O   0  0  0  0  0  0  0  0  0  0  0  0
   24.8858    0.1265   71.2985 O   0  0  0  0  0  0  0  0  0  0  0  0
   24.0707   -2.6205   71.4984 O   0  0  0  0  0  0  0  0  0  0  0  0
   21.3140   -2.2968   71.6388 O   0  0  0  0  0  0  0  0  0  0  0  0
   21.4094    0.2549   70.1990 O   0  0  0  0  0  0  0  0  0  0  0  0
  1  2  1  0
  2  3  1  0
  3  4  1  0
  4  5  1  0
  1  6  1  1
  2  7  1  6
  3  8  1  1
  4  9  1  1
  1 10  1  0
  5 10  1  0
M  END
