# Supplementary material for: Accurate structure prediction of biomolecular interactions with AlphaFold 3
Source: Nature. 2024 May 8;630(8016):493–500. doi: 10.1038/s41586-024-07487-w (PMC11168924; doi:10.1038/s41586-024-07487-w)
Supplement: Supplementary file 3 — AF3 predictions for the Posebusters benchmark and outputs of the Posebusters checks for those predictions. [file 41586_2024_7487_MOESM3_ESM.zip › 6XAF_GDP_pred_context_pose.pdb]

TITLE     6XAF                                                                  
REVDAT   1   01-OCT-21         0                                                
REMARK   6                                                                      
REMARK   6 PDB GENERATED WITH DEEPMIND STRUCTURE CLASS VERSION 1.0.2.           
SEQRES   1 J  206  MET GLY SER SER HIS HIS HIS HIS HIS HIS SER GLN ASP          
SEQRES   2 J  206  PRO ALA VAL PRO TYR ASN ARG MET LYS LEU MET ILE VAL          
SEQRES   3 J  206  GLY ASN THR GLY SER GLY LYS THR THR LEU LEU GLN GLN          
SEQRES   4 J  206  LEU MET LYS THR LYS LYS SER ASP LEU GLY MET GLN SER          
SEQRES   5 J  206  ALA THR VAL GLY ILE ASP VAL LYS ASP TRP PRO ILE GLN          
SEQRES   6 J  206  ILE ARG ASP LYS ARG LYS ARG ASP LEU VAL LEU ASN VAL          
SEQRES   7 J  206  TRP ASP PHE ALA GLY HIS GLU GLU PHE TYR SER THR HIS          
SEQRES   8 J  206  PRO HIS PHE MET THR GLN ARG ALA LEU TYR LEU ALA VAL          
SEQRES   9 J  206  TYR ASP LEU SER LYS GLY GLN ALA GLU VAL ASP ALA MET          
SEQRES  10 J  206  LYS PRO TRP LEU PHE ASN ILE LYS ALA ARG ALA SER SER          
SEQRES  11 J  206  SER PRO VAL ILE LEU VAL GLY THR HIS LEU ASP VAL SER          
SEQRES  12 J  206  ASP GLU ALA GLN ARG ALA ALA CYS MET SER LYS ILE THR          
SEQRES  13 J  206  LYS GLU LEU LEU ASN LYS ARG GLY PHE PRO ALA ILE ARG          
SEQRES  14 J  206  ASP TYR HIS PHE VAL ASN ALA THR GLU GLU SER ASP ALA          
SEQRES  15 J  206  LEU ALA LYS LEU ARG LYS THR ILE ILE ASN GLU SER LEU          
SEQRES  16 J  206  ASN PHE LYS ILE ARG ASP GLN LEU VAL VAL GLY                  
SEQRES   1 Q  206  MET GLY SER SER HIS HIS HIS HIS HIS HIS SER GLN ASP          
SEQRES   2 Q  206  PRO ALA VAL PRO TYR ASN ARG MET LYS LEU MET ILE VAL          
SEQRES   3 Q  206  GLY ASN THR GLY SER GLY LYS THR THR LEU LEU GLN GLN          
SEQRES   4 Q  206  LEU MET LYS THR LYS LYS SER ASP LEU GLY MET GLN SER          
SEQRES   5 Q  206  ALA THR VAL GLY ILE ASP VAL LYS ASP TRP PRO ILE GLN          
SEQRES   6 Q  206  ILE ARG ASP LYS ARG LYS ARG ASP LEU VAL LEU ASN VAL          
SEQRES   7 Q  206  TRP ASP PHE ALA GLY HIS GLU GLU PHE TYR SER THR HIS          
SEQRES   8 Q  206  PRO HIS PHE MET THR GLN ARG ALA LEU TYR LEU ALA VAL          
SEQRES   9 Q  206  TYR ASP LEU SER LYS GLY GLN ALA GLU VAL ASP ALA MET          
SEQRES  10 Q  206  LYS PRO TRP LEU PHE ASN ILE LYS ALA ARG ALA SER SER          
SEQRES  11 Q  206  SER PRO VAL ILE LEU VAL GLY THR HIS LEU ASP VAL SER          
SEQRES  12 Q  206  ASP GLU ALA GLN ARG ALA ALA CYS MET SER LYS ILE THR          
SEQRES  13 Q  206  LYS GLU LEU LEU ASN LYS ARG GLY PHE PRO ALA ILE ARG          
SEQRES  14 Q  206  ASP TYR HIS PHE VAL ASN ALA THR GLU GLU SER ASP ALA          
SEQRES  15 Q  206  LEU ALA LYS LEU ARG LYS THR ILE ILE ASN GLU SER LEU          
SEQRES  16 Q  206  ASN PHE LYS ILE ARG ASP GLN LEU VAL VAL GLY                  
HET     MG  Y   1       1                                                       
HETNAM      MG ?                                                                
MODEL        1                                                                  
ATOM      1  N   MET J   1      26.256 -67.874  -9.734  0.00 18.89           N  
ATOM      2  CA  MET J   1      25.550 -67.872  -8.430  0.00 21.13           C  
ATOM      3  C   MET J   1      24.914 -66.504  -8.270  0.00 22.55           C  
ATOM      4  O   MET J   1      25.638 -65.526  -8.144  0.00 21.62           O  
ATOM      5  CB  MET J   1      26.520 -68.160  -7.274  0.00 21.28           C  
ATOM      6  CG  MET J   1      26.941 -69.632  -7.244  0.00 18.66           C  
ATOM      7  SD  MET J   1      28.272 -69.976  -6.069  0.00 18.04           S  
ATOM      8  CE  MET J   1      28.338 -71.783  -6.145  0.00 15.51           C  
ATOM      9  N   GLY J   2      23.598 -66.428  -8.440  0.00 22.68           N  
ATOM     10  CA  GLY J   2      22.879 -65.151  -8.441  0.00 25.34           C  
ATOM     11  C   GLY J   2      22.713 -64.657  -7.017  0.00 26.12           C  
ATOM     12  O   GLY J   2      22.058 -65.318  -6.213  0.00 25.11           O  
ATOM     13  N   SER J   3      23.338 -63.535  -6.691  0.00 22.34           N  
ATOM     14  CA  SER J   3      23.178 -62.871  -5.396  0.00 24.22           C  
ATOM     15  C   SER J   3      21.750 -62.337  -5.291  0.00 24.01           C  
ATOM     16  O   SER J   3      21.437 -61.256  -5.791  0.00 23.22           O  
ATOM     17  CB  SER J   3      24.220 -61.755  -5.239  0.00 24.40           C  
ATOM     18  OG  SER J   3      24.261 -60.951  -6.409  0.00 22.53           O  
ATOM     19  N   SER J   4      20.881 -63.136  -4.670  0.00 23.55           N  
ATOM     20  CA  SER J   4      19.523 -62.721  -4.330  0.00 25.48           C  
ATOM     21  C   SER J   4      19.607 -61.623  -3.273  0.00 25.13           C  
ATOM     22  O   SER J   4      19.675 -61.903  -2.074  0.00 24.39           O  
ATOM     23  CB  SER J   4      18.706 -63.922  -3.831  0.00 25.77           C  
ATOM     24  OG  SER J   4      19.411 -64.611  -2.815  0.00 23.77           O  
ATOM     25  N   HIS J   5      19.643 -60.374  -3.719  0.01 23.61           N  
ATOM     26  CA  HIS J   5      19.436 -59.243  -2.829  0.01 24.35           C  
ATOM     27  C   HIS J   5      18.015 -59.333  -2.282  0.01 24.14           C  
ATOM     28  O   HIS J   5      17.049 -58.931  -2.940  0.01 23.78           O  
ATOM     29  CB  HIS J   5      19.701 -57.917  -3.556  0.01 24.86           C  
ATOM     30  CG  HIS J   5      21.168 -57.568  -3.613  0.00 22.72           C  
ATOM     31  ND1 HIS J   5      21.920 -57.110  -2.557  0.00 21.63           N  
ATOM     32  CD2 HIS J   5      22.006 -57.630  -4.697  0.00 21.74           C  
ATOM     33  CE1 HIS J   5      23.178 -56.906  -2.986  0.00 20.36           C  
ATOM     34  NE2 HIS J   5      23.271 -57.210  -4.280  0.01 20.64           N  
ATOM     35  N   HIS J   6      17.901 -59.912  -1.093  0.01 24.67           N  
ATOM     36  CA  HIS J   6      16.681 -59.812  -0.309  0.01 25.59           C  
ATOM     37  C   HIS J   6      16.477 -58.340   0.028  0.01 25.22           C  
ATOM     38  O   HIS J   6      17.034 -57.816   0.997  0.01 24.99           O  
ATOM     39  CB  HIS J   6      16.767 -60.692   0.948  0.01 26.41           C  
ATOM     40  CG  HIS J   6      16.400 -62.129   0.673  0.01 24.25           C  
ATOM     41  ND1 HIS J   6      15.122 -62.596   0.464  0.01 22.93           N  
ATOM     42  CD2 HIS J   6      17.236 -63.216   0.602  0.01 22.93           C  
ATOM     43  CE1 HIS J   6      15.183 -63.922   0.262  0.01 21.46           C  
ATOM     44  NE2 HIS J   6      16.452 -64.337   0.340  0.01 21.79           N  
ATOM     45  N   HIS J   7      15.693 -57.650  -0.798  0.01 24.98           N  
ATOM     46  CA  HIS J   7      15.080 -56.402  -0.393  0.01 26.19           C  
ATOM     47  C   HIS J   7      14.188 -56.722   0.801  0.01 26.01           C  
ATOM     48  O   HIS J   7      13.088 -57.254   0.645  0.01 25.50           O  
ATOM     49  CB  HIS J   7      14.292 -55.774  -1.557  0.01 26.61           C  
ATOM     50  CG  HIS J   7      15.169 -54.968  -2.482  0.01 24.18           C  
ATOM     51  ND1 HIS J   7      15.680 -53.720  -2.210  0.01 22.57           N  
ATOM     52  CD2 HIS J   7      15.606 -55.311  -3.737  0.01 22.61           C  
ATOM     53  CE1 HIS J   7      16.410 -53.321  -3.266  0.01 21.08           C  
ATOM     54  NE2 HIS J   7      16.389 -54.259  -4.213  0.01 21.37           N  
ATOM     55  N   HIS J   8      14.700 -56.432   1.997  0.01 25.49           N  
ATOM     56  CA  HIS J   8      13.857 -56.341   3.174  0.01 26.32           C  
ATOM     57  C   HIS J   8      12.855 -55.220   2.913  0.01 25.96           C  
ATOM     58  O   HIS J   8      13.120 -54.042   3.162  0.01 25.50           O  
ATOM     59  CB  HIS J   8      14.702 -56.095   4.438  0.01 26.70           C  
ATOM     60  CG  HIS J   8      15.229 -57.372   5.041  0.01 24.36           C  
ATOM     61  ND1 HIS J   8      14.490 -58.259   5.786  0.01 22.71           N  
ATOM     62  CD2 HIS J   8      16.507 -57.867   4.983  0.01 22.82           C  
ATOM     63  CE1 HIS J   8      15.295 -59.269   6.165  0.01 21.25           C  
ATOM     64  NE2 HIS J   8      16.527 -59.065   5.697  0.01 21.55           N  
ATOM     65  N   HIS J   9      11.717 -55.600   2.352  0.01 26.08           N  
ATOM     66  CA  HIS J   9      10.519 -54.801   2.468  0.01 26.59           C  
ATOM     67  C   HIS J   9      10.258 -54.668   3.963  0.01 26.28           C  
ATOM     68  O   HIS J   9       9.761 -55.594   4.600  0.01 25.68           O  
ATOM     69  CB  HIS J   9       9.340 -55.459   1.727  0.01 26.64           C  
ATOM     70  CG  HIS J   9       9.260 -55.056   0.276  0.01 24.29           C  
ATOM     71  ND1 HIS J   9       8.796 -53.843  -0.186  0.01 22.75           N  
ATOM     72  CD2 HIS J   9       9.606 -55.794  -0.828  0.01 22.68           C  
ATOM     73  CE1 HIS J   9       8.865 -53.846  -1.528  0.01 21.14           C  
ATOM     74  NE2 HIS J   9       9.351 -55.014  -1.953  0.01 21.50           N  
ATOM     75  N   HIS J  10      10.651 -53.528   4.531  0.02 25.31           N  
ATOM     76  CA  HIS J  10      10.056 -53.091   5.779  0.02 25.51           C  
ATOM     77  C   HIS J  10       8.556 -53.051   5.524  0.02 25.40           C  
ATOM     78  O   HIS J  10       8.057 -52.169   4.818  0.02 24.83           O  
ATOM     79  CB  HIS J  10      10.609 -51.723   6.209  0.02 25.11           C  
ATOM     80  CG  HIS J  10      11.873 -51.842   7.020  0.02 22.86           C  
ATOM     81  ND1 HIS J  10      11.935 -52.277   8.323  0.02 21.32           N  
ATOM     82  CD2 HIS J  10      13.153 -51.542   6.637  0.02 21.27           C  
ATOM     83  CE1 HIS J  10      13.221 -52.243   8.718  0.02 19.79           C  
ATOM     84  NE2 HIS J  10      13.985 -51.805   7.724  0.02 20.30           N  
ATOM     85  N   SER J  11       7.864 -54.078   6.016  0.03 27.90           N  
ATOM     86  CA  SER J  11       6.416 -54.089   6.068  0.03 28.87           C  
ATOM     87  C   SER J  11       6.032 -52.864   6.887  0.03 28.46           C  
ATOM     88  O   SER J  11       6.164 -52.865   8.112  0.03 27.32           O  
ATOM     89  CB  SER J  11       5.905 -55.385   6.712  0.03 27.89           C  
ATOM     90  OG  SER J  11       6.564 -55.637   7.931  0.03 25.74           O  
ATOM     91  N   GLN J  12       5.659 -51.797   6.200  0.05 28.08           N  
ATOM     92  CA  GLN J  12       4.978 -50.706   6.868  0.05 29.66           C  
ATOM     93  C   GLN J  12       3.735 -51.331   7.478  0.05 29.62           C  
ATOM     94  O   GLN J  12       2.852 -51.769   6.746  0.05 28.17           O  
ATOM     95  CB  GLN J  12       4.614 -49.584   5.883  0.05 29.04           C  
ATOM     96  CG  GLN J  12       5.815 -48.700   5.534  0.04 25.24           C  
ATOM     97  CD  GLN J  12       5.451 -47.517   4.619  0.04 23.12           C  
ATOM     98  OE1 GLN J  12       4.418 -47.470   3.977  0.04 20.97           O  
ATOM     99  NE2 GLN J  12       6.308 -46.524   4.543  0.04 22.00           N  
ATOM    100  N   ASP J  13       3.731 -51.424   8.797  0.09 34.50           N  
ATOM    101  CA  ASP J  13       2.556 -51.874   9.522  0.09 34.21           C  
ATOM    102  C   ASP J  13       1.363 -51.087   8.979  0.09 33.59           C  
ATOM    103  O   ASP J  13       1.457 -49.855   8.847  0.09 32.13           O  
ATOM    104  CB  ASP J  13       2.725 -51.656  11.037  0.09 33.31           C  
ATOM    105  CG  ASP J  13       3.085 -52.927  11.810  0.08 30.41           C  
ATOM    106  OD1 ASP J  13       2.706 -54.028  11.346  0.08 29.00           O  
ATOM    107  OD2 ASP J  13       3.714 -52.783  12.883  0.08 28.57           O  
ATOM    108  N   PRO J  14       0.289 -51.766   8.590  0.17 34.60           N  
ATOM    109  CA  PRO J  14      -0.852 -51.113   7.978  0.18 35.24           C  
ATOM    110  C   PRO J  14      -1.329 -50.025   8.930  0.18 36.79           C  
ATOM    111  O   PRO J  14      -1.761 -50.310  10.047  0.18 35.23           O  
ATOM    112  CB  PRO J  14      -1.894 -52.218   7.735  0.19 32.27           C  
ATOM    113  CG  PRO J  14      -1.468 -53.342   8.683  0.17 32.44           C  
ATOM    114  CD  PRO J  14       0.045 -53.177   8.776  0.18 38.09           C  
ATOM    115  N   ALA J  15      -1.189 -48.768   8.502  0.36 39.22           N  
ATOM    116  CA  ALA J  15      -1.438 -47.602   9.334  0.36 39.76           C  
ATOM    117  C   ALA J  15      -2.851 -47.706   9.907  0.36 41.67           C  
ATOM    118  O   ALA J  15      -3.835 -47.641   9.164  0.36 40.07           O  
ATOM    119  CB  ALA J  15      -1.226 -46.329   8.503  0.38 36.61           C  
ATOM    120  N   VAL J  16      -2.937 -47.916  11.213  0.50 45.68           N  
ATOM    121  CA  VAL J  16      -4.221 -48.108  11.885  0.51 46.55           C  
ATOM    122  C   VAL J  16      -5.048 -46.847  11.659  0.51 46.59           C  
ATOM    123  O   VAL J  16      -4.585 -45.753  11.990  0.51 45.33           O  
ATOM    124  CB  VAL J  16      -4.054 -48.420  13.383  0.53 46.31           C  
ATOM    125  CG1 VAL J  16      -5.413 -48.653  14.055  0.47 41.94           C  
ATOM    126  CG2 VAL J  16      -3.213 -49.685  13.588  0.48 43.13           C  
ATOM    127  N   PRO J  17      -6.245 -46.962  11.080  0.77 51.86           N  
ATOM    128  CA  PRO J  17      -7.036 -45.781  10.785  0.77 53.15           C  
ATOM    129  C   PRO J  17      -7.462 -45.106  12.089  0.78 55.56           C  
ATOM    130  O   PRO J  17      -8.164 -45.697  12.912  0.78 54.14           O  
ATOM    131  CB  PRO J  17      -8.211 -46.268   9.927  0.78 50.42           C  
ATOM    132  CG  PRO J  17      -8.325 -47.754  10.270  0.75 48.69           C  
ATOM    133  CD  PRO J  17      -6.896 -48.162  10.605  0.75 51.96           C  
ATOM    134  N   TYR J  18      -7.061 -43.849  12.256  0.88 55.73           N  
ATOM    135  CA  TYR J  18      -7.370 -43.038  13.427  0.88 57.87           C  
ATOM    136  C   TYR J  18      -8.257 -41.848  13.062  0.88 60.12           C  
ATOM    137  O   TYR J  18      -8.397 -41.451  11.899  0.88 59.07           O  
ATOM    138  CB  TYR J  18      -6.074 -42.598  14.127  0.89 55.38           C  
ATOM    139  CG  TYR J  18      -5.150 -41.743  13.277  0.86 52.21           C  
ATOM    140  CD1 TYR J  18      -4.148 -42.345  12.488  0.86 47.12           C  
ATOM    141  CD2 TYR J  18      -5.289 -40.342  13.267  0.86 47.17           C  
ATOM    142  CE1 TYR J  18      -3.299 -41.562  11.693  0.85 45.06           C  
ATOM    143  CE2 TYR J  18      -4.446 -39.548  12.476  0.85 45.89           C  
ATOM    144  CZ  TYR J  18      -3.453 -40.164  11.691  0.85 46.23           C  
ATOM    145  OH  TYR J  18      -2.620 -39.393  10.911  0.85 44.36           O  
ATOM    146  N   ASN J  19      -8.844 -41.267  14.079  0.97 56.32           N  
ATOM    147  CA  ASN J  19      -9.570 -40.020  13.985  0.97 57.17           C  
ATOM    148  C   ASN J  19      -8.593 -38.863  14.204  0.97 58.06           C  
ATOM    149  O   ASN J  19      -7.882 -38.838  15.202  0.97 58.03           O  
ATOM    150  CB  ASN J  19     -10.720 -40.056  15.001  0.97 55.18           C  
ATOM    151  CG  ASN J  19     -11.953 -40.762  14.458  0.96 49.94           C  
ATOM    152  OD1 ASN J  19     -12.186 -40.810  13.254  0.96 45.99           O  
ATOM    153  ND2 ASN J  19     -12.815 -41.240  15.317  0.95 46.41           N  
ATOM    154  N   ARG J  20      -8.573 -37.888  13.295  0.99 56.58           N  
ATOM    155  CA  ARG J  20      -7.756 -36.677  13.458  0.99 55.78           C  
ATOM    156  C   ARG J  20      -8.639 -35.435  13.503  0.99 56.24           C  
ATOM    157  O   ARG J  20      -9.543 -35.288  12.685  0.99 56.27           O  
ATOM    158  CB  ARG J  20      -6.663 -36.601  12.376  0.99 54.08           C  
ATOM    159  CG  ARG J  20      -5.529 -35.625  12.764  0.97 48.28           C  
ATOM    160  CD  ARG J  20      -4.395 -35.675  11.740  0.97 45.73           C  
ATOM    161  NE  ARG J  20      -3.201 -34.937  12.198  0.97 43.25           N  
ATOM    162  CZ  ARG J  20      -2.158 -34.573  11.469  0.96 39.20           C  
ATOM    163  NH1 ARG J  20      -2.107 -34.789  10.191  0.96 37.88           N  
ATOM    164  NH2 ARG J  20      -1.129 -33.990  12.025  0.96 36.40           N  
ATOM    165  N   MET J  21      -8.349 -34.554  14.444  1.00 54.98           N  
ATOM    166  CA  MET J  21      -8.990 -33.245  14.562  1.00 54.99           C  
ATOM    167  C   MET J  21      -7.952 -32.200  14.953  1.00 58.22           C  
ATOM    168  O   MET J  21      -7.024 -32.496  15.695  1.00 58.10           O  
ATOM    169  CB  MET J  21     -10.138 -33.314  15.579  1.00 51.46           C  
ATOM    170  CG  MET J  21     -10.827 -31.960  15.770  0.99 45.36           C  
ATOM    171  SD  MET J  21     -12.320 -32.023  16.785  0.99 42.26           S  
ATOM    172  CE  MET J  21     -13.474 -32.680  15.561  0.99 37.58           C  
ATOM    173  N   LYS J  22      -8.118 -30.972  14.465  1.00 54.50           N  
ATOM    174  CA  LYS J  22      -7.278 -29.851  14.894  1.00 54.07           C  
ATOM    175  C   LYS J  22      -7.825 -29.282  16.207  1.00 53.49           C  
ATOM    176  O   LYS J  22      -9.030 -29.056  16.319  1.00 53.92           O  
ATOM    177  CB  LYS J  22      -7.193 -28.812  13.762  1.00 52.78           C  
ATOM    178  CG  LYS J  22      -6.109 -27.762  14.068  0.99 47.26           C  
ATOM    179  CD  LYS J  22      -5.981 -26.706  12.971  0.99 45.48           C  
ATOM    180  CE  LYS J  22      -5.339 -27.252  11.699  0.99 41.78           C  
ATOM    181  NZ  LYS J  22      -5.080 -26.164  10.731  0.99 38.74           N  
ATOM    182  N   LEU J  23      -6.939 -29.051  17.160  1.00 59.06           N  
ATOM    183  CA  LEU J  23      -7.226 -28.341  18.410  1.00 58.05           C  
ATOM    184  C   LEU J  23      -6.488 -27.001  18.383  1.00 58.08           C  
ATOM    185  O   LEU J  23      -5.263 -26.971  18.317  1.00 57.80           O  
ATOM    186  CB  LEU J  23      -6.808 -29.226  19.602  1.00 58.29           C  
ATOM    187  CG  LEU J  23      -7.016 -28.570  20.984  1.00 58.00           C  
ATOM    188  CD1 LEU J  23      -8.493 -28.283  21.260  1.00 53.90           C  
ATOM    189  CD2 LEU J  23      -6.510 -29.507  22.080  1.00 54.25           C  
ATOM    190  N   MET J  24      -7.223 -25.910  18.433  1.00 54.97           N  
ATOM    191  CA  MET J  24      -6.667 -24.556  18.459  1.00 54.03           C  
ATOM    192  C   MET J  24      -6.723 -24.032  19.894  1.00 52.79           C  
ATOM    193  O   MET J  24      -7.805 -23.980  20.477  1.00 52.29           O  
ATOM    194  CB  MET J  24      -7.474 -23.627  17.533  1.00 54.50           C  
ATOM    195  CG  MET J  24      -7.646 -24.145  16.096  1.00 51.03           C  
ATOM    196  SD  MET J  24      -6.143 -24.242  15.094  1.00 48.75           S  
ATOM    197  CE  MET J  24      -5.800 -22.480  14.864  1.00 44.64           C  
ATOM    198  N   ILE J  25      -5.597 -23.634  20.441  1.00 48.55           N  
ATOM    199  CA  ILE J  25      -5.537 -23.052  21.787  1.00 47.54           C  
ATOM    200  C   ILE J  25      -5.296 -21.550  21.648  1.00 45.15           C  
ATOM    201  O   ILE J  25      -4.257 -21.130  21.150  1.00 45.53           O  
ATOM    202  CB  ILE J  25      -4.495 -23.749  22.682  1.00 50.80           C  
ATOM    203  CG1 ILE J  25      -4.695 -25.282  22.632  1.00 50.80           C  
ATOM    204  CG2 ILE J  25      -4.639 -23.217  24.122  1.00 52.29           C  
ATOM    205  CD1 ILE J  25      -3.817 -26.062  23.604  1.00 49.59           C  
ATOM    206  N   VAL J  26      -6.253 -20.762  22.057  1.00 50.30           N  
ATOM    207  CA  VAL J  26      -6.265 -19.302  21.876  1.00 46.70           C  
ATOM    208  C   VAL J  26      -6.407 -18.575  23.214  1.00 46.30           C  
ATOM    209  O   VAL J  26      -6.896 -19.143  24.189  1.00 44.85           O  
ATOM    210  CB  VAL J  26      -7.362 -18.865  20.879  1.00 46.04           C  
ATOM    211  CG1 VAL J  26      -7.163 -19.516  19.506  1.00 45.60           C  
ATOM    212  CG2 VAL J  26      -8.784 -19.171  21.357  1.00 46.08           C  
ATOM    213  N   GLY J  27      -5.992 -17.323  23.257  1.00 41.47           N  
ATOM    214  CA  GLY J  27      -6.003 -16.488  24.463  1.00 38.44           C  
ATOM    215  C   GLY J  27      -4.731 -15.651  24.568  1.00 40.41           C  
ATOM    216  O   GLY J  27      -3.765 -15.914  23.852  1.00 38.34           O  
ATOM    217  N   ASN J  28      -4.715 -14.660  25.440  1.00 38.80           N  
ATOM    218  CA  ASN J  28      -3.589 -13.736  25.575  1.00 37.20           C  
ATOM    219  C   ASN J  28      -2.310 -14.425  26.073  1.00 36.60           C  
ATOM    220  O   ASN J  28      -2.360 -15.479  26.716  1.00 35.70           O  
ATOM    221  CB  ASN J  28      -3.978 -12.578  26.511  1.00 35.27           C  
ATOM    222  CG  ASN J  28      -4.867 -11.544  25.844  1.00 32.04           C  
ATOM    223  OD1 ASN J  28      -5.304 -11.689  24.714  1.00 29.95           O  
ATOM    224  ND2 ASN J  28      -5.134 -10.458  26.533  1.00 31.29           N  
ATOM    225  N   THR J  29      -1.173 -13.791  25.822  1.00 41.65           N  
ATOM    226  CA  THR J  29       0.095 -14.169  26.461  1.00 40.69           C  
ATOM    227  C   THR J  29      -0.084 -14.202  27.980  1.00 38.59           C  
ATOM    228  O   THR J  29      -0.601 -13.260  28.578  1.00 37.83           O  
ATOM    229  CB  THR J  29       1.224 -13.190  26.099  1.00 39.69           C  
ATOM    230  OG1 THR J  29       1.431 -13.159  24.705  0.99 36.14           O  
ATOM    231  CG2 THR J  29       2.564 -13.594  26.707  0.99 36.05           C  
ATOM    232  N   GLY J  30       0.328 -15.299  28.596  1.00 43.48           N  
ATOM    233  CA  GLY J  30       0.214 -15.496  30.040  1.00 41.39           C  
ATOM    234  C   GLY J  30      -1.121 -16.064  30.518  1.00 41.51           C  
ATOM    235  O   GLY J  30      -1.237 -16.347  31.707  1.00 39.53           O  
ATOM    236  N   SER J  31      -2.095 -16.298  29.635  1.00 45.11           N  
ATOM    237  CA  SER J  31      -3.405 -16.860  30.032  1.00 41.40           C  
ATOM    238  C   SER J  31      -3.350 -18.329  30.481  1.00 41.69           C  
ATOM    239  O   SER J  31      -4.339 -18.839  31.011  1.00 39.51           O  
ATOM    240  CB  SER J  31      -4.427 -16.699  28.903  1.00 39.80           C  
ATOM    241  OG  SER J  31      -4.104 -17.514  27.795  1.00 40.80           O  
ATOM    242  N   GLY J  32      -2.234 -19.018  30.253  1.00 46.01           N  
ATOM    243  CA  GLY J  32      -2.038 -20.412  30.671  1.00 43.00           C  
ATOM    244  C   GLY J  32      -2.146 -21.446  29.545  1.00 45.25           C  
ATOM    245  O   GLY J  32      -2.215 -22.641  29.840  1.00 43.46           O  
ATOM    246  N   LYS J  33      -2.150 -21.039  28.286  1.00 51.59           N  
ATOM    247  CA  LYS J  33      -2.341 -21.942  27.128  1.00 50.85           C  
ATOM    248  C   LYS J  33      -1.362 -23.124  27.111  1.00 48.95           C  
ATOM    249  O   LYS J  33      -1.785 -24.277  27.111  1.00 49.86           O  
ATOM    250  CB  LYS J  33      -2.215 -21.165  25.803  1.00 51.71           C  
ATOM    251  CG  LYS J  33      -3.285 -20.084  25.624  1.00 51.98           C  
ATOM    252  CD  LYS J  33      -3.161 -19.366  24.267  1.00 46.97           C  
ATOM    253  CE  LYS J  33      -1.852 -18.585  24.115  1.00 46.23           C  
ATOM    254  NZ  LYS J  33      -1.748 -17.412  25.033  1.00 43.38           N  
ATOM    255  N   THR J  34      -0.073 -22.822  27.140  1.00 59.04           N  
ATOM    256  CA  THR J  34       0.976 -23.849  27.063  1.00 59.09           C  
ATOM    257  C   THR J  34       0.984 -24.728  28.313  1.00 55.38           C  
ATOM    258  O   THR J  34       1.051 -25.951  28.215  1.00 54.02           O  
ATOM    259  CB  THR J  34       2.350 -23.202  26.850  1.00 59.94           C  
ATOM    260  OG1 THR J  34       2.331 -22.359  25.719  1.00 56.90           O  
ATOM    261  CG2 THR J  34       3.449 -24.236  26.604  1.00 52.92           C  
ATOM    262  N   THR J  35       0.863 -24.123  29.490  1.00 58.11           N  
ATOM    263  CA  THR J  35       0.785 -24.847  30.769  1.00 54.96           C  
ATOM    264  C   THR J  35      -0.401 -25.811  30.780  1.00 51.65           C  
ATOM    265  O   THR J  35      -0.256 -26.984  31.123  1.00 49.88           O  
ATOM    266  CB  THR J  35       0.657 -23.862  31.945  1.00 54.07           C  
ATOM    267  OG1 THR J  35       1.713 -22.924  31.923  1.00 52.91           O  
ATOM    268  CG2 THR J  35       0.714 -24.565  33.301  1.00 51.69           C  
ATOM    269  N   LEU J  36      -1.566 -25.342  30.355  1.00 60.49           N  
ATOM    270  CA  LEU J  36      -2.772 -26.154  30.250  1.00 57.32           C  
ATOM    271  C   LEU J  36      -2.570 -27.327  29.287  1.00 57.84           C  
ATOM    272  O   LEU J  36      -2.919 -28.458  29.615  1.00 56.94           O  
ATOM    273  CB  LEU J  36      -3.937 -25.252  29.802  1.00 56.63           C  
ATOM    274  CG  LEU J  36      -5.263 -26.005  29.591  1.00 57.13           C  
ATOM    275  CD1 LEU J  36      -5.806 -26.579  30.906  1.00 52.01           C  
ATOM    276  CD2 LEU J  36      -6.302 -25.064  29.001  1.00 52.14           C  
ATOM    277  N   LEU J  37      -1.999 -27.078  28.114  1.00 61.75           N  
ATOM    278  CA  LEU J  37      -1.754 -28.122  27.120  1.00 59.75           C  
ATOM    279  C   LEU J  37      -0.838 -29.219  27.672  1.00 56.01           C  
ATOM    280  O   LEU J  37      -1.157 -30.401  27.553  1.00 56.03           O  
ATOM    281  CB  LEU J  37      -1.168 -27.484  25.847  1.00 59.81           C  
ATOM    282  CG  LEU J  37      -0.780 -28.508  24.761  1.00 54.56           C  
ATOM    283  CD1 LEU J  37      -1.979 -29.348  24.309  1.00 50.99           C  
ATOM    284  CD2 LEU J  37      -0.200 -27.787  23.551  1.00 51.28           C  
ATOM    285  N   GLN J  38       0.259 -28.834  28.315  1.00 65.28           N  
ATOM    286  CA  GLN J  38       1.192 -29.785  28.925  1.00 63.37           C  
ATOM    287  C   GLN J  38       0.505 -30.644  29.992  1.00 60.63           C  
ATOM    288  O   GLN J  38       0.661 -31.866  29.993  1.00 60.61           O  
ATOM    289  CB  GLN J  38       2.365 -29.011  29.535  1.00 62.72           C  
ATOM    290  CG  GLN J  38       3.296 -28.440  28.455  0.98 56.57           C  
ATOM    291  CD  GLN J  38       4.303 -27.431  29.012  0.98 53.39           C  
ATOM    292  OE1 GLN J  38       4.375 -27.157  30.197  0.98 48.70           O  
ATOM    293  NE2 GLN J  38       5.097 -26.843  28.156  0.98 48.41           N  
ATOM    294  N   GLN J  39      -0.295 -30.027  30.842  1.00 53.37           N  
ATOM    295  CA  GLN J  39      -1.038 -30.742  31.880  1.00 50.83           C  
ATOM    296  C   GLN J  39      -2.094 -31.688  31.279  1.00 49.50           C  
ATOM    297  O   GLN J  39      -2.213 -32.839  31.707  1.00 48.25           O  
ATOM    298  CB  GLN J  39      -1.665 -29.717  32.835  1.00 49.97           C  
ATOM    299  CG  GLN J  39      -2.244 -30.360  34.102  0.99 47.31           C  
ATOM    300  CD  GLN J  39      -1.184 -31.020  34.990  0.99 45.86           C  
ATOM    301  OE1 GLN J  39      -0.008 -30.730  34.914  0.99 42.72           O  
ATOM    302  NE2 GLN J  39      -1.580 -31.919  35.847  0.99 47.48           N  
ATOM    303  N   LEU J  40      -2.817 -31.256  30.268  1.00 60.73           N  
ATOM    304  CA  LEU J  40      -3.793 -32.095  29.558  1.00 58.40           C  
ATOM    305  C   LEU J  40      -3.122 -33.317  28.910  1.00 60.52           C  
ATOM    306  O   LEU J  40      -3.653 -34.427  28.999  1.00 57.95           O  
ATOM    307  CB  LEU J  40      -4.518 -31.261  28.488  1.00 56.70           C  
ATOM    308  CG  LEU J  40      -5.555 -30.259  29.030  1.00 57.31           C  
ATOM    309  CD1 LEU J  40      -6.040 -29.370  27.886  1.00 53.19           C  
ATOM    310  CD2 LEU J  40      -6.775 -30.961  29.638  0.99 51.86           C  
ATOM    311  N   MET J  41      -1.957 -33.122  28.306  0.99 63.97           N  
ATOM    312  CA  MET J  41      -1.173 -34.180  27.664  0.99 61.73           C  
ATOM    313  C   MET J  41      -0.387 -35.044  28.660  0.99 56.20           C  
ATOM    314  O   MET J  41       0.127 -36.093  28.273  0.99 54.81           O  
ATOM    315  CB  MET J  41      -0.217 -33.563  26.634  0.99 63.48           C  
ATOM    316  CG  MET J  41      -0.959 -32.973  25.429  0.98 61.48           C  
ATOM    317  SD  MET J  41       0.120 -32.210  24.184  0.98 59.31           S  
ATOM    318  CE  MET J  41       1.013 -33.659  23.567  0.98 52.86           C  
ATOM    319  N   LYS J  42      -0.286 -34.643  29.919  0.92 58.89           N  
ATOM    320  CA  LYS J  42       0.524 -35.289  30.962  0.92 55.03           C  
ATOM    321  C   LYS J  42       2.012 -35.381  30.604  0.92 54.48           C  
ATOM    322  O   LYS J  42       2.685 -36.344  30.974  0.92 49.64           O  
ATOM    323  CB  LYS J  42      -0.064 -36.647  31.372  0.92 49.36           C  
ATOM    324  CG  LYS J  42      -1.516 -36.548  31.842  0.86 44.72           C  
ATOM    325  CD  LYS J  42      -2.014 -37.908  32.332  0.85 40.55           C  
ATOM    326  CE  LYS J  42      -3.424 -37.712  32.881  0.84 36.50           C  
ATOM    327  NZ  LYS J  42      -3.957 -38.916  33.552  0.84 33.39           N  
ATOM    328  N   THR J  43       2.532 -34.395  29.894  0.72 48.72           N  
ATOM    329  CA  THR J  43       3.964 -34.299  29.597  0.72 46.52           C  
ATOM    330  C   THR J  43       4.714 -33.803  30.833  0.72 45.14           C  
ATOM    331  O   THR J  43       4.283 -32.867  31.511  0.72 42.23           O  
ATOM    332  CB  THR J  43       4.240 -33.407  28.374  0.73 43.29           C  
ATOM    333  OG1 THR J  43       3.453 -32.237  28.413  0.70 39.97           O  
ATOM    334  CG2 THR J  43       3.887 -34.123  27.076  0.71 39.01           C  
ATOM    335  N   LYS J  44       5.841 -34.454  31.163  0.55 46.19           N  
ATOM    336  CA  LYS J  44       6.657 -34.042  32.309  0.54 44.69           C  
ATOM    337  C   LYS J  44       7.410 -32.752  31.979  0.55 45.14           C  
ATOM    338  O   LYS J  44       7.982 -32.629  30.904  0.55 42.58           O  
ATOM    339  CB  LYS J  44       7.622 -35.159  32.725  0.57 40.79           C  
ATOM    340  CG  LYS J  44       6.909 -36.346  33.405  0.46 36.54           C  
ATOM    341  CD  LYS J  44       7.937 -37.379  33.874  0.46 33.06           C  
ATOM    342  CE  LYS J  44       7.266 -38.552  34.587  0.45 29.20           C  
ATOM    343  NZ  LYS J  44       8.264 -39.560  35.015  0.44 25.77           N  
ATOM    344  N   LYS J  45       7.493 -31.840  32.944  0.42 41.98           N  
ATOM    345  CA  LYS J  45       8.252 -30.577  32.844  0.42 41.32           C  
ATOM    346  C   LYS J  45       9.738 -30.755  32.509  0.42 40.68           C  
ATOM    347  O   LYS J  45      10.355 -29.806  32.035  0.42 38.43           O  
ATOM    348  CB  LYS J  45       8.156 -29.792  34.167  0.43 39.29           C  
ATOM    349  CG  LYS J  45       6.868 -28.978  34.331  0.33 35.88           C  
ATOM    350  CD  LYS J  45       6.915 -28.156  35.633  0.33 32.93           C  
ATOM    351  CE  LYS J  45       5.670 -27.278  35.767  0.33 30.19           C  
ATOM    352  NZ  LYS J  45       5.648 -26.509  37.041  0.31 27.21           N  
ATOM    353  N   SER J  46      10.335 -31.904  32.807  0.35 36.56           N  
ATOM    354  CA  SER J  46      11.795 -32.088  32.734  0.34 35.26           C  
ATOM    355  C   SER J  46      12.358 -32.041  31.313  0.35 35.76           C  
ATOM    356  O   SER J  46      13.509 -31.654  31.142  0.35 33.83           O  
ATOM    357  CB  SER J  46      12.194 -33.418  33.382  0.36 31.68           C  
ATOM    358  OG  SER J  46      11.459 -34.495  32.829  0.32 29.13           O  
ATOM    359  N   ASP J  47      11.573 -32.421  30.315  0.36 38.55           N  
ATOM    360  CA  ASP J  47      12.041 -32.448  28.924  0.35 37.49           C  
ATOM    361  C   ASP J  47      11.821 -31.111  28.210  0.36 37.38           C  
ATOM    362  O   ASP J  47      12.289 -30.901  27.093  0.36 35.41           O  
ATOM    363  CB  ASP J  47      11.389 -33.615  28.173  0.38 35.45           C  
ATOM    364  CG  ASP J  47      11.816 -34.985  28.697  0.32 32.36           C  
ATOM    365  OD1 ASP J  47      12.819 -35.070  29.438  0.32 30.75           O  
ATOM    366  OD2 ASP J  47      11.102 -35.962  28.385  0.32 30.17           O  
ATOM    367  N   LEU J  48      11.152 -30.182  28.884  0.35 34.23           N  
ATOM    368  CA  LEU J  48      11.181 -28.787  28.497  0.34 33.67           C  
ATOM    369  C   LEU J  48      12.556 -28.256  28.897  0.35 33.71           C  
ATOM    370  O   LEU J  48      12.738 -27.716  29.987  0.35 32.46           O  
ATOM    371  CB  LEU J  48      10.023 -28.034  29.176  0.36 31.88           C  
ATOM    372  CG  LEU J  48       8.640 -28.531  28.732  0.33 29.17           C  
ATOM    373  CD1 LEU J  48       7.586 -28.036  29.712  0.34 26.89           C  
ATOM    374  CD2 LEU J  48       8.289 -28.035  27.327  0.35 28.39           C  
ATOM    375  N   GLY J  49      13.544 -28.436  28.022  0.37 31.36           N  
ATOM    376  CA  GLY J  49      14.771 -27.654  28.083  0.37 30.45           C  
ATOM    377  C   GLY J  49      14.417 -26.165  28.112  0.38 31.19           C  
ATOM    378  O   GLY J  49      13.238 -25.802  28.132  0.38 29.52           O  
ATOM    379  N   MET J  50      15.425 -25.301  28.121  0.47 28.37           N  
ATOM    380  CA  MET J  50      15.170 -23.860  27.998  0.47 28.18           C  
ATOM    381  C   MET J  50      14.280 -23.649  26.777  0.48 29.77           C  
ATOM    382  O   MET J  50      14.749 -23.720  25.644  0.48 29.05           O  
ATOM    383  CB  MET J  50      16.491 -23.078  27.833  0.48 25.31           C  
ATOM    384  CG  MET J  50      17.335 -23.009  29.106  0.44 21.93           C  
ATOM    385  SD  MET J  50      18.792 -21.939  28.916  0.44 19.46           S  
ATOM    386  CE  MET J  50      20.074 -23.005  29.583  0.44 18.07           C  
ATOM    387  N   GLN J  51      12.999 -23.442  27.012  0.51 33.87           N  
ATOM    388  CA  GLN J  51      12.096 -23.006  25.961  0.51 33.72           C  
ATOM    389  C   GLN J  51      12.608 -21.634  25.543  0.52 34.14           C  
ATOM    390  O   GLN J  51      12.312 -20.623  26.163  0.52 32.54           O  
ATOM    391  CB  GLN J  51      10.628 -22.973  26.431  0.52 31.39           C  
ATOM    392  CG  GLN J  51       9.967 -24.357  26.394  0.47 28.11           C  
ATOM    393  CD  GLN J  51       8.459 -24.309  26.685  0.47 25.38           C  
ATOM    394  OE1 GLN J  51       7.946 -23.424  27.343  0.47 24.29           O  
ATOM    395  NE2 GLN J  51       7.705 -25.267  26.203  0.46 24.02           N  
ATOM    396  N   SER J  52      13.424 -21.643  24.509  0.51 30.60           N  
ATOM    397  CA  SER J  52      13.590 -20.474  23.669  0.52 29.88           C  
ATOM    398  C   SER J  52      12.183 -19.962  23.399  0.53 30.40           C  
ATOM    399  O   SER J  52      11.310 -20.770  23.066  0.53 29.08           O  
ATOM    400  CB  SER J  52      14.291 -20.877  22.366  0.55 27.43           C  
ATOM    401  OG  SER J  52      14.453 -19.756  21.524  0.51 25.22           O  
ATOM    402  N   ALA J  53      11.943 -18.680  23.609  0.64 32.49           N  
ATOM    403  CA  ALA J  53      10.653 -18.062  23.344  0.65 32.09           C  
ATOM    404  C   ALA J  53      10.278 -18.442  21.914  0.66 32.95           C  
ATOM    405  O   ALA J  53      10.918 -17.982  20.967  0.66 31.51           O  
ATOM    406  CB  ALA J  53      10.771 -16.546  23.541  0.68 28.68           C  
ATOM    407  N   THR J  54       9.352 -19.384  21.780  0.77 34.84           N  
ATOM    408  CA  THR J  54       9.118 -20.028  20.493  0.76 35.01           C  
ATOM    409  C   THR J  54       8.454 -18.993  19.611  0.76 35.58           C  
ATOM    410  O   THR J  54       7.292 -18.648  19.811  0.76 34.30           O  
ATOM    411  CB  THR J  54       8.274 -21.308  20.631  0.77 32.62           C  
ATOM    412  OG1 THR J  54       8.729 -22.089  21.721  0.75 30.17           O  
ATOM    413  CG2 THR J  54       8.395 -22.189  19.388  0.75 28.96           C  
ATOM    414  N   VAL J  55       9.216 -18.460  18.671  0.91 39.05           N  
ATOM    415  CA  VAL J  55       8.680 -17.567  17.649  0.91 38.24           C  
ATOM    416  C   VAL J  55       7.926 -18.462  16.662  0.91 39.93           C  
ATOM    417  O   VAL J  55       8.508 -19.392  16.112  0.91 37.99           O  
ATOM    418  CB  VAL J  55       9.808 -16.745  16.994  0.92 34.21           C  
ATOM    419  CG1 VAL J  55       9.246 -15.723  16.008  0.88 30.62           C  
ATOM    420  CG2 VAL J  55      10.613 -15.960  18.041  0.88 30.14           C  
ATOM    421  N   GLY J  56       6.630 -18.236  16.493  0.98 47.78           N  
ATOM    422  CA  GLY J  56       5.800 -19.027  15.588  0.98 47.51           C  
ATOM    423  C   GLY J  56       4.575 -19.649  16.251  0.98 50.99           C  
ATOM    424  O   GLY J  56       4.067 -19.157  17.257  0.98 48.91           O  
ATOM    425  N   ILE J  57       4.081 -20.721  15.663  0.99 53.05           N  
ATOM    426  CA  ILE J  57       3.032 -21.566  16.239  0.99 53.74           C  
ATOM    427  C   ILE J  57       3.669 -22.901  16.598  0.99 54.98           C  
ATOM    428  O   ILE J  57       4.237 -23.560  15.727  0.99 54.01           O  
ATOM    429  CB  ILE J  57       1.837 -21.749  15.274  0.99 53.15           C  
ATOM    430  CG1 ILE J  57       1.217 -20.380  14.912  0.98 49.06           C  
ATOM    431  CG2 ILE J  57       0.778 -22.673  15.907  0.98 48.04           C  
ATOM    432  CD1 ILE J  57      -0.019 -20.463  14.004  0.98 45.48           C  
ATOM    433  N   ASP J  58       3.542 -23.314  17.845  1.00 62.80           N  
ATOM    434  CA  ASP J  58       3.918 -24.661  18.247  1.00 65.14           C  
ATOM    435  C   ASP J  58       2.812 -25.627  17.802  1.00 66.80           C  
ATOM    436  O   ASP J  58       1.653 -25.511  18.208  1.00 67.53           O  
ATOM    437  CB  ASP J  58       4.206 -24.705  19.754  1.00 63.58           C  
ATOM    438  CG  ASP J  58       4.810 -26.038  20.202  0.99 57.71           C  
ATOM    439  OD1 ASP J  58       5.102 -26.913  19.356  0.99 52.85           O  
ATOM    440  OD2 ASP J  58       4.976 -26.233  21.426  0.99 53.66           O  
ATOM    441  N   VAL J  59       3.155 -26.546  16.919  1.00 64.71           N  
ATOM    442  CA  VAL J  59       2.216 -27.521  16.361  1.00 64.98           C  
ATOM    443  C   VAL J  59       2.622 -28.913  16.815  1.00 65.86           C  
ATOM    444  O   VAL J  59       3.693 -29.403  16.470  1.00 64.72           O  
ATOM    445  CB  VAL J  59       2.110 -27.428  14.826  1.00 62.82           C  
ATOM    446  CG1 VAL J  59       1.049 -28.400  14.287  1.00 56.59           C  
ATOM    447  CG2 VAL J  59       1.722 -26.016  14.370  0.99 56.39           C  
ATOM    448  N   LYS J  60       1.747 -29.571  17.569  1.00 67.43           N  
ATOM    449  CA  LYS J  60       1.985 -30.914  18.109  1.00 68.03           C  
ATOM    450  C   LYS J  60       0.801 -31.828  17.840  1.00 68.55           C  
ATOM    451  O   LYS J  60      -0.351 -31.394  17.840  1.00 68.55           O  
ATOM    452  CB  LYS J  60       2.283 -30.825  19.616  1.00 66.88           C  
ATOM    453  CG  LYS J  60       3.670 -30.220  19.873  0.97 60.50           C  
ATOM    454  CD  LYS J  60       3.921 -29.964  21.361  0.97 57.24           C  
ATOM    455  CE  LYS J  60       5.347 -29.436  21.526  0.96 49.79           C  
ATOM    456  NZ  LYS J  60       5.462 -28.443  22.622  0.96 45.66           N  
ATOM    457  N   ASP J  61       1.087 -33.101  17.653  1.00 70.38           N  
ATOM    458  CA  ASP J  61       0.054 -34.127  17.649  1.00 70.71           C  
ATOM    459  C   ASP J  61      -0.087 -34.703  19.067  1.00 72.09           C  
ATOM    460  O   ASP J  61       0.879 -35.175  19.659  1.00 72.08           O  
ATOM    461  CB  ASP J  61       0.331 -35.188  16.561  1.00 67.72           C  
ATOM    462  CG  ASP J  61      -0.121 -34.776  15.143  0.99 64.38           C  
ATOM    463  OD1 ASP J  61      -0.803 -33.738  14.950  0.99 59.46           O  
ATOM    464  OD2 ASP J  61       0.131 -35.533  14.178  0.99 60.26           O  
ATOM    465  N   TRP J  62      -1.287 -34.662  19.599  1.00 65.78           N  
ATOM    466  CA  TRP J  62      -1.647 -35.278  20.869  1.00 65.93           C  
ATOM    467  C   TRP J  62      -2.433 -36.567  20.595  1.00 65.84           C  
ATOM    468  O   TRP J  62      -3.636 -36.512  20.321  1.00 65.48           O  
ATOM    469  CB  TRP J  62      -2.422 -34.272  21.731  1.00 65.59           C  
ATOM    470  CG  TRP J  62      -2.933 -34.782  23.051  1.00 66.74           C  
ATOM    471  CD1 TRP J  62      -2.530 -35.911  23.694  1.00 62.95           C  
ATOM    472  CD2 TRP J  62      -3.964 -34.181  23.887  1.00 67.07           C  
ATOM    473  NE1 TRP J  62      -3.269 -36.061  24.867  1.00 61.83           N  
ATOM    474  CE2 TRP J  62      -4.159 -35.017  25.016  1.00 68.14           C  
ATOM    475  CE3 TRP J  62      -4.759 -33.011  23.788  1.00 63.51           C  
ATOM    476  CZ2 TRP J  62      -5.118 -34.729  26.013  1.00 62.27           C  
ATOM    477  CZ3 TRP J  62      -5.704 -32.718  24.786  1.00 59.36           C  
ATOM    478  CH2 TRP J  62      -5.881 -33.574  25.885  1.00 59.60           C  
ATOM    479  N   PRO J  63      -1.765 -37.734  20.654  0.99 69.02           N  
ATOM    480  CA  PRO J  63      -2.422 -39.019  20.489  0.99 68.37           C  
ATOM    481  C   PRO J  63      -3.218 -39.387  21.747  0.99 68.56           C  
ATOM    482  O   PRO J  63      -2.717 -39.320  22.871  0.99 67.69           O  
ATOM    483  CB  PRO J  63      -1.299 -40.015  20.179  0.99 66.73           C  
ATOM    484  CG  PRO J  63      -0.094 -39.427  20.911  0.99 64.58           C  
ATOM    485  CD  PRO J  63      -0.328 -37.916  20.821  0.99 66.38           C  
ATOM    486  N   ILE J  64      -4.453 -39.803  21.547  0.99 64.18           N  
ATOM    487  CA  ILE J  64      -5.370 -40.216  22.610  0.99 64.02           C  
ATOM    488  C   ILE J  64      -5.913 -41.598  22.263  0.99 63.50           C  
ATOM    489  O   ILE J  64      -6.675 -41.751  21.306  0.99 62.30           O  
ATOM    490  CB  ILE J  64      -6.509 -39.189  22.808  0.99 63.64           C  
ATOM    491  CG1 ILE J  64      -5.950 -37.789  23.161  0.98 62.22           C  
ATOM    492  CG2 ILE J  64      -7.475 -39.679  23.904  0.98 62.25           C  
ATOM    493  CD1 ILE J  64      -7.013 -36.685  23.186  0.98 58.44           C  
ATOM    494  N   GLN J  65      -5.551 -42.591  23.072  0.94 66.76           N  
ATOM    495  CA  GLN J  65      -6.139 -43.920  22.955  0.94 67.12           C  
ATOM    496  C   GLN J  65      -7.575 -43.917  23.484  0.94 65.88           C  
ATOM    497  O   GLN J  65      -7.842 -43.527  24.622  0.94 65.15           O  
ATOM    498  CB  GLN J  65      -5.290 -44.962  23.686  0.95 65.31           C  
ATOM    499  CG  GLN J  65      -3.979 -45.249  22.942  0.89 57.87           C  
ATOM    500  CD  GLN J  65      -3.178 -46.393  23.574  0.88 53.49           C  
ATOM    501  OE1 GLN J  65      -3.435 -46.845  24.676  0.88 48.20           O  
ATOM    502  NE2 GLN J  65      -2.181 -46.884  22.881  0.88 47.53           N  
ATOM    503  N   ILE J  66      -8.493 -44.383  22.658  0.89 61.22           N  
ATOM    504  CA  ILE J  66      -9.886 -44.543  23.047  0.89 61.00           C  
ATOM    505  C   ILE J  66     -10.073 -45.948  23.629  0.89 60.52           C  
ATOM    506  O   ILE J  66      -9.860 -46.951  22.957  0.90 58.41           O  
ATOM    507  CB  ILE J  66     -10.821 -44.238  21.859  0.90 59.97           C  
ATOM    508  CG1 ILE J  66     -10.591 -42.822  21.269  0.88 58.55           C  
ATOM    509  CG2 ILE J  66     -12.286 -44.408  22.271  0.88 57.81           C  
ATOM    510  CD1 ILE J  66     -10.818 -41.654  22.250  0.88 53.85           C  
ATOM    511  N   ARG J  67     -10.507 -46.019  24.883  0.78 66.82           N  
ATOM    512  CA  ARG J  67     -10.703 -47.297  25.590  0.77 66.22           C  
ATOM    513  C   ARG J  67     -11.774 -48.191  24.966  0.78 65.94           C  
ATOM    514  O   ARG J  67     -11.707 -49.407  25.110  0.78 62.30           O  
ATOM    515  CB  ARG J  67     -11.054 -47.037  27.065  0.79 62.72           C  
ATOM    516  CG  ARG J  67      -9.900 -46.436  27.877  0.66 55.48           C  
ATOM    517  CD  ARG J  67     -10.308 -46.324  29.350  0.66 51.63           C  
ATOM    518  NE  ARG J  67      -9.232 -45.770  30.179  0.65 45.71           N  
ATOM    519  CZ  ARG J  67      -9.269 -45.600  31.498  0.66 40.11           C  
ATOM    520  NH1 ARG J  67     -10.314 -45.924  32.200  0.65 37.54           N  
ATOM    521  NH2 ARG J  67      -8.239 -45.097  32.129  0.66 36.85           N  
ATOM    522  N   ASP J  68     -12.758 -47.612  24.317  0.75 64.55           N  
ATOM    523  CA  ASP J  68     -13.761 -48.382  23.592  0.76 64.36           C  
ATOM    524  C   ASP J  68     -13.141 -48.918  22.296  0.76 64.18           C  
ATOM    525  O   ASP J  68     -13.030 -48.194  21.303  0.76 61.89           O  
ATOM    526  CB  ASP J  68     -15.012 -47.524  23.345  0.77 61.53           C  
ATOM    527  CG  ASP J  68     -16.142 -48.282  22.634  0.69 57.44           C  
ATOM    528  OD1 ASP J  68     -15.939 -49.456  22.235  0.69 53.19           O  
ATOM    529  OD2 ASP J  68     -17.230 -47.680  22.480  0.68 53.96           O  
ATOM    530  N   LYS J  69     -12.769 -50.196  22.303  0.66 69.21           N  
ATOM    531  CA  LYS J  69     -12.134 -50.877  21.167  0.65 69.35           C  
ATOM    532  C   LYS J  69     -12.950 -50.855  19.865  0.65 70.03           C  
ATOM    533  O   LYS J  69     -12.411 -51.147  18.804  0.65 65.49           O  
ATOM    534  CB  LYS J  69     -11.819 -52.333  21.535  0.65 65.37           C  
ATOM    535  CG  LYS J  69     -10.781 -52.474  22.660  0.53 58.51           C  
ATOM    536  CD  LYS J  69     -10.400 -53.949  22.849  0.53 53.48           C  
ATOM    537  CE  LYS J  69      -9.327 -54.093  23.924  0.51 46.55           C  
ATOM    538  NZ  LYS J  69      -8.864 -55.498  24.079  0.53 40.70           N  
ATOM    539  N   ARG J  70     -14.236 -50.526  19.937  0.62 64.82           N  
ATOM    540  CA  ARG J  70     -15.076 -50.349  18.738  0.62 65.57           C  
ATOM    541  C   ARG J  70     -14.876 -48.993  18.069  0.63 66.31           C  
ATOM    542  O   ARG J  70     -15.294 -48.806  16.932  0.63 64.23           O  
ATOM    543  CB  ARG J  70     -16.556 -50.531  19.095  0.65 64.46           C  
ATOM    544  CG  ARG J  70     -16.854 -51.893  19.714  0.54 59.79           C  
ATOM    545  CD  ARG J  70     -18.345 -52.040  20.011  0.55 57.47           C  
ATOM    546  NE  ARG J  70     -18.594 -52.372  21.403  0.53 52.43           N  
ATOM    547  CZ  ARG J  70     -19.768 -52.629  21.951  0.53 45.68           C  
ATOM    548  NH1 ARG J  70     -20.868 -52.622  21.250  0.54 42.94           N  
ATOM    549  NH2 ARG J  70     -19.856 -52.892  23.224  0.54 42.26           N  
ATOM    550  N   LYS J  71     -14.260 -48.044  18.776  0.74 60.85           N  
ATOM    551  CA  LYS J  71     -13.964 -46.711  18.266  0.74 60.66           C  
ATOM    552  C   LYS J  71     -12.489 -46.610  17.901  0.75 61.28           C  
ATOM    553  O   LYS J  71     -11.634 -47.215  18.543  0.75 59.78           O  
ATOM    554  CB  LYS J  71     -14.369 -45.641  19.283  0.75 57.51           C  
ATOM    555  CG  LYS J  71     -15.883 -45.633  19.528  0.67 52.86           C  
ATOM    556  CD  LYS J  71     -16.260 -44.499  20.479  0.66 50.61           C  
ATOM    557  CE  LYS J  71     -17.760 -44.516  20.753  0.65 46.22           C  
ATOM    558  NZ  LYS J  71     -18.151 -43.428  21.678  0.65 42.78           N  
ATOM    559  N   ARG J  72     -12.203 -45.817  16.877  0.84 61.29           N  
ATOM    560  CA  ARG J  72     -10.831 -45.532  16.466  0.84 62.70           C  
ATOM    561  C   ARG J  72     -10.175 -44.575  17.456  0.85 63.98           C  
ATOM    562  O   ARG J  72     -10.855 -43.716  18.017  0.85 62.32           O  
ATOM    563  CB  ARG J  72     -10.813 -44.939  15.050  0.85 58.81           C  
ATOM    564  CG  ARG J  72     -11.333 -45.920  13.996  0.77 52.42           C  
ATOM    565  CD  ARG J  72     -11.285 -45.276  12.614  0.76 50.38           C  
ATOM    566  NE  ARG J  72     -11.845 -46.161  11.586  0.76 46.86           N  
ATOM    567  CZ  ARG J  72     -11.901 -45.912  10.286  0.75 42.40           C  
ATOM    568  NH1 ARG J  72     -11.443 -44.804   9.786  0.74 40.71           N  
ATOM    569  NH2 ARG J  72     -12.415 -46.787   9.464  0.75 39.08           N  
ATOM    570  N   ASP J  73      -8.864 -44.692  17.582  0.95 64.12           N  
ATOM    571  CA  ASP J  73      -8.069 -43.726  18.332  0.95 65.11           C  
ATOM    572  C   ASP J  73      -8.223 -42.314  17.755  0.95 64.88           C  
ATOM    573  O   ASP J  73      -8.633 -42.111  16.603  0.95 63.80           O  
ATOM    574  CB  ASP J  73      -6.599 -44.170  18.393  0.96 63.56           C  
ATOM    575  CG  ASP J  73      -6.379 -45.340  19.359  0.93 61.72           C  
ATOM    576  OD1 ASP J  73      -7.212 -45.515  20.280  0.93 58.22           O  
ATOM    577  OD2 ASP J  73      -5.356 -46.036  19.211  0.93 57.71           O  
ATOM    578  N   LEU J  74      -7.906 -41.339  18.590  0.99 60.28           N  
ATOM    579  CA  LEU J  74      -7.992 -39.926  18.260  0.99 59.92           C  
ATOM    580  C   LEU J  74      -6.598 -39.310  18.301  0.99 61.80           C  
ATOM    581  O   LEU J  74      -5.878 -39.469  19.283  0.99 60.66           O  
ATOM    582  CB  LEU J  74      -8.964 -39.250  19.249  0.99 57.45           C  
ATOM    583  CG  LEU J  74      -9.082 -37.721  19.110  0.99 55.02           C  
ATOM    584  CD1 LEU J  74      -9.722 -37.310  17.780  0.99 52.51           C  
ATOM    585  CD2 LEU J  74      -9.942 -37.180  20.247  0.99 52.68           C  
ATOM    586  N   VAL J  75      -6.260 -38.548  17.271  0.99 63.32           N  
ATOM    587  CA  VAL J  75      -5.081 -37.677  17.263  0.99 63.85           C  
ATOM    588  C   VAL J  75      -5.551 -36.233  17.142  0.99 63.57           C  
ATOM    589  O   VAL J  75      -6.173 -35.855  16.145  0.99 63.12           O  
ATOM    590  CB  VAL J  75      -4.088 -38.051  16.151  0.99 63.17           C  
ATOM    591  CG1 VAL J  75      -2.859 -37.134  16.180  0.99 57.23           C  
ATOM    592  CG2 VAL J  75      -3.604 -39.499  16.303  0.99 57.62           C  
ATOM    593  N   LEU J  76      -5.251 -35.434  18.153  1.00 64.01           N  
ATOM    594  CA  LEU J  76      -5.471 -33.995  18.110  1.00 63.82           C  
ATOM    595  C   LEU J  76      -4.219 -33.320  17.557  1.00 63.74           C  
ATOM    596  O   LEU J  76      -3.154 -33.382  18.162  1.00 63.08           O  
ATOM    597  CB  LEU J  76      -5.850 -33.454  19.498  1.00 63.83           C  
ATOM    598  CG  LEU J  76      -7.167 -34.012  20.065  1.00 63.05           C  
ATOM    599  CD1 LEU J  76      -7.443 -33.391  21.431  1.00 59.10           C  
ATOM    600  CD2 LEU J  76      -8.360 -33.709  19.153  1.00 58.45           C  
ATOM    601  N   ASN J  77      -4.355 -32.664  16.420  1.00 63.75           N  
ATOM    602  CA  ASN J  77      -3.317 -31.803  15.868  1.00 62.96           C  
ATOM    603  C   ASN J  77      -3.441 -30.431  16.536  1.00 64.53           C  
ATOM    604  O   ASN J  77      -4.293 -29.629  16.162  1.00 64.35           O  
ATOM    605  CB  ASN J  77      -3.476 -31.767  14.342  1.00 60.45           C  
ATOM    606  CG  ASN J  77      -2.452 -30.870  13.672  1.00 56.59           C  
ATOM    607  OD1 ASN J  77      -2.804 -29.944  12.965  1.00 49.26           O  
ATOM    608  ND2 ASN J  77      -1.182 -31.138  13.849  1.00 50.72           N  
ATOM    609  N   VAL J  78      -2.635 -30.213  17.560  1.00 62.59           N  
ATOM    610  CA  VAL J  78      -2.741 -29.057  18.455  1.00 62.92           C  
ATOM    611  C   VAL J  78      -1.900 -27.907  17.933  1.00 62.59           C  
ATOM    612  O   VAL J  78      -0.721 -28.082  17.637  1.00 61.50           O  
ATOM    613  CB  VAL J  78      -2.338 -29.400  19.898  1.00 63.27           C  
ATOM    614  CG1 VAL J  78      -2.713 -28.246  20.827  1.00 58.69           C  
ATOM    615  CG2 VAL J  78      -3.039 -30.668  20.412  1.00 59.91           C  
ATOM    616  N   TRP J  79      -2.496 -26.735  17.853  1.00 60.64           N  
ATOM    617  CA  TRP J  79      -1.843 -25.489  17.461  1.00 59.55           C  
ATOM    618  C   TRP J  79      -1.843 -24.545  18.663  1.00 60.34           C  
ATOM    619  O   TRP J  79      -2.890 -23.996  19.014  1.00 59.91           O  
ATOM    620  CB  TRP J  79      -2.558 -24.870  16.249  1.00 56.56           C  
ATOM    621  CG  TRP J  79      -2.411 -25.607  14.949  1.00 51.70           C  
ATOM    622  CD1 TRP J  79      -2.625 -26.930  14.753  1.00 46.72           C  
ATOM    623  CD2 TRP J  79      -1.998 -25.067  13.654  1.00 49.82           C  
ATOM    624  NE1 TRP J  79      -2.358 -27.253  13.424  1.00 44.56           N  
ATOM    625  CE2 TRP J  79      -1.973 -26.133  12.720  1.00 47.46           C  
ATOM    626  CE3 TRP J  79      -1.644 -23.781  13.187  1.00 45.71           C  
ATOM    627  CZ2 TRP J  79      -1.591 -25.951  11.365  1.00 44.35           C  
ATOM    628  CZ3 TRP J  79      -1.273 -23.598  11.840  1.00 41.46           C  
ATOM    629  CH2 TRP J  79      -1.246 -24.670  10.946  1.00 41.55           C  
ATOM    630  N   ASP J  80      -0.692 -24.361  19.276  1.00 56.38           N  
ATOM    631  CA  ASP J  80      -0.488 -23.410  20.372  1.00 55.31           C  
ATOM    632  C   ASP J  80       0.186 -22.157  19.809  1.00 52.78           C  
ATOM    633  O   ASP J  80       1.300 -22.224  19.282  1.00 51.48           O  
ATOM    634  CB  ASP J  80       0.322 -24.077  21.502  1.00 57.34           C  
ATOM    635  CG  ASP J  80       0.444 -23.213  22.768  1.00 59.50           C  
ATOM    636  OD1 ASP J  80      -0.207 -22.146  22.843  1.00 55.28           O  
ATOM    637  OD2 ASP J  80       1.159 -23.638  23.705  1.00 57.41           O  
ATOM    638  N   PHE J  81      -0.503 -21.033  19.860  1.00 49.88           N  
ATOM    639  CA  PHE J  81      -0.007 -19.782  19.289  1.00 48.05           C  
ATOM    640  C   PHE J  81       1.043 -19.171  20.222  1.00 47.65           C  
ATOM    641  O   PHE J  81       0.705 -18.559  21.233  1.00 45.09           O  
ATOM    642  CB  PHE J  81      -1.172 -18.814  19.031  1.00 45.37           C  
ATOM    643  CG  PHE J  81      -2.088 -19.226  17.899  1.00 44.77           C  
ATOM    644  CD1 PHE J  81      -1.934 -18.652  16.624  1.00 39.98           C  
ATOM    645  CD2 PHE J  81      -3.098 -20.189  18.105  1.00 39.72           C  
ATOM    646  CE1 PHE J  81      -2.787 -19.022  15.570  0.99 38.57           C  
ATOM    647  CE2 PHE J  81      -3.948 -20.566  17.058  1.00 39.93           C  
ATOM    648  CZ  PHE J  81      -3.796 -19.976  15.785  1.00 41.42           C  
ATOM    649  N   ALA J  82       2.303 -19.330  19.857  0.99 54.81           N  
ATOM    650  CA  ALA J  82       3.453 -18.883  20.627  0.99 51.60           C  
ATOM    651  C   ALA J  82       4.460 -18.187  19.703  0.99 50.62           C  
ATOM    652  O   ALA J  82       5.089 -18.831  18.863  0.99 46.16           O  
ATOM    653  CB  ALA J  82       4.058 -20.106  21.334  0.99 46.46           C  
ATOM    654  N   GLY J  83       4.600 -16.878  19.849  0.97 47.78           N  
ATOM    655  CA  GLY J  83       5.461 -16.072  18.987  0.98 45.63           C  
ATOM    656  C   GLY J  83       4.835 -15.740  17.629  0.97 47.12           C  
ATOM    657  O   GLY J  83       3.942 -16.425  17.134  0.98 43.25           O  
ATOM    658  N   HIS J  84       5.277 -14.659  17.047  0.96 47.50           N  
ATOM    659  CA  HIS J  84       4.608 -13.993  15.928  0.96 46.30           C  
ATOM    660  C   HIS J  84       5.494 -13.775  14.704  0.96 47.04           C  
ATOM    661  O   HIS J  84       5.019 -13.962  13.579  0.96 44.12           O  
ATOM    662  CB  HIS J  84       4.015 -12.677  16.438  0.96 42.90           C  
ATOM    663  CG  HIS J  84       4.990 -11.733  17.089  0.93 39.73           C  
ATOM    664  ND1 HIS J  84       5.623 -11.921  18.297  0.94 36.23           N  
ATOM    665  CD2 HIS J  84       5.351 -10.492  16.636  0.93 36.15           C  
ATOM    666  CE1 HIS J  84       6.343 -10.820  18.566  0.93 33.42           C  
ATOM    667  NE2 HIS J  84       6.189  -9.937  17.580  0.93 32.86           N  
ATOM    668  N   GLU J  85       6.749 -13.408  14.862  0.95 43.43           N  
ATOM    669  CA  GLU J  85       7.574 -13.023  13.710  0.95 42.78           C  
ATOM    670  C   GLU J  85       7.788 -14.179  12.730  0.95 44.77           C  
ATOM    671  O   GLU J  85       7.633 -13.982  11.527  0.95 42.81           O  
ATOM    672  CB  GLU J  85       8.933 -12.439  14.133  0.95 39.38           C  
ATOM    673  CG  GLU J  85       8.865 -10.964  14.550  0.93 36.09           C  
ATOM    674  CD  GLU J  85       8.647 -10.733  16.040  0.93 32.42           C  
ATOM    675  OE1 GLU J  85       8.839  -9.573  16.480  0.92 31.05           O  
ATOM    676  OE2 GLU J  85       8.313 -11.693  16.763  0.92 35.71           O  
ATOM    677  N   GLU J  86       8.089 -15.369  13.195  0.94 45.35           N  
ATOM    678  CA  GLU J  86       8.217 -16.534  12.303  0.95 44.63           C  
ATOM    679  C   GLU J  86       6.899 -16.852  11.598  0.94 44.80           C  
ATOM    680  O   GLU J  86       6.880 -17.105  10.397  0.95 42.99           O  
ATOM    681  CB  GLU J  86       8.707 -17.770  13.064  0.95 42.85           C  
ATOM    682  CG  GLU J  86      10.234 -17.886  13.027  0.90 38.81           C  
ATOM    683  CD  GLU J  86      10.766 -19.157  13.688  0.90 35.44           C  
ATOM    684  OE1 GLU J  86      12.004 -19.353  13.635  0.90 32.73           O  
ATOM    685  OE2 GLU J  86       9.957 -19.927  14.253  0.90 33.67           O  
ATOM    686  N   PHE J  87       5.793 -16.786  12.326  0.94 45.52           N  
ATOM    687  CA  PHE J  87       4.483 -17.026  11.730  0.95 44.64           C  
ATOM    688  C   PHE J  87       4.137 -15.973  10.676  0.95 46.05           C  
ATOM    689  O   PHE J  87       3.795 -16.323   9.547  0.95 44.42           O  
ATOM    690  CB  PHE J  87       3.414 -17.113  12.816  0.96 42.67           C  
ATOM    691  CG  PHE J  87       2.089 -17.572  12.249  0.94 39.37           C  
ATOM    692  CD1 PHE J  87       1.065 -16.641  11.999  0.94 35.36           C  
ATOM    693  CD2 PHE J  87       1.891 -18.926  11.916  0.94 35.67           C  
ATOM    694  CE1 PHE J  87      -0.153 -17.059  11.442  0.93 32.69           C  
ATOM    695  CE2 PHE J  87       0.681 -19.355  11.358  0.94 32.94           C  
ATOM    696  CZ  PHE J  87      -0.348 -18.418  11.125  0.94 33.30           C  
ATOM    697  N   TYR J  88       4.291 -14.703  10.984  0.95 44.13           N  
ATOM    698  CA  TYR J  88       4.070 -13.628  10.015  0.95 43.80           C  
ATOM    699  C   TYR J  88       4.984 -13.757   8.801  0.95 45.35           C  
ATOM    700  O   TYR J  88       4.537 -13.586   7.668  0.95 43.77           O  
ATOM    701  CB  TYR J  88       4.299 -12.258  10.669  0.96 41.48           C  
ATOM    702  CG  TYR J  88       3.365 -11.894  11.801  0.94 38.59           C  
ATOM    703  CD1 TYR J  88       1.990 -12.173  11.721  0.94 35.40           C  
ATOM    704  CD2 TYR J  88       3.878 -11.224  12.929  0.94 35.12           C  
ATOM    705  CE1 TYR J  88       1.133 -11.806  12.762  0.93 32.36           C  
ATOM    706  CE2 TYR J  88       3.032 -10.845  13.976  0.94 33.29           C  
ATOM    707  CZ  TYR J  88       1.657 -11.141  13.890  0.94 32.80           C  
ATOM    708  OH  TYR J  88       0.826 -10.766  14.917  0.94 30.95           O  
ATOM    709  N   SER J  89       6.238 -14.083   9.026  0.95 46.75           N  
ATOM    710  CA  SER J  89       7.228 -14.199   7.955  0.95 45.87           C  
ATOM    711  C   SER J  89       6.932 -15.353   6.997  0.95 47.11           C  
ATOM    712  O   SER J  89       7.260 -15.257   5.811  0.95 45.55           O  
ATOM    713  CB  SER J  89       8.632 -14.327   8.544  0.96 43.44           C  
ATOM    714  OG  SER J  89       8.861 -15.608   9.099  0.95 41.36           O  
ATOM    715  N   THR J  90       6.282 -16.393   7.465  0.96 46.08           N  
ATOM    716  CA  THR J  90       5.980 -17.610   6.687  0.96 45.37           C  
ATOM    717  C   THR J  90       4.560 -17.638   6.118  0.96 47.06           C  
ATOM    718  O   THR J  90       4.274 -18.442   5.229  0.96 45.57           O  
ATOM    719  CB  THR J  90       6.248 -18.877   7.508  0.96 43.37           C  
ATOM    720  OG1 THR J  90       5.536 -18.836   8.725  0.95 40.27           O  
ATOM    721  CG2 THR J  90       7.730 -19.050   7.837  0.95 39.77           C  
ATOM    722  N   HIS J  91       3.670 -16.746   6.550  0.95 47.91           N  
ATOM    723  CA  HIS J  91       2.279 -16.701   6.089  0.95 47.12           C  
ATOM    724  C   HIS J  91       2.015 -15.490   5.188  0.95 48.30           C  
ATOM    725  O   HIS J  91       1.905 -14.364   5.665  0.96 47.14           O  
ATOM    726  CB  HIS J  91       1.316 -16.779   7.278  0.96 45.28           C  
ATOM    727  CG  HIS J  91       1.324 -18.142   7.908  0.94 43.03           C  
ATOM    728  ND1 HIS J  91       2.361 -18.675   8.641  0.94 38.79           N  
ATOM    729  CD2 HIS J  91       0.371 -19.122   7.795  0.93 39.36           C  
ATOM    730  CE1 HIS J  91       2.049 -19.939   8.954  0.93 36.49           C  
ATOM    731  NE2 HIS J  91       0.847 -20.238   8.460  0.93 36.94           N  
ATOM    732  N   PRO J  92       1.836 -15.698   3.876  0.96 46.72           N  
ATOM    733  CA  PRO J  92       1.766 -14.602   2.903  0.96 45.92           C  
ATOM    734  C   PRO J  92       0.535 -13.708   3.048  0.96 47.64           C  
ATOM    735  O   PRO J  92       0.503 -12.613   2.491  0.96 46.56           O  
ATOM    736  CB  PRO J  92       1.789 -15.299   1.537  0.96 43.57           C  
ATOM    737  CG  PRO J  92       1.233 -16.692   1.818  0.96 43.63           C  
ATOM    738  CD  PRO J  92       1.772 -16.985   3.212  0.96 48.55           C  
ATOM    739  N   HIS J  93      -0.485 -14.151   3.773  0.96 48.93           N  
ATOM    740  CA  HIS J  93      -1.719 -13.386   3.981  0.97 47.40           C  
ATOM    741  C   HIS J  93      -1.515 -12.089   4.776  0.96 48.85           C  
ATOM    742  O   HIS J  93      -2.332 -11.182   4.652  0.96 46.38           O  
ATOM    743  CB  HIS J  93      -2.768 -14.277   4.653  0.96 44.43           C  
ATOM    744  CG  HIS J  93      -3.238 -15.376   3.740  0.94 40.78           C  
ATOM    745  ND1 HIS J  93      -4.082 -15.207   2.660  0.94 35.99           N  
ATOM    746  CD2 HIS J  93      -2.914 -16.713   3.788  0.94 35.82           C  
ATOM    747  CE1 HIS J  93      -4.270 -16.402   2.081  0.94 32.39           C  
ATOM    748  NE2 HIS J  93      -3.580 -17.334   2.738  0.94 32.45           N  
ATOM    749  N   PHE J  94      -0.425 -12.000   5.540  0.96 46.42           N  
ATOM    750  CA  PHE J  94      -0.088 -10.776   6.275  0.96 46.25           C  
ATOM    751  C   PHE J  94       0.521  -9.692   5.403  0.96 47.92           C  
ATOM    752  O   PHE J  94       0.464  -8.512   5.752  0.96 46.74           O  
ATOM    753  CB  PHE J  94       0.892 -11.112   7.399  0.96 44.66           C  
ATOM    754  CG  PHE J  94       0.238 -11.967   8.437  0.95 42.58           C  
ATOM    755  CD1 PHE J  94      -0.755 -11.401   9.265  0.95 38.12           C  
ATOM    756  CD2 PHE J  94       0.579 -13.331   8.533  0.95 38.15           C  
ATOM    757  CE1 PHE J  94      -1.417 -12.209  10.177  0.95 34.99           C  
ATOM    758  CE2 PHE J  94      -0.080 -14.139   9.440  0.95 35.41           C  
ATOM    759  CZ  PHE J  94      -1.077 -13.576  10.258  0.95 35.74           C  
ATOM    760  N   MET J  95       1.076 -10.077   4.264  0.97 51.05           N  
ATOM    761  CA  MET J  95       1.680  -9.114   3.351  0.98 51.13           C  
ATOM    762  C   MET J  95       0.574  -8.360   2.619  0.98 53.40           C  
ATOM    763  O   MET J  95      -0.244  -8.937   1.905  0.98 51.36           O  
ATOM    764  CB  MET J  95       2.636  -9.830   2.389  0.98 49.42           C  
ATOM    765  CG  MET J  95       3.769 -10.591   3.103  0.97 48.50           C  
ATOM    766  SD  MET J  95       4.853  -9.579   4.161  0.97 44.90           S  
ATOM    767  CE  MET J  95       4.210  -9.971   5.810  0.96 41.92           C  
ATOM    768  N   THR J  96       0.546  -7.063   2.814  0.98 52.48           N  
ATOM    769  CA  THR J  96      -0.468  -6.191   2.215  0.98 53.09           C  
ATOM    770  C   THR J  96       0.008  -5.669   0.865  0.98 55.53           C  
ATOM    771  O   THR J  96       1.114  -5.139   0.757  0.98 53.77           O  
ATOM    772  CB  THR J  96      -0.834  -5.036   3.165  0.98 49.93           C  
ATOM    773  OG1 THR J  96      -1.205  -5.526   4.438  0.97 44.80           O  
ATOM    774  CG2 THR J  96      -2.032  -4.243   2.659  0.97 43.68           C  
ATOM    775  N   GLN J  97      -0.840  -5.774  -0.157  0.98 59.90           N  
ATOM    776  CA  GLN J  97      -0.612  -5.111  -1.444  0.98 60.24           C  
ATOM    777  C   GLN J  97      -0.659  -3.584  -1.288  0.98 60.56           C  
ATOM    778  O   GLN J  97      -1.288  -3.062  -0.370  0.98 57.22           O  
ATOM    779  CB  GLN J  97      -1.659  -5.571  -2.465  0.98 57.24           C  
ATOM    780  CG  GLN J  97      -1.533  -7.060  -2.818  0.95 51.19           C  
ATOM    781  CD  GLN J  97      -2.554  -7.508  -3.865  0.94 46.25           C  
ATOM    782  OE1 GLN J  97      -3.459  -6.786  -4.240  0.94 42.35           O  
ATOM    783  NE2 GLN J  97      -2.439  -8.713  -4.359  0.94 42.49           N  
ATOM    784  N   ARG J  98      -0.046  -2.879  -2.229  0.99 62.59           N  
ATOM    785  CA  ARG J  98      -0.030  -1.402  -2.263  0.99 61.91           C  
ATOM    786  C   ARG J  98       0.564  -0.800  -0.981  0.99 64.99           C  
ATOM    787  O   ARG J  98      -0.036   0.057  -0.329  0.99 61.50           O  
ATOM    788  CB  ARG J  98      -1.430  -0.839  -2.594  0.99 56.61           C  
ATOM    789  CG  ARG J  98      -2.076  -1.481  -3.832  0.94 49.73           C  
ATOM    790  CD  ARG J  98      -3.480  -0.930  -4.100  0.93 45.02           C  
ATOM    791  NE  ARG J  98      -3.419   0.407  -4.702  0.93 40.63           N  
ATOM    792  CZ  ARG J  98      -4.433   1.177  -5.068  0.93 35.28           C  
ATOM    793  NH1 ARG J  98      -5.677   0.849  -4.837  0.92 33.00           N  
ATOM    794  NH2 ARG J  98      -4.196   2.295  -5.691  0.92 30.72           N  
ATOM    795  N   ALA J  99       1.728  -1.300  -0.619  1.00 65.97           N  
ATOM    796  CA  ALA J  99       2.483  -0.851   0.539  1.00 67.88           C  
ATOM    797  C   ALA J  99       3.954  -0.634   0.171  1.00 70.14           C  
ATOM    798  O   ALA J  99       4.457  -1.228  -0.782  1.00 69.66           O  
ATOM    799  CB  ALA J  99       2.315  -1.882   1.663  1.00 65.85           C  
ATOM    800  N   LEU J 100       4.614   0.197   0.935  1.00 75.18           N  
ATOM    801  CA  LEU J 100       6.070   0.282   0.969  1.00 75.44           C  
ATOM    802  C   LEU J 100       6.561  -0.606   2.113  1.00 76.95           C  
ATOM    803  O   LEU J 100       5.983  -0.571   3.201  1.00 76.97           O  
ATOM    804  CB  LEU J 100       6.474   1.758   1.152  1.00 72.99           C  
ATOM    805  CG  LEU J 100       7.984   2.007   1.340  1.00 66.28           C  
ATOM    806  CD1 LEU J 100       8.801   1.580   0.121  1.00 62.11           C  
ATOM    807  CD2 LEU J 100       8.232   3.496   1.563  1.00 61.83           C  
ATOM    808  N   TYR J 101       7.617  -1.356   1.882  1.00 78.76           N  
ATOM    809  CA  TYR J 101       8.201  -2.226   2.892  1.00 80.52           C  
ATOM    810  C   TYR J 101       9.599  -1.757   3.276  1.00 81.71           C  
ATOM    811  O   TYR J 101      10.446  -1.547   2.408  1.00 80.28           O  
ATOM    812  CB  TYR J 101       8.227  -3.684   2.402  1.00 78.25           C  
ATOM    813  CG  TYR J 101       6.851  -4.320   2.333  1.00 74.51           C  
ATOM    814  CD1 TYR J 101       6.408  -5.160   3.373  1.00 68.98           C  
ATOM    815  CD2 TYR J 101       5.995  -4.051   1.247  1.00 69.80           C  
ATOM    816  CE1 TYR J 101       5.128  -5.729   3.336  1.00 68.38           C  
ATOM    817  CE2 TYR J 101       4.707  -4.607   1.199  1.00 68.79           C  
ATOM    818  CZ  TYR J 101       4.278  -5.444   2.248  1.00 71.09           C  
ATOM    819  OH  TYR J 101       3.014  -5.989   2.215  1.00 67.12           O  
ATOM    820  N   LEU J 102       9.834  -1.664   4.571  1.00 80.57           N  
ATOM    821  CA  LEU J 102      11.173  -1.664   5.139  1.00 80.92           C  
ATOM    822  C   LEU J 102      11.440  -3.068   5.684  1.00 80.81           C  
ATOM    823  O   LEU J 102      10.771  -3.501   6.621  1.00 79.92           O  
ATOM    824  CB  LEU J 102      11.311  -0.603   6.248  1.00 79.41           C  
ATOM    825  CG  LEU J 102      11.019   0.852   5.831  1.00 75.93           C  
ATOM    826  CD1 LEU J 102      11.294   1.776   7.018  1.00 68.07           C  
ATOM    827  CD2 LEU J 102      11.886   1.315   4.658  1.00 68.35           C  
ATOM    828  N   ALA J 103      12.378  -3.757   5.097  1.00 83.58           N  
ATOM    829  CA  ALA J 103      12.867  -5.018   5.634  1.00 83.71           C  
ATOM    830  C   ALA J 103      14.089  -4.717   6.510  1.00 84.79           C  
ATOM    831  O   ALA J 103      15.161  -4.385   6.002  1.00 83.66           O  
ATOM    832  CB  ALA J 103      13.144  -5.983   4.479  1.00 80.92           C  
ATOM    833  N   VAL J 104      13.892  -4.792   7.817  1.00 83.81           N  
ATOM    834  CA  VAL J 104      14.869  -4.367   8.823  1.00 83.30           C  
ATOM    835  C   VAL J 104      15.593  -5.582   9.385  1.00 82.54           C  
ATOM    836  O   VAL J 104      14.959  -6.583   9.720  1.00 80.19           O  
ATOM    837  CB  VAL J 104      14.204  -3.539   9.942  1.00 81.41           C  
ATOM    838  CG1 VAL J 104      15.248  -2.939  10.891  1.00 75.23           C  
ATOM    839  CG2 VAL J 104      13.371  -2.381   9.376  1.00 74.83           C  
ATOM    840  N   TYR J 105      16.904  -5.477   9.495  1.00 85.51           N  
ATOM    841  CA  TYR J 105      17.751  -6.526  10.055  1.00 86.30           C  
ATOM    842  C   TYR J 105      18.887  -5.925  10.887  1.00 86.73           C  
ATOM    843  O   TYR J 105      19.362  -4.822  10.612  1.00 85.24           O  
ATOM    844  CB  TYR J 105      18.273  -7.441   8.927  1.00 84.87           C  
ATOM    845  CG  TYR J 105      19.192  -6.769   7.920  1.00 83.20           C  
ATOM    846  CD1 TYR J 105      18.664  -5.922   6.923  1.00 78.22           C  
ATOM    847  CD2 TYR J 105      20.584  -6.994   7.971  1.00 79.65           C  
ATOM    848  CE1 TYR J 105      19.507  -5.296   5.994  1.00 77.30           C  
ATOM    849  CE2 TYR J 105      21.439  -6.375   7.041  1.00 77.10           C  
ATOM    850  CZ  TYR J 105      20.894  -5.525   6.059  1.00 81.42           C  
ATOM    851  OH  TYR J 105      21.723  -4.910   5.148  1.00 78.69           O  
ATOM    852  N   ASP J 106      19.311  -6.655  11.900  1.00 86.86           N  
ATOM    853  CA  ASP J 106      20.396  -6.247  12.791  1.00 86.97           C  
ATOM    854  C   ASP J 106      21.743  -6.695  12.202  1.00 86.57           C  
ATOM    855  O   ASP J 106      22.047  -7.893  12.160  1.00 85.68           O  
ATOM    856  CB  ASP J 106      20.115  -6.838  14.182  1.00 86.21           C  
ATOM    857  CG  ASP J 106      21.151  -6.486  15.249  1.00 85.18           C  
ATOM    858  OD1 ASP J 106      22.237  -5.963  14.908  1.00 80.45           O  
ATOM    859  OD2 ASP J 106      20.858  -6.777  16.432  1.00 79.51           O  
ATOM    860  N   LEU J 107      22.538  -5.731  11.750  1.00 88.21           N  
ATOM    861  CA  LEU J 107      23.869  -5.982  11.180  1.00 87.90           C  
ATOM    862  C   LEU J 107      24.802  -6.703  12.160  1.00 87.44           C  
ATOM    863  O   LEU J 107      25.644  -7.492  11.729  1.00 85.85           O  
ATOM    864  CB  LEU J 107      24.506  -4.641  10.778  1.00 87.52           C  
ATOM    865  CG  LEU J 107      23.886  -3.969   9.542  1.00 85.23           C  
ATOM    866  CD1 LEU J 107      24.345  -2.514   9.468  1.00 81.84           C  
ATOM    867  CD2 LEU J 107      24.322  -4.674   8.254  1.00 81.63           C  
ATOM    868  N   SER J 108      24.650  -6.452  13.455  1.00 89.77           N  
ATOM    869  CA  SER J 108      25.512  -7.036  14.489  1.00 88.48           C  
ATOM    870  C   SER J 108      25.299  -8.545  14.677  1.00 87.52           C  
ATOM    871  O   SER J 108      26.178  -9.232  15.190  1.00 85.59           O  
ATOM    872  CB  SER J 108      25.345  -6.292  15.820  1.00 87.35           C  
ATOM    873  OG  SER J 108      24.143  -6.646  16.481  1.00 85.26           O  
ATOM    874  N   LYS J 109      24.170  -9.080  14.200  1.00 87.29           N  
ATOM    875  CA  LYS J 109      23.884 -10.525  14.213  1.00 85.41           C  
ATOM    876  C   LYS J 109      24.406 -11.256  12.970  1.00 84.60           C  
ATOM    877  O   LYS J 109      24.307 -12.482  12.878  1.00 81.84           O  
ATOM    878  CB  LYS J 109      22.387 -10.750  14.395  1.00 82.80           C  
ATOM    879  CG  LYS J 109      21.886 -10.247  15.759  0.97 79.86           C  
ATOM    880  CD  LYS J 109      20.385 -10.505  15.865  0.97 74.53           C  
ATOM    881  CE  LYS J 109      19.807  -9.862  17.123  0.97 69.45           C  
ATOM    882  NZ  LYS J 109      18.338  -9.774  16.994  0.96 63.03           N  
ATOM    883  N   GLY J 110      24.957 -10.525  12.012  1.00 86.15           N  
ATOM    884  CA  GLY J 110      25.576 -11.094  10.827  1.00 85.11           C  
ATOM    885  C   GLY J 110      24.597 -11.808   9.883  1.00 85.69           C  
ATOM    886  O   GLY J 110      23.417 -11.473   9.772  1.00 84.16           O  
ATOM    887  N   GLN J 111      25.099 -12.810   9.170  1.00 86.93           N  
ATOM    888  CA  GLN J 111      24.369 -13.460   8.069  1.00 87.00           C  
ATOM    889  C   GLN J 111      23.076 -14.181   8.482  1.00 87.07           C  
ATOM    890  O   GLN J 111      22.169 -14.320   7.657  1.00 86.35           O  
ATOM    891  CB  GLN J 111      25.295 -14.451   7.359  1.00 86.24           C  
ATOM    892  CG  GLN J 111      26.444 -13.768   6.597  0.99 81.72           C  
ATOM    893  CD  GLN J 111      27.218 -14.741   5.698  0.99 79.73           C  
ATOM    894  OE1 GLN J 111      26.955 -15.929   5.636  0.99 73.86           O  
ATOM    895  NE2 GLN J 111      28.180 -14.256   4.953  0.99 71.01           N  
ATOM    896  N   ALA J 112      22.987 -14.625   9.725  1.00 84.42           N  
ATOM    897  CA  ALA J 112      21.790 -15.305  10.227  1.00 84.11           C  
ATOM    898  C   ALA J 112      20.552 -14.390  10.196  1.00 84.91           C  
ATOM    899  O   ALA J 112      19.442 -14.845   9.913  1.00 83.28           O  
ATOM    900  CB  ALA J 112      22.077 -15.804  11.651  1.00 81.77           C  
ATOM    901  N   GLU J 113      20.744 -13.098  10.420  1.00 82.40           N  
ATOM    902  CA  GLU J 113      19.659 -12.113  10.366  1.00 83.15           C  
ATOM    903  C   GLU J 113      19.181 -11.876   8.919  1.00 84.25           C  
ATOM    904  O   GLU J 113      17.996 -11.647   8.682  1.00 83.16           O  
ATOM    905  CB  GLU J 113      20.157 -10.816  11.027  1.00 80.92           C  
ATOM    906  CG  GLU J 113      19.042  -9.798  11.312  1.00 77.08           C  
ATOM    907  CD  GLU J 113      18.130 -10.139  12.507  1.00 76.47           C  
ATOM    908  OE1 GLU J 113      17.369  -9.239  12.934  0.99 70.43           O  
ATOM    909  OE2 GLU J 113      18.184 -11.272  13.024  0.99 71.61           O  
ATOM    910  N   VAL J 114      20.074 -12.003   7.948  1.00 83.16           N  
ATOM    911  CA  VAL J 114      19.705 -11.973   6.523  1.00 83.70           C  
ATOM    912  C   VAL J 114      18.850 -13.191   6.161  1.00 84.71           C  
ATOM    913  O   VAL J 114      17.873 -13.056   5.422  1.00 84.30           O  
ATOM    914  CB  VAL J 114      20.952 -11.889   5.617  1.00 83.02           C  
ATOM    915  CG1 VAL J 114      20.589 -11.862   4.128  1.00 80.12           C  
ATOM    916  CG2 VAL J 114      21.783 -10.638   5.924  1.00 80.32           C  
ATOM    917  N   ASP J 115      19.168 -14.360   6.686  1.00 84.27           N  
ATOM    918  CA  ASP J 115      18.348 -15.564   6.485  1.00 83.66           C  
ATOM    919  C   ASP J 115      16.953 -15.424   7.101  1.00 83.68           C  
ATOM    920  O   ASP J 115      15.959 -15.740   6.439  1.00 82.71           O  
ATOM    921  CB  ASP J 115      19.070 -16.818   7.015  1.00 82.78           C  
ATOM    922  CG  ASP J 115      20.131 -17.308   6.027  1.00 81.58           C  
ATOM    923  OD1 ASP J 115      19.848 -17.297   4.802  1.00 78.30           O  
ATOM    924  OD2 ASP J 115      21.242 -17.690   6.444  1.00 77.73           O  
ATOM    925  N   ALA J 116      16.868 -14.866   8.304  1.00 78.88           N  
ATOM    926  CA  ALA J 116      15.598 -14.603   8.981  1.00 77.89           C  
ATOM    927  C   ALA J 116      14.693 -13.615   8.211  1.00 79.05           C  
ATOM    928  O   ALA J 116      13.469 -13.652   8.342  1.00 78.03           O  
ATOM    929  CB  ALA J 116      15.918 -14.093  10.391  1.00 75.72           C  
ATOM    930  N   MET J 117      15.273 -12.785   7.366  1.00 79.30           N  
ATOM    931  CA  MET J 117      14.533 -11.836   6.526  1.00 80.36           C  
ATOM    932  C   MET J 117      13.963 -12.474   5.241  1.00 81.35           C  
ATOM    933  O   MET J 117      12.990 -11.970   4.677  1.00 81.78           O  
ATOM    934  CB  MET J 117      15.464 -10.652   6.224  1.00 79.69           C  
ATOM    935  CG  MET J 117      14.736  -9.449   5.619  1.00 76.25           C  
ATOM    936  SD  MET J 117      15.756  -7.957   5.437  1.00 76.28           S  
ATOM    937  CE  MET J 117      17.149  -8.597   4.478  1.00 68.96           C  
ATOM    938  N   LYS J 118      14.517 -13.579   4.766  1.00 82.66           N  
ATOM    939  CA  LYS J 118      14.124 -14.206   3.488  1.00 82.75           C  
ATOM    940  C   LYS J 118      12.645 -14.595   3.414  1.00 82.21           C  
ATOM    941  O   LYS J 118      12.028 -14.279   2.389  1.00 82.07           O  
ATOM    942  CB  LYS J 118      14.990 -15.436   3.171  1.00 83.00           C  
ATOM    943  CG  LYS J 118      16.441 -15.092   2.814  0.99 82.47           C  
ATOM    944  CD  LYS J 118      17.238 -16.389   2.642  0.99 81.81           C  
ATOM    945  CE  LYS J 118      18.712 -16.097   2.378  0.99 79.87           C  
ATOM    946  NZ  LYS J 118      19.529 -17.326   2.504  0.99 75.96           N  
ATOM    947  N   PRO J 119      12.038 -15.220   4.437  1.00 76.76           N  
ATOM    948  CA  PRO J 119      10.618 -15.584   4.381  1.00 76.13           C  
ATOM    949  C   PRO J 119       9.703 -14.369   4.197  1.00 77.09           C  
ATOM    950  O   PRO J 119       8.766 -14.419   3.394  1.00 76.90           O  
ATOM    951  CB  PRO J 119      10.336 -16.324   5.693  1.00 74.25           C  
ATOM    952  CG  PRO J 119      11.703 -16.859   6.118  1.00 71.99           C  
ATOM    953  CD  PRO J 119      12.639 -15.749   5.654  1.00 73.21           C  
ATOM    954  N   TRP J 120      10.019 -13.265   4.850  1.00 77.02           N  
ATOM    955  CA  TRP J 120       9.293 -12.006   4.664  1.00 77.28           C  
ATOM    956  C   TRP J 120       9.368 -11.537   3.213  1.00 79.51           C  
ATOM    957  O   TRP J 120       8.339 -11.283   2.584  1.00 79.11           O  
ATOM    958  CB  TRP J 120       9.868 -10.917   5.577  1.00 74.60           C  
ATOM    959  CG  TRP J 120       9.702 -11.137   7.039  1.00 72.87           C  
ATOM    960  CD1 TRP J 120      10.600 -11.718   7.873  1.00 67.69           C  
ATOM    961  CD2 TRP J 120       8.566 -10.749   7.860  1.00 68.48           C  
ATOM    962  NE1 TRP J 120      10.103 -11.700   9.174  1.00 65.24           N  
ATOM    963  CE2 TRP J 120       8.859 -11.108   9.200  1.00 67.71           C  
ATOM    964  CE3 TRP J 120       7.336 -10.109   7.595  1.00 65.24           C  
ATOM    965  CZ2 TRP J 120       7.959 -10.837  10.264  1.00 63.77           C  
ATOM    966  CZ3 TRP J 120       6.446  -9.846   8.653  1.00 64.50           C  
ATOM    967  CH2 TRP J 120       6.757 -10.204   9.965  1.00 63.82           C  
ATOM    968  N   LEU J 121      10.557 -11.463   2.658  1.00 84.31           N  
ATOM    969  CA  LEU J 121      10.776 -11.001   1.286  1.00 84.71           C  
ATOM    970  C   LEU J 121      10.105 -11.921   0.260  1.00 84.21           C  
ATOM    971  O   LEU J 121       9.479 -11.443  -0.691  1.00 83.98           O  
ATOM    972  CB  LEU J 121      12.289 -10.906   1.017  1.00 85.55           C  
ATOM    973  CG  LEU J 121      13.039  -9.858   1.858  1.00 85.31           C  
ATOM    974  CD1 LEU J 121      14.522  -9.919   1.503  1.00 81.85           C  
ATOM    975  CD2 LEU J 121      12.549  -8.433   1.593  1.00 81.93           C  
ATOM    976  N   PHE J 122      10.173 -13.220   0.465  1.00 82.94           N  
ATOM    977  CA  PHE J 122       9.502 -14.203  -0.384  1.00 82.16           C  
ATOM    978  C   PHE J 122       7.983 -13.978  -0.406  1.00 82.22           C  
ATOM    979  O   PHE J 122       7.364 -13.930  -1.475  1.00 81.70           O  
ATOM    980  CB  PHE J 122       9.856 -15.609   0.116  1.00 81.13           C  
ATOM    981  CG  PHE J 122       9.299 -16.700  -0.769  0.99 77.21           C  
ATOM    982  CD1 PHE J 122       8.047 -17.277  -0.486  0.99 71.42           C  
ATOM    983  CD2 PHE J 122      10.018 -17.126  -1.904  0.99 69.72           C  
ATOM    984  CE1 PHE J 122       7.518 -18.271  -1.323  0.99 65.99           C  
ATOM    985  CE2 PHE J 122       9.499 -18.118  -2.744  0.99 65.77           C  
ATOM    986  CZ  PHE J 122       8.245 -18.694  -2.452  0.99 68.60           C  
ATOM    987  N   ASN J 123       7.381 -13.753   0.755  1.00 78.44           N  
ATOM    988  CA  ASN J 123       5.943 -13.511   0.861  1.00 77.73           C  
ATOM    989  C   ASN J 123       5.521 -12.121   0.372  1.00 78.54           C  
ATOM    990  O   ASN J 123       4.453 -11.996  -0.229  1.00 77.91           O  
ATOM    991  CB  ASN J 123       5.494 -13.811   2.293  1.00 75.19           C  
ATOM    992  CG  ASN J 123       5.438 -15.309   2.541  1.00 70.32           C  
ATOM    993  OD1 ASN J 123       5.174 -16.096   1.640  1.00 63.82           O  
ATOM    994  ND2 ASN J 123       5.637 -15.731   3.765  1.00 62.97           N  
ATOM    995  N   ILE J 124       6.360 -11.118   0.519  1.00 79.73           N  
ATOM    996  CA  ILE J 124       6.152  -9.813  -0.133  1.00 80.39           C  
ATOM    997  C   ILE J 124       6.075 -10.005  -1.654  1.00 79.97           C  
ATOM    998  O   ILE J 124       5.131  -9.532  -2.286  1.00 79.66           O  
ATOM    999  CB  ILE J 124       7.255  -8.796   0.266  1.00 80.90           C  
ATOM   1000  CG1 ILE J 124       7.117  -8.399   1.756  1.00 80.57           C  
ATOM   1001  CG2 ILE J 124       7.177  -7.531  -0.610  1.00 80.06           C  
ATOM   1002  CD1 ILE J 124       8.369  -7.716   2.335  1.00 78.00           C  
ATOM   1003  N   LYS J 125       7.007 -10.751  -2.245  1.00 85.07           N  
ATOM   1004  CA  LYS J 125       6.961 -11.045  -3.686  1.00 84.79           C  
ATOM   1005  C   LYS J 125       5.686 -11.790  -4.085  1.00 83.98           C  
ATOM   1006  O   LYS J 125       5.092 -11.468  -5.116  1.00 82.49           O  
ATOM   1007  CB  LYS J 125       8.212 -11.848  -4.082  1.00 84.79           C  
ATOM   1008  CG  LYS J 125       8.278 -12.208  -5.584  0.98 82.77           C  
ATOM   1009  CD  LYS J 125       8.276 -10.963  -6.488  0.98 80.57           C  
ATOM   1010  CE  LYS J 125       8.502 -11.372  -7.942  0.98 76.78           C  
ATOM   1011  NZ  LYS J 125       8.616 -10.186  -8.825  0.98 71.44           N  
ATOM   1012  N   ALA J 126       5.263 -12.752  -3.285  1.00 81.37           N  
ATOM   1013  CA  ALA J 126       4.099 -13.581  -3.591  1.00 80.04           C  
ATOM   1014  C   ALA J 126       2.769 -12.810  -3.515  1.00 79.48           C  
ATOM   1015  O   ALA J 126       1.876 -13.047  -4.330  1.00 77.68           O  
ATOM   1016  CB  ALA J 126       4.110 -14.784  -2.641  1.00 79.25           C  
ATOM   1017  N   ARG J 127       2.620 -11.911  -2.548  0.99 72.99           N  
ATOM   1018  CA  ARG J 127       1.333 -11.255  -2.240  0.99 71.96           C  
ATOM   1019  C   ARG J 127       1.293  -9.757  -2.522  0.99 72.83           C  
ATOM   1020  O   ARG J 127       0.214  -9.209  -2.694  0.99 69.13           O  
ATOM   1021  CB  ARG J 127       0.978 -11.526  -0.768  0.99 68.01           C  
ATOM   1022  CG  ARG J 127       0.652 -12.995  -0.465  0.96 59.83           C  
ATOM   1023  CD  ARG J 127      -0.639 -13.436  -1.165  0.95 56.95           C  
ATOM   1024  NE  ARG J 127      -1.050 -14.775  -0.700  0.95 51.18           N  
ATOM   1025  CZ  ARG J 127      -2.232 -15.338  -0.881  0.95 46.14           C  
ATOM   1026  NH1 ARG J 127      -3.183 -14.736  -1.546  0.95 43.24           N  
ATOM   1027  NH2 ARG J 127      -2.483 -16.521  -0.385  0.95 41.68           N  
ATOM   1028  N   ALA J 128       2.432  -9.117  -2.562  0.99 73.73           N  
ATOM   1029  CA  ALA J 128       2.568  -7.672  -2.685  0.99 73.66           C  
ATOM   1030  C   ALA J 128       3.656  -7.306  -3.705  0.99 74.71           C  
ATOM   1031  O   ALA J 128       4.458  -6.401  -3.489  0.99 72.69           O  
ATOM   1032  CB  ALA J 128       2.825  -7.100  -1.276  0.99 71.26           C  
ATOM   1033  N   SER J 129       3.689  -8.016  -4.829  1.00 80.89           N  
ATOM   1034  CA  SER J 129       4.774  -7.929  -5.823  1.00 79.91           C  
ATOM   1035  C   SER J 129       5.017  -6.537  -6.405  1.00 79.59           C  
ATOM   1036  O   SER J 129       6.125  -6.259  -6.868  1.00 75.91           O  
ATOM   1037  CB  SER J 129       4.497  -8.896  -6.976  0.99 78.12           C  
ATOM   1038  OG  SER J 129       3.270  -8.596  -7.608  0.99 72.55           O  
ATOM   1039  N   SER J 130       4.007  -5.670  -6.383  1.00 77.56           N  
ATOM   1040  CA  SER J 130       4.117  -4.278  -6.835  1.00 76.82           C  
ATOM   1041  C   SER J 130       4.692  -3.342  -5.766  1.00 78.25           C  
ATOM   1042  O   SER J 130       5.086  -2.220  -6.089  1.00 75.93           O  
ATOM   1043  CB  SER J 130       2.742  -3.775  -7.279  0.99 74.13           C  
ATOM   1044  OG  SER J 130       1.809  -3.894  -6.219  0.98 67.44           O  
ATOM   1045  N   SER J 131       4.728  -3.785  -4.514  1.00 73.98           N  
ATOM   1046  CA  SER J 131       5.182  -2.954  -3.399  1.00 74.94           C  
ATOM   1047  C   SER J 131       6.705  -2.797  -3.414  1.00 77.16           C  
ATOM   1048  O   SER J 131       7.418  -3.796  -3.530  1.00 76.48           O  
ATOM   1049  CB  SER J 131       4.711  -3.538  -2.067  1.00 72.32           C  
ATOM   1050  OG  SER J 131       3.292  -3.513  -2.005  0.99 66.68           O  
ATOM   1051  N   PRO J 132       7.214  -1.570  -3.292  1.00 77.67           N  
ATOM   1052  CA  PRO J 132       8.648  -1.344  -3.192  1.00 78.40           C  
ATOM   1053  C   PRO J 132       9.187  -1.830  -1.839  1.00 81.28           C  
ATOM   1054  O   PRO J 132       8.509  -1.730  -0.815  1.00 81.48           O  
ATOM   1055  CB  PRO J 132       8.840   0.162  -3.394  1.00 75.63           C  
ATOM   1056  CG  PRO J 132       7.528   0.756  -2.885  1.00 72.76           C  
ATOM   1057  CD  PRO J 132       6.488  -0.309  -3.222  1.00 73.98           C  
ATOM   1058  N   VAL J 133      10.413  -2.322  -1.852  1.00 82.92           N  
ATOM   1059  CA  VAL J 133      11.111  -2.803  -0.654  1.00 84.88           C  
ATOM   1060  C   VAL J 133      12.436  -2.071  -0.514  1.00 86.32           C  
ATOM   1061  O   VAL J 133      13.212  -2.008  -1.469  1.00 86.20           O  
ATOM   1062  CB  VAL J 133      11.326  -4.330  -0.691  1.00 84.21           C  
ATOM   1063  CG1 VAL J 133      12.017  -4.833   0.585  1.00 82.06           C  
ATOM   1064  CG2 VAL J 133       9.996  -5.078  -0.847  1.00 82.06           C  
ATOM   1065  N   ILE J 134      12.688  -1.558   0.676  1.00 84.28           N  
ATOM   1066  CA  ILE J 134      13.970  -0.968   1.073  1.00 85.46           C  
ATOM   1067  C   ILE J 134      14.561  -1.857   2.165  1.00 87.04           C  
ATOM   1068  O   ILE J 134      13.872  -2.171   3.137  1.00 86.87           O  
ATOM   1069  CB  ILE J 134      13.780   0.490   1.552  1.00 83.79           C  
ATOM   1070  CG1 ILE J 134      13.149   1.375   0.449  1.00 83.09           C  
ATOM   1071  CG2 ILE J 134      15.130   1.082   2.002  1.00 82.16           C  
ATOM   1072  CD1 ILE J 134      12.614   2.714   0.979  1.00 77.54           C  
ATOM   1073  N   LEU J 135      15.813  -2.250   2.015  1.00 86.30           N  
ATOM   1074  CA  LEU J 135      16.530  -2.986   3.055  1.00 87.04           C  
ATOM   1075  C   LEU J 135      17.220  -2.011   4.007  1.00 87.92           C  
ATOM   1076  O   LEU J 135      17.901  -1.089   3.560  1.00 87.81           O  
ATOM   1077  CB  LEU J 135      17.556  -3.961   2.440  1.00 85.31           C  
ATOM   1078  CG  LEU J 135      16.987  -4.994   1.455  1.00 83.11           C  
ATOM   1079  CD1 LEU J 135      18.097  -5.958   1.036  1.00 77.99           C  
ATOM   1080  CD2 LEU J 135      15.849  -5.817   2.060  1.00 77.41           C  
ATOM   1081  N   VAL J 136      17.071  -2.240   5.300  1.00 86.61           N  
ATOM   1082  CA  VAL J 136      17.683  -1.388   6.326  1.00 87.46           C  
ATOM   1083  C   VAL J 136      18.419  -2.257   7.342  1.00 88.01           C  
ATOM   1084  O   VAL J 136      17.793  -2.922   8.165  1.00 87.41           O  
ATOM   1085  CB  VAL J 136      16.643  -0.479   7.011  1.00 86.47           C  
ATOM   1086  CG1 VAL J 136      17.343   0.520   7.942  1.00 82.27           C  
ATOM   1087  CG2 VAL J 136      15.812   0.323   5.997  1.00 81.64           C  
ATOM   1088  N   GLY J 137      19.736  -2.230   7.283  1.00 86.39           N  
ATOM   1089  CA  GLY J 137      20.589  -2.767   8.338  1.00 86.92           C  
ATOM   1090  C   GLY J 137      20.710  -1.755   9.479  1.00 87.97           C  
ATOM   1091  O   GLY J 137      21.160  -0.630   9.255  1.00 87.75           O  
ATOM   1092  N   THR J 138      20.290  -2.147  10.677  1.00 87.08           N  
ATOM   1093  CA  THR J 138      20.431  -1.354  11.909  1.00 86.97           C  
ATOM   1094  C   THR J 138      21.663  -1.799  12.694  1.00 87.07           C  
ATOM   1095  O   THR J 138      22.421  -2.657  12.234  1.00 85.42           O  
ATOM   1096  CB  THR J 138      19.165  -1.435  12.779  1.00 85.78           C  
ATOM   1097  OG1 THR J 138      18.895  -2.774  13.138  1.00 80.50           O  
ATOM   1098  CG2 THR J 138      17.940  -0.885  12.054  1.00 79.26           C  
ATOM   1099  N   HIS J 139      21.857  -1.211  13.885  1.00 88.23           N  
ATOM   1100  CA  HIS J 139      23.000  -1.535  14.750  1.00 88.62           C  
ATOM   1101  C   HIS J 139      24.355  -1.313  14.049  1.00 89.47           C  
ATOM   1102  O   HIS J 139      25.336  -2.009  14.315  1.00 87.12           O  
ATOM   1103  CB  HIS J 139      22.852  -2.951  15.338  1.00 87.61           C  
ATOM   1104  CG  HIS J 139      21.586  -3.187  16.125  1.00 84.70           C  
ATOM   1105  ND1 HIS J 139      20.302  -3.266  15.618  1.00 79.14           N  
ATOM   1106  CD2 HIS J 139      21.490  -3.416  17.480  1.00 78.87           C  
ATOM   1107  CE1 HIS J 139      19.463  -3.541  16.631  1.00 78.63           C  
ATOM   1108  NE2 HIS J 139      20.158  -3.639  17.767  1.00 80.76           N  
ATOM   1109  N   LEU J 140      24.407  -0.324  13.147  1.00 89.80           N  
ATOM   1110  CA  LEU J 140      25.646   0.040  12.450  1.00 89.65           C  
ATOM   1111  C   LEU J 140      26.772   0.392  13.432  1.00 89.52           C  
ATOM   1112  O   LEU J 140      27.929   0.055  13.194  1.00 88.45           O  
ATOM   1113  CB  LEU J 140      25.345   1.227  11.513  1.00 89.13           C  
ATOM   1114  CG  LEU J 140      26.569   1.768  10.741  1.00 87.80           C  
ATOM   1115  CD1 LEU J 140      27.176   0.717   9.812  1.00 84.19           C  
ATOM   1116  CD2 LEU J 140      26.158   2.969   9.895  1.00 83.82           C  
ATOM   1117  N   ASP J 141      26.409   1.043  14.520  1.00 89.88           N  
ATOM   1118  CA  ASP J 141      27.284   1.515  15.595  1.00 89.98           C  
ATOM   1119  C   ASP J 141      27.904   0.385  16.438  1.00 90.65           C  
ATOM   1120  O   ASP J 141      28.950   0.587  17.048  1.00 87.98           O  
ATOM   1121  CB  ASP J 141      26.463   2.464  16.487  1.00 87.97           C  
ATOM   1122  CG  ASP J 141      25.190   1.820  17.059  1.00 86.77           C  
ATOM   1123  OD1 ASP J 141      24.350   1.332  16.258  1.00 82.44           O  
ATOM   1124  OD2 ASP J 141      25.017   1.797  18.292  1.00 80.92           O  
ATOM   1125  N   VAL J 142      27.279  -0.784  16.459  1.00 92.14           N  
ATOM   1126  CA  VAL J 142      27.747  -1.958  17.220  1.00 91.95           C  
ATOM   1127  C   VAL J 142      28.084  -3.149  16.318  1.00 91.41           C  
ATOM   1128  O   VAL J 142      28.282  -4.265  16.799  1.00 89.49           O  
ATOM   1129  CB  VAL J 142      26.752  -2.337  18.340  1.00 90.61           C  
ATOM   1130  CG1 VAL J 142      26.616  -1.205  19.368  0.99 84.93           C  
ATOM   1131  CG2 VAL J 142      25.360  -2.676  17.805  0.99 84.80           C  
ATOM   1132  N   SER J 143      28.126  -2.933  15.012  0.99 90.53           N  
ATOM   1133  CA  SER J 143      28.555  -3.932  14.034  0.99 90.32           C  
ATOM   1134  C   SER J 143      29.970  -3.631  13.537  0.99 89.58           C  
ATOM   1135  O   SER J 143      30.321  -2.469  13.308  0.99 88.33           O  
ATOM   1136  CB  SER J 143      27.568  -4.026  12.863  0.99 89.24           C  
ATOM   1137  OG  SER J 143      27.536  -2.837  12.100  0.99 84.19           O  
ATOM   1138  N   ASP J 144      30.752  -4.666  13.311  0.99 90.65           N  
ATOM   1139  CA  ASP J 144      32.050  -4.520  12.662  0.99 89.63           C  
ATOM   1140  C   ASP J 144      31.935  -4.561  11.121  0.99 89.83           C  
ATOM   1141  O   ASP J 144      30.887  -4.854  10.531  0.99 87.76           O  
ATOM   1142  CB  ASP J 144      33.067  -5.523  13.266  0.99 87.52           C  
ATOM   1143  CG  ASP J 144      32.803  -6.986  12.914  0.98 85.35           C  
ATOM   1144  OD1 ASP J 144      32.505  -7.261  11.735  0.98 79.17           O  
ATOM   1145  OD2 ASP J 144      32.958  -7.846  13.805  0.98 78.68           O  
ATOM   1146  N   GLU J 145      33.021  -4.225  10.456  0.99 87.50           N  
ATOM   1147  CA  GLU J 145      33.055  -4.183   8.991  0.99 87.32           C  
ATOM   1148  C   GLU J 145      32.911  -5.574   8.356  0.99 87.86           C  
ATOM   1149  O   GLU J 145      32.269  -5.714   7.312  0.99 86.18           O  
ATOM   1150  CB  GLU J 145      34.347  -3.478   8.559  0.99 84.49           C  
ATOM   1151  CG  GLU J 145      34.353  -3.153   7.059  0.93 71.88           C  
ATOM   1152  CD  GLU J 145      35.490  -2.213   6.653  0.92 64.61           C  
ATOM   1153  OE1 GLU J 145      35.396  -1.669   5.522  0.93 56.24           O  
ATOM   1154  OE2 GLU J 145      36.426  -2.023   7.457  0.92 57.11           O  
ATOM   1155  N   ALA J 146      33.430  -6.605   9.006  0.99 88.01           N  
ATOM   1156  CA  ALA J 146      33.328  -7.981   8.529  0.99 87.57           C  
ATOM   1157  C   ALA J 146      31.874  -8.473   8.554  0.99 88.53           C  
ATOM   1158  O   ALA J 146      31.403  -9.049   7.569  0.99 87.06           O  
ATOM   1159  CB  ALA J 146      34.263  -8.869   9.370  0.99 86.50           C  
ATOM   1160  N   GLN J 147      31.135  -8.177   9.616  0.99 87.46           N  
ATOM   1161  CA  GLN J 147      29.698  -8.471   9.716  0.99 88.05           C  
ATOM   1162  C   GLN J 147      28.900  -7.769   8.611  0.99 88.40           C  
ATOM   1163  O   GLN J 147      28.099  -8.405   7.919  0.99 88.79           O  
ATOM   1164  CB  GLN J 147      29.182  -8.020  11.089  0.99 87.46           C  
ATOM   1165  CG  GLN J 147      29.627  -8.949  12.229  0.99 86.43           C  
ATOM   1166  CD  GLN J 147      29.275  -8.373  13.604  0.99 86.75           C  
ATOM   1167  OE1 GLN J 147      29.193  -7.175  13.802  0.99 81.24           O  
ATOM   1168  NE2 GLN J 147      29.062  -9.211  14.584  0.99 80.24           N  
ATOM   1169  N   ARG J 148      29.156  -6.486   8.402  0.99 88.16           N  
ATOM   1170  CA  ARG J 148      28.487  -5.703   7.349  0.99 88.36           C  
ATOM   1171  C   ARG J 148      28.787  -6.244   5.952  0.99 88.34           C  
ATOM   1172  O   ARG J 148      27.867  -6.431   5.152  0.99 88.21           O  
ATOM   1173  CB  ARG J 148      28.907  -4.227   7.466  0.99 87.31           C  
ATOM   1174  CG  ARG J 148      28.304  -3.566   8.713  0.98 84.13           C  
ATOM   1175  CD  ARG J 148      28.739  -2.107   8.851  0.98 82.85           C  
ATOM   1176  NE  ARG J 148      30.127  -1.988   9.338  0.98 79.51           N  
ATOM   1177  CZ  ARG J 148      30.860  -0.883   9.346  0.98 76.48           C  
ATOM   1178  NH1 ARG J 148      30.421   0.233   8.842  0.98 71.12           N  
ATOM   1179  NH2 ARG J 148      32.053  -0.880   9.872  0.98 71.69           N  
ATOM   1180  N   ALA J 149      30.046  -6.551   5.669  1.00 88.11           N  
ATOM   1181  CA  ALA J 149      30.467  -7.139   4.399  1.00 86.46           C  
ATOM   1182  C   ALA J 149      29.837  -8.524   4.176  1.00 87.54           C  
ATOM   1183  O   ALA J 149      29.363  -8.823   3.076  1.00 86.84           O  
ATOM   1184  CB  ALA J 149      32.002  -7.199   4.372  1.00 85.03           C  
ATOM   1185  N   ALA J 150      29.773  -9.348   5.211  1.00 88.93           N  
ATOM   1186  CA  ALA J 150      29.141 -10.661   5.155  1.00 88.52           C  
ATOM   1187  C   ALA J 150      27.636 -10.557   4.852  1.00 89.48           C  
ATOM   1188  O   ALA J 150      27.139 -11.247   3.959  1.00 89.09           O  
ATOM   1189  CB  ALA J 150      29.424 -11.393   6.476  1.00 87.20           C  
ATOM   1190  N   CYS J 151      26.924  -9.649   5.514  1.00 89.31           N  
ATOM   1191  CA  CYS J 151      25.511  -9.370   5.239  1.00 89.55           C  
ATOM   1192  C   CYS J 151      25.302  -8.933   3.781  1.00 90.07           C  
ATOM   1193  O   CYS J 151      24.489  -9.525   3.068  1.00 89.95           O  
ATOM   1194  CB  CYS J 151      24.993  -8.293   6.207  1.00 89.21           C  
ATOM   1195  SG  CYS J 151      24.838  -8.969   7.882  1.00 88.22           S  
ATOM   1196  N   MET J 152      26.072  -7.965   3.307  1.00 88.45           N  
ATOM   1197  CA  MET J 152      25.953  -7.472   1.932  1.00 87.41           C  
ATOM   1198  C   MET J 152      26.296  -8.532   0.887  1.00 87.63           C  
ATOM   1199  O   MET J 152      25.600  -8.648  -0.123  1.00 86.75           O  
ATOM   1200  CB  MET J 152      26.837  -6.232   1.730  1.00 85.07           C  
ATOM   1201  CG  MET J 152      26.202  -4.986   2.347  0.99 77.00           C  
ATOM   1202  SD  MET J 152      24.517  -4.603   1.760  0.98 70.89           S  
ATOM   1203  CE  MET J 152      24.792  -4.394  -0.015  0.98 62.03           C  
ATOM   1204  N   SER J 153      27.317  -9.332   1.126  0.99 86.90           N  
ATOM   1205  CA  SER J 153      27.673 -10.450   0.248  0.99 85.58           C  
ATOM   1206  C   SER J 153      26.522 -11.445   0.128  0.99 86.02           C  
ATOM   1207  O   SER J 153      26.148 -11.846  -0.978  0.99 86.91           O  
ATOM   1208  CB  SER J 153      28.932 -11.143   0.780  0.99 85.33           C  
ATOM   1209  OG  SER J 153      29.335 -12.188  -0.094  0.99 76.35           O  
ATOM   1210  N   LYS J 154      25.907 -11.807   1.249  0.99 89.72           N  
ATOM   1211  CA  LYS J 154      24.773 -12.730   1.284  1.00 89.98           C  
ATOM   1212  C   LYS J 154      23.539 -12.143   0.582  0.99 89.90           C  
ATOM   1213  O   LYS J 154      22.962 -12.803  -0.281  0.99 89.13           O  
ATOM   1214  CB  LYS J 154      24.489 -13.124   2.736  0.99 89.04           C  
ATOM   1215  CG  LYS J 154      23.526 -14.316   2.836  0.99 88.12           C  
ATOM   1216  CD  LYS J 154      23.400 -14.741   4.303  0.99 87.60           C  
ATOM   1217  CE  LYS J 154      22.389 -15.864   4.495  0.99 84.97           C  
ATOM   1218  NZ  LYS J 154      22.931 -17.195   4.128  0.98 81.27           N  
ATOM   1219  N   ILE J 155      23.194 -10.895   0.857  1.00 88.98           N  
ATOM   1220  CA  ILE J 155      22.100 -10.177   0.182  1.00 88.30           C  
ATOM   1221  C   ILE J 155      22.321 -10.174  -1.334  1.00 87.86           C  
ATOM   1222  O   ILE J 155      21.422 -10.535  -2.095  1.00 87.71           O  
ATOM   1223  CB  ILE J 155      21.970  -8.738   0.747  1.00 88.12           C  
ATOM   1224  CG1 ILE J 155      21.381  -8.779   2.176  1.00 87.74           C  
ATOM   1225  CG2 ILE J 155      21.096  -7.846  -0.158  1.00 87.41           C  
ATOM   1226  CD1 ILE J 155      21.534  -7.458   2.947  1.00 84.22           C  
ATOM   1227  N   THR J 156      23.510  -9.821  -1.784  1.00 86.60           N  
ATOM   1228  CA  THR J 156      23.837  -9.748  -3.213  1.00 84.11           C  
ATOM   1229  C   THR J 156      23.704 -11.106  -3.897  1.00 84.49           C  
ATOM   1230  O   THR J 156      23.127 -11.207  -4.981  1.00 84.25           O  
ATOM   1231  CB  THR J 156      25.256  -9.200  -3.417  1.00 82.28           C  
ATOM   1232  OG1 THR J 156      25.385  -7.944  -2.795  0.99 75.84           O  
ATOM   1233  CG2 THR J 156      25.603  -8.991  -4.893  0.99 74.40           C  
ATOM   1234  N   LYS J 157      24.198 -12.166  -3.269  0.99 85.39           N  
ATOM   1235  CA  LYS J 157      24.197 -13.515  -3.852  0.99 84.56           C  
ATOM   1236  C   LYS J 157      22.830 -14.188  -3.816  0.99 84.47           C  
ATOM   1237  O   LYS J 157      22.495 -14.937  -4.737  0.99 84.13           O  
ATOM   1238  CB  LYS J 157      25.227 -14.387  -3.118  0.99 84.22           C  
ATOM   1239  CG  LYS J 157      26.674 -14.002  -3.477  0.93 76.04           C  
ATOM   1240  CD  LYS J 157      27.662 -14.780  -2.598  0.92 73.22           C  
ATOM   1241  CE  LYS J 157      29.098 -14.354  -2.909  0.91 64.90           C  
ATOM   1242  NZ  LYS J 157      30.061 -14.935  -1.941  0.90 57.26           N  
ATOM   1243  N   GLU J 158      22.068 -13.972  -2.762  0.99 89.29           N  
ATOM   1244  CA  GLU J 158      20.896 -14.790  -2.447  1.00 88.89           C  
ATOM   1245  C   GLU J 158      19.558 -14.060  -2.617  1.00 87.78           C  
ATOM   1246  O   GLU J 158      18.548 -14.725  -2.856  1.00 85.45           O  
ATOM   1247  CB  GLU J 158      21.030 -15.366  -1.027  1.00 88.76           C  
ATOM   1248  CG  GLU J 158      22.282 -16.254  -0.873  0.99 87.75           C  
ATOM   1249  CD  GLU J 158      22.479 -16.796   0.550  0.99 88.70           C  
ATOM   1250  OE1 GLU J 158      23.649 -17.047   0.931  0.99 80.96           O  
ATOM   1251  OE2 GLU J 158      21.489 -16.955   1.293  0.99 83.68           O  
ATOM   1252  N   LEU J 159      19.530 -12.736  -2.536  1.00 87.03           N  
ATOM   1253  CA  LEU J 159      18.295 -11.942  -2.574  1.00 86.05           C  
ATOM   1254  C   LEU J 159      18.170 -11.071  -3.825  1.00 84.62           C  
ATOM   1255  O   LEU J 159      17.088 -11.002  -4.411  1.00 82.38           O  
ATOM   1256  CB  LEU J 159      18.181 -11.073  -1.304  0.99 85.39           C  
ATOM   1257  CG  LEU J 159      18.264 -11.824   0.037  0.99 83.49           C  
ATOM   1258  CD1 LEU J 159      18.066 -10.839   1.184  0.99 77.97           C  
ATOM   1259  CD2 LEU J 159      17.198 -12.912   0.161  0.99 77.58           C  
ATOM   1260  N   LEU J 160      19.234 -10.409  -4.240  0.99 83.42           N  
ATOM   1261  CA  LEU J 160      19.173  -9.479  -5.366  0.99 80.42           C  
ATOM   1262  C   LEU J 160      18.963 -10.224  -6.689  0.99 78.45           C  
ATOM   1263  O   LEU J 160      19.629 -11.211  -6.996  0.99 75.24           O  
ATOM   1264  CB  LEU J 160      20.424  -8.579  -5.424  0.99 77.91           C  
ATOM   1265  CG  LEU J 160      20.601  -7.607  -4.241  0.97 72.85           C  
ATOM   1266  CD1 LEU J 160      21.802  -6.707  -4.509  0.97 66.44           C  
ATOM   1267  CD2 LEU J 160      19.383  -6.714  -4.010  0.97 68.30           C  
ATOM   1268  N   ASN J 161      18.022  -9.720  -7.482  0.98 77.23           N  
ATOM   1269  CA  ASN J 161      17.690 -10.246  -8.810  0.98 75.90           C  
ATOM   1270  C   ASN J 161      17.312 -11.741  -8.835  0.98 77.98           C  
ATOM   1271  O   ASN J 161      17.408 -12.398  -9.877  0.98 73.69           O  
ATOM   1272  CB  ASN J 161      18.812  -9.877  -9.798  0.98 70.33           C  
ATOM   1273  CG  ASN J 161      19.024  -8.371  -9.872  0.94 63.17           C  
ATOM   1274  OD1 ASN J 161      18.078  -7.604  -9.923  0.94 55.63           O  
ATOM   1275  ND2 ASN J 161      20.256  -7.923  -9.880  0.93 54.99           N  
ATOM   1276  N   LYS J 162      16.850 -12.281  -7.714  0.98 80.34           N  
ATOM   1277  CA  LYS J 162      16.341 -13.659  -7.646  0.98 80.55           C  
ATOM   1278  C   LYS J 162      14.834 -13.675  -7.893  0.98 81.16           C  
ATOM   1279  O   LYS J 162      14.098 -12.859  -7.352  0.98 78.60           O  
ATOM   1280  CB  LYS J 162      16.717 -14.307  -6.299  0.98 77.79           C  
ATOM   1281  CG  LYS J 162      18.226 -14.312  -5.989  0.93 74.68           C  
ATOM   1282  CD  LYS J 162      19.087 -15.023  -7.042  0.92 71.49           C  
ATOM   1283  CE  LYS J 162      20.545 -15.013  -6.557  0.91 65.20           C  
ATOM   1284  NZ  LYS J 162      21.484 -15.579  -7.542  0.91 60.07           N  
ATOM   1285  N   ARG J 163      14.367 -14.635  -8.691  0.97 81.58           N  
ATOM   1286  CA  ARG J 163      12.952 -14.727  -9.114  0.97 81.21           C  
ATOM   1287  C   ARG J 163      11.947 -14.793  -7.956  0.97 81.31           C  
ATOM   1288  O   ARG J 163      10.836 -14.293  -8.094  0.97 76.50           O  
ATOM   1289  CB  ARG J 163      12.748 -15.952 -10.025  0.97 77.61           C  
ATOM   1290  CG  ARG J 163      13.398 -15.802 -11.405  0.85 68.27           C  
ATOM   1291  CD  ARG J 163      13.061 -17.017 -12.277  0.84 63.57           C  
ATOM   1292  NE  ARG J 163      13.634 -16.911 -13.622  0.84 55.76           N  
ATOM   1293  CZ  ARG J 163      13.503 -17.799 -14.607  0.83 48.27           C  
ATOM   1294  NH1 ARG J 163      12.819 -18.895 -14.447  0.83 44.70           N  
ATOM   1295  NH2 ARG J 163      14.059 -17.587 -15.771  0.84 43.44           N  
ATOM   1296  N   GLY J 164      12.313 -15.430  -6.867  0.99 82.19           N  
ATOM   1297  CA  GLY J 164      11.433 -15.601  -5.702  0.99 83.69           C  
ATOM   1298  C   GLY J 164      11.325 -14.373  -4.793  0.99 86.11           C  
ATOM   1299  O   GLY J 164      10.443 -14.343  -3.936  0.99 84.47           O  
ATOM   1300  N   PHE J 165      12.188 -13.375  -4.983  0.99 83.84           N  
ATOM   1301  CA  PHE J 165      12.257 -12.199  -4.113  1.00 85.38           C  
ATOM   1302  C   PHE J 165      11.813 -10.923  -4.837  1.00 85.26           C  
ATOM   1303  O   PHE J 165      11.898 -10.845  -6.063  1.00 84.58           O  
ATOM   1304  CB  PHE J 165      13.672 -12.085  -3.523  1.00 85.61           C  
ATOM   1305  CG  PHE J 165      14.041 -13.250  -2.627  0.99 86.33           C  
ATOM   1306  CD1 PHE J 165      13.392 -13.426  -1.391  0.99 81.88           C  
ATOM   1307  CD2 PHE J 165      15.013 -14.184  -3.034  0.99 82.28           C  
ATOM   1308  CE1 PHE J 165      13.708 -14.518  -0.568  0.99 80.72           C  
ATOM   1309  CE2 PHE J 165      15.336 -15.279  -2.215  0.99 81.49           C  
ATOM   1310  CZ  PHE J 165      14.682 -15.445  -0.978  0.99 84.15           C  
ATOM   1311  N   PRO J 166      11.312  -9.926  -4.110  1.00 85.26           N  
ATOM   1312  CA  PRO J 166      10.917  -8.655  -4.705  1.00 85.21           C  
ATOM   1313  C   PRO J 166      12.137  -7.874  -5.210  1.00 84.97           C  
ATOM   1314  O   PRO J 166      13.267  -8.092  -4.769  1.00 83.64           O  
ATOM   1315  CB  PRO J 166      10.176  -7.906  -3.591  1.00 84.61           C  
ATOM   1316  CG  PRO J 166      10.859  -8.411  -2.328  1.00 83.90           C  
ATOM   1317  CD  PRO J 166      11.174  -9.867  -2.664  1.00 85.85           C  
ATOM   1318  N   ALA J 167      11.895  -6.932  -6.114  1.00 83.00           N  
ATOM   1319  CA  ALA J 167      12.923  -5.972  -6.476  1.00 81.75           C  
ATOM   1320  C   ALA J 167      13.225  -5.071  -5.273  1.00 83.66           C  
ATOM   1321  O   ALA J 167      12.320  -4.423  -4.742  1.00 82.40           O  
ATOM   1322  CB  ALA J 167      12.458  -5.170  -7.697  1.00 78.24           C  
ATOM   1323  N   ILE J 168      14.483  -5.029  -4.870  1.00 83.51           N  
ATOM   1324  CA  ILE J 168      14.949  -4.122  -3.826  1.00 84.89           C  
ATOM   1325  C   ILE J 168      15.189  -2.760  -4.470  1.00 84.67           C  
ATOM   1326  O   ILE J 168      15.896  -2.663  -5.469  1.00 84.15           O  
ATOM   1327  CB  ILE J 168      16.211  -4.686  -3.131  1.00 85.17           C  
ATOM   1328  CG1 ILE J 168      16.026  -6.133  -2.606  1.00 84.01           C  
ATOM   1329  CG2 ILE J 168      16.648  -3.754  -1.991  1.00 83.68           C  
ATOM   1330  CD1 ILE J 168      14.790  -6.365  -1.721  1.00 79.53           C  
ATOM   1331  N   ARG J 169      14.548  -1.724  -3.934  1.00 85.20           N  
ATOM   1332  CA  ARG J 169      14.639  -0.359  -4.465  1.00 84.65           C  
ATOM   1333  C   ARG J 169      15.874   0.364  -3.976  1.00 84.52           C  
ATOM   1334  O   ARG J 169      16.457   1.128  -4.733  1.00 81.89           O  
ATOM   1335  CB  ARG J 169      13.390   0.444  -4.070  1.00 82.10           C  
ATOM   1336  CG  ARG J 169      12.100  -0.080  -4.704  0.99 76.38           C  
ATOM   1337  CD  ARG J 169      12.133   0.072  -6.223  0.98 72.99           C  
ATOM   1338  NE  ARG J 169      10.871  -0.417  -6.805  0.98 67.03           N  
ATOM   1339  CZ  ARG J 169      10.628  -0.554  -8.093  0.98 61.29           C  
ATOM   1340  NH1 ARG J 169      11.519  -0.221  -9.000  0.98 56.56           N  
ATOM   1341  NH2 ARG J 169       9.486  -1.039  -8.494  0.98 55.30           N  
ATOM   1342  N   ASP J 170      16.224   0.118  -2.728  1.00 85.00           N  
ATOM   1343  CA  ASP J 170      17.373   0.743  -2.091  1.00 85.43           C  
ATOM   1344  C   ASP J 170      17.796  -0.069  -0.862  1.00 86.59           C  
ATOM   1345  O   ASP J 170      17.056  -0.948  -0.400  1.00 86.25           O  
ATOM   1346  CB  ASP J 170      17.003   2.196  -1.734  1.00 83.73           C  
ATOM   1347  CG  ASP J 170      18.209   3.130  -1.585  1.00 81.56           C  
ATOM   1348  OD1 ASP J 170      19.360   2.664  -1.731  1.00 75.90           O  
ATOM   1349  OD2 ASP J 170      17.972   4.328  -1.308  1.00 75.77           O  
ATOM   1350  N   TYR J 171      18.970   0.233  -0.339  1.00 87.52           N  
ATOM   1351  CA  TYR J 171      19.479  -0.360   0.892  1.00 86.84           C  
ATOM   1352  C   TYR J 171      20.270   0.669   1.695  1.00 87.66           C  
ATOM   1353  O   TYR J 171      20.991   1.500   1.138  1.00 86.03           O  
ATOM   1354  CB  TYR J 171      20.313  -1.620   0.589  1.00 81.64           C  
ATOM   1355  CG  TYR J 171      21.367  -1.435  -0.486  0.99 70.49           C  
ATOM   1356  CD1 TYR J 171      21.063  -1.729  -1.833  0.99 62.86           C  
ATOM   1357  CD2 TYR J 171      22.647  -0.941  -0.156  0.99 61.36           C  
ATOM   1358  CE1 TYR J 171      22.020  -1.525  -2.844  0.99 54.86           C  
ATOM   1359  CE2 TYR J 171      23.611  -0.732  -1.159  0.99 53.31           C  
ATOM   1360  CZ  TYR J 171      23.288  -1.023  -2.500  0.99 53.86           C  
ATOM   1361  OH  TYR J 171      24.225  -0.814  -3.495  0.99 47.71           O  
ATOM   1362  N   HIS J 172      20.134   0.598   3.016  1.00 83.87           N  
ATOM   1363  CA  HIS J 172      20.742   1.553   3.932  1.00 86.49           C  
ATOM   1364  C   HIS J 172      21.331   0.842   5.145  1.00 87.51           C  
ATOM   1365  O   HIS J 172      20.770  -0.145   5.617  1.00 87.41           O  
ATOM   1366  CB  HIS J 172      19.695   2.585   4.383  1.00 86.98           C  
ATOM   1367  CG  HIS J 172      19.154   3.441   3.268  1.00 88.66           C  
ATOM   1368  ND1 HIS J 172      19.556   4.739   2.983  1.00 82.26           N  
ATOM   1369  CD2 HIS J 172      18.191   3.096   2.351  1.00 83.17           C  
ATOM   1370  CE1 HIS J 172      18.851   5.158   1.921  1.00 83.68           C  
ATOM   1371  NE2 HIS J 172      18.021   4.187   1.521  1.00 86.67           N  
ATOM   1372  N   PHE J 173      22.406   1.399   5.681  1.00 89.58           N  
ATOM   1373  CA  PHE J 173      22.944   1.065   6.994  1.00 89.23           C  
ATOM   1374  C   PHE J 173      22.811   2.275   7.911  1.00 90.18           C  
ATOM   1375  O   PHE J 173      23.190   3.387   7.524  1.00 89.80           O  
ATOM   1376  CB  PHE J 173      24.412   0.626   6.894  1.00 87.01           C  
ATOM   1377  CG  PHE J 173      24.689  -0.604   6.052  1.00 86.58           C  
ATOM   1378  CD1 PHE J 173      23.756  -1.656   5.965  1.00 81.90           C  
ATOM   1379  CD2 PHE J 173      25.919  -0.709   5.370  1.00 80.78           C  
ATOM   1380  CE1 PHE J 173      24.044  -2.803   5.211  1.00 78.55           C  
ATOM   1381  CE2 PHE J 173      26.216  -1.853   4.619  1.00 78.80           C  
ATOM   1382  CZ  PHE J 173      25.280  -2.900   4.537  1.00 80.72           C  
ATOM   1383  N   VAL J 174      22.285   2.061   9.106  1.00 86.02           N  
ATOM   1384  CA  VAL J 174      22.037   3.143  10.068  1.00 86.74           C  
ATOM   1385  C   VAL J 174      22.288   2.688  11.506  1.00 86.70           C  
ATOM   1386  O   VAL J 174      22.052   1.534  11.859  1.00 85.82           O  
ATOM   1387  CB  VAL J 174      20.605   3.717   9.934  1.00 85.76           C  
ATOM   1388  CG1 VAL J 174      20.354   4.307   8.537  1.00 79.79           C  
ATOM   1389  CG2 VAL J 174      19.498   2.700  10.229  1.00 79.10           C  
ATOM   1390  N   ASN J 175      22.703   3.616  12.345  1.00 86.59           N  
ATOM   1391  CA  ASN J 175      22.394   3.570  13.762  1.00 86.90           C  
ATOM   1392  C   ASN J 175      20.962   4.091  13.915  1.00 86.52           C  
ATOM   1393  O   ASN J 175      20.686   5.258  13.633  1.00 85.56           O  
ATOM   1394  CB  ASN J 175      23.426   4.396  14.547  1.00 85.87           C  
ATOM   1395  CG  ASN J 175      23.128   4.443  16.043  1.00 85.98           C  
ATOM   1396  OD1 ASN J 175      22.102   3.976  16.507  1.00 82.00           O  
ATOM   1397  ND2 ASN J 175      24.010   5.018  16.821  1.00 80.57           N  
ATOM   1398  N   ALA J 176      20.043   3.222  14.305  1.00 83.51           N  
ATOM   1399  CA  ALA J 176      18.631   3.573  14.429  1.00 83.36           C  
ATOM   1400  C   ALA J 176      18.326   4.414  15.680  1.00 83.41           C  
ATOM   1401  O   ALA J 176      17.229   4.960  15.787  1.00 79.62           O  
ATOM   1402  CB  ALA J 176      17.804   2.281  14.397  1.00 81.61           C  
ATOM   1403  N   THR J 177      19.275   4.510  16.622  1.00 81.03           N  
ATOM   1404  CA  THR J 177      19.083   5.220  17.898  1.00 80.82           C  
ATOM   1405  C   THR J 177      19.364   6.721  17.800  1.00 80.82           C  
ATOM   1406  O   THR J 177      18.948   7.469  18.684  1.00 77.69           O  
ATOM   1407  CB  THR J 177      19.926   4.603  19.026  1.00 78.62           C  
ATOM   1408  OG1 THR J 177      21.313   4.765  18.801  1.00 76.49           O  
ATOM   1409  CG2 THR J 177      19.661   3.104  19.195  1.00 75.87           C  
ATOM   1410  N   GLU J 178      20.019   7.174  16.729  1.00 80.58           N  
ATOM   1411  CA  GLU J 178      20.467   8.557  16.566  1.00 80.91           C  
ATOM   1412  C   GLU J 178      20.114   9.127  15.189  1.00 81.22           C  
ATOM   1413  O   GLU J 178      20.008   8.409  14.195  1.00 79.61           O  
ATOM   1414  CB  GLU J 178      21.984   8.644  16.804  1.00 77.49           C  
ATOM   1415  CG  GLU J 178      22.381   8.226  18.228  0.98 72.26           C  
ATOM   1416  CD  GLU J 178      23.865   8.426  18.546  0.97 68.71           C  
ATOM   1417  OE1 GLU J 178      24.243   8.119  19.706  0.97 62.64           O  
ATOM   1418  OE2 GLU J 178      24.618   8.886  17.663  0.97 63.41           O  
ATOM   1419  N   GLU J 179      19.956  10.446  15.123  1.00 80.15           N  
ATOM   1420  CA  GLU J 179      19.850  11.143  13.844  1.00 80.17           C  
ATOM   1421  C   GLU J 179      21.229  11.192  13.164  1.00 82.22           C  
ATOM   1422  O   GLU J 179      22.249  11.432  13.810  1.00 79.18           O  
ATOM   1423  CB  GLU J 179      19.255  12.551  14.028  1.00 75.72           C  
ATOM   1424  CG  GLU J 179      18.947  13.291  12.703  0.99 73.28           C  
ATOM   1425  CD  GLU J 179      17.823  12.669  11.854  0.99 69.97           C  
ATOM   1426  OE1 GLU J 179      17.857  12.790  10.608  0.99 63.79           O  
ATOM   1427  OE2 GLU J 179      16.856  12.106  12.402  0.99 66.00           O  
ATOM   1428  N   SER J 180      21.236  10.965  11.866  1.00 81.96           N  
ATOM   1429  CA  SER J 180      22.456  10.966  11.065  1.00 83.51           C  
ATOM   1430  C   SER J 180      22.149  11.269   9.598  1.00 84.93           C  
ATOM   1431  O   SER J 180      21.003  11.165   9.150  1.00 84.86           O  
ATOM   1432  CB  SER J 180      23.156   9.604  11.182  1.00 82.29           C  
ATOM   1433  OG  SER J 180      22.365   8.588  10.599  1.00 82.96           O  
ATOM   1434  N   ASP J 181      23.175  11.557   8.825  1.00 86.21           N  
ATOM   1435  CA  ASP J 181      23.042  11.713   7.370  1.00 87.78           C  
ATOM   1436  C   ASP J 181      22.516  10.441   6.695  1.00 88.08           C  
ATOM   1437  O   ASP J 181      21.708  10.508   5.763  1.00 87.06           O  
ATOM   1438  CB  ASP J 181      24.405  12.079   6.758  1.00 85.61           C  
ATOM   1439  CG  ASP J 181      24.828  13.524   7.006  0.99 82.92           C  
ATOM   1440  OD1 ASP J 181      23.958  14.342   7.374  0.99 76.79           O  
ATOM   1441  OD2 ASP J 181      26.024  13.803   6.764  0.99 74.68           O  
ATOM   1442  N   ALA J 182      22.933   9.282   7.178  1.00 85.74           N  
ATOM   1443  CA  ALA J 182      22.448   7.998   6.673  1.00 86.75           C  
ATOM   1444  C   ALA J 182      20.945   7.835   6.932  1.00 87.69           C  
ATOM   1445  O   ALA J 182      20.192   7.462   6.026  1.00 87.07           O  
ATOM   1446  CB  ALA J 182      23.271   6.873   7.316  1.00 84.94           C  
ATOM   1447  N   LEU J 183      20.494   8.188   8.127  1.00 83.70           N  
ATOM   1448  CA  LEU J 183      19.078   8.149   8.484  1.00 84.16           C  
ATOM   1449  C   LEU J 183      18.261   9.199   7.702  1.00 84.17           C  
ATOM   1450  O   LEU J 183      17.156   8.917   7.235  1.00 83.98           O  
ATOM   1451  CB  LEU J 183      18.960   8.348  10.001  1.00 82.11           C  
ATOM   1452  CG  LEU J 183      17.630   7.794  10.531  1.00 78.98           C  
ATOM   1453  CD1 LEU J 183      17.738   6.294  10.801  0.99 71.80           C  
ATOM   1454  CD2 LEU J 183      17.260   8.492  11.820  0.99 71.15           C  
ATOM   1455  N   ALA J 184      18.821  10.388   7.494  1.00 82.10           N  
ATOM   1456  CA  ALA J 184      18.201  11.432   6.681  1.00 81.82           C  
ATOM   1457  C   ALA J 184      18.046  10.996   5.213  1.00 82.35           C  
ATOM   1458  O   ALA J 184      16.999  11.237   4.603  1.00 81.19           O  
ATOM   1459  CB  ALA J 184      19.030  12.713   6.809  1.00 79.23           C  
ATOM   1460  N   LYS J 185      19.037  10.310   4.662  1.00 86.57           N  
ATOM   1461  CA  LYS J 185      18.942   9.695   3.326  1.00 86.63           C  
ATOM   1462  C   LYS J 185      17.845   8.641   3.278  1.00 86.35           C  
ATOM   1463  O   LYS J 185      16.979   8.739   2.410  1.00 86.96           O  
ATOM   1464  CB  LYS J 185      20.290   9.096   2.899  1.00 84.88           C  
ATOM   1465  CG  LYS J 185      21.281  10.170   2.421  0.95 74.30           C  
ATOM   1466  CD  LYS J 185      22.631   9.524   2.078  0.94 70.45           C  
ATOM   1467  CE  LYS J 185      23.641  10.583   1.634  0.93 58.96           C  
ATOM   1468  NZ  LYS J 185      24.982  10.000   1.389  0.93 52.71           N  
ATOM   1469  N   LEU J 186      17.814   7.721   4.231  1.00 84.02           N  
ATOM   1470  CA  LEU J 186      16.748   6.716   4.321  1.00 84.78           C  
ATOM   1471  C   LEU J 186      15.355   7.363   4.365  1.00 84.61           C  
ATOM   1472  O   LEU J 186      14.464   6.980   3.607  1.00 83.48           O  
ATOM   1473  CB  LEU J 186      16.998   5.833   5.560  1.00 84.81           C  
ATOM   1474  CG  LEU J 186      15.854   4.842   5.863  1.00 82.60           C  
ATOM   1475  CD1 LEU J 186      15.617   3.860   4.715  1.00 77.06           C  
ATOM   1476  CD2 LEU J 186      16.176   4.055   7.120  1.00 76.19           C  
ATOM   1477  N   ARG J 187      15.181   8.380   5.197  1.00 80.15           N  
ATOM   1478  CA  ARG J 187      13.924   9.138   5.283  1.00 77.40           C  
ATOM   1479  C   ARG J 187      13.523   9.727   3.923  1.00 76.53           C  
ATOM   1480  O   ARG J 187      12.362   9.632   3.521  1.00 76.03           O  
ATOM   1481  CB  ARG J 187      14.087  10.221   6.359  1.00 76.22           C  
ATOM   1482  CG  ARG J 187      12.770  10.905   6.726  1.00 74.53           C  
ATOM   1483  CD  ARG J 187      12.970  12.012   7.761  1.00 73.55           C  
ATOM   1484  NE  ARG J 187      13.458  11.496   9.058  1.00 74.44           N  
ATOM   1485  CZ  ARG J 187      14.635  11.716   9.647  1.00 72.59           C  
ATOM   1486  NH1 ARG J 187      15.588  12.428   9.117  1.00 66.94           N  
ATOM   1487  NH2 ARG J 187      14.883  11.210  10.816  1.00 69.86           N  
ATOM   1488  N   LYS J 188      14.482  10.294   3.198  1.00 81.05           N  
ATOM   1489  CA  LYS J 188      14.246  10.836   1.856  1.00 79.29           C  
ATOM   1490  C   LYS J 188      13.873   9.742   0.851  1.00 78.89           C  
ATOM   1491  O   LYS J 188      12.948   9.935   0.065  1.00 78.77           O  
ATOM   1492  CB  LYS J 188      15.485  11.627   1.417  1.00 76.98           C  
ATOM   1493  CG  LYS J 188      15.231  12.432   0.133  0.94 68.26           C  
ATOM   1494  CD  LYS J 188      16.471  13.248  -0.233  0.93 63.88           C  
ATOM   1495  CE  LYS J 188      16.215  14.065  -1.496  0.92 54.51           C  
ATOM   1496  NZ  LYS J 188      17.414  14.845  -1.896  0.91 48.45           N  
ATOM   1497  N   THR J 189      14.540   8.594   0.901  1.00 82.17           N  
ATOM   1498  CA  THR J 189      14.214   7.432   0.060  1.00 81.80           C  
ATOM   1499  C   THR J 189      12.787   6.946   0.311  1.00 80.57           C  
ATOM   1500  O   THR J 189      12.037   6.762  -0.648  1.00 79.73           O  
ATOM   1501  CB  THR J 189      15.202   6.282   0.302  1.00 81.88           C  
ATOM   1502  OG1 THR J 189      16.522   6.704   0.053  1.00 79.00           O  
ATOM   1503  CG2 THR J 189      14.933   5.106  -0.629  1.00 78.52           C  
ATOM   1504  N   ILE J 190      12.372   6.823   1.567  1.00 76.80           N  
ATOM   1505  CA  ILE J 190      11.002   6.426   1.939  1.00 76.16           C  
ATOM   1506  C   ILE J 190       9.974   7.391   1.330  1.00 74.83           C  
ATOM   1507  O   ILE J 190       8.994   6.957   0.723  1.00 73.42           O  
ATOM   1508  CB  ILE J 190      10.858   6.352   3.480  1.00 77.52           C  
ATOM   1509  CG1 ILE J 190      11.693   5.185   4.053  1.00 77.64           C  
ATOM   1510  CG2 ILE J 190       9.385   6.194   3.900  1.00 76.98           C  
ATOM   1511  CD1 ILE J 190      11.920   5.297   5.569  1.00 72.59           C  
ATOM   1512  N   ILE J 191      10.207   8.687   1.453  1.00 74.59           N  
ATOM   1513  CA  ILE J 191       9.321   9.716   0.889  1.00 71.67           C  
ATOM   1514  C   ILE J 191       9.255   9.587  -0.641  1.00 73.08           C  
ATOM   1515  O   ILE J 191       8.162   9.548  -1.212  1.00 71.93           O  
ATOM   1516  CB  ILE J 191       9.776  11.128   1.328  1.00 69.83           C  
ATOM   1517  CG1 ILE J 191       9.599  11.300   2.858  0.99 66.08           C  
ATOM   1518  CG2 ILE J 191       8.986  12.217   0.581  0.99 66.62           C  
ATOM   1519  CD1 ILE J 191      10.353  12.502   3.439  0.99 60.63           C  
ATOM   1520  N   ASN J 192      10.393   9.487  -1.299  1.00 77.64           N  
ATOM   1521  CA  ASN J 192      10.465   9.410  -2.756  1.00 76.07           C  
ATOM   1522  C   ASN J 192       9.771   8.154  -3.298  1.00 75.34           C  
ATOM   1523  O   ASN J 192       8.959   8.256  -4.216  1.00 74.84           O  
ATOM   1524  CB  ASN J 192      11.936   9.458  -3.199  1.00 74.73           C  
ATOM   1525  CG  ASN J 192      12.579  10.830  -3.064  0.99 70.32           C  
ATOM   1526  OD1 ASN J 192      11.950  11.866  -2.900  0.99 65.51           O  
ATOM   1527  ND2 ASN J 192      13.884  10.878  -3.182  0.99 65.08           N  
ATOM   1528  N   GLU J 193      10.039   6.994  -2.712  1.00 77.45           N  
ATOM   1529  CA  GLU J 193       9.396   5.746  -3.132  1.00 76.11           C  
ATOM   1530  C   GLU J 193       7.889   5.766  -2.870  1.00 74.39           C  
ATOM   1531  O   GLU J 193       7.119   5.305  -3.713  1.00 72.49           O  
ATOM   1532  CB  GLU J 193      10.054   4.533  -2.458  1.00 76.57           C  
ATOM   1533  CG  GLU J 193      11.382   4.130  -3.113  0.99 74.75           C  
ATOM   1534  CD  GLU J 193      11.230   3.696  -4.588  0.99 73.36           C  
ATOM   1535  OE1 GLU J 193      12.144   3.959  -5.391  0.99 67.23           O  
ATOM   1536  OE2 GLU J 193      10.191   3.100  -4.959  0.99 69.27           O  
ATOM   1537  N   SER J 194       7.446   6.372  -1.779  1.00 71.24           N  
ATOM   1538  CA  SER J 194       6.018   6.535  -1.477  1.00 69.02           C  
ATOM   1539  C   SER J 194       5.305   7.387  -2.531  1.00 68.52           C  
ATOM   1540  O   SER J 194       4.241   7.010  -3.026  1.00 66.91           O  
ATOM   1541  CB  SER J 194       5.828   7.180  -0.105  1.00 66.74           C  
ATOM   1542  OG  SER J 194       6.376   6.386   0.922  0.99 61.19           O  
ATOM   1543  N   LEU J 195       5.896   8.504  -2.916  0.99 67.88           N  
ATOM   1544  CA  LEU J 195       5.335   9.399  -3.931  0.99 65.94           C  
ATOM   1545  C   LEU J 195       5.354   8.754  -5.327  0.99 66.49           C  
ATOM   1546  O   LEU J 195       4.350   8.791  -6.041  0.99 63.86           O  
ATOM   1547  CB  LEU J 195       6.121  10.726  -3.920  0.99 63.17           C  
ATOM   1548  CG  LEU J 195       5.969  11.556  -2.629  0.98 60.48           C  
ATOM   1549  CD1 LEU J 195       6.914  12.756  -2.678  0.98 57.15           C  
ATOM   1550  CD2 LEU J 195       4.544  12.075  -2.431  0.98 57.19           C  
ATOM   1551  N   ASN J 196       6.440   8.103  -5.682  0.98 72.15           N  
ATOM   1552  CA  ASN J 196       6.596   7.449  -6.980  0.98 70.33           C  
ATOM   1553  C   ASN J 196       5.706   6.214  -7.129  0.98 69.01           C  
ATOM   1554  O   ASN J 196       5.246   5.910  -8.231  0.98 66.34           O  
ATOM   1555  CB  ASN J 196       8.072   7.060  -7.164  0.98 67.75           C  
ATOM   1556  CG  ASN J 196       8.978   8.257  -7.422  0.96 62.64           C  
ATOM   1557  OD1 ASN J 196       8.560   9.290  -7.913  0.96 57.78           O  
ATOM   1558  ND2 ASN J 196      10.254   8.118  -7.141  0.96 57.16           N  
ATOM   1559  N   PHE J 197       5.452   5.497  -6.042  0.92 66.68           N  
ATOM   1560  CA  PHE J 197       4.600   4.312  -6.069  0.92 64.12           C  
ATOM   1561  C   PHE J 197       3.160   4.669  -6.429  0.92 61.75           C  
ATOM   1562  O   PHE J 197       2.573   4.008  -7.283  0.92 58.10           O  
ATOM   1563  CB  PHE J 197       4.675   3.575  -4.731  0.92 61.20           C  
ATOM   1564  CG  PHE J 197       3.922   2.262  -4.743  0.90 59.65           C  
ATOM   1565  CD1 PHE J 197       2.830   2.057  -3.880  0.90 54.94           C  
ATOM   1566  CD2 PHE J 197       4.296   1.244  -5.640  0.90 54.44           C  
ATOM   1567  CE1 PHE J 197       2.124   0.843  -3.906  0.89 51.64           C  
ATOM   1568  CE2 PHE J 197       3.597   0.033  -5.672  0.89 52.09           C  
ATOM   1569  CZ  PHE J 197       2.510  -0.172  -4.800  0.89 51.02           C  
ATOM   1570  N   LYS J 198       2.617   5.747  -5.900  0.68 54.34           N  
ATOM   1571  CA  LYS J 198       1.282   6.236  -6.277  0.67 52.52           C  
ATOM   1572  C   LYS J 198       1.160   6.540  -7.766  0.68 51.48           C  
ATOM   1573  O   LYS J 198       0.148   6.204  -8.367  0.68 47.98           O  
ATOM   1574  CB  LYS J 198       0.913   7.492  -5.482  0.66 48.61           C  
ATOM   1575  CG  LYS J 198       0.427   7.147  -4.081  0.61 44.09           C  
ATOM   1576  CD  LYS J 198      -0.347   8.331  -3.503  0.60 40.61           C  
ATOM   1577  CE  LYS J 198      -0.991   7.937  -2.176  0.60 36.91           C  
ATOM   1578  NZ  LYS J 198      -2.002   8.937  -1.767  0.59 33.67           N  
ATOM   1579  N   ILE J 199       2.172   7.147  -8.353  0.48 47.43           N  
ATOM   1580  CA  ILE J 199       2.184   7.468  -9.786  0.48 44.38           C  
ATOM   1581  C   ILE J 199       2.190   6.178 -10.611  0.49 43.03           C  
ATOM   1582  O   ILE J 199       1.391   6.033 -11.530  0.49 41.39           O  
ATOM   1583  CB  ILE J 199       3.385   8.377 -10.129  0.51 41.57           C  
ATOM   1584  CG1 ILE J 199       3.280   9.723  -9.369  0.48 38.68           C  
ATOM   1585  CG2 ILE J 199       3.453   8.622 -11.648  0.48 38.53           C  
ATOM   1586  CD1 ILE J 199       4.540  10.587  -9.463  0.49 35.23           C  
ATOM   1587  N   ARG J 200       3.026   5.214 -10.256  0.39 46.23           N  
ATOM   1588  CA  ARG J 200       3.097   3.903 -10.935  0.39 45.79           C  
ATOM   1589  C   ARG J 200       1.778   3.141 -10.856  0.40 43.00           C  
ATOM   1590  O   ARG J 200       1.356   2.562 -11.844  0.40 41.70           O  
ATOM   1591  CB  ARG J 200       4.240   3.054 -10.341  0.40 46.24           C  
ATOM   1592  CG  ARG J 200       5.611   3.465 -10.899  0.37 43.38           C  
ATOM   1593  CD  ARG J 200       6.746   2.588 -10.342  0.37 42.16           C  
ATOM   1594  NE  ARG J 200       7.410   3.197  -9.175  0.38 39.87           N  
ATOM   1595  CZ  ARG J 200       8.409   2.674  -8.483  0.36 36.35           C  
ATOM   1596  NH1 ARG J 200       8.839   1.467  -8.704  0.36 35.32           N  
ATOM   1597  NH2 ARG J 200       9.017   3.354  -7.549  0.36 34.05           N  
ATOM   1598  N   ASP J 201       1.135   3.169  -9.713  0.30 43.26           N  
ATOM   1599  CA  ASP J 201      -0.118   2.449  -9.479  0.30 42.31           C  
ATOM   1600  C   ASP J 201      -1.300   3.091 -10.233  0.30 40.03           C  
ATOM   1601  O   ASP J 201      -2.126   2.390 -10.815  0.31 38.16           O  
ATOM   1602  CB  ASP J 201      -0.327   2.401  -7.964  0.30 41.08           C  
ATOM   1603  CG  ASP J 201      -1.220   1.276  -7.469  0.28 38.81           C  
ATOM   1604  OD1 ASP J 201      -1.205   0.151  -8.016  0.28 37.09           O  
ATOM   1605  OD2 ASP J 201      -1.875   1.526  -6.433  0.28 36.73           O  
ATOM   1606  N   GLN J 202      -1.344   4.416 -10.314  0.22 37.90           N  
ATOM   1607  CA  GLN J 202      -2.344   5.136 -11.111  0.23 36.52           C  
ATOM   1608  C   GLN J 202      -2.199   4.875 -12.618  0.23 34.47           C  
ATOM   1609  O   GLN J 202      -3.204   4.733 -13.300  0.23 33.29           O  
ATOM   1610  CB  GLN J 202      -2.258   6.642 -10.831  0.23 35.52           C  
ATOM   1611  CG  GLN J 202      -2.890   7.013  -9.484  0.21 32.61           C  
ATOM   1612  CD  GLN J 202      -2.834   8.515  -9.179  0.21 30.15           C  
ATOM   1613  OE1 GLN J 202      -2.078   9.286  -9.737  0.21 28.08           O  
ATOM   1614  NE2 GLN J 202      -3.642   8.969  -8.252  0.20 28.99           N  
ATOM   1615  N   LEU J 203      -0.979   4.773 -13.110  0.18 34.38           N  
ATOM   1616  CA  LEU J 203      -0.710   4.514 -14.531  0.18 32.91           C  
ATOM   1617  C   LEU J 203      -1.050   3.084 -14.974  0.19 32.01           C  
ATOM   1618  O   LEU J 203      -1.253   2.851 -16.162  0.19 31.71           O  
ATOM   1619  CB  LEU J 203       0.773   4.809 -14.831  0.21 31.33           C  
ATOM   1620  CG  LEU J 203       1.135   6.301 -14.866  0.19 29.54           C  
ATOM   1621  CD1 LEU J 203       2.656   6.454 -14.903  0.20 27.17           C  
ATOM   1622  CD2 LEU J 203       0.558   6.997 -16.099  0.20 29.09           C  
ATOM   1623  N   VAL J 204      -1.090   2.132 -14.059  0.17 30.01           N  
ATOM   1624  CA  VAL J 204      -1.419   0.726 -14.371  0.18 28.48           C  
ATOM   1625  C   VAL J 204      -2.931   0.478 -14.351  0.18 27.64           C  
ATOM   1626  O   VAL J 204      -3.405  -0.459 -14.991  0.18 27.72           O  
ATOM   1627  CB  VAL J 204      -0.669  -0.229 -13.417  0.21 28.05           C  
ATOM   1628  CG1 VAL J 204      -1.034  -1.703 -13.623  0.20 26.53           C  
ATOM   1629  CG2 VAL J 204       0.843  -0.121 -13.630  0.20 29.26           C  
ATOM   1630  N   VAL J 205      -3.680   1.291 -13.630  0.14 27.66           N  
ATOM   1631  CA  VAL J 205      -5.145   1.156 -13.502  0.15 26.84           C  
ATOM   1632  C   VAL J 205      -5.894   2.020 -14.531  0.15 26.84           C  
ATOM   1633  O   VAL J 205      -7.095   1.827 -14.726  0.15 26.56           O  
ATOM   1634  CB  VAL J 205      -5.595   1.454 -12.049  0.17 25.80           C  
ATOM   1635  CG1 VAL J 205      -7.087   1.207 -11.825  0.15 23.52           C  
ATOM   1636  CG2 VAL J 205      -4.859   0.557 -11.050  0.16 25.58           C  
ATOM   1637  N   GLY J 206      -5.203   2.938 -15.180  0.09 25.58           N  
ATOM   1638  CA  GLY J 206      -5.730   3.770 -16.260  0.08 21.90           C  
ATOM   1639  C   GLY J 206      -5.741   3.070 -17.602  0.08 21.28           C  
ATOM   1640  O   GLY J 206      -4.853   2.208 -17.842  0.08 18.42           O  
ATOM   1641  OXT GLY J 206      -6.623   3.393 -18.423  0.04 21.00           O  
TER    1642      GLY J 206                                                      
ATOM   1643  N   MET Q   1     -37.383  38.052  24.698  0.00 18.76           N  
ATOM   1644  CA  MET Q   1     -36.156  38.094  23.869  0.00 20.73           C  
ATOM   1645  C   MET Q   1     -35.603  36.684  23.844  0.00 22.14           C  
ATOM   1646  O   MET Q   1     -35.203  36.190  24.887  0.00 21.12           O  
ATOM   1647  CB  MET Q   1     -35.129  39.082  24.444  0.00 20.73           C  
ATOM   1648  CG  MET Q   1     -35.546  40.536  24.197  0.00 18.05           C  
ATOM   1649  SD  MET Q   1     -34.509  41.738  25.061  0.00 17.35           S  
ATOM   1650  CE  MET Q   1     -35.130  43.293  24.372  0.00 14.83           C  
ATOM   1651  N   GLY Q   2     -35.726  36.000  22.715  0.00 22.66           N  
ATOM   1652  CA  GLY Q   2     -35.351  34.587  22.593  0.00 25.13           C  
ATOM   1653  C   GLY Q   2     -33.839  34.456  22.533  0.00 25.81           C  
ATOM   1654  O   GLY Q   2     -33.212  35.003  21.626  0.00 24.83           O  
ATOM   1655  N   SER Q   3     -33.258  33.782  23.502  0.00 21.88           N  
ATOM   1656  CA  SER Q   3     -31.829  33.473  23.526  0.00 23.43           C  
ATOM   1657  C   SER Q   3     -31.521  32.482  22.405  0.00 23.26           C  
ATOM   1658  O   SER Q   3     -31.681  31.271  22.565  0.00 22.48           O  
ATOM   1659  CB  SER Q   3     -31.427  32.928  24.907  0.00 23.47           C  
ATOM   1660  OG  SER Q   3     -32.346  31.926  25.321  0.00 21.71           O  
ATOM   1661  N   SER Q   4     -31.115  33.008  21.248  0.00 23.04           N  
ATOM   1662  CA  SER Q   4     -30.611  32.210  20.135  0.00 24.71           C  
ATOM   1663  C   SER Q   4     -29.302  31.556  20.565  0.00 24.37           C  
ATOM   1664  O   SER Q   4     -28.237  32.171  20.502  0.00 23.59           O  
ATOM   1665  CB  SER Q   4     -30.420  33.094  18.891  0.00 24.84           C  
ATOM   1666  OG  SER Q   4     -29.676  34.255  19.212  0.00 22.95           O  
ATOM   1667  N   HIS Q   5     -29.393  30.318  21.035  0.00 22.71           N  
ATOM   1668  CA  HIS Q   5     -28.220  29.486  21.213  0.00 23.18           C  
ATOM   1669  C   HIS Q   5     -27.609  29.245  19.834  0.00 23.10           C  
ATOM   1670  O   HIS Q   5     -28.045  28.371  19.081  0.00 22.69           O  
ATOM   1671  CB  HIS Q   5     -28.582  28.174  21.927  0.00 23.41           C  
ATOM   1672  CG  HIS Q   5     -28.675  28.329  23.421  0.00 21.38           C  
ATOM   1673  ND1 HIS Q   5     -27.604  28.453  24.275  0.00 20.34           N  
ATOM   1674  CD2 HIS Q   5     -29.806  28.369  24.196  0.00 20.37           C  
ATOM   1675  CE1 HIS Q   5     -28.073  28.569  25.532  0.00 19.17           C  
ATOM   1676  NE2 HIS Q   5     -29.406  28.525  25.522  0.00 19.56           N  
ATOM   1677  N   HIS Q   6     -26.614  30.052  19.492  0.01 24.13           N  
ATOM   1678  CA  HIS Q   6     -25.750  29.787  18.360  0.01 24.81           C  
ATOM   1679  C   HIS Q   6     -24.997  28.493  18.651  0.01 24.55           C  
ATOM   1680  O   HIS Q   6     -23.985  28.480  19.355  0.01 24.29           O  
ATOM   1681  CB  HIS Q   6     -24.802  30.970  18.107  0.01 25.47           C  
ATOM   1682  CG  HIS Q   6     -25.440  32.062  17.286  0.00 23.36           C  
ATOM   1683  ND1 HIS Q   6     -25.673  32.004  15.932  0.00 22.08           N  
ATOM   1684  CD2 HIS Q   6     -25.882  33.288  17.713  0.00 22.06           C  
ATOM   1685  CE1 HIS Q   6     -26.245  33.159  15.551  0.01 20.72           C  
ATOM   1686  NE2 HIS Q   6     -26.387  33.965  16.604  0.01 21.04           N  
ATOM   1687  N   HIS Q   7     -25.513  27.386  18.127  0.01 24.31           N  
ATOM   1688  CA  HIS Q   7     -24.717  26.189  17.959  0.01 25.23           C  
ATOM   1689  C   HIS Q   7     -23.563  26.564  17.035  0.01 25.15           C  
ATOM   1690  O   HIS Q   7     -23.737  26.693  15.821  0.01 24.58           O  
ATOM   1691  CB  HIS Q   7     -25.569  25.041  17.387  0.01 25.32           C  
ATOM   1692  CG  HIS Q   7     -26.326  24.294  18.452  0.01 22.95           C  
ATOM   1693  ND1 HIS Q   7     -25.780  23.372  19.313  0.01 21.44           N  
ATOM   1694  CD2 HIS Q   7     -27.661  24.378  18.756  0.01 21.46           C  
ATOM   1695  CE1 HIS Q   7     -26.755  22.915  20.122  0.01 20.00           C  
ATOM   1696  NE2 HIS Q   7     -27.910  23.503  19.811  0.01 20.36           N  
ATOM   1697  N   HIS Q   8     -22.394  26.777  17.624  0.01 24.68           N  
ATOM   1698  CA  HIS Q   8     -21.155  26.814  16.869  0.01 25.25           C  
ATOM   1699  C   HIS Q   8     -20.990  25.440  16.224  0.01 25.04           C  
ATOM   1700  O   HIS Q   8     -20.476  24.498  16.830  0.01 24.59           O  
ATOM   1701  CB  HIS Q   8     -19.968  27.188  17.775  0.01 25.47           C  
ATOM   1702  CG  HIS Q   8     -19.799  28.676  17.923  0.01 23.25           C  
ATOM   1703  ND1 HIS Q   8     -19.259  29.513  16.977  0.01 21.78           N  
ATOM   1704  CD2 HIS Q   8     -20.117  29.455  19.008  0.01 21.82           C  
ATOM   1705  CE1 HIS Q   8     -19.256  30.765  17.468  0.01 20.41           C  
ATOM   1706  NE2 HIS Q   8     -19.767  30.769  18.696  0.01 20.75           N  
ATOM   1707  N   HIS Q   9     -21.476  25.326  14.994  0.01 25.56           N  
ATOM   1708  CA  HIS Q   9     -20.985  24.313  14.089  0.01 25.87           C  
ATOM   1709  C   HIS Q   9     -19.487  24.561  13.974  0.01 25.62           C  
ATOM   1710  O   HIS Q   9     -19.055  25.514  13.326  0.01 24.96           O  
ATOM   1711  CB  HIS Q   9     -21.692  24.407  12.722  0.01 25.72           C  
ATOM   1712  CG  HIS Q   9     -22.948  23.579  12.653  0.01 23.44           C  
ATOM   1713  ND1 HIS Q   9     -22.986  22.212  12.500  0.01 21.92           N  
ATOM   1714  CD2 HIS Q   9     -24.253  24.007  12.714  0.01 21.77           C  
ATOM   1715  CE1 HIS Q   9     -24.272  21.823  12.476  0.01 20.39           C  
ATOM   1716  NE2 HIS Q   9     -25.070  22.884  12.599  0.01 20.78           N  
ATOM   1717  N   HIS Q  10     -18.699  23.731  14.645  0.02 25.03           N  
ATOM   1718  CA  HIS Q  10     -17.304  23.582  14.288  0.02 25.06           C  
ATOM   1719  C   HIS Q  10     -17.298  23.175  12.820  0.02 24.94           C  
ATOM   1720  O   HIS Q  10     -17.594  22.027  12.476  0.02 24.30           O  
ATOM   1721  CB  HIS Q  10     -16.613  22.544  15.187  0.02 24.56           C  
ATOM   1722  CG  HIS Q  10     -16.061  23.147  16.449  0.02 22.33           C  
ATOM   1723  ND1 HIS Q  10     -14.947  23.949  16.524  0.02 20.78           N  
ATOM   1724  CD2 HIS Q  10     -16.535  23.002  17.728  0.02 20.67           C  
ATOM   1725  CE1 HIS Q  10     -14.753  24.286  17.809  0.02 19.35           C  
ATOM   1726  NE2 HIS Q  10     -15.695  23.731  18.565  0.02 19.95           N  
ATOM   1727  N   SER Q  11     -17.053  24.154  11.950  0.03 27.24           N  
ATOM   1728  CA  SER Q  11     -16.787  23.906  10.547  0.03 27.99           C  
ATOM   1729  C   SER Q  11     -15.581  22.980  10.522  0.03 27.74           C  
ATOM   1730  O   SER Q  11     -14.470  23.396  10.857  0.03 26.59           O  
ATOM   1731  CB  SER Q  11     -16.504  25.222   9.806  0.03 26.85           C  
ATOM   1732  OG  SER Q  11     -15.541  25.987  10.487  0.03 24.65           O  
ATOM   1733  N   GLN Q  12     -15.812  21.716  10.210  0.05 28.19           N  
ATOM   1734  CA  GLN Q  12     -14.719  20.828   9.873  0.05 29.69           C  
ATOM   1735  C   GLN Q  12     -14.032  21.471   8.679  0.05 29.51           C  
ATOM   1736  O   GLN Q  12     -14.624  21.561   7.606  0.05 28.00           O  
ATOM   1737  CB  GLN Q  12     -15.233  19.420   9.532  0.05 29.06           C  
ATOM   1738  CG  GLN Q  12     -15.610  18.612  10.782  0.04 25.35           C  
ATOM   1739  CD  GLN Q  12     -16.050  17.179  10.467  0.04 23.18           C  
ATOM   1740  OE1 GLN Q  12     -16.408  16.822   9.359  0.04 21.13           O  
ATOM   1741  NE2 GLN Q  12     -16.044  16.310  11.455  0.04 22.24           N  
ATOM   1742  N   ASP Q  13     -12.831  21.962   8.906  0.09 34.50           N  
ATOM   1743  CA  ASP Q  13     -12.009  22.501   7.835  0.09 34.04           C  
ATOM   1744  C   ASP Q  13     -11.996  21.473   6.702  0.09 33.45           C  
ATOM   1745  O   ASP Q  13     -11.831  20.271   6.970  0.09 31.85           O  
ATOM   1746  CB  ASP Q  13     -10.582  22.801   8.332  0.10 33.02           C  
ATOM   1747  CG  ASP Q  13     -10.342  24.279   8.646  0.08 30.24           C  
ATOM   1748  OD1 ASP Q  13     -11.004  25.133   8.020  0.09 28.79           O  
ATOM   1749  OD2 ASP Q  13      -9.455  24.544   9.491  0.09 28.39           O  
ATOM   1750  N   PRO Q  14     -12.234  21.901   5.464  0.18 35.69           N  
ATOM   1751  CA  PRO Q  14     -12.303  20.994   4.336  0.19 36.22           C  
ATOM   1752  C   PRO Q  14     -11.003  20.195   4.293  0.19 37.66           C  
ATOM   1753  O   PRO Q  14      -9.922  20.759   4.138  0.19 36.06           O  
ATOM   1754  CB  PRO Q  14     -12.522  21.874   3.096  0.20 33.15           C  
ATOM   1755  CG  PRO Q  14     -12.055  23.263   3.541  0.18 33.25           C  
ATOM   1756  CD  PRO Q  14     -12.358  23.276   5.034  0.18 38.69           C  
ATOM   1757  N   ALA Q  15     -11.123  18.882   4.488  0.36 39.91           N  
ATOM   1758  CA  ALA Q  15      -9.986  17.990   4.644  0.36 40.21           C  
ATOM   1759  C   ALA Q  15      -9.051  18.153   3.443  0.36 41.84           C  
ATOM   1760  O   ALA Q  15      -9.409  17.804   2.314  0.36 40.35           O  
ATOM   1761  CB  ALA Q  15     -10.491  16.550   4.808  0.38 37.12           C  
ATOM   1762  N   VAL Q  16      -7.876  18.713   3.687  0.50 45.44           N  
ATOM   1763  CA  VAL Q  16      -6.898  18.972   2.631  0.51 46.25           C  
ATOM   1764  C   VAL Q  16      -6.530  17.629   2.000  0.51 46.22           C  
ATOM   1765  O   VAL Q  16      -6.126  16.711   2.718  0.51 44.90           O  
ATOM   1766  CB  VAL Q  16      -5.656  19.711   3.164  0.54 45.97           C  
ATOM   1767  CG1 VAL Q  16      -4.661  20.001   2.036  0.48 41.71           C  
ATOM   1768  CG2 VAL Q  16      -6.045  21.052   3.796  0.49 42.84           C  
ATOM   1769  N   PRO Q  17      -6.677  17.474   0.685  0.77 52.47           N  
ATOM   1770  CA  PRO Q  17      -6.400  16.195   0.053  0.77 53.75           C  
ATOM   1771  C   PRO Q  17      -4.909  15.874   0.168  0.78 56.11           C  
ATOM   1772  O   PRO Q  17      -4.058  16.606  -0.341  0.78 54.80           O  
ATOM   1773  CB  PRO Q  17      -6.896  16.332  -1.392  0.78 51.06           C  
ATOM   1774  CG  PRO Q  17      -6.888  17.842  -1.644  0.75 49.28           C  
ATOM   1775  CD  PRO Q  17      -7.165  18.443  -0.272  0.75 52.36           C  
ATOM   1776  N   TYR Q  18      -4.604  14.752   0.800  0.89 55.85           N  
ATOM   1777  CA  TYR Q  18      -3.244  14.266   1.005  0.88 57.99           C  
ATOM   1778  C   TYR Q  18      -3.010  12.935   0.290  0.89 60.09           C  
ATOM   1779  O   TYR Q  18      -3.936  12.224  -0.118  0.89 58.87           O  
ATOM   1780  CB  TYR Q  18      -2.935  14.173   2.511  0.90 55.43           C  
ATOM   1781  CG  TYR Q  18      -3.828  13.223   3.285  0.87 52.27           C  
ATOM   1782  CD1 TYR Q  18      -5.014  13.692   3.882  0.87 47.17           C  
ATOM   1783  CD2 TYR Q  18      -3.481  11.865   3.410  0.87 47.00           C  
ATOM   1784  CE1 TYR Q  18      -5.848  12.816   4.591  0.86 45.17           C  
ATOM   1785  CE2 TYR Q  18      -4.308  10.979   4.114  0.86 45.89           C  
ATOM   1786  CZ  TYR Q  18      -5.491  11.460   4.705  0.86 46.51           C  
ATOM   1787  OH  TYR Q  18      -6.307  10.596   5.399  0.86 44.61           O  
ATOM   1788  N   ASN Q  19      -1.752  12.591   0.141  0.97 56.78           N  
ATOM   1789  CA  ASN Q  19      -1.325  11.290  -0.326  0.97 57.65           C  
ATOM   1790  C   ASN Q  19      -1.206  10.343   0.871  0.97 58.26           C  
ATOM   1791  O   ASN Q  19      -0.534  10.666   1.846  0.97 57.99           O  
ATOM   1792  CB  ASN Q  19      -0.010  11.460  -1.102  0.97 55.55           C  
ATOM   1793  CG  ASN Q  19      -0.238  11.869  -2.549  0.96 50.24           C  
ATOM   1794  OD1 ASN Q  19      -1.266  11.564  -3.146  0.96 46.14           O  
ATOM   1795  ND2 ASN Q  19       0.742  12.474  -3.174  0.96 46.39           N  
ATOM   1796  N   ARG Q  20      -1.830   9.170   0.792  0.99 57.15           N  
ATOM   1797  CA  ARG Q  20      -1.696   8.140   1.835  0.99 56.58           C  
ATOM   1798  C   ARG Q  20      -1.081   6.873   1.260  0.99 57.01           C  
ATOM   1799  O   ARG Q  20      -1.486   6.420   0.191  0.99 56.97           O  
ATOM   1800  CB  ARG Q  20      -3.039   7.898   2.541  0.99 54.70           C  
ATOM   1801  CG  ARG Q  20      -2.862   7.201   3.908  0.97 48.93           C  
ATOM   1802  CD  ARG Q  20      -4.197   7.096   4.649  0.97 46.34           C  
ATOM   1803  NE  ARG Q  20      -4.029   6.654   6.044  0.97 43.72           N  
ATOM   1804  CZ  ARG Q  20      -4.968   6.202   6.858  0.96 39.79           C  
ATOM   1805  NH1 ARG Q  20      -6.195   6.036   6.466  0.96 38.58           N  
ATOM   1806  NH2 ARG Q  20      -4.686   5.916   8.106  0.96 37.50           N  
ATOM   1807  N   MET Q  21      -0.129   6.314   1.979  1.00 55.07           N  
ATOM   1808  CA  MET Q  21       0.481   5.021   1.658  1.00 54.89           C  
ATOM   1809  C   MET Q  21       0.703   4.232   2.945  1.00 57.67           C  
ATOM   1810  O   MET Q  21       1.000   4.812   3.982  1.00 57.10           O  
ATOM   1811  CB  MET Q  21       1.790   5.237   0.885  1.00 51.03           C  
ATOM   1812  CG  MET Q  21       2.489   3.918   0.545  0.99 44.60           C  
ATOM   1813  SD  MET Q  21       3.910   4.089  -0.561  0.99 41.19           S  
ATOM   1814  CE  MET Q  21       3.042   4.256  -2.133  0.99 36.50           C  
ATOM   1815  N   LYS Q  22       0.582   2.906   2.864  1.00 54.00           N  
ATOM   1816  CA  LYS Q  22       0.919   2.033   3.991  1.00 53.92           C  
ATOM   1817  C   LYS Q  22       2.426   1.775   3.999  1.00 53.68           C  
ATOM   1818  O   LYS Q  22       2.994   1.455   2.957  1.00 53.80           O  
ATOM   1819  CB  LYS Q  22       0.074   0.750   3.919  1.00 52.01           C  
ATOM   1820  CG  LYS Q  22       0.200  -0.065   5.217  0.99 46.28           C  
ATOM   1821  CD  LYS Q  22      -0.620  -1.356   5.183  0.99 44.25           C  
ATOM   1822  CE  LYS Q  22      -2.120  -1.104   5.295  0.99 40.23           C  
ATOM   1823  NZ  LYS Q  22      -2.860  -2.383   5.389  0.99 37.64           N  
ATOM   1824  N   LEU Q  23       3.037   1.903   5.159  1.00 58.26           N  
ATOM   1825  CA  LEU Q  23       4.428   1.519   5.415  1.00 57.28           C  
ATOM   1826  C   LEU Q  23       4.430   0.301   6.345  1.00 56.71           C  
ATOM   1827  O   LEU Q  23       3.947   0.382   7.470  1.00 55.87           O  
ATOM   1828  CB  LEU Q  23       5.185   2.720   6.011  1.00 57.49           C  
ATOM   1829  CG  LEU Q  23       6.657   2.433   6.367  1.00 57.00           C  
ATOM   1830  CD1 LEU Q  23       7.487   2.078   5.129  1.00 52.38           C  
ATOM   1831  CD2 LEU Q  23       7.286   3.671   7.009  1.00 53.18           C  
ATOM   1832  N   MET Q  24       4.964  -0.807   5.878  1.00 55.28           N  
ATOM   1833  CA  MET Q  24       5.079  -2.041   6.656  1.00 54.35           C  
ATOM   1834  C   MET Q  24       6.515  -2.172   7.156  1.00 53.34           C  
ATOM   1835  O   MET Q  24       7.439  -2.177   6.344  1.00 52.67           O  
ATOM   1836  CB  MET Q  24       4.716  -3.259   5.786  1.00 54.13           C  
ATOM   1837  CG  MET Q  24       3.353  -3.157   5.080  1.00 50.21           C  
ATOM   1838  SD  MET Q  24       1.893  -3.161   6.148  1.00 47.16           S  
ATOM   1839  CE  MET Q  24       1.919  -4.878   6.713  1.00 42.99           C  
ATOM   1840  N   ILE Q  25       6.702  -2.298   8.452  1.00 48.81           N  
ATOM   1841  CA  ILE Q  25       8.029  -2.504   9.038  1.00 47.87           C  
ATOM   1842  C   ILE Q  25       8.128  -3.957   9.499  1.00 45.04           C  
ATOM   1843  O   ILE Q  25       7.394  -4.381  10.386  1.00 45.48           O  
ATOM   1844  CB  ILE Q  25       8.343  -1.493  10.159  1.00 51.42           C  
ATOM   1845  CG1 ILE Q  25       8.045  -0.055   9.672  1.00 51.59           C  
ATOM   1846  CG2 ILE Q  25       9.819  -1.649  10.572  1.00 53.22           C  
ATOM   1847  CD1 ILE Q  25       8.478   1.040  10.649  1.00 50.10           C  
ATOM   1848  N   VAL Q  26       9.007  -4.709   8.882  1.00 49.38           N  
ATOM   1849  CA  VAL Q  26       9.150  -6.158   9.094  1.00 46.13           C  
ATOM   1850  C   VAL Q  26      10.570  -6.519   9.529  1.00 45.70           C  
ATOM   1851  O   VAL Q  26      11.515  -5.766   9.288  1.00 44.44           O  
ATOM   1852  CB  VAL Q  26       8.722  -6.959   7.842  1.00 45.51           C  
ATOM   1853  CG1 VAL Q  26       7.266  -6.672   7.461  1.00 44.85           C  
ATOM   1854  CG2 VAL Q  26       9.599  -6.690   6.618  1.00 45.45           C  
ATOM   1855  N   GLY Q  27      10.721  -7.669  10.159  1.00 40.94           N  
ATOM   1856  CA  GLY Q  27      11.994  -8.156  10.695  1.00 37.65           C  
ATOM   1857  C   GLY Q  27      11.809  -8.795  12.068  1.00 39.41           C  
ATOM   1858  O   GLY Q  27      10.758  -8.628  12.683  1.00 37.46           O  
ATOM   1859  N   ASN Q  28      12.805  -9.513  12.548  1.00 39.88           N  
ATOM   1860  CA  ASN Q  28      12.719 -10.243  13.816  1.00 38.05           C  
ATOM   1861  C   ASN Q  28      12.562  -9.310  15.026  1.00 37.79           C  
ATOM   1862  O   ASN Q  28      12.938  -8.134  14.985  1.00 36.84           O  
ATOM   1863  CB  ASN Q  28      13.957 -11.145  13.977  1.00 35.46           C  
ATOM   1864  CG  ASN Q  28      13.893 -12.403  13.125  1.00 32.01           C  
ATOM   1865  OD1 ASN Q  28      12.987 -12.615  12.339  1.00 29.93           O  
ATOM   1866  ND2 ASN Q  28      14.863 -13.274  13.280  1.00 31.32           N  
ATOM   1867  N   THR Q  29      12.055  -9.869  16.120  1.00 41.71           N  
ATOM   1868  CA  THR Q  29      12.089  -9.206  17.428  1.00 41.07           C  
ATOM   1869  C   THR Q  29      13.522  -8.792  17.760  1.00 38.93           C  
ATOM   1870  O   THR Q  29      14.453  -9.590  17.657  1.00 38.35           O  
ATOM   1871  CB  THR Q  29      11.547 -10.123  18.536  1.00 40.38           C  
ATOM   1872  OG1 THR Q  29      10.223 -10.505  18.253  1.00 36.82           O  
ATOM   1873  CG2 THR Q  29      11.511  -9.429  19.897  1.00 36.67           C  
ATOM   1874  N   GLY Q  30      13.696  -7.537  18.149  1.00 43.50           N  
ATOM   1875  CA  GLY Q  30      15.004  -6.981  18.490  1.00 41.56           C  
ATOM   1876  C   GLY Q  30      15.812  -6.451  17.305  1.00 41.68           C  
ATOM   1877  O   GLY Q  30      16.877  -5.884  17.539  1.00 39.81           O  
ATOM   1878  N   SER Q  31      15.324  -6.562  16.067  1.00 45.26           N  
ATOM   1879  CA  SER Q  31      16.054  -6.058  14.879  1.00 41.92           C  
ATOM   1880  C   SER Q  31      16.140  -4.527  14.799  1.00 42.58           C  
ATOM   1881  O   SER Q  31      16.887  -3.998  13.972  1.00 40.23           O  
ATOM   1882  CB  SER Q  31      15.439  -6.609  13.590  1.00 39.69           C  
ATOM   1883  OG  SER Q  31      14.148  -6.077  13.366  1.00 40.38           O  
ATOM   1884  N   GLY Q  32      15.385  -3.807  15.628  1.00 46.08           N  
ATOM   1885  CA  GLY Q  32      15.408  -2.340  15.684  1.00 43.45           C  
ATOM   1886  C   GLY Q  32      14.224  -1.645  15.005  1.00 45.76           C  
ATOM   1887  O   GLY Q  32      14.279  -0.432  14.804  1.00 43.80           O  
ATOM   1888  N   LYS Q  33      13.164  -2.360  14.666  1.00 52.42           N  
ATOM   1889  CA  LYS Q  33      11.999  -1.806  13.936  1.00 51.79           C  
ATOM   1890  C   LYS Q  33      11.393  -0.569  14.615  1.00 50.33           C  
ATOM   1891  O   LYS Q  33      11.307   0.493  14.000  1.00 51.09           O  
ATOM   1892  CB  LYS Q  33      10.907  -2.878  13.764  1.00 52.34           C  
ATOM   1893  CG  LYS Q  33      11.352  -4.076  12.918  1.00 52.95           C  
ATOM   1894  CD  LYS Q  33      10.224  -5.105  12.716  1.00 48.00           C  
ATOM   1895  CE  LYS Q  33       9.747  -5.747  14.024  1.00 47.53           C  
ATOM   1896  NZ  LYS Q  33      10.771  -6.620  14.668  1.00 44.60           N  
ATOM   1897  N   THR Q  34      11.018  -0.716  15.875  1.00 60.57           N  
ATOM   1898  CA  THR Q  34      10.367   0.364  16.632  1.00 60.99           C  
ATOM   1899  C   THR Q  34      11.322   1.528  16.875  1.00 57.80           C  
ATOM   1900  O   THR Q  34      10.965   2.687  16.664  1.00 56.15           O  
ATOM   1901  CB  THR Q  34       9.822  -0.169  17.964  1.00 61.35           C  
ATOM   1902  OG1 THR Q  34       8.976  -1.274  17.749  1.00 58.15           O  
ATOM   1903  CG2 THR Q  34       9.004   0.879  18.712  1.00 54.29           C  
ATOM   1904  N   THR Q  35      12.561   1.236  17.255  1.00 59.03           N  
ATOM   1905  CA  THR Q  35      13.609   2.249  17.457  1.00 56.78           C  
ATOM   1906  C   THR Q  35      13.847   3.051  16.176  1.00 53.61           C  
ATOM   1907  O   THR Q  35      13.876   4.282  16.199  1.00 51.39           O  
ATOM   1908  CB  THR Q  35      14.922   1.587  17.904  1.00 56.13           C  
ATOM   1909  OG1 THR Q  35      14.715   0.793  19.053  1.00 55.61           O  
ATOM   1910  CG2 THR Q  35      15.995   2.613  18.264  1.00 54.38           C  
ATOM   1911  N   LEU Q  36      13.964   2.365  15.044  1.00 60.04           N  
ATOM   1912  CA  LEU Q  36      14.135   2.988  13.737  1.00 57.49           C  
ATOM   1913  C   LEU Q  36      12.949   3.891  13.389  1.00 58.47           C  
ATOM   1914  O   LEU Q  36      13.146   5.026  12.960  1.00 56.68           O  
ATOM   1915  CB  LEU Q  36      14.322   1.880  12.683  1.00 56.47           C  
ATOM   1916  CG  LEU Q  36      14.449   2.405  11.241  1.00 57.10           C  
ATOM   1917  CD1 LEU Q  36      15.721   3.241  11.052  1.00 51.56           C  
ATOM   1918  CD2 LEU Q  36      14.481   1.236  10.268  1.00 52.14           C  
ATOM   1919  N   LEU Q  37      11.729   3.411  13.587  1.00 62.85           N  
ATOM   1920  CA  LEU Q  37      10.523   4.180  13.290  1.00 61.03           C  
ATOM   1921  C   LEU Q  37      10.469   5.477  14.103  1.00 57.73           C  
ATOM   1922  O   LEU Q  37      10.232   6.548  13.540  1.00 57.58           O  
ATOM   1923  CB  LEU Q  37       9.284   3.299  13.543  1.00 60.33           C  
ATOM   1924  CG  LEU Q  37       7.948   4.044  13.353  1.00 54.59           C  
ATOM   1925  CD1 LEU Q  37       7.793   4.598  11.931  1.00 50.77           C  
ATOM   1926  CD2 LEU Q  37       6.788   3.098  13.642  1.00 50.90           C  
ATOM   1927  N   GLN Q  38      10.741   5.398  15.397  1.00 65.55           N  
ATOM   1928  CA  GLN Q  38      10.761   6.568  16.278  1.00 63.88           C  
ATOM   1929  C   GLN Q  38      11.800   7.598  15.823  1.00 61.45           C  
ATOM   1930  O   GLN Q  38      11.492   8.788  15.733  1.00 61.40           O  
ATOM   1931  CB  GLN Q  38      11.060   6.109  17.708  1.00 63.09           C  
ATOM   1932  CG  GLN Q  38       9.865   5.375  18.325  0.99 57.16           C  
ATOM   1933  CD  GLN Q  38      10.224   4.643  19.619  0.98 53.99           C  
ATOM   1934  OE1 GLN Q  38      11.330   4.708  20.127  0.98 48.92           O  
ATOM   1935  NE2 GLN Q  38       9.289   3.908  20.170  0.98 48.94           N  
ATOM   1936  N   GLN Q  39      12.993   7.140  15.472  1.00 53.74           N  
ATOM   1937  CA  GLN Q  39      14.056   8.017  14.984  1.00 51.50           C  
ATOM   1938  C   GLN Q  39      13.698   8.656  13.628  1.00 50.31           C  
ATOM   1939  O   GLN Q  39      13.895   9.858  13.434  1.00 48.70           O  
ATOM   1940  CB  GLN Q  39      15.362   7.214  14.913  1.00 50.32           C  
ATOM   1941  CG  GLN Q  39      16.592   8.098  14.667  0.99 47.78           C  
ATOM   1942  CD  GLN Q  39      16.878   9.075  15.813  0.99 46.21           C  
ATOM   1943  OE1 GLN Q  39      16.444   8.903  16.933  0.99 43.47           O  
ATOM   1944  NE2 GLN Q  39      17.609  10.124  15.554  0.99 47.97           N  
ATOM   1945  N   LEU Q  40      13.122   7.897  12.715  1.00 60.97           N  
ATOM   1946  CA  LEU Q  40      12.652   8.414  11.423  1.00 58.93           C  
ATOM   1947  C   LEU Q  40      11.577   9.495  11.603  1.00 61.12           C  
ATOM   1948  O   LEU Q  40      11.630  10.529  10.932  1.00 58.33           O  
ATOM   1949  CB  LEU Q  40      12.105   7.255  10.570  1.00 57.24           C  
ATOM   1950  CG  LEU Q  40      13.172   6.322   9.973  1.00 57.96           C  
ATOM   1951  CD1 LEU Q  40      12.482   5.117   9.326  1.00 53.25           C  
ATOM   1952  CD2 LEU Q  40      14.014   7.018   8.899  1.00 51.91           C  
ATOM   1953  N   MET Q  41      10.650   9.280  12.527  0.99 63.49           N  
ATOM   1954  CA  MET Q  41       9.571  10.215  12.846  0.99 62.00           C  
ATOM   1955  C   MET Q  41      10.018  11.394  13.721  0.99 57.31           C  
ATOM   1956  O   MET Q  41       9.262  12.352  13.875  0.99 55.81           O  
ATOM   1957  CB  MET Q  41       8.416   9.465  13.524  0.99 63.11           C  
ATOM   1958  CG  MET Q  41       7.701   8.510  12.563  0.99 60.82           C  
ATOM   1959  SD  MET Q  41       6.336   7.576  13.316  0.99 58.40           S  
ATOM   1960  CE  MET Q  41       5.166   8.906  13.687  0.98 51.91           C  
ATOM   1961  N   LYS Q  42      11.216  11.352  14.281  0.93 56.99           N  
ATOM   1962  CA  LYS Q  42      11.746  12.340  15.236  0.93 53.96           C  
ATOM   1963  C   LYS Q  42      10.879  12.501  16.490  0.93 53.49           C  
ATOM   1964  O   LYS Q  42      10.769  13.597  17.043  0.93 49.02           O  
ATOM   1965  CB  LYS Q  42      12.039  13.687  14.557  0.93 48.86           C  
ATOM   1966  CG  LYS Q  42      13.002  13.562  13.373  0.87 44.35           C  
ATOM   1967  CD  LYS Q  42      13.351  14.944  12.817  0.86 40.46           C  
ATOM   1968  CE  LYS Q  42      14.395  14.756  11.724  0.85 36.58           C  
ATOM   1969  NZ  LYS Q  42      14.973  16.028  11.245  0.84 33.72           N  
ATOM   1970  N   THR Q  43      10.263  11.427  16.940  0.74 49.39           N  
ATOM   1971  CA  THR Q  43       9.515  11.418  18.205  0.74 47.23           C  
ATOM   1972  C   THR Q  43      10.489  11.359  19.381  0.74 45.79           C  
ATOM   1973  O   THR Q  43      11.455  10.590  19.372  0.74 42.81           O  
ATOM   1974  CB  THR Q  43       8.495  10.269  18.257  0.75 44.02           C  
ATOM   1975  OG1 THR Q  43       9.051   9.074  17.752  0.72 40.62           O  
ATOM   1976  CG2 THR Q  43       7.276  10.577  17.394  0.72 39.62           C  
ATOM   1977  N   LYS Q  44      10.258  12.201  20.398  0.57 46.96           N  
ATOM   1978  CA  LYS Q  44      11.117  12.210  21.586  0.56 45.47           C  
ATOM   1979  C   LYS Q  44      10.853  10.969  22.440  0.57 45.88           C  
ATOM   1980  O   LYS Q  44       9.705  10.609  22.668  0.57 43.25           O  
ATOM   1981  CB  LYS Q  44      10.913  13.494  22.401  0.59 41.52           C  
ATOM   1982  CG  LYS Q  44      11.531  14.734  21.722  0.48 37.20           C  
ATOM   1983  CD  LYS Q  44      11.380  15.962  22.630  0.47 33.67           C  
ATOM   1984  CE  LYS Q  44      12.024  17.198  22.005  0.47 29.65           C  
ATOM   1985  NZ  LYS Q  44      11.852  18.386  22.877  0.46 26.09           N  
ATOM   1986  N   LYS Q  45      11.909  10.387  22.986  0.44 42.48           N  
ATOM   1987  CA  LYS Q  45      11.850   9.229  23.907  0.43 41.81           C  
ATOM   1988  C   LYS Q  45      10.962   9.440  25.144  0.44 41.29           C  
ATOM   1989  O   LYS Q  45      10.533   8.456  25.734  0.44 39.01           O  
ATOM   1990  CB  LYS Q  45      13.265   8.867  24.399  0.45 39.54           C  
ATOM   1991  CG  LYS Q  45      14.082   8.015  23.423  0.35 36.10           C  
ATOM   1992  CD  LYS Q  45      15.436   7.630  24.046  0.34 33.20           C  
ATOM   1993  CE  LYS Q  45      16.222   6.702  23.117  0.34 30.35           C  
ATOM   1994  NZ  LYS Q  45      17.563   6.355  23.651  0.33 27.32           N  
ATOM   1995  N   SER Q  46      10.749  10.673  25.579  0.36 37.50           N  
ATOM   1996  CA  SER Q  46      10.116  10.954  26.883  0.35 35.95           C  
ATOM   1997  C   SER Q  46       8.642  10.564  26.956  0.36 36.37           C  
ATOM   1998  O   SER Q  46       8.170  10.223  28.037  0.36 34.40           O  
ATOM   1999  CB  SER Q  46      10.253  12.439  27.232  0.38 32.21           C  
ATOM   2000  OG  SER Q  46       9.768  13.258  26.183  0.34 29.68           O  
ATOM   2001  N   ASP Q  47       7.926  10.602  25.840  0.36 38.98           N  
ATOM   2002  CA  ASP Q  47       6.495  10.269  25.822  0.36 38.05           C  
ATOM   2003  C   ASP Q  47       6.247   8.775  25.594  0.36 38.05           C  
ATOM   2004  O   ASP Q  47       5.126   8.288  25.719  0.37 36.03           O  
ATOM   2005  CB  ASP Q  47       5.763  11.128  24.786  0.39 35.83           C  
ATOM   2006  CG  ASP Q  47       5.744  12.616  25.143  0.33 32.61           C  
ATOM   2007  OD1 ASP Q  47       6.023  12.968  26.311  0.33 31.01           O  
ATOM   2008  OD2 ASP Q  47       5.493  13.421  24.220  0.33 30.42           O  
ATOM   2009  N   LEU Q  48       7.313   8.043  25.306  0.35 34.50           N  
ATOM   2010  CA  LEU Q  48       7.300   6.598  25.433  0.34 34.08           C  
ATOM   2011  C   LEU Q  48       7.361   6.302  26.929  0.35 34.03           C  
ATOM   2012  O   LEU Q  48       8.429   6.074  27.492  0.36 32.79           O  
ATOM   2013  CB  LEU Q  48       8.489   6.004  24.663  0.37 32.38           C  
ATOM   2014  CG  LEU Q  48       8.406   6.277  23.159  0.34 29.70           C  
ATOM   2015  CD1 LEU Q  48       9.788   6.117  22.544  0.34 27.51           C  
ATOM   2016  CD2 LEU Q  48       7.416   5.324  22.478  0.35 28.92           C  
ATOM   2017  N   GLY Q  49       6.203   6.328  27.578  0.37 31.76           N  
ATOM   2018  CA  GLY Q  49       6.043   5.679  28.872  0.37 30.95           C  
ATOM   2019  C   GLY Q  49       6.525   4.233  28.766  0.38 31.67           C  
ATOM   2020  O   GLY Q  49       6.949   3.796  27.694  0.38 29.95           O  
ATOM   2021  N   MET Q  50       6.468   3.497  29.861  0.48 28.72           N  
ATOM   2022  CA  MET Q  50       6.764   2.062  29.813  0.48 28.56           C  
ATOM   2023  C   MET Q  50       5.958   1.461  28.660  0.49 30.12           C  
ATOM   2024  O   MET Q  50       4.755   1.257  28.787  0.49 29.31           O  
ATOM   2025  CB  MET Q  50       6.380   1.380  31.146  0.49 25.58           C  
ATOM   2026  CG  MET Q  50       7.366   1.658  32.281  0.45 22.16           C  
ATOM   2027  SD  MET Q  50       6.992   0.715  33.793  0.45 19.69           S  
ATOM   2028  CE  MET Q  50       6.495   2.033  34.908  0.44 18.26           C  
ATOM   2029  N   GLN Q  51       6.612   1.232  27.538  0.51 33.83           N  
ATOM   2030  CA  GLN Q  51       6.025   0.440  26.472  0.51 33.85           C  
ATOM   2031  C   GLN Q  51       5.836  -0.943  27.077  0.52 34.14           C  
ATOM   2032  O   GLN Q  51       6.745  -1.759  27.121  0.52 32.53           O  
ATOM   2033  CB  GLN Q  51       6.907   0.422  25.209  0.52 31.62           C  
ATOM   2034  CG  GLN Q  51       6.708   1.671  24.331  0.47 28.36           C  
ATOM   2035  CD  GLN Q  51       7.442   1.580  22.983  0.47 25.62           C  
ATOM   2036  OE1 GLN Q  51       8.422   0.882  22.813  0.47 24.54           O  
ATOM   2037  NE2 GLN Q  51       6.984   2.295  21.984  0.46 24.31           N  
ATOM   2038  N   SER Q  52       4.646  -1.144  27.603  0.51 30.40           N  
ATOM   2039  CA  SER Q  52       4.100  -2.475  27.780  0.52 29.73           C  
ATOM   2040  C   SER Q  52       4.406  -3.217  26.487  0.53 30.22           C  
ATOM   2041  O   SER Q  52       4.201  -2.639  25.415  0.53 28.88           O  
ATOM   2042  CB  SER Q  52       2.583  -2.368  28.006  0.55 27.34           C  
ATOM   2043  OG  SER Q  52       2.010  -3.651  28.133  0.51 25.15           O  
ATOM   2044  N   ALA Q  53       4.942  -4.419  26.575  0.63 32.05           N  
ATOM   2045  CA  ALA Q  53       5.230  -5.247  25.414  0.64 31.73           C  
ATOM   2046  C   ALA Q  53       3.957  -5.274  24.574  0.65 32.52           C  
ATOM   2047  O   ALA Q  53       2.957  -5.857  24.992  0.65 31.16           O  
ATOM   2048  CB  ALA Q  53       5.646  -6.644  25.891  0.67 28.44           C  
ATOM   2049  N   THR Q  54       3.959  -4.510  23.488  0.76 34.33           N  
ATOM   2050  CA  THR Q  54       2.717  -4.196  22.792  0.74 34.57           C  
ATOM   2051  C   THR Q  54       2.276  -5.479  22.120  0.75 35.12           C  
ATOM   2052  O   THR Q  54       2.890  -5.925  21.151  0.75 33.80           O  
ATOM   2053  CB  THR Q  54       2.884  -3.038  21.793  0.76 32.18           C  
ATOM   2054  OG1 THR Q  54       3.644  -1.987  22.364  0.73 29.78           O  
ATOM   2055  CG2 THR Q  54       1.531  -2.427  21.419  0.74 28.75           C  
ATOM   2056  N   VAL Q  55       1.248  -6.095  22.671  0.89 38.97           N  
ATOM   2057  CA  VAL Q  55       0.601  -7.242  22.047  0.90 38.30           C  
ATOM   2058  C   VAL Q  55      -0.214  -6.674  20.882  0.90 39.96           C  
ATOM   2059  O   VAL Q  55      -1.055  -5.802  21.097  0.90 37.99           O  
ATOM   2060  CB  VAL Q  55      -0.245  -8.013  23.079  0.91 34.36           C  
ATOM   2061  CG1 VAL Q  55      -0.856  -9.273  22.468  0.87 30.69           C  
ATOM   2062  CG2 VAL Q  55       0.606  -8.462  24.277  0.87 30.22           C  
ATOM   2063  N   GLY Q  56       0.074  -7.099  19.664  0.97 48.28           N  
ATOM   2064  CA  GLY Q  56      -0.637  -6.630  18.474  0.97 48.39           C  
ATOM   2065  C   GLY Q  56       0.263  -6.026  17.400  0.97 51.78           C  
ATOM   2066  O   GLY Q  56       1.458  -6.294  17.329  0.97 50.04           O  
ATOM   2067  N   ILE Q  57      -0.335  -5.216  16.550  0.99 53.59           N  
ATOM   2068  CA  ILE Q  57       0.376  -4.373  15.589  0.99 54.40           C  
ATOM   2069  C   ILE Q  57       0.220  -2.929  16.049  0.99 55.45           C  
ATOM   2070  O   ILE Q  57      -0.905  -2.454  16.191  0.99 54.63           O  
ATOM   2071  CB  ILE Q  57      -0.143  -4.561  14.142  0.99 53.80           C  
ATOM   2072  CG1 ILE Q  57       0.020  -6.030  13.701  0.98 49.97           C  
ATOM   2073  CG2 ILE Q  57       0.604  -3.616  13.178  0.98 48.86           C  
ATOM   2074  CD1 ILE Q  57      -0.377  -6.295  12.243  0.98 45.99           C  
ATOM   2075  N   ASP Q  58       1.325  -2.235  16.232  1.00 62.73           N  
ATOM   2076  CA  ASP Q  58       1.293  -0.799  16.445  1.00 65.03           C  
ATOM   2077  C   ASP Q  58       1.058  -0.119  15.094  1.00 66.30           C  
ATOM   2078  O   ASP Q  58       1.854  -0.245  14.160  1.00 67.16           O  
ATOM   2079  CB  ASP Q  58       2.567  -0.342  17.164  1.00 63.45           C  
ATOM   2080  CG  ASP Q  58       2.499   1.123  17.613  0.99 57.69           C  
ATOM   2081  OD1 ASP Q  58       1.451   1.786  17.450  0.99 52.69           O  
ATOM   2082  OD2 ASP Q  58       3.521   1.633  18.123  0.99 53.06           O  
ATOM   2083  N   VAL Q  59      -0.064   0.556  14.959  1.00 64.59           N  
ATOM   2084  CA  VAL Q  59      -0.456   1.242  13.726  1.00 64.78           C  
ATOM   2085  C   VAL Q  59      -0.475   2.738  13.982  1.00 65.72           C  
ATOM   2086  O   VAL Q  59      -1.273   3.232  14.774  1.00 64.49           O  
ATOM   2087  CB  VAL Q  59      -1.802   0.736  13.170  1.00 62.39           C  
ATOM   2088  CG1 VAL Q  59      -2.132   1.413  11.830  1.00 56.20           C  
ATOM   2089  CG2 VAL Q  59      -1.781  -0.778  12.930  0.99 56.03           C  
ATOM   2090  N   LYS Q  60       0.380   3.465  13.282  1.00 67.88           N  
ATOM   2091  CA  LYS Q  60       0.503   4.918  13.418  1.00 68.46           C  
ATOM   2092  C   LYS Q  60       0.451   5.599  12.062  1.00 68.89           C  
ATOM   2093  O   LYS Q  60       0.934   5.068  11.064  1.00 69.00           O  
ATOM   2094  CB  LYS Q  60       1.801   5.262  14.163  1.00 67.15           C  
ATOM   2095  CG  LYS Q  60       1.703   4.891  15.649  0.97 60.57           C  
ATOM   2096  CD  LYS Q  60       3.038   5.071  16.372  0.97 57.24           C  
ATOM   2097  CE  LYS Q  60       2.830   4.778  17.856  0.96 49.55           C  
ATOM   2098  NZ  LYS Q  60       3.981   4.069  18.468  0.96 45.72           N  
ATOM   2099  N   ASP Q  61      -0.092   6.797  12.037  1.00 70.57           N  
ATOM   2100  CA  ASP Q  61       0.033   7.675  10.884  1.00 70.67           C  
ATOM   2101  C   ASP Q  61       1.258   8.581  11.076  1.00 71.94           C  
ATOM   2102  O   ASP Q  61       1.377   9.292  12.071  1.00 71.63           O  
ATOM   2103  CB  ASP Q  61      -1.281   8.439  10.620  1.00 67.44           C  
ATOM   2104  CG  ASP Q  61      -2.343   7.624   9.851  0.99 63.88           C  
ATOM   2105  OD1 ASP Q  61      -2.064   6.514   9.336  0.99 58.69           O  
ATOM   2106  OD2 ASP Q  61      -3.479   8.118   9.677  0.99 59.24           O  
ATOM   2107  N   TRP Q  62       2.155   8.550  10.119  1.00 65.06           N  
ATOM   2108  CA  TRP Q  62       3.309   9.434  10.056  1.00 65.19           C  
ATOM   2109  C   TRP Q  62       3.049  10.517   8.995  1.00 64.93           C  
ATOM   2110  O   TRP Q  62       3.223  10.263   7.795  1.00 64.54           O  
ATOM   2111  CB  TRP Q  62       4.579   8.614   9.779  1.00 64.79           C  
ATOM   2112  CG  TRP Q  62       5.852   9.395   9.617  1.00 65.93           C  
ATOM   2113  CD1 TRP Q  62       6.063  10.695   9.968  1.00 62.41           C  
ATOM   2114  CD2 TRP Q  62       7.105   8.924   9.037  1.00 66.33           C  
ATOM   2115  NE1 TRP Q  62       7.356  11.067   9.618  1.00 61.74           N  
ATOM   2116  CE2 TRP Q  62       8.026  10.003   9.045  1.00 68.26           C  
ATOM   2117  CE3 TRP Q  62       7.542   7.693   8.498  1.00 64.37           C  
ATOM   2118  CZ2 TRP Q  62       9.334   9.882   8.517  1.00 62.64           C  
ATOM   2119  CZ3 TRP Q  62       8.845   7.571   7.983  1.00 60.14           C  
ATOM   2120  CH2 TRP Q  62       9.727   8.660   7.992  1.00 60.10           C  
ATOM   2121  N   PRO Q  63       2.627  11.715   9.419  0.99 68.76           N  
ATOM   2122  CA  PRO Q  63       2.425  12.836   8.518  0.99 68.07           C  
ATOM   2123  C   PRO Q  63       3.770  13.433   8.084  0.99 68.61           C  
ATOM   2124  O   PRO Q  63       4.645  13.720   8.905  0.99 67.61           O  
ATOM   2125  CB  PRO Q  63       1.549  13.828   9.289  0.99 66.05           C  
ATOM   2126  CG  PRO Q  63       1.937  13.582  10.746  0.99 63.69           C  
ATOM   2127  CD  PRO Q  63       2.252  12.086  10.777  0.99 64.91           C  
ATOM   2128  N   ILE Q  64       3.916  13.638   6.787  0.99 62.86           N  
ATOM   2129  CA  ILE Q  64       5.116  14.212   6.178  0.99 62.95           C  
ATOM   2130  C   ILE Q  64       4.690  15.388   5.304  0.99 61.95           C  
ATOM   2131  O   ILE Q  64       4.039  15.199   4.271  0.99 60.39           O  
ATOM   2132  CB  ILE Q  64       5.899  13.154   5.369  0.99 62.77           C  
ATOM   2133  CG1 ILE Q  64       6.332  11.970   6.265  0.98 61.45           C  
ATOM   2134  CG2 ILE Q  64       7.128  13.808   4.701  0.98 61.98           C  
ATOM   2135  CD1 ILE Q  64       6.943  10.795   5.493  0.98 57.77           C  
ATOM   2136  N   GLN Q  65       5.093  16.584   5.698  0.94 65.86           N  
ATOM   2137  CA  GLN Q  65       4.902  17.763   4.862  0.94 66.43           C  
ATOM   2138  C   GLN Q  65       5.874  17.744   3.679  0.94 65.58           C  
ATOM   2139  O   GLN Q  65       7.092  17.642   3.848  0.94 64.73           O  
ATOM   2140  CB  GLN Q  65       5.066  19.048   5.680  0.95 64.08           C  
ATOM   2141  CG  GLN Q  65       3.883  19.269   6.631  0.89 56.63           C  
ATOM   2142  CD  GLN Q  65       3.956  20.611   7.364  0.88 52.31           C  
ATOM   2143  OE1 GLN Q  65       4.961  21.300   7.373  0.88 46.85           O  
ATOM   2144  NE2 GLN Q  65       2.884  21.008   8.003  0.88 46.36           N  
ATOM   2145  N   ILE Q  66       5.320  17.873   2.484  0.89 60.39           N  
ATOM   2146  CA  ILE Q  66       6.114  17.977   1.270  0.89 60.35           C  
ATOM   2147  C   ILE Q  66       6.414  19.455   1.008  0.89 59.64           C  
ATOM   2148  O   ILE Q  66       5.512  20.262   0.814  0.89 57.35           O  
ATOM   2149  CB  ILE Q  66       5.410  17.272   0.092  0.90 59.58           C  
ATOM   2150  CG1 ILE Q  66       5.100  15.788   0.392  0.88 58.31           C  
ATOM   2151  CG2 ILE Q  66       6.244  17.390  -1.188  0.88 58.00           C  
ATOM   2152  CD1 ILE Q  66       6.323  14.903   0.698  0.87 53.55           C  
ATOM   2153  N   ARG Q  67       7.688  19.801   0.967  0.79 65.50           N  
ATOM   2154  CA  ARG Q  67       8.135  21.192   0.761  0.78 65.11           C  
ATOM   2155  C   ARG Q  67       7.732  21.784  -0.594  0.79 65.07           C  
ATOM   2156  O   ARG Q  67       7.592  22.995  -0.707  0.79 61.44           O  
ATOM   2157  CB  ARG Q  67       9.662  21.287   0.919  0.81 61.55           C  
ATOM   2158  CG  ARG Q  67      10.151  21.043   2.352  0.69 54.55           C  
ATOM   2159  CD  ARG Q  67      11.665  21.271   2.429  0.68 50.63           C  
ATOM   2160  NE  ARG Q  67      12.184  21.074   3.792  0.68 44.82           N  
ATOM   2161  CZ  ARG Q  67      13.445  21.239   4.183  0.67 39.27           C  
ATOM   2162  NH1 ARG Q  67      14.373  21.607   3.349  0.67 36.80           N  
ATOM   2163  NH2 ARG Q  67      13.782  21.035   5.431  0.68 36.10           N  
ATOM   2164  N   ASP Q  68       7.583  20.954  -1.607  0.76 63.61           N  
ATOM   2165  CA  ASP Q  68       7.083  21.401  -2.902  0.76 63.57           C  
ATOM   2166  C   ASP Q  68       5.571  21.636  -2.801  0.77 63.53           C  
ATOM   2167  O   ASP Q  68       4.783  20.687  -2.850  0.77 61.06           O  
ATOM   2168  CB  ASP Q  68       7.456  20.386  -3.993  0.78 60.71           C  
ATOM   2169  CG  ASP Q  68       7.014  20.811  -5.400  0.70 56.72           C  
ATOM   2170  OD1 ASP Q  68       6.325  21.852  -5.539  0.69 52.39           O  
ATOM   2171  OD2 ASP Q  68       7.363  20.080  -6.356  0.68 52.95           O  
ATOM   2172  N   LYS Q  69       5.172  22.900  -2.696  0.66 68.78           N  
ATOM   2173  CA  LYS Q  69       3.768  23.319  -2.568  0.66 68.89           C  
ATOM   2174  C   LYS Q  69       2.854  22.867  -3.716  0.66 69.58           C  
ATOM   2175  O   LYS Q  69       1.634  22.923  -3.580  0.66 64.81           O  
ATOM   2176  CB  LYS Q  69       3.683  24.844  -2.435  0.67 64.84           C  
ATOM   2177  CG  LYS Q  69       4.340  25.390  -1.157  0.55 58.05           C  
ATOM   2178  CD  LYS Q  69       4.060  26.895  -1.018  0.54 52.99           C  
ATOM   2179  CE  LYS Q  69       4.662  27.432   0.280  0.53 45.90           C  
ATOM   2180  NZ  LYS Q  69       4.332  28.867   0.503  0.54 40.13           N  
ATOM   2181  N   ARG Q  70       3.413  22.432  -4.842  0.64 65.32           N  
ATOM   2182  CA  ARG Q  70       2.633  21.858  -5.952  0.64 65.87           C  
ATOM   2183  C   ARG Q  70       2.254  20.397  -5.718  0.65 66.14           C  
ATOM   2184  O   ARG Q  70       1.398  19.867  -6.417  0.65 63.69           O  
ATOM   2185  CB  ARG Q  70       3.407  21.973  -7.268  0.66 64.69           C  
ATOM   2186  CG  ARG Q  70       3.865  23.401  -7.571  0.56 59.75           C  
ATOM   2187  CD  ARG Q  70       4.611  23.436  -8.903  0.56 57.56           C  
ATOM   2188  NE  ARG Q  70       5.695  24.407  -8.882  0.55 52.25           N  
ATOM   2189  CZ  ARG Q  70       6.506  24.703  -9.879  0.54 45.71           C  
ATOM   2190  NH1 ARG Q  70       6.356  24.178 -11.061  0.55 42.78           N  
ATOM   2191  NH2 ARG Q  70       7.492  25.531  -9.696  0.55 41.88           N  
ATOM   2192  N   LYS Q  71       2.901  19.745  -4.754  0.75 60.74           N  
ATOM   2193  CA  LYS Q  71       2.626  18.365  -4.380  0.75 60.59           C  
ATOM   2194  C   LYS Q  71       1.820  18.326  -3.089  0.76 61.24           C  
ATOM   2195  O   LYS Q  71       1.997  19.163  -2.208  0.76 59.52           O  
ATOM   2196  CB  LYS Q  71       3.930  17.567  -4.263  0.76 57.33           C  
ATOM   2197  CG  LYS Q  71       4.663  17.468  -5.608  0.68 52.73           C  
ATOM   2198  CD  LYS Q  71       5.911  16.595  -5.471  0.67 50.24           C  
ATOM   2199  CE  LYS Q  71       6.655  16.524  -6.798  0.66 45.77           C  
ATOM   2200  NZ  LYS Q  71       7.874  15.691  -6.694  0.66 42.40           N  
ATOM   2201  N   ARG Q  72       0.957  17.331  -2.987  0.84 61.51           N  
ATOM   2202  CA  ARG Q  72       0.185  17.091  -1.769  0.84 62.87           C  
ATOM   2203  C   ARG Q  72       1.083  16.509  -0.682  0.85 64.07           C  
ATOM   2204  O   ARG Q  72       2.012  15.762  -0.992  0.85 62.35           O  
ATOM   2205  CB  ARG Q  72      -0.990  16.144  -2.059  0.86 58.84           C  
ATOM   2206  CG  ARG Q  72      -1.990  16.739  -3.055  0.77 52.39           C  
ATOM   2207  CD  ARG Q  72      -3.147  15.768  -3.274  0.76 50.32           C  
ATOM   2208  NE  ARG Q  72      -4.090  16.265  -4.284  0.76 46.72           N  
ATOM   2209  CZ  ARG Q  72      -5.198  15.660  -4.688  0.75 42.44           C  
ATOM   2210  NH1 ARG Q  72      -5.565  14.513  -4.195  0.74 40.71           N  
ATOM   2211  NH2 ARG Q  72      -5.960  16.209  -5.601  0.75 39.29           N  
ATOM   2212  N   ASP Q  73       0.728  16.788   0.556  0.95 64.09           N  
ATOM   2213  CA  ASP Q  73       1.363  16.150   1.702  0.95 65.15           C  
ATOM   2214  C   ASP Q  73       1.195  14.627   1.653  0.95 64.98           C  
ATOM   2215  O   ASP Q  73       0.314  14.079   0.975  0.95 63.73           O  
ATOM   2216  CB  ASP Q  73       0.827  16.748   3.013  0.96 63.41           C  
ATOM   2217  CG  ASP Q  73       1.380  18.152   3.283  0.93 61.46           C  
ATOM   2218  OD1 ASP Q  73       2.471  18.470   2.752  0.93 57.82           O  
ATOM   2219  OD2 ASP Q  73       0.741  18.896   4.054  0.93 57.19           O  
ATOM   2220  N   LEU Q  74       2.067  13.951   2.372  0.99 60.94           N  
ATOM   2221  CA  LEU Q  74       2.096  12.501   2.459  0.99 60.63           C  
ATOM   2222  C   LEU Q  74       1.791  12.076   3.892  0.99 61.70           C  
ATOM   2223  O   LEU Q  74       2.412  12.564   4.831  0.99 60.27           O  
ATOM   2224  CB  LEU Q  74       3.479  12.007   1.982  0.99 58.46           C  
ATOM   2225  CG  LEU Q  74       3.713  10.490   2.113  0.99 56.01           C  
ATOM   2226  CD1 LEU Q  74       2.794   9.678   1.189  0.99 53.17           C  
ATOM   2227  CD2 LEU Q  74       5.160  10.177   1.748  0.99 53.08           C  
ATOM   2228  N   VAL Q  75       0.892  11.114   4.038  0.99 62.92           N  
ATOM   2229  CA  VAL Q  75       0.669  10.409   5.303  0.99 63.29           C  
ATOM   2230  C   VAL Q  75       1.022   8.941   5.103  0.99 62.80           C  
ATOM   2231  O   VAL Q  75       0.401   8.250   4.296  0.99 61.90           O  
ATOM   2232  CB  VAL Q  75      -0.766  10.586   5.827  0.99 62.30           C  
ATOM   2233  CG1 VAL Q  75      -0.959   9.848   7.159  0.99 56.49           C  
ATOM   2234  CG2 VAL Q  75      -1.095  12.068   6.047  0.99 56.74           C  
ATOM   2235  N   LEU Q  76       2.014   8.473   5.835  1.00 63.58           N  
ATOM   2236  CA  LEU Q  76       2.351   7.056   5.889  1.00 63.40           C  
ATOM   2237  C   LEU Q  76       1.559   6.402   7.020  1.00 62.93           C  
ATOM   2238  O   LEU Q  76       1.730   6.738   8.184  1.00 61.82           O  
ATOM   2239  CB  LEU Q  76       3.867   6.854   6.062  1.00 63.10           C  
ATOM   2240  CG  LEU Q  76       4.721   7.392   4.902  1.00 62.03           C  
ATOM   2241  CD1 LEU Q  76       6.197   7.118   5.183  1.00 57.57           C  
ATOM   2242  CD2 LEU Q  76       4.360   6.732   3.568  1.00 56.96           C  
ATOM   2243  N   ASN Q  77       0.703   5.464   6.666  1.00 63.12           N  
ATOM   2244  CA  ASN Q  77       0.024   4.605   7.628  1.00 62.39           C  
ATOM   2245  C   ASN Q  77       0.968   3.451   7.977  1.00 63.83           C  
ATOM   2246  O   ASN Q  77       1.082   2.489   7.217  1.00 63.47           O  
ATOM   2247  CB  ASN Q  77      -1.309   4.148   7.023  1.00 59.84           C  
ATOM   2248  CG  ASN Q  77      -2.083   3.228   7.945  1.00 56.28           C  
ATOM   2249  OD1 ASN Q  77      -2.415   2.115   7.577  1.00 48.94           O  
ATOM   2250  ND2 ASN Q  77      -2.415   3.678   9.133  1.00 50.03           N  
ATOM   2251  N   VAL Q  78       1.676   3.596   9.079  1.00 61.53           N  
ATOM   2252  CA  VAL Q  78       2.773   2.706   9.469  1.00 61.79           C  
ATOM   2253  C   VAL Q  78       2.243   1.561  10.307  1.00 61.21           C  
ATOM   2254  O   VAL Q  78       1.529   1.778  11.284  1.00 60.16           O  
ATOM   2255  CB  VAL Q  78       3.884   3.456  10.225  1.00 62.02           C  
ATOM   2256  CG1 VAL Q  78       5.107   2.546  10.371  1.00 57.47           C  
ATOM   2257  CG2 VAL Q  78       4.327   4.730   9.491  1.00 58.76           C  
ATOM   2258  N   TRP Q  79       2.617   0.354   9.940  1.00 59.39           N  
ATOM   2259  CA  TRP Q  79       2.294  -0.874  10.661  1.00 58.23           C  
ATOM   2260  C   TRP Q  79       3.589  -1.468  11.211  1.00 59.36           C  
ATOM   2261  O   TRP Q  79       4.388  -2.015  10.446  1.00 58.98           O  
ATOM   2262  CB  TRP Q  79       1.561  -1.862   9.742  1.00 54.79           C  
ATOM   2263  CG  TRP Q  79       0.164  -1.479   9.340  1.00 49.74           C  
ATOM   2264  CD1 TRP Q  79      -0.213  -0.286   8.819  1.00 44.96           C  
ATOM   2265  CD2 TRP Q  79      -1.053  -2.285   9.435  1.00 47.16           C  
ATOM   2266  NE1 TRP Q  79      -1.593  -0.290   8.594  1.00 42.75           N  
ATOM   2267  CE2 TRP Q  79      -2.139  -1.505   8.961  1.00 45.38           C  
ATOM   2268  CE3 TRP Q  79      -1.336  -3.596   9.880  1.00 44.49           C  
ATOM   2269  CZ2 TRP Q  79      -3.470  -1.991   8.931  1.00 43.31           C  
ATOM   2270  CZ3 TRP Q  79      -2.658  -4.081   9.846  1.00 40.81           C  
ATOM   2271  CH2 TRP Q  79      -3.710  -3.285   9.380  1.00 40.70           C  
ATOM   2272  N   ASP Q  80       3.792  -1.355  12.504  1.00 56.72           N  
ATOM   2273  CA  ASP Q  80       4.924  -1.957  13.212  1.00 55.78           C  
ATOM   2274  C   ASP Q  80       4.441  -3.241  13.888  1.00 53.19           C  
ATOM   2275  O   ASP Q  80       3.558  -3.209  14.746  1.00 51.95           O  
ATOM   2276  CB  ASP Q  80       5.523  -0.940  14.203  1.00 57.60           C  
ATOM   2277  CG  ASP Q  80       6.813  -1.426  14.878  1.00 59.54           C  
ATOM   2278  OD1 ASP Q  80       7.338  -2.496  14.495  1.00 55.00           O  
ATOM   2279  OD2 ASP Q  80       7.319  -0.704  15.768  1.00 56.80           O  
ATOM   2280  N   PHE Q  81       4.975  -4.370  13.458  1.00 49.56           N  
ATOM   2281  CA  PHE Q  81       4.558  -5.674  13.971  1.00 47.80           C  
ATOM   2282  C   PHE Q  81       5.181  -5.908  15.347  1.00 47.30           C  
ATOM   2283  O   PHE Q  81       6.342  -6.299  15.457  1.00 44.94           O  
ATOM   2284  CB  PHE Q  81       4.927  -6.789  12.976  1.00 45.19           C  
ATOM   2285  CG  PHE Q  81       4.117  -6.776  11.693  1.00 44.61           C  
ATOM   2286  CD1 PHE Q  81       3.009  -7.633  11.551  1.00 39.67           C  
ATOM   2287  CD2 PHE Q  81       4.460  -5.912  10.632  1.00 39.47           C  
ATOM   2288  CE1 PHE Q  81       2.261  -7.639  10.363  1.00 38.47           C  
ATOM   2289  CE2 PHE Q  81       3.716  -5.909   9.444  1.00 39.77           C  
ATOM   2290  CZ  PHE Q  81       2.616  -6.782   9.305  1.00 41.77           C  
ATOM   2291  N   ALA Q  82       4.388  -5.685  16.380  0.99 54.00           N  
ATOM   2292  CA  ALA Q  82       4.784  -5.800  17.774  0.99 51.17           C  
ATOM   2293  C   ALA Q  82       3.737  -6.612  18.539  0.99 50.16           C  
ATOM   2294  O   ALA Q  82       2.612  -6.151  18.740  0.99 45.89           O  
ATOM   2295  CB  ALA Q  82       4.958  -4.385  18.340  0.99 46.30           C  
ATOM   2296  N   GLY Q  83       4.092  -7.819  18.943  0.97 47.06           N  
ATOM   2297  CA  GLY Q  83       3.164  -8.734  19.599  0.97 45.06           C  
ATOM   2298  C   GLY Q  83       2.185  -9.405  18.631  0.97 46.50           C  
ATOM   2299  O   GLY Q  83       1.877  -8.907  17.551  0.97 42.90           O  
ATOM   2300  N   HIS Q  84       1.711 -10.561  19.017  0.94 47.11           N  
ATOM   2301  CA  HIS Q  84       1.015 -11.510  18.145  0.94 46.01           C  
ATOM   2302  C   HIS Q  84      -0.425 -11.786  18.562  0.94 46.58           C  
ATOM   2303  O   HIS Q  84      -1.291 -11.902  17.690  0.94 43.70           O  
ATOM   2304  CB  HIS Q  84       1.845 -12.792  18.081  0.94 42.80           C  
ATOM   2305  CG  HIS Q  84       2.164 -13.426  19.408  0.91 39.63           C  
ATOM   2306  ND1 HIS Q  84       2.996 -12.907  20.379  0.92 36.16           N  
ATOM   2307  CD2 HIS Q  84       1.738 -14.648  19.859  0.91 36.12           C  
ATOM   2308  CE1 HIS Q  84       3.071 -13.797  21.380  0.91 33.47           C  
ATOM   2309  NE2 HIS Q  84       2.323 -14.859  21.091  0.90 33.00           N  
ATOM   2310  N   GLU Q  85      -0.732 -11.873  19.840  0.94 42.63           N  
ATOM   2311  CA  GLU Q  85      -2.066 -12.292  20.276  0.94 41.99           C  
ATOM   2312  C   GLU Q  85      -3.158 -11.314  19.843  0.94 43.96           C  
ATOM   2313  O   GLU Q  85      -4.183 -11.756  19.328  0.94 42.02           O  
ATOM   2314  CB  GLU Q  85      -2.143 -12.517  21.793  0.94 38.38           C  
ATOM   2315  CG  GLU Q  85      -1.570 -13.870  22.229  0.92 34.94           C  
ATOM   2316  CD  GLU Q  85      -0.115 -13.842  22.663  0.91 31.33           C  
ATOM   2317  OE1 GLU Q  85       0.307 -14.818  23.326  0.91 29.84           O  
ATOM   2318  OE2 GLU Q  85       0.590 -12.855  22.362  0.91 34.29           O  
ATOM   2319  N   GLU Q  86      -2.958 -10.025  19.983  0.93 45.15           N  
ATOM   2320  CA  GLU Q  86      -3.947  -9.035  19.516  0.93 44.51           C  
ATOM   2321  C   GLU Q  86      -4.137  -9.113  18.002  0.93 44.79           C  
ATOM   2322  O   GLU Q  86      -5.265  -9.085  17.514  0.93 42.94           O  
ATOM   2323  CB  GLU Q  86      -3.554  -7.612  19.914  0.93 42.50           C  
ATOM   2324  CG  GLU Q  86      -4.047  -7.248  21.318  0.88 38.46           C  
ATOM   2325  CD  GLU Q  86      -3.786  -5.791  21.688  0.88 34.86           C  
ATOM   2326  OE1 GLU Q  86      -4.272  -5.376  22.767  0.88 32.43           O  
ATOM   2327  OE2 GLU Q  86      -3.089  -5.087  20.920  0.88 33.46           O  
ATOM   2328  N   PHE Q  87      -3.043  -9.272  17.260  0.93 44.77           N  
ATOM   2329  CA  PHE Q  87      -3.136  -9.415  15.809  0.93 44.15           C  
ATOM   2330  C   PHE Q  87      -3.878 -10.690  15.411  0.93 45.64           C  
ATOM   2331  O   PHE Q  87      -4.833 -10.627  14.637  0.93 44.08           O  
ATOM   2332  CB  PHE Q  87      -1.749  -9.359  15.177  0.94 42.24           C  
ATOM   2333  CG  PHE Q  87      -1.832  -9.300  13.671  0.93 38.88           C  
ATOM   2334  CD1 PHE Q  87      -1.559 -10.442  12.900  0.92 34.74           C  
ATOM   2335  CD2 PHE Q  87      -2.234  -8.113  13.034  0.92 35.02           C  
ATOM   2336  CE1 PHE Q  87      -1.662 -10.392  11.499  0.92 32.06           C  
ATOM   2337  CE2 PHE Q  87      -2.342  -8.052  11.643  0.92 32.33           C  
ATOM   2338  CZ  PHE Q  87      -2.049  -9.192  10.869  0.93 32.90           C  
ATOM   2339  N   TYR Q  88      -3.524 -11.823  15.973  0.93 43.32           N  
ATOM   2340  CA  TYR Q  88      -4.236 -13.076  15.721  0.94 43.18           C  
ATOM   2341  C   TYR Q  88      -5.710 -12.981  16.104  0.94 44.59           C  
ATOM   2342  O   TYR Q  88      -6.575 -13.445  15.359  0.94 43.18           O  
ATOM   2343  CB  TYR Q  88      -3.591 -14.229  16.504  0.94 41.00           C  
ATOM   2344  CG  TYR Q  88      -2.157 -14.565  16.142  0.93 38.22           C  
ATOM   2345  CD1 TYR Q  88      -1.736 -14.601  14.799  0.93 35.06           C  
ATOM   2346  CD2 TYR Q  88      -1.241 -14.885  17.167  0.93 34.76           C  
ATOM   2347  CE1 TYR Q  88      -0.415 -14.938  14.475  0.92 32.19           C  
ATOM   2348  CE2 TYR Q  88       0.080 -15.229  16.857  0.93 33.08           C  
ATOM   2349  CZ  TYR Q  88       0.489 -15.250  15.509  0.93 32.84           C  
ATOM   2350  OH  TYR Q  88       1.789 -15.580  15.206  0.92 31.00           O  
ATOM   2351  N   SER Q  89      -5.997 -12.369  17.231  0.94 46.25           N  
ATOM   2352  CA  SER Q  89      -7.364 -12.241  17.736  0.94 45.46           C  
ATOM   2353  C   SER Q  89      -8.249 -11.376  16.836  0.94 46.65           C  
ATOM   2354  O   SER Q  89      -9.458 -11.615  16.764  0.94 45.11           O  
ATOM   2355  CB  SER Q  89      -7.350 -11.702  19.169  0.95 42.89           C  
ATOM   2356  OG  SER Q  89      -7.060 -10.323  19.217  0.94 40.79           O  
ATOM   2357  N   THR Q  90      -7.674 -10.433  16.128  0.94 45.80           N  
ATOM   2358  CA  THR Q  90      -8.396  -9.478  15.265  0.95 45.25           C  
ATOM   2359  C   THR Q  90      -8.392  -9.861  13.783  0.94 46.63           C  
ATOM   2360  O   THR Q  90      -9.167  -9.302  13.008  0.94 45.31           O  
ATOM   2361  CB  THR Q  90      -7.866  -8.052  15.446  0.95 43.38           C  
ATOM   2362  OG1 THR Q  90      -6.471  -8.012  15.227  0.94 40.36           O  
ATOM   2363  CG2 THR Q  90      -8.133  -7.504  16.848  0.94 39.91           C  
ATOM   2364  N   HIS Q  91      -7.585 -10.837  13.365  0.93 47.92           N  
ATOM   2365  CA  HIS Q  91      -7.483 -11.260  11.966  0.94 47.08           C  
ATOM   2366  C   HIS Q  91      -8.103 -12.644  11.743  0.94 48.17           C  
ATOM   2367  O   HIS Q  91      -7.517 -13.661  12.102  0.94 46.84           O  
ATOM   2368  CB  HIS Q  91      -6.032 -11.179  11.479  0.94 45.12           C  
ATOM   2369  CG  HIS Q  91      -5.581  -9.753  11.328  0.92 42.73           C  
ATOM   2370  ND1 HIS Q  91      -5.358  -8.872  12.367  0.92 38.47           N  
ATOM   2371  CD2 HIS Q  91      -5.412  -9.043  10.170  0.91 39.05           C  
ATOM   2372  CE1 HIS Q  91      -5.070  -7.670  11.853  0.91 36.10           C  
ATOM   2373  NE2 HIS Q  91      -5.091  -7.745  10.521  0.91 36.64           N  
ATOM   2374  N   PRO Q  92      -9.264 -12.722  11.080  0.94 46.25           N  
ATOM   2375  CA  PRO Q  92     -10.034 -13.966  10.973  0.95 45.57           C  
ATOM   2376  C   PRO Q  92      -9.360 -15.060  10.144  0.95 47.31           C  
ATOM   2377  O   PRO Q  92      -9.762 -16.220  10.214  0.95 46.37           O  
ATOM   2378  CB  PRO Q  92     -11.364 -13.535  10.349  0.95 43.24           C  
ATOM   2379  CG  PRO Q  92     -11.015 -12.271   9.568  0.95 43.35           C  
ATOM   2380  CD  PRO Q  92      -9.961 -11.625  10.452  0.95 48.32           C  
ATOM   2381  N   HIS Q  93      -8.351 -14.716   9.350  0.95 48.52           N  
ATOM   2382  CA  HIS Q  93      -7.628 -15.678   8.507  0.95 47.12           C  
ATOM   2383  C   HIS Q  93      -6.852 -16.734   9.301  0.95 48.48           C  
ATOM   2384  O   HIS Q  93      -6.581 -17.800   8.762  0.95 46.20           O  
ATOM   2385  CB  HIS Q  93      -6.698 -14.922   7.551  0.96 44.36           C  
ATOM   2386  CG  HIS Q  93      -7.460 -14.138   6.523  0.93 40.83           C  
ATOM   2387  ND1 HIS Q  93      -8.120 -14.679   5.436  0.93 36.15           N  
ATOM   2388  CD2 HIS Q  93      -7.663 -12.779   6.473  0.93 35.99           C  
ATOM   2389  CE1 HIS Q  93      -8.693 -13.677   4.750  0.93 32.59           C  
ATOM   2390  NE2 HIS Q  93      -8.433 -12.516   5.348  0.92 32.77           N  
ATOM   2391  N   PHE Q  94      -6.550 -16.448  10.561  0.95 45.48           N  
ATOM   2392  CA  PHE Q  94      -5.887 -17.420  11.439  0.95 45.64           C  
ATOM   2393  C   PHE Q  94      -6.825 -18.486  11.985  0.95 47.55           C  
ATOM   2394  O   PHE Q  94      -6.377 -19.569  12.364  0.95 46.50           O  
ATOM   2395  CB  PHE Q  94      -5.251 -16.674  12.606  0.96 43.91           C  
ATOM   2396  CG  PHE Q  94      -4.116 -15.818  12.142  0.95 41.78           C  
ATOM   2397  CD1 PHE Q  94      -2.919 -16.438  11.718  0.94 37.45           C  
ATOM   2398  CD2 PHE Q  94      -4.247 -14.417  12.145  0.94 37.36           C  
ATOM   2399  CE1 PHE Q  94      -1.831 -15.654  11.368  0.94 34.29           C  
ATOM   2400  CE2 PHE Q  94      -3.162 -13.632  11.799  0.94 34.71           C  
ATOM   2401  CZ  PHE Q  94      -1.946 -14.253  11.429  0.94 35.15           C  
ATOM   2402  N   MET Q  95      -8.117 -18.204  12.005  0.97 51.31           N  
ATOM   2403  CA  MET Q  95      -9.097 -19.159  12.505  0.97 51.37           C  
ATOM   2404  C   MET Q  95      -9.307 -20.253  11.458  0.97 53.06           C  
ATOM   2405  O   MET Q  95      -9.719 -19.995  10.328  0.97 51.16           O  
ATOM   2406  CB  MET Q  95     -10.400 -18.440  12.864  0.97 49.84           C  
ATOM   2407  CG  MET Q  95     -10.218 -17.349  13.932  0.96 48.91           C  
ATOM   2408  SD  MET Q  95      -9.537 -17.905  15.524  0.96 45.40           S  
ATOM   2409  CE  MET Q  95      -7.809 -17.374  15.387  0.96 42.25           C  
ATOM   2410  N   THR Q  96      -9.004 -21.477  11.836  0.97 51.68           N  
ATOM   2411  CA  THR Q  96      -9.115 -22.637  10.945  0.97 52.38           C  
ATOM   2412  C   THR Q  96     -10.487 -23.286  11.070  0.97 54.52           C  
ATOM   2413  O   THR Q  96     -10.947 -23.569  12.175  0.97 53.02           O  
ATOM   2414  CB  THR Q  96      -7.993 -23.653  11.220  0.97 49.42           C  
ATOM   2415  OG1 THR Q  96      -6.722 -23.033  11.176  0.96 44.52           O  
ATOM   2416  CG2 THR Q  96      -7.959 -24.751  10.161  0.96 43.47           C  
ATOM   2417  N   GLN Q  97     -11.125 -23.563   9.934  0.97 59.16           N  
ATOM   2418  CA  GLN Q  97     -12.341 -24.385   9.893  0.98 59.42           C  
ATOM   2419  C   GLN Q  97     -12.042 -25.834  10.308  0.97 59.57           C  
ATOM   2420  O   GLN Q  97     -10.910 -26.302  10.188  0.98 56.29           O  
ATOM   2421  CB  GLN Q  97     -12.948 -24.355   8.486  0.97 56.38           C  
ATOM   2422  CG  GLN Q  97     -13.461 -22.967   8.084  0.94 50.29           C  
ATOM   2423  CD  GLN Q  97     -14.093 -22.950   6.690  0.94 45.41           C  
ATOM   2424  OE1 GLN Q  97     -14.040 -23.906   5.943  0.94 41.51           O  
ATOM   2425  NE2 GLN Q  97     -14.705 -21.857   6.309  0.94 41.80           N  
ATOM   2426  N   ARG Q  98     -13.074 -26.549  10.732  0.99 61.98           N  
ATOM   2427  CA  ARG Q  98     -12.982 -27.969  11.123  0.99 61.30           C  
ATOM   2428  C   ARG Q  98     -11.960 -28.192  12.250  0.99 64.32           C  
ATOM   2429  O   ARG Q  98     -11.060 -29.029  12.149  0.99 60.84           O  
ATOM   2430  CB  ARG Q  98     -12.731 -28.875   9.897  0.98 56.00           C  
ATOM   2431  CG  ARG Q  98     -13.716 -28.632   8.745  0.93 49.19           C  
ATOM   2432  CD  ARG Q  98     -13.399 -29.502   7.522  0.93 44.54           C  
ATOM   2433  NE  ARG Q  98     -13.869 -30.881   7.701  0.92 40.13           N  
ATOM   2434  CZ  ARG Q  98     -13.795 -31.878   6.829  0.92 35.07           C  
ATOM   2435  NH1 ARG Q  98     -13.170 -31.768   5.690  0.91 32.91           N  
ATOM   2436  NH2 ARG Q  98     -14.379 -33.013   7.097  0.92 30.67           N  
ATOM   2437  N   ALA Q  99     -12.100 -27.408  13.295  1.00 66.03           N  
ATOM   2438  CA  ALA Q  99     -11.257 -27.471  14.481  1.00 67.95           C  
ATOM   2439  C   ALA Q  99     -12.109 -27.438  15.753  1.00 69.97           C  
ATOM   2440  O   ALA Q  99     -13.234 -26.936  15.745  1.00 69.24           O  
ATOM   2441  CB  ALA Q  99     -10.252 -26.315  14.427  1.00 65.82           C  
ATOM   2442  N   LEU Q 100     -11.557 -27.952  16.823  1.00 75.54           N  
ATOM   2443  CA  LEU Q 100     -12.038 -27.717  18.179  1.00 75.74           C  
ATOM   2444  C   LEU Q 100     -11.243 -26.549  18.760  1.00 77.15           C  
ATOM   2445  O   LEU Q 100     -10.024 -26.500  18.593  1.00 76.88           O  
ATOM   2446  CB  LEU Q 100     -11.868 -29.015  18.994  1.00 72.87           C  
ATOM   2447  CG  LEU Q 100     -12.210 -28.896  20.495  1.00 65.30           C  
ATOM   2448  CD1 LEU Q 100     -13.681 -28.543  20.727  1.00 60.99           C  
ATOM   2449  CD2 LEU Q 100     -11.943 -30.235  21.184  1.00 60.59           C  
ATOM   2450  N   TYR Q 101     -11.912 -25.646  19.444  1.00 78.86           N  
ATOM   2451  CA  TYR Q 101     -11.267 -24.502  20.077  1.00 80.49           C  
ATOM   2452  C   TYR Q 101     -11.371 -24.585  21.596  1.00 81.42           C  
ATOM   2453  O   TYR Q 101     -12.459 -24.769  22.138  1.00 79.87           O  
ATOM   2454  CB  TYR Q 101     -11.868 -23.187  19.556  1.00 78.12           C  
ATOM   2455  CG  TYR Q 101     -11.499 -22.878  18.117  1.00 74.08           C  
ATOM   2456  CD1 TYR Q 101     -10.460 -21.969  17.830  1.00 67.23           C  
ATOM   2457  CD2 TYR Q 101     -12.165 -23.522  17.055  1.00 68.28           C  
ATOM   2458  CE1 TYR Q 101     -10.085 -21.701  16.506  1.00 67.19           C  
ATOM   2459  CE2 TYR Q 101     -11.795 -23.270  15.725  1.00 67.77           C  
ATOM   2460  CZ  TYR Q 101     -10.754 -22.359  15.457  1.00 70.83           C  
ATOM   2461  OH  TYR Q 101     -10.380 -22.115  14.154  1.00 66.73           O  
ATOM   2462  N   LEU Q 102     -10.247 -24.380  22.261  1.00 80.97           N  
ATOM   2463  CA  LEU Q 102     -10.209 -23.990  23.663  1.00 81.19           C  
ATOM   2464  C   LEU Q 102      -9.938 -22.485  23.714  1.00 81.00           C  
ATOM   2465  O   LEU Q 102      -8.870 -22.040  23.300  1.00 80.05           O  
ATOM   2466  CB  LEU Q 102      -9.125 -24.776  24.429  1.00 79.74           C  
ATOM   2467  CG  LEU Q 102      -9.262 -26.308  24.410  1.00 76.00           C  
ATOM   2468  CD1 LEU Q 102      -8.167 -26.920  25.290  1.00 67.62           C  
ATOM   2469  CD2 LEU Q 102     -10.617 -26.786  24.935  1.00 68.01           C  
ATOM   2470  N   ALA Q 103     -10.889 -21.735  24.196  1.00 84.08           N  
ATOM   2471  CA  ALA Q 103     -10.694 -20.321  24.485  1.00 83.87           C  
ATOM   2472  C   ALA Q 103     -10.304 -20.186  25.963  1.00 84.80           C  
ATOM   2473  O   ALA Q 103     -11.136 -20.379  26.853  1.00 83.50           O  
ATOM   2474  CB  ALA Q 103     -11.957 -19.547  24.098  1.00 81.04           C  
ATOM   2475  N   VAL Q 104      -9.030 -19.909  26.194  1.00 84.67           N  
ATOM   2476  CA  VAL Q 104      -8.417 -19.923  27.525  1.00 84.01           C  
ATOM   2477  C   VAL Q 104      -8.283 -18.499  28.048  1.00 83.16           C  
ATOM   2478  O   VAL Q 104      -7.844 -17.608  27.322  1.00 80.82           O  
ATOM   2479  CB  VAL Q 104      -7.054 -20.647  27.509  1.00 82.37           C  
ATOM   2480  CG1 VAL Q 104      -6.503 -20.831  28.932  1.00 75.26           C  
ATOM   2481  CG2 VAL Q 104      -7.148 -22.036  26.866  1.00 74.85           C  
ATOM   2482  N   TYR Q 105      -8.648 -18.305  29.306  1.00 86.05           N  
ATOM   2483  CA  TYR Q 105      -8.548 -17.018  29.984  1.00 86.22           C  
ATOM   2484  C   TYR Q 105      -8.135 -17.204  31.447  1.00 86.40           C  
ATOM   2485  O   TYR Q 105      -8.452 -18.219  32.070  1.00 84.83           O  
ATOM   2486  CB  TYR Q 105      -9.870 -16.240  29.841  1.00 84.85           C  
ATOM   2487  CG  TYR Q 105     -11.072 -16.879  30.516  1.00 83.36           C  
ATOM   2488  CD1 TYR Q 105     -11.715 -17.990  29.931  1.00 76.83           C  
ATOM   2489  CD2 TYR Q 105     -11.556 -16.361  31.736  1.00 78.35           C  
ATOM   2490  CE1 TYR Q 105     -12.819 -18.589  30.554  1.00 76.23           C  
ATOM   2491  CE2 TYR Q 105     -12.663 -16.948  32.368  1.00 76.24           C  
ATOM   2492  CZ  TYR Q 105     -13.289 -18.065  31.775  1.00 81.75           C  
ATOM   2493  OH  TYR Q 105     -14.367 -18.654  32.400  1.00 78.71           O  
ATOM   2494  N   ASP Q 106      -7.432 -16.226  31.978  1.00 87.34           N  
ATOM   2495  CA  ASP Q 106      -6.967 -16.225  33.364  1.00 87.30           C  
ATOM   2496  C   ASP Q 106      -8.050 -15.625  34.275  1.00 86.78           C  
ATOM   2497  O   ASP Q 106      -8.322 -14.420  34.226  1.00 85.81           O  
ATOM   2498  CB  ASP Q 106      -5.638 -15.456  33.417  1.00 86.82           C  
ATOM   2499  CG  ASP Q 106      -4.990 -15.379  34.801  1.00 85.83           C  
ATOM   2500  OD1 ASP Q 106      -5.655 -15.719  35.812  1.00 80.59           O  
ATOM   2501  OD2 ASP Q 106      -3.819 -14.940  34.853  1.00 79.46           O  
ATOM   2502  N   LEU Q 107      -8.657 -16.472  35.102  1.00 88.20           N  
ATOM   2503  CA  LEU Q 107      -9.697 -16.063  36.055  1.00 87.74           C  
ATOM   2504  C   LEU Q 107      -9.208 -14.992  37.039  1.00 87.08           C  
ATOM   2505  O   LEU Q 107      -9.995 -14.146  37.457  1.00 85.32           O  
ATOM   2506  CB  LEU Q 107     -10.166 -17.294  36.850  1.00 87.50           C  
ATOM   2507  CG  LEU Q 107     -11.015 -18.298  36.055  1.00 85.32           C  
ATOM   2508  CD1 LEU Q 107     -11.105 -19.611  36.826  1.00 81.03           C  
ATOM   2509  CD2 LEU Q 107     -12.436 -17.767  35.838  1.00 80.79           C  
ATOM   2510  N   SER Q 108      -7.927 -15.021  37.387  1.00 89.39           N  
ATOM   2511  CA  SER Q 108      -7.349 -14.085  38.363  1.00 88.12           C  
ATOM   2512  C   SER Q 108      -7.251 -12.646  37.839  1.00 87.09           C  
ATOM   2513  O   SER Q 108      -7.169 -11.707  38.627  1.00 85.10           O  
ATOM   2514  CB  SER Q 108      -5.982 -14.586  38.846  1.00 87.21           C  
ATOM   2515  OG  SER Q 108      -4.966 -14.371  37.887  1.00 85.17           O  
ATOM   2516  N   LYS Q 109      -7.323 -12.456  36.520  1.00 86.65           N  
ATOM   2517  CA  LYS Q 109      -7.351 -11.123  35.889  1.00 84.92           C  
ATOM   2518  C   LYS Q 109      -8.764 -10.544  35.757  1.00 83.90           C  
ATOM   2519  O   LYS Q 109      -8.935  -9.405  35.319  1.00 81.07           O  
ATOM   2520  CB  LYS Q 109      -6.655 -11.185  34.531  1.00 82.80           C  
ATOM   2521  CG  LYS Q 109      -5.158 -11.511  34.665  0.98 80.08           C  
ATOM   2522  CD  LYS Q 109      -4.534 -11.563  33.271  0.97 75.02           C  
ATOM   2523  CE  LYS Q 109      -3.088 -12.049  33.337  0.97 69.80           C  
ATOM   2524  NZ  LYS Q 109      -2.647 -12.457  31.987  0.97 63.12           N  
ATOM   2525  N   GLY Q 110      -9.773 -11.310  36.128  1.00 85.03           N  
ATOM   2526  CA  GLY Q 110     -11.153 -10.855  36.149  1.00 83.83           C  
ATOM   2527  C   GLY Q 110     -11.738 -10.550  34.762  1.00 84.74           C  
ATOM   2528  O   GLY Q 110     -11.379 -11.147  33.746  1.00 83.10           O  
ATOM   2529  N   GLN Q 111     -12.672  -9.608  34.717  1.00 86.42           N  
ATOM   2530  CA  GLN Q 111     -13.483  -9.340  33.517  1.00 86.40           C  
ATOM   2531  C   GLN Q 111     -12.695  -8.847  32.293  1.00 86.41           C  
ATOM   2532  O   GLN Q 111     -13.141  -9.052  31.162  1.00 85.73           O  
ATOM   2533  CB  GLN Q 111     -14.574  -8.322  33.857  1.00 85.76           C  
ATOM   2534  CG  GLN Q 111     -15.631  -8.868  34.829  0.99 81.16           C  
ATOM   2535  CD  GLN Q 111     -16.842  -7.936  34.972  0.99 79.34           C  
ATOM   2536  OE1 GLN Q 111     -16.924  -6.871  34.386  0.99 73.18           O  
ATOM   2537  NE2 GLN Q 111     -17.828  -8.327  35.743  0.99 70.49           N  
ATOM   2538  N   ALA Q 112     -11.555  -8.212  32.510  1.00 84.03           N  
ATOM   2539  CA  ALA Q 112     -10.714  -7.720  31.412  1.00 83.72           C  
ATOM   2540  C   ALA Q 112     -10.204  -8.866  30.519  1.00 84.58           C  
ATOM   2541  O   ALA Q 112     -10.109  -8.712  29.300  1.00 82.90           O  
ATOM   2542  CB  ALA Q 112      -9.551  -6.921  32.014  1.00 81.42           C  
ATOM   2543  N   GLU Q 113      -9.938 -10.021  31.103  1.00 81.85           N  
ATOM   2544  CA  GLU Q 113      -9.494 -11.202  30.361  1.00 82.84           C  
ATOM   2545  C   GLU Q 113     -10.635 -11.799  29.510  1.00 83.85           C  
ATOM   2546  O   GLU Q 113     -10.400 -12.308  28.415  1.00 82.88           O  
ATOM   2547  CB  GLU Q 113      -8.940 -12.224  31.370  1.00 80.96           C  
ATOM   2548  CG  GLU Q 113      -8.170 -13.387  30.721  1.00 76.83           C  
ATOM   2549  CD  GLU Q 113      -6.758 -13.033  30.211  1.00 76.39           C  
ATOM   2550  OE1 GLU Q 113      -5.997 -13.979  29.906  0.99 69.60           O  
ATOM   2551  OE2 GLU Q 113      -6.412 -11.841  30.134  1.00 71.16           O  
ATOM   2552  N   VAL Q 114     -11.870 -11.668  29.963  1.00 83.34           N  
ATOM   2553  CA  VAL Q 114     -13.052 -12.039  29.165  1.00 83.86           C  
ATOM   2554  C   VAL Q 114     -13.194 -11.120  27.947  1.00 84.79           C  
ATOM   2555  O   VAL Q 114     -13.510 -11.593  26.855  1.00 84.30           O  
ATOM   2556  CB  VAL Q 114     -14.338 -12.022  30.015  1.00 83.27           C  
ATOM   2557  CG1 VAL Q 114     -15.576 -12.408  29.199  1.00 80.09           C  
ATOM   2558  CG2 VAL Q 114     -14.233 -12.980  31.208  1.00 80.34           C  
ATOM   2559  N   ASP Q 115     -12.938  -9.830  28.104  1.00 84.30           N  
ATOM   2560  CA  ASP Q 115     -12.942  -8.886  26.975  1.00 83.66           C  
ATOM   2561  C   ASP Q 115     -11.846  -9.199  25.952  1.00 83.61           C  
ATOM   2562  O   ASP Q 115     -12.123  -9.224  24.750  1.00 82.57           O  
ATOM   2563  CB  ASP Q 115     -12.842  -7.431  27.470  1.00 82.88           C  
ATOM   2564  CG  ASP Q 115     -14.186  -6.921  27.976  1.00 81.49           C  
ATOM   2565  OD1 ASP Q 115     -15.220  -7.220  27.325  1.00 78.02           O  
ATOM   2566  OD2 ASP Q 115     -14.239  -6.235  29.016  1.00 77.22           O  
ATOM   2567  N   ALA Q 116     -10.647  -9.526  26.418  1.00 78.38           N  
ATOM   2568  CA  ALA Q 116      -9.526  -9.917  25.562  1.00 77.32           C  
ATOM   2569  C   ALA Q 116      -9.805 -11.193  24.741  1.00 78.67           C  
ATOM   2570  O   ALA Q 116      -9.240 -11.385  23.664  1.00 77.66           O  
ATOM   2571  CB  ALA Q 116      -8.297 -10.082  26.460  1.00 75.16           C  
ATOM   2572  N   MET Q 117     -10.717 -12.031  25.200  1.00 78.80           N  
ATOM   2573  CA  MET Q 117     -11.128 -13.252  24.499  1.00 79.99           C  
ATOM   2574  C   MET Q 117     -12.167 -12.999  23.388  1.00 80.69           C  
ATOM   2575  O   MET Q 117     -12.285 -13.794  22.455  1.00 81.13           O  
ATOM   2576  CB  MET Q 117     -11.629 -14.249  25.554  1.00 79.74           C  
ATOM   2577  CG  MET Q 117     -11.787 -15.672  25.012  1.00 76.35           C  
ATOM   2578  SD  MET Q 117     -12.190 -16.918  26.272  1.00 76.73           S  
ATOM   2579  CE  MET Q 117     -13.669 -16.198  27.021  1.00 69.10           C  
ATOM   2580  N   LYS Q 118     -12.918 -11.909  23.444  1.00 82.56           N  
ATOM   2581  CA  LYS Q 118     -14.017 -11.628  22.498  1.00 82.57           C  
ATOM   2582  C   LYS Q 118     -13.578 -11.582  21.029  1.00 81.89           C  
ATOM   2583  O   LYS Q 118     -14.270 -12.198  20.215  1.00 81.73           O  
ATOM   2584  CB  LYS Q 118     -14.746 -10.324  22.854  1.00 82.96           C  
ATOM   2585  CG  LYS Q 118     -15.569 -10.412  24.139  0.99 82.43           C  
ATOM   2586  CD  LYS Q 118     -16.145  -9.031  24.466  0.99 81.87           C  
ATOM   2587  CE  LYS Q 118     -16.895  -9.053  25.791  0.99 79.79           C  
ATOM   2588  NZ  LYS Q 118     -17.177  -7.682  26.271  0.99 75.88           N  
ATOM   2589  N   PRO Q 119     -12.472 -10.917  20.654  1.00 76.35           N  
ATOM   2590  CA  PRO Q 119     -12.037 -10.876  19.251  1.00 75.68           C  
ATOM   2591  C   PRO Q 119     -11.749 -12.266  18.679  1.00 76.52           C  
ATOM   2592  O   PRO Q 119     -12.150 -12.565  17.553  1.00 76.27           O  
ATOM   2593  CB  PRO Q 119     -10.796  -9.983  19.236  1.00 73.98           C  
ATOM   2594  CG  PRO Q 119     -10.953  -9.107  20.476  1.00 71.60           C  
ATOM   2595  CD  PRO Q 119     -11.617 -10.054  21.463  1.00 72.81           C  
ATOM   2596  N   TRP Q 120     -11.155 -13.139  19.470  1.00 76.33           N  
ATOM   2597  CA  TRP Q 120     -10.938 -14.532  19.080  1.00 76.71           C  
ATOM   2598  C   TRP Q 120     -12.258 -15.237  18.789  1.00 78.97           C  
ATOM   2599  O   TRP Q 120     -12.440 -15.812  17.717  1.00 78.47           O  
ATOM   2600  CB  TRP Q 120     -10.198 -15.288  20.190  1.00 74.24           C  
ATOM   2601  CG  TRP Q 120      -8.805 -14.835  20.472  1.00 72.47           C  
ATOM   2602  CD1 TRP Q 120      -8.425 -13.929  21.410  1.00 67.23           C  
ATOM   2603  CD2 TRP Q 120      -7.588 -15.293  19.822  1.00 67.73           C  
ATOM   2604  NE1 TRP Q 120      -7.038 -13.805  21.397  1.00 64.42           N  
ATOM   2605  CE2 TRP Q 120      -6.492 -14.631  20.435  1.00 67.22           C  
ATOM   2606  CE3 TRP Q 120      -7.313 -16.215  18.788  1.00 64.99           C  
ATOM   2607  CZ2 TRP Q 120      -5.150 -14.878  20.047  1.00 63.34           C  
ATOM   2608  CZ3 TRP Q 120      -5.980 -16.458  18.403  1.00 64.18           C  
ATOM   2609  CH2 TRP Q 120      -4.917 -15.796  19.026  1.00 63.42           C  
ATOM   2610  N   LEU Q 121     -13.200 -15.166  19.703  1.00 84.00           N  
ATOM   2611  CA  LEU Q 121     -14.505 -15.818  19.567  1.00 84.16           C  
ATOM   2612  C   LEU Q 121     -15.294 -15.266  18.375  1.00 83.50           C  
ATOM   2613  O   LEU Q 121     -15.896 -16.031  17.616  1.00 83.07           O  
ATOM   2614  CB  LEU Q 121     -15.301 -15.640  20.873  1.00 84.97           C  
ATOM   2615  CG  LEU Q 121     -14.694 -16.329  22.109  1.00 84.56           C  
ATOM   2616  CD1 LEU Q 121     -15.578 -16.021  23.318  1.00 80.59           C  
ATOM   2617  CD2 LEU Q 121     -14.617 -17.848  21.953  1.00 80.54           C  
ATOM   2618  N   PHE Q 122     -15.250 -13.968  18.162  1.00 82.12           N  
ATOM   2619  CA  PHE Q 122     -15.882 -13.321  17.012  1.00 81.17           C  
ATOM   2620  C   PHE Q 122     -15.322 -13.862  15.688  1.00 81.23           C  
ATOM   2621  O   PHE Q 122     -16.081 -14.234  14.788  1.00 80.69           O  
ATOM   2622  CB  PHE Q 122     -15.684 -11.805  17.129  1.00 80.06           C  
ATOM   2623  CG  PHE Q 122     -16.402 -11.040  16.038  0.99 76.04           C  
ATOM   2624  CD1 PHE Q 122     -15.735 -10.706  14.846  0.99 69.74           C  
ATOM   2625  CD2 PHE Q 122     -17.752 -10.684  16.200  0.99 67.70           C  
ATOM   2626  CE1 PHE Q 122     -16.409 -10.018  13.828  0.99 64.06           C  
ATOM   2627  CE2 PHE Q 122     -18.433  -9.996  15.187  0.99 63.97           C  
ATOM   2628  CZ  PHE Q 122     -17.760  -9.660  13.997  0.99 66.86           C  
ATOM   2629  N   ASN Q 123     -14.009 -13.993  15.585  1.00 78.22           N  
ATOM   2630  CA  ASN Q 123     -13.356 -14.510  14.381  1.00 77.33           C  
ATOM   2631  C   ASN Q 123     -13.522 -16.023  14.200  1.00 78.03           C  
ATOM   2632  O   ASN Q 123     -13.673 -16.481  13.068  1.00 77.18           O  
ATOM   2633  CB  ASN Q 123     -11.897 -14.051  14.368  1.00 74.72           C  
ATOM   2634  CG  ASN Q 123     -11.787 -12.577  14.010  1.00 69.85           C  
ATOM   2635  OD1 ASN Q 123     -12.594 -12.037  13.263  1.00 63.17           O  
ATOM   2636  ND2 ASN Q 123     -10.769 -11.906  14.489  1.00 62.30           N  
ATOM   2637  N   ILE Q 124     -13.597 -16.781  15.280  1.00 79.02           N  
ATOM   2638  CA  ILE Q 124     -14.001 -18.197  15.221  1.00 79.68           C  
ATOM   2639  C   ILE Q 124     -15.398 -18.307  14.598  1.00 78.92           C  
ATOM   2640  O   ILE Q 124     -15.591 -19.074  13.654  1.00 78.43           O  
ATOM   2641  CB  ILE Q 124     -13.940 -18.863  16.620  1.00 80.41           C  
ATOM   2642  CG1 ILE Q 124     -12.474 -18.997  17.100  1.00 79.86           C  
ATOM   2643  CG2 ILE Q 124     -14.597 -20.258  16.593  1.00 79.35           C  
ATOM   2644  CD1 ILE Q 124     -12.336 -19.283  18.604  1.00 77.05           C  
ATOM   2645  N   LYS Q 125     -16.353 -17.505  15.044  1.00 84.56           N  
ATOM   2646  CA  LYS Q 125     -17.697 -17.493  14.449  1.00 84.32           C  
ATOM   2647  C   LYS Q 125     -17.670 -17.123  12.964  1.00 83.43           C  
ATOM   2648  O   LYS Q 125     -18.383 -17.744  12.168  1.00 81.90           O  
ATOM   2649  CB  LYS Q 125     -18.596 -16.526  15.242  1.00 84.32           C  
ATOM   2650  CG  LYS Q 125     -20.041 -16.444  14.706  0.98 82.33           C  
ATOM   2651  CD  LYS Q 125     -20.762 -17.800  14.742  0.98 80.16           C  
ATOM   2652  CE  LYS Q 125     -22.235 -17.622  14.360  0.98 76.24           C  
ATOM   2653  NZ  LYS Q 125     -22.983 -18.897  14.495  0.98 70.98           N  
ATOM   2654  N   ALA Q 126     -16.868 -16.145  12.592  1.00 80.93           N  
ATOM   2655  CA  ALA Q 126     -16.801 -15.653  11.217  1.00 79.61           C  
ATOM   2656  C   ALA Q 126     -16.168 -16.662  10.240  1.00 79.01           C  
ATOM   2657  O   ALA Q 126     -16.620 -16.774   9.098  1.00 77.19           O  
ATOM   2658  CB  ALA Q 126     -16.035 -14.322  11.226  1.00 78.89           C  
ATOM   2659  N   ARG Q 127     -15.134 -17.380  10.661  0.99 72.03           N  
ATOM   2660  CA  ARG Q 127     -14.317 -18.233   9.774  0.99 71.21           C  
ATOM   2661  C   ARG Q 127     -14.430 -19.729  10.040  0.99 72.16           C  
ATOM   2662  O   ARG Q 127     -14.142 -20.516   9.148  0.99 68.57           O  
ATOM   2663  CB  ARG Q 127     -12.850 -17.784   9.872  0.99 67.24           C  
ATOM   2664  CG  ARG Q 127     -12.584 -16.388   9.284  0.95 59.21           C  
ATOM   2665  CD  ARG Q 127     -12.786 -16.368   7.761  0.95 56.31           C  
ATOM   2666  NE  ARG Q 127     -12.330 -15.088   7.183  0.95 50.45           N  
ATOM   2667  CZ  ARG Q 127     -11.971 -14.877   5.931  0.95 45.49           C  
ATOM   2668  NH1 ARG Q 127     -12.017 -15.826   5.032  0.94 42.79           N  
ATOM   2669  NH2 ARG Q 127     -11.544 -13.704   5.549  0.95 41.52           N  
ATOM   2670  N   ALA Q 128     -14.828 -20.108  11.228  0.99 72.37           N  
ATOM   2671  CA  ALA Q 128     -14.855 -21.490  11.695  0.99 72.41           C  
ATOM   2672  C   ALA Q 128     -16.167 -21.789  12.438  0.99 73.49           C  
ATOM   2673  O   ALA Q 128     -16.180 -22.443  13.476  0.99 71.37           O  
ATOM   2674  CB  ALA Q 128     -13.593 -21.729  12.547  0.99 69.96           C  
ATOM   2675  N   SER Q 129     -17.282 -21.314  11.899  0.99 80.20           N  
ATOM   2676  CA  SER Q 129     -18.595 -21.342  12.571  1.00 79.23           C  
ATOM   2677  C   SER Q 129     -19.097 -22.731  12.972  0.99 78.94           C  
ATOM   2678  O   SER Q 129     -19.905 -22.839  13.892  0.99 75.34           O  
ATOM   2679  CB  SER Q 129     -19.648 -20.686  11.676  0.99 77.42           C  
ATOM   2680  OG  SER Q 129     -19.750 -21.358  10.439  0.99 71.83           O  
ATOM   2681  N   SER Q 130     -18.628 -23.781  12.298  1.00 76.83           N  
ATOM   2682  CA  SER Q 130     -18.957 -25.174  12.621  1.00 76.18           C  
ATOM   2683  C   SER Q 130     -18.091 -25.754  13.742  1.00 77.65           C  
ATOM   2684  O   SER Q 130     -18.430 -26.807  14.288  1.00 75.37           O  
ATOM   2685  CB  SER Q 130     -18.823 -26.037  11.360  0.99 73.42           C  
ATOM   2686  OG  SER Q 130     -17.514 -25.937  10.833  0.98 66.86           O  
ATOM   2687  N   SER Q 131     -16.988 -25.097  14.070  1.00 73.51           N  
ATOM   2688  CA  SER Q 131     -16.041 -25.598  15.068  1.00 74.44           C  
ATOM   2689  C   SER Q 131     -16.597 -25.427  16.486  1.00 76.63           C  
ATOM   2690  O   SER Q 131     -17.060 -24.339  16.828  1.00 75.90           O  
ATOM   2691  CB  SER Q 131     -14.691 -24.891  14.926  1.00 71.79           C  
ATOM   2692  OG  SER Q 131     -14.119 -25.196  13.663  0.99 66.06           O  
ATOM   2693  N   PRO Q 132     -16.554 -26.476  17.311  1.00 77.46           N  
ATOM   2694  CA  PRO Q 132     -16.962 -26.367  18.704  1.00 78.17           C  
ATOM   2695  C   PRO Q 132     -15.950 -25.542  19.508  1.00 81.13           C  
ATOM   2696  O   PRO Q 132     -14.744 -25.593  19.257  1.00 81.31           O  
ATOM   2697  CB  PRO Q 132     -17.078 -27.810  19.208  1.00 75.29           C  
ATOM   2698  CG  PRO Q 132     -16.069 -28.566  18.343  1.00 72.22           C  
ATOM   2699  CD  PRO Q 132     -16.106 -27.830  17.007  1.00 73.28           C  
ATOM   2700  N   VAL Q 133     -16.450 -24.808  20.485  1.00 83.06           N  
ATOM   2701  CA  VAL Q 133     -15.638 -23.984  21.387  1.00 84.90           C  
ATOM   2702  C   VAL Q 133     -15.918 -24.383  22.828  1.00 86.23           C  
ATOM   2703  O   VAL Q 133     -17.078 -24.455  23.235  1.00 85.92           O  
ATOM   2704  CB  VAL Q 133     -15.895 -22.476  21.173  1.00 84.11           C  
ATOM   2705  CG1 VAL Q 133     -15.010 -21.619  22.091  1.00 81.38           C  
ATOM   2706  CG2 VAL Q 133     -15.628 -22.066  19.720  1.00 81.60           C  
ATOM   2707  N   ILE Q 134     -14.859 -24.606  23.587  1.00 84.58           N  
ATOM   2708  CA  ILE Q 134     -14.901 -24.829  25.033  1.00 85.68           C  
ATOM   2709  C   ILE Q 134     -14.197 -23.647  25.696  1.00 87.08           C  
ATOM   2710  O   ILE Q 134     -13.076 -23.307  25.311  1.00 86.77           O  
ATOM   2711  CB  ILE Q 134     -14.243 -26.176  25.402  1.00 84.01           C  
ATOM   2712  CG1 ILE Q 134     -14.946 -27.366  24.697  1.00 83.17           C  
ATOM   2713  CG2 ILE Q 134     -14.255 -26.378  26.931  1.00 82.41           C  
ATOM   2714  CD1 ILE Q 134     -14.128 -28.661  24.735  1.00 77.70           C  
ATOM   2715  N   LEU Q 135     -14.829 -23.037  26.679  1.00 86.68           N  
ATOM   2716  CA  LEU Q 135     -14.202 -21.987  27.481  1.00 87.16           C  
ATOM   2717  C   LEU Q 135     -13.479 -22.603  28.678  1.00 87.87           C  
ATOM   2718  O   LEU Q 135     -14.052 -23.428  29.390  1.00 87.74           O  
ATOM   2719  CB  LEU Q 135     -15.242 -20.949  27.952  1.00 85.51           C  
ATOM   2720  CG  LEU Q 135     -16.043 -20.254  26.838  1.00 82.99           C  
ATOM   2721  CD1 LEU Q 135     -16.932 -19.172  27.452  1.00 77.27           C  
ATOM   2722  CD2 LEU Q 135     -15.144 -19.593  25.793  1.00 76.59           C  
ATOM   2723  N   VAL Q 136     -12.252 -22.174  28.916  1.00 87.17           N  
ATOM   2724  CA  VAL Q 136     -11.443 -22.673  30.031  1.00 87.90           C  
ATOM   2725  C   VAL Q 136     -10.863 -21.496  30.810  1.00 88.32           C  
ATOM   2726  O   VAL Q 136      -9.936 -20.833  30.345  1.00 87.47           O  
ATOM   2727  CB  VAL Q 136     -10.337 -23.634  29.554  1.00 87.05           C  
ATOM   2728  CG1 VAL Q 136      -9.634 -24.270  30.763  1.00 82.44           C  
ATOM   2729  CG2 VAL Q 136     -10.885 -24.766  28.673  1.00 82.17           C  
ATOM   2730  N   GLY Q 137     -11.403 -21.258  31.988  1.00 86.66           N  
ATOM   2731  CA  GLY Q 137     -10.797 -20.368  32.975  1.00 86.98           C  
ATOM   2732  C   GLY Q 137      -9.682 -21.101  33.724  1.00 87.83           C  
ATOM   2733  O   GLY Q 137      -9.937 -22.128  34.354  1.00 87.56           O  
ATOM   2734  N   THR Q 138      -8.462 -20.587  33.636  1.00 86.99           N  
ATOM   2735  CA  THR Q 138      -7.295 -21.089  34.377  1.00 86.89           C  
ATOM   2736  C   THR Q 138      -7.068 -20.263  35.641  1.00 87.01           C  
ATOM   2737  O   THR Q 138      -7.863 -19.372  35.954  1.00 85.21           O  
ATOM   2738  CB  THR Q 138      -6.035 -21.105  33.493  1.00 85.96           C  
ATOM   2739  OG1 THR Q 138      -5.745 -19.807  33.024  1.00 80.49           O  
ATOM   2740  CG2 THR Q 138      -6.198 -22.021  32.283  1.00 79.54           C  
ATOM   2741  N   HIS Q 139      -5.985 -20.559  36.365  1.00 88.16           N  
ATOM   2742  CA  HIS Q 139      -5.636 -19.851  37.606  1.00 88.47           C  
ATOM   2743  C   HIS Q 139      -6.763 -19.919  38.659  1.00 89.21           C  
ATOM   2744  O   HIS Q 139      -6.952 -18.999  39.457  1.00 86.82           O  
ATOM   2745  CB  HIS Q 139      -5.182 -18.411  37.302  1.00 87.82           C  
ATOM   2746  CG  HIS Q 139      -4.016 -18.291  36.346  1.00 85.20           C  
ATOM   2747  ND1 HIS Q 139      -4.029 -18.562  34.993  1.00 79.46           N  
ATOM   2748  CD2 HIS Q 139      -2.750 -17.838  36.643  1.00 79.08           C  
ATOM   2749  CE1 HIS Q 139      -2.817 -18.279  34.488  1.00 79.11           C  
ATOM   2750  NE2 HIS Q 139      -2.026 -17.834  35.468  1.00 81.49           N  
ATOM   2751  N   LEU Q 140      -7.512 -21.024  38.663  1.00 89.68           N  
ATOM   2752  CA  LEU Q 140      -8.576 -21.249  39.652  1.00 89.57           C  
ATOM   2753  C   LEU Q 140      -8.047 -21.168  41.091  1.00 89.47           C  
ATOM   2754  O   LEU Q 140      -8.724 -20.644  41.971  1.00 88.30           O  
ATOM   2755  CB  LEU Q 140      -9.210 -22.627  39.380  1.00 89.05           C  
ATOM   2756  CG  LEU Q 140     -10.314 -23.036  40.378  1.00 87.71           C  
ATOM   2757  CD1 LEU Q 140     -11.499 -22.070  40.351  1.00 83.29           C  
ATOM   2758  CD2 LEU Q 140     -10.831 -24.430  40.035  1.00 82.85           C  
ATOM   2759  N   ASP Q 141      -6.844 -21.665  41.291  1.00 89.89           N  
ATOM   2760  CA  ASP Q 141      -6.121 -21.738  42.563  1.00 90.01           C  
ATOM   2761  C   ASP Q 141      -5.690 -20.366  43.115  1.00 90.57           C  
ATOM   2762  O   ASP Q 141      -5.492 -20.228  44.323  1.00 87.69           O  
ATOM   2763  CB  ASP Q 141      -4.895 -22.645  42.353  1.00 88.13           C  
ATOM   2764  CG  ASP Q 141      -3.972 -22.174  41.220  1.00 86.58           C  
ATOM   2765  OD1 ASP Q 141      -4.460 -22.023  40.069  1.00 81.64           O  
ATOM   2766  OD2 ASP Q 141      -2.769 -21.954  41.462  1.00 79.80           O  
ATOM   2767  N   VAL Q 142      -5.555 -19.363  42.256  1.00 92.33           N  
ATOM   2768  CA  VAL Q 142      -5.145 -17.997  42.630  1.00 91.99           C  
ATOM   2769  C   VAL Q 142      -6.224 -16.953  42.328  1.00 91.34           C  
ATOM   2770  O   VAL Q 142      -5.967 -15.752  42.387  1.00 89.41           O  
ATOM   2771  CB  VAL Q 142      -3.783 -17.626  42.001  1.00 90.69           C  
ATOM   2772  CG1 VAL Q 142      -2.668 -18.551  42.506  0.99 84.45           C  
ATOM   2773  CG2 VAL Q 142      -3.801 -17.673  40.472  0.99 84.11           C  
ATOM   2774  N   SER Q 143      -7.417 -17.395  41.983  0.99 90.94           N  
ATOM   2775  CA  SER Q 143      -8.583 -16.533  41.790  1.00 90.61           C  
ATOM   2776  C   SER Q 143      -9.530 -16.623  42.988  0.99 89.84           C  
ATOM   2777  O   SER Q 143      -9.753 -17.706  43.535  0.99 88.56           O  
ATOM   2778  CB  SER Q 143      -9.314 -16.870  40.484  1.00 89.63           C  
ATOM   2779  OG  SER Q 143      -9.887 -18.162  40.519  0.99 84.70           O  
ATOM   2780  N   ASP Q 144     -10.127 -15.509  43.357  0.99 90.57           N  
ATOM   2781  CA  ASP Q 144     -11.188 -15.500  44.359  0.99 89.54           C  
ATOM   2782  C   ASP Q 144     -12.576 -15.768  43.733  0.99 89.74           C  
ATOM   2783  O   ASP Q 144     -12.769 -15.813  42.511  0.99 87.76           O  
ATOM   2784  CB  ASP Q 144     -11.104 -14.213  45.217  0.99 87.61           C  
ATOM   2785  CG  ASP Q 144     -11.476 -12.923  44.486  0.98 85.46           C  
ATOM   2786  OD1 ASP Q 144     -12.479 -12.943  43.739  0.98 78.93           O  
ATOM   2787  OD2 ASP Q 144     -10.801 -11.900  44.709  0.98 78.17           O  
ATOM   2788  N   GLU Q 145     -13.557 -15.984  44.585  0.99 87.46           N  
ATOM   2789  CA  GLU Q 145     -14.920 -16.291  44.143  0.99 87.36           C  
ATOM   2790  C   GLU Q 145     -15.590 -15.101  43.438  0.99 87.85           C  
ATOM   2791  O   GLU Q 145     -16.344 -15.293  42.480  0.99 86.21           O  
ATOM   2792  CB  GLU Q 145     -15.720 -16.783  45.354  0.99 84.64           C  
ATOM   2793  CG  GLU Q 145     -17.074 -17.384  44.943  0.93 72.29           C  
ATOM   2794  CD  GLU Q 145     -17.771 -18.118  46.092  0.92 64.92           C  
ATOM   2795  OE1 GLU Q 145     -18.680 -18.925  45.779  0.93 56.06           O  
ATOM   2796  OE2 GLU Q 145     -17.391 -17.893  47.263  0.92 57.27           O  
ATOM   2797  N   ALA Q 146     -15.279 -13.880  43.854  0.99 88.09           N  
ATOM   2798  CA  ALA Q 146     -15.814 -12.668  43.244  0.99 87.51           C  
ATOM   2799  C   ALA Q 146     -15.305 -12.493  41.806  0.99 88.44           C  
ATOM   2800  O   ALA Q 146     -16.097 -12.217  40.903  0.99 86.99           O  
ATOM   2801  CB  ALA Q 146     -15.467 -11.464  44.138  0.99 86.49           C  
ATOM   2802  N   GLN Q 147     -14.023 -12.732  41.566  0.99 87.34           N  
ATOM   2803  CA  GLN Q 147     -13.429 -12.728  40.220  0.99 87.87           C  
ATOM   2804  C   GLN Q 147     -14.089 -13.768  39.311  0.99 88.22           C  
ATOM   2805  O   GLN Q 147     -14.497 -13.452  38.190  0.99 88.69           O  
ATOM   2806  CB  GLN Q 147     -11.927 -13.014  40.322  0.99 87.51           C  
ATOM   2807  CG  GLN Q 147     -11.123 -11.820  40.863  0.99 86.30           C  
ATOM   2808  CD  GLN Q 147      -9.665 -12.191  41.143  0.99 86.66           C  
ATOM   2809  OE1 GLN Q 147      -9.336 -13.328  41.438  0.99 80.81           O  
ATOM   2810  NE2 GLN Q 147      -8.763 -11.251  41.064  0.99 79.89           N  
ATOM   2811  N   ARG Q 148     -14.253 -14.988  39.808  0.99 87.90           N  
ATOM   2812  CA  ARG Q 148     -14.903 -16.074  39.055  0.99 88.19           C  
ATOM   2813  C   ARG Q 148     -16.358 -15.749  38.720  0.99 88.03           C  
ATOM   2814  O   ARG Q 148     -16.778 -15.907  37.573  0.99 87.97           O  
ATOM   2815  CB  ARG Q 148     -14.803 -17.385  39.854  0.99 87.53           C  
ATOM   2816  CG  ARG Q 148     -13.366 -17.922  39.887  0.99 84.61           C  
ATOM   2817  CD  ARG Q 148     -13.257 -19.211  40.707  0.99 83.57           C  
ATOM   2818  NE  ARG Q 148     -13.308 -18.949  42.157  0.99 80.03           N  
ATOM   2819  CZ  ARG Q 148     -13.473 -19.855  43.109  0.98 77.19           C  
ATOM   2820  NH1 ARG Q 148     -13.675 -21.113  42.834  0.98 71.93           N  
ATOM   2821  NH2 ARG Q 148     -13.427 -19.513  44.368  0.98 72.83           N  
ATOM   2822  N   ALA Q 149     -17.110 -15.238  39.687  1.00 88.13           N  
ATOM   2823  CA  ALA Q 149     -18.495 -14.817  39.492  1.00 86.37           C  
ATOM   2824  C   ALA Q 149     -18.604 -13.659  38.485  1.00 87.45           C  
ATOM   2825  O   ALA Q 149     -19.478 -13.668  37.615  1.00 86.72           O  
ATOM   2826  CB  ALA Q 149     -19.088 -14.445  40.857  1.00 84.81           C  
ATOM   2827  N   ALA Q 150     -17.699 -12.693  38.553  1.00 88.71           N  
ATOM   2828  CA  ALA Q 150     -17.645 -11.573  37.619  1.00 88.18           C  
ATOM   2829  C   ALA Q 150     -17.362 -12.041  36.181  1.00 89.24           C  
ATOM   2830  O   ALA Q 150     -18.077 -11.645  35.257  1.00 88.86           O  
ATOM   2831  CB  ALA Q 150     -16.598 -10.568  38.125  1.00 86.85           C  
ATOM   2832  N   CYS Q 151     -16.403 -12.936  35.993  1.00 89.65           N  
ATOM   2833  CA  CYS Q 151     -16.114 -13.549  34.693  1.00 89.78           C  
ATOM   2834  C   CYS Q 151     -17.342 -14.280  34.132  1.00 90.24           C  
ATOM   2835  O   CYS Q 151     -17.764 -14.009  33.006  1.00 90.03           O  
ATOM   2836  CB  CYS Q 151     -14.920 -14.514  34.824  1.00 89.53           C  
ATOM   2837  SG  CYS Q 151     -13.383 -13.582  35.057  1.00 88.49           S  
ATOM   2838  N   MET Q 152     -17.967 -15.135  34.922  1.00 88.55           N  
ATOM   2839  CA  MET Q 152     -19.148 -15.886  34.487  1.00 87.53           C  
ATOM   2840  C   MET Q 152     -20.343 -14.988  34.174  1.00 87.66           C  
ATOM   2841  O   MET Q 152     -21.035 -15.206  33.178  1.00 86.68           O  
ATOM   2842  CB  MET Q 152     -19.535 -16.931  35.542  1.00 85.17           C  
ATOM   2843  CG  MET Q 152     -18.608 -18.146  35.503  0.99 77.28           C  
ATOM   2844  SD  MET Q 152     -18.482 -18.969  33.878  0.99 71.11           S  
ATOM   2845  CE  MET Q 152     -20.199 -19.449  33.578  0.99 61.86           C  
ATOM   2846  N   SER Q 153     -20.571 -13.961  34.968  0.99 87.17           N  
ATOM   2847  CA  SER Q 153     -21.622 -12.974  34.707  0.99 85.68           C  
ATOM   2848  C   SER Q 153     -21.406 -12.281  33.361  0.99 86.12           C  
ATOM   2849  O   SER Q 153     -22.333 -12.172  32.554  0.99 86.77           O  
ATOM   2850  CB  SER Q 153     -21.660 -11.945  35.844  0.99 85.21           C  
ATOM   2851  OG  SER Q 153     -22.714 -11.015  35.640  0.99 76.32           O  
ATOM   2852  N   LYS Q 154     -20.180 -11.856  33.079  0.99 89.50           N  
ATOM   2853  CA  LYS Q 154     -19.822 -11.201  31.821  1.00 89.76           C  
ATOM   2854  C   LYS Q 154     -19.962 -12.149  30.622  0.99 89.68           C  
ATOM   2855  O   LYS Q 154     -20.609 -11.795  29.641  0.99 88.97           O  
ATOM   2856  CB  LYS Q 154     -18.414 -10.612  31.942  0.99 88.91           C  
ATOM   2857  CG  LYS Q 154     -18.079  -9.646  30.791  0.99 88.02           C  
ATOM   2858  CD  LYS Q 154     -16.717  -9.004  31.050  0.99 87.64           C  
ATOM   2859  CE  LYS Q 154     -16.271  -8.097  29.905  0.99 84.85           C  
ATOM   2860  NZ  LYS Q 154     -16.903  -6.761  29.942  0.99 81.24           N  
ATOM   2861  N   ILE Q 155     -19.457 -13.366  30.731  1.00 88.88           N  
ATOM   2862  CA  ILE Q 155     -19.610 -14.410  29.702  1.00 88.18           C  
ATOM   2863  C   ILE Q 155     -21.092 -14.646  29.400  1.00 87.64           C  
ATOM   2864  O   ILE Q 155     -21.500 -14.620  28.239  1.00 87.48           O  
ATOM   2865  CB  ILE Q 155     -18.899 -15.714  30.147  1.00 88.23           C  
ATOM   2866  CG1 ILE Q 155     -17.364 -15.538  30.071  1.00 87.82           C  
ATOM   2867  CG2 ILE Q 155     -19.331 -16.921  29.285  1.00 87.42           C  
ATOM   2868  CD1 ILE Q 155     -16.577 -16.632  30.810  1.00 84.17           C  
ATOM   2869  N   THR Q 156     -21.909 -14.818  30.420  1.00 86.51           N  
ATOM   2870  CA  THR Q 156     -23.347 -15.081  30.259  1.00 84.09           C  
ATOM   2871  C   THR Q 156     -24.058 -13.928  29.552  1.00 84.46           C  
ATOM   2872  O   THR Q 156     -24.862 -14.151  28.645  1.00 84.07           O  
ATOM   2873  CB  THR Q 156     -24.003 -15.347  31.620  1.00 82.11           C  
ATOM   2874  OG1 THR Q 156     -23.352 -16.412  32.272  0.99 76.12           O  
ATOM   2875  CG2 THR Q 156     -25.474 -15.738  31.496  0.99 74.42           C  
ATOM   2876  N   LYS Q 157     -23.759 -12.692  29.935  0.99 85.28           N  
ATOM   2877  CA  LYS Q 157     -24.424 -11.501  29.384  0.99 84.38           C  
ATOM   2878  C   LYS Q 157     -23.952 -11.141  27.980  0.99 84.24           C  
ATOM   2879  O   LYS Q 157     -24.752 -10.659  27.177  0.99 84.02           O  
ATOM   2880  CB  LYS Q 157     -24.206 -10.315  30.333  0.99 84.05           C  
ATOM   2881  CG  LYS Q 157     -25.032 -10.445  31.624  0.93 76.06           C  
ATOM   2882  CD  LYS Q 157     -24.650  -9.330  32.606  0.92 73.04           C  
ATOM   2883  CE  LYS Q 157     -25.422  -9.496  33.915  0.91 64.61           C  
ATOM   2884  NZ  LYS Q 157     -24.933  -8.562  34.963  0.90 57.03           N  
ATOM   2885  N   GLU Q 158     -22.681 -11.319  27.695  0.99 89.17           N  
ATOM   2886  CA  GLU Q 158     -22.034 -10.722  26.523  1.00 88.77           C  
ATOM   2887  C   GLU Q 158     -21.629 -11.734  25.445  1.00 87.61           C  
ATOM   2888  O   GLU Q 158     -21.547 -11.349  24.277  1.00 85.38           O  
ATOM   2889  CB  GLU Q 158     -20.828  -9.881  26.969  1.00 88.72           C  
ATOM   2890  CG  GLU Q 158     -21.229  -8.733  27.917  0.99 87.48           C  
ATOM   2891  CD  GLU Q 158     -20.041  -7.913  28.429  0.99 88.55           C  
ATOM   2892  OE1 GLU Q 158     -20.141  -7.357  29.552  0.99 80.27           O  
ATOM   2893  OE2 GLU Q 158     -19.002  -7.830  27.744  0.99 83.09           O  
ATOM   2894  N   LEU Q 159     -21.414 -12.993  25.795  0.99 86.52           N  
ATOM   2895  CA  LEU Q 159     -20.917 -14.018  24.869  0.99 85.62           C  
ATOM   2896  C   LEU Q 159     -21.942 -15.112  24.568  0.99 84.04           C  
ATOM   2897  O   LEU Q 159     -22.080 -15.513  23.408  0.99 81.89           O  
ATOM   2898  CB  LEU Q 159     -19.612 -14.645  25.412  0.99 85.20           C  
ATOM   2899  CG  LEU Q 159     -18.473 -13.661  25.738  0.99 83.16           C  
ATOM   2900  CD1 LEU Q 159     -17.239 -14.444  26.183  0.99 77.27           C  
ATOM   2901  CD2 LEU Q 159     -18.079 -12.811  24.530  0.99 76.71           C  
ATOM   2902  N   LEU Q 160     -22.651 -15.602  25.568  0.99 82.65           N  
ATOM   2903  CA  LEU Q 160     -23.580 -16.717  25.382  0.99 79.66           C  
ATOM   2904  C   LEU Q 160     -24.796 -16.292  24.555  0.99 77.77           C  
ATOM   2905  O   LEU Q 160     -25.417 -15.261  24.800  0.99 74.81           O  
ATOM   2906  CB  LEU Q 160     -24.005 -17.327  26.730  0.99 77.17           C  
ATOM   2907  CG  LEU Q 160     -22.882 -18.001  27.543  0.97 72.28           C  
ATOM   2908  CD1 LEU Q 160     -23.485 -18.666  28.779  0.97 65.59           C  
ATOM   2909  CD2 LEU Q 160     -22.129 -19.071  26.751  0.97 67.48           C  
ATOM   2910  N   ASN Q 161     -25.132 -17.117  23.570  0.98 76.49           N  
ATOM   2911  CA  ASN Q 161     -26.290 -16.924  22.688  0.98 75.23           C  
ATOM   2912  C   ASN Q 161     -26.317 -15.574  21.943  0.98 77.21           C  
ATOM   2913  O   ASN Q 161     -27.377 -15.114  21.507  0.98 72.98           O  
ATOM   2914  CB  ASN Q 161     -27.581 -17.221  23.474  0.98 69.64           C  
ATOM   2915  CG  ASN Q 161     -27.588 -18.636  24.034  0.94 62.34           C  
ATOM   2916  OD1 ASN Q 161     -27.220 -19.580  23.361  0.94 54.67           O  
ATOM   2917  ND2 ASN Q 161     -28.003 -18.807  25.267  0.93 54.00           N  
ATOM   2918  N   LYS Q 162     -25.165 -14.944  21.761  0.98 79.50           N  
ATOM   2919  CA  LYS Q 162     -25.045 -13.721  20.957  0.98 79.83           C  
ATOM   2920  C   LYS Q 162     -24.724 -14.071  19.506  0.98 80.37           C  
ATOM   2921  O   LYS Q 162     -23.876 -14.913  19.234  0.98 77.94           O  
ATOM   2922  CB  LYS Q 162     -23.998 -12.772  21.569  0.98 77.23           C  
ATOM   2923  CG  LYS Q 162     -24.263 -12.386  23.035  0.93 73.96           C  
ATOM   2924  CD  LYS Q 162     -25.620 -11.716  23.284  0.92 70.96           C  
ATOM   2925  CE  LYS Q 162     -25.697 -11.313  24.763  0.91 64.42           C  
ATOM   2926  NZ  LYS Q 162     -27.007 -10.772  25.146  0.91 59.49           N  
ATOM   2927  N   ARG Q 163     -25.374 -13.392  18.560  0.97 81.08           N  
ATOM   2928  CA  ARG Q 163     -25.254 -13.687  17.113  0.97 80.59           C  
ATOM   2929  C   ARG Q 163     -23.819 -13.632  16.573  0.97 80.66           C  
ATOM   2930  O   ARG Q 163     -23.492 -14.376  15.656  0.97 75.93           O  
ATOM   2931  CB  ARG Q 163     -26.134 -12.724  16.301  0.97 77.08           C  
ATOM   2932  CG  ARG Q 163     -27.634 -12.980  16.460  0.85 67.69           C  
ATOM   2933  CD  ARG Q 163     -28.427 -12.049  15.535  0.84 62.87           C  
ATOM   2934  NE  ARG Q 163     -29.876 -12.277  15.628  0.83 55.01           N  
ATOM   2935  CZ  ARG Q 163     -30.820 -11.640  14.936  0.83 47.66           C  
ATOM   2936  NH1 ARG Q 163     -30.523 -10.709  14.076  0.83 44.14           N  
ATOM   2937  NH2 ARG Q 163     -32.080 -11.944  15.104  0.83 42.93           N  
ATOM   2938  N   GLY Q 164     -23.012 -12.741  17.095  0.99 81.26           N  
ATOM   2939  CA  GLY Q 164     -21.625 -12.551  16.639  0.99 82.82           C  
ATOM   2940  C   GLY Q 164     -20.629 -13.587  17.169  0.99 85.34           C  
ATOM   2941  O   GLY Q 164     -19.509 -13.649  16.662  0.99 83.81           O  
ATOM   2942  N   PHE Q 165     -21.029 -14.392  18.154  1.00 83.51           N  
ATOM   2943  CA  PHE Q 165     -20.139 -15.344  18.817  1.00 85.04           C  
ATOM   2944  C   PHE Q 165     -20.526 -16.797  18.510  1.00 84.96           C  
ATOM   2945  O   PHE Q 165     -21.685 -17.076  18.200  1.00 84.22           O  
ATOM   2946  CB  PHE Q 165     -20.106 -15.043  20.324  1.00 85.30           C  
ATOM   2947  CG  PHE Q 165     -19.523 -13.681  20.648  0.99 85.99           C  
ATOM   2948  CD1 PHE Q 165     -18.155 -13.427  20.429  0.99 80.99           C  
ATOM   2949  CD2 PHE Q 165     -20.346 -12.649  21.141  0.99 81.16           C  
ATOM   2950  CE1 PHE Q 165     -17.611 -12.161  20.698  0.99 79.61           C  
ATOM   2951  CE2 PHE Q 165     -19.806 -11.379  21.413  0.99 80.42           C  
ATOM   2952  CZ  PHE Q 165     -18.437 -11.137  21.193  0.99 83.76           C  
ATOM   2953  N   PRO Q 166     -19.574 -17.732  18.558  1.00 84.85           N  
ATOM   2954  CA  PRO Q 166     -19.858 -19.144  18.339  1.00 84.83           C  
ATOM   2955  C   PRO Q 166     -20.700 -19.726  19.485  1.00 84.60           C  
ATOM   2956  O   PRO Q 166     -20.729 -19.197  20.594  1.00 83.27           O  
ATOM   2957  CB  PRO Q 166     -18.484 -19.818  18.237  1.00 84.39           C  
ATOM   2958  CG  PRO Q 166     -17.608 -18.952  19.137  1.00 83.53           C  
ATOM   2959  CD  PRO Q 166     -18.177 -17.548  18.930  1.00 85.47           C  
ATOM   2960  N   ALA Q 167     -21.350 -20.852  19.213  1.00 82.81           N  
ATOM   2961  CA  ALA Q 167     -21.975 -21.621  20.276  1.00 81.47           C  
ATOM   2962  C   ALA Q 167     -20.889 -22.204  21.188  1.00 83.39           C  
ATOM   2963  O   ALA Q 167     -20.000 -22.917  20.713  1.00 82.14           O  
ATOM   2964  CB  ALA Q 167     -22.856 -22.712  19.655  1.00 77.96           C  
ATOM   2965  N   ILE Q 168     -20.980 -21.906  22.470  1.00 83.58           N  
ATOM   2966  CA  ILE Q 168     -20.098 -22.485  23.481  1.00 84.92           C  
ATOM   2967  C   ILE Q 168     -20.651 -23.860  23.844  1.00 84.65           C  
ATOM   2968  O   ILE Q 168     -21.829 -23.982  24.180  1.00 84.09           O  
ATOM   2969  CB  ILE Q 168     -19.974 -21.548  24.706  1.00 85.29           C  
ATOM   2970  CG1 ILE Q 168     -19.553 -20.102  24.328  1.00 84.14           C  
ATOM   2971  CG2 ILE Q 168     -18.992 -22.142  25.731  1.00 83.83           C  
ATOM   2972  CD1 ILE Q 168     -18.304 -19.982  23.439  1.00 79.58           C  
ATOM   2973  N   ARG Q 169     -19.822 -24.892  23.714  1.00 85.03           N  
ATOM   2974  CA  ARG Q 169     -20.218 -26.281  23.983  1.00 84.52           C  
ATOM   2975  C   ARG Q 169     -20.147 -26.625  25.453  1.00 84.32           C  
ATOM   2976  O   ARG Q 169     -20.987 -27.370  25.934  1.00 81.72           O  
ATOM   2977  CB  ARG Q 169     -19.317 -27.244  23.191  1.00 82.05           C  
ATOM   2978  CG  ARG Q 169     -19.492 -27.144  21.675  0.99 76.37           C  
ATOM   2979  CD  ARG Q 169     -20.901 -27.560  21.259  0.98 72.93           C  
ATOM   2980  NE  ARG Q 169     -21.038 -27.497  19.797  0.98 66.54           N  
ATOM   2981  CZ  ARG Q 169     -22.146 -27.718  19.120  0.98 61.02           C  
ATOM   2982  NH1 ARG Q 169     -23.259 -28.057  19.723  0.98 56.25           N  
ATOM   2983  NH2 ARG Q 169     -22.154 -27.594  17.821  0.98 55.19           N  
ATOM   2984  N   ASP Q 170     -19.141 -26.092  26.120  1.00 84.76           N  
ATOM   2985  CA  ASP Q 170     -18.907 -26.334  27.536  1.00 85.21           C  
ATOM   2986  C   ASP Q 170     -17.999 -25.242  28.114  1.00 86.37           C  
ATOM   2987  O   ASP Q 170     -17.383 -24.471  27.365  1.00 85.98           O  
ATOM   2988  CB  ASP Q 170     -18.303 -27.742  27.700  1.00 83.40           C  
ATOM   2989  CG  ASP Q 170     -18.514 -28.355  29.089  1.00 81.11           C  
ATOM   2990  OD1 ASP Q 170     -19.117 -27.692  29.958  1.00 75.36           O  
ATOM   2991  OD2 ASP Q 170     -18.052 -29.503  29.281  1.00 75.17           O  
ATOM   2992  N   TYR Q 171     -17.919 -25.182  29.427  1.00 87.27           N  
ATOM   2993  CA  TYR Q 171     -17.024 -24.281  30.143  1.00 86.61           C  
ATOM   2994  C   TYR Q 171     -16.467 -24.963  31.393  1.00 87.38           C  
ATOM   2995  O   TYR Q 171     -17.166 -25.711  32.077  1.00 85.81           O  
ATOM   2996  CB  TYR Q 171     -17.726 -22.952  30.472  1.00 81.38           C  
ATOM   2997  CG  TYR Q 171     -19.084 -23.104  31.130  0.99 70.00           C  
ATOM   2998  CD1 TYR Q 171     -20.253 -23.132  30.342  0.99 62.17           C  
ATOM   2999  CD2 TYR Q 171     -19.186 -23.248  32.532  0.99 60.70           C  
ATOM   3000  CE1 TYR Q 171     -21.515 -23.314  30.935  0.99 54.18           C  
ATOM   3001  CE2 TYR Q 171     -20.439 -23.429  33.137  0.99 52.75           C  
ATOM   3002  CZ  TYR Q 171     -21.600 -23.464  32.335  0.99 53.70           C  
ATOM   3003  OH  TYR Q 171     -22.837 -23.650  32.923  0.99 47.30           O  
ATOM   3004  N   HIS Q 172     -15.203 -24.682  31.682  1.00 84.33           N  
ATOM   3005  CA  HIS Q 172     -14.484 -25.302  32.792  1.00 86.75           C  
ATOM   3006  C   HIS Q 172     -13.645 -24.272  33.539  1.00 87.49           C  
ATOM   3007  O   HIS Q 172     -13.097 -23.356  32.924  1.00 87.14           O  
ATOM   3008  CB  HIS Q 172     -13.586 -26.432  32.261  1.00 86.99           C  
ATOM   3009  CG  HIS Q 172     -14.340 -27.573  31.625  1.00 88.58           C  
ATOM   3010  ND1 HIS Q 172     -14.636 -28.786  32.234  1.00 82.44           N  
ATOM   3011  CD2 HIS Q 172     -14.865 -27.607  30.357  1.00 83.32           C  
ATOM   3012  CE1 HIS Q 172     -15.321 -29.527  31.352  1.00 83.66           C  
ATOM   3013  NE2 HIS Q 172     -15.476 -28.838  30.211  1.00 86.79           N  
ATOM   3014  N   PHE Q 173     -13.493 -24.479  34.835  1.00 89.92           N  
ATOM   3015  CA  PHE Q 173     -12.508 -23.802  35.670  1.00 89.50           C  
ATOM   3016  C   PHE Q 173     -11.489 -24.824  36.164  1.00 90.39           C  
ATOM   3017  O   PHE Q 173     -11.873 -25.881  36.673  1.00 89.94           O  
ATOM   3018  CB  PHE Q 173     -13.184 -23.096  36.854  1.00 87.35           C  
ATOM   3019  CG  PHE Q 173     -14.185 -22.014  36.502  1.00 86.74           C  
ATOM   3020  CD1 PHE Q 173     -14.016 -21.203  35.361  1.00 81.27           C  
ATOM   3021  CD2 PHE Q 173     -15.286 -21.792  37.357  1.00 79.89           C  
ATOM   3022  CE1 PHE Q 173     -14.935 -20.182  35.071  1.00 77.78           C  
ATOM   3023  CE2 PHE Q 173     -16.204 -20.772  37.075  1.00 78.19           C  
ATOM   3024  CZ  PHE Q 173     -16.029 -19.965  35.934  1.00 80.79           C  
ATOM   3025  N   VAL Q 174     -10.214 -24.503  36.023  1.00 86.25           N  
ATOM   3026  CA  VAL Q 174      -9.125 -25.412  36.402  1.00 86.67           C  
ATOM   3027  C   VAL Q 174      -7.934 -24.656  36.991  1.00 86.51           C  
ATOM   3028  O   VAL Q 174      -7.637 -23.529  36.594  1.00 85.47           O  
ATOM   3029  CB  VAL Q 174      -8.664 -26.286  35.204  1.00 85.63           C  
ATOM   3030  CG1 VAL Q 174      -9.803 -27.163  34.665  1.00 78.94           C  
ATOM   3031  CG2 VAL Q 174      -8.084 -25.482  34.036  1.00 78.64           C  
ATOM   3032  N   ASN Q 175      -7.220 -25.304  37.883  1.00 86.85           N  
ATOM   3033  CA  ASN Q 175      -5.801 -25.059  38.057  1.00 87.15           C  
ATOM   3034  C   ASN Q 175      -5.085 -25.830  36.941  1.00 86.74           C  
ATOM   3035  O   ASN Q 175      -5.126 -27.061  36.903  1.00 85.48           O  
ATOM   3036  CB  ASN Q 175      -5.367 -25.490  39.468  1.00 85.95           C  
ATOM   3037  CG  ASN Q 175      -3.872 -25.306  39.700  1.00 85.86           C  
ATOM   3038  OD1 ASN Q 175      -3.115 -24.984  38.798  1.00 82.15           O  
ATOM   3039  ND2 ASN Q 175      -3.413 -25.521  40.910  1.00 80.42           N  
ATOM   3040  N   ALA Q 176      -4.482 -25.115  36.002  1.00 83.88           N  
ATOM   3041  CA  ALA Q 176      -3.820 -25.725  34.852  1.00 83.75           C  
ATOM   3042  C   ALA Q 176      -2.466 -26.362  35.210  1.00 83.46           C  
ATOM   3043  O   ALA Q 176      -1.913 -27.102  34.394  1.00 79.54           O  
ATOM   3044  CB  ALA Q 176      -3.680 -24.665  33.753  1.00 82.11           C  
ATOM   3045  N   THR Q 177      -1.926 -26.075  36.401  1.00 81.69           N  
ATOM   3046  CA  THR Q 177      -0.602 -26.552  36.834  1.00 81.52           C  
ATOM   3047  C   THR Q 177      -0.638 -27.952  37.450  1.00 81.51           C  
ATOM   3048  O   THR Q 177       0.409 -28.589  37.557  1.00 78.19           O  
ATOM   3049  CB  THR Q 177       0.072 -25.567  37.803  1.00 79.36           C  
ATOM   3050  OG1 THR Q 177      -0.620 -25.470  39.034  1.00 76.99           O  
ATOM   3051  CG2 THR Q 177       0.174 -24.155  37.219  1.00 76.41           C  
ATOM   3052  N   GLU Q 178      -1.819 -28.452  37.810  1.00 80.31           N  
ATOM   3053  CA  GLU Q 178      -1.990 -29.715  38.526  1.00 80.79           C  
ATOM   3054  C   GLU Q 178      -3.075 -30.600  37.901  1.00 81.31           C  
ATOM   3055  O   GLU Q 178      -4.029 -30.120  37.284  1.00 79.46           O  
ATOM   3056  CB  GLU Q 178      -2.311 -29.441  40.004  1.00 76.94           C  
ATOM   3057  CG  GLU Q 178      -1.185 -28.683  40.723  0.98 71.49           C  
ATOM   3058  CD  GLU Q 178      -1.415 -28.514  42.228  0.98 67.62           C  
ATOM   3059  OE1 GLU Q 178      -0.506 -27.938  42.882  0.98 61.26           O  
ATOM   3060  OE2 GLU Q 178      -2.466 -28.962  42.737  0.97 61.98           O  
ATOM   3061  N   GLU Q 179      -2.938 -31.911  38.087  1.00 80.03           N  
ATOM   3062  CA  GLU Q 179      -4.015 -32.845  37.756  1.00 80.15           C  
ATOM   3063  C   GLU Q 179      -5.139 -32.731  38.796  1.00 82.11           C  
ATOM   3064  O   GLU Q 179      -4.889 -32.625  39.996  1.00 78.82           O  
ATOM   3065  CB  GLU Q 179      -3.484 -34.289  37.645  1.00 75.72           C  
ATOM   3066  CG  GLU Q 179      -4.521 -35.311  37.120  0.99 73.41           C  
ATOM   3067  CD  GLU Q 179      -4.968 -35.107  35.657  0.99 70.35           C  
ATOM   3068  OE1 GLU Q 179      -6.122 -35.451  35.317  0.99 63.59           O  
ATOM   3069  OE2 GLU Q 179      -4.173 -34.656  34.810  0.99 65.94           O  
ATOM   3070  N   SER Q 180      -6.366 -32.754  38.319  1.00 81.74           N  
ATOM   3071  CA  SER Q 180      -7.552 -32.646  39.168  1.00 83.39           C  
ATOM   3072  C   SER Q 180      -8.768 -33.279  38.490  1.00 84.85           C  
ATOM   3073  O   SER Q 180      -8.779 -33.505  37.276  1.00 84.30           O  
ATOM   3074  CB  SER Q 180      -7.836 -31.169  39.478  1.00 81.87           C  
ATOM   3075  OG  SER Q 180      -8.195 -30.472  38.303  1.00 82.23           O  
ATOM   3076  N   ASP Q 181      -9.822 -33.483  39.244  1.00 85.93           N  
ATOM   3077  CA  ASP Q 181     -11.107 -33.936  38.692  1.00 87.47           C  
ATOM   3078  C   ASP Q 181     -11.672 -32.952  37.659  1.00 87.62           C  
ATOM   3079  O   ASP Q 181     -12.237 -33.365  36.640  1.00 85.99           O  
ATOM   3080  CB  ASP Q 181     -12.127 -34.110  39.829  1.00 85.00           C  
ATOM   3081  CG  ASP Q 181     -11.904 -35.360  40.674  0.99 82.48           C  
ATOM   3082  OD1 ASP Q 181     -11.168 -36.261  40.215  0.99 76.34           O  
ATOM   3083  OD2 ASP Q 181     -12.531 -35.420  41.753  0.99 74.27           O  
ATOM   3084  N   ALA Q 182     -11.491 -31.657  37.886  1.00 85.93           N  
ATOM   3085  CA  ALA Q 182     -11.913 -30.626  36.943  1.00 86.85           C  
ATOM   3086  C   ALA Q 182     -11.140 -30.737  35.619  1.00 87.74           C  
ATOM   3087  O   ALA Q 182     -11.744 -30.708  34.543  1.00 86.83           O  
ATOM   3088  CB  ALA Q 182     -11.735 -29.253  37.605  1.00 84.83           C  
ATOM   3089  N   LEU Q 183      -9.835 -30.949  35.694  1.00 83.85           N  
ATOM   3090  CA  LEU Q 183      -8.992 -31.141  34.515  1.00 84.16           C  
ATOM   3091  C   LEU Q 183      -9.314 -32.463  33.795  1.00 84.14           C  
ATOM   3092  O   LEU Q 183      -9.373 -32.514  32.565  1.00 83.74           O  
ATOM   3093  CB  LEU Q 183      -7.523 -31.072  34.956  1.00 82.00           C  
ATOM   3094  CG  LEU Q 183      -6.594 -30.724  33.779  1.00 78.66           C  
ATOM   3095  CD1 LEU Q 183      -6.559 -29.215  33.537  1.00 70.99           C  
ATOM   3096  CD2 LEU Q 183      -5.189 -31.196  34.076  1.00 70.27           C  
ATOM   3097  N   ALA Q 184      -9.589 -33.526  34.549  1.00 82.35           N  
ATOM   3098  CA  ALA Q 184     -10.014 -34.808  33.995  1.00 82.02           C  
ATOM   3099  C   ALA Q 184     -11.363 -34.698  33.258  1.00 82.63           C  
ATOM   3100  O   ALA Q 184     -11.526 -35.263  32.173  1.00 80.87           O  
ATOM   3101  CB  ALA Q 184     -10.067 -35.840  35.125  1.00 78.88           C  
ATOM   3102  N   LYS Q 185     -12.299 -33.932  33.797  1.00 86.08           N  
ATOM   3103  CA  LYS Q 185     -13.563 -33.611  33.113  1.00 86.12           C  
ATOM   3104  C   LYS Q 185     -13.315 -32.841  31.823  1.00 85.78           C  
ATOM   3105  O   LYS Q 185     -13.799 -33.277  30.781  1.00 86.09           O  
ATOM   3106  CB  LYS Q 185     -14.509 -32.830  34.038  1.00 83.99           C  
ATOM   3107  CG  LYS Q 185     -15.207 -33.737  35.062  0.95 73.59           C  
ATOM   3108  CD  LYS Q 185     -16.079 -32.891  36.002  0.94 69.78           C  
ATOM   3109  CE  LYS Q 185     -16.753 -33.774  37.051  0.94 57.98           C  
ATOM   3110  NZ  LYS Q 185     -17.527 -32.974  38.035  0.93 52.08           N  
ATOM   3111  N   LEU Q 186     -12.514 -31.786  31.860  1.00 84.04           N  
ATOM   3112  CA  LEU Q 186     -12.143 -31.029  30.656  1.00 84.68           C  
ATOM   3113  C   LEU Q 186     -11.535 -31.939  29.577  1.00 84.32           C  
ATOM   3114  O   LEU Q 186     -11.954 -31.899  28.420  1.00 82.97           O  
ATOM   3115  CB  LEU Q 186     -11.170 -29.901  31.053  1.00 84.71           C  
ATOM   3116  CG  LEU Q 186     -10.573 -29.133  29.855  1.00 82.48           C  
ATOM   3117  CD1 LEU Q 186     -11.651 -28.452  29.006  1.00 76.85           C  
ATOM   3118  CD2 LEU Q 186      -9.603 -28.075  30.353  1.00 76.07           C  
ATOM   3119  N   ARG Q 187     -10.600 -32.803  29.956  1.00 80.81           N  
ATOM   3120  CA  ARG Q 187      -9.993 -33.779  29.043  1.00 78.17           C  
ATOM   3121  C   ARG Q 187     -11.051 -34.681  28.393  1.00 77.13           C  
ATOM   3122  O   ARG Q 187     -11.015 -34.910  27.184  1.00 76.00           O  
ATOM   3123  CB  ARG Q 187      -8.945 -34.585  29.825  1.00 76.89           C  
ATOM   3124  CG  ARG Q 187      -8.046 -35.436  28.927  1.00 74.95           C  
ATOM   3125  CD  ARG Q 187      -7.043 -36.266  29.735  1.00 74.19           C  
ATOM   3126  NE  ARG Q 187      -6.078 -35.424  30.472  1.00 75.33           N  
ATOM   3127  CZ  ARG Q 187      -5.948 -35.276  31.793  1.00 73.42           C  
ATOM   3128  NH1 ARG Q 187      -6.721 -35.857  32.666  1.00 67.91           N  
ATOM   3129  NH2 ARG Q 187      -5.006 -34.523  32.277  1.00 70.44           N  
ATOM   3130  N   LYS Q 188     -12.005 -35.156  29.178  1.00 80.85           N  
ATOM   3131  CA  LYS Q 188     -13.114 -35.975  28.670  1.00 79.05           C  
ATOM   3132  C   LYS Q 188     -14.019 -35.188  27.717  1.00 78.70           C  
ATOM   3133  O   LYS Q 188     -14.401 -35.715  26.674  1.00 78.20           O  
ATOM   3134  CB  LYS Q 188     -13.888 -36.549  29.863  1.00 76.26           C  
ATOM   3135  CG  LYS Q 188     -14.909 -37.614  29.428  0.95 67.22           C  
ATOM   3136  CD  LYS Q 188     -15.614 -38.203  30.652  0.93 62.84           C  
ATOM   3137  CE  LYS Q 188     -16.615 -39.272  30.224  0.93 53.39           C  
ATOM   3138  NZ  LYS Q 188     -17.331 -39.849  31.389  0.92 47.67           N  
ATOM   3139  N   THR Q 189     -14.322 -33.934  28.033  1.00 82.17           N  
ATOM   3140  CA  THR Q 189     -15.099 -33.045  27.156  1.00 81.59           C  
ATOM   3141  C   THR Q 189     -14.401 -32.834  25.813  1.00 80.36           C  
ATOM   3142  O   THR Q 189     -15.035 -32.992  24.772  1.00 79.27           O  
ATOM   3143  CB  THR Q 189     -15.350 -31.686  27.829  1.00 81.44           C  
ATOM   3144  OG1 THR Q 189     -16.023 -31.863  29.051  1.00 78.46           O  
ATOM   3145  CG2 THR Q 189     -16.217 -30.781  26.964  1.00 78.11           C  
ATOM   3146  N   ILE Q 190     -13.099 -32.568  25.813  1.00 77.25           N  
ATOM   3147  CA  ILE Q 190     -12.299 -32.405  24.584  1.00 76.54           C  
ATOM   3148  C   ILE Q 190     -12.392 -33.662  23.707  1.00 75.00           C  
ATOM   3149  O   ILE Q 190     -12.648 -33.566  22.505  1.00 73.12           O  
ATOM   3150  CB  ILE Q 190     -10.827 -32.075  24.939  1.00 77.81           C  
ATOM   3151  CG1 ILE Q 190     -10.717 -30.669  25.573  1.00 77.33           C  
ATOM   3152  CG2 ILE Q 190      -9.918 -32.155  23.694  1.00 77.07           C  
ATOM   3153  CD1 ILE Q 190      -9.383 -30.445  26.305  1.00 72.78           C  
ATOM   3154  N   ILE Q 191     -12.233 -34.836  24.302  1.00 73.84           N  
ATOM   3155  CA  ILE Q 191     -12.333 -36.114  23.586  1.00 70.87           C  
ATOM   3156  C   ILE Q 191     -13.740 -36.290  22.997  1.00 72.05           C  
ATOM   3157  O   ILE Q 191     -13.881 -36.590  21.809  1.00 70.21           O  
ATOM   3158  CB  ILE Q 191     -11.945 -37.290  24.515  1.00 68.73           C  
ATOM   3159  CG1 ILE Q 191     -10.445 -37.208  24.892  0.99 64.76           C  
ATOM   3160  CG2 ILE Q 191     -12.243 -38.644  23.841  0.99 65.51           C  
ATOM   3161  CD1 ILE Q 191     -10.052 -38.097  26.078  0.99 59.39           C  
ATOM   3162  N   ASN Q 192     -14.768 -36.079  23.792  1.00 76.82           N  
ATOM   3163  CA  ASN Q 192     -16.155 -36.260  23.363  1.00 75.23           C  
ATOM   3164  C   ASN Q 192     -16.536 -35.303  22.225  1.00 74.38           C  
ATOM   3165  O   ASN Q 192     -17.084 -35.744  21.215  1.00 73.58           O  
ATOM   3166  CB  ASN Q 192     -17.093 -36.075  24.567  1.00 73.62           C  
ATOM   3167  CG  ASN Q 192     -17.065 -37.233  25.555  0.99 69.40           C  
ATOM   3168  OD1 ASN Q 192     -16.583 -38.326  25.307  0.99 64.57           O  
ATOM   3169  ND2 ASN Q 192     -17.646 -37.025  26.711  0.99 64.20           N  
ATOM   3170  N   GLU Q 193     -16.208 -34.023  22.349  1.00 76.99           N  
ATOM   3171  CA  GLU Q 193     -16.491 -33.041  21.297  1.00 75.64           C  
ATOM   3172  C   GLU Q 193     -15.705 -33.338  20.018  1.00 73.79           C  
ATOM   3173  O   GLU Q 193     -16.260 -33.222  18.925  1.00 71.64           O  
ATOM   3174  CB  GLU Q 193     -16.216 -31.610  21.789  1.00 75.93           C  
ATOM   3175  CG  GLU Q 193     -17.347 -31.053  22.664  0.99 73.96           C  
ATOM   3176  CD  GLU Q 193     -18.698 -30.933  21.920  0.99 72.55           C  
ATOM   3177  OE1 GLU Q 193     -19.751 -31.118  22.558  0.99 66.17           O  
ATOM   3178  OE2 GLU Q 193     -18.718 -30.668  20.694  0.99 68.32           O  
ATOM   3179  N   SER Q 194     -14.470 -33.806  20.135  1.00 70.52           N  
ATOM   3180  CA  SER Q 194     -13.662 -34.210  18.976  1.00 68.20           C  
ATOM   3181  C   SER Q 194     -14.293 -35.377  18.214  1.00 67.60           C  
ATOM   3182  O   SER Q 194     -14.406 -35.333  16.989  1.00 65.75           O  
ATOM   3183  CB  SER Q 194     -12.252 -34.606  19.417  1.00 65.61           C  
ATOM   3184  OG  SER Q 194     -11.579 -33.535  20.036  0.99 60.08           O  
ATOM   3185  N   LEU Q 195     -14.750 -36.395  18.923  0.99 67.41           N  
ATOM   3186  CA  LEU Q 195     -15.400 -37.562  18.324  0.99 65.23           C  
ATOM   3187  C   LEU Q 195     -16.763 -37.199  17.714  0.99 65.59           C  
ATOM   3188  O   LEU Q 195     -17.061 -37.582  16.581  0.99 62.64           O  
ATOM   3189  CB  LEU Q 195     -15.544 -38.661  19.393  0.99 62.29           C  
ATOM   3190  CG  LEU Q 195     -14.211 -39.253  19.900  0.98 59.44           C  
ATOM   3191  CD1 LEU Q 195     -14.482 -40.208  21.062  0.98 55.60           C  
ATOM   3192  CD2 LEU Q 195     -13.457 -40.017  18.812  0.98 55.59           C  
ATOM   3193  N   ASN Q 196     -17.545 -36.410  18.411  0.98 71.35           N  
ATOM   3194  CA  ASN Q 196     -18.871 -35.991  17.957  0.98 69.62           C  
ATOM   3195  C   ASN Q 196     -18.810 -35.026  16.771  0.98 68.10           C  
ATOM   3196  O   ASN Q 196     -19.697 -35.034  15.915  0.98 65.39           O  
ATOM   3197  CB  ASN Q 196     -19.615 -35.339  19.133  0.98 67.09           C  
ATOM   3198  CG  ASN Q 196     -20.065 -36.341  20.185  0.96 62.29           C  
ATOM   3199  OD1 ASN Q 196     -20.267 -37.512  19.916  0.96 57.37           O  
ATOM   3200  ND2 ASN Q 196     -20.278 -35.883  21.398  0.96 56.74           N  
ATOM   3201  N   PHE Q 197     -17.784 -34.189  16.706  0.92 65.48           N  
ATOM   3202  CA  PHE Q 197     -17.616 -33.244  15.605  0.92 63.09           C  
ATOM   3203  C   PHE Q 197     -17.389 -33.966  14.277  0.92 60.74           C  
ATOM   3204  O   PHE Q 197     -18.031 -33.620  13.290  0.92 57.21           O  
ATOM   3205  CB  PHE Q 197     -16.481 -32.268  15.910  0.92 60.18           C  
ATOM   3206  CG  PHE Q 197     -16.352 -31.169  14.877  0.90 58.55           C  
ATOM   3207  CD1 PHE Q 197     -15.177 -31.040  14.116  0.90 53.88           C  
ATOM   3208  CD2 PHE Q 197     -17.417 -30.275  14.657  0.90 53.15           C  
ATOM   3209  CE1 PHE Q 197     -15.060 -30.021  13.157  0.90 50.67           C  
ATOM   3210  CE2 PHE Q 197     -17.309 -29.261  13.702  0.89 51.08           C  
ATOM   3211  CZ  PHE Q 197     -16.125 -29.129  12.952  0.90 50.37           C  
ATOM   3212  N   LYS Q 198     -16.594 -35.020  14.255  0.67 53.96           N  
ATOM   3213  CA  LYS Q 198     -16.409 -35.847  13.052  0.66 52.12           C  
ATOM   3214  C   LYS Q 198     -17.709 -36.454  12.541  0.67 50.92           C  
ATOM   3215  O   LYS Q 198     -17.936 -36.460  11.339  0.67 47.39           O  
ATOM   3216  CB  LYS Q 198     -15.405 -36.973  13.317  0.66 48.28           C  
ATOM   3217  CG  LYS Q 198     -13.968 -36.479  13.214  0.60 43.88           C  
ATOM   3218  CD  LYS Q 198     -13.035 -37.672  13.035  0.59 40.38           C  
ATOM   3219  CE  LYS Q 198     -11.615 -37.199  12.726  0.60 36.58           C  
ATOM   3220  NZ  LYS Q 198     -10.801 -38.314  12.202  0.59 33.52           N  
ATOM   3221  N   ILE Q 199     -18.548 -36.939  13.432  0.47 47.50           N  
ATOM   3222  CA  ILE Q 199     -19.843 -37.524  13.063  0.48 44.28           C  
ATOM   3223  C   ILE Q 199     -20.744 -36.453  12.441  0.48 42.36           C  
ATOM   3224  O   ILE Q 199     -21.316 -36.669  11.378  0.48 40.73           O  
ATOM   3225  CB  ILE Q 199     -20.507 -38.194  14.287  0.51 41.86           C  
ATOM   3226  CG1 ILE Q 199     -19.630 -39.363  14.803  0.48 39.27           C  
ATOM   3227  CG2 ILE Q 199     -21.914 -38.700  13.921  0.48 39.17           C  
ATOM   3228  CD1 ILE Q 199     -20.079 -39.926  16.155  0.48 35.87           C  
ATOM   3229  N   ARG Q 200     -20.817 -35.280  13.048  0.38 46.03           N  
ATOM   3230  CA  ARG Q 200     -21.601 -34.142  12.525  0.38 45.46           C  
ATOM   3231  C   ARG Q 200     -21.117 -33.692  11.152  0.39 42.58           C  
ATOM   3232  O   ARG Q 200     -21.932 -33.419  10.288  0.39 41.24           O  
ATOM   3233  CB  ARG Q 200     -21.562 -32.967  13.520  0.40 45.84           C  
ATOM   3234  CG  ARG Q 200     -22.540 -33.169  14.685  0.36 43.01           C  
ATOM   3235  CD  ARG Q 200     -22.523 -31.984  15.660  0.36 41.72           C  
ATOM   3236  NE  ARG Q 200     -21.548 -32.164  16.751  0.37 39.22           N  
ATOM   3237  CZ  ARG Q 200     -21.300 -31.310  17.739  0.35 35.85           C  
ATOM   3238  NH1 ARG Q 200     -21.833 -30.128  17.768  0.35 34.82           N  
ATOM   3239  NH2 ARG Q 200     -20.513 -31.630  18.734  0.35 33.48           N  
ATOM   3240  N   ASP Q 201     -19.820 -33.643  10.953  0.30 42.74           N  
ATOM   3241  CA  ASP Q 201     -19.214 -33.188   9.699  0.29 41.83           C  
ATOM   3242  C   ASP Q 201     -19.401 -34.218   8.566  0.30 39.65           C  
ATOM   3243  O   ASP Q 201     -19.712 -33.850   7.436  0.30 37.80           O  
ATOM   3244  CB  ASP Q 201     -17.743 -32.888  10.002  0.31 40.55           C  
ATOM   3245  CG  ASP Q 201     -17.070 -31.915   9.048  0.27 38.28           C  
ATOM   3246  OD1 ASP Q 201     -17.700 -30.974   8.523  0.27 36.66           O  
ATOM   3247  OD2 ASP Q 201     -15.835 -32.068   8.917  0.28 36.24           O  
ATOM   3248  N   GLN Q 202     -19.315 -35.505   8.875  0.22 38.22           N  
ATOM   3249  CA  GLN Q 202     -19.608 -36.576   7.913  0.23 36.81           C  
ATOM   3250  C   GLN Q 202     -21.074 -36.587   7.471  0.23 34.74           C  
ATOM   3251  O   GLN Q 202     -21.348 -36.806   6.298  0.23 33.44           O  
ATOM   3252  CB  GLN Q 202     -19.233 -37.939   8.509  0.24 35.58           C  
ATOM   3253  CG  GLN Q 202     -17.720 -38.183   8.481  0.21 32.49           C  
ATOM   3254  CD  GLN Q 202     -17.312 -39.545   9.060  0.21 30.05           C  
ATOM   3255  OE1 GLN Q 202     -18.034 -40.215   9.774  0.21 27.89           O  
ATOM   3256  NE2 GLN Q 202     -16.114 -39.986   8.765  0.20 28.89           N  
ATOM   3257  N   LEU Q 203     -21.992 -36.304   8.378  0.17 33.96           N  
ATOM   3258  CA  LEU Q 203     -23.429 -36.257   8.070  0.17 32.44           C  
ATOM   3259  C   LEU Q 203     -23.834 -35.054   7.209  0.18 31.59           C  
ATOM   3260  O   LEU Q 203     -24.874 -35.099   6.562  0.18 31.23           O  
ATOM   3261  CB  LEU Q 203     -24.226 -36.245   9.385  0.20 30.75           C  
ATOM   3262  CG  LEU Q 203     -24.260 -37.592  10.128  0.18 28.84           C  
ATOM   3263  CD1 LEU Q 203     -24.838 -37.386  11.526  0.19 26.52           C  
ATOM   3264  CD2 LEU Q 203     -25.126 -38.619   9.397  0.19 28.32           C  
ATOM   3265  N   VAL Q 204     -23.050 -33.985   7.208  0.17 29.67           N  
ATOM   3266  CA  VAL Q 204     -23.325 -32.783   6.398  0.18 28.17           C  
ATOM   3267  C   VAL Q 204     -22.753 -32.908   4.981  0.18 27.31           C  
ATOM   3268  O   VAL Q 204     -23.244 -32.250   4.065  0.18 27.36           O  
ATOM   3269  CB  VAL Q 204     -22.803 -31.518   7.112  0.20 27.63           C  
ATOM   3270  CG1 VAL Q 204     -22.968 -30.242   6.283  0.18 26.11           C  
ATOM   3271  CG2 VAL Q 204     -23.557 -31.289   8.424  0.19 28.76           C  
ATOM   3272  N   VAL Q 205     -21.731 -33.725   4.795  0.13 28.01           N  
ATOM   3273  CA  VAL Q 205     -21.069 -33.929   3.493  0.13 27.16           C  
ATOM   3274  C   VAL Q 205     -21.654 -35.126   2.730  0.14 27.06           C  
ATOM   3275  O   VAL Q 205     -21.415 -35.256   1.529  0.13 26.83           O  
ATOM   3276  CB  VAL Q 205     -19.534 -34.044   3.677  0.15 26.18           C  
ATOM   3277  CG1 VAL Q 205     -18.786 -34.145   2.344  0.14 23.95           C  
ATOM   3278  CG2 VAL Q 205     -18.968 -32.818   4.396  0.14 26.01           C  
ATOM   3279  N   GLY Q 206     -22.411 -35.975   3.414  0.08 24.58           N  
ATOM   3280  CA  GLY Q 206     -23.124 -37.098   2.813  0.08 20.89           C  
ATOM   3281  C   GLY Q 206     -24.425 -36.692   2.153  0.08 20.43           C  
ATOM   3282  O   GLY Q 206     -25.073 -35.722   2.631  0.08 17.78           O  
ATOM   3283  OXT GLY Q 206     -24.812 -37.357   1.170  0.04 20.01           O  
TER    3284      GLY Q 206                                                      
HETATM 3285  MG   MG Y   1       2.175 -19.905  25.427  1.00 34.71          MG  
ENDMDL                                                                          
END                                                                             
