# Supplementary material for: Accurate structure prediction of biomolecular interactions with AlphaFold 3
Source: Nature. 2024 May 8;630(8016):493–500. doi: 10.1038/s41586-024-07487-w (PMC11168924; doi:10.1038/s41586-024-07487-w)
Supplement: Supplementary file 3 — AF3 predictions for the Posebusters benchmark and outputs of the Posebusters checks for those predictions. [file 41586_2024_7487_MOESM3_ESM.zip › 6XAF_GDP_pred_lig_pose.sdf]

6XAF_GDP_B_1602
     RDKit          3D

 28 30  0  0  0  0  0  0  0  0999 V2000
    0.3096  -18.6515   27.6494 P   0  0  0  0  0  5  0  0  0  0  0  0
    0.8100  -19.8715   26.9154 O   0  0  0  0  0  0  0  0  0  0  0  0
   -1.1869  -18.4283   27.4505 O   0  0  0  0  0  0  0  0  0  0  0  0
    1.0960  -17.4253   27.3433 O   0  0  0  0  0  0  0  0  0  0  0  0
    0.4665  -18.9073   29.2184 O   0  0  0  0  0  0  0  0  0  0  0  0
    1.4838  -19.8519   29.9989 P   0  0  1  0  0  5  0  0  0  0  0  0
    1.0271  -21.2916   29.8617 O   0  0  0  0  0  0  0  0  0  0  0  0
    2.8633  -19.5180   29.5517 O   0  0  0  0  0  0  0  0  0  0  0  0
    1.2520  -19.4021   31.5192 O   0  0  0  0  0  0  0  0  0  0  0  0
    1.5723  -18.1110   31.9957 C   0  0  0  0  0  0  0  0  0  0  0  0
    1.9236  -18.1990   33.4879 C   0  0  1  0  0  0  0  0  0  0  0  0
    0.7563  -18.5504   34.2616 O   0  0  0  0  0  0  0  0  0  0  0  0
    2.9603  -19.2788   33.8038 C   0  0  1  0  0  0  0  0  0  0  0  0
    3.8141  -18.7739   34.8478 O   0  0  0  0  0  0  0  0  0  0  0  0
    2.1314  -20.4387   34.3121 C   0  0  1  0  0  0  0  0  0  0  0  0
    2.8624  -21.2923   35.1813 O   0  0  0  0  0  0  0  0  0  0  0  0
    1.0015  -19.7219   35.0387 C   0  0  2  0  0  0  0  0  0  0  0  0
   -0.2630  -20.4962   35.1030 N   0  0  0  0  0  0  0  0  0  0  0  0
   -0.9552  -21.0376   34.0586 C   0  0  0  0  0  0  0  0  0  0  0  0
   -2.0822  -21.6352   34.4949 N   0  0  0  0  0  0  0  0  0  0  0  0
   -2.1238  -21.4786   35.8424 C   0  0  0  0  0  0  0  0  0  0  0  0
   -3.0508  -21.8727   36.8747 C   0  0  0  0  0  0  0  0  0  0  0  0
   -4.1050  -22.5040   36.6329 O   0  0  0  0  0  0  0  0  0  0  0  0
   -2.7262  -21.5167   38.1423 N   0  0  0  0  0  0  0  0  0  0  0  0
   -1.5916  -20.8327   38.4614 C   0  0  0  0  0  0  0  0  0  0  0  0
   -1.3604  -20.5389   39.7538 N   0  0  0  0  0  0  0  0  0  0  0  0
   -0.6989  -20.4420   37.5253 N   0  0  0  0  0  0  0  0  0  0  0  0
   -0.9521  -20.7549   36.2408 C   0  0  0  0  0  0  0  0  0  0  0  0
  1  2  2  0
  1  3  1  0
  1  4  1  0
  1  5  1  0
  6  5  1  0
  6  7  2  0
  6  8  1  6
  6  9  1  0
  9 10  1  0
 11 10  1  6
 11 12  1  0
 11 13  1  0
 13 14  1  1
 13 15  1  0
 15 16  1  1
 12 17  1  0
 15 17  1  0
 17 18  1  6
 18 19  1  0
 19 20  2  0
 20 21  1  0
 21 22  1  0
 22 23  2  0
 22 24  1  0
 24 25  1  0
 25 26  1  0
 25 27  2  0
 18 28  1  0
 21 28  2  0
 27 28  1  0
M  END
