# Supplementary material for: Accurate structure prediction of biomolecular interactions with AlphaFold 3
Source: Nature. 2024 May 8;630(8016):493–500. doi: 10.1038/s41586-024-07487-w (PMC11168924; doi:10.1038/s41586-024-07487-w)
Supplement: Supplementary file 3 — AF3 predictions for the Posebusters benchmark and outputs of the Posebusters checks for those predictions. [file 41586_2024_7487_MOESM3_ESM.zip › 6XBO_5MC_pred_context_pose.pdb]

TITLE     6XBO                                                                  
REVDAT   1   01-OCT-21         0                                                
REMARK   6                                                                      
REMARK   6 PDB GENERATED WITH DEEPMIND STRUCTURE CLASS VERSION 1.0.2.           
SEQRES   1 J  330  MET ALA PRO ALA ARG GLU ASN VAL SER LEU PHE PHE LYS          
SEQRES   2 J  330  LEU TYR CYS LEU THR VAL MET THR LEU VAL ALA ALA ALA          
SEQRES   3 J  330  TYR THR VAL ALA LEU ARG TYR THR ARG THR THR ALA GLU          
SEQRES   4 J  330  GLU LEU TYR PHE SER THR THR ALA VAL CYS ILE THR GLU          
SEQRES   5 J  330  VAL ILE LYS LEU LEU ILE SER VAL GLY LEU LEU ALA LYS          
SEQRES   6 J  330  GLU THR GLY SER LEU GLY ARG PHE LYS ALA SER LEU SER          
SEQRES   7 J  330  GLU ASN VAL LEU GLY SER PRO LYS GLU LEU ALA LYS LEU          
SEQRES   8 J  330  SER VAL PRO SER LEU VAL TYR ALA VAL GLN ASN ASN MET          
SEQRES   9 J  330  ALA PHE LEU ALA LEU SER ASN LEU ASP ALA ALA VAL TYR          
SEQRES  10 J  330  GLN VAL THR TYR GLN LEU LYS ILE PRO CYS THR ALA LEU          
SEQRES  11 J  330  CYS THR VAL LEU MET LEU ASN ARG THR LEU SER LYS LEU          
SEQRES  12 J  330  GLN TRP ILE SER VAL PHE MET LEU CYS GLY GLY VAL THR          
SEQRES  13 J  330  LEU VAL GLN TRP LYS PRO ALA GLN ALA THR LYS VAL VAL          
SEQRES  14 J  330  VAL ALA GLN ASN PRO LEU LEU GLY PHE GLY ALA ILE ALA          
SEQRES  15 J  330  ILE ALA VAL LEU CYS SER GLY PHE ALA GLY VAL TYR PHE          
SEQRES  16 J  330  GLU LYS VAL LEU LYS SER SER ASP THR SER LEU TRP VAL          
SEQRES  17 J  330  ARG ASN ILE GLN MET TYR LEU SER GLY ILE VAL VAL THR          
SEQRES  18 J  330  LEU ALA GLY THR TYR LEU SER ASP GLY ALA GLU ILE GLN          
SEQRES  19 J  330  GLU LYS GLY PHE PHE TYR GLY TYR THR TYR TYR VAL TRP          
SEQRES  20 J  330  PHE VAL ILE PHE LEU ALA SER VAL GLY GLY LEU TYR THR          
SEQRES  21 J  330  SER VAL VAL VAL LYS TYR THR ASP ASN ILE MET LYS GLY          
SEQRES  22 J  330  PHE SER ALA ALA ALA ALA ILE VAL LEU SER THR ILE ALA          
SEQRES  23 J  330  SER VAL LEU LEU PHE GLY LEU GLN ILE THR LEU SER PHE          
SEQRES  24 J  330  ALA LEU GLY ALA LEU LEU VAL CYS VAL SER ILE TYR LEU          
SEQRES  25 J  330  TYR GLY LEU PRO ARG GLN ASP THR THR SER ASN SER LEU          
SEQRES  26 J  330  GLU VAL LEU PHE GLN                                          
HET    2PE  Q   1      28                                                       
HETNAM     2PE ?                                                                
MODEL        1                                                                  
ATOM      1  N   MET J   1      41.449 -12.453 -12.258  0.02 32.74           N  
ATOM      2  CA  MET J   1      41.474 -13.584 -11.310  0.02 36.25           C  
ATOM      3  C   MET J   1      40.166 -13.543 -10.560  0.02 36.75           C  
ATOM      4  O   MET J   1      39.825 -12.487 -10.048  0.02 35.92           O  
ATOM      5  CB  MET J   1      42.656 -13.474 -10.335  0.02 35.00           C  
ATOM      6  CG  MET J   1      43.971 -13.927 -10.968  0.01 32.62           C  
ATOM      7  SD  MET J   1      45.401 -13.615  -9.911  0.01 32.52           S  
ATOM      8  CE  MET J   1      46.705 -14.445 -10.843  0.01 27.82           C  
ATOM      9  N   ALA J   2      39.417 -14.618 -10.568  0.04 35.69           N  
ATOM     10  CA  ALA J   2      38.213 -14.673  -9.749  0.04 36.10           C  
ATOM     11  C   ALA J   2      38.653 -14.488  -8.291  0.04 37.12           C  
ATOM     12  O   ALA J   2      39.603 -15.167  -7.886  0.04 36.07           O  
ATOM     13  CB  ALA J   2      37.506 -16.018  -9.978  0.05 33.66           C  
ATOM     14  N   PRO J   3      38.059 -13.574  -7.553  0.07 38.97           N  
ATOM     15  CA  PRO J   3      38.450 -13.369  -6.169  0.08 40.14           C  
ATOM     16  C   PRO J   3      38.315 -14.704  -5.449  0.07 41.37           C  
ATOM     17  O   PRO J   3      37.304 -15.409  -5.586  0.07 39.94           O  
ATOM     18  CB  PRO J   3      37.531 -12.270  -5.619  0.08 37.69           C  
ATOM     19  CG  PRO J   3      36.322 -12.301  -6.551  0.07 36.11           C  
ATOM     20  CD  PRO J   3      36.899 -12.745  -7.889  0.07 41.78           C  
ATOM     21  N   ALA J   4      39.380 -15.071  -4.762  0.10 40.81           N  
ATOM     22  CA  ALA J   4      39.394 -16.310  -4.008  0.10 40.57           C  
ATOM     23  C   ALA J   4      38.239 -16.238  -3.010  0.10 42.52           C  
ATOM     24  O   ALA J   4      38.240 -15.402  -2.105  0.10 40.65           O  
ATOM     25  CB  ALA J   4      40.766 -16.473  -3.337  0.11 36.38           C  
ATOM     26  N   ARG J   5      37.249 -17.063  -3.202  0.18 50.98           N  
ATOM     27  CA  ARG J   5      36.187 -17.191  -2.207  0.18 51.26           C  
ATOM     28  C   ARG J   5      36.867 -17.586  -0.907  0.18 52.03           C  
ATOM     29  O   ARG J   5      37.391 -18.686  -0.826  0.18 48.89           O  
ATOM     30  CB  ARG J   5      35.149 -18.252  -2.621  0.19 47.31           C  
ATOM     31  CG  ARG J   5      34.143 -17.748  -3.654  0.13 42.88           C  
ATOM     32  CD  ARG J   5      33.100 -18.831  -3.943  0.14 41.44           C  
ATOM     33  NE  ARG J   5      32.080 -18.371  -4.894  0.13 38.58           N  
ATOM     34  CZ  ARG J   5      31.061 -19.091  -5.350  0.12 35.01           C  
ATOM     35  NH1 ARG J   5      30.878 -20.326  -4.980  0.14 33.82           N  
ATOM     36  NH2 ARG J   5      30.206 -18.566  -6.194  0.14 31.14           N  
ATOM     37  N   GLU J   6      36.858 -16.704   0.030  0.28 54.97           N  
ATOM     38  CA  GLU J   6      37.399 -16.998   1.353  0.27 54.96           C  
ATOM     39  C   GLU J   6      36.634 -18.192   1.931  0.27 55.79           C  
ATOM     40  O   GLU J   6      35.480 -18.096   2.361  0.27 51.82           O  
ATOM     41  CB  GLU J   6      37.300 -15.783   2.282  0.26 50.35           C  
ATOM     42  CG  GLU J   6      38.430 -14.765   2.064  0.22 45.02           C  
ATOM     43  CD  GLU J   6      38.404 -13.643   3.105  0.23 42.12           C  
ATOM     44  OE1 GLU J   6      39.450 -12.979   3.257  0.22 38.66           O  
ATOM     45  OE2 GLU J   6      37.348 -13.444   3.748  0.23 39.73           O  
ATOM     46  N   ASN J   7      37.272 -19.319   1.883  0.48 61.80           N  
ATOM     47  CA  ASN J   7      36.737 -20.532   2.449  0.46 62.38           C  
ATOM     48  C   ASN J   7      36.835 -20.413   3.966  0.47 65.76           C  
ATOM     49  O   ASN J   7      37.870 -20.689   4.573  0.47 61.33           O  
ATOM     50  CB  ASN J   7      37.466 -21.765   1.874  0.47 54.77           C  
ATOM     51  CG  ASN J   7      36.700 -22.468   0.763  0.40 47.00           C  
ATOM     52  OD1 ASN J   7      35.503 -22.337   0.598  0.41 43.08           O  
ATOM     53  ND2 ASN J   7      37.388 -23.283  -0.006  0.40 42.41           N  
ATOM     54  N   VAL J   8      35.747 -20.029   4.572  0.69 70.24           N  
ATOM     55  CA  VAL J   8      35.639 -20.080   6.027  0.70 72.44           C  
ATOM     56  C   VAL J   8      35.849 -21.505   6.524  0.70 75.32           C  
ATOM     57  O   VAL J   8      35.347 -22.471   5.935  0.70 73.47           O  
ATOM     58  CB  VAL J   8      34.308 -19.525   6.563  0.69 66.34           C  
ATOM     59  CG1 VAL J   8      34.543 -18.125   7.123  0.61 59.85           C  
ATOM     60  CG2 VAL J   8      33.189 -19.466   5.531  0.61 59.34           C  
ATOM     61  N   SER J   9      36.573 -21.612   7.608  0.89 78.42           N  
ATOM     62  CA  SER J   9      36.894 -22.901   8.209  0.89 81.41           C  
ATOM     63  C   SER J   9      35.633 -23.655   8.653  0.89 82.26           C  
ATOM     64  O   SER J   9      34.599 -23.060   8.973  0.89 80.42           O  
ATOM     65  CB  SER J   9      37.867 -22.717   9.381  0.90 78.03           C  
ATOM     66  OG  SER J   9      37.231 -22.089  10.471  0.86 71.77           O  
ATOM     67  N   LEU J  10      35.738 -24.967   8.717  0.93 78.94           N  
ATOM     68  CA  LEU J  10      34.673 -25.807   9.259  0.93 79.82           C  
ATOM     69  C   LEU J  10      34.321 -25.405  10.693  0.93 81.53           C  
ATOM     70  O   LEU J  10      33.145 -25.331  11.044  0.93 80.72           O  
ATOM     71  CB  LEU J  10      35.115 -27.278   9.183  0.93 77.02           C  
ATOM     72  CG  LEU J  10      34.094 -28.278   9.770  0.87 74.22           C  
ATOM     73  CD1 LEU J  10      32.762 -28.248   9.011  0.87 71.09           C  
ATOM     74  CD2 LEU J  10      34.665 -29.690   9.708  0.86 70.29           C  
ATOM     75  N   PHE J  11      35.327 -25.100  11.487  0.98 85.18           N  
ATOM     76  CA  PHE J  11      35.132 -24.638  12.857  0.98 86.52           C  
ATOM     77  C   PHE J  11      34.253 -23.384  12.920  0.98 87.33           C  
ATOM     78  O   PHE J  11      33.295 -23.331  13.697  0.98 86.36           O  
ATOM     79  CB  PHE J  11      36.501 -24.368  13.495  0.97 85.01           C  
ATOM     80  CG  PHE J  11      36.388 -23.884  14.920  0.90 78.04           C  
ATOM     81  CD1 PHE J  11      36.442 -22.513  15.215  0.90 70.92           C  
ATOM     82  CD2 PHE J  11      36.183 -24.809  15.959  0.89 68.67           C  
ATOM     83  CE1 PHE J  11      36.296 -22.064  16.535  0.90 64.81           C  
ATOM     84  CE2 PHE J  11      36.033 -24.370  17.281  0.90 61.13           C  
ATOM     85  CZ  PHE J  11      36.094 -22.992  17.572  0.90 62.71           C  
ATOM     86  N   PHE J  12      34.512 -22.430  12.060  0.98 86.38           N  
ATOM     87  CA  PHE J  12      33.696 -21.221  11.994  0.98 86.96           C  
ATOM     88  C   PHE J  12      32.246 -21.518  11.593  0.98 87.34           C  
ATOM     89  O   PHE J  12      31.311 -20.977  12.190  0.98 86.13           O  
ATOM     90  CB  PHE J  12      34.342 -20.230  11.025  0.98 85.83           C  
ATOM     91  CG  PHE J  12      33.560 -18.946  10.903  0.97 86.82           C  
ATOM     92  CD1 PHE J  12      32.722 -18.723   9.792  0.96 83.27           C  
ATOM     93  CD2 PHE J  12      33.626 -17.984  11.928  0.96 83.69           C  
ATOM     94  CE1 PHE J  12      31.961 -17.548   9.698  0.96 82.46           C  
ATOM     95  CE2 PHE J  12      32.871 -16.805  11.842  0.96 82.44           C  
ATOM     96  CZ  PHE J  12      32.037 -16.584  10.720  0.96 83.48           C  
ATOM     97  N   LYS J  13      32.038 -22.419  10.647  0.99 82.44           N  
ATOM     98  CA  LYS J  13      30.682 -22.843  10.262  0.99 81.24           C  
ATOM     99  C   LYS J  13      29.949 -23.506  11.430  0.99 82.40           C  
ATOM    100  O   LYS J  13      28.800 -23.158  11.692  0.99 82.59           O  
ATOM    101  CB  LYS J  13      30.724 -23.779   9.045  0.98 78.65           C  
ATOM    102  CG  LYS J  13      31.209 -23.067   7.775  0.89 72.25           C  
ATOM    103  CD  LYS J  13      31.232 -24.037   6.584  0.87 69.01           C  
ATOM    104  CE  LYS J  13      31.752 -23.321   5.340  0.87 62.65           C  
ATOM    105  NZ  LYS J  13      31.834 -24.220   4.162  0.86 58.31           N  
ATOM    106  N   LEU J  14      30.614 -24.401  12.137  0.99 80.03           N  
ATOM    107  CA  LEU J  14      30.043 -25.064  13.315  0.99 80.06           C  
ATOM    108  C   LEU J  14      29.729 -24.070  14.439  0.99 81.66           C  
ATOM    109  O   LEU J  14      28.659 -24.146  15.046  0.99 83.33           O  
ATOM    110  CB  LEU J  14      31.004 -26.154  13.818  0.99 79.38           C  
ATOM    111  CG  LEU J  14      31.148 -27.373  12.886  0.97 76.48           C  
ATOM    112  CD1 LEU J  14      32.240 -28.294  13.430  0.96 73.62           C  
ATOM    113  CD2 LEU J  14      29.846 -28.173  12.775  0.96 72.58           C  
ATOM    114  N   TYR J  15      30.609 -23.131  14.657  1.00 86.88           N  
ATOM    115  CA  TYR J  15      30.361 -22.047  15.603  1.00 88.21           C  
ATOM    116  C   TYR J  15      29.107 -21.246  15.225  1.00 88.90           C  
ATOM    117  O   TYR J  15      28.205 -21.090  16.051  1.00 88.77           O  
ATOM    118  CB  TYR J  15      31.606 -21.153  15.680  1.00 88.51           C  
ATOM    119  CG  TYR J  15      31.359 -19.876  16.457  0.99 88.30           C  
ATOM    120  CD1 TYR J  15      31.144 -18.662  15.776  0.99 85.77           C  
ATOM    121  CD2 TYR J  15      31.298 -19.906  17.865  0.99 85.40           C  
ATOM    122  CE1 TYR J  15      30.873 -17.485  16.490  0.99 84.52           C  
ATOM    123  CE2 TYR J  15      31.027 -18.734  18.589  0.98 84.52           C  
ATOM    124  CZ  TYR J  15      30.816 -17.525  17.895  0.99 85.65           C  
ATOM    125  OH  TYR J  15      30.546 -16.368  18.598  0.99 82.88           O  
ATOM    126  N   CYS J  16      28.995 -20.839  13.975  1.00 85.61           N  
ATOM    127  CA  CYS J  16      27.807 -20.126  13.495  1.00 85.73           C  
ATOM    128  C   CYS J  16      26.524 -20.949  13.668  1.00 86.38           C  
ATOM    129  O   CYS J  16      25.511 -20.415  14.117  1.00 86.43           O  
ATOM    130  CB  CYS J  16      27.992 -19.732  12.023  1.00 85.83           C  
ATOM    131  SG  CYS J  16      29.228 -18.416  11.859  0.99 85.91           S  
ATOM    132  N   LEU J  17      26.573 -22.232  13.366  1.00 81.21           N  
ATOM    133  CA  LEU J  17      25.429 -23.134  13.546  1.00 79.86           C  
ATOM    134  C   LEU J  17      25.008 -23.252  15.014  1.00 81.13           C  
ATOM    135  O   LEU J  17      23.814 -23.201  15.321  1.00 81.38           O  
ATOM    136  CB  LEU J  17      25.779 -24.528  12.995  1.00 77.56           C  
ATOM    137  CG  LEU J  17      25.811 -24.612  11.459  0.99 72.86           C  
ATOM    138  CD1 LEU J  17      26.340 -25.979  11.024  0.99 67.81           C  
ATOM    139  CD2 LEU J  17      24.415 -24.424  10.875  0.99 67.85           C  
ATOM    140  N   THR J  18      25.972 -23.377  15.896  1.00 83.70           N  
ATOM    141  CA  THR J  18      25.719 -23.446  17.337  1.00 83.30           C  
ATOM    142  C   THR J  18      25.059 -22.161  17.828  1.00 84.57           C  
ATOM    143  O   THR J  18      24.004 -22.207  18.463  1.00 85.61           O  
ATOM    144  CB  THR J  18      27.022 -23.704  18.103  1.00 83.60           C  
ATOM    145  OG1 THR J  18      27.623 -24.889  17.634  0.99 82.11           O  
ATOM    146  CG2 THR J  18      26.779 -23.884  19.596  0.99 81.58           C  
ATOM    147  N   VAL J  19      25.623 -21.031  17.471  1.00 89.17           N  
ATOM    148  CA  VAL J  19      25.047 -19.729  17.835  1.00 89.97           C  
ATOM    149  C   VAL J  19      23.638 -19.575  17.269  1.00 91.07           C  
ATOM    150  O   VAL J  19      22.726 -19.225  18.014  1.00 91.10           O  
ATOM    151  CB  VAL J  19      25.947 -18.565  17.379  1.00 90.36           C  
ATOM    152  CG1 VAL J  19      25.277 -17.206  17.623  1.00 89.40           C  
ATOM    153  CG2 VAL J  19      27.271 -18.575  18.143  1.00 89.24           C  
ATOM    154  N   MET J  20      23.436 -19.895  16.003  1.00 86.04           N  
ATOM    155  CA  MET J  20      22.112 -19.817  15.386  1.00 85.06           C  
ATOM    156  C   MET J  20      21.075 -20.671  16.122  1.00 85.56           C  
ATOM    157  O   MET J  20      19.954 -20.217  16.335  1.00 85.48           O  
ATOM    158  CB  MET J  20      22.173 -20.267  13.920  1.00 82.58           C  
ATOM    159  CG  MET J  20      22.743 -19.183  13.000  1.00 76.87           C  
ATOM    160  SD  MET J  20      22.860 -19.695  11.256  1.00 72.54           S  
ATOM    161  CE  MET J  20      21.118 -20.001  10.871  1.00 64.11           C  
ATOM    162  N   THR J  21      21.443 -21.873  16.512  1.00 84.80           N  
ATOM    163  CA  THR J  21      20.538 -22.791  17.216  1.00 83.26           C  
ATOM    164  C   THR J  21      20.171 -22.256  18.600  1.00 84.14           C  
ATOM    165  O   THR J  21      18.988 -22.182  18.943  1.00 84.74           O  
ATOM    166  CB  THR J  21      21.164 -24.185  17.350  1.00 82.37           C  
ATOM    167  OG1 THR J  21      21.514 -24.656  16.069  1.00 78.41           O  
ATOM    168  CG2 THR J  21      20.192 -25.193  17.961  1.00 77.71           C  
ATOM    169  N   LEU J  22      21.163 -21.850  19.359  1.00 87.94           N  
ATOM    170  CA  LEU J  22      20.948 -21.302  20.697  1.00 88.31           C  
ATOM    171  C   LEU J  22      20.131 -20.010  20.650  1.00 89.69           C  
ATOM    172  O   LEU J  22      19.189 -19.844  21.427  1.00 90.79           O  
ATOM    173  CB  LEU J  22      22.311 -21.045  21.371  1.00 88.38           C  
ATOM    174  CG  LEU J  22      23.124 -22.307  21.705  0.99 85.05           C  
ATOM    175  CD1 LEU J  22      24.485 -21.884  22.257  0.99 82.70           C  
ATOM    176  CD2 LEU J  22      22.427 -23.187  22.745  0.99 81.84           C  
ATOM    177  N   VAL J  23      20.451 -19.146  19.723  1.00 93.36           N  
ATOM    178  CA  VAL J  23      19.718 -17.895  19.523  1.00 94.42           C  
ATOM    179  C   VAL J  23      18.277 -18.164  19.109  1.00 94.54           C  
ATOM    180  O   VAL J  23      17.378 -17.576  19.697  1.00 94.67           O  
ATOM    181  CB  VAL J  23      20.434 -16.986  18.505  1.00 94.67           C  
ATOM    182  CG1 VAL J  23      19.576 -15.801  18.068  1.00 92.65           C  
ATOM    183  CG2 VAL J  23      21.717 -16.411  19.112  1.00 92.85           C  
ATOM    184  N   ALA J  24      18.035 -19.065  18.169  1.00 88.43           N  
ATOM    185  CA  ALA J  24      16.679 -19.382  17.724  1.00 87.85           C  
ATOM    186  C   ALA J  24      15.810 -19.917  18.873  1.00 89.06           C  
ATOM    187  O   ALA J  24      14.664 -19.491  19.038  1.00 89.45           O  
ATOM    188  CB  ALA J  24      16.761 -20.385  16.568  1.00 86.23           C  
ATOM    189  N   ALA J  25      16.370 -20.806  19.682  1.00 88.62           N  
ATOM    190  CA  ALA J  25      15.679 -21.356  20.842  1.00 88.05           C  
ATOM    191  C   ALA J  25      15.402 -20.276  21.902  1.00 90.38           C  
ATOM    192  O   ALA J  25      14.260 -20.100  22.331  1.00 90.70           O  
ATOM    193  CB  ALA J  25      16.520 -22.511  21.401  1.00 86.47           C  
ATOM    194  N   ALA J  26      16.422 -19.545  22.279  1.00 93.93           N  
ATOM    195  CA  ALA J  26      16.316 -18.526  23.316  1.00 95.57           C  
ATOM    196  C   ALA J  26      15.406 -17.361  22.900  1.00 96.47           C  
ATOM    197  O   ALA J  26      14.577 -16.932  23.694  1.00 96.63           O  
ATOM    198  CB  ALA J  26      17.724 -18.040  23.669  1.00 95.62           C  
ATOM    199  N   TYR J  27      15.528 -16.908  21.671  1.00 95.71           N  
ATOM    200  CA  TYR J  27      14.738 -15.790  21.147  1.00 96.51           C  
ATOM    201  C   TYR J  27      13.244 -16.065  21.239  1.00 97.03           C  
ATOM    202  O   TYR J  27      12.498 -15.260  21.787  1.00 96.96           O  
ATOM    203  CB  TYR J  27      15.139 -15.517  19.692  1.00 96.25           C  
ATOM    204  CG  TYR J  27      14.258 -14.493  18.997  1.00 96.33           C  
ATOM    205  CD1 TYR J  27      13.262 -14.903  18.088  1.00 94.32           C  
ATOM    206  CD2 TYR J  27      14.416 -13.117  19.277  1.00 94.05           C  
ATOM    207  CE1 TYR J  27      12.446 -13.961  17.450  1.00 92.93           C  
ATOM    208  CE2 TYR J  27      13.605 -12.165  18.643  1.00 92.64           C  
ATOM    209  CZ  TYR J  27      12.622 -12.592  17.727  1.00 93.66           C  
ATOM    210  OH  TYR J  27      11.831 -11.661  17.087  1.00 91.68           O  
ATOM    211  N   THR J  28      12.807 -17.202  20.739  1.00 96.16           N  
ATOM    212  CA  THR J  28      11.380 -17.534  20.701  1.00 96.06           C  
ATOM    213  C   THR J  28      10.787 -17.617  22.108  1.00 96.31           C  
ATOM    214  O   THR J  28       9.717 -17.059  22.363  1.00 95.89           O  
ATOM    215  CB  THR J  28      11.154 -18.857  19.953  1.00 94.45           C  
ATOM    216  OG1 THR J  28      11.805 -18.834  18.695  1.00 85.42           O  
ATOM    217  CG2 THR J  28       9.679 -19.098  19.668  1.00 84.80           C  
ATOM    218  N   VAL J  29      11.488 -18.276  23.008  1.00 95.31           N  
ATOM    219  CA  VAL J  29      11.039 -18.438  24.398  1.00 94.99           C  
ATOM    220  C   VAL J  29      11.069 -17.109  25.152  1.00 95.69           C  
ATOM    221  O   VAL J  29      10.082 -16.748  25.795  1.00 95.76           O  
ATOM    222  CB  VAL J  29      11.883 -19.508  25.122  1.00 93.84           C  
ATOM    223  CG1 VAL J  29      11.502 -19.636  26.603  1.00 89.60           C  
ATOM    224  CG2 VAL J  29      11.682 -20.881  24.470  1.00 89.47           C  
ATOM    225  N   ALA J  30      12.156 -16.385  25.048  1.00 96.62           N  
ATOM    226  CA  ALA J  30      12.307 -15.105  25.735  1.00 97.19           C  
ATOM    227  C   ALA J  30      11.292 -14.072  25.232  1.00 97.43           C  
ATOM    228  O   ALA J  30      10.661 -13.391  26.034  1.00 97.33           O  
ATOM    229  CB  ALA J  30      13.748 -14.611  25.561  1.00 97.30           C  
ATOM    230  N   LEU J  31      11.100 -14.001  23.932  1.00 97.67           N  
ATOM    231  CA  LEU J  31      10.109 -13.103  23.345  1.00 98.00           C  
ATOM    232  C   LEU J  31       8.711 -13.464  23.842  1.00 97.87           C  
ATOM    233  O   LEU J  31       8.025 -12.604  24.388  1.00 97.65           O  
ATOM    234  CB  LEU J  31      10.245 -13.118  21.813  1.00 98.03           C  
ATOM    235  CG  LEU J  31       9.561 -11.940  21.093  1.00 97.47           C  
ATOM    236  CD1 LEU J  31      10.040 -11.881  19.647  1.00 95.41           C  
ATOM    237  CD2 LEU J  31       8.036 -12.035  21.058  1.00 95.60           C  
ATOM    238  N   ARG J  32       8.324 -14.731  23.726  1.00 97.02           N  
ATOM    239  CA  ARG J  32       7.022 -15.189  24.228  1.00 96.14           C  
ATOM    240  C   ARG J  32       6.817 -14.812  25.696  1.00 95.93           C  
ATOM    241  O   ARG J  32       5.755 -14.289  26.040  1.00 95.66           O  
ATOM    242  CB  ARG J  32       6.895 -16.706  24.017  1.00 95.32           C  
ATOM    243  CG  ARG J  32       5.582 -17.318  24.550  1.00 93.76           C  
ATOM    244  CD  ARG J  32       4.336 -16.690  23.922  1.00 92.94           C  
ATOM    245  NE  ARG J  32       3.119 -17.360  24.387  1.00 92.77           N  
ATOM    246  CZ  ARG J  32       1.875 -16.986  24.132  1.00 92.75           C  
ATOM    247  NH1 ARG J  32       1.602 -15.943  23.399  1.00 88.43           N  
ATOM    248  NH2 ARG J  32       0.872 -17.658  24.619  1.00 88.96           N  
ATOM    249  N   TYR J  33       7.810 -15.043  26.511  1.00 95.92           N  
ATOM    250  CA  TYR J  33       7.763 -14.670  27.922  1.00 95.82           C  
ATOM    251  C   TYR J  33       7.500 -13.169  28.096  1.00 96.12           C  
ATOM    252  O   TYR J  33       6.519 -12.790  28.736  1.00 95.80           O  
ATOM    253  CB  TYR J  33       9.065 -15.113  28.606  1.00 95.32           C  
ATOM    254  CG  TYR J  33       9.122 -14.726  30.069  0.99 93.94           C  
ATOM    255  CD1 TYR J  33       9.791 -13.555  30.472  0.99 91.23           C  
ATOM    256  CD2 TYR J  33       8.471 -15.522  31.038  0.99 90.78           C  
ATOM    257  CE1 TYR J  33       9.815 -13.177  31.819  0.99 89.05           C  
ATOM    258  CE2 TYR J  33       8.489 -15.153  32.391  0.99 89.32           C  
ATOM    259  CZ  TYR J  33       9.163 -13.978  32.775  0.99 89.41           C  
ATOM    260  OH  TYR J  33       9.188 -13.606  34.104  0.99 86.15           O  
ATOM    261  N   THR J  34       8.298 -12.334  27.464  1.00 97.23           N  
ATOM    262  CA  THR J  34       8.155 -10.872  27.602  1.00 97.29           C  
ATOM    263  C   THR J  34       6.818 -10.321  27.102  1.00 96.99           C  
ATOM    264  O   THR J  34       6.387  -9.267  27.554  1.00 96.54           O  
ATOM    265  CB  THR J  34       9.273 -10.100  26.886  1.00 97.20           C  
ATOM    266  OG1 THR J  34       9.283 -10.343  25.497  1.00 96.40           O  
ATOM    267  CG2 THR J  34      10.661 -10.403  27.445  1.00 96.37           C  
ATOM    268  N   ARG J  35       6.174 -11.018  26.175  1.00 97.07           N  
ATOM    269  CA  ARG J  35       4.878 -10.576  25.626  1.00 96.72           C  
ATOM    270  C   ARG J  35       3.675 -11.054  26.434  1.00 96.10           C  
ATOM    271  O   ARG J  35       2.567 -10.606  26.151  1.00 95.05           O  
ATOM    272  CB  ARG J  35       4.750 -11.008  24.149  1.00 96.63           C  
ATOM    273  CG  ARG J  35       5.774 -10.373  23.196  1.00 95.85           C  
ATOM    274  CD  ARG J  35       5.829  -8.843  23.258  1.00 95.77           C  
ATOM    275  NE  ARG J  35       4.576  -8.218  22.820  1.00 95.89           N  
ATOM    276  CZ  ARG J  35       4.299  -6.928  22.906  1.00 96.74           C  
ATOM    277  NH1 ARG J  35       5.124  -6.076  23.442  1.00 93.03           N  
ATOM    278  NH2 ARG J  35       3.172  -6.468  22.440  1.00 94.04           N  
ATOM    279  N   THR J  36       3.864 -11.945  27.374  1.00 95.62           N  
ATOM    280  CA  THR J  36       2.747 -12.619  28.058  1.00 94.27           C  
ATOM    281  C   THR J  36       2.783 -12.547  29.578  1.00 93.26           C  
ATOM    282  O   THR J  36       1.814 -12.964  30.208  1.00 91.03           O  
ATOM    283  CB  THR J  36       2.631 -14.087  27.627  1.00 92.76           C  
ATOM    284  OG1 THR J  36       3.827 -14.798  27.874  0.99 89.80           O  
ATOM    285  CG2 THR J  36       2.317 -14.223  26.137  0.99 89.70           C  
ATOM    286  N   THR J  37       3.848 -12.065  30.154  0.99 93.40           N  
ATOM    287  CA  THR J  37       4.032 -12.065  31.619  0.99 91.99           C  
ATOM    288  C   THR J  37       4.346 -10.699  32.224  0.99 91.27           C  
ATOM    289  O   THR J  37       4.515 -10.613  33.439  0.99 88.53           O  
ATOM    290  CB  THR J  37       5.116 -13.064  32.048  0.99 89.80           C  
ATOM    291  OG1 THR J  37       6.382 -12.656  31.575  0.98 83.68           O  
ATOM    292  CG2 THR J  37       4.859 -14.479  31.525  0.98 82.79           C  
ATOM    293  N   ALA J  38       4.451  -9.675  31.409  0.97 90.03           N  
ATOM    294  CA  ALA J  38       4.766  -8.336  31.885  0.97 89.39           C  
ATOM    295  C   ALA J  38       3.499  -7.609  32.363  0.97 89.96           C  
ATOM    296  O   ALA J  38       2.483  -7.628  31.672  0.97 87.08           O  
ATOM    297  CB  ALA J  38       5.488  -7.573  30.770  0.97 86.28           C  
ATOM    298  N   GLU J  39       3.604  -6.946  33.492  0.97 89.89           N  
ATOM    299  CA  GLU J  39       2.573  -6.003  33.946  0.97 90.27           C  
ATOM    300  C   GLU J  39       2.570  -4.740  33.077  0.97 91.60           C  
ATOM    301  O   GLU J  39       1.536  -4.317  32.574  0.97 89.27           O  
ATOM    302  CB  GLU J  39       2.817  -5.629  35.415  0.96 87.96           C  
ATOM    303  CG  GLU J  39       2.621  -6.807  36.375  0.75 76.26           C  
ATOM    304  CD  GLU J  39       2.835  -6.436  37.848  0.74 67.58           C  
ATOM    305  OE1 GLU J  39       2.599  -7.327  38.699  0.74 59.92           O  
ATOM    306  OE2 GLU J  39       3.248  -5.295  38.126  0.74 61.02           O  
ATOM    307  N   GLU J  40       3.750  -4.203  32.850  0.99 94.34           N  
ATOM    308  CA  GLU J  40       3.971  -3.113  31.906  0.99 95.07           C  
ATOM    309  C   GLU J  40       4.483  -3.682  30.583  0.99 95.49           C  
ATOM    310  O   GLU J  40       5.649  -4.087  30.455  0.99 94.48           O  
ATOM    311  CB  GLU J  40       4.960  -2.096  32.483  0.99 94.13           C  
ATOM    312  CG  GLU J  40       4.405  -1.355  33.706  0.95 88.75           C  
ATOM    313  CD  GLU J  40       5.369  -0.284  34.235  0.94 83.24           C  
ATOM    314  OE1 GLU J  40       5.043   0.321  35.281  0.94 75.77           O  
ATOM    315  OE2 GLU J  40       6.431  -0.068  33.608  0.94 77.32           O  
ATOM    316  N   LEU J  41       3.625  -3.725  29.593  1.00 96.63           N  
ATOM    317  CA  LEU J  41       3.967  -4.288  28.297  1.00 96.99           C  
ATOM    318  C   LEU J  41       4.660  -3.248  27.417  1.00 97.90           C  
ATOM    319  O   LEU J  41       4.058  -2.254  27.018  1.00 97.75           O  
ATOM    320  CB  LEU J  41       2.706  -4.872  27.638  1.00 95.78           C  
ATOM    321  CG  LEU J  41       3.009  -5.674  26.355  0.99 94.57           C  
ATOM    322  CD1 LEU J  41       3.833  -6.930  26.649  0.99 93.16           C  
ATOM    323  CD2 LEU J  41       1.701  -6.099  25.697  0.99 93.05           C  
ATOM    324  N   TYR J  42       5.897  -3.534  27.054  1.00 98.28           N  
ATOM    325  CA  TYR J  42       6.674  -2.698  26.145  1.00 98.58           C  
ATOM    326  C   TYR J  42       6.090  -2.679  24.720  1.00 98.62           C  
ATOM    327  O   TYR J  42       5.490  -3.652  24.248  1.00 98.50           O  
ATOM    328  CB  TYR J  42       8.142  -3.171  26.122  1.00 98.62           C  
ATOM    329  CG  TYR J  42       8.363  -4.527  25.466  1.00 98.69           C  
ATOM    330  CD1 TYR J  42       8.138  -5.710  26.198  1.00 98.49           C  
ATOM    331  CD2 TYR J  42       8.784  -4.617  24.122  1.00 98.48           C  
ATOM    332  CE1 TYR J  42       8.319  -6.965  25.602  1.00 98.35           C  
ATOM    333  CE2 TYR J  42       8.970  -5.868  23.514  1.00 98.32           C  
ATOM    334  CZ  TYR J  42       8.736  -7.040  24.259  1.00 98.47           C  
ATOM    335  OH  TYR J  42       8.910  -8.276  23.674  1.00 98.09           O  
ATOM    336  N   PHE J  43       6.385  -1.614  24.008  1.00 98.82           N  
ATOM    337  CA  PHE J  43       6.034  -1.488  22.592  1.00 98.87           C  
ATOM    338  C   PHE J  43       6.949  -2.371  21.735  1.00 98.89           C  
ATOM    339  O   PHE J  43       8.156  -2.133  21.624  1.00 98.81           O  
ATOM    340  CB  PHE J  43       6.123  -0.018  22.167  1.00 98.85           C  
ATOM    341  CG  PHE J  43       5.239   0.902  22.982  1.00 98.83           C  
ATOM    342  CD1 PHE J  43       3.843   0.872  22.802  1.00 98.60           C  
ATOM    343  CD2 PHE J  43       5.802   1.778  23.928  1.00 98.59           C  
ATOM    344  CE1 PHE J  43       3.015   1.710  23.558  1.00 98.38           C  
ATOM    345  CE2 PHE J  43       4.982   2.618  24.687  1.00 98.35           C  
ATOM    346  CZ  PHE J  43       3.584   2.585  24.500  1.00 98.52           C  
ATOM    347  N   SER J  44       6.393  -3.373  21.111  1.00 98.85           N  
ATOM    348  CA  SER J  44       7.171  -4.315  20.290  1.00 98.84           C  
ATOM    349  C   SER J  44       7.845  -3.649  19.089  1.00 98.90           C  
ATOM    350  O   SER J  44       8.951  -4.042  18.705  1.00 98.83           O  
ATOM    351  CB  SER J  44       6.283  -5.478  19.836  1.00 98.52           C  
ATOM    352  OG  SER J  44       5.188  -5.025  19.061  1.00 96.28           O  
ATOM    353  N   THR J  45       7.230  -2.633  18.536  1.00 98.90           N  
ATOM    354  CA  THR J  45       7.787  -1.849  17.427  1.00 98.92           C  
ATOM    355  C   THR J  45       9.097  -1.159  17.817  1.00 98.95           C  
ATOM    356  O   THR J  45      10.048  -1.161  17.030  1.00 98.91           O  
ATOM    357  CB  THR J  45       6.778  -0.797  16.940  1.00 98.83           C  
ATOM    358  OG1 THR J  45       6.397   0.031  18.018  1.00 97.86           O  
ATOM    359  CG2 THR J  45       5.518  -1.424  16.346  1.00 97.89           C  
ATOM    360  N   THR J  46       9.200  -0.670  19.036  1.00 98.97           N  
ATOM    361  CA  THR J  46      10.445  -0.067  19.532  1.00 98.97           C  
ATOM    362  C   THR J  46      11.566  -1.100  19.627  1.00 98.97           C  
ATOM    363  O   THR J  46      12.695  -0.820  19.225  1.00 98.94           O  
ATOM    364  CB  THR J  46      10.282   0.634  20.892  1.00 98.92           C  
ATOM    365  OG1 THR J  46      10.039  -0.281  21.927  1.00 98.09           O  
ATOM    366  CG2 THR J  46       9.153   1.667  20.907  1.00 98.00           C  
ATOM    367  N   ALA J  47      11.262  -2.315  20.064  1.00 98.97           N  
ATOM    368  CA  ALA J  47      12.245  -3.392  20.137  1.00 98.96           C  
ATOM    369  C   ALA J  47      12.790  -3.772  18.749  1.00 98.97           C  
ATOM    370  O   ALA J  47      13.993  -4.009  18.598  1.00 98.92           O  
ATOM    371  CB  ALA J  47      11.614  -4.592  20.855  1.00 98.91           C  
ATOM    372  N   VAL J  48      11.933  -3.785  17.744  1.00 98.96           N  
ATOM    373  CA  VAL J  48      12.351  -3.989  16.348  1.00 98.96           C  
ATOM    374  C   VAL J  48      13.282  -2.862  15.891  1.00 98.97           C  
ATOM    375  O   VAL J  48      14.349  -3.137  15.338  1.00 98.93           O  
ATOM    376  CB  VAL J  48      11.134  -4.136  15.411  1.00 98.91           C  
ATOM    377  CG1 VAL J  48      11.552  -4.276  13.946  1.00 98.59           C  
ATOM    378  CG2 VAL J  48      10.312  -5.383  15.763  1.00 98.65           C  
ATOM    379  N   CYS J  49      12.930  -1.627  16.170  1.00 98.96           N  
ATOM    380  CA  CYS J  49      13.750  -0.467  15.812  1.00 98.96           C  
ATOM    381  C   CYS J  49      15.129  -0.487  16.503  1.00 98.97           C  
ATOM    382  O   CYS J  49      16.165  -0.355  15.846  1.00 98.93           O  
ATOM    383  CB  CYS J  49      12.962   0.807  16.147  1.00 98.92           C  
ATOM    384  SG  CYS J  49      13.915   2.271  15.627  1.00 97.59           S  
ATOM    385  N   ILE J  50      15.158  -0.718  17.802  1.00 98.98           N  
ATOM    386  CA  ILE J  50      16.412  -0.782  18.564  1.00 98.97           C  
ATOM    387  C   ILE J  50      17.294  -1.948  18.096  1.00 98.98           C  
ATOM    388  O   ILE J  50      18.517  -1.824  18.060  1.00 98.94           O  
ATOM    389  CB  ILE J  50      16.113  -0.834  20.078  1.00 98.91           C  
ATOM    390  CG1 ILE J  50      15.464   0.479  20.591  1.00 96.82           C  
ATOM    391  CG2 ILE J  50      17.372  -1.129  20.911  1.00 96.76           C  
ATOM    392  CD1 ILE J  50      16.300   1.750  20.399  1.00 86.05           C  
ATOM    393  N   THR J  51      16.699  -3.045  17.670  1.00 98.95           N  
ATOM    394  CA  THR J  51      17.443  -4.149  17.057  1.00 98.95           C  
ATOM    395  C   THR J  51      18.180  -3.693  15.795  1.00 98.96           C  
ATOM    396  O   THR J  51      19.353  -4.031  15.621  1.00 98.91           O  
ATOM    397  CB  THR J  51      16.512  -5.333  16.753  1.00 98.85           C  
ATOM    398  OG1 THR J  51      15.939  -5.824  17.941  1.00 97.16           O  
ATOM    399  CG2 THR J  51      17.240  -6.506  16.108  1.00 97.57           C  
ATOM    400  N   GLU J  52      17.548  -2.899  14.944  1.00 98.96           N  
ATOM    401  CA  GLU J  52      18.213  -2.338  13.756  1.00 98.96           C  
ATOM    402  C   GLU J  52      19.373  -1.406  14.132  1.00 98.97           C  
ATOM    403  O   GLU J  52      20.448  -1.496  13.530  1.00 98.92           O  
ATOM    404  CB  GLU J  52      17.211  -1.589  12.854  1.00 98.88           C  
ATOM    405  CG  GLU J  52      16.093  -2.462  12.254  1.00 97.90           C  
ATOM    406  CD  GLU J  52      16.642  -3.656  11.470  1.00 97.14           C  
ATOM    407  OE1 GLU J  52      16.420  -4.807  11.931  1.00 92.60           O  
ATOM    408  OE2 GLU J  52      17.341  -3.477  10.456  1.00 93.06           O  
ATOM    409  N   VAL J  53      19.179  -0.595  15.148  1.00 98.96           N  
ATOM    410  CA  VAL J  53      20.239   0.293  15.660  1.00 98.96           C  
ATOM    411  C   VAL J  53      21.437  -0.517  16.155  1.00 98.96           C  
ATOM    412  O   VAL J  53      22.571  -0.253  15.752  1.00 98.92           O  
ATOM    413  CB  VAL J  53      19.711   1.224  16.770  1.00 98.94           C  
ATOM    414  CG1 VAL J  53      20.822   2.106  17.355  1.00 98.64           C  
ATOM    415  CG2 VAL J  53      18.612   2.154  16.246  1.00 98.66           C  
ATOM    416  N   ILE J  54      21.205  -1.522  16.973  1.00 98.95           N  
ATOM    417  CA  ILE J  54      22.290  -2.346  17.516  1.00 98.94           C  
ATOM    418  C   ILE J  54      23.023  -3.100  16.397  1.00 98.93           C  
ATOM    419  O   ILE J  54      24.257  -3.105  16.358  1.00 98.86           O  
ATOM    420  CB  ILE J  54      21.748  -3.297  18.606  1.00 98.88           C  
ATOM    421  CG1 ILE J  54      21.340  -2.460  19.842  1.00 98.47           C  
ATOM    422  CG2 ILE J  54      22.792  -4.360  18.992  1.00 98.50           C  
ATOM    423  CD1 ILE J  54      20.577  -3.252  20.908  1.00 96.40           C  
ATOM    424  N   LYS J  55      22.299  -3.687  15.464  1.00 98.96           N  
ATOM    425  CA  LYS J  55      22.903  -4.361  14.307  1.00 98.95           C  
ATOM    426  C   LYS J  55      23.740  -3.401  13.461  1.00 98.94           C  
ATOM    427  O   LYS J  55      24.819  -3.794  13.007  1.00 98.86           O  
ATOM    428  CB  LYS J  55      21.822  -5.017  13.437  1.00 98.91           C  
ATOM    429  CG  LYS J  55      21.222  -6.292  14.078  1.00 98.73           C  
ATOM    430  CD  LYS J  55      20.216  -6.993  13.152  1.00 98.29           C  
ATOM    431  CE  LYS J  55      19.030  -6.082  12.803  1.00 97.23           C  
ATOM    432  NZ  LYS J  55      18.100  -6.699  11.820  1.00 96.46           N  
ATOM    433  N   LEU J  56      23.274  -2.187  13.277  1.00 98.83           N  
ATOM    434  CA  LEU J  56      24.048  -1.151  12.593  1.00 98.75           C  
ATOM    435  C   LEU J  56      25.356  -0.861  13.332  1.00 98.73           C  
ATOM    436  O   LEU J  56      26.421  -0.938  12.724  1.00 98.53           O  
ATOM    437  CB  LEU J  56      23.199   0.128  12.436  1.00 98.57           C  
ATOM    438  CG  LEU J  56      23.975   1.320  11.825  1.00 98.15           C  
ATOM    439  CD1 LEU J  56      24.435   1.035  10.396  1.00 97.46           C  
ATOM    440  CD2 LEU J  56      23.101   2.563  11.808  1.00 97.32           C  
ATOM    441  N   LEU J  57      25.283  -0.591  14.622  1.00 98.83           N  
ATOM    442  CA  LEU J  57      26.468  -0.269  15.426  1.00 98.81           C  
ATOM    443  C   LEU J  57      27.497  -1.403  15.406  1.00 98.72           C  
ATOM    444  O   LEU J  57      28.687  -1.160  15.184  1.00 98.54           O  
ATOM    445  CB  LEU J  57      26.042   0.044  16.871  1.00 98.79           C  
ATOM    446  CG  LEU J  57      25.186   1.314  17.047  1.00 97.73           C  
ATOM    447  CD1 LEU J  57      24.809   1.461  18.520  1.00 96.72           C  
ATOM    448  CD2 LEU J  57      25.908   2.583  16.601  1.00 96.76           C  
ATOM    449  N   ILE J  58      27.046  -2.627  15.560  1.00 98.81           N  
ATOM    450  CA  ILE J  58      27.925  -3.800  15.475  1.00 98.70           C  
ATOM    451  C   ILE J  58      28.531  -3.922  14.069  1.00 98.62           C  
ATOM    452  O   ILE J  58      29.730  -4.156  13.932  1.00 98.45           O  
ATOM    453  CB  ILE J  58      27.173  -5.085  15.889  1.00 98.62           C  
ATOM    454  CG1 ILE J  58      26.781  -5.024  17.384  1.00 98.31           C  
ATOM    455  CG2 ILE J  58      28.037  -6.334  15.628  1.00 98.29           C  
ATOM    456  CD1 ILE J  58      25.772  -6.105  17.811  1.00 97.30           C  
ATOM    457  N   SER J  59      27.745  -3.733  13.034  1.00 98.64           N  
ATOM    458  CA  SER J  59      28.229  -3.822  11.646  1.00 98.56           C  
ATOM    459  C   SER J  59      29.256  -2.738  11.316  1.00 98.40           C  
ATOM    460  O   SER J  59      30.239  -3.024  10.636  1.00 98.14           O  
ATOM    461  CB  SER J  59      27.068  -3.750  10.655  1.00 98.52           C  
ATOM    462  OG  SER J  59      26.165  -4.814  10.891  1.00 97.88           O  
ATOM    463  N   VAL J  60      29.073  -1.544  11.836  1.00 98.24           N  
ATOM    464  CA  VAL J  60      30.064  -0.460  11.733  1.00 97.95           C  
ATOM    465  C   VAL J  60      31.368  -0.855  12.430  1.00 97.97           C  
ATOM    466  O   VAL J  60      32.445  -0.703  11.853  1.00 97.76           O  
ATOM    467  CB  VAL J  60      29.495   0.860  12.300  1.00 97.46           C  
ATOM    468  CG1 VAL J  60      30.558   1.955  12.436  1.00 96.77           C  
ATOM    469  CG2 VAL J  60      28.392   1.413  11.391  1.00 96.71           C  
ATOM    470  N   GLY J  61      31.278  -1.419  13.617  1.00 98.25           N  
ATOM    471  CA  GLY J  61      32.456  -1.924  14.328  1.00 98.27           C  
ATOM    472  C   GLY J  61      33.171  -3.054  13.578  1.00 98.27           C  
ATOM    473  O   GLY J  61      34.400  -3.073  13.503  1.00 98.16           O  
ATOM    474  N   LEU J  62      32.423  -3.948  12.984  1.00 98.15           N  
ATOM    475  CA  LEU J  62      32.981  -5.044  12.187  1.00 98.05           C  
ATOM    476  C   LEU J  62      33.593  -4.553  10.871  1.00 97.98           C  
ATOM    477  O   LEU J  62      34.649  -5.053  10.487  1.00 97.73           O  
ATOM    478  CB  LEU J  62      31.903  -6.117  11.955  1.00 97.91           C  
ATOM    479  CG  LEU J  62      31.526  -6.885  13.239  1.00 97.26           C  
ATOM    480  CD1 LEU J  62      30.305  -7.750  12.988  1.00 96.11           C  
ATOM    481  CD2 LEU J  62      32.653  -7.800  13.727  1.00 96.11           C  
ATOM    482  N   LEU J  63      33.012  -3.548  10.250  1.00 97.84           N  
ATOM    483  CA  LEU J  63      33.628  -2.903   9.089  1.00 97.65           C  
ATOM    484  C   LEU J  63      34.948  -2.216   9.462  1.00 97.75           C  
ATOM    485  O   LEU J  63      35.929  -2.327   8.729  1.00 97.62           O  
ATOM    486  CB  LEU J  63      32.646  -1.893   8.471  1.00 97.34           C  
ATOM    487  CG  LEU J  63      33.216  -1.177   7.226  1.00 96.83           C  
ATOM    488  CD1 LEU J  63      33.508  -2.151   6.081  1.00 96.20           C  
ATOM    489  CD2 LEU J  63      32.228  -0.132   6.729  1.00 96.06           C  
ATOM    490  N   ALA J  64      34.984  -1.547  10.591  1.00 97.76           N  
ATOM    491  CA  ALA J  64      36.219  -0.943  11.091  1.00 97.80           C  
ATOM    492  C   ALA J  64      37.308  -2.000  11.315  1.00 98.04           C  
ATOM    493  O   ALA J  64      38.455  -1.810  10.902  1.00 97.96           O  
ATOM    494  CB  ALA J  64      35.903  -0.174  12.380  1.00 97.58           C  
ATOM    495  N   LYS J  65      36.934  -3.128  11.883  1.00 98.15           N  
ATOM    496  CA  LYS J  65      37.844  -4.265  12.066  1.00 98.17           C  
ATOM    497  C   LYS J  65      38.309  -4.861  10.727  1.00 98.18           C  
ATOM    498  O   LYS J  65      39.493  -5.146  10.570  1.00 97.88           O  
ATOM    499  CB  LYS J  65      37.156  -5.313  12.949  1.00 98.02           C  
ATOM    500  CG  LYS J  65      38.097  -6.469  13.303  0.94 94.82           C  
ATOM    501  CD  LYS J  65      37.388  -7.514  14.171  0.92 89.42           C  
ATOM    502  CE  LYS J  65      38.336  -8.680  14.434  0.89 80.90           C  
ATOM    503  NZ  LYS J  65      37.681  -9.768  15.198  0.87 71.67           N  
ATOM    504  N   GLU J  66      37.413  -5.035   9.798  1.00 97.96           N  
ATOM    505  CA  GLU J  66      37.701  -5.601   8.470  1.00 97.66           C  
ATOM    506  C   GLU J  66      38.653  -4.703   7.661  1.00 97.72           C  
ATOM    507  O   GLU J  66      39.604  -5.188   7.052  1.00 97.03           O  
ATOM    508  CB  GLU J  66      36.373  -5.813   7.721  1.00 96.88           C  
ATOM    509  CG  GLU J  66      36.535  -6.511   6.355  1.00 95.37           C  
ATOM    510  CD  GLU J  66      35.173  -6.656   5.656  1.00 94.85           C  
ATOM    511  OE1 GLU J  66      34.683  -7.802   5.521  0.99 89.78           O  
ATOM    512  OE2 GLU J  66      34.571  -5.628   5.262  0.99 90.59           O  
ATOM    513  N   THR J  67      38.423  -3.413   7.683  1.00 97.86           N  
ATOM    514  CA  THR J  67      39.271  -2.446   6.961  1.00 97.67           C  
ATOM    515  C   THR J  67      40.636  -2.260   7.617  1.00 97.82           C  
ATOM    516  O   THR J  67      41.607  -1.937   6.924  1.00 97.10           O  
ATOM    517  CB  THR J  67      38.577  -1.092   6.801  1.00 96.79           C  
ATOM    518  OG1 THR J  67      38.150  -0.587   8.044  1.00 93.34           O  
ATOM    519  CG2 THR J  67      37.357  -1.180   5.884  1.00 93.04           C  
ATOM    520  N   GLY J  68      40.724  -2.459   8.919  1.00 97.34           N  
ATOM    521  CA  GLY J  68      41.982  -2.485   9.668  1.00 97.40           C  
ATOM    522  C   GLY J  68      42.685  -1.138   9.854  1.00 97.84           C  
ATOM    523  O   GLY J  68      43.731  -1.080  10.500  1.00 96.08           O  
ATOM    524  N   SER J  69      42.160  -0.064   9.300  0.99 97.62           N  
ATOM    525  CA  SER J  69      42.708   1.284   9.503  0.99 97.46           C  
ATOM    526  C   SER J  69      41.621   2.352   9.424  0.99 97.70           C  
ATOM    527  O   SER J  69      40.656   2.215   8.669  0.99 96.87           O  
ATOM    528  CB  SER J  69      43.822   1.592   8.491  0.99 96.02           C  
ATOM    529  OG  SER J  69      43.315   1.767   7.182  0.98 89.77           O  
ATOM    530  N   LEU J  70      41.818   3.425  10.147  1.00 97.94           N  
ATOM    531  CA  LEU J  70      40.863   4.535  10.173  1.00 97.74           C  
ATOM    532  C   LEU J  70      40.668   5.166   8.787  1.00 97.93           C  
ATOM    533  O   LEU J  70      39.550   5.515   8.417  1.00 97.46           O  
ATOM    534  CB  LEU J  70      41.353   5.576  11.199  0.99 97.17           C  
ATOM    535  CG  LEU J  70      40.404   6.781  11.384  0.97 93.22           C  
ATOM    536  CD1 LEU J  70      39.025   6.353  11.886  0.97 89.57           C  
ATOM    537  CD2 LEU J  70      41.005   7.765  12.376  0.97 88.63           C  
ATOM    538  N   GLY J  71      41.736   5.276   8.026  1.00 98.21           N  
ATOM    539  CA  GLY J  71      41.681   5.820   6.665  1.00 98.08           C  
ATOM    540  C   GLY J  71      40.830   4.961   5.735  1.00 98.10           C  
ATOM    541  O   GLY J  71      39.900   5.469   5.115  1.00 97.49           O  
ATOM    542  N   ARG J  72      41.091   3.665   5.710  1.00 98.11           N  
ATOM    543  CA  ARG J  72      40.303   2.717   4.901  1.00 97.82           C  
ATOM    544  C   ARG J  72      38.855   2.628   5.373  1.00 97.68           C  
ATOM    545  O   ARG J  72      37.957   2.586   4.545  1.00 97.18           O  
ATOM    546  CB  ARG J  72      40.969   1.330   4.899  1.00 97.35           C  
ATOM    547  CG  ARG J  72      42.169   1.276   3.935  0.92 93.20           C  
ATOM    548  CD  ARG J  72      42.728  -0.142   3.787  0.92 90.04           C  
ATOM    549  NE  ARG J  72      43.758  -0.455   4.781  0.91 80.43           N  
ATOM    550  CZ  ARG J  72      44.387  -1.611   4.892  0.90 73.79           C  
ATOM    551  NH1 ARG J  72      44.043  -2.649   4.170  0.91 65.38           N  
ATOM    552  NH2 ARG J  72      45.381  -1.760   5.717  0.90 64.90           N  
ATOM    553  N   PHE J  73      38.651   2.650   6.668  1.00 97.98           N  
ATOM    554  CA  PHE J  73      37.310   2.664   7.245  1.00 97.79           C  
ATOM    555  C   PHE J  73      36.504   3.891   6.800  1.00 97.61           C  
ATOM    556  O   PHE J  73      35.396   3.751   6.280  1.00 97.17           O  
ATOM    557  CB  PHE J  73      37.428   2.599   8.770  1.00 97.43           C  
ATOM    558  CG  PHE J  73      36.107   2.765   9.481  1.00 97.27           C  
ATOM    559  CD1 PHE J  73      35.839   3.931  10.223  1.00 96.18           C  
ATOM    560  CD2 PHE J  73      35.125   1.767   9.380  1.00 96.34           C  
ATOM    561  CE1 PHE J  73      34.603   4.091  10.863  1.00 95.60           C  
ATOM    562  CE2 PHE J  73      33.888   1.922  10.014  1.00 95.62           C  
ATOM    563  CZ  PHE J  73      33.627   3.088  10.763  1.00 95.30           C  
ATOM    564  N   LYS J  74      37.080   5.066   6.930  1.00 97.47           N  
ATOM    565  CA  LYS J  74      36.438   6.305   6.471  1.00 97.08           C  
ATOM    566  C   LYS J  74      36.182   6.303   4.965  1.00 96.91           C  
ATOM    567  O   LYS J  74      35.099   6.699   4.546  1.00 96.55           O  
ATOM    568  CB  LYS J  74      37.289   7.522   6.850  1.00 96.73           C  
ATOM    569  CG  LYS J  74      37.214   7.851   8.347  0.93 89.48           C  
ATOM    570  CD  LYS J  74      38.079   9.079   8.652  0.92 85.82           C  
ATOM    571  CE  LYS J  74      37.986   9.451  10.129  0.91 76.64           C  
ATOM    572  NZ  LYS J  74      38.756  10.679  10.441  0.90 69.25           N  
ATOM    573  N   ALA J  75      37.148   5.843   4.185  1.00 97.56           N  
ATOM    574  CA  ALA J  75      36.987   5.720   2.737  1.00 97.12           C  
ATOM    575  C   ALA J  75      35.839   4.767   2.385  1.00 96.75           C  
ATOM    576  O   ALA J  75      34.954   5.138   1.626  1.00 96.04           O  
ATOM    577  CB  ALA J  75      38.317   5.270   2.125  1.00 96.78           C  
ATOM    578  N   SER J  76      35.797   3.604   3.009  1.00 97.00           N  
ATOM    579  CA  SER J  76      34.728   2.627   2.789  1.00 96.55           C  
ATOM    580  C   SER J  76      33.349   3.184   3.146  1.00 96.02           C  
ATOM    581  O   SER J  76      32.402   3.013   2.380  1.00 94.68           O  
ATOM    582  CB  SER J  76      35.006   1.352   3.588  1.00 96.06           C  
ATOM    583  OG  SER J  76      34.039   0.366   3.287  0.99 91.46           O  
ATOM    584  N   LEU J  77      33.227   3.885   4.255  1.00 95.25           N  
ATOM    585  CA  LEU J  77      31.965   4.540   4.614  1.00 94.49           C  
ATOM    586  C   LEU J  77      31.575   5.631   3.610  1.00 94.17           C  
ATOM    587  O   LEU J  77      30.415   5.704   3.203  1.00 93.34           O  
ATOM    588  CB  LEU J  77      32.058   5.137   6.030  1.00 93.89           C  
ATOM    589  CG  LEU J  77      32.040   4.122   7.179  0.99 92.28           C  
ATOM    590  CD1 LEU J  77      32.183   4.874   8.501  0.99 90.33           C  
ATOM    591  CD2 LEU J  77      30.745   3.314   7.225  0.99 89.98           C  
ATOM    592  N   SER J  78      32.527   6.445   3.221  1.00 95.66           N  
ATOM    593  CA  SER J  78      32.266   7.529   2.273  1.00 95.33           C  
ATOM    594  C   SER J  78      31.822   7.002   0.912  1.00 95.03           C  
ATOM    595  O   SER J  78      30.822   7.469   0.367  1.00 93.82           O  
ATOM    596  CB  SER J  78      33.516   8.393   2.113  1.00 94.55           C  
ATOM    597  OG  SER J  78      33.232   9.526   1.317  0.99 80.62           O  
ATOM    598  N   GLU J  79      32.531   6.021   0.388  1.00 95.11           N  
ATOM    599  CA  GLU J  79      32.257   5.450  -0.928  1.00 94.22           C  
ATOM    600  C   GLU J  79      30.979   4.603  -0.931  1.00 93.55           C  
ATOM    601  O   GLU J  79      30.087   4.806  -1.756  1.00 91.45           O  
ATOM    602  CB  GLU J  79      33.482   4.631  -1.349  1.00 93.19           C  
ATOM    603  CG  GLU J  79      33.365   4.085  -2.779  0.94 81.94           C  
ATOM    604  CD  GLU J  79      34.601   3.279  -3.204  0.94 75.66           C  
ATOM    605  OE1 GLU J  79      34.641   2.877  -4.388  0.94 68.86           O  
ATOM    606  OE2 GLU J  79      35.495   3.055  -2.361  0.94 68.47           O  
ATOM    607  N   ASN J  80      30.862   3.692   0.013  1.00 89.87           N  
ATOM    608  CA  ASN J  80      29.838   2.645  -0.033  1.00 87.61           C  
ATOM    609  C   ASN J  80      28.546   2.993   0.702  1.00 86.69           C  
ATOM    610  O   ASN J  80      27.532   2.322   0.493  1.00 84.09           O  
ATOM    611  CB  ASN J  80      30.413   1.336   0.512  0.99 85.85           C  
ATOM    612  CG  ASN J  80      31.589   0.843  -0.307  0.98 85.08           C  
ATOM    613  OD1 ASN J  80      31.426   0.335  -1.398  0.98 78.77           O  
ATOM    614  ND2 ASN J  80      32.784   0.983   0.209  0.98 78.95           N  
ATOM    615  N   VAL J  81      28.577   3.979   1.561  0.99 86.60           N  
ATOM    616  CA  VAL J  81      27.377   4.387   2.301  0.99 84.48           C  
ATOM    617  C   VAL J  81      26.881   5.734   1.810  0.99 84.22           C  
ATOM    618  O   VAL J  81      25.759   5.823   1.320  0.99 82.07           O  
ATOM    619  CB  VAL J  81      27.587   4.359   3.832  0.99 82.55           C  
ATOM    620  CG1 VAL J  81      26.273   4.646   4.561  0.97 77.37           C  
ATOM    621  CG2 VAL J  81      28.127   3.006   4.302  0.97 76.50           C  
ATOM    622  N   LEU J  82      27.708   6.748   1.893  0.98 84.76           N  
ATOM    623  CA  LEU J  82      27.305   8.101   1.499  0.99 82.71           C  
ATOM    624  C   LEU J  82      27.298   8.274  -0.024  0.98 83.18           C  
ATOM    625  O   LEU J  82      26.399   8.914  -0.573  0.98 80.24           O  
ATOM    626  CB  LEU J  82      28.229   9.129   2.176  0.98 79.80           C  
ATOM    627  CG  LEU J  82      28.237   9.084   3.716  0.93 74.08           C  
ATOM    628  CD1 LEU J  82      29.290  10.059   4.253  0.93 67.98           C  
ATOM    629  CD2 LEU J  82      26.883   9.467   4.311  0.93 66.98           C  
ATOM    630  N   GLY J  83      28.261   7.687  -0.695  0.99 87.01           N  
ATOM    631  CA  GLY J  83      28.433   7.781  -2.147  0.99 86.72           C  
ATOM    632  C   GLY J  83      27.606   6.786  -2.961  0.99 87.23           C  
ATOM    633  O   GLY J  83      27.630   6.836  -4.190  0.99 83.39           O  
ATOM    634  N   SER J  84      26.849   5.908  -2.329  0.99 87.46           N  
ATOM    635  CA  SER J  84      26.122   4.832  -3.015  0.99 87.43           C  
ATOM    636  C   SER J  84      24.603   4.861  -2.802  0.99 89.04           C  
ATOM    637  O   SER J  84      24.018   3.868  -2.346  0.99 87.76           O  
ATOM    638  CB  SER J  84      26.731   3.472  -2.653  0.99 83.55           C  
ATOM    639  OG  SER J  84      28.050   3.392  -3.143  0.97 75.46           O  
ATOM    640  N   PRO J  85      23.918   5.930  -3.181  1.00 93.38           N  
ATOM    641  CA  PRO J  85      22.473   6.041  -2.954  1.00 93.68           C  
ATOM    642  C   PRO J  85      21.664   4.952  -3.663  1.00 94.52           C  
ATOM    643  O   PRO J  85      20.643   4.500  -3.140  1.00 93.76           O  
ATOM    644  CB  PRO J  85      22.095   7.440  -3.454  1.00 92.20           C  
ATOM    645  CG  PRO J  85      23.181   7.780  -4.472  0.99 88.97           C  
ATOM    646  CD  PRO J  85      24.417   7.115  -3.875  0.99 92.11           C  
ATOM    647  N   LYS J  86      22.128   4.486  -4.818  1.00 93.89           N  
ATOM    648  CA  LYS J  86      21.477   3.379  -5.536  1.00 93.68           C  
ATOM    649  C   LYS J  86      21.522   2.072  -4.746  1.00 94.01           C  
ATOM    650  O   LYS J  86      20.556   1.315  -4.760  1.00 92.94           O  
ATOM    651  CB  LYS J  86      22.128   3.177  -6.909  1.00 92.61           C  
ATOM    652  CG  LYS J  86      21.851   4.341  -7.873  0.79 81.47           C  
ATOM    653  CD  LYS J  86      22.468   4.059  -9.252  0.74 75.54           C  
ATOM    654  CE  LYS J  86      22.189   5.220 -10.207  0.72 64.70           C  
ATOM    655  NZ  LYS J  86      22.821   5.025 -11.534  0.69 57.24           N  
ATOM    656  N   GLU J  87      22.621   1.824  -4.066  1.00 92.24           N  
ATOM    657  CA  GLU J  87      22.773   0.610  -3.259  1.00 91.41           C  
ATOM    658  C   GLU J  87      21.944   0.696  -1.975  1.00 92.77           C  
ATOM    659  O   GLU J  87      21.301  -0.285  -1.596  1.00 92.08           O  
ATOM    660  CB  GLU J  87      24.258   0.348  -2.960  1.00 88.84           C  
ATOM    661  CG  GLU J  87      25.112   0.154  -4.233  0.98 84.60           C  
ATOM    662  CD  GLU J  87      24.604  -1.003  -5.101  0.98 81.43           C  
ATOM    663  OE1 GLU J  87      24.213  -0.761  -6.260  0.98 76.24           O  
ATOM    664  OE2 GLU J  87      24.557  -2.154  -4.622  0.98 76.49           O  
ATOM    665  N   LEU J  88      21.860   1.862  -1.379  1.00 94.51           N  
ATOM    666  CA  LEU J  88      20.920   2.121  -0.283  1.00 94.84           C  
ATOM    667  C   LEU J  88      19.470   1.901  -0.732  1.00 95.47           C  
ATOM    668  O   LEU J  88      18.709   1.217  -0.046  1.00 95.22           O  
ATOM    669  CB  LEU J  88      21.108   3.554   0.249  1.00 93.88           C  
ATOM    670  CG  LEU J  88      22.447   3.821   0.965  0.99 89.56           C  
ATOM    671  CD1 LEU J  88      22.572   5.306   1.292  0.99 85.60           C  
ATOM    672  CD2 LEU J  88      22.550   3.040   2.273  0.99 84.93           C  
ATOM    673  N   ALA J  89      19.112   2.401  -1.890  1.00 95.87           N  
ATOM    674  CA  ALA J  89      17.773   2.218  -2.448  1.00 95.90           C  
ATOM    675  C   ALA J  89      17.440   0.743  -2.714  1.00 96.34           C  
ATOM    676  O   ALA J  89      16.334   0.301  -2.409  1.00 95.82           O  
ATOM    677  CB  ALA J  89      17.640   3.062  -3.718  1.00 95.30           C  
ATOM    678  N   LYS J  90      18.384  -0.037  -3.218  1.00 96.15           N  
ATOM    679  CA  LYS J  90      18.175  -1.485  -3.386  1.00 95.61           C  
ATOM    680  C   LYS J  90      17.911  -2.175  -2.050  1.00 96.28           C  
ATOM    681  O   LYS J  90      17.035  -3.033  -1.962  1.00 95.62           O  
ATOM    682  CB  LYS J  90      19.398  -2.137  -4.036  1.00 93.91           C  
ATOM    683  CG  LYS J  90      19.539  -1.843  -5.537  0.98 88.78           C  
ATOM    684  CD  LYS J  90      20.879  -2.433  -6.002  0.97 86.32           C  
ATOM    685  CE  LYS J  90      21.266  -1.993  -7.405  0.96 80.70           C  
ATOM    686  NZ  LYS J  90      22.657  -2.431  -7.686  0.96 73.53           N  
ATOM    687  N   LEU J  91      18.650  -1.801  -1.038  1.00 96.91           N  
ATOM    688  CA  LEU J  91      18.530  -2.428   0.277  1.00 97.24           C  
ATOM    689  C   LEU J  91      17.384  -1.866   1.122  1.00 97.80           C  
ATOM    690  O   LEU J  91      17.004  -2.501   2.107  1.00 97.54           O  
ATOM    691  CB  LEU J  91      19.889  -2.380   0.990  1.00 96.49           C  
ATOM    692  CG  LEU J  91      20.929  -3.308   0.324  1.00 95.44           C  
ATOM    693  CD1 LEU J  91      22.268  -3.155   1.004  1.00 93.97           C  
ATOM    694  CD2 LEU J  91      20.550  -4.789   0.418  1.00 94.00           C  
ATOM    695  N   SER J  92      16.774  -0.783   0.719  1.00 97.51           N  
ATOM    696  CA  SER J  92      15.532  -0.313   1.341  1.00 97.72           C  
ATOM    697  C   SER J  92      14.374  -1.301   1.150  1.00 98.34           C  
ATOM    698  O   SER J  92      13.520  -1.417   2.031  1.00 98.31           O  
ATOM    699  CB  SER J  92      15.151   1.074   0.824  1.00 96.64           C  
ATOM    700  OG  SER J  92      14.655   1.030  -0.503  1.00 88.66           O  
ATOM    701  N   VAL J  93      14.387  -2.059   0.063  1.00 98.33           N  
ATOM    702  CA  VAL J  93      13.355  -3.076  -0.192  1.00 98.44           C  
ATOM    703  C   VAL J  93      13.387  -4.194   0.858  1.00 98.70           C  
ATOM    704  O   VAL J  93      12.387  -4.363   1.562  1.00 98.59           O  
ATOM    705  CB  VAL J  93      13.428  -3.625  -1.632  1.00 97.96           C  
ATOM    706  CG1 VAL J  93      12.375  -4.710  -1.877  1.00 96.87           C  
ATOM    707  CG2 VAL J  93      13.227  -2.504  -2.655  1.00 96.84           C  
ATOM    708  N   PRO J  94      14.489  -4.937   1.025  1.00 98.74           N  
ATOM    709  CA  PRO J  94      14.529  -5.934   2.091  1.00 98.77           C  
ATOM    710  C   PRO J  94      14.433  -5.313   3.489  1.00 98.89           C  
ATOM    711  O   PRO J  94      13.885  -5.962   4.371  1.00 98.81           O  
ATOM    712  CB  PRO J  94      15.831  -6.719   1.889  1.00 98.27           C  
ATOM    713  CG  PRO J  94      16.728  -5.736   1.144  1.00 96.77           C  
ATOM    714  CD  PRO J  94      15.728  -4.961   0.283  1.00 98.29           C  
ATOM    715  N   SER J  95      14.870  -4.090   3.691  1.00 98.61           N  
ATOM    716  CA  SER J  95      14.668  -3.381   4.969  1.00 98.59           C  
ATOM    717  C   SER J  95      13.193  -3.247   5.326  1.00 98.84           C  
ATOM    718  O   SER J  95      12.801  -3.574   6.447  1.00 98.72           O  
ATOM    719  CB  SER J  95      15.251  -1.964   4.921  1.00 96.94           C  
ATOM    720  OG  SER J  95      16.649  -2.003   4.793  1.00 84.81           O  
ATOM    721  N   LEU J  96      12.382  -2.809   4.385  1.00 98.89           N  
ATOM    722  CA  LEU J  96      10.938  -2.690   4.588  1.00 98.89           C  
ATOM    723  C   LEU J  96      10.303  -4.057   4.857  1.00 98.93           C  
ATOM    724  O   LEU J  96       9.498  -4.210   5.780  1.00 98.86           O  
ATOM    725  CB  LEU J  96      10.323  -2.014   3.347  1.00 98.73           C  
ATOM    726  CG  LEU J  96       8.782  -1.924   3.375  0.99 90.62           C  
ATOM    727  CD1 LEU J  96       8.273  -1.083   4.546  0.99 88.98           C  
ATOM    728  CD2 LEU J  96       8.284  -1.301   2.072  0.99 89.67           C  
ATOM    729  N   VAL J  97      10.672  -5.049   4.079  1.00 98.95           N  
ATOM    730  CA  VAL J  97      10.103  -6.395   4.220  1.00 98.96           C  
ATOM    731  C   VAL J  97      10.514  -7.038   5.550  1.00 98.97           C  
ATOM    732  O   VAL J  97       9.676  -7.655   6.208  1.00 98.93           O  
ATOM    733  CB  VAL J  97      10.468  -7.268   3.008  1.00 98.92           C  
ATOM    734  CG1 VAL J  97       9.894  -8.681   3.136  1.00 98.65           C  
ATOM    735  CG2 VAL J  97       9.905  -6.673   1.709  1.00 98.64           C  
ATOM    736  N   TYR J  98      11.750  -6.853   5.981  1.00 98.97           N  
ATOM    737  CA  TYR J  98      12.185  -7.312   7.300  1.00 98.97           C  
ATOM    738  C   TYR J  98      11.540  -6.532   8.446  1.00 98.97           C  
ATOM    739  O   TYR J  98      11.238  -7.135   9.470  1.00 98.94           O  
ATOM    740  CB  TYR J  98      13.715  -7.268   7.425  1.00 98.95           C  
ATOM    741  CG  TYR J  98      14.452  -8.441   6.803  1.00 98.92           C  
ATOM    742  CD1 TYR J  98      14.070  -9.769   7.100  1.00 98.85           C  
ATOM    743  CD2 TYR J  98      15.562  -8.215   5.963  1.00 98.81           C  
ATOM    744  CE1 TYR J  98      14.775 -10.858   6.562  1.00 98.68           C  
ATOM    745  CE2 TYR J  98      16.280  -9.295   5.422  1.00 98.66           C  
ATOM    746  CZ  TYR J  98      15.881 -10.614   5.722  1.00 98.68           C  
ATOM    747  OH  TYR J  98      16.583 -11.681   5.191  1.00 98.22           O  
ATOM    748  N   ALA J  99      11.279  -5.257   8.274  1.00 98.94           N  
ATOM    749  CA  ALA J  99      10.522  -4.495   9.268  1.00 98.94           C  
ATOM    750  C   ALA J  99       9.137  -5.109   9.483  1.00 98.95           C  
ATOM    751  O   ALA J  99       8.736  -5.356  10.623  1.00 98.89           O  
ATOM    752  CB  ALA J  99      10.440  -3.031   8.823  1.00 98.87           C  
ATOM    753  N   VAL J 100       8.456  -5.444   8.402  1.00 98.96           N  
ATOM    754  CA  VAL J 100       7.177  -6.162   8.476  1.00 98.96           C  
ATOM    755  C   VAL J 100       7.367  -7.528   9.130  1.00 98.97           C  
ATOM    756  O   VAL J 100       6.698  -7.826  10.113  1.00 98.93           O  
ATOM    757  CB  VAL J 100       6.512  -6.288   7.093  1.00 98.93           C  
ATOM    758  CG1 VAL J 100       5.218  -7.116   7.149  1.00 98.67           C  
ATOM    759  CG2 VAL J 100       6.167  -4.909   6.529  1.00 98.64           C  
ATOM    760  N   GLN J 101       8.292  -8.329   8.640  1.00 98.95           N  
ATOM    761  CA  GLN J 101       8.553  -9.672   9.171  1.00 98.95           C  
ATOM    762  C   GLN J 101       8.796  -9.672  10.681  1.00 98.96           C  
ATOM    763  O   GLN J 101       8.203 -10.480  11.407  1.00 98.91           O  
ATOM    764  CB  GLN J 101       9.772 -10.269   8.449  1.00 98.87           C  
ATOM    765  CG  GLN J 101      10.141 -11.675   8.966  1.00 98.65           C  
ATOM    766  CD  GLN J 101      11.374 -12.247   8.265  1.00 98.62           C  
ATOM    767  OE1 GLN J 101      11.558 -12.093   7.071  1.00 96.60           O  
ATOM    768  NE2 GLN J 101      12.238 -12.911   8.992  1.00 96.24           N  
ATOM    769  N   ASN J 102       9.656  -8.809  11.144  1.00 98.92           N  
ATOM    770  CA  ASN J 102      10.055  -8.775  12.544  1.00 98.91           C  
ATOM    771  C   ASN J 102       8.906  -8.288  13.436  1.00 98.91           C  
ATOM    772  O   ASN J 102       8.660  -8.880  14.487  1.00 98.84           O  
ATOM    773  CB  ASN J 102      11.334  -7.936  12.669  1.00 98.83           C  
ATOM    774  CG  ASN J 102      12.542  -8.576  11.983  1.00 98.68           C  
ATOM    775  OD1 ASN J 102      12.603  -9.774  11.729  1.00 96.67           O  
ATOM    776  ND2 ASN J 102      13.553  -7.792  11.672  1.00 96.42           N  
ATOM    777  N   ASN J 103       8.140  -7.315  12.990  1.00 98.90           N  
ATOM    778  CA  ASN J 103       6.922  -6.912  13.703  1.00 98.90           C  
ATOM    779  C   ASN J 103       5.874  -8.035  13.728  1.00 98.87           C  
ATOM    780  O   ASN J 103       5.253  -8.275  14.761  1.00 98.76           O  
ATOM    781  CB  ASN J 103       6.355  -5.624  13.091  1.00 98.89           C  
ATOM    782  CG  ASN J 103       7.083  -4.387  13.592  1.00 98.84           C  
ATOM    783  OD1 ASN J 103       6.854  -3.927  14.695  1.00 96.99           O  
ATOM    784  ND2 ASN J 103       7.987  -3.845  12.804  1.00 96.87           N  
ATOM    785  N   MET J 104       5.728  -8.775  12.638  1.00 98.91           N  
ATOM    786  CA  MET J 104       4.838  -9.941  12.604  1.00 98.90           C  
ATOM    787  C   MET J 104       5.304 -11.055  13.549  1.00 98.84           C  
ATOM    788  O   MET J 104       4.467 -11.719  14.151  1.00 98.63           O  
ATOM    789  CB  MET J 104       4.709 -10.487  11.177  1.00 98.87           C  
ATOM    790  CG  MET J 104       3.950  -9.572  10.204  1.00 98.58           C  
ATOM    791  SD  MET J 104       2.268  -9.100  10.678  1.00 98.01           S  
ATOM    792  CE  MET J 104       2.570  -7.461  11.367  1.00 94.51           C  
ATOM    793  N   ALA J 105       6.602 -11.237  13.729  1.00 98.80           N  
ATOM    794  CA  ALA J 105       7.121 -12.199  14.703  1.00 98.68           C  
ATOM    795  C   ALA J 105       6.719 -11.830  16.141  1.00 98.64           C  
ATOM    796  O   ALA J 105       6.271 -12.697  16.894  1.00 98.33           O  
ATOM    797  CB  ALA J 105       8.643 -12.301  14.543  1.00 98.33           C  
ATOM    798  N   PHE J 106       6.809 -10.561  16.492  1.00 98.68           N  
ATOM    799  CA  PHE J 106       6.318 -10.078  17.788  1.00 98.67           C  
ATOM    800  C   PHE J 106       4.804 -10.252  17.926  1.00 98.49           C  
ATOM    801  O   PHE J 106       4.333 -10.724  18.962  1.00 98.14           O  
ATOM    802  CB  PHE J 106       6.701  -8.604  17.997  1.00 98.66           C  
ATOM    803  CG  PHE J 106       8.080  -8.409  18.588  1.00 98.66           C  
ATOM    804  CD1 PHE J 106       8.246  -8.353  19.985  1.00 98.10           C  
ATOM    805  CD2 PHE J 106       9.208  -8.288  17.756  1.00 98.20           C  
ATOM    806  CE1 PHE J 106       9.524  -8.180  20.545  1.00 97.89           C  
ATOM    807  CE2 PHE J 106      10.488  -8.117  18.305  1.00 97.84           C  
ATOM    808  CZ  PHE J 106      10.647  -8.063  19.707  1.00 98.12           C  
ATOM    809  N   LEU J 107       4.054  -9.926  16.896  1.00 98.63           N  
ATOM    810  CA  LEU J 107       2.604 -10.083  16.909  1.00 98.49           C  
ATOM    811  C   LEU J 107       2.198 -11.561  17.043  1.00 98.29           C  
ATOM    812  O   LEU J 107       1.329 -11.897  17.845  1.00 97.82           O  
ATOM    813  CB  LEU J 107       2.032  -9.436  15.636  1.00 98.36           C  
ATOM    814  CG  LEU J 107       0.492  -9.441  15.565  1.00 97.24           C  
ATOM    815  CD1 LEU J 107      -0.142  -8.683  16.734  1.00 96.61           C  
ATOM    816  CD2 LEU J 107       0.044  -8.781  14.263  1.00 96.70           C  
ATOM    817  N   ALA J 108       2.849 -12.443  16.299  1.00 98.39           N  
ATOM    818  CA  ALA J 108       2.597 -13.878  16.368  1.00 98.27           C  
ATOM    819  C   ALA J 108       2.904 -14.443  17.758  1.00 97.86           C  
ATOM    820  O   ALA J 108       2.062 -15.111  18.355  1.00 97.39           O  
ATOM    821  CB  ALA J 108       3.433 -14.568  15.285  1.00 98.28           C  
ATOM    822  N   LEU J 109       4.060 -14.136  18.300  1.00 97.90           N  
ATOM    823  CA  LEU J 109       4.460 -14.603  19.631  1.00 97.44           C  
ATOM    824  C   LEU J 109       3.746 -13.878  20.784  1.00 96.99           C  
ATOM    825  O   LEU J 109       3.818 -14.336  21.930  1.00 96.29           O  
ATOM    826  CB  LEU J 109       5.988 -14.512  19.757  1.00 97.18           C  
ATOM    827  CG  LEU J 109       6.728 -15.599  18.950  1.00 96.70           C  
ATOM    828  CD1 LEU J 109       8.202 -15.261  18.823  1.00 95.88           C  
ATOM    829  CD2 LEU J 109       6.631 -16.967  19.641  1.00 95.86           C  
ATOM    830  N   SER J 110       3.043 -12.818  20.499  1.00 97.34           N  
ATOM    831  CA  SER J 110       2.105 -12.222  21.457  1.00 96.92           C  
ATOM    832  C   SER J 110       0.797 -13.010  21.536  1.00 96.39           C  
ATOM    833  O   SER J 110       0.120 -12.954  22.554  1.00 95.53           O  
ATOM    834  CB  SER J 110       1.811 -10.762  21.104  1.00 97.01           C  
ATOM    835  OG  SER J 110       3.001  -9.995  21.076  1.00 96.50           O  
ATOM    836  N   ASN J 111       0.462 -13.765  20.499  1.00 96.81           N  
ATOM    837  CA  ASN J 111      -0.842 -14.422  20.354  1.00 96.46           C  
ATOM    838  C   ASN J 111      -0.787 -15.952  20.255  1.00 95.66           C  
ATOM    839  O   ASN J 111      -1.834 -16.599  20.332  1.00 94.47           O  
ATOM    840  CB  ASN J 111      -1.551 -13.811  19.141  1.00 96.86           C  
ATOM    841  CG  ASN J 111      -1.999 -12.389  19.422  1.00 97.03           C  
ATOM    842  OD1 ASN J 111      -2.976 -12.167  20.113  1.00 94.63           O  
ATOM    843  ND2 ASN J 111      -1.292 -11.408  18.914  1.00 94.24           N  
ATOM    844  N   LEU J 112       0.389 -16.521  20.083  1.00 96.21           N  
ATOM    845  CA  LEU J 112       0.579 -17.968  19.955  1.00 95.72           C  
ATOM    846  C   LEU J 112       1.671 -18.465  20.894  1.00 95.06           C  
ATOM    847  O   LEU J 112       2.655 -17.772  21.150  1.00 94.20           O  
ATOM    848  CB  LEU J 112       0.940 -18.326  18.502  1.00 95.82           C  
ATOM    849  CG  LEU J 112      -0.176 -18.060  17.477  1.00 95.71           C  
ATOM    850  CD1 LEU J 112       0.387 -18.268  16.079  1.00 95.20           C  
ATOM    851  CD2 LEU J 112      -1.362 -19.012  17.663  1.00 95.15           C  
ATOM    852  N   ASP J 113       1.515 -19.703  21.316  1.00 95.06           N  
ATOM    853  CA  ASP J 113       2.580 -20.404  22.020  1.00 94.52           C  
ATOM    854  C   ASP J 113       3.850 -20.514  21.147  1.00 95.13           C  
ATOM    855  O   ASP J 113       3.787 -20.601  19.917  1.00 94.71           O  
ATOM    856  CB  ASP J 113       2.094 -21.785  22.484  1.00 92.82           C  
ATOM    857  CG  ASP J 113       3.237 -22.477  23.223  1.00 88.71           C  
ATOM    858  OD1 ASP J 113       3.931 -23.285  22.569  0.99 84.12           O  
ATOM    859  OD2 ASP J 113       3.519 -22.072  24.373  0.99 82.93           O  
ATOM    860  N   ALA J 114       4.994 -20.518  21.793  1.00 94.07           N  
ATOM    861  CA  ALA J 114       6.292 -20.559  21.124  1.00 93.98           C  
ATOM    862  C   ALA J 114       6.481 -21.820  20.263  1.00 94.19           C  
ATOM    863  O   ALA J 114       7.031 -21.739  19.162  1.00 93.92           O  
ATOM    864  CB  ALA J 114       7.378 -20.446  22.201  1.00 93.29           C  
ATOM    865  N   ALA J 115       5.996 -22.965  20.730  1.00 93.20           N  
ATOM    866  CA  ALA J 115       6.094 -24.209  19.972  1.00 92.96           C  
ATOM    867  C   ALA J 115       5.195 -24.182  18.731  1.00 93.71           C  
ATOM    868  O   ALA J 115       5.629 -24.553  17.641  1.00 93.71           O  
ATOM    869  CB  ALA J 115       5.754 -25.384  20.898  1.00 91.91           C  
ATOM    870  N   VAL J 116       3.978 -23.691  18.882  1.00 94.21           N  
ATOM    871  CA  VAL J 116       3.041 -23.509  17.760  1.00 94.85           C  
ATOM    872  C   VAL J 116       3.627 -22.559  16.711  1.00 95.77           C  
ATOM    873  O   VAL J 116       3.602 -22.858  15.515  1.00 95.99           O  
ATOM    874  CB  VAL J 116       1.678 -22.988  18.258  1.00 94.51           C  
ATOM    875  CG1 VAL J 116       0.708 -22.719  17.099  1.00 93.60           C  
ATOM    876  CG2 VAL J 116       1.015 -23.996  19.203  1.00 93.69           C  
ATOM    877  N   TYR J 117       4.187 -21.461  17.158  1.00 95.90           N  
ATOM    878  CA  TYR J 117       4.888 -20.526  16.277  1.00 96.67           C  
ATOM    879  C   TYR J 117       6.030 -21.214  15.515  1.00 96.80           C  
ATOM    880  O   TYR J 117       6.062 -21.161  14.290  1.00 96.65           O  
ATOM    881  CB  TYR J 117       5.409 -19.336  17.097  1.00 97.09           C  
ATOM    882  CG  TYR J 117       6.308 -18.404  16.300  1.00 97.49           C  
ATOM    883  CD1 TYR J 117       7.708 -18.575  16.322  1.00 96.80           C  
ATOM    884  CD2 TYR J 117       5.749 -17.390  15.495  1.00 96.88           C  
ATOM    885  CE1 TYR J 117       8.539 -17.741  15.563  1.00 96.54           C  
ATOM    886  CE2 TYR J 117       6.570 -16.547  14.732  1.00 96.45           C  
ATOM    887  CZ  TYR J 117       7.967 -16.727  14.770  1.00 97.09           C  
ATOM    888  OH  TYR J 117       8.781 -15.899  14.024  1.00 96.48           O  
ATOM    889  N   GLN J 118       6.926 -21.887  16.213  1.00 95.68           N  
ATOM    890  CA  GLN J 118       8.086 -22.536  15.589  1.00 94.95           C  
ATOM    891  C   GLN J 118       7.690 -23.572  14.541  1.00 95.52           C  
ATOM    892  O   GLN J 118       8.284 -23.596  13.461  1.00 95.34           O  
ATOM    893  CB  GLN J 118       8.970 -23.197  16.656  1.00 93.52           C  
ATOM    894  CG  GLN J 118      10.076 -22.245  17.113  1.00 86.89           C  
ATOM    895  CD  GLN J 118      11.126 -22.953  17.972  0.99 83.36           C  
ATOM    896  OE1 GLN J 118      10.851 -23.884  18.702  0.99 76.04           O  
ATOM    897  NE2 GLN J 118      12.360 -22.535  17.882  0.99 72.23           N  
ATOM    898  N   VAL J 119       6.716 -24.404  14.850  1.00 94.99           N  
ATOM    899  CA  VAL J 119       6.217 -25.421  13.917  1.00 95.23           C  
ATOM    900  C   VAL J 119       5.625 -24.764  12.669  1.00 95.73           C  
ATOM    901  O   VAL J 119       6.000 -25.100  11.548  1.00 95.49           O  
ATOM    902  CB  VAL J 119       5.195 -26.342  14.617  1.00 94.46           C  
ATOM    903  CG1 VAL J 119       4.446 -27.246  13.635  1.00 89.06           C  
ATOM    904  CG2 VAL J 119       5.910 -27.249  15.625  1.00 89.15           C  
ATOM    905  N   THR J 120       4.751 -23.812  12.852  1.00 96.51           N  
ATOM    906  CA  THR J 120       4.071 -23.145  11.733  1.00 97.15           C  
ATOM    907  C   THR J 120       5.055 -22.344  10.872  1.00 97.41           C  
ATOM    908  O   THR J 120       4.959 -22.335   9.641  1.00 97.33           O  
ATOM    909  CB  THR J 120       2.951 -22.231  12.251  1.00 97.06           C  
ATOM    910  OG1 THR J 120       2.127 -22.923  13.166  1.00 94.34           O  
ATOM    911  CG2 THR J 120       2.040 -21.753  11.126  1.00 94.16           C  
ATOM    912  N   TYR J 121       6.027 -21.738  11.493  1.00 96.95           N  
ATOM    913  CA  TYR J 121       7.027 -20.922  10.804  1.00 97.27           C  
ATOM    914  C   TYR J 121       7.951 -21.739   9.884  1.00 97.27           C  
ATOM    915  O   TYR J 121       8.612 -21.167   9.009  1.00 96.99           O  
ATOM    916  CB  TYR J 121       7.809 -20.101  11.844  1.00 97.37           C  
ATOM    917  CG  TYR J 121       8.651 -18.982  11.250  1.00 97.72           C  
ATOM    918  CD1 TYR J 121      10.049 -18.987  11.395  1.00 97.11           C  
ATOM    919  CD2 TYR J 121       8.035 -17.925  10.541  1.00 96.97           C  
ATOM    920  CE1 TYR J 121      10.832 -17.965  10.842  1.00 96.64           C  
ATOM    921  CE2 TYR J 121       8.806 -16.899   9.976  1.00 96.45           C  
ATOM    922  CZ  TYR J 121      10.208 -16.922  10.130  1.00 97.25           C  
ATOM    923  OH  TYR J 121      10.980 -15.927   9.577  1.00 96.87           O  
ATOM    924  N   GLN J 122       7.967 -23.053   9.983  1.00 96.49           N  
ATOM    925  CA  GLN J 122       8.760 -23.913   9.086  1.00 95.70           C  
ATOM    926  C   GLN J 122       8.297 -23.867   7.627  1.00 96.83           C  
ATOM    927  O   GLN J 122       9.080 -24.188   6.729  1.00 96.95           O  
ATOM    928  CB  GLN J 122       8.789 -25.366   9.577  1.00 94.03           C  
ATOM    929  CG  GLN J 122       9.322 -25.529  11.008  1.00 91.17           C  
ATOM    930  CD  GLN J 122      10.593 -24.717  11.273  1.00 92.13           C  
ATOM    931  OE1 GLN J 122      11.510 -24.661  10.469  1.00 87.47           O  
ATOM    932  NE2 GLN J 122      10.648 -24.038  12.392  1.00 84.59           N  
ATOM    933  N   LEU J 123       7.110 -23.371   7.381  1.00 97.39           N  
ATOM    934  CA  LEU J 123       6.651 -23.074   6.015  1.00 97.80           C  
ATOM    935  C   LEU J 123       7.564 -22.077   5.280  1.00 98.15           C  
ATOM    936  O   LEU J 123       7.537 -22.007   4.048  1.00 98.05           O  
ATOM    937  CB  LEU J 123       5.206 -22.543   6.071  1.00 97.72           C  
ATOM    938  CG  LEU J 123       4.147 -23.581   6.497  1.00 95.95           C  
ATOM    939  CD1 LEU J 123       2.807 -22.875   6.688  1.00 93.32           C  
ATOM    940  CD2 LEU J 123       3.969 -24.673   5.434  1.00 93.08           C  
ATOM    941  N   LYS J 124       8.414 -21.370   5.977  1.00 98.17           N  
ATOM    942  CA  LYS J 124       9.442 -20.527   5.353  1.00 98.29           C  
ATOM    943  C   LYS J 124      10.429 -21.329   4.498  1.00 98.52           C  
ATOM    944  O   LYS J 124      11.010 -20.758   3.576  1.00 98.29           O  
ATOM    945  CB  LYS J 124      10.172 -19.694   6.421  1.00 97.64           C  
ATOM    946  CG  LYS J 124      11.244 -20.464   7.197  1.00 96.10           C  
ATOM    947  CD  LYS J 124      11.844 -19.614   8.318  1.00 93.52           C  
ATOM    948  CE  LYS J 124      12.883 -20.424   9.097  1.00 90.24           C  
ATOM    949  NZ  LYS J 124      13.552 -19.601  10.132  1.00 85.37           N  
ATOM    950  N   ILE J 125      10.614 -22.610   4.784  1.00 98.04           N  
ATOM    951  CA  ILE J 125      11.551 -23.469   4.047  1.00 97.83           C  
ATOM    952  C   ILE J 125      11.139 -23.594   2.568  1.00 98.10           C  
ATOM    953  O   ILE J 125      11.913 -23.160   1.710  1.00 98.19           O  
ATOM    954  CB  ILE J 125      11.736 -24.842   4.752  1.00 97.40           C  
ATOM    955  CG1 ILE J 125      12.402 -24.656   6.138  1.00 96.17           C  
ATOM    956  CG2 ILE J 125      12.558 -25.795   3.873  1.00 96.05           C  
ATOM    957  CD1 ILE J 125      12.348 -25.916   7.018  1.00 93.77           C  
ATOM    958  N   PRO J 126       9.951 -24.121   2.238  1.00 98.54           N  
ATOM    959  CA  PRO J 126       9.514 -24.181   0.844  1.00 98.52           C  
ATOM    960  C   PRO J 126       9.314 -22.793   0.226  1.00 98.69           C  
ATOM    961  O   PRO J 126       9.646 -22.601  -0.945  1.00 98.57           O  
ATOM    962  CB  PRO J 126       8.218 -25.012   0.853  1.00 98.07           C  
ATOM    963  CG  PRO J 126       7.681 -24.855   2.272  1.00 96.24           C  
ATOM    964  CD  PRO J 126       8.954 -24.761   3.100  1.00 97.96           C  
ATOM    965  N   CYS J 127       8.859 -21.827   0.993  1.00 98.73           N  
ATOM    966  CA  CYS J 127       8.738 -20.453   0.496  1.00 98.78           C  
ATOM    967  C   CYS J 127      10.104 -19.877   0.063  1.00 98.81           C  
ATOM    968  O   CYS J 127      10.235 -19.312  -1.023  1.00 98.69           O  
ATOM    969  CB  CYS J 127       8.080 -19.593   1.585  1.00 98.66           C  
ATOM    970  SG  CYS J 127       7.754 -17.927   0.931  1.00 93.08           S  
ATOM    971  N   THR J 128      11.120 -20.078   0.866  1.00 98.74           N  
ATOM    972  CA  THR J 128      12.490 -19.639   0.560  1.00 98.68           C  
ATOM    973  C   THR J 128      13.050 -20.351  -0.670  1.00 98.73           C  
ATOM    974  O   THR J 128      13.698 -19.717  -1.496  1.00 98.54           O  
ATOM    975  CB  THR J 128      13.412 -19.877   1.763  1.00 98.25           C  
ATOM    976  OG1 THR J 128      12.970 -19.133   2.872  1.00 95.39           O  
ATOM    977  CG2 THR J 128      14.849 -19.451   1.505  1.00 95.86           C  
ATOM    978  N   ALA J 129      12.788 -21.645  -0.814  1.00 98.69           N  
ATOM    979  CA  ALA J 129      13.203 -22.390  -1.998  1.00 98.67           C  
ATOM    980  C   ALA J 129      12.555 -21.835  -3.273  1.00 98.70           C  
ATOM    981  O   ALA J 129      13.253 -21.590  -4.257  1.00 98.51           O  
ATOM    982  CB  ALA J 129      12.878 -23.874  -1.791  1.00 98.49           C  
ATOM    983  N   LEU J 130      11.262 -21.568  -3.226  1.00 98.78           N  
ATOM    984  CA  LEU J 130      10.549 -20.950  -4.344  1.00 98.77           C  
ATOM    985  C   LEU J 130      11.124 -19.567  -4.687  1.00 98.79           C  
ATOM    986  O   LEU J 130      11.457 -19.310  -5.841  1.00 98.66           O  
ATOM    987  CB  LEU J 130       9.049 -20.873  -4.009  1.00 98.62           C  
ATOM    988  CG  LEU J 130       8.198 -20.231  -5.124  1.00 93.22           C  
ATOM    989  CD1 LEU J 130       8.252 -21.036  -6.425  1.00 92.36           C  
ATOM    990  CD2 LEU J 130       6.743 -20.125  -4.663  0.99 92.71           C  
ATOM    991  N   CYS J 131      11.290 -18.722  -3.698  1.00 98.83           N  
ATOM    992  CA  CYS J 131      11.892 -17.400  -3.906  1.00 98.83           C  
ATOM    993  C   CYS J 131      13.307 -17.503  -4.492  1.00 98.79           C  
ATOM    994  O   CYS J 131      13.655 -16.740  -5.384  1.00 98.64           O  
ATOM    995  CB  CYS J 131      11.909 -16.623  -2.582  1.00 98.82           C  
ATOM    996  SG  CYS J 131      10.224 -16.194  -2.064  1.00 98.66           S  
ATOM    997  N   THR J 132      14.095 -18.469  -4.049  1.00 98.71           N  
ATOM    998  CA  THR J 132      15.436 -18.714  -4.603  1.00 98.59           C  
ATOM    999  C   THR J 132      15.376 -19.071  -6.086  1.00 98.55           C  
ATOM   1000  O   THR J 132      16.131 -18.516  -6.880  1.00 98.24           O  
ATOM   1001  CB  THR J 132      16.158 -19.831  -3.830  1.00 98.25           C  
ATOM   1002  OG1 THR J 132      16.335 -19.468  -2.484  1.00 96.55           O  
ATOM   1003  CG2 THR J 132      17.549 -20.124  -4.393  1.00 96.87           C  
ATOM   1004  N   VAL J 133      14.481 -19.965  -6.464  1.00 98.57           N  
ATOM   1005  CA  VAL J 133      14.305 -20.354  -7.871  1.00 98.46           C  
ATOM   1006  C   VAL J 133      13.872 -19.158  -8.719  1.00 98.48           C  
ATOM   1007  O   VAL J 133      14.476 -18.897  -9.755  1.00 98.22           O  
ATOM   1008  CB  VAL J 133      13.316 -21.535  -8.001  1.00 98.16           C  
ATOM   1009  CG1 VAL J 133      12.940 -21.835  -9.455  1.00 97.21           C  
ATOM   1010  CG2 VAL J 133      13.927 -22.810  -7.412  1.00 97.12           C  
ATOM   1011  N   LEU J 134      12.888 -18.414  -8.258  1.00 98.60           N  
ATOM   1012  CA  LEU J 134      12.319 -17.302  -9.024  1.00 98.48           C  
ATOM   1013  C   LEU J 134      13.246 -16.081  -9.097  1.00 98.44           C  
ATOM   1014  O   LEU J 134      13.404 -15.484 -10.158  1.00 97.94           O  
ATOM   1015  CB  LEU J 134      10.970 -16.908  -8.396  1.00 98.31           C  
ATOM   1016  CG  LEU J 134       9.864 -17.978  -8.482  1.00 97.15           C  
ATOM   1017  CD1 LEU J 134       8.623 -17.468  -7.750  1.00 95.31           C  
ATOM   1018  CD2 LEU J 134       9.472 -18.315  -9.920  1.00 95.02           C  
ATOM   1019  N   MET J 135      13.836 -15.707  -7.992  1.00 98.65           N  
ATOM   1020  CA  MET J 135      14.552 -14.427  -7.888  1.00 98.59           C  
ATOM   1021  C   MET J 135      16.045 -14.533  -8.216  1.00 98.44           C  
ATOM   1022  O   MET J 135      16.647 -13.545  -8.633  1.00 97.81           O  
ATOM   1023  CB  MET J 135      14.380 -13.844  -6.479  1.00 98.54           C  
ATOM   1024  CG  MET J 135      12.914 -13.587  -6.104  1.00 98.02           C  
ATOM   1025  SD  MET J 135      12.673 -13.189  -4.349  1.00 97.42           S  
ATOM   1026  CE  MET J 135      13.549 -11.625  -4.225  1.00 95.19           C  
ATOM   1027  N   LEU J 136      16.631 -15.694  -8.013  1.00 98.24           N  
ATOM   1028  CA  LEU J 136      18.049 -15.940  -8.320  1.00 97.87           C  
ATOM   1029  C   LEU J 136      18.250 -16.740  -9.608  1.00 97.50           C  
ATOM   1030  O   LEU J 136      19.390 -17.054  -9.946  1.00 96.35           O  
ATOM   1031  CB  LEU J 136      18.760 -16.620  -7.129  1.00 97.59           C  
ATOM   1032  CG  LEU J 136      18.661 -15.888  -5.780  1.00 96.97           C  
ATOM   1033  CD1 LEU J 136      19.459 -16.660  -4.728  1.00 95.76           C  
ATOM   1034  CD2 LEU J 136      19.231 -14.471  -5.853  1.00 95.61           C  
ATOM   1035  N   ASN J 137      17.179 -17.067 -10.285  1.00 97.88           N  
ATOM   1036  CA  ASN J 137      17.202 -17.882 -11.497  1.00 97.37           C  
ATOM   1037  C   ASN J 137      17.969 -19.210 -11.303  1.00 97.32           C  
ATOM   1038  O   ASN J 137      18.743 -19.650 -12.157  1.00 95.10           O  
ATOM   1039  CB  ASN J 137      17.695 -17.030 -12.676  1.00 96.24           C  
ATOM   1040  CG  ASN J 137      17.318 -17.643 -14.012  0.96 88.66           C  
ATOM   1041  OD1 ASN J 137      16.305 -18.304 -14.150  0.96 79.25           O  
ATOM   1042  ND2 ASN J 137      18.115 -17.415 -15.028  0.96 76.47           N  
ATOM   1043  N   ARG J 138      17.776 -19.813 -10.150  1.00 97.52           N  
ATOM   1044  CA  ARG J 138      18.368 -21.114  -9.839  1.00 97.01           C  
ATOM   1045  C   ARG J 138      17.374 -22.222 -10.145  1.00 97.15           C  
ATOM   1046  O   ARG J 138      16.171 -22.064  -9.977  1.00 96.14           O  
ATOM   1047  CB  ARG J 138      18.831 -21.181  -8.376  1.00 95.21           C  
ATOM   1048  CG  ARG J 138      20.118 -20.368  -8.156  0.97 85.65           C  
ATOM   1049  CD  ARG J 138      20.601 -20.449  -6.706  0.96 82.62           C  
ATOM   1050  NE  ARG J 138      21.013 -21.807  -6.319  0.96 77.82           N  
ATOM   1051  CZ  ARG J 138      21.251 -22.216  -5.073  0.96 71.32           C  
ATOM   1052  NH1 ARG J 138      21.184 -21.397  -4.067  0.96 64.42           N  
ATOM   1053  NH2 ARG J 138      21.550 -23.454  -4.806  0.96 64.00           N  
ATOM   1054  N   THR J 139      17.903 -23.362 -10.513  1.00 97.44           N  
ATOM   1055  CA  THR J 139      17.103 -24.569 -10.710  1.00 97.08           C  
ATOM   1056  C   THR J 139      17.295 -25.533  -9.547  1.00 97.18           C  
ATOM   1057  O   THR J 139      18.404 -25.697  -9.033  1.00 96.10           O  
ATOM   1058  CB  THR J 139      17.414 -25.240 -12.051  1.00 95.64           C  
ATOM   1059  OG1 THR J 139      18.786 -25.560 -12.136  0.98 83.89           O  
ATOM   1060  CG2 THR J 139      17.076 -24.333 -13.235  0.98 80.81           C  
ATOM   1061  N   LEU J 140      16.213 -26.169  -9.154  1.00 97.10           N  
ATOM   1062  CA  LEU J 140      16.233 -27.291  -8.225  1.00 97.14           C  
ATOM   1063  C   LEU J 140      15.745 -28.536  -8.957  1.00 96.91           C  
ATOM   1064  O   LEU J 140      14.707 -28.505  -9.618  1.00 96.19           O  
ATOM   1065  CB  LEU J 140      15.370 -26.992  -6.983  1.00 96.99           C  
ATOM   1066  CG  LEU J 140      15.871 -25.839  -6.088  1.00 96.33           C  
ATOM   1067  CD1 LEU J 140      14.955 -25.710  -4.871  1.00 93.70           C  
ATOM   1068  CD2 LEU J 140      17.291 -26.072  -5.573  1.00 93.63           C  
ATOM   1069  N   SER J 141      16.478 -29.613  -8.824  1.00 96.87           N  
ATOM   1070  CA  SER J 141      16.033 -30.911  -9.337  1.00 96.59           C  
ATOM   1071  C   SER J 141      14.792 -31.408  -8.584  1.00 96.94           C  
ATOM   1072  O   SER J 141      14.477 -30.934  -7.490  1.00 96.75           O  
ATOM   1073  CB  SER J 141      17.165 -31.940  -9.262  1.00 95.98           C  
ATOM   1074  OG  SER J 141      17.443 -32.277  -7.919  1.00 95.17           O  
ATOM   1075  N   LYS J 142      14.124 -32.410  -9.127  1.00 96.16           N  
ATOM   1076  CA  LYS J 142      12.995 -33.052  -8.437  1.00 96.30           C  
ATOM   1077  C   LYS J 142      13.393 -33.570  -7.055  1.00 96.96           C  
ATOM   1078  O   LYS J 142      12.681 -33.332  -6.089  1.00 96.83           O  
ATOM   1079  CB  LYS J 142      12.416 -34.193  -9.289  1.00 95.75           C  
ATOM   1080  CG  LYS J 142      11.731 -33.697 -10.573  0.82 85.29           C  
ATOM   1081  CD  LYS J 142      11.101 -34.873 -11.344  0.78 80.13           C  
ATOM   1082  CE  LYS J 142      10.417 -34.390 -12.622  0.76 70.25           C  
ATOM   1083  NZ  LYS J 142       9.830 -35.507 -13.407  0.72 61.56           N  
ATOM   1084  N   LEU J 143      14.546 -34.193  -6.956  1.00 96.62           N  
ATOM   1085  CA  LEU J 143      15.066 -34.663  -5.665  1.00 96.78           C  
ATOM   1086  C   LEU J 143      15.328 -33.513  -4.692  1.00 97.49           C  
ATOM   1087  O   LEU J 143      15.012 -33.630  -3.509  1.00 97.25           O  
ATOM   1088  CB  LEU J 143      16.352 -35.479  -5.874  1.00 95.61           C  
ATOM   1089  CG  LEU J 143      16.133 -36.888  -6.446  0.99 88.40           C  
ATOM   1090  CD1 LEU J 143      17.486 -37.530  -6.728  0.99 83.41           C  
ATOM   1091  CD2 LEU J 143      15.367 -37.791  -5.476  0.99 82.89           C  
ATOM   1092  N   GLN J 144      15.839 -32.417  -5.174  1.00 97.24           N  
ATOM   1093  CA  GLN J 144      16.038 -31.234  -4.336  1.00 97.28           C  
ATOM   1094  C   GLN J 144      14.710 -30.639  -3.852  1.00 97.78           C  
ATOM   1095  O   GLN J 144      14.607 -30.262  -2.688  1.00 97.79           O  
ATOM   1096  CB  GLN J 144      16.865 -30.189  -5.085  1.00 96.83           C  
ATOM   1097  CG  GLN J 144      18.345 -30.592  -5.170  1.00 96.20           C  
ATOM   1098  CD  GLN J 144      19.168 -29.615  -6.001  1.00 95.93           C  
ATOM   1099  OE1 GLN J 144      18.722 -29.087  -7.012  1.00 92.93           O  
ATOM   1100  NE2 GLN J 144      20.383 -29.349  -5.599  1.00 92.14           N  
ATOM   1101  N   TRP J 145      13.690 -30.622  -4.688  1.00 97.80           N  
ATOM   1102  CA  TRP J 145      12.352 -30.225  -4.239  1.00 97.94           C  
ATOM   1103  C   TRP J 145      11.774 -31.194  -3.203  1.00 98.24           C  
ATOM   1104  O   TRP J 145      11.275 -30.752  -2.171  1.00 98.15           O  
ATOM   1105  CB  TRP J 145      11.414 -30.080  -5.445  1.00 97.73           C  
ATOM   1106  CG  TRP J 145      11.531 -28.752  -6.122  1.00 97.45           C  
ATOM   1107  CD1 TRP J 145      11.976 -28.536  -7.386  1.00 96.77           C  
ATOM   1108  CD2 TRP J 145      11.210 -27.451  -5.564  1.00 97.40           C  
ATOM   1109  NE1 TRP J 145      11.947 -27.169  -7.657  1.00 96.23           N  
ATOM   1110  CE2 TRP J 145      11.486 -26.470  -6.558  1.00 96.83           C  
ATOM   1111  CE3 TRP J 145      10.717 -26.992  -4.317  1.00 96.77           C  
ATOM   1112  CZ2 TRP J 145      11.276 -25.086  -6.341  1.00 96.07           C  
ATOM   1113  CZ3 TRP J 145      10.513 -25.619  -4.100  1.00 96.11           C  
ATOM   1114  CH2 TRP J 145      10.788 -24.679  -5.100  1.00 95.84           C  
ATOM   1115  N   ILE J 146      11.901 -32.481  -3.440  1.00 98.06           N  
ATOM   1116  CA  ILE J 146      11.493 -33.499  -2.463  1.00 98.15           C  
ATOM   1117  C   ILE J 146      12.218 -33.273  -1.133  1.00 98.40           C  
ATOM   1118  O   ILE J 146      11.579 -33.255  -0.084  1.00 98.35           O  
ATOM   1119  CB  ILE J 146      11.731 -34.923  -3.017  1.00 97.95           C  
ATOM   1120  CG1 ILE J 146      10.729 -35.213  -4.157  1.00 97.03           C  
ATOM   1121  CG2 ILE J 146      11.603 -35.987  -1.912  1.00 97.14           C  
ATOM   1122  CD1 ILE J 146      11.090 -36.447  -5.001  0.99 93.46           C  
ATOM   1123  N   SER J 147      13.514 -33.050  -1.180  1.00 98.50           N  
ATOM   1124  CA  SER J 147      14.299 -32.813   0.034  1.00 98.54           C  
ATOM   1125  C   SER J 147      13.890 -31.539   0.779  1.00 98.68           C  
ATOM   1126  O   SER J 147      13.872 -31.541   2.006  1.00 98.48           O  
ATOM   1127  CB  SER J 147      15.794 -32.800  -0.287  1.00 97.80           C  
ATOM   1128  OG  SER J 147      16.178 -31.606  -0.928  1.00 84.74           O  
ATOM   1129  N   VAL J 148      13.498 -30.499   0.077  1.00 98.55           N  
ATOM   1130  CA  VAL J 148      12.997 -29.259   0.697  1.00 98.61           C  
ATOM   1131  C   VAL J 148      11.694 -29.500   1.466  1.00 98.68           C  
ATOM   1132  O   VAL J 148      11.554 -29.056   2.611  1.00 98.48           O  
ATOM   1133  CB  VAL J 148      12.822 -28.159  -0.373  1.00 98.36           C  
ATOM   1134  CG1 VAL J 148      11.969 -26.983   0.099  1.00 97.38           C  
ATOM   1135  CG2 VAL J 148      14.185 -27.597  -0.796  1.00 97.48           C  
ATOM   1136  N   PHE J 149      10.757 -30.226   0.870  1.00 98.72           N  
ATOM   1137  CA  PHE J 149       9.508 -30.576   1.553  1.00 98.70           C  
ATOM   1138  C   PHE J 149       9.743 -31.557   2.701  1.00 98.70           C  
ATOM   1139  O   PHE J 149       9.183 -31.394   3.785  1.00 98.46           O  
ATOM   1140  CB  PHE J 149       8.503 -31.136   0.541  1.00 98.54           C  
ATOM   1141  CG  PHE J 149       7.859 -30.071  -0.319  1.00 97.82           C  
ATOM   1142  CD1 PHE J 149       6.944 -29.171   0.256  1.00 95.35           C  
ATOM   1143  CD2 PHE J 149       8.174 -29.963  -1.685  1.00 94.91           C  
ATOM   1144  CE1 PHE J 149       6.352 -28.168  -0.523  1.00 93.59           C  
ATOM   1145  CE2 PHE J 149       7.587 -28.961  -2.471  1.00 93.60           C  
ATOM   1146  CZ  PHE J 149       6.675 -28.059  -1.887  1.00 94.63           C  
ATOM   1147  N   MET J 150      10.609 -32.518   2.481  1.00 98.70           N  
ATOM   1148  CA  MET J 150      11.011 -33.459   3.520  1.00 98.73           C  
ATOM   1149  C   MET J 150      11.693 -32.752   4.696  1.00 98.75           C  
ATOM   1150  O   MET J 150      11.405 -33.069   5.846  1.00 98.58           O  
ATOM   1151  CB  MET J 150      11.916 -34.527   2.898  1.00 98.63           C  
ATOM   1152  CG  MET J 150      12.198 -35.672   3.876  1.00 97.47           C  
ATOM   1153  SD  MET J 150      13.297 -36.942   3.205  1.00 96.38           S  
ATOM   1154  CE  MET J 150      12.281 -37.617   1.875  1.00 90.55           C  
ATOM   1155  N   LEU J 151      12.526 -31.781   4.414  1.00 98.70           N  
ATOM   1156  CA  LEU J 151      13.141 -30.952   5.447  1.00 98.65           C  
ATOM   1157  C   LEU J 151      12.083 -30.180   6.239  1.00 98.53           C  
ATOM   1158  O   LEU J 151      12.140 -30.159   7.466  1.00 98.17           O  
ATOM   1159  CB  LEU J 151      14.149 -29.990   4.800  1.00 98.56           C  
ATOM   1160  CG  LEU J 151      14.937 -29.157   5.829  1.00 98.29           C  
ATOM   1161  CD1 LEU J 151      15.927 -30.027   6.600  1.00 97.84           C  
ATOM   1162  CD2 LEU J 151      15.701 -28.046   5.127  1.00 97.76           C  
ATOM   1163  N   CYS J 152      11.122 -29.591   5.559  1.00 98.57           N  
ATOM   1164  CA  CYS J 152      10.025 -28.881   6.212  1.00 98.46           C  
ATOM   1165  C   CYS J 152       9.253 -29.800   7.169  1.00 98.34           C  
ATOM   1166  O   CYS J 152       9.046 -29.454   8.334  1.00 97.91           O  
ATOM   1167  CB  CYS J 152       9.115 -28.279   5.133  1.00 98.28           C  
ATOM   1168  SG  CYS J 152       7.827 -27.255   5.913  1.00 97.35           S  
ATOM   1169  N   GLY J 153       8.886 -30.979   6.694  1.00 98.55           N  
ATOM   1170  CA  GLY J 153       8.222 -31.992   7.516  1.00 98.45           C  
ATOM   1171  C   GLY J 153       9.104 -32.491   8.664  1.00 98.40           C  
ATOM   1172  O   GLY J 153       8.651 -32.560   9.804  1.00 98.06           O  
ATOM   1173  N   GLY J 154      10.350 -32.775   8.374  1.00 98.53           N  
ATOM   1174  CA  GLY J 154      11.318 -33.230   9.375  1.00 98.44           C  
ATOM   1175  C   GLY J 154      11.519 -32.224  10.505  1.00 98.28           C  
ATOM   1176  O   GLY J 154      11.382 -32.581  11.671  1.00 97.87           O  
ATOM   1177  N   VAL J 155      11.753 -30.977  10.162  1.00 98.16           N  
ATOM   1178  CA  VAL J 155      11.907 -29.916  11.172  1.00 97.59           C  
ATOM   1179  C   VAL J 155      10.605 -29.684  11.941  1.00 97.23           C  
ATOM   1180  O   VAL J 155      10.648 -29.445  13.145  1.00 96.31           O  
ATOM   1181  CB  VAL J 155      12.406 -28.601  10.544  1.00 96.21           C  
ATOM   1182  CG1 VAL J 155      12.519 -27.483  11.577  1.00 87.83           C  
ATOM   1183  CG2 VAL J 155      13.798 -28.786   9.944  1.00 88.26           C  
ATOM   1184  N   THR J 156       9.464 -29.802  11.279  1.00 97.39           N  
ATOM   1185  CA  THR J 156       8.162 -29.730  11.953  1.00 97.08           C  
ATOM   1186  C   THR J 156       8.063 -30.788  13.048  1.00 96.82           C  
ATOM   1187  O   THR J 156       7.740 -30.456  14.182  1.00 96.09           O  
ATOM   1188  CB  THR J 156       7.000 -29.877  10.954  1.00 96.78           C  
ATOM   1189  OG1 THR J 156       7.049 -28.829  10.011  1.00 93.60           O  
ATOM   1190  CG2 THR J 156       5.630 -29.819  11.621  1.00 93.96           C  
ATOM   1191  N   LEU J 157       8.404 -32.027  12.736  1.00 97.86           N  
ATOM   1192  CA  LEU J 157       8.375 -33.118  13.713  1.00 97.73           C  
ATOM   1193  C   LEU J 157       9.409 -32.947  14.832  1.00 97.33           C  
ATOM   1194  O   LEU J 157       9.112 -33.250  15.983  1.00 96.49           O  
ATOM   1195  CB  LEU J 157       8.596 -34.459  12.993  1.00 97.75           C  
ATOM   1196  CG  LEU J 157       7.452 -34.906  12.068  1.00 97.19           C  
ATOM   1197  CD1 LEU J 157       7.847 -36.213  11.383  1.00 95.69           C  
ATOM   1198  CD2 LEU J 157       6.149 -35.137  12.838  1.00 95.64           C  
ATOM   1199  N   VAL J 158      10.591 -32.473  14.499  1.00 97.59           N  
ATOM   1200  CA  VAL J 158      11.643 -32.203  15.491  1.00 96.96           C  
ATOM   1201  C   VAL J 158      11.219 -31.116  16.482  1.00 96.08           C  
ATOM   1202  O   VAL J 158      11.493 -31.222  17.674  1.00 94.71           O  
ATOM   1203  CB  VAL J 158      12.957 -31.817  14.777  1.00 96.21           C  
ATOM   1204  CG1 VAL J 158      14.013 -31.248  15.722  1.00 92.35           C  
ATOM   1205  CG2 VAL J 158      13.574 -33.040  14.099  1.00 92.88           C  
ATOM   1206  N   GLN J 159      10.530 -30.110  15.988  1.00 96.06           N  
ATOM   1207  CA  GLN J 159      10.069 -28.986  16.804  1.00 94.87           C  
ATOM   1208  C   GLN J 159       8.724 -29.246  17.496  1.00 94.16           C  
ATOM   1209  O   GLN J 159       8.267 -28.413  18.278  1.00 92.79           O  
ATOM   1210  CB  GLN J 159       9.988 -27.727  15.926  1.00 93.43           C  
ATOM   1211  CG  GLN J 159      11.351 -27.241  15.418  1.00 90.11           C  
ATOM   1212  CD  GLN J 159      12.216 -26.554  16.481  1.00 88.68           C  
ATOM   1213  OE1 GLN J 159      12.138 -26.798  17.669  1.00 81.88           O  
ATOM   1214  NE2 GLN J 159      13.065 -25.653  16.071  1.00 78.61           N  
ATOM   1215  N   TRP J 160       8.099 -30.370  17.215  1.00 95.07           N  
ATOM   1216  CA  TRP J 160       6.790 -30.672  17.765  1.00 94.17           C  
ATOM   1217  C   TRP J 160       6.887 -30.884  19.272  1.00 92.91           C  
ATOM   1218  O   TRP J 160       7.491 -31.836  19.748  1.00 89.90           O  
ATOM   1219  CB  TRP J 160       6.160 -31.878  17.063  1.00 92.90           C  
ATOM   1220  CG  TRP J 160       4.665 -31.872  17.099  0.99 90.41           C  
ATOM   1221  CD1 TRP J 160       3.886 -32.145  18.173  0.99 84.74           C  
ATOM   1222  CD2 TRP J 160       3.760 -31.545  16.003  0.99 87.64           C  
ATOM   1223  NE1 TRP J 160       2.546 -32.005  17.820  0.99 81.78           N  
ATOM   1224  CE2 TRP J 160       2.431 -31.642  16.489  0.99 85.16           C  
ATOM   1225  CE3 TRP J 160       3.933 -31.183  14.646  0.99 81.41           C  
ATOM   1226  CZ2 TRP J 160       1.304 -31.392  15.675  0.99 81.39           C  
ATOM   1227  CZ3 TRP J 160       2.816 -30.931  13.837  0.99 76.35           C  
ATOM   1228  CH2 TRP J 160       1.511 -31.037  14.345  0.99 76.81           C  
ATOM   1229  N   LYS J 161       6.241 -30.002  19.997  0.97 87.94           N  
ATOM   1230  CA  LYS J 161       6.164 -30.095  21.457  0.97 86.25           C  
ATOM   1231  C   LYS J 161       4.714 -30.264  21.890  0.97 85.61           C  
ATOM   1232  O   LYS J 161       3.830 -29.698  21.250  0.97 81.32           O  
ATOM   1233  CB  LYS J 161       6.811 -28.871  22.111  0.96 83.23           C  
ATOM   1234  CG  LYS J 161       8.321 -28.835  21.845  0.77 76.61           C  
ATOM   1235  CD  LYS J 161       8.995 -27.696  22.615  0.75 71.74           C  
ATOM   1236  CE  LYS J 161      10.484 -27.675  22.287  0.73 64.24           C  
ATOM   1237  NZ  LYS J 161      11.198 -26.626  23.044  0.72 57.99           N  
ATOM   1238  N   PRO J 162       4.465 -31.002  22.964  0.84 77.18           N  
ATOM   1239  CA  PRO J 162       3.147 -31.020  23.577  0.84 74.17           C  
ATOM   1240  C   PRO J 162       2.734 -29.607  23.967  0.84 74.35           C  
ATOM   1241  O   PRO J 162       3.566 -28.811  24.410  0.84 69.85           O  
ATOM   1242  CB  PRO J 162       3.264 -31.929  24.809  0.85 69.93           C  
ATOM   1243  CG  PRO J 162       4.518 -32.756  24.542  0.83 66.51           C  
ATOM   1244  CD  PRO J 162       5.399 -31.820  23.720  0.83 70.14           C  
ATOM   1245  N   ALA J 163       1.456 -29.329  23.821  0.67 69.94           N  
ATOM   1246  CA  ALA J 163       0.907 -28.082  24.321  0.66 67.74           C  
ATOM   1247  C   ALA J 163       1.112 -28.041  25.836  0.67 68.43           C  
ATOM   1248  O   ALA J 163       0.514 -28.823  26.572  0.67 64.06           O  
ATOM   1249  CB  ALA J 163      -0.570 -27.977  23.931  0.68 63.04           C  
ATOM   1250  N   GLN J 164       1.968 -27.164  26.278  0.54 66.57           N  
ATOM   1251  CA  GLN J 164       2.086 -26.884  27.699  0.53 66.00           C  
ATOM   1252  C   GLN J 164       1.138 -25.743  28.033  0.53 66.83           C  
ATOM   1253  O   GLN J 164       1.107 -24.728  27.340  0.53 62.49           O  
ATOM   1254  CB  GLN J 164       3.536 -26.586  28.088  0.53 61.11           C  
ATOM   1255  CG  GLN J 164       4.385 -27.863  28.041  0.43 53.85           C  
ATOM   1256  CD  GLN J 164       5.813 -27.653  28.554  0.42 49.92           C  
ATOM   1257  OE1 GLN J 164       6.265 -26.553  28.797  0.43 46.10           O  
ATOM   1258  NE2 GLN J 164       6.551 -28.719  28.731  0.42 44.36           N  
ATOM   1259  N   ALA J 165       0.380 -25.925  29.104  0.48 61.26           N  
ATOM   1260  CA  ALA J 165      -0.423 -24.857  29.662  0.48 60.10           C  
ATOM   1261  C   ALA J 165       0.521 -23.812  30.272  0.49 62.80           C  
ATOM   1262  O   ALA J 165       0.839 -23.850  31.458  0.49 59.08           O  
ATOM   1263  CB  ALA J 165      -1.422 -25.450  30.666  0.52 53.34           C  
ATOM   1264  N   THR J 166       1.001 -22.921  29.451  0.48 64.41           N  
ATOM   1265  CA  THR J 166       1.721 -21.755  29.940  0.47 64.06           C  
ATOM   1266  C   THR J 166       0.712 -20.793  30.560  0.47 65.64           C  
ATOM   1267  O   THR J 166      -0.343 -20.528  29.982  0.47 62.49           O  
ATOM   1268  CB  THR J 166       2.544 -21.078  28.831  0.49 58.56           C  
ATOM   1269  OG1 THR J 166       1.840 -21.038  27.610  0.43 52.22           O  
ATOM   1270  CG2 THR J 166       3.829 -21.857  28.571  0.43 51.86           C  
ATOM   1271  N   LYS J 167       1.029 -20.286  31.737  0.46 64.11           N  
ATOM   1272  CA  LYS J 167       0.234 -19.232  32.353  0.45 65.02           C  
ATOM   1273  C   LYS J 167       0.419 -17.955  31.532  0.46 69.07           C  
ATOM   1274  O   LYS J 167       1.386 -17.223  31.718  0.46 65.05           O  
ATOM   1275  CB  LYS J 167       0.638 -19.017  33.820  0.48 58.11           C  
ATOM   1276  CG  LYS J 167       0.164 -20.141  34.755  0.35 50.19           C  
ATOM   1277  CD  LYS J 167       0.506 -19.770  36.208  0.35 45.42           C  
ATOM   1278  CE  LYS J 167       0.011 -20.841  37.181  0.33 38.68           C  
ATOM   1279  NZ  LYS J 167       0.297 -20.472  38.588  0.33 31.75           N  
ATOM   1280  N   VAL J 168      -0.497 -17.746  30.623  0.56 76.76           N  
ATOM   1281  CA  VAL J 168      -0.578 -16.510  29.853  0.56 78.03           C  
ATOM   1282  C   VAL J 168      -1.547 -15.579  30.569  0.56 79.61           C  
ATOM   1283  O   VAL J 168      -2.680 -15.974  30.835  0.56 76.25           O  
ATOM   1284  CB  VAL J 168      -1.023 -16.796  28.407  0.57 72.65           C  
ATOM   1285  CG1 VAL J 168      -1.140 -15.505  27.613  0.51 65.65           C  
ATOM   1286  CG2 VAL J 168      -0.016 -17.712  27.705  0.51 67.31           C  
ATOM   1287  N   VAL J 169      -1.105 -14.392  30.865  0.64 76.20           N  
ATOM   1288  CA  VAL J 169      -1.901 -13.408  31.613  0.65 77.16           C  
ATOM   1289  C   VAL J 169      -2.758 -12.554  30.671  0.65 80.38           C  
ATOM   1290  O   VAL J 169      -3.813 -12.055  31.054  0.65 76.66           O  
ATOM   1291  CB  VAL J 169      -0.974 -12.527  32.485  0.65 71.11           C  
ATOM   1292  CG1 VAL J 169      -1.764 -11.570  33.380  0.56 63.46           C  
ATOM   1293  CG2 VAL J 169      -0.088 -13.390  33.397  0.58 65.70           C  
ATOM   1294  N   VAL J 170      -2.329 -12.422  29.435  0.82 82.86           N  
ATOM   1295  CA  VAL J 170      -2.998 -11.568  28.447  0.81 84.02           C  
ATOM   1296  C   VAL J 170      -3.911 -12.369  27.528  0.82 86.61           C  
ATOM   1297  O   VAL J 170      -3.650 -13.542  27.224  0.82 84.57           O  
ATOM   1298  CB  VAL J 170      -1.980 -10.735  27.640  0.82 78.49           C  
ATOM   1299  CG1 VAL J 170      -1.201  -9.795  28.561  0.73 70.10           C  
ATOM   1300  CG2 VAL J 170      -0.986 -11.596  26.860  0.73 70.59           C  
ATOM   1301  N   ALA J 171      -4.954 -11.721  27.042  0.93 87.21           N  
ATOM   1302  CA  ALA J 171      -5.837 -12.293  26.036  0.93 89.29           C  
ATOM   1303  C   ALA J 171      -5.053 -12.651  24.762  0.93 91.16           C  
ATOM   1304  O   ALA J 171      -4.128 -11.942  24.355  0.93 88.49           O  
ATOM   1305  CB  ALA J 171      -6.980 -11.309  25.750  0.93 85.36           C  
ATOM   1306  N   GLN J 172      -5.456 -13.751  24.145  0.99 92.41           N  
ATOM   1307  CA  GLN J 172      -4.791 -14.287  22.962  0.99 93.36           C  
ATOM   1308  C   GLN J 172      -5.758 -14.309  21.776  0.99 94.99           C  
ATOM   1309  O   GLN J 172      -6.932 -14.645  21.938  0.99 94.34           O  
ATOM   1310  CB  GLN J 172      -4.276 -15.713  23.248  0.98 90.10           C  
ATOM   1311  CG  GLN J 172      -3.292 -15.806  24.419  0.97 86.87           C  
ATOM   1312  CD  GLN J 172      -1.950 -15.148  24.123  0.97 87.02           C  
ATOM   1313  OE1 GLN J 172      -1.159 -15.671  23.355  0.97 79.56           O  
ATOM   1314  NE2 GLN J 172      -1.658 -14.021  24.720  0.97 76.40           N  
ATOM   1315  N   ASN J 173      -5.240 -14.018  20.604  1.00 96.26           N  
ATOM   1316  CA  ASN J 173      -5.966 -14.169  19.350  1.00 97.13           C  
ATOM   1317  C   ASN J 173      -5.167 -15.074  18.391  1.00 97.52           C  
ATOM   1318  O   ASN J 173      -4.343 -14.586  17.615  1.00 97.25           O  
ATOM   1319  CB  ASN J 173      -6.272 -12.779  18.772  1.00 97.32           C  
ATOM   1320  CG  ASN J 173      -7.145 -12.855  17.528  1.00 97.22           C  
ATOM   1321  OD1 ASN J 173      -7.222 -13.852  16.833  1.00 94.39           O  
ATOM   1322  ND2 ASN J 173      -7.827 -11.781  17.220  1.00 93.52           N  
ATOM   1323  N   PRO J 174      -5.407 -16.386  18.414  1.00 96.73           N  
ATOM   1324  CA  PRO J 174      -4.666 -17.320  17.564  1.00 96.69           C  
ATOM   1325  C   PRO J 174      -4.791 -17.030  16.070  1.00 97.64           C  
ATOM   1326  O   PRO J 174      -3.823 -17.200  15.333  1.00 97.61           O  
ATOM   1327  CB  PRO J 174      -5.221 -18.709  17.911  1.00 94.97           C  
ATOM   1328  CG  PRO J 174      -5.747 -18.541  19.332  1.00 92.42           C  
ATOM   1329  CD  PRO J 174      -6.274 -17.108  19.333  1.00 95.09           C  
ATOM   1330  N   LEU J 175      -5.946 -16.580  15.618  1.00 98.04           N  
ATOM   1331  CA  LEU J 175      -6.161 -16.261  14.205  1.00 98.34           C  
ATOM   1332  C   LEU J 175      -5.261 -15.105  13.750  1.00 98.57           C  
ATOM   1333  O   LEU J 175      -4.614 -15.200  12.704  1.00 98.45           O  
ATOM   1334  CB  LEU J 175      -7.653 -15.952  13.977  1.00 98.17           C  
ATOM   1335  CG  LEU J 175      -8.019 -15.668  12.504  0.97 92.41           C  
ATOM   1336  CD1 LEU J 175      -7.731 -16.862  11.600  0.97 87.98           C  
ATOM   1337  CD2 LEU J 175      -9.501 -15.319  12.401  0.96 87.32           C  
ATOM   1338  N   LEU J 176      -5.178 -14.077  14.545  1.00 98.33           N  
ATOM   1339  CA  LEU J 176      -4.250 -12.977  14.308  1.00 98.48           C  
ATOM   1340  C   LEU J 176      -2.794 -13.472  14.313  1.00 98.69           C  
ATOM   1341  O   LEU J 176      -2.016 -13.115  13.432  1.00 98.60           O  
ATOM   1342  CB  LEU J 176      -4.481 -11.892  15.374  1.00 98.16           C  
ATOM   1343  CG  LEU J 176      -3.586 -10.648  15.225  1.00 95.60           C  
ATOM   1344  CD1 LEU J 176      -3.834  -9.923  13.902  1.00 93.10           C  
ATOM   1345  CD2 LEU J 176      -3.861  -9.679  16.369  1.00 93.38           C  
ATOM   1346  N   GLY J 177      -2.465 -14.330  15.254  1.00 98.04           N  
ATOM   1347  CA  GLY J 177      -1.139 -14.941  15.339  1.00 98.11           C  
ATOM   1348  C   GLY J 177      -0.768 -15.750  14.093  1.00 98.44           C  
ATOM   1349  O   GLY J 177       0.318 -15.562  13.537  1.00 98.45           O  
ATOM   1350  N   PHE J 178      -1.652 -16.597  13.607  1.00 98.59           N  
ATOM   1351  CA  PHE J 178      -1.421 -17.357  12.373  1.00 98.64           C  
ATOM   1352  C   PHE J 178      -1.348 -16.458  11.135  1.00 98.78           C  
ATOM   1353  O   PHE J 178      -0.509 -16.687  10.261  1.00 98.74           O  
ATOM   1354  CB  PHE J 178      -2.498 -18.438  12.194  1.00 98.34           C  
ATOM   1355  CG  PHE J 178      -2.352 -19.632  13.112  1.00 97.82           C  
ATOM   1356  CD1 PHE J 178      -1.190 -20.424  13.063  1.00 96.61           C  
ATOM   1357  CD2 PHE J 178      -3.376 -19.967  14.014  1.00 96.43           C  
ATOM   1358  CE1 PHE J 178      -1.044 -21.532  13.914  1.00 95.41           C  
ATOM   1359  CE2 PHE J 178      -3.238 -21.073  14.868  1.00 95.32           C  
ATOM   1360  CZ  PHE J 178      -2.067 -21.854  14.821  1.00 95.29           C  
ATOM   1361  N   GLY J 179      -2.166 -15.435  11.074  1.00 98.87           N  
ATOM   1362  CA  GLY J 179      -2.074 -14.428  10.016  1.00 98.89           C  
ATOM   1363  C   GLY J 179      -0.715 -13.719  10.007  1.00 98.92           C  
ATOM   1364  O   GLY J 179      -0.091 -13.580   8.953  1.00 98.89           O  
ATOM   1365  N   ALA J 180      -0.224 -13.369  11.171  1.00 98.89           N  
ATOM   1366  CA  ALA J 180       1.105 -12.785  11.320  1.00 98.91           C  
ATOM   1367  C   ALA J 180       2.219 -13.749  10.877  1.00 98.94           C  
ATOM   1368  O   ALA J 180       3.135 -13.334  10.168  1.00 98.89           O  
ATOM   1369  CB  ALA J 180       1.276 -12.335  12.773  1.00 98.85           C  
ATOM   1370  N   ILE J 181       2.112 -15.031  11.206  1.00 98.88           N  
ATOM   1371  CA  ILE J 181       3.062 -16.043  10.718  1.00 98.88           C  
ATOM   1372  C   ILE J 181       3.001 -16.167   9.195  1.00 98.92           C  
ATOM   1373  O   ILE J 181       4.048 -16.251   8.561  1.00 98.87           O  
ATOM   1374  CB  ILE J 181       2.839 -17.429  11.366  1.00 98.63           C  
ATOM   1375  CG1 ILE J 181       3.110 -17.368  12.876  1.00 96.95           C  
ATOM   1376  CG2 ILE J 181       3.777 -18.476  10.734  1.00 97.47           C  
ATOM   1377  CD1 ILE J 181       2.680 -18.640  13.622  1.00 93.70           C  
ATOM   1378  N   ALA J 182       1.828 -16.173   8.606  1.00 98.91           N  
ATOM   1379  CA  ALA J 182       1.686 -16.258   7.156  1.00 98.91           C  
ATOM   1380  C   ALA J 182       2.434 -15.116   6.449  1.00 98.93           C  
ATOM   1381  O   ALA J 182       3.203 -15.355   5.517  1.00 98.88           O  
ATOM   1382  CB  ALA J 182       0.194 -16.276   6.805  1.00 98.85           C  
ATOM   1383  N   ILE J 183       2.274 -13.916   6.942  1.00 98.94           N  
ATOM   1384  CA  ILE J 183       3.010 -12.754   6.434  1.00 98.95           C  
ATOM   1385  C   ILE J 183       4.521 -12.921   6.672  1.00 98.95           C  
ATOM   1386  O   ILE J 183       5.316 -12.747   5.748  1.00 98.92           O  
ATOM   1387  CB  ILE J 183       2.465 -11.453   7.063  1.00 98.93           C  
ATOM   1388  CG1 ILE J 183       0.996 -11.224   6.640  1.00 98.70           C  
ATOM   1389  CG2 ILE J 183       3.334 -10.250   6.652  1.00 98.66           C  
ATOM   1390  CD1 ILE J 183       0.282 -10.124   7.441  1.00 97.70           C  
ATOM   1391  N   ALA J 184       4.919 -13.315   7.871  1.00 98.94           N  
ATOM   1392  CA  ALA J 184       6.327 -13.486   8.220  1.00 98.93           C  
ATOM   1393  C   ALA J 184       7.033 -14.545   7.358  1.00 98.93           C  
ATOM   1394  O   ALA J 184       8.183 -14.353   6.963  1.00 98.87           O  
ATOM   1395  CB  ALA J 184       6.427 -13.824   9.712  1.00 98.84           C  
ATOM   1396  N   VAL J 185       6.351 -15.633   7.035  1.00 98.89           N  
ATOM   1397  CA  VAL J 185       6.855 -16.685   6.140  1.00 98.88           C  
ATOM   1398  C   VAL J 185       7.161 -16.129   4.749  1.00 98.90           C  
ATOM   1399  O   VAL J 185       8.257 -16.343   4.221  1.00 98.81           O  
ATOM   1400  CB  VAL J 185       5.842 -17.852   6.075  1.00 98.73           C  
ATOM   1401  CG1 VAL J 185       6.057 -18.782   4.879  1.00 97.94           C  
ATOM   1402  CG2 VAL J 185       5.936 -18.710   7.343  1.00 98.10           C  
ATOM   1403  N   LEU J 186       6.225 -15.395   4.179  1.00 98.91           N  
ATOM   1404  CA  LEU J 186       6.398 -14.776   2.864  1.00 98.91           C  
ATOM   1405  C   LEU J 186       7.529 -13.736   2.878  1.00 98.92           C  
ATOM   1406  O   LEU J 186       8.401 -13.750   2.005  1.00 98.85           O  
ATOM   1407  CB  LEU J 186       5.069 -14.139   2.415  1.00 98.85           C  
ATOM   1408  CG  LEU J 186       3.909 -15.130   2.195  1.00 97.88           C  
ATOM   1409  CD1 LEU J 186       2.628 -14.356   1.901  1.00 96.42           C  
ATOM   1410  CD2 LEU J 186       4.175 -16.087   1.030  1.00 96.25           C  
ATOM   1411  N   CYS J 187       7.557 -12.912   3.891  1.00 98.94           N  
ATOM   1412  CA  CYS J 187       8.617 -11.925   4.082  1.00 98.95           C  
ATOM   1413  C   CYS J 187      10.001 -12.581   4.215  1.00 98.95           C  
ATOM   1414  O   CYS J 187      10.955 -12.116   3.596  1.00 98.91           O  
ATOM   1415  CB  CYS J 187       8.306 -11.074   5.320  1.00 98.96           C  
ATOM   1416  SG  CYS J 187       6.890  -9.981   5.024  1.00 98.92           S  
ATOM   1417  N   SER J 188      10.100 -13.670   4.974  1.00 98.88           N  
ATOM   1418  CA  SER J 188      11.362 -14.381   5.190  1.00 98.82           C  
ATOM   1419  C   SER J 188      11.958 -14.901   3.882  1.00 98.86           C  
ATOM   1420  O   SER J 188      13.152 -14.722   3.628  1.00 98.74           O  
ATOM   1421  CB  SER J 188      11.155 -15.543   6.169  1.00 98.53           C  
ATOM   1422  OG  SER J 188      12.373 -16.237   6.402  1.00 97.01           O  
ATOM   1423  N   GLY J 189      11.142 -15.517   3.047  1.00 98.84           N  
ATOM   1424  CA  GLY J 189      11.570 -15.980   1.727  1.00 98.81           C  
ATOM   1425  C   GLY J 189      12.020 -14.829   0.836  1.00 98.86           C  
ATOM   1426  O   GLY J 189      13.150 -14.825   0.344  1.00 98.76           O  
ATOM   1427  N   PHE J 190      11.168 -13.845   0.677  1.00 98.93           N  
ATOM   1428  CA  PHE J 190      11.428 -12.718  -0.215  1.00 98.93           C  
ATOM   1429  C   PHE J 190      12.634 -11.876   0.229  1.00 98.93           C  
ATOM   1430  O   PHE J 190      13.582 -11.704  -0.535  1.00 98.86           O  
ATOM   1431  CB  PHE J 190      10.162 -11.861  -0.330  1.00 98.87           C  
ATOM   1432  CG  PHE J 190      10.330 -10.688  -1.276  1.00 98.54           C  
ATOM   1433  CD1 PHE J 190      10.688  -9.420  -0.782  1.00 97.31           C  
ATOM   1434  CD2 PHE J 190      10.157 -10.866  -2.659  1.00 97.36           C  
ATOM   1435  CE1 PHE J 190      10.866  -8.338  -1.661  1.00 96.45           C  
ATOM   1436  CE2 PHE J 190      10.332  -9.793  -3.545  1.00 96.41           C  
ATOM   1437  CZ  PHE J 190      10.686  -8.524  -3.042  1.00 96.78           C  
ATOM   1438  N   ALA J 191      12.624 -11.386   1.452  1.00 98.94           N  
ATOM   1439  CA  ALA J 191      13.668 -10.480   1.934  1.00 98.94           C  
ATOM   1440  C   ALA J 191      15.037 -11.162   2.008  1.00 98.94           C  
ATOM   1441  O   ALA J 191      16.045 -10.576   1.613  1.00 98.85           O  
ATOM   1442  CB  ALA J 191      13.260  -9.924   3.301  1.00 98.89           C  
ATOM   1443  N   GLY J 192      15.074 -12.410   2.461  1.00 98.87           N  
ATOM   1444  CA  GLY J 192      16.316 -13.178   2.525  1.00 98.83           C  
ATOM   1445  C   GLY J 192      16.945 -13.378   1.149  1.00 98.86           C  
ATOM   1446  O   GLY J 192      18.145 -13.142   0.978  1.00 98.76           O  
ATOM   1447  N   VAL J 193      16.146 -13.764   0.176  1.00 98.89           N  
ATOM   1448  CA  VAL J 193      16.623 -13.984  -1.199  1.00 98.87           C  
ATOM   1449  C   VAL J 193      16.963 -12.664  -1.894  1.00 98.84           C  
ATOM   1450  O   VAL J 193      17.961 -12.588  -2.611  1.00 98.68           O  
ATOM   1451  CB  VAL J 193      15.600 -14.813  -1.997  1.00 98.80           C  
ATOM   1452  CG1 VAL J 193      16.024 -14.994  -3.454  1.00 98.45           C  
ATOM   1453  CG2 VAL J 193      15.456 -16.215  -1.397  1.00 98.49           C  
ATOM   1454  N   TYR J 194      16.200 -11.618  -1.661  1.00 98.83           N  
ATOM   1455  CA  TYR J 194      16.518 -10.287  -2.179  1.00 98.76           C  
ATOM   1456  C   TYR J 194      17.867  -9.793  -1.650  1.00 98.70           C  
ATOM   1457  O   TYR J 194      18.720  -9.358  -2.423  1.00 98.40           O  
ATOM   1458  CB  TYR J 194      15.396  -9.310  -1.803  1.00 98.63           C  
ATOM   1459  CG  TYR J 194      15.397  -8.029  -2.612  1.00 98.45           C  
ATOM   1460  CD1 TYR J 194      16.417  -7.067  -2.461  1.00 97.52           C  
ATOM   1461  CD2 TYR J 194      14.363  -7.798  -3.546  1.00 97.60           C  
ATOM   1462  CE1 TYR J 194      16.422  -5.901  -3.234  1.00 96.84           C  
ATOM   1463  CE2 TYR J 194      14.351  -6.633  -4.321  1.00 96.97           C  
ATOM   1464  CZ  TYR J 194      15.386  -5.688  -4.166  1.00 97.14           C  
ATOM   1465  OH  TYR J 194      15.382  -4.550  -4.942  1.00 95.81           O  
ATOM   1466  N   PHE J 195      18.079  -9.915  -0.350  1.00 98.80           N  
ATOM   1467  CA  PHE J 195      19.367  -9.580   0.255  1.00 98.81           C  
ATOM   1468  C   PHE J 195      20.498 -10.427  -0.329  1.00 98.77           C  
ATOM   1469  O   PHE J 195      21.549  -9.884  -0.673  1.00 98.63           O  
ATOM   1470  CB  PHE J 195      19.290  -9.746   1.781  1.00 98.78           C  
ATOM   1471  CG  PHE J 195      20.594  -9.392   2.474  1.00 98.73           C  
ATOM   1472  CD1 PHE J 195      21.563 -10.381   2.720  1.00 98.43           C  
ATOM   1473  CD2 PHE J 195      20.863  -8.056   2.829  1.00 98.43           C  
ATOM   1474  CE1 PHE J 195      22.787 -10.043   3.322  1.00 98.14           C  
ATOM   1475  CE2 PHE J 195      22.081  -7.711   3.432  1.00 98.08           C  
ATOM   1476  CZ  PHE J 195      23.047  -8.707   3.681  1.00 98.10           C  
ATOM   1477  N   GLU J 196      20.294 -11.716  -0.485  1.00 98.60           N  
ATOM   1478  CA  GLU J 196      21.280 -12.613  -1.100  1.00 98.53           C  
ATOM   1479  C   GLU J 196      21.634 -12.169  -2.523  1.00 98.45           C  
ATOM   1480  O   GLU J 196      22.812 -12.135  -2.871  1.00 98.19           O  
ATOM   1481  CB  GLU J 196      20.745 -14.051  -1.100  1.00 98.40           C  
ATOM   1482  CG  GLU J 196      21.771 -15.039  -1.664  1.00 98.02           C  
ATOM   1483  CD  GLU J 196      21.289 -16.492  -1.702  1.00 97.78           C  
ATOM   1484  OE1 GLU J 196      21.968 -17.298  -2.375  1.00 96.47           O  
ATOM   1485  OE2 GLU J 196      20.267 -16.825  -1.067  1.00 96.41           O  
ATOM   1486  N   LYS J 197      20.652 -11.805  -3.314  1.00 98.53           N  
ATOM   1487  CA  LYS J 197      20.864 -11.330  -4.680  1.00 98.33           C  
ATOM   1488  C   LYS J 197      21.742 -10.080  -4.701  1.00 98.09           C  
ATOM   1489  O   LYS J 197      22.723 -10.041  -5.441  1.00 97.43           O  
ATOM   1490  CB  LYS J 197      19.503 -11.100  -5.364  1.00 98.19           C  
ATOM   1491  CG  LYS J 197      19.673 -10.846  -6.868  0.99 97.30           C  
ATOM   1492  CD  LYS J 197      18.321 -10.726  -7.590  0.99 95.14           C  
ATOM   1493  CE  LYS J 197      18.551 -10.487  -9.088  0.98 91.50           C  
ATOM   1494  NZ  LYS J 197      17.287 -10.269  -9.830  0.98 84.54           N  
ATOM   1495  N   VAL J 198      21.430  -9.116  -3.875  1.00 97.82           N  
ATOM   1496  CA  VAL J 198      22.234  -7.885  -3.772  1.00 97.46           C  
ATOM   1497  C   VAL J 198      23.637  -8.177  -3.232  1.00 97.48           C  
ATOM   1498  O   VAL J 198      24.624  -7.707  -3.792  1.00 97.05           O  
ATOM   1499  CB  VAL J 198      21.518  -6.827  -2.909  1.00 96.93           C  
ATOM   1500  CG1 VAL J 198      22.367  -5.561  -2.729  1.00 96.30           C  
ATOM   1501  CG2 VAL J 198      20.196  -6.404  -3.556  1.00 96.41           C  
ATOM   1502  N   LEU J 199      23.736  -8.970  -2.175  1.00 97.67           N  
ATOM   1503  CA  LEU J 199      25.012  -9.313  -1.546  1.00 97.73           C  
ATOM   1504  C   LEU J 199      25.970 -10.011  -2.518  1.00 97.55           C  
ATOM   1505  O   LEU J 199      27.158  -9.705  -2.528  1.00 97.10           O  
ATOM   1506  CB  LEU J 199      24.720 -10.202  -0.327  1.00 97.77           C  
ATOM   1507  CG  LEU J 199      25.979 -10.712   0.408  1.00 97.48           C  
ATOM   1508  CD1 LEU J 199      26.774  -9.565   1.039  1.00 96.98           C  
ATOM   1509  CD2 LEU J 199      25.570 -11.688   1.510  1.00 96.97           C  
ATOM   1510  N   LYS J 200      25.457 -10.919  -3.322  1.00 97.91           N  
ATOM   1511  CA  LYS J 200      26.263 -11.731  -4.247  1.00 97.65           C  
ATOM   1512  C   LYS J 200      26.428 -11.103  -5.637  1.00 97.24           C  
ATOM   1513  O   LYS J 200      27.059 -11.711  -6.492  1.00 96.11           O  
ATOM   1514  CB  LYS J 200      25.687 -13.158  -4.318  1.00 97.53           C  
ATOM   1515  CG  LYS J 200      25.799 -13.888  -2.975  1.00 97.21           C  
ATOM   1516  CD  LYS J 200      25.194 -15.296  -3.044  1.00 96.50           C  
ATOM   1517  CE  LYS J 200      25.344 -15.990  -1.692  1.00 95.66           C  
ATOM   1518  NZ  LYS J 200      24.627 -17.285  -1.630  1.00 94.58           N  
ATOM   1519  N   SER J 201      25.879  -9.930  -5.849  1.00 96.79           N  
ATOM   1520  CA  SER J 201      26.002  -9.217  -7.128  1.00 95.85           C  
ATOM   1521  C   SER J 201      27.302  -8.416  -7.278  1.00 95.68           C  
ATOM   1522  O   SER J 201      27.560  -7.875  -8.353  1.00 94.15           O  
ATOM   1523  CB  SER J 201      24.794  -8.304  -7.339  1.00 94.31           C  
ATOM   1524  OG  SER J 201      24.785  -7.203  -6.445  0.99 83.14           O  
ATOM   1525  N   SER J 202      28.072  -8.311  -6.216  1.00 94.59           N  
ATOM   1526  CA  SER J 202      29.334  -7.570  -6.198  1.00 94.28           C  
ATOM   1527  C   SER J 202      30.251  -8.081  -5.089  1.00 94.86           C  
ATOM   1528  O   SER J 202      29.801  -8.779  -4.176  1.00 93.59           O  
ATOM   1529  CB  SER J 202      29.059  -6.079  -5.970  1.00 92.02           C  
ATOM   1530  OG  SER J 202      28.572  -5.846  -4.667  0.99 87.37           O  
ATOM   1531  N   ASP J 203      31.486  -7.624  -5.112  1.00 94.72           N  
ATOM   1532  CA  ASP J 203      32.476  -7.907  -4.065  1.00 94.50           C  
ATOM   1533  C   ASP J 203      32.370  -6.960  -2.852  1.00 94.94           C  
ATOM   1534  O   ASP J 203      33.254  -6.915  -1.997  1.00 93.54           O  
ATOM   1535  CB  ASP J 203      33.885  -7.892  -4.688  1.00 92.85           C  
ATOM   1536  CG  ASP J 203      34.048  -8.952  -5.779  0.94 85.50           C  
ATOM   1537  OD1 ASP J 203      33.555 -10.090  -5.585  0.94 78.06           O  
ATOM   1538  OD2 ASP J 203      34.648  -8.622  -6.822  0.94 78.43           O  
ATOM   1539  N   THR J 204      31.297  -6.205  -2.762  1.00 95.12           N  
ATOM   1540  CA  THR J 204      31.073  -5.314  -1.618  1.00 95.42           C  
ATOM   1541  C   THR J 204      31.011  -6.115  -0.318  1.00 96.04           C  
ATOM   1542  O   THR J 204      30.305  -7.124  -0.237  1.00 95.80           O  
ATOM   1543  CB  THR J 204      29.788  -4.496  -1.788  1.00 94.69           C  
ATOM   1544  OG1 THR J 204      29.815  -3.773  -2.995  1.00 92.83           O  
ATOM   1545  CG2 THR J 204      29.598  -3.467  -0.677  1.00 92.94           C  
ATOM   1546  N   SER J 205      31.698  -5.621   0.697  1.00 96.47           N  
ATOM   1547  CA  SER J 205      31.732  -6.234   2.026  1.00 96.82           C  
ATOM   1548  C   SER J 205      30.333  -6.535   2.570  1.00 97.39           C  
ATOM   1549  O   SER J 205      29.399  -5.742   2.426  1.00 97.37           O  
ATOM   1550  CB  SER J 205      32.475  -5.311   3.005  1.00 96.53           C  
ATOM   1551  OG  SER J 205      32.311  -5.763   4.338  1.00 95.76           O  
ATOM   1552  N   LEU J 206      30.209  -7.655   3.261  1.00 97.40           N  
ATOM   1553  CA  LEU J 206      28.987  -8.004   3.981  1.00 97.88           C  
ATOM   1554  C   LEU J 206      28.593  -6.905   4.965  1.00 98.11           C  
ATOM   1555  O   LEU J 206      27.410  -6.592   5.100  1.00 98.08           O  
ATOM   1556  CB  LEU J 206      29.218  -9.326   4.734  1.00 97.91           C  
ATOM   1557  CG  LEU J 206      28.068  -9.726   5.685  1.00 97.65           C  
ATOM   1558  CD1 LEU J 206      26.763  -9.978   4.926  1.00 97.20           C  
ATOM   1559  CD2 LEU J 206      28.444 -10.980   6.458  1.00 97.14           C  
ATOM   1560  N   TRP J 207      29.563  -6.343   5.653  1.00 98.07           N  
ATOM   1561  CA  TRP J 207      29.302  -5.326   6.668  1.00 98.02           C  
ATOM   1562  C   TRP J 207      28.821  -4.027   6.043  1.00 97.89           C  
ATOM   1563  O   TRP J 207      27.884  -3.430   6.564  1.00 97.60           O  
ATOM   1564  CB  TRP J 207      30.541  -5.131   7.542  1.00 98.01           C  
ATOM   1565  CG  TRP J 207      31.073  -6.411   8.115  1.00 97.90           C  
ATOM   1566  CD1 TRP J 207      32.323  -6.898   7.929  1.00 97.26           C  
ATOM   1567  CD2 TRP J 207      30.353  -7.417   8.895  1.00 97.86           C  
ATOM   1568  NE1 TRP J 207      32.427  -8.148   8.529  1.00 97.06           N  
ATOM   1569  CE2 TRP J 207      31.232  -8.508   9.126  1.00 97.42           C  
ATOM   1570  CE3 TRP J 207      29.039  -7.521   9.414  1.00 97.29           C  
ATOM   1571  CZ2 TRP J 207      30.838  -9.676   9.818  1.00 96.76           C  
ATOM   1572  CZ3 TRP J 207      28.644  -8.682  10.105  1.00 96.45           C  
ATOM   1573  CH2 TRP J 207      29.530  -9.745  10.300  1.00 96.35           C  
ATOM   1574  N   VAL J 208      29.349  -3.669   4.894  1.00 97.47           N  
ATOM   1575  CA  VAL J 208      28.808  -2.550   4.109  1.00 97.27           C  
ATOM   1576  C   VAL J 208      27.357  -2.817   3.719  1.00 97.49           C  
ATOM   1577  O   VAL J 208      26.498  -1.963   3.937  1.00 97.40           O  
ATOM   1578  CB  VAL J 208      29.663  -2.277   2.859  1.00 96.70           C  
ATOM   1579  CG1 VAL J 208      28.996  -1.273   1.914  1.00 95.87           C  
ATOM   1580  CG2 VAL J 208      31.033  -1.721   3.255  1.00 95.99           C  
ATOM   1581  N   ARG J 209      27.051  -4.005   3.212  1.00 97.60           N  
ATOM   1582  CA  ARG J 209      25.669  -4.370   2.850  1.00 97.75           C  
ATOM   1583  C   ARG J 209      24.729  -4.348   4.052  1.00 98.06           C  
ATOM   1584  O   ARG J 209      23.609  -3.851   3.940  1.00 98.03           O  
ATOM   1585  CB  ARG J 209      25.642  -5.749   2.163  1.00 97.46           C  
ATOM   1586  CG  ARG J 209      26.341  -5.798   0.801  1.00 96.59           C  
ATOM   1587  CD  ARG J 209      25.756  -4.771  -0.163  1.00 95.46           C  
ATOM   1588  NE  ARG J 209      26.289  -4.903  -1.519  1.00 94.35           N  
ATOM   1589  CZ  ARG J 209      26.055  -4.044  -2.496  1.00 93.91           C  
ATOM   1590  NH1 ARG J 209      25.316  -2.984  -2.313  1.00 89.84           N  
ATOM   1591  NH2 ARG J 209      26.553  -4.227  -3.684  1.00 90.73           N  
ATOM   1592  N   ASN J 210      25.190  -4.815   5.183  1.00 98.20           N  
ATOM   1593  CA  ASN J 210      24.430  -4.731   6.423  1.00 98.46           C  
ATOM   1594  C   ASN J 210      24.211  -3.274   6.855  1.00 98.47           C  
ATOM   1595  O   ASN J 210      23.082  -2.910   7.158  1.00 98.43           O  
ATOM   1596  CB  ASN J 210      25.143  -5.543   7.513  1.00 98.57           C  
ATOM   1597  CG  ASN J 210      24.927  -7.044   7.403  1.00 98.59           C  
ATOM   1598  OD1 ASN J 210      24.034  -7.543   6.739  1.00 96.41           O  
ATOM   1599  ND2 ASN J 210      25.716  -7.815   8.118  1.00 96.57           N  
ATOM   1600  N   ILE J 211      25.245  -2.452   6.832  1.00 98.04           N  
ATOM   1601  CA  ILE J 211      25.128  -1.025   7.163  1.00 97.70           C  
ATOM   1602  C   ILE J 211      24.108  -0.338   6.246  1.00 97.59           C  
ATOM   1603  O   ILE J 211      23.207   0.343   6.737  1.00 97.36           O  
ATOM   1604  CB  ILE J 211      26.508  -0.336   7.093  1.00 97.48           C  
ATOM   1605  CG1 ILE J 211      27.405  -0.804   8.262  1.00 97.03           C  
ATOM   1606  CG2 ILE J 211      26.378   1.200   7.131  1.00 97.03           C  
ATOM   1607  CD1 ILE J 211      28.897  -0.517   8.033  1.00 96.45           C  
ATOM   1608  N   GLN J 212      24.211  -0.551   4.954  1.00 97.36           N  
ATOM   1609  CA  GLN J 212      23.264  -0.010   3.974  1.00 97.24           C  
ATOM   1610  C   GLN J 212      21.824  -0.437   4.290  1.00 97.49           C  
ATOM   1611  O   GLN J 212      20.911   0.386   4.270  1.00 97.34           O  
ATOM   1612  CB  GLN J 212      23.657  -0.489   2.568  1.00 96.89           C  
ATOM   1613  CG  GLN J 212      24.926   0.184   2.005  1.00 96.36           C  
ATOM   1614  CD  GLN J 212      25.424  -0.487   0.712  1.00 96.06           C  
ATOM   1615  OE1 GLN J 212      24.993  -1.566   0.328  1.00 93.81           O  
ATOM   1616  NE2 GLN J 212      26.346   0.122   0.015  1.00 93.09           N  
ATOM   1617  N   MET J 213      21.617  -1.703   4.620  1.00 98.10           N  
ATOM   1618  CA  MET J 213      20.286  -2.212   4.939  1.00 98.40           C  
ATOM   1619  C   MET J 213      19.760  -1.652   6.265  1.00 98.44           C  
ATOM   1620  O   MET J 213      18.606  -1.235   6.334  1.00 98.39           O  
ATOM   1621  CB  MET J 213      20.293  -3.748   4.939  1.00 98.53           C  
ATOM   1622  CG  MET J 213      18.857  -4.287   4.930  1.00 98.31           C  
ATOM   1623  SD  MET J 213      18.709  -6.071   4.676  1.00 98.09           S  
ATOM   1624  CE  MET J 213      19.351  -6.663   6.252  1.00 96.08           C  
ATOM   1625  N   TYR J 214      20.592  -1.621   7.296  1.00 98.60           N  
ATOM   1626  CA  TYR J 214      20.154  -1.204   8.628  1.00 98.74           C  
ATOM   1627  C   TYR J 214      19.922   0.302   8.739  1.00 98.67           C  
ATOM   1628  O   TYR J 214      19.035   0.706   9.480  1.00 98.55           O  
ATOM   1629  CB  TYR J 214      21.143  -1.697   9.692  1.00 98.81           C  
ATOM   1630  CG  TYR J 214      21.398  -3.200   9.719  1.00 98.86           C  
ATOM   1631  CD1 TYR J 214      20.410  -4.130   9.328  1.00 98.76           C  
ATOM   1632  CD2 TYR J 214      22.654  -3.680  10.131  1.00 98.76           C  
ATOM   1633  CE1 TYR J 214      20.676  -5.515   9.328  1.00 98.71           C  
ATOM   1634  CE2 TYR J 214      22.936  -5.058  10.144  1.00 98.71           C  
ATOM   1635  CZ  TYR J 214      21.943  -5.969   9.737  1.00 98.80           C  
ATOM   1636  OH  TYR J 214      22.224  -7.320   9.731  1.00 98.65           O  
ATOM   1637  N   LEU J 215      20.636   1.103   7.978  1.00 97.90           N  
ATOM   1638  CA  LEU J 215      20.331   2.536   7.903  1.00 97.45           C  
ATOM   1639  C   LEU J 215      18.897   2.776   7.426  1.00 97.38           C  
ATOM   1640  O   LEU J 215      18.144   3.510   8.069  1.00 96.99           O  
ATOM   1641  CB  LEU J 215      21.323   3.238   6.956  1.00 97.03           C  
ATOM   1642  CG  LEU J 215      22.713   3.485   7.563  1.00 96.08           C  
ATOM   1643  CD1 LEU J 215      23.660   3.966   6.466  1.00 94.93           C  
ATOM   1644  CD2 LEU J 215      22.677   4.541   8.668  1.00 95.19           C  
ATOM   1645  N   SER J 216      18.523   2.124   6.350  1.00 97.16           N  
ATOM   1646  CA  SER J 216      17.135   2.172   5.878  1.00 97.17           C  
ATOM   1647  C   SER J 216      16.180   1.509   6.880  1.00 97.98           C  
ATOM   1648  O   SER J 216      15.108   2.042   7.165  1.00 98.00           O  
ATOM   1649  CB  SER J 216      17.037   1.502   4.507  1.00 95.75           C  
ATOM   1650  OG  SER J 216      15.701   1.538   4.040  1.00 82.49           O  
ATOM   1651  N   GLY J 217      16.588   0.396   7.456  1.00 98.45           N  
ATOM   1652  CA  GLY J 217      15.821  -0.342   8.454  1.00 98.68           C  
ATOM   1653  C   GLY J 217      15.461   0.498   9.673  1.00 98.83           C  
ATOM   1654  O   GLY J 217      14.312   0.462  10.104  1.00 98.79           O  
ATOM   1655  N   ILE J 218      16.389   1.282  10.172  1.00 98.77           N  
ATOM   1656  CA  ILE J 218      16.137   2.197  11.294  1.00 98.84           C  
ATOM   1657  C   ILE J 218      15.052   3.212  10.929  1.00 98.84           C  
ATOM   1658  O   ILE J 218      14.114   3.405  11.698  1.00 98.76           O  
ATOM   1659  CB  ILE J 218      17.443   2.901  11.731  1.00 98.84           C  
ATOM   1660  CG1 ILE J 218      18.397   1.886  12.399  1.00 98.56           C  
ATOM   1661  CG2 ILE J 218      17.149   4.054  12.715  1.00 98.41           C  
ATOM   1662  CD1 ILE J 218      19.846   2.380  12.490  1.00 98.13           C  
ATOM   1663  N   VAL J 219      15.153   3.808   9.767  1.00 98.61           N  
ATOM   1664  CA  VAL J 219      14.159   4.798   9.319  1.00 98.48           C  
ATOM   1665  C   VAL J 219      12.775   4.168   9.180  1.00 98.69           C  
ATOM   1666  O   VAL J 219      11.792   4.698   9.696  1.00 98.60           O  
ATOM   1667  CB  VAL J 219      14.594   5.457   7.994  1.00 97.79           C  
ATOM   1668  CG1 VAL J 219      13.543   6.442   7.469  1.00 95.78           C  
ATOM   1669  CG2 VAL J 219      15.909   6.218   8.168  1.00 95.68           C  
ATOM   1670  N   VAL J 220      12.709   3.027   8.531  1.00 98.60           N  
ATOM   1671  CA  VAL J 220      11.446   2.315   8.295  1.00 98.69           C  
ATOM   1672  C   VAL J 220      10.817   1.832   9.603  1.00 98.83           C  
ATOM   1673  O   VAL J 220       9.620   2.013   9.816  1.00 98.75           O  
ATOM   1674  CB  VAL J 220      11.677   1.141   7.324  1.00 98.24           C  
ATOM   1675  CG1 VAL J 220      10.461   0.226   7.215  1.00 94.78           C  
ATOM   1676  CG2 VAL J 220      11.989   1.655   5.911  1.00 94.59           C  
ATOM   1677  N   THR J 221      11.598   1.250  10.481  1.00 98.85           N  
ATOM   1678  CA  THR J 221      11.090   0.728  11.756  1.00 98.88           C  
ATOM   1679  C   THR J 221      10.715   1.848  12.721  1.00 98.91           C  
ATOM   1680  O   THR J 221       9.713   1.725  13.422  1.00 98.85           O  
ATOM   1681  CB  THR J 221      12.079  -0.232  12.422  1.00 98.78           C  
ATOM   1682  OG1 THR J 221      13.349   0.365  12.563  1.00 98.02           O  
ATOM   1683  CG2 THR J 221      12.257  -1.519  11.611  1.00 97.91           C  
ATOM   1684  N   LEU J 222      11.447   2.944  12.702  1.00 98.85           N  
ATOM   1685  CA  LEU J 222      11.082   4.124  13.486  1.00 98.83           C  
ATOM   1686  C   LEU J 222       9.775   4.752  12.976  1.00 98.86           C  
ATOM   1687  O   LEU J 222       8.916   5.112  13.778  1.00 98.72           O  
ATOM   1688  CB  LEU J 222      12.248   5.124  13.452  1.00 98.59           C  
ATOM   1689  CG  LEU J 222      12.071   6.329  14.401  1.00 95.11           C  
ATOM   1690  CD1 LEU J 222      12.033   5.891  15.866  1.00 93.54           C  
ATOM   1691  CD2 LEU J 222      13.245   7.288  14.212  1.00 94.17           C  
ATOM   1692  N   ALA J 223       9.608   4.818  11.675  1.00 98.83           N  
ATOM   1693  CA  ALA J 223       8.339   5.245  11.089  1.00 98.81           C  
ATOM   1694  C   ALA J 223       7.197   4.296  11.478  1.00 98.83           C  
ATOM   1695  O   ALA J 223       6.117   4.749  11.840  1.00 98.69           O  
ATOM   1696  CB  ALA J 223       8.501   5.349   9.567  1.00 98.67           C  
ATOM   1697  N   GLY J 224       7.453   3.002  11.469  1.00 98.74           N  
ATOM   1698  CA  GLY J 224       6.498   1.996  11.946  1.00 98.67           C  
ATOM   1699  C   GLY J 224       6.119   2.189  13.412  1.00 98.77           C  
ATOM   1700  O   GLY J 224       4.936   2.162  13.741  1.00 98.65           O  
ATOM   1701  N   THR J 225       7.096   2.445  14.255  1.00 98.85           N  
ATOM   1702  CA  THR J 225       6.875   2.768  15.673  1.00 98.88           C  
ATOM   1703  C   THR J 225       6.005   4.009  15.829  1.00 98.87           C  
ATOM   1704  O   THR J 225       5.024   3.978  16.565  1.00 98.73           O  
ATOM   1705  CB  THR J 225       8.211   2.990  16.396  1.00 98.79           C  
ATOM   1706  OG1 THR J 225       8.981   1.813  16.374  1.00 96.64           O  
ATOM   1707  CG2 THR J 225       8.045   3.378  17.859  1.00 96.95           C  
ATOM   1708  N   TYR J 226       6.336   5.057  15.110  1.00 98.75           N  
ATOM   1709  CA  TYR J 226       5.560   6.296  15.161  1.00 98.66           C  
ATOM   1710  C   TYR J 226       4.105   6.085  14.722  1.00 98.68           C  
ATOM   1711  O   TYR J 226       3.186   6.559  15.384  1.00 98.54           O  
ATOM   1712  CB  TYR J 226       6.252   7.352  14.291  1.00 98.45           C  
ATOM   1713  CG  TYR J 226       5.504   8.674  14.263  0.99 92.40           C  
ATOM   1714  CD1 TYR J 226       4.663   8.999  13.181  0.98 89.22           C  
ATOM   1715  CD2 TYR J 226       5.614   9.566  15.350  0.98 87.54           C  
ATOM   1716  CE1 TYR J 226       3.941  10.197  13.176  0.98 83.48           C  
ATOM   1717  CE2 TYR J 226       4.897  10.772  15.355  0.98 82.09           C  
ATOM   1718  CZ  TYR J 226       4.060  11.082  14.263  0.98 83.86           C  
ATOM   1719  OH  TYR J 226       3.348  12.270  14.262  0.99 73.36           O  
ATOM   1720  N   LEU J 227       3.902   5.346  13.651  1.00 98.71           N  
ATOM   1721  CA  LEU J 227       2.564   5.089  13.117  1.00 98.58           C  
ATOM   1722  C   LEU J 227       1.736   4.150  14.001  1.00 98.59           C  
ATOM   1723  O   LEU J 227       0.527   4.332  14.102  1.00 98.19           O  
ATOM   1724  CB  LEU J 227       2.686   4.499  11.701  1.00 98.36           C  
ATOM   1725  CG  LEU J 227       3.217   5.481  10.636  0.99 96.09           C  
ATOM   1726  CD1 LEU J 227       3.490   4.717   9.341  0.99 93.30           C  
ATOM   1727  CD2 LEU J 227       2.228   6.606  10.340  0.99 93.15           C  
ATOM   1728  N   SER J 228       2.370   3.153  14.589  1.00 98.70           N  
ATOM   1729  CA  SER J 228       1.670   2.137  15.378  1.00 98.58           C  
ATOM   1730  C   SER J 228       1.436   2.569  16.824  1.00 98.58           C  
ATOM   1731  O   SER J 228       0.357   2.332  17.360  1.00 98.01           O  
ATOM   1732  CB  SER J 228       2.463   0.823  15.352  1.00 98.04           C  
ATOM   1733  OG  SER J 228       1.717  -0.231  15.932  1.00 88.48           O  
ATOM   1734  N   ASP J 229       2.437   3.170  17.429  1.00 98.64           N  
ATOM   1735  CA  ASP J 229       2.473   3.367  18.883  1.00 98.61           C  
ATOM   1736  C   ASP J 229       2.779   4.823  19.278  1.00 98.69           C  
ATOM   1737  O   ASP J 229       2.871   5.140  20.459  1.00 98.42           O  
ATOM   1738  CB  ASP J 229       3.495   2.395  19.505  1.00 98.37           C  
ATOM   1739  CG  ASP J 229       3.225   0.918  19.190  1.00 98.07           C  
ATOM   1740  OD1 ASP J 229       2.121   0.414  19.480  1.00 96.69           O  
ATOM   1741  OD2 ASP J 229       4.145   0.258  18.653  1.00 96.27           O  
ATOM   1742  N   GLY J 230       2.938   5.709  18.313  1.00 98.69           N  
ATOM   1743  CA  GLY J 230       3.400   7.081  18.562  1.00 98.66           C  
ATOM   1744  C   GLY J 230       2.570   7.856  19.583  1.00 98.73           C  
ATOM   1745  O   GLY J 230       3.132   8.589  20.394  1.00 98.46           O  
ATOM   1746  N   ALA J 231       1.264   7.662  19.577  1.00 98.71           N  
ATOM   1747  CA  ALA J 231       0.375   8.317  20.537  1.00 98.65           C  
ATOM   1748  C   ALA J 231       0.625   7.820  21.967  1.00 98.68           C  
ATOM   1749  O   ALA J 231       0.869   8.621  22.866  1.00 98.22           O  
ATOM   1750  CB  ALA J 231      -1.078   8.095  20.088  1.00 98.26           C  
ATOM   1751  N   GLU J 232       0.662   6.510  22.162  1.00 98.79           N  
ATOM   1752  CA  GLU J 232       0.932   5.936  23.479  1.00 98.70           C  
ATOM   1753  C   GLU J 232       2.368   6.192  23.947  1.00 98.79           C  
ATOM   1754  O   GLU J 232       2.611   6.350  25.138  1.00 98.54           O  
ATOM   1755  CB  GLU J 232       0.672   4.431  23.492  1.00 97.99           C  
ATOM   1756  CG  GLU J 232      -0.811   4.065  23.430  0.95 87.06           C  
ATOM   1757  CD  GLU J 232      -1.086   2.623  23.905  0.94 82.65           C  
ATOM   1758  OE1 GLU J 232      -2.216   2.131  23.681  0.94 75.26           O  
ATOM   1759  OE2 GLU J 232      -0.202   2.013  24.542  0.93 75.33           O  
ATOM   1760  N   ILE J 233       3.311   6.243  23.023  1.00 98.70           N  
ATOM   1761  CA  ILE J 233       4.708   6.573  23.340  1.00 98.67           C  
ATOM   1762  C   ILE J 233       4.835   7.996  23.890  1.00 98.66           C  
ATOM   1763  O   ILE J 233       5.674   8.227  24.758  1.00 98.41           O  
ATOM   1764  CB  ILE J 233       5.619   6.340  22.113  1.00 98.61           C  
ATOM   1765  CG1 ILE J 233       5.802   4.821  21.903  1.00 98.27           C  
ATOM   1766  CG2 ILE J 233       6.999   7.016  22.272  1.00 98.30           C  
ATOM   1767  CD1 ILE J 233       6.438   4.459  20.561  1.00 97.68           C  
ATOM   1768  N   GLN J 234       4.039   8.919  23.420  1.00 98.80           N  
ATOM   1769  CA  GLN J 234       4.039  10.276  23.981  1.00 98.71           C  
ATOM   1770  C   GLN J 234       3.612  10.298  25.448  1.00 98.68           C  
ATOM   1771  O   GLN J 234       4.141  11.094  26.220  1.00 98.19           O  
ATOM   1772  CB  GLN J 234       3.134  11.200  23.157  1.00 98.38           C  
ATOM   1773  CG  GLN J 234       3.778  11.599  21.833  0.93 89.07           C  
ATOM   1774  CD  GLN J 234       2.917  12.558  21.004  0.91 83.48           C  
ATOM   1775  OE1 GLN J 234       1.802  12.905  21.321  0.90 74.20           O  
ATOM   1776  NE2 GLN J 234       3.439  13.028  19.905  0.90 69.41           N  
ATOM   1777  N   GLU J 235       2.722   9.404  25.831  1.00 98.69           N  
ATOM   1778  CA  GLU J 235       2.233   9.320  27.205  1.00 98.54           C  
ATOM   1779  C   GLU J 235       3.146   8.485  28.105  1.00 98.58           C  
ATOM   1780  O   GLU J 235       3.454   8.878  29.230  1.00 98.02           O  
ATOM   1781  CB  GLU J 235       0.821   8.724  27.207  1.00 97.96           C  
ATOM   1782  CG  GLU J 235      -0.200   9.610  26.488  0.89 86.19           C  
ATOM   1783  CD  GLU J 235      -1.630   9.052  26.550  0.86 81.36           C  
ATOM   1784  OE1 GLU J 235      -2.546   9.765  26.073  0.87 74.01           O  
ATOM   1785  OE2 GLU J 235      -1.816   7.935  27.072  0.87 74.17           O  
ATOM   1786  N   LYS J 236       3.589   7.334  27.614  1.00 98.71           N  
ATOM   1787  CA  LYS J 236       4.300   6.321  28.416  1.00 98.67           C  
ATOM   1788  C   LYS J 236       5.819   6.380  28.255  1.00 98.68           C  
ATOM   1789  O   LYS J 236       6.547   5.940  29.142  1.00 98.17           O  
ATOM   1790  CB  LYS J 236       3.760   4.927  28.065  1.00 98.44           C  
ATOM   1791  CG  LYS J 236       2.268   4.753  28.395  0.98 97.67           C  
ATOM   1792  CD  LYS J 236       1.773   3.366  27.963  0.98 95.79           C  
ATOM   1793  CE  LYS J 236       0.280   3.204  28.221  0.98 91.61           C  
ATOM   1794  NZ  LYS J 236      -0.262   2.000  27.543  0.97 86.11           N  
ATOM   1795  N   GLY J 237       6.294   6.878  27.153  1.00 98.75           N  
ATOM   1796  CA  GLY J 237       7.707   6.912  26.783  1.00 98.77           C  
ATOM   1797  C   GLY J 237       8.124   5.769  25.853  1.00 98.84           C  
ATOM   1798  O   GLY J 237       7.539   4.690  25.840  1.00 98.67           O  
ATOM   1799  N   PHE J 238       9.189   6.012  25.098  1.00 98.83           N  
ATOM   1800  CA  PHE J 238       9.687   5.064  24.090  1.00 98.84           C  
ATOM   1801  C   PHE J 238      10.157   3.735  24.692  1.00 98.84           C  
ATOM   1802  O   PHE J 238       9.930   2.673  24.119  1.00 98.72           O  
ATOM   1803  CB  PHE J 238      10.827   5.738  23.314  1.00 98.79           C  
ATOM   1804  CG  PHE J 238      11.330   4.944  22.126  1.00 98.77           C  
ATOM   1805  CD1 PHE J 238      12.293   3.936  22.297  1.00 98.40           C  
ATOM   1806  CD2 PHE J 238      10.828   5.206  20.838  1.00 98.40           C  
ATOM   1807  CE1 PHE J 238      12.761   3.200  21.197  1.00 98.20           C  
ATOM   1808  CE2 PHE J 238      11.291   4.479  19.731  1.00 98.18           C  
ATOM   1809  CZ  PHE J 238      12.260   3.472  19.911  1.00 98.38           C  
ATOM   1810  N   PHE J 239      10.800   3.794  25.840  1.00 98.85           N  
ATOM   1811  CA  PHE J 239      11.317   2.624  26.554  1.00 98.85           C  
ATOM   1812  C   PHE J 239      10.370   2.121  27.651  1.00 98.84           C  
ATOM   1813  O   PHE J 239      10.805   1.417  28.561  1.00 98.64           O  
ATOM   1814  CB  PHE J 239      12.725   2.919  27.096  1.00 98.79           C  
ATOM   1815  CG  PHE J 239      13.759   3.197  26.022  1.00 98.74           C  
ATOM   1816  CD1 PHE J 239      14.223   2.155  25.202  1.00 98.42           C  
ATOM   1817  CD2 PHE J 239      14.265   4.497  25.841  1.00 98.36           C  
ATOM   1818  CE1 PHE J 239      15.185   2.402  24.206  1.00 98.09           C  
ATOM   1819  CE2 PHE J 239      15.228   4.752  24.854  1.00 98.09           C  
ATOM   1820  CZ  PHE J 239      15.691   3.705  24.033  1.00 98.16           C  
ATOM   1821  N   TYR J 240       9.110   2.462  27.575  1.00 98.84           N  
ATOM   1822  CA  TYR J 240       8.111   1.941  28.504  1.00 98.84           C  
ATOM   1823  C   TYR J 240       8.106   0.405  28.510  1.00 98.86           C  
ATOM   1824  O   TYR J 240       8.233  -0.225  27.458  1.00 98.72           O  
ATOM   1825  CB  TYR J 240       6.734   2.492  28.126  1.00 98.73           C  
ATOM   1826  CG  TYR J 240       5.630   1.978  29.027  1.00 98.58           C  
ATOM   1827  CD1 TYR J 240       4.828   0.897  28.614  1.00 98.01           C  
ATOM   1828  CD2 TYR J 240       5.417   2.563  30.292  1.00 97.89           C  
ATOM   1829  CE1 TYR J 240       3.806   0.414  29.443  1.00 97.36           C  
ATOM   1830  CE2 TYR J 240       4.401   2.088  31.131  1.00 97.32           C  
ATOM   1831  CZ  TYR J 240       3.595   1.015  30.698  1.00 97.47           C  
ATOM   1832  OH  TYR J 240       2.585   0.554  31.509  1.00 96.32           O  
ATOM   1833  N   GLY J 241       8.015  -0.188  29.688  1.00 98.68           N  
ATOM   1834  CA  GLY J 241       8.001  -1.643  29.864  1.00 98.56           C  
ATOM   1835  C   GLY J 241       9.321  -2.359  29.563  1.00 98.58           C  
ATOM   1836  O   GLY J 241       9.353  -3.593  29.508  1.00 98.18           O  
ATOM   1837  N   TYR J 242      10.409  -1.644  29.348  1.00 98.70           N  
ATOM   1838  CA  TYR J 242      11.710  -2.262  29.092  1.00 98.72           C  
ATOM   1839  C   TYR J 242      12.293  -2.853  30.371  1.00 98.45           C  
ATOM   1840  O   TYR J 242      12.559  -2.160  31.346  1.00 97.77           O  
ATOM   1841  CB  TYR J 242      12.700  -1.282  28.441  1.00 98.79           C  
ATOM   1842  CG  TYR J 242      12.622  -1.228  26.927  1.00 98.86           C  
ATOM   1843  CD1 TYR J 242      13.753  -1.556  26.151  1.00 98.65           C  
ATOM   1844  CD2 TYR J 242      11.419  -0.870  26.283  1.00 98.66           C  
ATOM   1845  CE1 TYR J 242      13.694  -1.518  24.753  1.00 98.57           C  
ATOM   1846  CE2 TYR J 242      11.345  -0.836  24.886  1.00 98.63           C  
ATOM   1847  CZ  TYR J 242      12.487  -1.158  24.124  1.00 98.77           C  
ATOM   1848  OH  TYR J 242      12.425  -1.121  22.748  1.00 98.60           O  
ATOM   1849  N   THR J 243      12.545  -4.150  30.306  1.00 98.44           N  
ATOM   1850  CA  THR J 243      13.206  -4.918  31.367  1.00 98.28           C  
ATOM   1851  C   THR J 243      14.482  -5.564  30.829  1.00 98.54           C  
ATOM   1852  O   THR J 243      14.750  -5.542  29.626  1.00 98.43           O  
ATOM   1853  CB  THR J 243      12.269  -5.997  31.937  1.00 97.59           C  
ATOM   1854  OG1 THR J 243      12.038  -6.993  30.967  1.00 96.40           O  
ATOM   1855  CG2 THR J 243      10.916  -5.441  32.393  1.00 96.17           C  
ATOM   1856  N   TYR J 244      15.241  -6.208  31.701  1.00 97.91           N  
ATOM   1857  CA  TYR J 244      16.401  -7.009  31.280  1.00 97.94           C  
ATOM   1858  C   TYR J 244      16.031  -8.089  30.259  1.00 98.20           C  
ATOM   1859  O   TYR J 244      16.804  -8.362  29.343  1.00 97.94           O  
ATOM   1860  CB  TYR J 244      17.062  -7.657  32.502  1.00 97.36           C  
ATOM   1861  CG  TYR J 244      17.687  -6.654  33.459  0.95 88.11           C  
ATOM   1862  CD1 TYR J 244      18.805  -5.894  33.053  0.94 81.00           C  
ATOM   1863  CD2 TYR J 244      17.159  -6.468  34.754  0.94 78.17           C  
ATOM   1864  CE1 TYR J 244      19.391  -4.967  33.923  0.93 74.28           C  
ATOM   1865  CE2 TYR J 244      17.736  -5.542  35.631  0.93 72.66           C  
ATOM   1866  CZ  TYR J 244      18.850  -4.798  35.210  0.94 77.47           C  
ATOM   1867  OH  TYR J 244      19.424  -3.885  36.078  0.94 69.89           O  
ATOM   1868  N   TYR J 245      14.854  -8.656  30.376  1.00 97.94           N  
ATOM   1869  CA  TYR J 245      14.365  -9.658  29.425  1.00 97.84           C  
ATOM   1870  C   TYR J 245      14.076  -9.051  28.049  1.00 98.29           C  
ATOM   1871  O   TYR J 245      14.387  -9.669  27.036  1.00 98.14           O  
ATOM   1872  CB  TYR J 245      13.112 -10.336  29.980  1.00 97.03           C  
ATOM   1873  CG  TYR J 245      13.334 -11.038  31.307  0.99 94.53           C  
ATOM   1874  CD1 TYR J 245      14.093 -12.224  31.360  0.99 90.37           C  
ATOM   1875  CD2 TYR J 245      12.795 -10.506  32.498  0.99 89.00           C  
ATOM   1876  CE1 TYR J 245      14.310 -12.877  32.579  0.98 86.74           C  
ATOM   1877  CE2 TYR J 245      13.004 -11.150  33.724  0.98 86.75           C  
ATOM   1878  CZ  TYR J 245      13.759 -12.336  33.757  0.98 86.81           C  
ATOM   1879  OH  TYR J 245      13.964 -12.976  34.963  0.99 83.28           O  
ATOM   1880  N   VAL J 246      13.559  -7.851  28.001  1.00 98.39           N  
ATOM   1881  CA  VAL J 246      13.352  -7.137  26.726  1.00 98.60           C  
ATOM   1882  C   VAL J 246      14.692  -6.835  26.058  1.00 98.75           C  
ATOM   1883  O   VAL J 246      14.875  -7.121  24.873  1.00 98.72           O  
ATOM   1884  CB  VAL J 246      12.539  -5.844  26.930  1.00 98.52           C  
ATOM   1885  CG1 VAL J 246      12.339  -5.101  25.608  1.00 98.15           C  
ATOM   1886  CG2 VAL J 246      11.161  -6.150  27.515  1.00 98.17           C  
ATOM   1887  N   TRP J 247      15.654  -6.355  26.823  1.00 98.79           N  
ATOM   1888  CA  TRP J 247      17.011  -6.149  26.314  1.00 98.83           C  
ATOM   1889  C   TRP J 247      17.676  -7.458  25.875  1.00 98.80           C  
ATOM   1890  O   TRP J 247      18.385  -7.479  24.869  1.00 98.67           O  
ATOM   1891  CB  TRP J 247      17.856  -5.425  27.369  1.00 98.82           C  
ATOM   1892  CG  TRP J 247      17.529  -3.971  27.486  1.00 98.73           C  
ATOM   1893  CD1 TRP J 247      16.923  -3.360  28.539  1.00 98.48           C  
ATOM   1894  CD2 TRP J 247      17.747  -2.940  26.484  1.00 98.68           C  
ATOM   1895  NE1 TRP J 247      16.747  -2.009  28.256  1.00 98.25           N  
ATOM   1896  CE2 TRP J 247      17.234  -1.714  26.997  1.00 98.50           C  
ATOM   1897  CE3 TRP J 247      18.317  -2.915  25.188  1.00 98.39           C  
ATOM   1898  CZ2 TRP J 247      17.275  -0.504  26.262  1.00 98.12           C  
ATOM   1899  CZ3 TRP J 247      18.354  -1.714  24.455  1.00 98.04           C  
ATOM   1900  CH2 TRP J 247      17.839  -0.524  24.990  1.00 97.95           C  
ATOM   1901  N   PHE J 248      17.399  -8.533  26.566  1.00 98.67           N  
ATOM   1902  CA  PHE J 248      17.868  -9.857  26.155  1.00 98.65           C  
ATOM   1903  C   PHE J 248      17.248 -10.311  24.829  1.00 98.68           C  
ATOM   1904  O   PHE J 248      17.966 -10.781  23.944  1.00 98.56           O  
ATOM   1905  CB  PHE J 248      17.609 -10.868  27.281  1.00 98.46           C  
ATOM   1906  CG  PHE J 248      18.127 -12.259  26.977  1.00 98.01           C  
ATOM   1907  CD1 PHE J 248      17.250 -13.359  26.954  1.00 96.59           C  
ATOM   1908  CD2 PHE J 248      19.497 -12.464  26.708  1.00 96.42           C  
ATOM   1909  CE1 PHE J 248      17.730 -14.652  26.673  1.00 95.53           C  
ATOM   1910  CE2 PHE J 248      19.985 -13.748  26.421  1.00 95.48           C  
ATOM   1911  CZ  PHE J 248      19.100 -14.847  26.407  1.00 95.85           C  
ATOM   1912  N   VAL J 249      15.957 -10.109  24.631  1.00 98.59           N  
ATOM   1913  CA  VAL J 249      15.296 -10.366  23.336  1.00 98.55           C  
ATOM   1914  C   VAL J 249      15.929  -9.538  22.215  1.00 98.63           C  
ATOM   1915  O   VAL J 249      16.242 -10.078  21.153  1.00 98.52           O  
ATOM   1916  CB  VAL J 249      13.777 -10.099  23.427  1.00 98.25           C  
ATOM   1917  CG1 VAL J 249      13.084 -10.089  22.061  1.00 97.41           C  
ATOM   1918  CG2 VAL J 249      13.096 -11.173  24.277  1.00 97.37           C  
ATOM   1919  N   ILE J 250      16.165  -8.271  22.452  1.00 98.81           N  
ATOM   1920  CA  ILE J 250      16.821  -7.374  21.485  1.00 98.85           C  
ATOM   1921  C   ILE J 250      18.246  -7.852  21.162  1.00 98.83           C  
ATOM   1922  O   ILE J 250      18.649  -7.867  19.994  1.00 98.74           O  
ATOM   1923  CB  ILE J 250      16.814  -5.927  22.033  1.00 98.85           C  
ATOM   1924  CG1 ILE J 250      15.372  -5.374  22.030  1.00 98.69           C  
ATOM   1925  CG2 ILE J 250      17.732  -5.012  21.203  1.00 98.66           C  
ATOM   1926  CD1 ILE J 250      15.217  -4.073  22.825  1.00 98.44           C  
ATOM   1927  N   PHE J 251      18.988  -8.264  22.177  1.00 98.61           N  
ATOM   1928  CA  PHE J 251      20.311  -8.849  21.986  1.00 98.49           C  
ATOM   1929  C   PHE J 251      20.256 -10.099  21.099  1.00 98.54           C  
ATOM   1930  O   PHE J 251      20.971 -10.181  20.099  1.00 98.37           O  
ATOM   1931  CB  PHE J 251      20.934  -9.160  23.355  1.00 98.14           C  
ATOM   1932  CG  PHE J 251      22.171 -10.027  23.266  1.00 95.37           C  
ATOM   1933  CD1 PHE J 251      22.111 -11.392  23.603  1.00 93.00           C  
ATOM   1934  CD2 PHE J 251      23.381  -9.476  22.809  1.00 91.96           C  
ATOM   1935  CE1 PHE J 251      23.256 -12.203  23.493  1.00 90.17           C  
ATOM   1936  CE2 PHE J 251      24.527 -10.276  22.694  1.00 88.47           C  
ATOM   1937  CZ  PHE J 251      24.466 -11.641  23.038  1.00 89.06           C  
ATOM   1938  N   LEU J 252      19.364 -11.025  21.407  1.00 98.35           N  
ATOM   1939  CA  LEU J 252      19.195 -12.245  20.614  1.00 98.23           C  
ATOM   1940  C   LEU J 252      18.771 -11.947  19.172  1.00 98.21           C  
ATOM   1941  O   LEU J 252      19.333 -12.525  18.238  1.00 98.07           O  
ATOM   1942  CB  LEU J 252      18.160 -13.153  21.296  1.00 98.01           C  
ATOM   1943  CG  LEU J 252      18.603 -13.759  22.642  1.00 97.47           C  
ATOM   1944  CD1 LEU J 252      17.420 -14.499  23.258  1.00 96.74           C  
ATOM   1945  CD2 LEU J 252      19.767 -14.740  22.485  1.00 96.43           C  
ATOM   1946  N   ALA J 253      17.849 -11.030  18.978  1.00 98.59           N  
ATOM   1947  CA  ALA J 253      17.428 -10.597  17.648  1.00 98.51           C  
ATOM   1948  C   ALA J 253      18.589  -9.971  16.853  1.00 98.53           C  
ATOM   1949  O   ALA J 253      18.760 -10.254  15.665  1.00 98.42           O  
ATOM   1950  CB  ALA J 253      16.257  -9.626  17.808  1.00 98.26           C  
ATOM   1951  N   SER J 254      19.411  -9.187  17.518  1.00 98.55           N  
ATOM   1952  CA  SER J 254      20.583  -8.547  16.902  1.00 98.55           C  
ATOM   1953  C   SER J 254      21.624  -9.581  16.473  1.00 98.36           C  
ATOM   1954  O   SER J 254      22.054  -9.593  15.316  1.00 98.14           O  
ATOM   1955  CB  SER J 254      21.219  -7.542  17.869  1.00 98.60           C  
ATOM   1956  OG  SER J 254      20.276  -6.571  18.276  1.00 97.96           O  
ATOM   1957  N   VAL J 255      21.983 -10.475  17.379  1.00 98.08           N  
ATOM   1958  CA  VAL J 255      22.924 -11.568  17.096  1.00 97.64           C  
ATOM   1959  C   VAL J 255      22.374 -12.482  15.998  1.00 97.46           C  
ATOM   1960  O   VAL J 255      23.060 -12.753  15.011  1.00 97.06           O  
ATOM   1961  CB  VAL J 255      23.244 -12.351  18.384  1.00 96.91           C  
ATOM   1962  CG1 VAL J 255      24.093 -13.598  18.115  1.00 94.58           C  
ATOM   1963  CG2 VAL J 255      24.026 -11.476  19.369  1.00 94.93           C  
ATOM   1964  N   GLY J 256      21.127 -12.899  16.114  1.00 97.15           N  
ATOM   1965  CA  GLY J 256      20.476 -13.762  15.124  1.00 96.56           C  
ATOM   1966  C   GLY J 256      20.433 -13.152  13.721  1.00 96.68           C  
ATOM   1967  O   GLY J 256      20.723 -13.842  12.740  1.00 96.50           O  
ATOM   1968  N   GLY J 257      20.151 -11.874  13.631  1.00 97.15           N  
ATOM   1969  CA  GLY J 257      20.179 -11.143  12.359  1.00 97.05           C  
ATOM   1970  C   GLY J 257      21.574 -11.109  11.726  1.00 96.94           C  
ATOM   1971  O   GLY J 257      21.729 -11.445  10.550  1.00 97.00           O  
ATOM   1972  N   LEU J 258      22.583 -10.784  12.501  1.00 97.52           N  
ATOM   1973  CA  LEU J 258      23.971 -10.730  12.018  1.00 97.32           C  
ATOM   1974  C   LEU J 258      24.472 -12.107  11.570  1.00 96.80           C  
ATOM   1975  O   LEU J 258      24.998 -12.237  10.461  1.00 96.30           O  
ATOM   1976  CB  LEU J 258      24.880 -10.146  13.113  1.00 97.48           C  
ATOM   1977  CG  LEU J 258      24.612  -8.661  13.438  1.00 97.38           C  
ATOM   1978  CD1 LEU J 258      25.393  -8.273  14.685  1.00 96.97           C  
ATOM   1979  CD2 LEU J 258      25.026  -7.728  12.301  1.00 96.95           C  
ATOM   1980  N   TYR J 259      24.253 -13.128  12.366  1.00 96.20           N  
ATOM   1981  CA  TYR J 259      24.644 -14.492  11.989  1.00 95.66           C  
ATOM   1982  C   TYR J 259      23.864 -15.009  10.774  1.00 95.19           C  
ATOM   1983  O   TYR J 259      24.434 -15.698   9.935  1.00 94.56           O  
ATOM   1984  CB  TYR J 259      24.497 -15.444  13.180  1.00 95.22           C  
ATOM   1985  CG  TYR J 259      25.715 -15.434  14.084  1.00 92.78           C  
ATOM   1986  CD1 TYR J 259      26.701 -16.435  13.960  1.00 90.25           C  
ATOM   1987  CD2 TYR J 259      25.891 -14.406  15.033  1.00 90.04           C  
ATOM   1988  CE1 TYR J 259      27.831 -16.429  14.792  1.00 87.45           C  
ATOM   1989  CE2 TYR J 259      27.018 -14.382  15.864  1.00 87.30           C  
ATOM   1990  CZ  TYR J 259      27.979 -15.400  15.748  1.00 87.80           C  
ATOM   1991  OH  TYR J 259      29.075 -15.387  16.583  1.00 82.76           O  
ATOM   1992  N   THR J 260      22.601 -14.629  10.641  1.00 95.95           N  
ATOM   1993  CA  THR J 260      21.837 -14.913   9.420  1.00 95.65           C  
ATOM   1994  C   THR J 260      22.539 -14.342   8.188  1.00 95.28           C  
ATOM   1995  O   THR J 260      22.713 -15.055   7.202  1.00 94.54           O  
ATOM   1996  CB  THR J 260      20.398 -14.373   9.523  1.00 94.98           C  
ATOM   1997  OG1 THR J 260      19.683 -15.129  10.480  1.00 91.76           O  
ATOM   1998  CG2 THR J 260      19.617 -14.498   8.215  1.00 91.31           C  
ATOM   1999  N   SER J 261      23.000 -13.107   8.258  1.00 96.70           N  
ATOM   2000  CA  SER J 261      23.723 -12.488   7.142  1.00 96.57           C  
ATOM   2001  C   SER J 261      25.038 -13.211   6.811  1.00 96.22           C  
ATOM   2002  O   SER J 261      25.348 -13.421   5.638  1.00 95.97           O  
ATOM   2003  CB  SER J 261      23.950 -10.998   7.417  1.00 96.55           C  
ATOM   2004  OG  SER J 261      25.054 -10.731   8.256  1.00 95.89           O  
ATOM   2005  N   VAL J 262      25.756 -13.644   7.833  1.00 95.74           N  
ATOM   2006  CA  VAL J 262      27.006 -14.409   7.671  1.00 95.20           C  
ATOM   2007  C   VAL J 262      26.738 -15.752   6.990  1.00 94.49           C  
ATOM   2008  O   VAL J 262      27.424 -16.112   6.033  1.00 93.82           O  
ATOM   2009  CB  VAL J 262      27.713 -14.605   9.030  1.00 95.07           C  
ATOM   2010  CG1 VAL J 262      28.949 -15.505   8.925  1.00 94.51           C  
ATOM   2011  CG2 VAL J 262      28.168 -13.265   9.611  1.00 94.69           C  
ATOM   2012  N   VAL J 263      25.718 -16.464   7.435  1.00 94.48           N  
ATOM   2013  CA  VAL J 263      25.341 -17.746   6.814  1.00 93.29           C  
ATOM   2014  C   VAL J 263      24.949 -17.559   5.348  1.00 93.26           C  
ATOM   2015  O   VAL J 263      25.389 -18.332   4.500  1.00 93.03           O  
ATOM   2016  CB  VAL J 263      24.221 -18.442   7.616  1.00 92.18           C  
ATOM   2017  CG1 VAL J 263      23.634 -19.658   6.890  1.00 90.09           C  
ATOM   2018  CG2 VAL J 263      24.773 -18.924   8.962  1.00 90.23           C  
ATOM   2019  N   VAL J 264      24.186 -16.540   5.036  1.00 94.82           N  
ATOM   2020  CA  VAL J 264      23.799 -16.242   3.641  1.00 95.51           C  
ATOM   2021  C   VAL J 264      25.013 -15.875   2.782  1.00 95.59           C  
ATOM   2022  O   VAL J 264      25.080 -16.297   1.628  1.00 95.48           O  
ATOM   2023  CB  VAL J 264      22.716 -15.142   3.595  1.00 95.74           C  
ATOM   2024  CG1 VAL J 264      22.412 -14.666   2.168  1.00 94.58           C  
ATOM   2025  CG2 VAL J 264      21.402 -15.669   4.183  1.00 94.76           C  
ATOM   2026  N   LYS J 265      25.986 -15.154   3.327  1.00 95.75           N  
ATOM   2027  CA  LYS J 265      27.223 -14.827   2.597  1.00 95.75           C  
ATOM   2028  C   LYS J 265      27.979 -16.077   2.156  1.00 95.58           C  
ATOM   2029  O   LYS J 265      28.404 -16.162   0.999  1.00 94.91           O  
ATOM   2030  CB  LYS J 265      28.127 -13.923   3.463  1.00 95.90           C  
ATOM   2031  CG  LYS J 265      29.440 -13.549   2.744  1.00 95.16           C  
ATOM   2032  CD  LYS J 265      30.346 -12.624   3.576  0.99 93.33           C  
ATOM   2033  CE  LYS J 265      31.661 -12.360   2.837  0.99 89.73           C  
ATOM   2034  NZ  LYS J 265      32.602 -11.488   3.584  0.99 83.44           N  
ATOM   2035  N   TYR J 266      28.155 -17.012   3.057  1.00 94.35           N  
ATOM   2036  CA  TYR J 266      29.021 -18.180   2.826  1.00 93.47           C  
ATOM   2037  C   TYR J 266      28.284 -19.414   2.294  1.00 92.54           C  
ATOM   2038  O   TYR J 266      28.927 -20.391   1.903  1.00 90.93           O  
ATOM   2039  CB  TYR J 266      29.787 -18.501   4.115  1.00 93.16           C  
ATOM   2040  CG  TYR J 266      30.772 -17.419   4.516  1.00 92.93           C  
ATOM   2041  CD1 TYR J 266      31.890 -17.134   3.701  1.00 91.57           C  
ATOM   2042  CD2 TYR J 266      30.568 -16.678   5.694  1.00 91.57           C  
ATOM   2043  CE1 TYR J 266      32.790 -16.120   4.055  1.00 90.27           C  
ATOM   2044  CE2 TYR J 266      31.463 -15.662   6.059  1.00 91.00           C  
ATOM   2045  CZ  TYR J 266      32.567 -15.388   5.238  1.00 91.16           C  
ATOM   2046  OH  TYR J 266      33.442 -14.382   5.589  1.00 90.01           O  
ATOM   2047  N   THR J 267      26.964 -19.368   2.308  1.00 93.45           N  
ATOM   2048  CA  THR J 267      26.111 -20.438   1.774  1.00 93.05           C  
ATOM   2049  C   THR J 267      25.009 -19.816   0.919  1.00 93.81           C  
ATOM   2050  O   THR J 267      25.293 -18.999   0.041  1.00 93.54           O  
ATOM   2051  CB  THR J 267      25.589 -21.368   2.891  1.00 91.23           C  
ATOM   2052  OG1 THR J 267      24.723 -20.715   3.784  1.00 87.47           O  
ATOM   2053  CG2 THR J 267      26.719 -21.965   3.747  1.00 87.19           C  
ATOM   2054  N   ASP J 268      23.780 -20.185   1.155  1.00 95.21           N  
ATOM   2055  CA  ASP J 268      22.602 -19.562   0.567  1.00 95.52           C  
ATOM   2056  C   ASP J 268      21.383 -19.714   1.492  1.00 96.16           C  
ATOM   2057  O   ASP J 268      21.456 -20.348   2.547  1.00 95.77           O  
ATOM   2058  CB  ASP J 268      22.373 -20.120  -0.854  1.00 94.90           C  
ATOM   2059  CG  ASP J 268      22.051 -21.612  -0.931  1.00 94.92           C  
ATOM   2060  OD1 ASP J 268      21.158 -22.066  -0.185  1.00 93.00           O  
ATOM   2061  OD2 ASP J 268      22.623 -22.285  -1.816  1.00 92.26           O  
ATOM   2062  N   ASN J 269      20.276 -19.136   1.106  1.00 97.36           N  
ATOM   2063  CA  ASN J 269      19.057 -19.166   1.918  1.00 97.78           C  
ATOM   2064  C   ASN J 269      18.434 -20.563   2.046  1.00 97.68           C  
ATOM   2065  O   ASN J 269      17.783 -20.837   3.055  1.00 97.08           O  
ATOM   2066  CB  ASN J 269      18.044 -18.160   1.351  1.00 97.99           C  
ATOM   2067  CG  ASN J 269      18.361 -16.744   1.790  1.00 97.96           C  
ATOM   2068  OD1 ASN J 269      18.089 -16.355   2.917  1.00 94.58           O  
ATOM   2069  ND2 ASN J 269      18.957 -15.959   0.921  1.00 94.46           N  
ATOM   2070  N   ILE J 270      18.626 -21.438   1.079  1.00 97.63           N  
ATOM   2071  CA  ILE J 270      18.149 -22.828   1.180  1.00 97.65           C  
ATOM   2072  C   ILE J 270      19.039 -23.584   2.166  1.00 97.36           C  
ATOM   2073  O   ILE J 270      18.548 -24.131   3.157  1.00 96.92           O  
ATOM   2074  CB  ILE J 270      18.098 -23.525  -0.200  1.00 97.77           C  
ATOM   2075  CG1 ILE J 270      17.124 -22.793  -1.149  1.00 97.35           C  
ATOM   2076  CG2 ILE J 270      17.692 -24.996  -0.025  1.00 97.21           C  
ATOM   2077  CD1 ILE J 270      17.073 -23.377  -2.569  1.00 96.76           C  
ATOM   2078  N   MET J 271      20.332 -23.537   1.944  1.00 96.02           N  
ATOM   2079  CA  MET J 271      21.307 -24.176   2.834  1.00 94.95           C  
ATOM   2080  C   MET J 271      21.231 -23.650   4.267  1.00 94.63           C  
ATOM   2081  O   MET J 271      21.474 -24.413   5.198  1.00 93.93           O  
ATOM   2082  CB  MET J 271      22.729 -23.992   2.298  1.00 93.87           C  
ATOM   2083  CG  MET J 271      22.981 -24.826   1.035  0.99 88.36           C  
ATOM   2084  SD  MET J 271      24.710 -24.729   0.460  0.99 81.39           S  
ATOM   2085  CE  MET J 271      25.563 -25.606   1.785  0.99 70.14           C  
ATOM   2086  N   LYS J 272      20.855 -22.408   4.457  1.00 95.48           N  
ATOM   2087  CA  LYS J 272      20.545 -21.871   5.789  1.00 95.12           C  
ATOM   2088  C   LYS J 272      19.490 -22.729   6.499  1.00 94.84           C  
ATOM   2089  O   LYS J 272      19.671 -23.051   7.670  1.00 94.68           O  
ATOM   2090  CB  LYS J 272      20.074 -20.411   5.670  1.00 94.82           C  
ATOM   2091  CG  LYS J 272      19.866 -19.753   7.053  1.00 93.74           C  
ATOM   2092  CD  LYS J 272      19.259 -18.347   6.980  1.00 91.48           C  
ATOM   2093  CE  LYS J 272      17.789 -18.404   6.540  1.00 88.54           C  
ATOM   2094  NZ  LYS J 272      17.069 -17.124   6.770  1.00 83.98           N  
ATOM   2095  N   GLY J 273      18.437 -23.110   5.796  1.00 96.11           N  
ATOM   2096  CA  GLY J 273      17.388 -23.980   6.332  1.00 96.25           C  
ATOM   2097  C   GLY J 273      17.908 -25.370   6.700  1.00 96.42           C  
ATOM   2098  O   GLY J 273      17.673 -25.832   7.817  1.00 96.11           O  
ATOM   2099  N   PHE J 274      18.666 -25.985   5.799  1.00 96.10           N  
ATOM   2100  CA  PHE J 274      19.295 -27.291   6.060  1.00 96.48           C  
ATOM   2101  C   PHE J 274      20.250 -27.245   7.257  1.00 95.98           C  
ATOM   2102  O   PHE J 274      20.185 -28.096   8.144  1.00 95.38           O  
ATOM   2103  CB  PHE J 274      20.046 -27.773   4.806  1.00 96.76           C  
ATOM   2104  CG  PHE J 274      19.140 -28.372   3.756  1.00 97.31           C  
ATOM   2105  CD1 PHE J 274      18.845 -29.745   3.795  1.00 96.77           C  
ATOM   2106  CD2 PHE J 274      18.570 -27.575   2.748  1.00 96.55           C  
ATOM   2107  CE1 PHE J 274      17.979 -30.316   2.844  1.00 96.12           C  
ATOM   2108  CE2 PHE J 274      17.704 -28.130   1.798  1.00 95.98           C  
ATOM   2109  CZ  PHE J 274      17.404 -29.508   1.848  1.00 96.63           C  
ATOM   2110  N   SER J 275      21.083 -26.242   7.286  1.00 93.87           N  
ATOM   2111  CA  SER J 275      22.062 -26.058   8.358  1.00 91.96           C  
ATOM   2112  C   SER J 275      21.389 -25.807   9.706  1.00 91.61           C  
ATOM   2113  O   SER J 275      21.788 -26.393  10.709  1.00 91.47           O  
ATOM   2114  CB  SER J 275      22.997 -24.894   8.022  1.00 90.86           C  
ATOM   2115  OG  SER J 275      23.663 -25.107   6.790  1.00 82.53           O  
ATOM   2116  N   ALA J 276      20.343 -24.997   9.729  1.00 93.24           N  
ATOM   2117  CA  ALA J 276      19.582 -24.747  10.949  1.00 92.92           C  
ATOM   2118  C   ALA J 276      18.882 -26.018  11.448  1.00 93.13           C  
ATOM   2119  O   ALA J 276      18.944 -26.328  12.636  1.00 92.98           O  
ATOM   2120  CB  ALA J 276      18.587 -23.613  10.683  1.00 92.22           C  
ATOM   2121  N   ALA J 277      18.282 -26.784  10.544  1.00 94.92           N  
ATOM   2122  CA  ALA J 277      17.652 -28.055  10.893  1.00 95.28           C  
ATOM   2123  C   ALA J 277      18.663 -29.062  11.460  1.00 95.16           C  
ATOM   2124  O   ALA J 277      18.423 -29.653  12.514  1.00 95.05           O  
ATOM   2125  CB  ALA J 277      16.964 -28.605   9.640  1.00 95.69           C  
ATOM   2126  N   ALA J 278      19.802 -29.210  10.800  1.00 94.80           N  
ATOM   2127  CA  ALA J 278      20.883 -30.064  11.287  1.00 94.32           C  
ATOM   2128  C   ALA J 278      21.379 -29.621  12.671  1.00 93.96           C  
ATOM   2129  O   ALA J 278      21.545 -30.450  13.561  1.00 93.53           O  
ATOM   2130  CB  ALA J 278      22.018 -30.048  10.253  1.00 94.20           C  
ATOM   2131  N   ALA J 279      21.544 -28.332  12.863  1.00 92.62           N  
ATOM   2132  CA  ALA J 279      21.973 -27.789  14.150  1.00 91.20           C  
ATOM   2133  C   ALA J 279      20.955 -28.057  15.273  1.00 91.24           C  
ATOM   2134  O   ALA J 279      21.357 -28.408  16.380  1.00 91.07           O  
ATOM   2135  CB  ALA J 279      22.250 -26.294  13.976  1.00 90.27           C  
ATOM   2136  N   ILE J 280      19.664 -27.961  14.987  1.00 92.61           N  
ATOM   2137  CA  ILE J 280      18.603 -28.293  15.956  1.00 91.88           C  
ATOM   2138  C   ILE J 280      18.679 -29.774  16.353  1.00 92.24           C  
ATOM   2139  O   ILE J 280      18.651 -30.099  17.543  1.00 92.68           O  
ATOM   2140  CB  ILE J 280      17.210 -27.928  15.386  1.00 91.91           C  
ATOM   2141  CG1 ILE J 280      17.054 -26.392  15.287  1.00 91.04           C  
ATOM   2142  CG2 ILE J 280      16.079 -28.499  16.256  1.00 90.80           C  
ATOM   2143  CD1 ILE J 280      15.916 -25.954  14.353  1.00 88.05           C  
ATOM   2144  N   VAL J 281      18.813 -30.657  15.372  1.00 94.97           N  
ATOM   2145  CA  VAL J 281      18.954 -32.100  15.624  1.00 95.34           C  
ATOM   2146  C   VAL J 281      20.196 -32.384  16.471  1.00 95.13           C  
ATOM   2147  O   VAL J 281      20.090 -33.038  17.509  1.00 94.87           O  
ATOM   2148  CB  VAL J 281      18.977 -32.896  14.302  1.00 95.92           C  
ATOM   2149  CG1 VAL J 281      19.316 -34.377  14.516  1.00 95.50           C  
ATOM   2150  CG2 VAL J 281      17.614 -32.832  13.609  1.00 95.68           C  
ATOM   2151  N   LEU J 282      21.332 -31.855  16.078  1.00 93.04           N  
ATOM   2152  CA  LEU J 282      22.585 -32.048  16.809  1.00 92.08           C  
ATOM   2153  C   LEU J 282      22.524 -31.488  18.235  1.00 91.75           C  
ATOM   2154  O   LEU J 282      22.972 -32.151  19.167  1.00 91.89           O  
ATOM   2155  CB  LEU J 282      23.742 -31.392  16.030  1.00 91.99           C  
ATOM   2156  CG  LEU J 282      24.127 -32.121  14.727  1.00 88.14           C  
ATOM   2157  CD1 LEU J 282      25.149 -31.274  13.971  1.00 86.18           C  
ATOM   2158  CD2 LEU J 282      24.732 -33.500  14.989  0.99 85.55           C  
ATOM   2159  N   SER J 283      21.929 -30.336  18.414  1.00 91.29           N  
ATOM   2160  CA  SER J 283      21.760 -29.738  19.746  1.00 90.39           C  
ATOM   2161  C   SER J 283      20.858 -30.589  20.639  1.00 90.96           C  
ATOM   2162  O   SER J 283      21.115 -30.732  21.833  1.00 91.34           O  
ATOM   2163  CB  SER J 283      21.170 -28.328  19.634  1.00 89.41           C  
ATOM   2164  OG  SER J 283      22.032 -27.501  18.877  1.00 77.96           O  
ATOM   2165  N   THR J 284      19.827 -31.190  20.066  1.00 92.99           N  
ATOM   2166  CA  THR J 284      18.952 -32.098  20.816  1.00 93.00           C  
ATOM   2167  C   THR J 284      19.679 -33.389  21.178  1.00 93.61           C  
ATOM   2168  O   THR J 284      19.597 -33.824  22.321  1.00 93.76           O  
ATOM   2169  CB  THR J 284      17.659 -32.406  20.054  1.00 92.82           C  
ATOM   2170  OG1 THR J 284      17.037 -31.214  19.631  1.00 90.68           O  
ATOM   2171  CG2 THR J 284      16.664 -33.138  20.959  1.00 91.00           C  
ATOM   2172  N   ILE J 285      20.432 -33.961  20.247  1.00 94.33           N  
ATOM   2173  CA  ILE J 285      21.265 -35.139  20.528  1.00 94.62           C  
ATOM   2174  C   ILE J 285      22.288 -34.828  21.630  1.00 95.06           C  
ATOM   2175  O   ILE J 285      22.424 -35.599  22.574  1.00 95.26           O  
ATOM   2176  CB  ILE J 285      21.958 -35.644  19.241  1.00 94.79           C  
ATOM   2177  CG1 ILE J 285      20.902 -36.204  18.261  0.99 94.00           C  
ATOM   2178  CG2 ILE J 285      23.008 -36.721  19.563  0.99 93.92           C  
ATOM   2179  CD1 ILE J 285      21.448 -36.429  16.847  0.99 91.22           C  
ATOM   2180  N   ALA J 286      22.942 -33.700  21.541  1.00 93.33           N  
ATOM   2181  CA  ALA J 286      23.861 -33.261  22.589  1.00 92.76           C  
ATOM   2182  C   ALA J 286      23.152 -33.137  23.945  1.00 93.82           C  
ATOM   2183  O   ALA J 286      23.686 -33.580  24.958  1.00 94.15           O  
ATOM   2184  CB  ALA J 286      24.502 -31.937  22.159  1.00 92.04           C  
ATOM   2185  N   SER J 287      21.937 -32.631  23.961  1.00 93.09           N  
ATOM   2186  CA  SER J 287      21.134 -32.536  25.188  1.00 93.02           C  
ATOM   2187  C   SER J 287      20.739 -33.905  25.745  1.00 94.36           C  
ATOM   2188  O   SER J 287      20.725 -34.085  26.958  1.00 94.99           O  
ATOM   2189  CB  SER J 287      19.880 -31.697  24.952  1.00 91.70           C  
ATOM   2190  OG  SER J 287      20.215 -30.406  24.476  0.99 84.63           O  
ATOM   2191  N   VAL J 288      20.461 -34.871  24.880  1.00 95.38           N  
ATOM   2192  CA  VAL J 288      20.233 -36.263  25.302  1.00 95.59           C  
ATOM   2193  C   VAL J 288      21.486 -36.832  25.966  1.00 96.44           C  
ATOM   2194  O   VAL J 288      21.403 -37.380  27.058  1.00 96.39           O  
ATOM   2195  CB  VAL J 288      19.794 -37.156  24.119  1.00 95.03           C  
ATOM   2196  CG1 VAL J 288      19.699 -38.636  24.499  0.99 93.81           C  
ATOM   2197  CG2 VAL J 288      18.432 -36.740  23.574  0.99 93.52           C  
ATOM   2198  N   LEU J 289      22.627 -36.671  25.324  1.00 96.41           N  
ATOM   2199  CA  LEU J 289      23.886 -37.239  25.807  1.00 96.64           C  
ATOM   2200  C   LEU J 289      24.406 -36.563  27.083  1.00 96.99           C  
ATOM   2201  O   LEU J 289      24.930 -37.244  27.960  1.00 96.41           O  
ATOM   2202  CB  LEU J 289      24.939 -37.136  24.689  1.00 96.67           C  
ATOM   2203  CG  LEU J 289      24.643 -37.978  23.436  0.99 94.82           C  
ATOM   2204  CD1 LEU J 289      25.694 -37.671  22.369  0.98 92.00           C  
ATOM   2205  CD2 LEU J 289      24.657 -39.477  23.721  0.98 92.00           C  
ATOM   2206  N   LEU J 290      24.270 -35.265  27.163  0.99 95.64           N  
ATOM   2207  CA  LEU J 290      24.858 -34.486  28.257  0.99 95.38           C  
ATOM   2208  C   LEU J 290      23.916 -34.307  29.448  0.99 95.77           C  
ATOM   2209  O   LEU J 290      24.374 -34.252  30.585  0.99 95.49           O  
ATOM   2210  CB  LEU J 290      25.287 -33.107  27.721  0.99 95.31           C  
ATOM   2211  CG  LEU J 290      26.398 -33.138  26.658  0.97 92.03           C  
ATOM   2212  CD1 LEU J 290      26.611 -31.726  26.112  0.97 87.16           C  
ATOM   2213  CD2 LEU J 290      27.725 -33.639  27.231  0.97 87.11           C  
ATOM   2214  N   PHE J 291      22.630 -34.202  29.191  0.99 95.34           N  
ATOM   2215  CA  PHE J 291      21.643 -33.827  30.203  0.99 94.84           C  
ATOM   2216  C   PHE J 291      20.546 -34.875  30.399  0.99 95.62           C  
ATOM   2217  O   PHE J 291      19.619 -34.645  31.175  0.99 94.46           O  
ATOM   2218  CB  PHE J 291      21.054 -32.450  29.857  0.99 93.42           C  
ATOM   2219  CG  PHE J 291      22.081 -31.375  29.571  0.97 93.54           C  
ATOM   2220  CD1 PHE J 291      23.012 -31.001  30.554  0.97 89.58           C  
ATOM   2221  CD2 PHE J 291      22.118 -30.742  28.315  0.98 89.40           C  
ATOM   2222  CE1 PHE J 291      23.971 -30.016  30.287  0.97 88.14           C  
ATOM   2223  CE2 PHE J 291      23.072 -29.755  28.041  0.97 87.07           C  
ATOM   2224  CZ  PHE J 291      24.002 -29.392  29.029  0.97 87.76           C  
ATOM   2225  N   GLY J 292      20.611 -35.990  29.701  0.99 95.19           N  
ATOM   2226  CA  GLY J 292      19.604 -37.045  29.822  0.99 95.22           C  
ATOM   2227  C   GLY J 292      18.227 -36.646  29.286  0.99 95.41           C  
ATOM   2228  O   GLY J 292      17.212 -37.166  29.747  0.99 93.29           O  
ATOM   2229  N   LEU J 293      18.181 -35.742  28.338  0.99 94.33           N  
ATOM   2230  CA  LEU J 293      16.922 -35.335  27.725  0.99 92.96           C  
ATOM   2231  C   LEU J 293      16.221 -36.543  27.094  0.99 93.44           C  
ATOM   2232  O   LEU J 293      16.805 -37.268  26.285  0.99 93.45           O  
ATOM   2233  CB  LEU J 293      17.180 -34.232  26.677  0.99 90.74           C  
ATOM   2234  CG  LEU J 293      15.904 -33.727  25.973  0.97 87.13           C  
ATOM   2235  CD1 LEU J 293      15.017 -32.919  26.916  0.97 83.70           C  
ATOM   2236  CD2 LEU J 293      16.263 -32.848  24.782  0.97 83.85           C  
ATOM   2237  N   GLN J 294      14.952 -36.724  27.417  0.99 94.10           N  
ATOM   2238  CA  GLN J 294      14.141 -37.745  26.771  0.99 94.02           C  
ATOM   2239  C   GLN J 294      13.623 -37.237  25.425  0.99 94.15           C  
ATOM   2240  O   GLN J 294      12.995 -36.182  25.336  0.99 92.41           O  
ATOM   2241  CB  GLN J 294      12.996 -38.195  27.680  0.99 93.20           C  
ATOM   2242  CG  GLN J 294      13.517 -38.944  28.916  0.89 84.75           C  
ATOM   2243  CD  GLN J 294      12.390 -39.573  29.740  0.87 76.98           C  
ATOM   2244  OE1 GLN J 294      11.214 -39.367  29.506  0.88 69.07           O  
ATOM   2245  NE2 GLN J 294      12.733 -40.362  30.724  0.87 64.65           N  
ATOM   2246  N   ILE J 295      13.884 -38.009  24.394  1.00 93.60           N  
ATOM   2247  CA  ILE J 295      13.384 -37.706  23.052  1.00 93.21           C  
ATOM   2248  C   ILE J 295      12.032 -38.370  22.811  1.00 93.46           C  
ATOM   2249  O   ILE J 295      11.722 -39.426  23.355  1.00 92.54           O  
ATOM   2250  CB  ILE J 295      14.402 -38.064  21.954  0.99 91.12           C  
ATOM   2251  CG1 ILE J 295      14.749 -39.569  21.946  0.98 81.18           C  
ATOM   2252  CG2 ILE J 295      15.644 -37.180  22.108  0.98 78.58           C  
ATOM   2253  CD1 ILE J 295      15.602 -39.993  20.750  0.98 73.88           C  
ATOM   2254  N   THR J 296      11.253 -37.762  21.956  1.00 94.92           N  
ATOM   2255  CA  THR J 296       9.968 -38.303  21.501  1.00 94.69           C  
ATOM   2256  C   THR J 296      10.139 -39.098  20.206  1.00 95.80           C  
ATOM   2257  O   THR J 296      11.121 -38.941  19.478  1.00 95.80           O  
ATOM   2258  CB  THR J 296       8.941 -37.180  21.304  1.00 93.09           C  
ATOM   2259  OG1 THR J 296       9.377 -36.290  20.305  1.00 90.57           O  
ATOM   2260  CG2 THR J 296       8.704 -36.373  22.581  1.00 90.16           C  
ATOM   2261  N   LEU J 297       9.139 -39.895  19.873  1.00 96.03           N  
ATOM   2262  CA  LEU J 297       9.105 -40.578  18.585  1.00 96.46           C  
ATOM   2263  C   LEU J 297       9.032 -39.577  17.423  1.00 97.01           C  
ATOM   2264  O   LEU J 297       9.666 -39.778  16.386  1.00 96.90           O  
ATOM   2265  CB  LEU J 297       7.913 -41.545  18.574  1.00 96.17           C  
ATOM   2266  CG  LEU J 297       7.809 -42.400  17.296  0.96 87.13           C  
ATOM   2267  CD1 LEU J 297       9.012 -43.320  17.132  0.96 82.39           C  
ATOM   2268  CD2 LEU J 297       6.544 -43.249  17.346  0.96 81.94           C  
ATOM   2269  N   SER J 298       8.307 -38.505  17.598  1.00 96.65           N  
ATOM   2270  CA  SER J 298       8.248 -37.429  16.600  1.00 96.85           C  
ATOM   2271  C   SER J 298       9.621 -36.801  16.355  1.00 97.62           C  
ATOM   2272  O   SER J 298       9.977 -36.571  15.203  1.00 97.55           O  
ATOM   2273  CB  SER J 298       7.219 -36.357  16.998  1.00 95.69           C  
ATOM   2274  OG  SER J 298       7.465 -35.839  18.290  1.00 87.56           O  
ATOM   2275  N   PHE J 299      10.398 -36.615  17.397  1.00 96.84           N  
ATOM   2276  CA  PHE J 299      11.780 -36.173  17.240  1.00 97.26           C  
ATOM   2277  C   PHE J 299      12.621 -37.189  16.461  1.00 97.80           C  
ATOM   2278  O   PHE J 299      13.306 -36.803  15.515  1.00 97.84           O  
ATOM   2279  CB  PHE J 299      12.422 -35.880  18.604  1.00 96.98           C  
ATOM   2280  CG  PHE J 299      13.896 -35.541  18.476  1.00 97.18           C  
ATOM   2281  CD1 PHE J 299      14.874 -36.541  18.638  1.00 96.05           C  
ATOM   2282  CD2 PHE J 299      14.290 -34.250  18.089  1.00 96.04           C  
ATOM   2283  CE1 PHE J 299      16.230 -36.260  18.398  1.00 95.53           C  
ATOM   2284  CE2 PHE J 299      15.642 -33.959  17.851  1.00 95.23           C  
ATOM   2285  CZ  PHE J 299      16.614 -34.967  18.002  1.00 95.93           C  
ATOM   2286  N   ALA J 300      12.553 -38.455  16.808  1.00 97.59           N  
ATOM   2287  CA  ALA J 300      13.339 -39.492  16.139  1.00 97.77           C  
ATOM   2288  C   ALA J 300      13.016 -39.576  14.638  1.00 98.14           C  
ATOM   2289  O   ALA J 300      13.922 -39.578  13.802  1.00 98.11           O  
ATOM   2290  CB  ALA J 300      13.090 -40.823  16.853  1.00 97.53           C  
ATOM   2291  N   LEU J 301      11.732 -39.584  14.299  1.00 98.45           N  
ATOM   2292  CA  LEU J 301      11.296 -39.564  12.908  1.00 98.51           C  
ATOM   2293  C   LEU J 301      11.704 -38.259  12.205  1.00 98.59           C  
ATOM   2294  O   LEU J 301      12.214 -38.287  11.087  1.00 98.43           O  
ATOM   2295  CB  LEU J 301       9.774 -39.778  12.861  1.00 98.26           C  
ATOM   2296  CG  LEU J 301       9.183 -39.769  11.433  0.99 85.46           C  
ATOM   2297  CD1 LEU J 301       9.762 -40.871  10.556  0.98 82.53           C  
ATOM   2298  CD2 LEU J 301       7.668 -39.938  11.501  0.98 83.40           C  
ATOM   2299  N   GLY J 302      11.503 -37.147  12.846  1.00 98.36           N  
ATOM   2300  CA  GLY J 302      11.892 -35.847  12.297  1.00 98.38           C  
ATOM   2301  C   GLY J 302      13.393 -35.734  12.040  1.00 98.53           C  
ATOM   2302  O   GLY J 302      13.797 -35.276  10.973  1.00 98.42           O  
ATOM   2303  N   ALA J 303      14.202 -36.213  12.955  1.00 98.36           N  
ATOM   2304  CA  ALA J 303      15.655 -36.249  12.801  1.00 98.38           C  
ATOM   2305  C   ALA J 303      16.084 -37.121  11.619  1.00 98.50           C  
ATOM   2306  O   ALA J 303      16.934 -36.710  10.827  1.00 98.35           O  
ATOM   2307  CB  ALA J 303      16.275 -36.736  14.117  1.00 98.06           C  
ATOM   2308  N   LEU J 304      15.447 -38.272  11.455  1.00 98.56           N  
ATOM   2309  CA  LEU J 304      15.681 -39.119  10.290  1.00 98.59           C  
ATOM   2310  C   LEU J 304      15.325 -38.390   8.987  1.00 98.61           C  
ATOM   2311  O   LEU J 304      16.123 -38.377   8.055  1.00 98.49           O  
ATOM   2312  CB  LEU J 304      14.888 -40.426  10.448  1.00 98.50           C  
ATOM   2313  CG  LEU J 304      15.040 -41.398   9.262  0.99 96.42           C  
ATOM   2314  CD1 LEU J 304      16.484 -41.867   9.090  0.99 94.87           C  
ATOM   2315  CD2 LEU J 304      14.143 -42.614   9.483  0.99 94.31           C  
ATOM   2316  N   LEU J 305      14.167 -37.753   8.931  1.00 98.69           N  
ATOM   2317  CA  LEU J 305      13.757 -36.981   7.752  1.00 98.71           C  
ATOM   2318  C   LEU J 305      14.726 -35.833   7.446  1.00 98.72           C  
ATOM   2319  O   LEU J 305      15.050 -35.610   6.281  1.00 98.53           O  
ATOM   2320  CB  LEU J 305      12.328 -36.438   7.947  1.00 98.56           C  
ATOM   2321  CG  LEU J 305      11.206 -37.492   7.918  1.00 97.59           C  
ATOM   2322  CD1 LEU J 305       9.878 -36.808   8.241  1.00 95.51           C  
ATOM   2323  CD2 LEU J 305      11.074 -38.166   6.545  1.00 95.17           C  
ATOM   2324  N   VAL J 306      15.217 -35.155   8.456  1.00 98.49           N  
ATOM   2325  CA  VAL J 306      16.253 -34.125   8.281  1.00 98.38           C  
ATOM   2326  C   VAL J 306      17.518 -34.727   7.668  1.00 98.38           C  
ATOM   2327  O   VAL J 306      18.014 -34.210   6.666  1.00 98.20           O  
ATOM   2328  CB  VAL J 306      16.557 -33.390   9.605  1.00 98.14           C  
ATOM   2329  CG1 VAL J 306      17.789 -32.479   9.502  1.00 97.38           C  
ATOM   2330  CG2 VAL J 306      15.377 -32.512  10.020  1.00 97.49           C  
ATOM   2331  N   CYS J 307      17.998 -35.840   8.195  1.00 98.35           N  
ATOM   2332  CA  CYS J 307      19.186 -36.512   7.653  1.00 98.23           C  
ATOM   2333  C   CYS J 307      18.993 -36.954   6.197  1.00 98.25           C  
ATOM   2334  O   CYS J 307      19.839 -36.676   5.345  1.00 98.14           O  
ATOM   2335  CB  CYS J 307      19.536 -37.720   8.531  1.00 98.05           C  
ATOM   2336  SG  CYS J 307      20.114 -37.163  10.152  1.00 95.71           S  
ATOM   2337  N   VAL J 308      17.869 -37.590   5.908  1.00 98.52           N  
ATOM   2338  CA  VAL J 308      17.542 -38.020   4.544  1.00 98.53           C  
ATOM   2339  C   VAL J 308      17.411 -36.818   3.611  1.00 98.49           C  
ATOM   2340  O   VAL J 308      17.909 -36.855   2.491  1.00 98.28           O  
ATOM   2341  CB  VAL J 308      16.272 -38.889   4.523  1.00 98.43           C  
ATOM   2342  CG1 VAL J 308      15.824 -39.232   3.099  1.00 97.72           C  
ATOM   2343  CG2 VAL J 308      16.501 -40.214   5.258  1.00 97.76           C  
ATOM   2344  N   SER J 309      16.808 -35.746   4.059  1.00 98.67           N  
ATOM   2345  CA  SER J 309      16.678 -34.534   3.242  1.00 98.65           C  
ATOM   2346  C   SER J 309      18.032 -33.907   2.899  1.00 98.59           C  
ATOM   2347  O   SER J 309      18.237 -33.510   1.753  1.00 98.13           O  
ATOM   2348  CB  SER J 309      15.743 -33.520   3.914  1.00 98.15           C  
ATOM   2349  OG  SER J 309      16.350 -32.861   5.003  1.00 86.03           O  
ATOM   2350  N   ILE J 310      18.954 -33.880   3.838  1.00 98.13           N  
ATOM   2351  CA  ILE J 310      20.330 -33.412   3.607  1.00 97.65           C  
ATOM   2352  C   ILE J 310      21.016 -34.293   2.563  1.00 97.62           C  
ATOM   2353  O   ILE J 310      21.607 -33.778   1.614  1.00 97.31           O  
ATOM   2354  CB  ILE J 310      21.136 -33.375   4.930  1.00 97.03           C  
ATOM   2355  CG1 ILE J 310      20.599 -32.255   5.849  1.00 96.09           C  
ATOM   2356  CG2 ILE J 310      22.638 -33.164   4.668  1.00 96.17           C  
ATOM   2357  CD1 ILE J 310      21.085 -32.360   7.304  1.00 93.53           C  
ATOM   2358  N   TYR J 311      20.898 -35.600   2.721  1.00 97.94           N  
ATOM   2359  CA  TYR J 311      21.467 -36.552   1.775  1.00 97.94           C  
ATOM   2360  C   TYR J 311      20.910 -36.358   0.361  1.00 97.93           C  
ATOM   2361  O   TYR J 311      21.674 -36.152  -0.580  1.00 97.59           O  
ATOM   2362  CB  TYR J 311      21.223 -37.975   2.291  1.00 97.82           C  
ATOM   2363  CG  TYR J 311      21.693 -39.046   1.326  1.00 97.42           C  
ATOM   2364  CD1 TYR J 311      20.771 -39.722   0.506  1.00 95.72           C  
ATOM   2365  CD2 TYR J 311      23.068 -39.344   1.220  1.00 95.50           C  
ATOM   2366  CE1 TYR J 311      21.208 -40.687  -0.407  1.00 94.48           C  
ATOM   2367  CE2 TYR J 311      23.520 -40.305   0.310  1.00 94.72           C  
ATOM   2368  CZ  TYR J 311      22.584 -40.976  -0.504  1.00 95.03           C  
ATOM   2369  OH  TYR J 311      23.020 -41.921  -1.408  1.00 93.06           O  
ATOM   2370  N   LEU J 312      19.589 -36.345   0.219  1.00 98.01           N  
ATOM   2371  CA  LEU J 312      18.937 -36.175  -1.083  1.00 97.73           C  
ATOM   2372  C   LEU J 312      19.282 -34.835  -1.739  1.00 97.66           C  
ATOM   2373  O   LEU J 312      19.478 -34.781  -2.951  1.00 97.26           O  
ATOM   2374  CB  LEU J 312      17.410 -36.296  -0.926  1.00 97.48           C  
ATOM   2375  CG  LEU J 312      16.872 -37.686  -0.555  1.00 96.59           C  
ATOM   2376  CD1 LEU J 312      15.348 -37.601  -0.435  1.00 95.02           C  
ATOM   2377  CD2 LEU J 312      17.220 -38.758  -1.593  1.00 94.83           C  
ATOM   2378  N   TYR J 313      19.358 -33.782  -0.968  1.00 97.79           N  
ATOM   2379  CA  TYR J 313      19.713 -32.461  -1.500  1.00 97.53           C  
ATOM   2380  C   TYR J 313      21.150 -32.415  -2.032  1.00 97.08           C  
ATOM   2381  O   TYR J 313      21.419 -31.719  -3.012  1.00 95.99           O  
ATOM   2382  CB  TYR J 313      19.499 -31.398  -0.417  1.00 97.36           C  
ATOM   2383  CG  TYR J 313      19.529 -29.982  -0.964  1.00 97.56           C  
ATOM   2384  CD1 TYR J 313      20.708 -29.213  -0.911  1.00 96.78           C  
ATOM   2385  CD2 TYR J 313      18.372 -29.435  -1.558  1.00 96.78           C  
ATOM   2386  CE1 TYR J 313      20.739 -27.917  -1.439  1.00 96.18           C  
ATOM   2387  CE2 TYR J 313      18.389 -28.140  -2.091  1.00 96.22           C  
ATOM   2388  CZ  TYR J 313      19.578 -27.381  -2.030  1.00 96.63           C  
ATOM   2389  OH  TYR J 313      19.601 -26.109  -2.560  1.00 95.68           O  
ATOM   2390  N   GLY J 314      22.031 -33.147  -1.401  1.00 96.40           N  
ATOM   2391  CA  GLY J 314      23.445 -33.228  -1.770  1.00 95.38           C  
ATOM   2392  C   GLY J 314      23.776 -34.226  -2.875  1.00 95.45           C  
ATOM   2393  O   GLY J 314      24.920 -34.240  -3.332  1.00 94.14           O  
ATOM   2394  N   LEU J 315      22.830 -35.042  -3.306  0.98 95.65           N  
ATOM   2395  CA  LEU J 315      23.079 -35.995  -4.387  0.99 94.87           C  
ATOM   2396  C   LEU J 315      23.409 -35.266  -5.691  0.99 94.11           C  
ATOM   2397  O   LEU J 315      22.725 -34.307  -6.056  0.99 91.74           O  
ATOM   2398  CB  LEU J 315      21.884 -36.938  -4.599  0.98 94.09           C  
ATOM   2399  CG  LEU J 315      21.726 -38.041  -3.543  0.97 92.54           C  
ATOM   2400  CD1 LEU J 315      20.456 -38.838  -3.832  0.97 90.17           C  
ATOM   2401  CD2 LEU J 315      22.909 -39.012  -3.511  0.97 90.63           C  
ATOM   2402  N   PRO J 316      24.418 -35.739  -6.423  0.90 91.97           N  
ATOM   2403  CA  PRO J 316      24.691 -35.217  -7.749  0.89 89.84           C  
ATOM   2404  C   PRO J 316      23.477 -35.449  -8.646  0.90 88.83           C  
ATOM   2405  O   PRO J 316      22.784 -36.466  -8.550  0.90 84.89           O  
ATOM   2406  CB  PRO J 316      25.947 -35.950  -8.238  0.91 87.03           C  
ATOM   2407  CG  PRO J 316      25.939 -37.255  -7.452  0.89 85.37           C  
ATOM   2408  CD  PRO J 316      25.281 -36.874  -6.130  0.89 89.87           C  
ATOM   2409  N   ARG J 317      23.227 -34.496  -9.511  0.61 84.58           N  
ATOM   2410  CA  ARG J 317      22.204 -34.685 -10.535  0.60 81.55           C  
ATOM   2411  C   ARG J 317      22.663 -35.824 -11.440  0.60 79.46           C  
ATOM   2412  O   ARG J 317      23.758 -35.758 -11.978  0.60 71.36           O  
ATOM   2413  CB  ARG J 317      21.974 -33.396 -11.333  0.60 74.90           C  
ATOM   2414  CG  ARG J 317      21.350 -32.291 -10.473  0.46 64.60           C  
ATOM   2415  CD  ARG J 317      21.043 -31.052 -11.319  0.46 62.46           C  
ATOM   2416  NE  ARG J 317      20.496 -29.971 -10.486  0.47 56.43           N  
ATOM   2417  CZ  ARG J 317      20.121 -28.773 -10.908  0.46 50.53           C  
ATOM   2418  NH1 ARG J 317      20.193 -28.433 -12.162  0.46 47.70           N  
ATOM   2419  NH2 ARG J 317      19.666 -27.893 -10.057  0.46 44.11           N  
ATOM   2420  N   GLN J 318      21.828 -36.815 -11.600  0.28 66.94           N  
ATOM   2421  CA  GLN J 318      22.060 -37.789 -12.653  0.26 66.28           C  
ATOM   2422  C   GLN J 318      21.858 -37.070 -13.985  0.27 65.94           C  
ATOM   2423  O   GLN J 318      20.745 -36.656 -14.297  0.27 60.66           O  
ATOM   2424  CB  GLN J 318      21.130 -38.999 -12.518  0.28 60.28           C  
ATOM   2425  CG  GLN J 318      21.548 -39.924 -11.369  0.22 52.13           C  
ATOM   2426  CD  GLN J 318      20.665 -41.179 -11.257  0.23 46.92           C  
ATOM   2427  OE1 GLN J 318      19.604 -41.284 -11.842  0.24 42.48           O  
ATOM   2428  NE2 GLN J 318      21.086 -42.152 -10.492  0.24 40.77           N  
ATOM   2429  N   ASP J 319      22.925 -36.918 -14.730  0.14 54.14           N  
ATOM   2430  CA  ASP J 319      22.859 -36.457 -16.109  0.13 52.82           C  
ATOM   2431  C   ASP J 319      22.189 -37.552 -16.937  0.13 52.69           C  
ATOM   2432  O   ASP J 319      22.834 -38.438 -17.497  0.13 49.09           O  
ATOM   2433  CB  ASP J 319      24.260 -36.083 -16.636  0.14 48.17           C  
ATOM   2434  CG  ASP J 319      24.726 -34.690 -16.211  0.12 43.34           C  
ATOM   2435  OD1 ASP J 319      23.859 -33.814 -15.997  0.12 40.56           O  
ATOM   2436  OD2 ASP J 319      25.957 -34.504 -16.123  0.12 40.83           O  
ATOM   2437  N   THR J 320      20.882 -37.495 -17.022  0.07 47.65           N  
ATOM   2438  CA  THR J 320      20.134 -38.356 -17.945  0.07 46.45           C  
ATOM   2439  C   THR J 320      20.429 -38.013 -19.401  0.07 45.11           C  
ATOM   2440  O   THR J 320      20.128 -38.799 -20.290  0.07 42.46           O  
ATOM   2441  CB  THR J 320      18.622 -38.259 -17.705  0.08 43.67           C  
ATOM   2442  OG1 THR J 320      18.216 -36.913 -17.579  0.06 40.06           O  
ATOM   2443  CG2 THR J 320      18.209 -38.978 -16.425  0.06 41.92           C  
ATOM   2444  N   THR J 321      21.030 -36.866 -19.644  0.05 48.11           N  
ATOM   2445  CA  THR J 321      21.359 -36.400 -20.992  0.05 45.79           C  
ATOM   2446  C   THR J 321      22.561 -37.105 -21.609  0.05 43.33           C  
ATOM   2447  O   THR J 321      22.653 -37.125 -22.834  0.05 40.67           O  
ATOM   2448  CB  THR J 321      21.610 -34.887 -21.008  0.06 42.89           C  
ATOM   2449  OG1 THR J 321      22.354 -34.484 -19.880  0.04 39.70           O  
ATOM   2450  CG2 THR J 321      20.302 -34.110 -20.989  0.04 41.89           C  
ATOM   2451  N   SER J 322      23.454 -37.679 -20.827  0.04 43.61           N  
ATOM   2452  CA  SER J 322      24.618 -38.359 -21.415  0.04 42.34           C  
ATOM   2453  C   SER J 322      24.200 -39.561 -22.262  0.04 40.94           C  
ATOM   2454  O   SER J 322      24.651 -39.687 -23.396  0.04 39.16           O  
ATOM   2455  CB  SER J 322      25.632 -38.776 -20.342  0.05 39.83           C  
ATOM   2456  OG  SER J 322      25.103 -39.760 -19.475  0.04 37.80           O  
ATOM   2457  N   ASN J 323      23.263 -40.356 -21.783  0.03 47.06           N  
ATOM   2458  CA  ASN J 323      22.815 -41.532 -22.532  0.03 46.98           C  
ATOM   2459  C   ASN J 323      22.067 -41.184 -23.824  0.03 46.30           C  
ATOM   2460  O   ASN J 323      22.123 -41.944 -24.783  0.03 44.01           O  
ATOM   2461  CB  ASN J 323      21.941 -42.424 -21.638  0.03 44.11           C  
ATOM   2462  CG  ASN J 323      22.748 -43.311 -20.702  0.03 39.95           C  
ATOM   2463  OD1 ASN J 323      23.954 -43.384 -20.737  0.03 39.11           O  
ATOM   2464  ND2 ASN J 323      22.071 -44.032 -19.838  0.03 40.68           N  
ATOM   2465  N   SER J 324      21.352 -40.092 -23.875  0.04 47.55           N  
ATOM   2466  CA  SER J 324      20.608 -39.754 -25.096  0.04 48.27           C  
ATOM   2467  C   SER J 324      21.507 -39.218 -26.208  0.04 47.66           C  
ATOM   2468  O   SER J 324      21.209 -39.435 -27.377  0.04 46.62           O  
ATOM   2469  CB  SER J 324      19.469 -38.775 -24.803  0.05 46.05           C  
ATOM   2470  OG  SER J 324      19.947 -37.555 -24.269  0.04 43.79           O  
ATOM   2471  N   LEU J 325      22.599 -38.554 -25.864  0.04 51.27           N  
ATOM   2472  CA  LEU J 325      23.567 -38.079 -26.850  0.04 51.42           C  
ATOM   2473  C   LEU J 325      24.429 -39.217 -27.394  0.04 49.88           C  
ATOM   2474  O   LEU J 325      24.657 -39.267 -28.600  0.04 49.14           O  
ATOM   2475  CB  LEU J 325      24.426 -36.954 -26.243  0.04 51.04           C  
ATOM   2476  CG  LEU J 325      23.761 -35.574 -26.347  0.03 48.94           C  
ATOM   2477  CD1 LEU J 325      24.436 -34.590 -25.399  0.03 46.85           C  
ATOM   2478  CD2 LEU J 325      23.871 -35.005 -27.767  0.03 50.23           C  
ATOM   2479  N   GLU J 326      24.847 -40.133 -26.551  0.04 49.13           N  
ATOM   2480  CA  GLU J 326      25.609 -41.290 -27.048  0.04 49.39           C  
ATOM   2481  C   GLU J 326      24.798 -42.137 -28.039  0.04 47.01           C  
ATOM   2482  O   GLU J 326      25.341 -42.588 -29.039  0.04 45.62           O  
ATOM   2483  CB  GLU J 326      26.090 -42.169 -25.889  0.04 48.41           C  
ATOM   2484  CG  GLU J 326      27.364 -41.615 -25.234  0.03 46.87           C  
ATOM   2485  CD  GLU J 326      27.961 -42.554 -24.177  0.03 45.77           C  
ATOM   2486  OE1 GLU J 326      29.112 -42.272 -23.754  0.03 42.82           O  
ATOM   2487  OE2 GLU J 326      27.297 -43.535 -23.789  0.03 46.50           O  
ATOM   2488  N   VAL J 327      23.501 -42.273 -27.806  0.04 55.90           N  
ATOM   2489  CA  VAL J 327      22.638 -43.013 -28.749  0.04 56.05           C  
ATOM   2490  C   VAL J 327      22.443 -42.270 -30.074  0.04 53.92           C  
ATOM   2491  O   VAL J 327      22.216 -42.905 -31.099  0.04 52.09           O  
ATOM   2492  CB  VAL J 327      21.280 -43.355 -28.104  0.05 54.85           C  
ATOM   2493  CG1 VAL J 327      20.333 -44.080 -29.061  0.04 51.34           C  
ATOM   2494  CG2 VAL J 327      21.465 -44.255 -26.883  0.04 54.82           C  
ATOM   2495  N   LEU J 328      22.526 -40.947 -30.074  0.04 52.55           N  
ATOM   2496  CA  LEU J 328      22.411 -40.164 -31.314  0.04 52.41           C  
ATOM   2497  C   LEU J 328      23.689 -40.171 -32.159  0.04 49.81           C  
ATOM   2498  O   LEU J 328      23.620 -39.914 -33.361  0.04 49.33           O  
ATOM   2499  CB  LEU J 328      21.998 -38.726 -30.962  0.04 53.10           C  
ATOM   2500  CG  LEU J 328      20.484 -38.547 -30.807  0.03 51.68           C  
ATOM   2501  CD1 LEU J 328      20.192 -37.226 -30.100  0.03 49.90           C  
ATOM   2502  CD2 LEU J 328      19.783 -38.512 -32.172  0.03 53.08           C  
ATOM   2503  N   PHE J 329      24.819 -40.426 -31.541  0.03 53.93           N  
ATOM   2504  CA  PHE J 329      26.109 -40.499 -32.235  0.03 50.70           C  
ATOM   2505  C   PHE J 329      26.580 -41.934 -32.505  0.03 45.92           C  
ATOM   2506  O   PHE J 329      27.664 -42.103 -33.063  0.03 43.55           O  
ATOM   2507  CB  PHE J 329      27.155 -39.683 -31.460  0.03 50.68           C  
ATOM   2508  CG  PHE J 329      27.021 -38.185 -31.631  0.03 51.08           C  
ATOM   2509  CD1 PHE J 329      27.407 -37.575 -32.837  0.03 49.16           C  
ATOM   2510  CD2 PHE J 329      26.526 -37.391 -30.586  0.03 49.92           C  
ATOM   2511  CE1 PHE J 329      27.296 -36.189 -33.001  0.03 46.61           C  
ATOM   2512  CE2 PHE J 329      26.410 -36.004 -30.739  0.04 43.89           C  
ATOM   2513  CZ  PHE J 329      26.797 -35.400 -31.951  0.03 44.69           C  
ATOM   2514  N   GLN J 330      25.779 -42.902 -32.131  0.03 45.81           N  
ATOM   2515  CA  GLN J 330      25.977 -44.296 -32.531  0.03 44.90           C  
ATOM   2516  C   GLN J 330      25.221 -44.661 -33.801  0.03 38.11           C  
ATOM   2517  O   GLN J 330      24.088 -44.157 -33.992  0.03 33.64           O  
ATOM   2518  CB  GLN J 330      25.626 -45.260 -31.395  0.03 42.77           C  
ATOM   2519  CG  GLN J 330      26.780 -45.363 -30.376  0.03 40.51           C  
ATOM   2520  CD  GLN J 330      26.567 -46.463 -29.317  0.03 40.25           C  
ATOM   2521  OE1 GLN J 330      25.590 -47.180 -29.277  0.03 36.93           O  
ATOM   2522  NE2 GLN J 330      27.521 -46.636 -28.431  0.03 42.12           N  
ATOM   2523  OXT GLN J 330      25.757 -45.460 -34.575  0.01 39.73           O  
TER    2524      GLN J 330                                                      
HETATM 2525  O1  2PE Q   1      14.408 -22.717   9.227  0.27 14.84           O  
HETATM 2526  C2  2PE Q   1      15.021 -23.655  10.010  0.23 16.15           C  
HETATM 2527  C3  2PE Q   1      14.313 -23.840  11.243  0.25 16.44           C  
HETATM 2528  O4  2PE Q   1      14.255 -22.664  11.938  0.28 18.33           O  
HETATM 2529  C5  2PE Q   1      13.640 -22.852  13.154  0.29 18.25           C  
HETATM 2530  C6  2PE Q   1      13.964 -21.770  14.037  0.28 20.05           C  
HETATM 2531  O7  2PE Q   1      13.027 -20.812  13.967  0.32 22.46           O  
HETATM 2532  C8  2PE Q   1      13.184 -19.901  14.976  0.31 20.76           C  
HETATM 2533  C9  2PE Q   1      12.177 -18.908  14.908  0.30 21.16           C  
HETATM 2534  O10 2PE Q   1      12.512 -17.968  14.004  0.36 24.24           O  
HETATM 2535  C11 2PE Q   1      11.855 -16.835  14.239  0.31 23.01           C  
HETATM 2536  C12 2PE Q   1      12.014 -15.906  13.123  0.32 23.68           C  
HETATM 2537  O13 2PE Q   1      11.909 -14.684  13.604  0.43 23.29           O  
HETATM 2538  C14 2PE Q   1      12.133 -13.728  12.678  0.36 24.29           C  
HETATM 2539  C15 2PE Q   1      12.837 -12.637  13.292  0.38 25.49           C  
HETATM 2540  O16 2PE Q   1      13.739 -13.158  14.182  0.55 25.96           O  
HETATM 2541  C17 2PE Q   1      14.747 -12.292  14.480  0.43 26.35           C  
HETATM 2542  C18 2PE Q   1      15.650 -12.919  15.425  0.43 26.96           C  
HETATM 2543  O19 2PE Q   1      15.967 -14.163  14.984  0.55 27.71           O  
HETATM 2544  C20 2PE Q   1      16.639 -14.869  15.942  0.46 26.32           C  
HETATM 2545  C21 2PE Q   1      16.860 -16.229  15.493  0.47 26.40           C  
HETATM 2546  O22 2PE Q   1      17.469 -16.212  14.295  0.52 27.50           O  
HETATM 2547  C23 2PE Q   1      18.558 -17.038  14.262  0.47 25.49           C  
HETATM 2548  C24 2PE Q   1      18.753 -17.547  12.933  0.48 25.35           C  
HETATM 2549  O25 2PE Q   1      17.924 -18.601  12.749  0.45 27.20           O  
HETATM 2550  C26 2PE Q   1      17.809 -18.960  11.463  0.48 24.95           C  
HETATM 2551  C27 2PE Q   1      16.809 -19.982  11.364  0.45 24.04           C  
HETATM 2552  O28 2PE Q   1      16.404 -20.129  10.080  0.47 25.47           O  
ENDMDL                                                                          
END                                                                             
