# Supplementary material for: Accurate structure prediction of biomolecular interactions with AlphaFold 3
Source: Nature. 2024 May 8;630(8016):493–500. doi: 10.1038/s41586-024-07487-w (PMC11168924; doi:10.1038/s41586-024-07487-w)
Supplement: Supplementary file 3 — AF3 predictions for the Posebusters benchmark and outputs of the Posebusters checks for those predictions. [file 41586_2024_7487_MOESM3_ESM.zip › 6XBO_5MC_pred_lig_pose.sdf]

6XBO_5MC_A_401
     RDKit          3D

 22 23  0  0  0  0  0  0  0  0999 V2000
   14.5864  -15.4761    9.0652 P   0  0  0  0  0  5  0  0  0  0  0  0
   14.0684  -14.9555    7.7745 O   0  0  0  0  0  0  0  0  0  0  0  0
   15.7910  -16.2954    8.8647 O   0  0  0  0  0  0  0  0  0  0  0  0
   13.5389  -16.1370    9.8708 O   0  0  0  0  0  0  0  0  0  0  0  0
   15.0239  -14.2288    9.8849 O   0  0  0  0  0  0  0  0  0  0  0  0
   16.0767  -13.4886    9.4770 C   0  0  0  0  0  0  0  0  0  0  0  0
   16.3668  -12.4312   10.4895 C   0  0  1  0  0  0  0  0  0  0  0  0
   17.6579  -11.9465   10.2259 O   0  0  0  0  0  0  0  0  0  0  0  0
   15.4529  -11.2785   10.4185 C   0  0  1  0  0  0  0  0  0  0  0  0
   15.1940  -10.8371   11.7224 O   0  0  0  0  0  0  0  0  0  0  0  0
   16.2348  -10.2381    9.6721 C   0  0  1  0  0  0  0  0  0  0  0  0
   15.8829   -8.9447   10.0234 O   0  0  0  0  0  0  0  0  0  0  0  0
   17.6298  -10.5628   10.0735 C   0  0  2  0  0  0  0  0  0  0  0  0
   18.6576  -10.1892    9.1114 N   0  0  0  0  0  0  0  0  0  0  0  0
   19.5453   -9.2028    9.4451 C   0  0  0  0  0  0  0  0  0  0  0  0
   19.4695   -8.6424   10.5235 O   0  0  0  0  0  0  0  0  0  0  0  0
   20.5131   -8.8601    8.5732 N   0  0  0  0  0  0  0  0  0  0  0  0
   20.6318   -9.4642    7.3840 C   0  0  0  0  0  0  0  0  0  0  0  0
   21.6096   -9.0932    6.5556 N   0  0  0  0  0  0  0  0  0  0  0  0
   19.7173  -10.4911    7.0277 C   0  0  0  0  0  0  0  0  0  0  0  0
   18.7403  -10.8223    7.9328 C   0  0  0  0  0  0  0  0  0  0  0  0
   19.8070  -11.1854    5.7122 C   0  0  0  0  0  0  0  0  0  0  0  0
  1  2  2  0
  1  3  1  0
  1  4  1  0
  1  5  1  0
  5  6  1  0
  7  6  1  6
  7  8  1  0
  7  9  1  0
  9 10  1  1
  9 11  1  0
 11 12  1  1
  8 13  1  0
 11 13  1  0
 13 14  1  6
 14 15  1  0
 15 16  2  0
 15 17  1  0
 17 18  2  0
 18 19  1  0
 18 20  1  0
 14 21  1  0
 20 21  2  0
 20 22  1  0
M  END
