# Supplementary material for: Accurate structure prediction of biomolecular interactions with AlphaFold 3
Source: Nature. 2024 May 8;630(8016):493–500. doi: 10.1038/s41586-024-07487-w (PMC11168924; doi:10.1038/s41586-024-07487-w)
Supplement: Supplementary file 3 — AF3 predictions for the Posebusters benchmark and outputs of the Posebusters checks for those predictions. [file 41586_2024_7487_MOESM3_ESM.zip › 6XCT_478_pred_context_pose.pdb]

TITLE     6XCT                                                                  
REVDAT   1   01-OCT-21         0                                                
REMARK   6                                                                      
REMARK   6 PDB GENERATED WITH DEEPMIND STRUCTURE CLASS VERSION 1.0.2.           
SEQRES   1 J  326  ILE GLY ASP GLU PRO LEU GLU ASN TYR LEU ASP THR GLU          
SEQRES   2 J  326  TYR PHE GLY THR ILE GLY ILE GLY THR PRO ALA GLN ASP          
SEQRES   3 J  326  PHE THR VAL ILE PHE ASP THR GLY SER SER ASN LEU TRP          
SEQRES   4 J  326  VAL PRO SER VAL TYR CYS SER SER LEU ALA CYS SER ASP          
SEQRES   5 J  326  HIS ASN GLN PHE ASN PRO ASP ASP SER SER THR PHE GLU          
SEQRES   6 J  326  ALA THR SEP GLN GLU LEU SER ILE THR TYR GLY THR GLY          
SEQRES   7 J  326  SER MET THR GLY ILE LEU GLY TYR ASP THR VAL GLN VAL          
SEQRES   8 J  326  GLY GLY ILE SER ASP THR ASN GLN ILE PHE GLY LEU SER          
SEQRES   9 J  326  GLU THR GLU PRO GLY SER PHE LEU TYR TYR ALA PRO PHE          
SEQRES  10 J  326  ASP GLY ILE LEU GLY LEU ALA TYR PRO SER ILE SER ALA          
SEQRES  11 J  326  SER GLY ALA THR PRO VAL PHE ASP ASN LEU TRP ASP GLN          
SEQRES  12 J  326  GLY LEU VAL SER GLN ASP LEU PHE SER VAL TYR LEU SER          
SEQRES  13 J  326  SER ASN ASP ASP SER GLY SER VAL VAL LEU LEU GLY GLY          
SEQRES  14 J  326  ILE ASP SER SER TYR TYR THR GLY SER LEU ASN TRP VAL          
SEQRES  15 J  326  PRO VAL SER VAL GLU GLY TYR TRP GLN ILE THR LEU ASP          
SEQRES  16 J  326  SER ILE THR MET ASP GLY GLU THR ILE ALA CYS SER GLY          
SEQRES  17 J  326  GLY CYS GLN ALA ILE VAL ASP THR GLY THR SER LEU LEU          
SEQRES  18 J  326  THR GLY PRO THR SER ALA ILE ALA ASN ILE GLN SER ASP          
SEQRES  19 J  326  ILE GLY ALA SER GLU ASN SER ASP GLY GLU MET VAL ILE          
SEQRES  20 J  326  SER CYS SER SER ILE ASP SER LEU PRO ASP ILE VAL PHE          
SEQRES  21 J  326  THR ILE ASN GLY VAL GLN TYR PRO LEU SER PRO SER ALA          
SEQRES  22 J  326  TYR ILE LEU GLN ASP ASP ASP SER CYS THR SER GLY PHE          
SEQRES  23 J  326  GLU GLY MET ASP VAL PRO THR SER SER GLY GLU LEU TRP          
SEQRES  24 J  326  ILE LEU GLY ASP VAL PHE ILE ARG GLN TYR TYR THR VAL          
SEQRES  25 J  326  PHE ASP ARG ALA ASN ASN LYS VAL GLY LEU ALA PRO VAL          
SEQRES  26 J  326  ALA                                                          
MODEL        1                                                                  
ATOM      1  N   ILE J   1      -8.336  31.061   1.061  0.96 90.23           N  
ATOM      2  CA  ILE J   1      -7.204  30.743   0.178  0.97 95.25           C  
ATOM      3  C   ILE J   1      -5.915  30.709   0.989  0.96 96.72           C  
ATOM      4  O   ILE J   1      -5.651  31.621   1.778  0.96 95.26           O  
ATOM      5  CB  ILE J   1      -7.072  31.763  -0.973  0.96 92.24           C  
ATOM      6  CG1 ILE J   1      -8.309  31.690  -1.879  0.94 85.63           C  
ATOM      7  CG2 ILE J   1      -5.794  31.527  -1.778  0.93 85.93           C  
ATOM      8  CD1 ILE J   1      -8.290  32.688  -3.028  0.93 80.76           C  
ATOM      9  N   GLY J   2      -5.148  29.665   0.802  1.00 95.04           N  
ATOM     10  CA  GLY J   2      -3.840  29.564   1.429  1.00 97.05           C  
ATOM     11  C   GLY J   2      -2.800  30.276   0.591  1.00 97.77           C  
ATOM     12  O   GLY J   2      -2.552  29.894  -0.549  1.00 96.80           O  
ATOM     13  N   ASP J   3      -2.201  31.301   1.154  1.00 97.74           N  
ATOM     14  CA  ASP J   3      -1.229  32.138   0.451  1.00 97.64           C  
ATOM     15  C   ASP J   3       0.168  31.756   0.925  1.00 98.01           C  
ATOM     16  O   ASP J   3       0.542  32.052   2.061  1.00 96.69           O  
ATOM     17  CB  ASP J   3      -1.536  33.609   0.756  1.00 94.71           C  
ATOM     18  CG  ASP J   3      -0.751  34.588  -0.090  0.99 89.98           C  
ATOM     19  OD1 ASP J   3       0.228  34.186  -0.749  0.99 85.38           O  
ATOM     20  OD2 ASP J   3      -1.112  35.785  -0.083  0.99 84.78           O  
ATOM     21  N   GLU J   4       0.927  31.083   0.067  1.00 98.73           N  
ATOM     22  CA  GLU J   4       2.270  30.625   0.419  1.00 98.79           C  
ATOM     23  C   GLU J   4       3.322  31.397  -0.376  1.00 98.83           C  
ATOM     24  O   GLU J   4       3.541  31.105  -1.551  1.00 98.76           O  
ATOM     25  CB  GLU J   4       2.408  29.122   0.152  1.00 98.67           C  
ATOM     26  CG  GLU J   4       3.802  28.556   0.438  1.00 98.15           C  
ATOM     27  CD  GLU J   4       4.144  28.461   1.921  1.00 98.34           C  
ATOM     28  OE1 GLU J   4       3.216  28.428   2.754  1.00 97.00           O  
ATOM     29  OE2 GLU J   4       5.348  28.407   2.252  1.00 97.25           O  
ATOM     30  N   PRO J   5       3.980  32.372   0.246  1.00 98.79           N  
ATOM     31  CA  PRO J   5       5.022  33.113  -0.468  1.00 98.77           C  
ATOM     32  C   PRO J   5       6.219  32.224  -0.754  1.00 98.81           C  
ATOM     33  O   PRO J   5       6.576  31.377   0.064  1.00 98.67           O  
ATOM     34  CB  PRO J   5       5.403  34.235   0.512  1.00 98.47           C  
ATOM     35  CG  PRO J   5       4.331  34.252   1.555  1.00 96.92           C  
ATOM     36  CD  PRO J   5       3.803  32.853   1.619  1.00 98.49           C  
ATOM     37  N   LEU J   6       6.827  32.431  -1.912  1.00 98.73           N  
ATOM     38  CA  LEU J   6       8.030  31.703  -2.281  1.00 98.74           C  
ATOM     39  C   LEU J   6       9.195  32.668  -2.431  1.00 98.65           C  
ATOM     40  O   LEU J   6       9.027  33.792  -2.914  1.00 98.36           O  
ATOM     41  CB  LEU J   6       7.839  30.948  -3.599  1.00 98.70           C  
ATOM     42  CG  LEU J   6       6.663  29.974  -3.707  1.00 98.47           C  
ATOM     43  CD1 LEU J   6       6.622  29.376  -5.111  1.00 98.27           C  
ATOM     44  CD2 LEU J   6       6.761  28.881  -2.655  1.00 98.23           C  
ATOM     45  N   GLU J   7      10.364  32.220  -2.030  1.00 98.60           N  
ATOM     46  CA  GLU J   7      11.591  32.971  -2.256  1.00 98.43           C  
ATOM     47  C   GLU J   7      12.157  32.603  -3.617  1.00 98.43           C  
ATOM     48  O   GLU J   7      12.283  31.424  -3.943  1.00 98.01           O  
ATOM     49  CB  GLU J   7      12.617  32.674  -1.165  1.00 97.87           C  
ATOM     50  CG  GLU J   7      13.942  33.404  -1.365  0.99 92.18           C  
ATOM     51  CD  GLU J   7      14.945  33.143  -0.252  0.98 87.26           C  
ATOM     52  OE1 GLU J   7      14.518  32.840   0.885  0.98 80.93           O  
ATOM     53  OE2 GLU J   7      16.158  33.248  -0.515  0.98 82.72           O  
ATOM     54  N   ASN J   8      12.482  33.620  -4.400  1.00 98.14           N  
ATOM     55  CA  ASN J   8      13.131  33.422  -5.694  1.00 98.02           C  
ATOM     56  C   ASN J   8      14.637  33.414  -5.484  1.00 97.52           C  
ATOM     57  O   ASN J   8      15.234  34.450  -5.186  1.00 96.74           O  
ATOM     58  CB  ASN J   8      12.712  34.538  -6.660  1.00 97.97           C  
ATOM     59  CG  ASN J   8      13.373  34.435  -8.028  1.00 98.04           C  
ATOM     60  OD1 ASN J   8      14.354  33.712  -8.218  1.00 95.63           O  
ATOM     61  ND2 ASN J   8      12.849  35.181  -8.999  1.00 95.38           N  
ATOM     62  N   TYR J   9      15.237  32.243  -5.634  1.00 97.79           N  
ATOM     63  CA  TYR J   9      16.681  32.097  -5.521  1.00 97.24           C  
ATOM     64  C   TYR J   9      17.302  32.091  -6.910  1.00 96.76           C  
ATOM     65  O   TYR J   9      17.291  31.071  -7.607  1.00 95.95           O  
ATOM     66  CB  TYR J   9      17.027  30.809  -4.764  1.00 96.77           C  
ATOM     67  CG  TYR J   9      18.512  30.536  -4.660  1.00 96.57           C  
ATOM     68  CD1 TYR J   9      19.311  31.241  -3.772  1.00 95.46           C  
ATOM     69  CD2 TYR J   9      19.115  29.575  -5.461  1.00 95.43           C  
ATOM     70  CE1 TYR J   9      20.672  30.996  -3.680  1.00 94.48           C  
ATOM     71  CE2 TYR J   9      20.476  29.321  -5.380  1.00 94.52           C  
ATOM     72  CZ  TYR J   9      21.244  30.037  -4.489  1.00 94.37           C  
ATOM     73  OH  TYR J   9      22.599  29.793  -4.406  0.99 92.44           O  
ATOM     74  N   LEU J  10      17.795  33.248  -7.322  1.00 96.80           N  
ATOM     75  CA  LEU J  10      18.552  33.423  -8.565  1.00 95.97           C  
ATOM     76  C   LEU J  10      17.804  32.994  -9.833  1.00 95.89           C  
ATOM     77  O   LEU J  10      18.439  32.671 -10.837  1.00 94.80           O  
ATOM     78  CB  LEU J  10      19.887  32.672  -8.480  1.00 95.07           C  
ATOM     79  CG  LEU J  10      20.809  33.031  -7.311  0.99 93.52           C  
ATOM     80  CD1 LEU J  10      22.005  32.084  -7.269  0.99 91.50           C  
ATOM     81  CD2 LEU J  10      21.272  34.474  -7.405  0.99 91.22           C  
ATOM     82  N   ASP J  11      16.483  32.986  -9.794  1.00 96.94           N  
ATOM     83  CA  ASP J  11      15.657  32.484 -10.904  1.00 96.85           C  
ATOM     84  C   ASP J  11      15.889  30.992 -11.183  1.00 96.64           C  
ATOM     85  O   ASP J  11      15.494  30.495 -12.239  1.00 95.68           O  
ATOM     86  CB  ASP J  11      15.890  33.283 -12.205  1.00 96.53           C  
ATOM     87  CG  ASP J  11      15.118  34.598 -12.266  1.00 96.49           C  
ATOM     88  OD1 ASP J  11      14.461  34.982 -11.270  1.00 94.84           O  
ATOM     89  OD2 ASP J  11      15.163  35.252 -13.330  1.00 94.33           O  
ATOM     90  N   THR J  12      16.514  30.277 -10.255  1.00 96.87           N  
ATOM     91  CA  THR J  12      16.813  28.856 -10.467  1.00 96.41           C  
ATOM     92  C   THR J  12      16.007  27.924  -9.571  1.00 96.35           C  
ATOM     93  O   THR J  12      15.771  26.775  -9.937  1.00 95.15           O  
ATOM     94  CB  THR J  12      18.308  28.553 -10.264  1.00 95.22           C  
ATOM     95  OG1 THR J  12      18.703  28.905  -8.933  0.99 90.91           O  
ATOM     96  CG2 THR J  12      19.159  29.323 -11.267  0.99 90.74           C  
ATOM     97  N   GLU J  13      15.620  28.394  -8.394  1.00 97.34           N  
ATOM     98  CA  GLU J  13      14.800  27.606  -7.478  1.00 97.42           C  
ATOM     99  C   GLU J  13      13.823  28.549  -6.785  1.00 98.02           C  
ATOM    100  O   GLU J  13      14.139  29.716  -6.540  1.00 97.76           O  
ATOM    101  CB  GLU J  13      15.649  26.900  -6.413  1.00 95.97           C  
ATOM    102  CG  GLU J  13      16.777  26.003  -6.933  0.99 89.64           C  
ATOM    103  CD  GLU J  13      16.307  24.655  -7.467  0.99 84.59           C  
ATOM    104  OE1 GLU J  13      15.088  24.378  -7.445  0.99 79.18           O  
ATOM    105  OE2 GLU J  13      17.173  23.864  -7.909  0.99 79.97           O  
ATOM    106  N   TYR J  14      12.641  28.041  -6.467  1.00 97.77           N  
ATOM    107  CA  TYR J  14      11.634  28.794  -5.728  1.00 98.07           C  
ATOM    108  C   TYR J  14      11.191  27.942  -4.551  1.00 98.03           C  
ATOM    109  O   TYR J  14      10.690  26.832  -4.738  1.00 97.68           O  
ATOM    110  CB  TYR J  14      10.440  29.131  -6.627  1.00 98.25           C  
ATOM    111  CG  TYR J  14      10.780  30.052  -7.778  1.00 98.53           C  
ATOM    112  CD1 TYR J  14      11.371  29.558  -8.940  1.00 98.43           C  
ATOM    113  CD2 TYR J  14      10.518  31.416  -7.700  1.00 98.47           C  
ATOM    114  CE1 TYR J  14      11.688  30.403  -9.999  1.00 98.41           C  
ATOM    115  CE2 TYR J  14      10.829  32.267  -8.754  1.00 98.36           C  
ATOM    116  CZ  TYR J  14      11.413  31.755  -9.898  1.00 98.53           C  
ATOM    117  OH  TYR J  14      11.725  32.595 -10.946  1.00 98.39           O  
ATOM    118  N   PHE J  15      11.379  28.451  -3.340  1.00 98.26           N  
ATOM    119  CA  PHE J  15      11.034  27.660  -2.165  1.00 98.15           C  
ATOM    120  C   PHE J  15      10.305  28.483  -1.122  1.00 98.52           C  
ATOM    121  O   PHE J  15      10.484  29.696  -1.020  1.00 98.34           O  
ATOM    122  CB  PHE J  15      12.279  26.977  -1.569  1.00 96.69           C  
ATOM    123  CG  PHE J  15      13.436  27.898  -1.305  1.00 96.08           C  
ATOM    124  CD1 PHE J  15      14.420  28.083  -2.264  1.00 93.17           C  
ATOM    125  CD2 PHE J  15      13.554  28.558  -0.094  1.00 93.01           C  
ATOM    126  CE1 PHE J  15      15.499  28.919  -2.022  1.00 91.26           C  
ATOM    127  CE2 PHE J  15      14.627  29.398   0.156  1.00 91.17           C  
ATOM    128  CZ  PHE J  15      15.599  29.576  -0.810  1.00 90.67           C  
ATOM    129  N   GLY J  16       9.467  27.802  -0.359  1.00 98.69           N  
ATOM    130  CA  GLY J  16       8.677  28.433   0.681  1.00 98.74           C  
ATOM    131  C   GLY J  16       8.963  27.829   2.035  1.00 98.84           C  
ATOM    132  O   GLY J  16       9.526  26.739   2.132  1.00 98.73           O  
ATOM    133  N   THR J  17       8.564  28.540   3.076  1.00 98.87           N  
ATOM    134  CA  THR J  17       8.754  28.069   4.441  1.00 98.87           C  
ATOM    135  C   THR J  17       7.485  27.395   4.941  1.00 98.90           C  
ATOM    136  O   THR J  17       6.383  27.938   4.804  1.00 98.81           O  
ATOM    137  CB  THR J  17       9.134  29.229   5.377  1.00 98.64           C  
ATOM    138  OG1 THR J  17      10.343  29.837   4.907  1.00 95.71           O  
ATOM    139  CG2 THR J  17       9.346  28.729   6.802  1.00 95.46           C  
ATOM    140  N   ILE J  18       7.648  26.207   5.510  1.00 98.92           N  
ATOM    141  CA  ILE J  18       6.556  25.506   6.173  1.00 98.94           C  
ATOM    142  C   ILE J  18       6.964  25.211   7.608  1.00 98.94           C  
ATOM    143  O   ILE J  18       8.146  25.241   7.953  1.00 98.90           O  
ATOM    144  CB  ILE J  18       6.162  24.199   5.445  1.00 98.93           C  
ATOM    145  CG1 ILE J  18       7.328  23.199   5.431  1.00 98.84           C  
ATOM    146  CG2 ILE J  18       5.665  24.500   4.034  1.00 98.70           C  
ATOM    147  CD1 ILE J  18       6.937  21.799   4.947  1.00 98.79           C  
ATOM    148  N   GLY J  19       5.968  24.941   8.438  1.00 98.94           N  
ATOM    149  CA  GLY J  19       6.232  24.503   9.798  1.00 98.93           C  
ATOM    150  C   GLY J  19       5.697  23.101   9.992  1.00 98.95           C  
ATOM    151  O   GLY J  19       4.627  22.764   9.476  1.00 98.88           O  
ATOM    152  N   ILE J  20       6.434  22.268  10.717  1.00 98.97           N  
ATOM    153  CA  ILE J  20       5.983  20.912  11.019  1.00 98.98           C  
ATOM    154  C   ILE J  20       6.097  20.677  12.515  1.00 98.98           C  
ATOM    155  O   ILE J  20       7.139  20.955  13.114  1.00 98.94           O  
ATOM    156  CB  ILE J  20       6.792  19.832  10.260  1.00 98.96           C  
ATOM    157  CG1 ILE J  20       6.816  20.116   8.756  1.00 98.83           C  
ATOM    158  CG2 ILE J  20       6.202  18.441  10.533  1.00 98.85           C  
ATOM    159  CD1 ILE J  20       7.629  19.110   7.943  1.00 98.67           C  
ATOM    160  N   GLY J  21       5.032  20.159  13.098  1.00 98.93           N  
ATOM    161  CA  GLY J  21       5.056  19.782  14.501  1.00 98.91           C  
ATOM    162  C   GLY J  21       4.497  20.824  15.444  1.00 98.91           C  
ATOM    163  O   GLY J  21       4.072  21.909  15.041  1.00 98.68           O  
ATOM    164  N   THR J  22       4.506  20.475  16.720  1.00 98.86           N  
ATOM    165  CA  THR J  22       3.993  21.335  17.775  1.00 98.82           C  
ATOM    166  C   THR J  22       5.007  21.359  18.918  1.00 98.85           C  
ATOM    167  O   THR J  22       5.209  20.336  19.576  1.00 98.65           O  
ATOM    168  CB  THR J  22       2.642  20.816  18.300  1.00 98.56           C  
ATOM    169  OG1 THR J  22       1.740  20.625  17.210  1.00 97.22           O  
ATOM    170  CG2 THR J  22       2.047  21.798  19.290  1.00 97.21           C  
ATOM    171  N   PRO J  23       5.662  22.498  19.169  1.00 98.82           N  
ATOM    172  CA  PRO J  23       5.612  23.733  18.375  1.00 98.87           C  
ATOM    173  C   PRO J  23       6.226  23.535  16.993  1.00 98.93           C  
ATOM    174  O   PRO J  23       6.977  22.584  16.770  1.00 98.83           O  
ATOM    175  CB  PRO J  23       6.448  24.716  19.207  1.00 98.68           C  
ATOM    176  CG  PRO J  23       7.422  23.847  19.931  1.00 97.46           C  
ATOM    177  CD  PRO J  23       6.660  22.587  20.254  1.00 98.66           C  
ATOM    178  N   ALA J  24       5.887  24.418  16.077  1.00 98.86           N  
ATOM    179  CA  ALA J  24       6.324  24.268  14.697  1.00 98.85           C  
ATOM    180  C   ALA J  24       7.843  24.344  14.565  1.00 98.89           C  
ATOM    181  O   ALA J  24       8.491  25.207  15.158  1.00 98.68           O  
ATOM    182  CB  ALA J  24       5.670  25.333  13.821  1.00 98.57           C  
ATOM    183  N   GLN J  25       8.389  23.419  13.786  1.00 98.91           N  
ATOM    184  CA  GLN J  25       9.785  23.458  13.365  1.00 98.94           C  
ATOM    185  C   GLN J  25       9.785  23.914  11.911  1.00 98.95           C  
ATOM    186  O   GLN J  25       9.040  23.375  11.091  1.00 98.90           O  
ATOM    187  CB  GLN J  25      10.437  22.081  13.513  1.00 98.92           C  
ATOM    188  CG  GLN J  25      10.466  21.581  14.960  1.00 98.83           C  
ATOM    189  CD  GLN J  25      10.997  20.163  15.091  1.00 98.89           C  
ATOM    190  OE1 GLN J  25      11.960  19.782  14.421  1.00 97.88           O  
ATOM    191  NE2 GLN J  25      10.384  19.375  15.968  1.00 97.37           N  
ATOM    192  N   ASP J  26      10.606  24.910  11.583  1.00 98.90           N  
ATOM    193  CA  ASP J  26      10.568  25.528  10.260  1.00 98.87           C  
ATOM    194  C   ASP J  26      11.502  24.864   9.254  1.00 98.90           C  
ATOM    195  O   ASP J  26      12.638  24.502   9.576  1.00 98.77           O  
ATOM    196  CB  ASP J  26      10.917  27.018  10.348  1.00 98.66           C  
ATOM    197  CG  ASP J  26       9.833  27.842  11.017  1.00 96.83           C  
ATOM    198  OD1 ASP J  26       8.707  27.333  11.212  1.00 94.87           O  
ATOM    199  OD2 ASP J  26      10.105  29.015  11.339  1.00 93.95           O  
ATOM    200  N   PHE J  27      11.010  24.743   8.014  1.00 98.90           N  
ATOM    201  CA  PHE J  27      11.777  24.187   6.902  1.00 98.92           C  
ATOM    202  C   PHE J  27      11.499  24.976   5.640  1.00 98.93           C  
ATOM    203  O   PHE J  27      10.390  25.478   5.445  1.00 98.90           O  
ATOM    204  CB  PHE J  27      11.406  22.714   6.657  1.00 98.92           C  
ATOM    205  CG  PHE J  27      11.674  21.843   7.844  1.00 98.92           C  
ATOM    206  CD1 PHE J  27      10.699  21.663   8.811  1.00 98.84           C  
ATOM    207  CD2 PHE J  27      12.911  21.248   8.020  1.00 98.85           C  
ATOM    208  CE1 PHE J  27      10.957  20.900   9.938  1.00 98.81           C  
ATOM    209  CE2 PHE J  27      13.175  20.487   9.141  1.00 98.80           C  
ATOM    210  CZ  PHE J  27      12.197  20.314  10.101  1.00 98.83           C  
ATOM    211  N   THR J  28      12.506  25.071   4.782  1.00 98.90           N  
ATOM    212  CA  THR J  28      12.302  25.594   3.441  1.00 98.87           C  
ATOM    213  C   THR J  28      12.147  24.414   2.490  1.00 98.90           C  
ATOM    214  O   THR J  28      12.945  23.473   2.520  1.00 98.81           O  
ATOM    215  CB  THR J  28      13.456  26.506   2.994  1.00 98.60           C  
ATOM    216  OG1 THR J  28      14.703  25.809   3.086  1.00 94.28           O  
ATOM    217  CG2 THR J  28      13.515  27.751   3.868  1.00 92.68           C  
ATOM    218  N   VAL J  29      11.098  24.446   1.667  1.00 98.88           N  
ATOM    219  CA  VAL J  29      10.829  23.351   0.745  1.00 98.90           C  
ATOM    220  C   VAL J  29      10.501  23.871  -0.643  1.00 98.90           C  
ATOM    221  O   VAL J  29       9.901  24.937  -0.805  1.00 98.84           O  
ATOM    222  CB  VAL J  29       9.683  22.425   1.235  1.00 98.87           C  
ATOM    223  CG1 VAL J  29      10.084  21.709   2.524  1.00 98.64           C  
ATOM    224  CG2 VAL J  29       8.379  23.200   1.427  1.00 98.57           C  
ATOM    225  N   ILE J  30      10.914  23.097  -1.642  1.00 98.83           N  
ATOM    226  CA  ILE J  30      10.498  23.331  -3.021  1.00 98.76           C  
ATOM    227  C   ILE J  30       9.051  22.879  -3.156  1.00 98.89           C  
ATOM    228  O   ILE J  30       8.717  21.750  -2.778  1.00 98.79           O  
ATOM    229  CB  ILE J  30      11.361  22.527  -4.016  1.00 97.56           C  
ATOM    230  CG1 ILE J  30      12.812  23.022  -4.006  1.00 87.53           C  
ATOM    231  CG2 ILE J  30      10.772  22.599  -5.429  1.00 88.40           C  
ATOM    232  CD1 ILE J  30      13.034  24.329  -4.731  1.00 83.34           C  
ATOM    233  N   PHE J  31       8.201  23.745  -3.682  1.00 98.89           N  
ATOM    234  CA  PHE J  31       6.834  23.363  -4.025  1.00 98.91           C  
ATOM    235  C   PHE J  31       6.882  22.803  -5.440  1.00 98.90           C  
ATOM    236  O   PHE J  31       6.969  23.547  -6.419  1.00 98.80           O  
ATOM    237  CB  PHE J  31       5.895  24.565  -3.878  1.00 98.90           C  
ATOM    238  CG  PHE J  31       5.546  24.854  -2.440  1.00 98.91           C  
ATOM    239  CD1 PHE J  31       6.484  25.412  -1.582  1.00 98.75           C  
ATOM    240  CD2 PHE J  31       4.297  24.529  -1.938  1.00 98.76           C  
ATOM    241  CE1 PHE J  31       6.179  25.645  -0.245  1.00 98.67           C  
ATOM    242  CE2 PHE J  31       3.981  24.760  -0.603  1.00 98.66           C  
ATOM    243  CZ  PHE J  31       4.924  25.318   0.243  1.00 98.78           C  
ATOM    244  N   ASP J  32       6.864  21.476  -5.526  1.00 98.95           N  
ATOM    245  CA  ASP J  32       7.255  20.753  -6.731  1.00 98.94           C  
ATOM    246  C   ASP J  32       6.067  20.073  -7.404  1.00 98.96           C  
ATOM    247  O   ASP J  32       5.624  19.009  -6.973  1.00 98.93           O  
ATOM    248  CB  ASP J  32       8.315  19.706  -6.351  1.00 98.89           C  
ATOM    249  CG  ASP J  32       8.800  18.886  -7.531  1.00 98.81           C  
ATOM    250  OD1 ASP J  32       8.664  19.350  -8.686  1.00 98.52           O  
ATOM    251  OD2 ASP J  32       9.329  17.780  -7.300  1.00 98.51           O  
ATOM    252  N   THR J  33       5.566  20.665  -8.482  1.00 98.95           N  
ATOM    253  CA  THR J  33       4.443  20.053  -9.195  1.00 98.96           C  
ATOM    254  C   THR J  33       4.854  18.818 -10.000  1.00 98.95           C  
ATOM    255  O   THR J  33       4.008  18.186 -10.632  1.00 98.87           O  
ATOM    256  CB  THR J  33       3.710  21.061 -10.109  1.00 98.96           C  
ATOM    257  OG1 THR J  33       4.604  21.600 -11.091  1.00 98.80           O  
ATOM    258  CG2 THR J  33       3.125  22.199  -9.282  1.00 98.76           C  
ATOM    259  N   GLY J  34       6.134  18.462  -9.957  1.00 98.87           N  
ATOM    260  CA  GLY J  34       6.631  17.273 -10.625  1.00 98.75           C  
ATOM    261  C   GLY J  34       6.822  16.052  -9.738  1.00 98.67           C  
ATOM    262  O   GLY J  34       7.383  15.051 -10.188  1.00 98.37           O  
ATOM    263  N   SER J  35       6.386  16.123  -8.485  1.00 98.83           N  
ATOM    264  CA  SER J  35       6.399  14.967  -7.589  1.00 98.87           C  
ATOM    265  C   SER J  35       5.269  15.110  -6.582  1.00 98.92           C  
ATOM    266  O   SER J  35       4.580  16.129  -6.566  1.00 98.92           O  
ATOM    267  CB  SER J  35       7.759  14.807  -6.895  1.00 98.82           C  
ATOM    268  OG  SER J  35       8.010  15.849  -5.971  1.00 98.67           O  
ATOM    269  N   SER J  36       5.070  14.101  -5.732  1.00 98.95           N  
ATOM    270  CA  SER J  36       3.871  14.075  -4.883  1.00 98.96           C  
ATOM    271  C   SER J  36       4.109  13.803  -3.399  1.00 98.97           C  
ATOM    272  O   SER J  36       3.144  13.708  -2.634  1.00 98.92           O  
ATOM    273  CB  SER J  36       2.872  13.059  -5.437  1.00 98.92           C  
ATOM    274  OG  SER J  36       2.510  13.393  -6.767  1.00 98.60           O  
ATOM    275  N   ASN J  37       5.361  13.699  -2.982  1.00 98.98           N  
ATOM    276  CA  ASN J  37       5.678  13.451  -1.573  1.00 98.98           C  
ATOM    277  C   ASN J  37       6.148  14.707  -0.863  1.00 98.99           C  
ATOM    278  O   ASN J  37       6.788  15.567  -1.469  1.00 98.97           O  
ATOM    279  CB  ASN J  37       6.771  12.387  -1.444  1.00 98.97           C  
ATOM    280  CG  ASN J  37       6.285  10.993  -1.785  1.00 98.93           C  
ATOM    281  OD1 ASN J  37       6.234  10.609  -2.956  1.00 97.42           O  
ATOM    282  ND2 ASN J  37       5.925  10.232  -0.760  1.00 96.91           N  
ATOM    283  N   LEU J  38       5.849  14.772   0.430  1.00 98.99           N  
ATOM    284  CA  LEU J  38       6.465  15.759   1.316  1.00 98.99           C  
ATOM    285  C   LEU J  38       7.520  15.051   2.152  1.00 98.98           C  
ATOM    286  O   LEU J  38       7.241  14.001   2.737  1.00 98.94           O  
ATOM    287  CB  LEU J  38       5.421  16.397   2.241  1.00 98.98           C  
ATOM    288  CG  LEU J  38       5.975  17.259   3.391  1.00 98.88           C  
ATOM    289  CD1 LEU J  38       6.726  18.480   2.860  1.00 98.84           C  
ATOM    290  CD2 LEU J  38       4.854  17.685   4.330  1.00 98.83           C  
ATOM    291  N   TRP J  39       8.714  15.605   2.202  1.00 98.97           N  
ATOM    292  CA  TRP J  39       9.728  15.111   3.126  1.00 98.96           C  
ATOM    293  C   TRP J  39      10.668  16.240   3.512  1.00 98.96           C  
ATOM    294  O   TRP J  39      10.823  17.222   2.785  1.00 98.94           O  
ATOM    295  CB  TRP J  39      10.520  13.924   2.543  1.00 98.92           C  
ATOM    296  CG  TRP J  39      11.364  14.266   1.348  1.00 98.88           C  
ATOM    297  CD1 TRP J  39      11.013  14.164   0.032  1.00 98.82           C  
ATOM    298  CD2 TRP J  39      12.704  14.779   1.364  1.00 98.89           C  
ATOM    299  NE1 TRP J  39      12.053  14.580  -0.770  1.00 98.73           N  
ATOM    300  CE2 TRP J  39      13.097  14.960   0.021  1.00 98.80           C  
ATOM    301  CE3 TRP J  39      13.615  15.099   2.382  1.00 98.75           C  
ATOM    302  CZ2 TRP J  39      14.359  15.454  -0.329  1.00 98.56           C  
ATOM    303  CZ3 TRP J  39      14.867  15.585   2.030  1.00 98.51           C  
ATOM    304  CH2 TRP J  39      15.227  15.758   0.686  1.00 98.38           C  
ATOM    305  N   VAL J  40      11.280  16.082   4.677  1.00 98.94           N  
ATOM    306  CA  VAL J  40      12.286  17.016   5.172  1.00 98.92           C  
ATOM    307  C   VAL J  40      13.429  16.224   5.805  1.00 98.89           C  
ATOM    308  O   VAL J  40      13.249  15.054   6.164  1.00 98.78           O  
ATOM    309  CB  VAL J  40      11.707  18.012   6.211  1.00 98.88           C  
ATOM    310  CG1 VAL J  40      10.648  18.909   5.573  1.00 98.48           C  
ATOM    311  CG2 VAL J  40      11.138  17.274   7.430  1.00 98.29           C  
ATOM    312  N   PRO J  41      14.603  16.845   5.941  1.00 98.83           N  
ATOM    313  CA  PRO J  41      15.680  16.167   6.670  1.00 98.81           C  
ATOM    314  C   PRO J  41      15.274  15.941   8.122  1.00 98.83           C  
ATOM    315  O   PRO J  41      14.466  16.694   8.670  1.00 98.74           O  
ATOM    316  CB  PRO J  41      16.860  17.147   6.581  1.00 98.66           C  
ATOM    317  CG  PRO J  41      16.516  18.071   5.446  1.00 98.05           C  
ATOM    318  CD  PRO J  41      15.020  18.177   5.460  1.00 98.75           C  
ATOM    319  N   SER J  42      15.820  14.911   8.733  1.00 98.69           N  
ATOM    320  CA  SER J  42      15.511  14.632  10.131  1.00 98.60           C  
ATOM    321  C   SER J  42      16.771  14.315  10.914  1.00 98.63           C  
ATOM    322  O   SER J  42      17.845  14.124  10.337  1.00 98.52           O  
ATOM    323  CB  SER J  42      14.513  13.472  10.249  1.00 98.30           C  
ATOM    324  OG  SER J  42      15.167  12.215  10.185  1.00 97.91           O  
ATOM    325  N   VAL J  43      16.618  14.244  12.221  1.00 98.54           N  
ATOM    326  CA  VAL J  43      17.734  13.892  13.096  1.00 98.48           C  
ATOM    327  C   VAL J  43      18.211  12.453  12.881  1.00 98.36           C  
ATOM    328  O   VAL J  43      19.269  12.077  13.376  1.00 97.90           O  
ATOM    329  CB  VAL J  43      17.389  14.115  14.589  1.00 98.27           C  
ATOM    330  CG1 VAL J  43      17.150  15.600  14.865  1.00 97.09           C  
ATOM    331  CG2 VAL J  43      16.179  13.280  15.007  1.00 96.91           C  
ATOM    332  N   TYR J  44      17.436  11.648  12.142  1.00 97.80           N  
ATOM    333  CA  TYR J  44      17.835  10.283  11.820  1.00 97.36           C  
ATOM    334  C   TYR J  44      18.781  10.211  10.627  1.00 97.56           C  
ATOM    335  O   TYR J  44      19.298   9.139  10.307  1.00 97.12           O  
ATOM    336  CB  TYR J  44      16.607   9.423  11.512  1.00 96.64           C  
ATOM    337  CG  TYR J  44      15.546   9.411  12.590  1.00 96.37           C  
ATOM    338  CD1 TYR J  44      15.886   9.239  13.928  1.00 95.07           C  
ATOM    339  CD2 TYR J  44      14.202   9.547  12.268  1.00 95.07           C  
ATOM    340  CE1 TYR J  44      14.908   9.213  14.915  1.00 94.16           C  
ATOM    341  CE2 TYR J  44      13.220   9.519  13.246  1.00 94.45           C  
ATOM    342  CZ  TYR J  44      13.580   9.352  14.564  1.00 94.58           C  
ATOM    343  OH  TYR J  44      12.606   9.323  15.537  1.00 92.78           O  
ATOM    344  N   CYS J  45      19.010  11.338   9.973  1.00 97.93           N  
ATOM    345  CA  CYS J  45      19.765  11.361   8.728  1.00 98.17           C  
ATOM    346  C   CYS J  45      21.265  11.435   8.976  1.00 97.88           C  
ATOM    347  O   CYS J  45      21.743  12.297   9.713  1.00 96.93           O  
ATOM    348  CB  CYS J  45      19.319  12.537   7.866  1.00 98.22           C  
ATOM    349  SG  CYS J  45      20.068  12.554   6.222  1.00 98.06           S  
ATOM    350  N   SER J  46      21.999  10.544   8.316  1.00 97.14           N  
ATOM    351  CA  SER J  46      23.448  10.459   8.472  1.00 95.74           C  
ATOM    352  C   SER J  46      24.224  11.086   7.313  1.00 95.97           C  
ATOM    353  O   SER J  46      25.454  11.124   7.349  1.00 93.07           O  
ATOM    354  CB  SER J  46      23.862   8.995   8.630  1.00 92.68           C  
ATOM    355  OG  SER J  46      23.421   8.224   7.521  0.99 87.60           O  
ATOM    356  N   SER J  47      23.527  11.577   6.293  1.00 97.73           N  
ATOM    357  CA  SER J  47      24.185  12.144   5.115  1.00 98.02           C  
ATOM    358  C   SER J  47      24.731  13.542   5.384  1.00 98.04           C  
ATOM    359  O   SER J  47      24.188  14.288   6.202  1.00 97.59           O  
ATOM    360  CB  SER J  47      23.208  12.196   3.937  1.00 97.92           C  
ATOM    361  OG  SER J  47      22.715  10.901   3.623  1.00 97.51           O  
ATOM    362  N   LEU J  48      25.787  13.903   4.647  1.00 97.98           N  
ATOM    363  CA  LEU J  48      26.375  15.235   4.781  1.00 97.68           C  
ATOM    364  C   LEU J  48      25.372  16.337   4.446  1.00 97.86           C  
ATOM    365  O   LEU J  48      25.395  17.410   5.054  1.00 97.04           O  
ATOM    366  CB  LEU J  48      27.615  15.362   3.889  1.00 96.68           C  
ATOM    367  CG  LEU J  48      28.831  14.522   4.315  0.97 89.79           C  
ATOM    368  CD1 LEU J  48      29.945  14.641   3.279  0.97 86.27           C  
ATOM    369  CD2 LEU J  48      29.324  14.951   5.690  0.97 86.38           C  
ATOM    370  N   ALA J  49      24.484  16.067   3.490  1.00 97.92           N  
ATOM    371  CA  ALA J  49      23.460  17.045   3.125  1.00 97.89           C  
ATOM    372  C   ALA J  49      22.615  17.449   4.330  1.00 97.80           C  
ATOM    373  O   ALA J  49      22.209  18.603   4.460  1.00 96.97           O  
ATOM    374  CB  ALA J  49      22.563  16.485   2.020  1.00 97.51           C  
ATOM    375  N   CYS J  50      22.361  16.507   5.209  1.00 98.16           N  
ATOM    376  CA  CYS J  50      21.512  16.767   6.364  1.00 98.08           C  
ATOM    377  C   CYS J  50      22.188  17.669   7.394  1.00 97.73           C  
ATOM    378  O   CYS J  50      21.511  18.408   8.108  1.00 96.68           O  
ATOM    379  CB  CYS J  50      21.072  15.447   6.988  1.00 97.90           C  
ATOM    380  SG  CYS J  50      20.049  14.496   5.832  1.00 97.51           S  
ATOM    381  N   SER J  51      23.510  17.630   7.448  1.00 97.87           N  
ATOM    382  CA  SER J  51      24.248  18.496   8.367  1.00 97.06           C  
ATOM    383  C   SER J  51      24.169  19.965   7.962  1.00 96.71           C  
ATOM    384  O   SER J  51      24.306  20.848   8.809  1.00 94.01           O  
ATOM    385  CB  SER J  51      25.711  18.056   8.440  1.00 95.39           C  
ATOM    386  OG  SER J  51      25.826  16.734   8.931  0.98 85.03           O  
ATOM    387  N   ASP J  52      23.950  20.220   6.680  1.00 96.46           N  
ATOM    388  CA  ASP J  52      23.860  21.570   6.122  1.00 95.01           C  
ATOM    389  C   ASP J  52      22.454  22.158   6.174  1.00 96.37           C  
ATOM    390  O   ASP J  52      22.264  23.313   5.777  1.00 94.86           O  
ATOM    391  CB  ASP J  52      24.309  21.566   4.654  1.00 89.88           C  
ATOM    392  CG  ASP J  52      25.812  21.603   4.479  0.98 83.33           C  
ATOM    393  OD1 ASP J  52      26.540  21.630   5.498  0.98 77.25           O  
ATOM    394  OD2 ASP J  52      26.259  21.612   3.317  0.98 77.63           O  
ATOM    395  N   HIS J  53      21.474  21.389   6.615  1.00 98.07           N  
ATOM    396  CA  HIS J  53      20.077  21.792   6.530  1.00 98.21           C  
ATOM    397  C   HIS J  53      19.336  21.602   7.846  1.00 98.29           C  
ATOM    398  O   HIS J  53      19.813  20.923   8.755  1.00 98.04           O  
ATOM    399  CB  HIS J  53      19.379  21.022   5.404  1.00 97.97           C  
ATOM    400  CG  HIS J  53      19.908  21.359   4.042  1.00 98.04           C  
ATOM    401  ND1 HIS J  53      20.923  20.646   3.440  1.00 94.25           N  
ATOM    402  CD2 HIS J  53      19.578  22.351   3.178  1.00 94.79           C  
ATOM    403  CE1 HIS J  53      21.191  21.185   2.260  1.00 95.21           C  
ATOM    404  NE2 HIS J  53      20.391  22.219   2.074  1.00 95.95           N  
ATOM    405  N   ASN J  54      18.154  22.216   7.943  1.00 98.56           N  
ATOM    406  CA  ASN J  54      17.310  22.059   9.121  1.00 98.65           C  
ATOM    407  C   ASN J  54      16.820  20.621   9.221  1.00 98.77           C  
ATOM    408  O   ASN J  54      16.442  20.015   8.213  1.00 98.65           O  
ATOM    409  CB  ASN J  54      16.122  23.022   9.064  1.00 98.35           C  
ATOM    410  CG  ASN J  54      16.530  24.477   9.197  1.00 97.15           C  
ATOM    411  OD1 ASN J  54      17.611  24.790   9.702  1.00 91.41           O  
ATOM    412  ND2 ASN J  54      15.668  25.380   8.751  1.00 89.97           N  
ATOM    413  N   GLN J  55      16.830  20.082  10.429  1.00 98.76           N  
ATOM    414  CA  GLN J  55      16.469  18.688  10.663  1.00 98.80           C  
ATOM    415  C   GLN J  55      15.282  18.593  11.607  1.00 98.84           C  
ATOM    416  O   GLN J  55      15.293  19.188  12.683  1.00 98.72           O  
ATOM    417  CB  GLN J  55      17.650  17.915  11.257  1.00 98.61           C  
ATOM    418  CG  GLN J  55      18.871  17.859  10.351  1.00 97.74           C  
ATOM    419  CD  GLN J  55      20.073  17.241  11.031  1.00 97.19           C  
ATOM    420  OE1 GLN J  55      19.936  16.361  11.886  1.00 92.58           O  
ATOM    421  NE2 GLN J  55      21.261  17.693  10.666  1.00 90.74           N  
ATOM    422  N   PHE J  56      14.266  17.832  11.210  1.00 98.85           N  
ATOM    423  CA  PHE J  56      13.103  17.612  12.059  1.00 98.87           C  
ATOM    424  C   PHE J  56      13.458  16.674  13.203  1.00 98.82           C  
ATOM    425  O   PHE J  56      14.056  15.615  12.988  1.00 98.73           O  
ATOM    426  CB  PHE J  56      11.943  17.026  11.251  1.00 98.87           C  
ATOM    427  CG  PHE J  56      10.686  16.822  12.057  1.00 98.90           C  
ATOM    428  CD1 PHE J  56       9.915  17.909  12.441  1.00 98.75           C  
ATOM    429  CD2 PHE J  56      10.282  15.552  12.435  1.00 98.77           C  
ATOM    430  CE1 PHE J  56       8.760  17.732  13.189  1.00 98.71           C  
ATOM    431  CE2 PHE J  56       9.126  15.364  13.179  1.00 98.70           C  
ATOM    432  CZ  PHE J  56       8.364  16.457  13.557  1.00 98.81           C  
ATOM    433  N   ASN J  57      13.071  17.075  14.407  1.00 98.80           N  
ATOM    434  CA  ASN J  57      13.261  16.231  15.579  1.00 98.85           C  
ATOM    435  C   ASN J  57      11.901  15.836  16.131  1.00 98.86           C  
ATOM    436  O   ASN J  57      11.234  16.657  16.762  1.00 98.77           O  
ATOM    437  CB  ASN J  57      14.087  16.951  16.647  1.00 98.80           C  
ATOM    438  CG  ASN J  57      14.489  16.034  17.790  1.00 98.64           C  
ATOM    439  OD1 ASN J  57      13.908  14.961  17.977  1.00 96.31           O  
ATOM    440  ND2 ASN J  57      15.488  16.442  18.564  1.00 95.75           N  
ATOM    441  N   PRO J  58      11.474  14.579  15.904  1.00 98.41           N  
ATOM    442  CA  PRO J  58      10.143  14.166  16.364  1.00 98.24           C  
ATOM    443  C   PRO J  58       9.997  14.183  17.882  1.00 98.43           C  
ATOM    444  O   PRO J  58       8.875  14.320  18.377  1.00 98.21           O  
ATOM    445  CB  PRO J  58       9.994  12.744  15.801  1.00 97.34           C  
ATOM    446  CG  PRO J  58      11.382  12.276  15.534  1.00 95.87           C  
ATOM    447  CD  PRO J  58      12.173  13.498  15.173  1.00 97.82           C  
ATOM    448  N   ASP J  59      11.094  14.066  18.613  1.00 98.38           N  
ATOM    449  CA  ASP J  59      11.040  14.112  20.072  1.00 98.38           C  
ATOM    450  C   ASP J  59      10.634  15.487  20.595  1.00 98.60           C  
ATOM    451  O   ASP J  59      10.211  15.613  21.745  1.00 98.36           O  
ATOM    452  CB  ASP J  59      12.390  13.710  20.676  1.00 97.88           C  
ATOM    453  CG  ASP J  59      12.717  12.239  20.476  0.99 95.67           C  
ATOM    454  OD1 ASP J  59      11.786  11.439  20.247  0.99 93.06           O  
ATOM    455  OD2 ASP J  59      13.908  11.882  20.559  0.99 91.96           O  
ATOM    456  N   ASP J  60      10.755  16.518  19.754  1.00 98.74           N  
ATOM    457  CA  ASP J  60      10.401  17.881  20.137  1.00 98.79           C  
ATOM    458  C   ASP J  60       9.003  18.285  19.685  1.00 98.84           C  
ATOM    459  O   ASP J  60       8.632  19.454  19.813  1.00 98.62           O  
ATOM    460  CB  ASP J  60      11.432  18.872  19.586  1.00 98.61           C  
ATOM    461  CG  ASP J  60      12.793  18.741  20.252  1.00 97.92           C  
ATOM    462  OD1 ASP J  60      12.856  18.248  21.396  1.00 96.41           O  
ATOM    463  OD2 ASP J  60      13.798  19.138  19.631  0.99 96.07           O  
ATOM    464  N   SER J  61       8.227  17.338  19.149  1.00 98.84           N  
ATOM    465  CA  SER J  61       6.867  17.617  18.696  1.00 98.86           C  
ATOM    466  C   SER J  61       5.858  16.784  19.463  1.00 98.82           C  
ATOM    467  O   SER J  61       5.889  15.555  19.412  1.00 98.66           O  
ATOM    468  CB  SER J  61       6.719  17.353  17.197  1.00 98.85           C  
ATOM    469  OG  SER J  61       5.371  17.529  16.794  1.00 98.75           O  
ATOM    470  N   SER J  62       4.929  17.465  20.138  1.00 98.89           N  
ATOM    471  CA  SER J  62       3.915  16.786  20.940  1.00 98.84           C  
ATOM    472  C   SER J  62       2.851  16.098  20.094  1.00 98.80           C  
ATOM    473  O   SER J  62       2.125  15.237  20.594  1.00 98.46           O  
ATOM    474  CB  SER J  62       3.255  17.778  21.900  1.00 98.70           C  
ATOM    475  OG  SER J  62       2.601  18.821  21.198  1.00 97.89           O  
ATOM    476  N   THR J  63       2.748  16.469  18.813  1.00 98.82           N  
ATOM    477  CA  THR J  63       1.724  15.928  17.926  1.00 98.79           C  
ATOM    478  C   THR J  63       2.245  14.884  16.933  1.00 98.77           C  
ATOM    479  O   THR J  63       1.478  14.371  16.120  1.00 98.59           O  
ATOM    480  CB  THR J  63       1.012  17.066  17.165  1.00 98.69           C  
ATOM    481  OG1 THR J  63       1.977  18.041  16.724  1.00 98.23           O  
ATOM    482  CG2 THR J  63       0.007  17.765  18.074  1.00 97.94           C  
ATOM    483  N   PHE J  64       3.530  14.554  17.005  1.00 98.52           N  
ATOM    484  CA  PHE J  64       4.102  13.582  16.074  1.00 98.35           C  
ATOM    485  C   PHE J  64       3.581  12.170  16.336  1.00 98.26           C  
ATOM    486  O   PHE J  64       3.466  11.740  17.483  1.00 98.01           O  
ATOM    487  CB  PHE J  64       5.629  13.589  16.167  1.00 98.15           C  
ATOM    488  CG  PHE J  64       6.296  12.587  15.262  1.00 98.21           C  
ATOM    489  CD1 PHE J  64       6.442  12.847  13.907  1.00 97.97           C  
ATOM    490  CD2 PHE J  64       6.764  11.382  15.761  1.00 97.95           C  
ATOM    491  CE1 PHE J  64       7.046  11.925  13.067  1.00 97.73           C  
ATOM    492  CE2 PHE J  64       7.370  10.453  14.929  1.00 97.75           C  
ATOM    493  CZ  PHE J  64       7.514  10.727  13.579  1.00 97.89           C  
ATOM    494  N   GLU J  65       3.279  11.445  15.254  1.00 97.98           N  
ATOM    495  CA  GLU J  65       2.884  10.039  15.325  1.00 97.91           C  
ATOM    496  C   GLU J  65       3.754   9.222  14.381  1.00 98.04           C  
ATOM    497  O   GLU J  65       3.744   9.435  13.170  1.00 97.93           O  
ATOM    498  CB  GLU J  65       1.415   9.865  14.954  1.00 97.48           C  
ATOM    499  CG  GLU J  65       0.445  10.513  15.924  0.96 90.72           C  
ATOM    500  CD  GLU J  65      -0.999  10.230  15.564  0.95 85.98           C  
ATOM    501  OE1 GLU J  65      -1.461  10.732  14.519  0.94 79.57           O  
ATOM    502  OE2 GLU J  65      -1.671   9.499  16.317  0.95 80.99           O  
ATOM    503  N   ALA J  66       4.507   8.283  14.931  1.00 97.73           N  
ATOM    504  CA  ALA J  66       5.433   7.475  14.155  1.00 97.56           C  
ATOM    505  C   ALA J  66       4.722   6.372  13.377  1.00 97.78           C  
ATOM    506  O   ALA J  66       3.653   5.903  13.768  1.00 97.33           O  
ATOM    507  CB  ALA J  66       6.490   6.861  15.076  1.00 96.49           C  
ATOM    508  N   THR J  67       5.319   5.981  12.270  1.00 97.61           N  
ATOM    509  CA  THR J  67       4.953   4.752  11.571  1.00 97.38           C  
ATOM    510  C   THR J  67       6.220   3.939  11.379  1.00 96.84           C  
ATOM    511  O   THR J  67       7.324   4.436  11.584  1.00 94.10           O  
ATOM    512  CB  THR J  67       4.317   5.003  10.187  1.00 96.43           C  
ATOM    513  OG1 THR J  67       5.343   5.271   9.222  1.00 93.54           O  
ATOM    514  CG2 THR J  67       3.324   6.155  10.225  1.00 91.99           C  
ATOM    515  N   SEP J  68       6.172   2.664  11.025  1.00 96.08           N  
ATOM    516  CA  SEP J  68       7.242   1.822  10.579  1.00 96.72           C  
ATOM    517  CB  SEP J  68       7.486   0.638  11.301  0.99 91.84           C  
ATOM    518  OG  SEP J  68       6.357  -0.140  11.261  0.98 88.01           O  
ATOM    519  C   SEP J  68       7.380   1.770   9.100  1.00 96.32           C  
ATOM    520  O   SEP J  68       8.174   1.055   8.545  0.99 94.02           O  
ATOM    521  P   SEP J  68       6.273  -1.420  12.197  0.97 89.11           P  
ATOM    522  O1P SEP J  68       7.458  -2.325  11.829  0.93 85.14           O  
ATOM    523  O2P SEP J  68       4.909  -2.077  11.870  0.94 84.00           O  
ATOM    524  O3P SEP J  68       6.375  -0.916  13.630  0.89 83.38           O  
ATOM    525  N   GLN J  69       6.572   2.511   8.294  1.00 97.73           N  
ATOM    526  CA  GLN J  69       6.598   2.468   6.840  1.00 97.77           C  
ATOM    527  C   GLN J  69       7.832   3.190   6.301  1.00 98.05           C  
ATOM    528  O   GLN J  69       8.118   4.321   6.693  1.00 97.83           O  
ATOM    529  CB  GLN J  69       5.342   3.114   6.263  1.00 96.86           C  
ATOM    530  CG  GLN J  69       4.048   2.397   6.601  0.97 86.43           C  
ATOM    531  CD  GLN J  69       2.834   3.101   6.021  0.96 81.37           C  
ATOM    532  OE1 GLN J  69       2.606   3.082   4.806  0.95 74.85           O  
ATOM    533  NE2 GLN J  69       2.054   3.740   6.880  0.96 69.69           N  
ATOM    534  N   GLU J  70       8.529   2.544   5.378  1.00 97.94           N  
ATOM    535  CA  GLU J  70       9.727   3.121   4.782  1.00 97.92           C  
ATOM    536  C   GLU J  70       9.390   3.931   3.534  1.00 98.24           C  
ATOM    537  O   GLU J  70       8.359   3.720   2.895  1.00 98.00           O  
ATOM    538  CB  GLU J  70      10.741   2.018   4.452  1.00 96.97           C  
ATOM    539  CG  GLU J  70      11.293   1.325   5.698  0.93 90.50           C  
ATOM    540  CD  GLU J  70      12.259   0.192   5.391  0.91 83.22           C  
ATOM    541  OE1 GLU J  70      12.456  -0.134   4.200  0.91 76.47           O  
ATOM    542  OE2 GLU J  70      12.827  -0.377   6.347  0.90 78.38           O  
ATOM    543  N   LEU J  71      10.276   4.856   3.197  1.00 97.77           N  
ATOM    544  CA  LEU J  71      10.116   5.729   2.042  1.00 98.04           C  
ATOM    545  C   LEU J  71      11.408   5.742   1.244  1.00 97.96           C  
ATOM    546  O   LEU J  71      12.493   5.836   1.821  1.00 97.84           O  
ATOM    547  CB  LEU J  71       9.774   7.150   2.505  1.00 98.25           C  
ATOM    548  CG  LEU J  71       9.628   8.235   1.436  1.00 98.13           C  
ATOM    549  CD1 LEU J  71       8.406   7.972   0.560  1.00 97.77           C  
ATOM    550  CD2 LEU J  71       9.542   9.612   2.089  1.00 97.84           C  
ATOM    551  N   SER J  72      11.288   5.643  -0.075  1.00 98.75           N  
ATOM    552  CA  SER J  72      12.432   5.749  -0.967  1.00 98.73           C  
ATOM    553  C   SER J  72      11.990   6.471  -2.228  1.00 98.76           C  
ATOM    554  O   SER J  72      11.003   6.073  -2.849  1.00 98.55           O  
ATOM    555  CB  SER J  72      12.994   4.368  -1.311  1.00 98.41           C  
ATOM    556  OG  SER J  72      14.120   4.473  -2.168  1.00 93.52           O  
ATOM    557  N   ILE J  73      12.696   7.543  -2.593  1.00 98.74           N  
ATOM    558  CA  ILE J  73      12.348   8.338  -3.769  1.00 98.78           C  
ATOM    559  C   ILE J  73      13.592   8.594  -4.601  1.00 98.69           C  
ATOM    560  O   ILE J  73      14.629   9.000  -4.068  1.00 98.51           O  
ATOM    561  CB  ILE J  73      11.721   9.699  -3.390  1.00 98.80           C  
ATOM    562  CG1 ILE J  73      10.535   9.521  -2.442  1.00 98.62           C  
ATOM    563  CG2 ILE J  73      11.296  10.455  -4.649  1.00 98.64           C  
ATOM    564  CD1 ILE J  73       9.981  10.839  -1.903  1.00 98.33           C  
ATOM    565  N   THR J  74      13.474   8.372  -5.909  1.00 98.44           N  
ATOM    566  CA  THR J  74      14.512   8.748  -6.857  1.00 98.14           C  
ATOM    567  C   THR J  74      13.970   9.857  -7.746  1.00 97.99           C  
ATOM    568  O   THR J  74      12.938   9.685  -8.399  1.00 97.41           O  
ATOM    569  CB  THR J  74      14.955   7.551  -7.710  1.00 97.56           C  
ATOM    570  OG1 THR J  74      15.477   6.524  -6.857  1.00 95.29           O  
ATOM    571  CG2 THR J  74      16.034   7.968  -8.706  1.00 95.24           C  
ATOM    572  N   TYR J  75      14.653  10.997  -7.733  1.00 97.88           N  
ATOM    573  CA  TYR J  75      14.296  12.124  -8.581  1.00 97.83           C  
ATOM    574  C   TYR J  75      15.127  12.091  -9.861  1.00 97.43           C  
ATOM    575  O   TYR J  75      15.988  11.223 -10.030  1.00 96.95           O  
ATOM    576  CB  TYR J  75      14.508  13.440  -7.823  1.00 98.02           C  
ATOM    577  CG  TYR J  75      13.598  13.590  -6.628  1.00 98.40           C  
ATOM    578  CD1 TYR J  75      12.277  13.996  -6.785  1.00 98.38           C  
ATOM    579  CD2 TYR J  75      14.051  13.316  -5.342  1.00 98.38           C  
ATOM    580  CE1 TYR J  75      11.431  14.129  -5.692  1.00 98.38           C  
ATOM    581  CE2 TYR J  75      13.210  13.445  -4.240  1.00 98.41           C  
ATOM    582  CZ  TYR J  75      11.901  13.852  -4.423  1.00 98.50           C  
ATOM    583  OH  TYR J  75      11.062  13.979  -3.337  1.00 98.42           O  
ATOM    584  N   GLY J  76      14.864  13.045 -10.755  1.00 96.58           N  
ATOM    585  CA  GLY J  76      15.670  13.153 -11.962  1.00 95.72           C  
ATOM    586  C   GLY J  76      17.147  13.281 -11.635  1.00 95.18           C  
ATOM    587  O   GLY J  76      17.999  12.657 -12.272  1.00 92.80           O  
ATOM    588  N   THR J  77      17.443  14.096 -10.633  0.99 95.27           N  
ATOM    589  CA  THR J  77      18.790  14.241 -10.092  1.00 93.76           C  
ATOM    590  C   THR J  77      18.693  14.208  -8.573  0.99 92.31           C  
ATOM    591  O   THR J  77      18.125  15.117  -7.964  0.99 84.67           O  
ATOM    592  CB  THR J  77      19.440  15.560 -10.545  0.99 90.34           C  
ATOM    593  OG1 THR J  77      19.434  15.641 -11.977  0.99 81.23           O  
ATOM    594  CG2 THR J  77      20.881  15.638 -10.060  0.99 80.32           C  
ATOM    595  N   GLY J  78      19.219  13.152  -7.972  1.00 95.17           N  
ATOM    596  CA  GLY J  78      19.179  13.028  -6.526  1.00 95.65           C  
ATOM    597  C   GLY J  78      18.187  11.985  -6.048  1.00 97.10           C  
ATOM    598  O   GLY J  78      17.313  11.540  -6.797  1.00 97.03           O  
ATOM    599  N   SER J  79      18.328  11.596  -4.789  1.00 97.40           N  
ATOM    600  CA  SER J  79      17.450  10.603  -4.194  1.00 97.89           C  
ATOM    601  C   SER J  79      17.434  10.767  -2.684  1.00 98.31           C  
ATOM    602  O   SER J  79      18.250  11.493  -2.113  1.00 98.25           O  
ATOM    603  CB  SER J  79      17.893   9.186  -4.565  1.00 97.39           C  
ATOM    604  OG  SER J  79      19.171   8.893  -4.023  1.00 95.78           O  
ATOM    605  N   MET J  80      16.493  10.101  -2.041  1.00 98.37           N  
ATOM    606  CA  MET J  80      16.448  10.067  -0.590  1.00 98.56           C  
ATOM    607  C   MET J  80      15.811   8.769  -0.124  1.00 98.62           C  
ATOM    608  O   MET J  80      15.074   8.118  -0.871  1.00 98.49           O  
ATOM    609  CB  MET J  80      15.697  11.289  -0.012  1.00 98.49           C  
ATOM    610  CG  MET J  80      14.208  11.382  -0.376  1.00 97.91           C  
ATOM    611  SD  MET J  80      13.097  10.364   0.633  1.00 97.95           S  
ATOM    612  CE  MET J  80      13.224  11.166   2.229  1.00 96.42           C  
ATOM    613  N   THR J  81      16.111   8.392   1.100  1.00 98.58           N  
ATOM    614  CA  THR J  81      15.368   7.350   1.797  1.00 98.46           C  
ATOM    615  C   THR J  81      14.990   7.882   3.166  1.00 98.47           C  
ATOM    616  O   THR J  81      15.608   8.823   3.670  1.00 98.30           O  
ATOM    617  CB  THR J  81      16.162   6.039   1.967  1.00 98.10           C  
ATOM    618  OG1 THR J  81      17.266   6.246   2.851  1.00 96.96           O  
ATOM    619  CG2 THR J  81      16.661   5.516   0.632  1.00 96.82           C  
ATOM    620  N   GLY J  82      13.974   7.294   3.761  1.00 98.03           N  
ATOM    621  CA  GLY J  82      13.549   7.728   5.079  1.00 98.00           C  
ATOM    622  C   GLY J  82      12.429   6.883   5.638  1.00 98.05           C  
ATOM    623  O   GLY J  82      12.172   5.769   5.178  1.00 97.84           O  
ATOM    624  N   ILE J  83      11.771   7.437   6.644  1.00 98.13           N  
ATOM    625  CA  ILE J  83      10.651   6.780   7.297  1.00 98.10           C  
ATOM    626  C   ILE J  83       9.480   7.756   7.319  1.00 98.43           C  
ATOM    627  O   ILE J  83       9.674   8.972   7.406  1.00 98.37           O  
ATOM    628  CB  ILE J  83      11.023   6.322   8.722  1.00 97.13           C  
ATOM    629  CG1 ILE J  83       9.943   5.404   9.302  1.00 87.23           C  
ATOM    630  CG2 ILE J  83      11.284   7.519   9.639  0.99 87.64           C  
ATOM    631  CD1 ILE J  83      10.434   4.032   9.611  0.99 81.70           C  
ATOM    632  N   LEU J  84       8.271   7.229   7.225  1.00 98.39           N  
ATOM    633  CA  LEU J  84       7.075   8.064   7.234  1.00 98.55           C  
ATOM    634  C   LEU J  84       6.570   8.302   8.654  1.00 98.54           C  
ATOM    635  O   LEU J  84       6.664   7.429   9.519  1.00 98.33           O  
ATOM    636  CB  LEU J  84       5.971   7.417   6.397  1.00 98.53           C  
ATOM    637  CG  LEU J  84       6.245   7.345   4.893  1.00 98.11           C  
ATOM    638  CD1 LEU J  84       5.280   6.377   4.219  1.00 97.47           C  
ATOM    639  CD2 LEU J  84       6.137   8.728   4.260  1.00 97.17           C  
ATOM    640  N   GLY J  85       6.024   9.493   8.874  1.00 98.63           N  
ATOM    641  CA  GLY J  85       5.380   9.832  10.131  1.00 98.68           C  
ATOM    642  C   GLY J  85       4.257  10.814   9.876  1.00 98.77           C  
ATOM    643  O   GLY J  85       4.109  11.318   8.756  1.00 98.70           O  
ATOM    644  N   TYR J  86       3.454  11.076  10.900  1.00 98.67           N  
ATOM    645  CA  TYR J  86       2.356  12.032  10.809  1.00 98.60           C  
ATOM    646  C   TYR J  86       2.588  13.197  11.755  1.00 98.60           C  
ATOM    647  O   TYR J  86       3.065  13.016  12.875  1.00 98.51           O  
ATOM    648  CB  TYR J  86       1.017  11.390  11.175  1.00 98.45           C  
ATOM    649  CG  TYR J  86       0.499  10.381  10.180  1.00 98.44           C  
ATOM    650  CD1 TYR J  86       0.880   9.045  10.255  1.00 98.05           C  
ATOM    651  CD2 TYR J  86      -0.382  10.759   9.177  1.00 98.10           C  
ATOM    652  CE1 TYR J  86       0.396   8.113   9.349  1.00 97.85           C  
ATOM    653  CE2 TYR J  86      -0.870   9.837   8.268  1.00 97.85           C  
ATOM    654  CZ  TYR J  86      -0.475   8.517   8.358  1.00 97.83           C  
ATOM    655  OH  TYR J  86      -0.955   7.598   7.454  1.00 97.22           O  
ATOM    656  N   ASP J  87       2.212  14.397  11.297  1.00 98.83           N  
ATOM    657  CA  ASP J  87       2.223  15.573  12.162  1.00 98.91           C  
ATOM    658  C   ASP J  87       1.422  16.689  11.505  1.00 98.91           C  
ATOM    659  O   ASP J  87       0.920  16.539  10.386  1.00 98.87           O  
ATOM    660  CB  ASP J  87       3.663  16.034  12.463  1.00 98.91           C  
ATOM    661  CG  ASP J  87       3.819  16.598  13.870  1.00 98.88           C  
ATOM    662  OD1 ASP J  87       2.843  17.178  14.395  1.00 98.38           O  
ATOM    663  OD2 ASP J  87       4.916  16.461  14.454  1.00 98.43           O  
ATOM    664  N   THR J  88       1.276  17.794  12.210  1.00 98.95           N  
ATOM    665  CA  THR J  88       0.625  18.986  11.680  1.00 98.95           C  
ATOM    666  C   THR J  88       1.621  19.776  10.843  1.00 98.97           C  
ATOM    667  O   THR J  88       2.751  20.015  11.272  1.00 98.94           O  
ATOM    668  CB  THR J  88       0.092  19.862  12.825  1.00 98.86           C  
ATOM    669  OG1 THR J  88      -0.871  19.109  13.578  1.00 97.44           O  
ATOM    670  CG2 THR J  88      -0.566  21.126  12.295  1.00 97.28           C  
ATOM    671  N   VAL J  89       1.181  20.174   9.641  1.00 98.93           N  
ATOM    672  CA  VAL J  89       2.013  20.973   8.748  1.00 98.94           C  
ATOM    673  C   VAL J  89       1.362  22.337   8.553  1.00 98.93           C  
ATOM    674  O   VAL J  89       0.206  22.428   8.138  1.00 98.85           O  
ATOM    675  CB  VAL J  89       2.220  20.267   7.389  1.00 98.92           C  
ATOM    676  CG1 VAL J  89       2.976  21.170   6.410  1.00 98.67           C  
ATOM    677  CG2 VAL J  89       2.974  18.952   7.589  1.00 98.72           C  
ATOM    678  N   GLN J  90       2.101  23.397   8.870  1.00 98.91           N  
ATOM    679  CA  GLN J  90       1.643  24.762   8.651  1.00 98.88           C  
ATOM    680  C   GLN J  90       2.116  25.199   7.269  1.00 98.92           C  
ATOM    681  O   GLN J  90       3.324  25.296   7.023  1.00 98.86           O  
ATOM    682  CB  GLN J  90       2.206  25.707   9.719  1.00 98.57           C  
ATOM    683  CG  GLN J  90       2.062  25.213  11.155  1.00 92.75           C  
ATOM    684  CD  GLN J  90       0.643  25.293  11.695  1.00 88.23           C  
ATOM    685  OE1 GLN J  90      -0.268  25.801  11.038  1.00 81.32           O  
ATOM    686  NE2 GLN J  90       0.449  24.801  12.911  1.00 76.64           N  
ATOM    687  N   VAL J  91       1.165  25.445   6.381  1.00 98.83           N  
ATOM    688  CA  VAL J  91       1.488  25.808   5.005  1.00 98.84           C  
ATOM    689  C   VAL J  91       0.464  26.810   4.494  1.00 98.85           C  
ATOM    690  O   VAL J  91      -0.743  26.610   4.642  1.00 98.73           O  
ATOM    691  CB  VAL J  91       1.563  24.558   4.088  1.00 98.69           C  
ATOM    692  CG1 VAL J  91       0.249  23.774   4.098  1.00 97.83           C  
ATOM    693  CG2 VAL J  91       1.964  24.929   2.668  1.00 97.95           C  
ATOM    694  N   GLY J  92       0.937  27.913   3.923  1.00 98.58           N  
ATOM    695  CA  GLY J  92       0.043  28.928   3.385  1.00 98.49           C  
ATOM    696  C   GLY J  92      -0.945  29.485   4.398  1.00 98.51           C  
ATOM    697  O   GLY J  92      -2.060  29.857   4.037  1.00 97.71           O  
ATOM    698  N   GLY J  93      -0.550  29.525   5.651  1.00 98.59           N  
ATOM    699  CA  GLY J  93      -1.424  29.996   6.716  1.00 98.44           C  
ATOM    700  C   GLY J  93      -2.459  28.983   7.183  1.00 98.54           C  
ATOM    701  O   GLY J  93      -3.324  29.312   8.005  1.00 97.87           O  
ATOM    702  N   ILE J  94      -2.383  27.760   6.659  1.00 98.69           N  
ATOM    703  CA  ILE J  94      -3.340  26.697   6.973  1.00 98.73           C  
ATOM    704  C   ILE J  94      -2.671  25.652   7.855  1.00 98.75           C  
ATOM    705  O   ILE J  94      -1.515  25.284   7.621  1.00 98.66           O  
ATOM    706  CB  ILE J  94      -3.863  26.027   5.683  1.00 98.68           C  
ATOM    707  CG1 ILE J  94      -4.494  27.064   4.749  1.00 98.37           C  
ATOM    708  CG2 ILE J  94      -4.854  24.912   6.013  1.00 98.44           C  
ATOM    709  CD1 ILE J  94      -4.827  26.517   3.364  1.00 97.95           C  
ATOM    710  N   SER J  95      -3.407  25.168   8.854  1.00 98.78           N  
ATOM    711  CA  SER J  95      -2.934  24.063   9.685  1.00 98.68           C  
ATOM    712  C   SER J  95      -3.439  22.748   9.110  1.00 98.72           C  
ATOM    713  O   SER J  95      -4.595  22.372   9.307  1.00 98.39           O  
ATOM    714  CB  SER J  95      -3.394  24.232  11.134  1.00 98.10           C  
ATOM    715  OG  SER J  95      -2.749  25.335  11.746  1.00 89.58           O  
ATOM    716  N   ASP J  96      -2.565  22.066   8.397  1.00 98.73           N  
ATOM    717  CA  ASP J  96      -2.843  20.787   7.746  1.00 98.79           C  
ATOM    718  C   ASP J  96      -2.544  19.674   8.744  1.00 98.84           C  
ATOM    719  O   ASP J  96      -1.392  19.269   8.914  1.00 98.76           O  
ATOM    720  CB  ASP J  96      -1.963  20.696   6.488  1.00 98.70           C  
ATOM    721  CG  ASP J  96      -1.975  19.334   5.819  1.00 98.59           C  
ATOM    722  OD1 ASP J  96      -2.933  18.560   6.016  1.00 97.81           O  
ATOM    723  OD2 ASP J  96      -1.006  19.046   5.080  1.00 97.78           O  
ATOM    724  N   THR J  97      -3.577  19.202   9.428  1.00 98.64           N  
ATOM    725  CA  THR J  97      -3.400  18.193  10.470  1.00 98.53           C  
ATOM    726  C   THR J  97      -3.328  16.784   9.888  1.00 98.68           C  
ATOM    727  O   THR J  97      -3.816  16.516   8.789  1.00 98.30           O  
ATOM    728  CB  THR J  97      -4.535  18.259  11.514  1.00 97.53           C  
ATOM    729  OG1 THR J  97      -5.799  18.158  10.850  1.00 92.16           O  
ATOM    730  CG2 THR J  97      -4.477  19.567  12.288  1.00 91.45           C  
ATOM    731  N   ASN J  98      -2.710  15.887  10.648  1.00 98.77           N  
ATOM    732  CA  ASN J  98      -2.591  14.480  10.259  1.00 98.73           C  
ATOM    733  C   ASN J  98      -2.020  14.321   8.854  1.00 98.86           C  
ATOM    734  O   ASN J  98      -2.524  13.540   8.038  1.00 98.63           O  
ATOM    735  CB  ASN J  98      -3.943  13.771  10.398  1.00 97.98           C  
ATOM    736  CG  ASN J  98      -4.496  13.864  11.805  1.00 91.69           C  
ATOM    737  OD1 ASN J  98      -3.848  13.461  12.770  1.00 81.85           O  
ATOM    738  ND2 ASN J  98      -5.696  14.414  11.939  1.00 79.75           N  
ATOM    739  N   GLN J  99      -0.970  15.083   8.583  1.00 98.92           N  
ATOM    740  CA  GLN J  99      -0.277  15.008   7.304  1.00 98.95           C  
ATOM    741  C   GLN J  99       0.841  13.991   7.389  1.00 98.95           C  
ATOM    742  O   GLN J  99       1.703  14.082   8.264  1.00 98.91           O  
ATOM    743  CB  GLN J  99       0.299  16.376   6.921  1.00 98.95           C  
ATOM    744  CG  GLN J  99       1.104  16.370   5.624  1.00 98.89           C  
ATOM    745  CD  GLN J  99       0.263  16.013   4.416  1.00 98.96           C  
ATOM    746  OE1 GLN J  99      -0.789  16.612   4.182  1.00 97.89           O  
ATOM    747  NE2 GLN J  99       0.706  15.021   3.647  1.00 97.63           N  
ATOM    748  N   ILE J 100       0.839  13.037   6.475  1.00 98.85           N  
ATOM    749  CA  ILE J 100       1.938  12.082   6.398  1.00 98.85           C  
ATOM    750  C   ILE J 100       3.102  12.726   5.645  1.00 98.90           C  
ATOM    751  O   ILE J 100       2.902  13.452   4.662  1.00 98.86           O  
ATOM    752  CB  ILE J 100       1.489  10.748   5.757  1.00 98.67           C  
ATOM    753  CG1 ILE J 100       2.523   9.648   6.013  1.00 97.91           C  
ATOM    754  CG2 ILE J 100       1.187  10.910   4.268  1.00 97.87           C  
ATOM    755  CD1 ILE J 100       2.026   8.241   5.679  1.00 95.92           C  
ATOM    756  N   PHE J 101       4.307  12.505   6.134  1.00 98.87           N  
ATOM    757  CA  PHE J 101       5.494  13.072   5.509  1.00 98.90           C  
ATOM    758  C   PHE J 101       6.699  12.192   5.797  1.00 98.88           C  
ATOM    759  O   PHE J 101       6.670  11.351   6.694  1.00 98.82           O  
ATOM    760  CB  PHE J 101       5.741  14.515   5.989  1.00 98.90           C  
ATOM    761  CG  PHE J 101       6.201  14.623   7.424  1.00 98.92           C  
ATOM    762  CD1 PHE J 101       5.305  14.439   8.472  1.00 98.84           C  
ATOM    763  CD2 PHE J 101       7.523  14.908   7.729  1.00 98.85           C  
ATOM    764  CE1 PHE J 101       5.725  14.540   9.797  1.00 98.79           C  
ATOM    765  CE2 PHE J 101       7.952  15.013   9.050  1.00 98.77           C  
ATOM    766  CZ  PHE J 101       7.049  14.826  10.084  1.00 98.84           C  
ATOM    767  N   GLY J 102       7.743  12.389   5.008  1.00 98.78           N  
ATOM    768  CA  GLY J 102       8.964  11.625   5.168  1.00 98.81           C  
ATOM    769  C   GLY J 102       9.968  12.323   6.060  1.00 98.85           C  
ATOM    770  O   GLY J 102      10.163  13.534   5.962  1.00 98.78           O  
ATOM    771  N   LEU J 103      10.598  11.548   6.920  1.00 98.54           N  
ATOM    772  CA  LEU J 103      11.736  11.973   7.724  1.00 98.37           C  
ATOM    773  C   LEU J 103      12.959  11.311   7.097  1.00 98.22           C  
ATOM    774  O   LEU J 103      13.082  10.087   7.137  1.00 97.97           O  
ATOM    775  CB  LEU J 103      11.584  11.521   9.180  1.00 98.24           C  
ATOM    776  CG  LEU J 103      10.573  12.245  10.077  1.00 97.97           C  
ATOM    777  CD1 LEU J 103       9.133  11.931   9.685  1.00 96.87           C  
ATOM    778  CD2 LEU J 103      10.804  11.854  11.537  1.00 96.84           C  
ATOM    779  N   SER J 104      13.837  12.103   6.501  1.00 98.69           N  
ATOM    780  CA  SER J 104      14.921  11.488   5.739  1.00 98.61           C  
ATOM    781  C   SER J 104      15.922  10.762   6.635  1.00 98.48           C  
ATOM    782  O   SER J 104      16.174  11.155   7.781  1.00 98.21           O  
ATOM    783  CB  SER J 104      15.642  12.515   4.859  1.00 98.39           C  
ATOM    784  OG  SER J 104      16.533  13.306   5.620  1.00 96.65           O  
ATOM    785  N   GLU J 105      16.473   9.685   6.078  1.00 98.15           N  
ATOM    786  CA  GLU J 105      17.538   8.921   6.722  1.00 97.91           C  
ATOM    787  C   GLU J 105      18.811   8.981   5.891  1.00 98.05           C  
ATOM    788  O   GLU J 105      19.914   8.991   6.443  1.00 97.83           O  
ATOM    789  CB  GLU J 105      17.098   7.475   6.949  1.00 97.25           C  
ATOM    790  CG  GLU J 105      15.964   7.367   7.961  1.00 96.16           C  
ATOM    791  CD  GLU J 105      15.475   5.948   8.175  1.00 95.36           C  
ATOM    792  OE1 GLU J 105      15.490   5.153   7.207  1.00 92.28           O  
ATOM    793  OE2 GLU J 105      15.062   5.629   9.307  1.00 92.65           O  
ATOM    794  N   THR J 106      18.670   9.017   4.562  1.00 98.41           N  
ATOM    795  CA  THR J 106      19.805   9.261   3.680  1.00 98.48           C  
ATOM    796  C   THR J 106      19.422  10.257   2.594  1.00 98.62           C  
ATOM    797  O   THR J 106      18.295  10.250   2.091  1.00 98.51           O  
ATOM    798  CB  THR J 106      20.348   7.971   3.016  1.00 98.11           C  
ATOM    799  OG1 THR J 106      19.405   7.467   2.069  1.00 95.81           O  
ATOM    800  CG2 THR J 106      20.658   6.895   4.053  1.00 95.55           C  
ATOM    801  N   GLU J 107      20.375  11.117   2.256  1.00 98.27           N  
ATOM    802  CA  GLU J 107      20.246  12.071   1.162  1.00 98.40           C  
ATOM    803  C   GLU J 107      21.582  12.117   0.425  1.00 98.23           C  
ATOM    804  O   GLU J 107      22.347  13.078   0.562  1.00 97.87           O  
ATOM    805  CB  GLU J 107      19.875  13.468   1.674  1.00 98.40           C  
ATOM    806  CG  GLU J 107      18.550  13.541   2.424  1.00 98.23           C  
ATOM    807  CD  GLU J 107      18.218  14.947   2.897  1.00 98.47           C  
ATOM    808  OE1 GLU J 107      18.717  15.922   2.284  1.00 97.51           O  
ATOM    809  OE2 GLU J 107      17.465  15.082   3.882  1.00 97.68           O  
ATOM    810  N   PRO J 108      21.888  11.077  -0.346  1.00 97.89           N  
ATOM    811  CA  PRO J 108      23.204  11.010  -0.986  1.00 97.29           C  
ATOM    812  C   PRO J 108      23.352  11.983  -2.152  1.00 96.66           C  
ATOM    813  O   PRO J 108      22.364  12.416  -2.747  1.00 94.62           O  
ATOM    814  CB  PRO J 108      23.272   9.560  -1.483  1.00 96.63           C  
ATOM    815  CG  PRO J 108      21.845   9.159  -1.680  1.00 96.34           C  
ATOM    816  CD  PRO J 108      21.070   9.878  -0.607  1.00 97.76           C  
ATOM    817  N   GLY J 109      24.597  12.304  -2.479  0.99 95.21           N  
ATOM    818  CA  GLY J 109      24.896  13.065  -3.676  0.99 94.37           C  
ATOM    819  C   GLY J 109      25.024  14.561  -3.477  0.99 95.49           C  
ATOM    820  O   GLY J 109      24.652  15.112  -2.434  0.99 93.69           O  
ATOM    821  N   SER J 110      25.538  15.215  -4.514  0.98 95.24           N  
ATOM    822  CA  SER J 110      25.848  16.642  -4.474  0.98 95.37           C  
ATOM    823  C   SER J 110      24.621  17.535  -4.570  0.98 96.07           C  
ATOM    824  O   SER J 110      24.603  18.624  -3.994  0.98 94.79           O  
ATOM    825  CB  SER J 110      26.811  16.995  -5.614  0.98 93.46           C  
ATOM    826  OG  SER J 110      28.020  16.266  -5.505  0.96 86.33           O  
ATOM    827  N   PHE J 111      23.613  17.089  -5.312  0.98 95.78           N  
ATOM    828  CA  PHE J 111      22.453  17.941  -5.572  0.98 95.85           C  
ATOM    829  C   PHE J 111      21.810  18.437  -4.275  0.98 96.47           C  
ATOM    830  O   PHE J 111      21.602  19.641  -4.096  0.98 95.85           O  
ATOM    831  CB  PHE J 111      21.424  17.209  -6.438  0.98 94.44           C  
ATOM    832  CG  PHE J 111      20.207  18.034  -6.765  0.97 93.85           C  
ATOM    833  CD1 PHE J 111      20.278  19.062  -7.694  0.97 91.53           C  
ATOM    834  CD2 PHE J 111      18.995  17.791  -6.141  0.97 91.90           C  
ATOM    835  CE1 PHE J 111      19.162  19.832  -7.990  0.97 90.31           C  
ATOM    836  CE2 PHE J 111      17.873  18.554  -6.430  0.97 89.95           C  
ATOM    837  CZ  PHE J 111      17.958  19.576  -7.361  0.97 88.80           C  
ATOM    838  N   LEU J 112      21.505  17.522  -3.375  0.99 96.68           N  
ATOM    839  CA  LEU J 112      20.863  17.912  -2.121  0.99 97.10           C  
ATOM    840  C   LEU J 112      21.834  18.586  -1.154  0.99 97.15           C  
ATOM    841  O   LEU J 112      21.419  19.404  -0.333  0.99 96.51           O  
ATOM    842  CB  LEU J 112      20.185  16.703  -1.467  0.99 97.12           C  
ATOM    843  CG  LEU J 112      18.963  16.179  -2.237  0.99 96.85           C  
ATOM    844  CD1 LEU J 112      18.450  14.884  -1.617  0.99 96.16           C  
ATOM    845  CD2 LEU J 112      17.854  17.233  -2.280  0.99 95.99           C  
ATOM    846  N   TYR J 113      23.122  18.261  -1.256  0.99 97.08           N  
ATOM    847  CA  TYR J 113      24.117  18.907  -0.404  0.99 96.96           C  
ATOM    848  C   TYR J 113      24.171  20.419  -0.648  0.99 97.07           C  
ATOM    849  O   TYR J 113      24.226  21.209   0.298  0.99 96.34           O  
ATOM    850  CB  TYR J 113      25.502  18.290  -0.637  0.99 96.34           C  
ATOM    851  CG  TYR J 113      26.582  18.885   0.243  0.98 95.44           C  
ATOM    852  CD1 TYR J 113      26.764  18.444   1.548  0.98 92.69           C  
ATOM    853  CD2 TYR J 113      27.407  19.901  -0.221  0.98 92.88           C  
ATOM    854  CE1 TYR J 113      27.742  18.992   2.363  0.98 90.91           C  
ATOM    855  CE2 TYR J 113      28.388  20.460   0.584  0.97 90.71           C  
ATOM    856  CZ  TYR J 113      28.551  19.998   1.875  0.98 90.91           C  
ATOM    857  OH  TYR J 113      29.521  20.543   2.682  0.97 88.04           O  
ATOM    858  N   TYR J 114      24.144  20.811  -1.920  0.99 97.20           N  
ATOM    859  CA  TYR J 114      24.236  22.220  -2.292  0.99 96.83           C  
ATOM    860  C   TYR J 114      22.881  22.910  -2.420  0.99 96.83           C  
ATOM    861  O   TYR J 114      22.822  24.109  -2.710  0.99 95.68           O  
ATOM    862  CB  TYR J 114      25.025  22.371  -3.599  0.99 96.26           C  
ATOM    863  CG  TYR J 114      26.498  22.061  -3.450  0.98 95.75           C  
ATOM    864  CD1 TYR J 114      27.337  22.929  -2.752  0.98 93.59           C  
ATOM    865  CD2 TYR J 114      27.053  20.909  -3.993  0.98 93.59           C  
ATOM    866  CE1 TYR J 114      28.689  22.653  -2.601  0.98 92.41           C  
ATOM    867  CE2 TYR J 114      28.405  20.626  -3.850  0.98 92.24           C  
ATOM    868  CZ  TYR J 114      29.213  21.502  -3.153  0.98 92.31           C  
ATOM    869  OH  TYR J 114      30.553  21.227  -3.005  0.98 89.84           O  
ATOM    870  N   ALA J 115      21.803  22.179  -2.211  1.00 96.96           N  
ATOM    871  CA  ALA J 115      20.465  22.744  -2.344  1.00 97.14           C  
ATOM    872  C   ALA J 115      20.237  23.867  -1.332  1.00 97.43           C  
ATOM    873  O   ALA J 115      20.585  23.727  -0.156  1.00 97.10           O  
ATOM    874  CB  ALA J 115      19.414  21.656  -2.156  1.00 96.58           C  
ATOM    875  N   PRO J 116      19.648  24.994  -1.777  1.00 97.44           N  
ATOM    876  CA  PRO J 116      19.335  26.081  -0.841  1.00 97.21           C  
ATOM    877  C   PRO J 116      18.058  25.833  -0.038  1.00 97.46           C  
ATOM    878  O   PRO J 116      17.705  26.655   0.813  1.00 96.63           O  
ATOM    879  CB  PRO J 116      19.178  27.296  -1.767  1.00 96.15           C  
ATOM    880  CG  PRO J 116      18.704  26.713  -3.060  1.00 94.81           C  
ATOM    881  CD  PRO J 116      19.367  25.360  -3.177  1.00 96.54           C  
ATOM    882  N   PHE J 117      17.386  24.728  -0.301  1.00 98.25           N  
ATOM    883  CA  PHE J 117      16.174  24.331   0.409  1.00 98.36           C  
ATOM    884  C   PHE J 117      16.439  23.082   1.245  1.00 98.49           C  
ATOM    885  O   PHE J 117      17.397  22.346   0.996  1.00 98.39           O  
ATOM    886  CB  PHE J 117      15.029  24.074  -0.587  1.00 98.17           C  
ATOM    887  CG  PHE J 117      15.378  23.067  -1.659  1.00 98.06           C  
ATOM    888  CD1 PHE J 117      15.204  21.708  -1.439  1.00 97.21           C  
ATOM    889  CD2 PHE J 117      15.890  23.482  -2.884  1.00 97.21           C  
ATOM    890  CE1 PHE J 117      15.531  20.776  -2.421  1.00 96.73           C  
ATOM    891  CE2 PHE J 117      16.221  22.557  -3.871  1.00 96.53           C  
ATOM    892  CZ  PHE J 117      16.039  21.205  -3.637  1.00 96.75           C  
ATOM    893  N   ASP J 118      15.580  22.845   2.227  1.00 98.67           N  
ATOM    894  CA  ASP J 118      15.721  21.677   3.094  1.00 98.71           C  
ATOM    895  C   ASP J 118      15.089  20.426   2.494  1.00 98.71           C  
ATOM    896  O   ASP J 118      15.695  19.351   2.497  1.00 98.60           O  
ATOM    897  CB  ASP J 118      15.077  21.943   4.460  1.00 98.71           C  
ATOM    898  CG  ASP J 118      15.715  23.096   5.205  1.00 98.68           C  
ATOM    899  OD1 ASP J 118      16.964  23.132   5.298  1.00 98.24           O  
ATOM    900  OD2 ASP J 118      14.964  23.964   5.705  1.00 98.24           O  
ATOM    901  N   GLY J 119      13.865  20.551   2.003  1.00 98.79           N  
ATOM    902  CA  GLY J 119      13.109  19.395   1.546  1.00 98.78           C  
ATOM    903  C   GLY J 119      12.218  19.714   0.369  1.00 98.83           C  
ATOM    904  O   GLY J 119      12.352  20.757  -0.269  1.00 98.76           O  
ATOM    905  N   ILE J 120      11.301  18.806   0.090  1.00 98.88           N  
ATOM    906  CA  ILE J 120      10.444  18.907  -1.087  1.00 98.91           C  
ATOM    907  C   ILE J 120       8.995  18.670  -0.685  1.00 98.95           C  
ATOM    908  O   ILE J 120       8.698  17.758   0.090  1.00 98.93           O  
ATOM    909  CB  ILE J 120      10.883  17.902  -2.178  1.00 98.83           C  
ATOM    910  CG1 ILE J 120      12.305  18.242  -2.652  1.00 98.41           C  
ATOM    911  CG2 ILE J 120       9.902  17.900  -3.355  1.00 98.61           C  
ATOM    912  CD1 ILE J 120      12.938  17.201  -3.563  1.00 96.80           C  
ATOM    913  N   LEU J 121       8.100  19.523  -1.208  1.00 98.94           N  
ATOM    914  CA  LEU J 121       6.659  19.376  -1.011  1.00 98.96           C  
ATOM    915  C   LEU J 121       6.037  19.156  -2.389  1.00 98.96           C  
ATOM    916  O   LEU J 121       5.929  20.086  -3.190  1.00 98.93           O  
ATOM    917  CB  LEU J 121       6.074  20.613  -0.319  1.00 98.95           C  
ATOM    918  CG  LEU J 121       4.621  20.519   0.178  1.00 98.86           C  
ATOM    919  CD1 LEU J 121       4.372  21.560   1.274  1.00 98.46           C  
ATOM    920  CD2 LEU J 121       3.625  20.704  -0.965  1.00 98.47           C  
ATOM    921  N   GLY J 122       5.659  17.923  -2.666  1.00 98.97           N  
ATOM    922  CA  GLY J 122       5.123  17.565  -3.964  1.00 98.97           C  
ATOM    923  C   GLY J 122       3.672  17.964  -4.142  1.00 98.98           C  
ATOM    924  O   GLY J 122       2.869  17.862  -3.208  1.00 98.95           O  
ATOM    925  N   LEU J 123       3.340  18.402  -5.359  1.00 98.98           N  
ATOM    926  CA  LEU J 123       2.002  18.882  -5.691  1.00 98.98           C  
ATOM    927  C   LEU J 123       1.386  18.164  -6.892  1.00 98.99           C  
ATOM    928  O   LEU J 123       0.386  18.627  -7.453  1.00 98.95           O  
ATOM    929  CB  LEU J 123       2.033  20.397  -5.936  1.00 98.97           C  
ATOM    930  CG  LEU J 123       2.237  21.263  -4.691  1.00 98.82           C  
ATOM    931  CD1 LEU J 123       2.606  22.691  -5.085  1.00 98.71           C  
ATOM    932  CD2 LEU J 123       0.982  21.265  -3.822  1.00 98.65           C  
ATOM    933  N   ALA J 124       1.969  17.038  -7.289  1.00 98.96           N  
ATOM    934  CA  ALA J 124       1.396  16.241  -8.367  1.00 98.97           C  
ATOM    935  C   ALA J 124       0.354  15.267  -7.807  1.00 98.98           C  
ATOM    936  O   ALA J 124      -0.044  15.367  -6.645  1.00 98.96           O  
ATOM    937  CB  ALA J 124       2.498  15.523  -9.154  1.00 98.91           C  
ATOM    938  N   TYR J 125      -0.096  14.332  -8.638  1.00 98.96           N  
ATOM    939  CA  TYR J 125      -1.199  13.446  -8.274  1.00 98.97           C  
ATOM    940  C   TYR J 125      -0.775  12.351  -7.291  1.00 98.96           C  
ATOM    941  O   TYR J 125       0.375  11.912  -7.288  1.00 98.92           O  
ATOM    942  CB  TYR J 125      -1.784  12.794  -9.529  1.00 98.97           C  
ATOM    943  CG  TYR J 125      -2.630  13.711 -10.383  1.00 98.97           C  
ATOM    944  CD1 TYR J 125      -2.043  14.634 -11.244  1.00 98.92           C  
ATOM    945  CD2 TYR J 125      -4.017  13.641 -10.338  1.00 98.91           C  
ATOM    946  CE1 TYR J 125      -2.824  15.465 -12.041  1.00 98.90           C  
ATOM    947  CE2 TYR J 125      -4.805  14.466 -11.132  1.00 98.90           C  
ATOM    948  CZ  TYR J 125      -4.205  15.373 -11.979  1.00 98.95           C  
ATOM    949  OH  TYR J 125      -4.986  16.188 -12.768  1.00 98.90           O  
ATOM    950  N   PRO J 126      -1.722  11.865  -6.472  1.00 98.96           N  
ATOM    951  CA  PRO J 126      -1.384  10.796  -5.517  1.00 98.94           C  
ATOM    952  C   PRO J 126      -0.942   9.493  -6.180  1.00 98.93           C  
ATOM    953  O   PRO J 126      -0.270   8.682  -5.533  1.00 98.75           O  
ATOM    954  CB  PRO J 126      -2.687  10.602  -4.720  1.00 98.77           C  
ATOM    955  CG  PRO J 126      -3.762  11.214  -5.554  1.00 97.50           C  
ATOM    956  CD  PRO J 126      -3.107  12.337  -6.303  1.00 98.84           C  
ATOM    957  N   SER J 127      -1.285   9.294  -7.445  1.00 98.82           N  
ATOM    958  CA  SER J 127      -0.923   8.058  -8.139  1.00 98.66           C  
ATOM    959  C   SER J 127       0.585   7.856  -8.275  1.00 98.52           C  
ATOM    960  O   SER J 127       1.031   6.726  -8.465  1.00 97.90           O  
ATOM    961  CB  SER J 127      -1.578   8.013  -9.526  1.00 98.46           C  
ATOM    962  OG  SER J 127      -1.165   9.109 -10.325  1.00 97.52           O  
ATOM    963  N   ILE J 128       1.369   8.929  -8.181  1.00 98.36           N  
ATOM    964  CA  ILE J 128       2.827   8.795  -8.263  1.00 98.25           C  
ATOM    965  C   ILE J 128       3.519   9.043  -6.924  1.00 98.45           C  
ATOM    966  O   ILE J 128       4.740   9.201  -6.872  1.00 98.40           O  
ATOM    967  CB  ILE J 128       3.441   9.695  -9.371  1.00 98.03           C  
ATOM    968  CG1 ILE J 128       3.226  11.185  -9.086  1.00 97.80           C  
ATOM    969  CG2 ILE J 128       2.886   9.310 -10.746  1.00 97.68           C  
ATOM    970  CD1 ILE J 128       4.123  12.101  -9.934  1.00 97.57           C  
ATOM    971  N   SER J 129       2.757   9.067  -5.844  1.00 98.75           N  
ATOM    972  CA  SER J 129       3.334   9.266  -4.519  1.00 98.85           C  
ATOM    973  C   SER J 129       3.978   7.977  -4.010  1.00 98.87           C  
ATOM    974  O   SER J 129       3.325   6.930  -3.932  1.00 98.72           O  
ATOM    975  CB  SER J 129       2.267   9.740  -3.532  1.00 98.74           C  
ATOM    976  OG  SER J 129       2.863  10.116  -2.298  1.00 96.88           O  
ATOM    977  N   ALA J 130       5.259   8.057  -3.674  1.00 98.82           N  
ATOM    978  CA  ALA J 130       5.963   6.897  -3.145  1.00 98.81           C  
ATOM    979  C   ALA J 130       5.333   6.440  -1.833  1.00 98.79           C  
ATOM    980  O   ALA J 130       4.949   7.263  -0.996  1.00 98.59           O  
ATOM    981  CB  ALA J 130       7.440   7.224  -2.941  1.00 98.70           C  
ATOM    982  N   SER J 131       5.222   5.130  -1.678  1.00 98.30           N  
ATOM    983  CA  SER J 131       4.621   4.488  -0.502  1.00 97.95           C  
ATOM    984  C   SER J 131       3.142   4.818  -0.319  1.00 97.66           C  
ATOM    985  O   SER J 131       2.573   4.533   0.734  1.00 96.73           O  
ATOM    986  CB  SER J 131       5.410   4.826   0.768  1.00 97.68           C  
ATOM    987  OG  SER J 131       6.749   4.359   0.660  1.00 96.62           O  
ATOM    988  N   GLY J 132       2.523   5.402  -1.333  1.00 97.74           N  
ATOM    989  CA  GLY J 132       1.115   5.770  -1.257  1.00 97.31           C  
ATOM    990  C   GLY J 132       0.812   6.862  -0.248  1.00 97.88           C  
ATOM    991  O   GLY J 132      -0.323   6.972   0.229  1.00 97.31           O  
ATOM    992  N   ALA J 133       1.808   7.676   0.074  1.00 98.31           N  
ATOM    993  CA  ALA J 133       1.628   8.740   1.056  1.00 98.61           C  
ATOM    994  C   ALA J 133       0.712   9.827   0.499  1.00 98.82           C  
ATOM    995  O   ALA J 133       0.953  10.350  -0.587  1.00 98.82           O  
ATOM    996  CB  ALA J 133       2.983   9.331   1.437  1.00 98.49           C  
ATOM    997  N   THR J 134      -0.338  10.173   1.244  1.00 98.85           N  
ATOM    998  CA  THR J 134      -1.278  11.204   0.809  1.00 98.91           C  
ATOM    999  C   THR J 134      -0.555  12.541   0.642  1.00 98.95           C  
ATOM   1000  O   THR J 134       0.045  13.038   1.600  1.00 98.92           O  
ATOM   1001  CB  THR J 134      -2.415  11.369   1.831  1.00 98.80           C  
ATOM   1002  OG1 THR J 134      -3.075  10.104   2.013  1.00 97.66           O  
ATOM   1003  CG2 THR J 134      -3.435  12.393   1.346  1.00 97.51           C  
ATOM   1004  N   PRO J 135      -0.603  13.130  -0.567  1.00 98.97           N  
ATOM   1005  CA  PRO J 135       0.045  14.433  -0.759  1.00 98.98           C  
ATOM   1006  C   PRO J 135      -0.621  15.539   0.047  1.00 98.98           C  
ATOM   1007  O   PRO J 135      -1.791  15.430   0.429  1.00 98.96           O  
ATOM   1008  CB  PRO J 135      -0.104  14.692  -2.268  1.00 98.95           C  
ATOM   1009  CG  PRO J 135      -0.314  13.333  -2.870  1.00 98.63           C  
ATOM   1010  CD  PRO J 135      -1.107  12.575  -1.843  1.00 98.97           C  
ATOM   1011  N   VAL J 136       0.128  16.603   0.280  1.00 98.96           N  
ATOM   1012  CA  VAL J 136      -0.354  17.726   1.084  1.00 98.97           C  
ATOM   1013  C   VAL J 136      -1.657  18.308   0.540  1.00 98.97           C  
ATOM   1014  O   VAL J 136      -2.619  18.486   1.292  1.00 98.93           O  
ATOM   1015  CB  VAL J 136       0.726  18.830   1.189  1.00 98.94           C  
ATOM   1016  CG1 VAL J 136       0.141  20.132   1.752  1.00 98.73           C  
ATOM   1017  CG2 VAL J 136       1.880  18.343   2.063  1.00 98.78           C  
ATOM   1018  N   PHE J 137      -1.703  18.598  -0.760  1.00 98.96           N  
ATOM   1019  CA  PHE J 137      -2.910  19.236  -1.282  1.00 98.95           C  
ATOM   1020  C   PHE J 137      -4.133  18.328  -1.187  1.00 98.95           C  
ATOM   1021  O   PHE J 137      -5.239  18.800  -0.911  1.00 98.90           O  
ATOM   1022  CB  PHE J 137      -2.734  19.740  -2.718  1.00 98.93           C  
ATOM   1023  CG  PHE J 137      -3.896  20.578  -3.167  1.00 98.93           C  
ATOM   1024  CD1 PHE J 137      -4.035  21.880  -2.705  1.00 98.83           C  
ATOM   1025  CD2 PHE J 137      -4.883  20.054  -3.983  1.00 98.83           C  
ATOM   1026  CE1 PHE J 137      -5.136  22.649  -3.061  1.00 98.77           C  
ATOM   1027  CE2 PHE J 137      -5.989  20.814  -4.345  1.00 98.74           C  
ATOM   1028  CZ  PHE J 137      -6.112  22.113  -3.882  1.00 98.80           C  
ATOM   1029  N   ASP J 138      -3.941  17.034  -1.401  1.00 98.94           N  
ATOM   1030  CA  ASP J 138      -5.037  16.072  -1.244  1.00 98.93           C  
ATOM   1031  C   ASP J 138      -5.560  16.064   0.189  1.00 98.93           C  
ATOM   1032  O   ASP J 138      -6.768  16.006   0.415  1.00 98.82           O  
ATOM   1033  CB  ASP J 138      -4.583  14.665  -1.643  1.00 98.88           C  
ATOM   1034  CG  ASP J 138      -4.264  14.561  -3.119  1.00 98.66           C  
ATOM   1035  OD1 ASP J 138      -3.225  15.123  -3.545  1.00 96.94           O  
ATOM   1036  OD2 ASP J 138      -5.054  13.944  -3.861  1.00 96.78           O  
ATOM   1037  N   ASN J 139      -4.648  16.139   1.155  1.00 98.94           N  
ATOM   1038  CA  ASN J 139      -5.054  16.159   2.557  1.00 98.92           C  
ATOM   1039  C   ASN J 139      -5.811  17.445   2.906  1.00 98.91           C  
ATOM   1040  O   ASN J 139      -6.804  17.409   3.637  1.00 98.79           O  
ATOM   1041  CB  ASN J 139      -3.836  15.979   3.475  1.00 98.85           C  
ATOM   1042  CG  ASN J 139      -4.192  15.363   4.814  1.00 98.55           C  
ATOM   1043  OD1 ASN J 139      -4.941  14.388   4.880  1.00 94.50           O  
ATOM   1044  ND2 ASN J 139      -3.654  15.917   5.891  1.00 94.53           N  
ATOM   1045  N   LEU J 140      -5.350  18.579   2.370  1.00 98.88           N  
ATOM   1046  CA  LEU J 140      -6.053  19.852   2.566  1.00 98.86           C  
ATOM   1047  C   LEU J 140      -7.476  19.783   2.019  1.00 98.84           C  
ATOM   1048  O   LEU J 140      -8.432  20.181   2.692  1.00 98.67           O  
ATOM   1049  CB  LEU J 140      -5.305  20.999   1.877  1.00 98.79           C  
ATOM   1050  CG  LEU J 140      -3.951  21.416   2.450  1.00 98.43           C  
ATOM   1051  CD1 LEU J 140      -3.330  22.498   1.573  1.00 98.15           C  
ATOM   1052  CD2 LEU J 140      -4.095  21.919   3.884  1.00 98.12           C  
ATOM   1053  N   TRP J 141      -7.610  19.280   0.799  1.00 98.85           N  
ATOM   1054  CA  TRP J 141      -8.930  19.179   0.169  1.00 98.83           C  
ATOM   1055  C   TRP J 141      -9.834  18.198   0.918  1.00 98.78           C  
ATOM   1056  O   TRP J 141     -11.000  18.507   1.194  1.00 98.62           O  
ATOM   1057  CB  TRP J 141      -8.788  18.763  -1.305  1.00 98.79           C  
ATOM   1058  CG  TRP J 141     -10.113  18.504  -1.959  1.00 98.72           C  
ATOM   1059  CD1 TRP J 141     -10.608  17.300  -2.364  1.00 98.58           C  
ATOM   1060  CD2 TRP J 141     -11.129  19.475  -2.241  1.00 98.72           C  
ATOM   1061  NE1 TRP J 141     -11.869  17.461  -2.892  1.00 98.33           N  
ATOM   1062  CE2 TRP J 141     -12.213  18.786  -2.829  1.00 98.55           C  
ATOM   1063  CE3 TRP J 141     -11.232  20.862  -2.055  1.00 98.45           C  
ATOM   1064  CZ2 TRP J 141     -13.384  19.434  -3.236  1.00 98.30           C  
ATOM   1065  CZ3 TRP J 141     -12.397  21.505  -2.459  1.00 98.14           C  
ATOM   1066  CH2 TRP J 141     -13.454  20.792  -3.041  1.00 98.12           C  
ATOM   1067  N   ASP J 142      -9.304  17.035   1.278  1.00 98.77           N  
ATOM   1068  CA  ASP J 142     -10.092  16.013   1.966  1.00 98.62           C  
ATOM   1069  C   ASP J 142     -10.617  16.500   3.318  1.00 98.59           C  
ATOM   1070  O   ASP J 142     -11.681  16.061   3.765  1.00 98.20           O  
ATOM   1071  CB  ASP J 142      -9.262  14.740   2.165  1.00 98.30           C  
ATOM   1072  CG  ASP J 142      -9.017  13.976   0.871  1.00 95.85           C  
ATOM   1073  OD1 ASP J 142      -9.673  14.287  -0.149  1.00 94.46           O  
ATOM   1074  OD2 ASP J 142      -8.171  13.059   0.877  1.00 93.97           O  
ATOM   1075  N   GLN J 143      -9.884  17.408   3.961  1.00 98.66           N  
ATOM   1076  CA  GLN J 143     -10.282  17.956   5.256  1.00 98.60           C  
ATOM   1077  C   GLN J 143     -11.122  19.226   5.146  1.00 98.65           C  
ATOM   1078  O   GLN J 143     -11.512  19.797   6.168  1.00 98.40           O  
ATOM   1079  CB  GLN J 143      -9.048  18.245   6.110  1.00 98.25           C  
ATOM   1080  CG  GLN J 143      -8.270  17.010   6.522  1.00 96.07           C  
ATOM   1081  CD  GLN J 143      -7.148  17.359   7.471  1.00 94.23           C  
ATOM   1082  OE1 GLN J 143      -7.386  17.742   8.614  1.00 88.50           O  
ATOM   1083  NE2 GLN J 143      -5.917  17.256   7.005  1.00 84.67           N  
ATOM   1084  N   GLY J 144     -11.405  19.673   3.931  1.00 98.61           N  
ATOM   1085  CA  GLY J 144     -12.199  20.876   3.730  1.00 98.59           C  
ATOM   1086  C   GLY J 144     -11.479  22.160   4.106  1.00 98.68           C  
ATOM   1087  O   GLY J 144     -12.127  23.159   4.447  1.00 98.34           O  
ATOM   1088  N   LEU J 145     -10.163  22.149   4.035  1.00 98.63           N  
ATOM   1089  CA  LEU J 145      -9.356  23.303   4.439  1.00 98.59           C  
ATOM   1090  C   LEU J 145      -9.102  24.289   3.299  1.00 98.51           C  
ATOM   1091  O   LEU J 145      -8.573  25.380   3.536  1.00 97.95           O  
ATOM   1092  CB  LEU J 145      -8.029  22.830   5.034  1.00 98.44           C  
ATOM   1093  CG  LEU J 145      -8.164  22.016   6.328  1.00 97.96           C  
ATOM   1094  CD1 LEU J 145      -6.825  21.412   6.729  1.00 97.24           C  
ATOM   1095  CD2 LEU J 145      -8.719  22.880   7.454  1.00 97.14           C  
ATOM   1096  N   VAL J 146      -9.461  23.912   2.080  1.00 98.62           N  
ATOM   1097  CA  VAL J 146      -9.435  24.820   0.937  1.00 98.55           C  
ATOM   1098  C   VAL J 146     -10.806  24.776   0.274  1.00 98.52           C  
ATOM   1099  O   VAL J 146     -11.453  23.726   0.239  1.00 98.02           O  
ATOM   1100  CB  VAL J 146      -8.313  24.475  -0.079  1.00 98.19           C  
ATOM   1101  CG1 VAL J 146      -6.940  24.766   0.523  1.00 97.08           C  
ATOM   1102  CG2 VAL J 146      -8.400  23.021  -0.532  1.00 97.21           C  
ATOM   1103  N   SER J 147     -11.251  25.913  -0.247  1.00 98.02           N  
ATOM   1104  CA  SER J 147     -12.611  26.016  -0.772  1.00 97.57           C  
ATOM   1105  C   SER J 147     -12.741  25.561  -2.223  1.00 98.12           C  
ATOM   1106  O   SER J 147     -13.855  25.299  -2.689  1.00 97.38           O  
ATOM   1107  CB  SER J 147     -13.133  27.446  -0.630  1.00 95.33           C  
ATOM   1108  OG  SER J 147     -12.325  28.361  -1.345  0.99 86.10           O  
ATOM   1109  N   GLN J 148     -11.626  25.478  -2.934  1.00 98.60           N  
ATOM   1110  CA  GLN J 148     -11.623  24.998  -4.315  1.00 98.74           C  
ATOM   1111  C   GLN J 148     -10.546  23.937  -4.486  1.00 98.86           C  
ATOM   1112  O   GLN J 148      -9.458  24.048  -3.915  1.00 98.82           O  
ATOM   1113  CB  GLN J 148     -11.367  26.138  -5.304  1.00 98.55           C  
ATOM   1114  CG  GLN J 148     -12.419  27.230  -5.315  1.00 96.97           C  
ATOM   1115  CD  GLN J 148     -12.183  28.226  -6.432  1.00 94.87           C  
ATOM   1116  OE1 GLN J 148     -12.518  27.975  -7.591  1.00 87.87           O  
ATOM   1117  NE2 GLN J 148     -11.581  29.359  -6.103  1.00 83.72           N  
ATOM   1118  N   ASP J 149     -10.859  22.924  -5.296  1.00 98.81           N  
ATOM   1119  CA  ASP J 149      -9.933  21.814  -5.532  1.00 98.88           C  
ATOM   1120  C   ASP J 149      -8.958  22.178  -6.654  1.00 98.94           C  
ATOM   1121  O   ASP J 149      -8.927  21.538  -7.715  1.00 98.91           O  
ATOM   1122  CB  ASP J 149     -10.718  20.538  -5.860  1.00 98.81           C  
ATOM   1123  CG  ASP J 149      -9.890  19.269  -5.738  1.00 98.72           C  
ATOM   1124  OD1 ASP J 149      -8.744  19.340  -5.236  1.00 98.37           O  
ATOM   1125  OD2 ASP J 149     -10.397  18.199  -6.131  1.00 98.28           O  
ATOM   1126  N   LEU J 150      -8.187  23.226  -6.407  1.00 98.89           N  
ATOM   1127  CA  LEU J 150      -7.186  23.710  -7.344  1.00 98.92           C  
ATOM   1128  C   LEU J 150      -6.164  24.551  -6.600  1.00 98.94           C  
ATOM   1129  O   LEU J 150      -6.422  25.013  -5.485  1.00 98.89           O  
ATOM   1130  CB  LEU J 150      -7.831  24.511  -8.493  1.00 98.85           C  
ATOM   1131  CG  LEU J 150      -8.661  25.768  -8.164  1.00 98.55           C  
ATOM   1132  CD1 LEU J 150      -7.784  26.983  -7.865  1.00 97.58           C  
ATOM   1133  CD2 LEU J 150      -9.596  26.086  -9.336  1.00 97.38           C  
ATOM   1134  N   PHE J 151      -5.014  24.740  -7.212  1.00 98.96           N  
ATOM   1135  CA  PHE J 151      -4.034  25.680  -6.708  1.00 98.97           C  
ATOM   1136  C   PHE J 151      -3.403  26.388  -7.896  1.00 98.97           C  
ATOM   1137  O   PHE J 151      -3.510  25.929  -9.033  1.00 98.96           O  
ATOM   1138  CB  PHE J 151      -2.979  24.997  -5.816  1.00 98.97           C  
ATOM   1139  CG  PHE J 151      -2.175  23.923  -6.506  1.00 98.97           C  
ATOM   1140  CD1 PHE J 151      -2.626  22.609  -6.527  1.00 98.94           C  
ATOM   1141  CD2 PHE J 151      -0.968  24.222  -7.122  1.00 98.94           C  
ATOM   1142  CE1 PHE J 151      -1.884  21.611  -7.156  1.00 98.93           C  
ATOM   1143  CE2 PHE J 151      -0.225  23.234  -7.755  1.00 98.92           C  
ATOM   1144  CZ  PHE J 151      -0.685  21.928  -7.772  1.00 98.95           C  
ATOM   1145  N   SER J 152      -2.767  27.517  -7.644  1.00 98.95           N  
ATOM   1146  CA  SER J 152      -2.178  28.290  -8.730  1.00 98.94           C  
ATOM   1147  C   SER J 152      -0.811  28.813  -8.333  1.00 98.95           C  
ATOM   1148  O   SER J 152      -0.490  28.911  -7.146  1.00 98.90           O  
ATOM   1149  CB  SER J 152      -3.112  29.429  -9.163  1.00 98.88           C  
ATOM   1150  OG  SER J 152      -3.416  30.294  -8.077  1.00 98.64           O  
ATOM   1151  N   VAL J 153      -0.005  29.140  -9.339  1.00 98.95           N  
ATOM   1152  CA  VAL J 153       1.391  29.500  -9.128  1.00 98.96           C  
ATOM   1153  C   VAL J 153       1.766  30.728  -9.945  1.00 98.96           C  
ATOM   1154  O   VAL J 153       1.527  30.784 -11.155  1.00 98.92           O  
ATOM   1155  CB  VAL J 153       2.332  28.329  -9.501  1.00 98.93           C  
ATOM   1156  CG1 VAL J 153       3.796  28.744  -9.358  1.00 98.68           C  
ATOM   1157  CG2 VAL J 153       2.037  27.107  -8.635  1.00 98.74           C  
ATOM   1158  N   TYR J 154       2.352  31.697  -9.264  1.00 98.93           N  
ATOM   1159  CA  TYR J 154       3.004  32.830  -9.905  1.00 98.92           C  
ATOM   1160  C   TYR J 154       4.482  32.809  -9.536  1.00 98.92           C  
ATOM   1161  O   TYR J 154       4.824  32.756  -8.349  1.00 98.87           O  
ATOM   1162  CB  TYR J 154       2.378  34.162  -9.466  1.00 98.87           C  
ATOM   1163  CG  TYR J 154       3.220  35.354  -9.871  1.00 98.82           C  
ATOM   1164  CD1 TYR J 154       3.210  35.819 -11.180  1.00 98.60           C  
ATOM   1165  CD2 TYR J 154       4.050  35.985  -8.959  1.00 98.62           C  
ATOM   1166  CE1 TYR J 154       4.003  36.889 -11.567  1.00 98.41           C  
ATOM   1167  CE2 TYR J 154       4.850  37.058  -9.334  1.00 98.38           C  
ATOM   1168  CZ  TYR J 154       4.819  37.502 -10.639  1.00 98.35           C  
ATOM   1169  OH  TYR J 154       5.612  38.561 -11.022  1.00 97.68           O  
ATOM   1170  N   LEU J 155       5.348  32.858 -10.538  1.00 98.86           N  
ATOM   1171  CA  LEU J 155       6.788  32.929 -10.309  1.00 98.82           C  
ATOM   1172  C   LEU J 155       7.334  34.251 -10.824  1.00 98.74           C  
ATOM   1173  O   LEU J 155       7.084  34.632 -11.969  1.00 98.42           O  
ATOM   1174  CB  LEU J 155       7.521  31.768 -10.991  1.00 98.76           C  
ATOM   1175  CG  LEU J 155       7.143  30.354 -10.541  1.00 98.65           C  
ATOM   1176  CD1 LEU J 155       8.035  29.335 -11.254  1.00 98.50           C  
ATOM   1177  CD2 LEU J 155       7.255  30.193  -9.027  1.00 98.50           C  
ATOM   1178  N   SER J 156       8.084  34.937  -9.985  1.00 98.39           N  
ATOM   1179  CA  SER J 156       8.684  36.210 -10.349  1.00 98.11           C  
ATOM   1180  C   SER J 156       9.946  36.009 -11.182  1.00 98.05           C  
ATOM   1181  O   SER J 156      10.518  34.916 -11.227  1.00 97.76           O  
ATOM   1182  CB  SER J 156       9.019  37.008  -9.089  1.00 97.55           C  
ATOM   1183  OG  SER J 156       9.977  36.316  -8.302  1.00 96.22           O  
ATOM   1184  N   SER J 157      10.371  37.087 -11.818  1.00 96.97           N  
ATOM   1185  CA  SER J 157      11.586  37.105 -12.627  1.00 96.54           C  
ATOM   1186  C   SER J 157      12.656  37.978 -11.982  1.00 96.07           C  
ATOM   1187  O   SER J 157      12.364  38.788 -11.095  1.00 94.09           O  
ATOM   1188  CB  SER J 157      11.283  37.633 -14.033  1.00 95.56           C  
ATOM   1189  OG  SER J 157      10.339  36.826 -14.704  0.99 91.46           O  
ATOM   1190  N   ASN J 158      13.891  37.816 -12.446  0.98 92.16           N  
ATOM   1191  CA  ASN J 158      15.014  38.687 -12.076  0.98 91.65           C  
ATOM   1192  C   ASN J 158      15.277  38.741 -10.570  0.98 92.45           C  
ATOM   1193  O   ASN J 158      15.665  39.785 -10.034  0.98 88.07           O  
ATOM   1194  CB  ASN J 158      14.792  40.097 -12.634  0.98 88.47           C  
ATOM   1195  CG  ASN J 158      14.525  40.097 -14.124  0.96 85.57           C  
ATOM   1196  OD1 ASN J 158      15.247  39.468 -14.898  0.96 78.20           O  
ATOM   1197  ND2 ASN J 158      13.477  40.791 -14.541  0.96 76.62           N  
ATOM   1198  N   ASP J 159      15.055  37.624  -9.909  0.98 90.38           N  
ATOM   1199  CA  ASP J 159      15.291  37.497  -8.470  0.98 90.73           C  
ATOM   1200  C   ASP J 159      14.377  38.413  -7.645  0.98 93.01           C  
ATOM   1201  O   ASP J 159      14.670  38.697  -6.482  0.98 89.66           O  
ATOM   1202  CB  ASP J 159      16.772  37.761  -8.136  0.98 85.37           C  
ATOM   1203  CG  ASP J 159      17.254  37.025  -6.896  0.95 82.55           C  
ATOM   1204  OD1 ASP J 159      16.582  36.054  -6.468  0.95 75.85           O  
ATOM   1205  OD2 ASP J 159      18.310  37.397  -6.351  0.95 76.48           O  
ATOM   1206  N   ASP J 160      13.267  38.873  -8.236  0.99 93.86           N  
ATOM   1207  CA  ASP J 160      12.305  39.721  -7.539  0.99 94.97           C  
ATOM   1208  C   ASP J 160      11.491  38.923  -6.526  0.99 95.53           C  
ATOM   1209  O   ASP J 160      11.361  37.698  -6.631  0.98 94.75           O  
ATOM   1210  CB  ASP J 160      11.348  40.381  -8.537  0.98 94.09           C  
ATOM   1211  CG  ASP J 160      12.004  41.465  -9.372  0.97 91.99           C  
ATOM   1212  OD1 ASP J 160      13.053  42.002  -8.955  0.96 87.86           O  
ATOM   1213  OD2 ASP J 160      11.453  41.798 -10.442  0.96 87.52           O  
ATOM   1214  N   SER J 161      10.930  39.635  -5.555  0.99 94.54           N  
ATOM   1215  CA  SER J 161       9.979  39.034  -4.635  0.99 95.97           C  
ATOM   1216  C   SER J 161       8.613  38.941  -5.310  0.99 96.87           C  
ATOM   1217  O   SER J 161       8.417  39.462  -6.413  0.99 95.37           O  
ATOM   1218  CB  SER J 161       9.882  39.869  -3.354  0.99 94.41           C  
ATOM   1219  OG  SER J 161       9.396  41.166  -3.639  0.98 87.89           O  
ATOM   1220  N   GLY J 162       7.667  38.285  -4.641  1.00 97.34           N  
ATOM   1221  CA  GLY J 162       6.302  38.210  -5.131  1.00 97.95           C  
ATOM   1222  C   GLY J 162       5.840  36.855  -5.621  1.00 98.50           C  
ATOM   1223  O   GLY J 162       4.651  36.686  -5.917  1.00 98.21           O  
ATOM   1224  N   SER J 163       6.747  35.890  -5.714  1.00 98.65           N  
ATOM   1225  CA  SER J 163       6.356  34.540  -6.113  1.00 98.74           C  
ATOM   1226  C   SER J 163       5.427  33.937  -5.072  1.00 98.79           C  
ATOM   1227  O   SER J 163       5.598  34.172  -3.871  1.00 98.70           O  
ATOM   1228  CB  SER J 163       7.585  33.648  -6.287  1.00 98.65           C  
ATOM   1229  OG  SER J 163       8.475  34.178  -7.257  1.00 98.12           O  
ATOM   1230  N   VAL J 164       4.451  33.160  -5.533  1.00 98.85           N  
ATOM   1231  CA  VAL J 164       3.448  32.635  -4.612  1.00 98.84           C  
ATOM   1232  C   VAL J 164       2.799  31.362  -5.147  1.00 98.91           C  
ATOM   1233  O   VAL J 164       2.643  31.188  -6.361  1.00 98.86           O  
ATOM   1234  CB  VAL J 164       2.363  33.708  -4.317  1.00 98.48           C  
ATOM   1235  CG1 VAL J 164       1.547  34.028  -5.573  1.00 94.58           C  
ATOM   1236  CG2 VAL J 164       1.456  33.311  -3.164  1.00 94.21           C  
ATOM   1237  N   VAL J 165       2.436  30.479  -4.219  1.00 98.90           N  
ATOM   1238  CA  VAL J 165       1.499  29.392  -4.493  1.00 98.91           C  
ATOM   1239  C   VAL J 165       0.213  29.730  -3.750  1.00 98.91           C  
ATOM   1240  O   VAL J 165       0.238  29.984  -2.543  1.00 98.84           O  
ATOM   1241  CB  VAL J 165       2.028  28.023  -4.017  1.00 98.84           C  
ATOM   1242  CG1 VAL J 165       0.975  26.934  -4.238  1.00 98.33           C  
ATOM   1243  CG2 VAL J 165       3.323  27.657  -4.729  1.00 98.45           C  
ATOM   1244  N   LEU J 166      -0.903  29.760  -4.475  1.00 98.91           N  
ATOM   1245  CA  LEU J 166      -2.210  29.978  -3.860  1.00 98.89           C  
ATOM   1246  C   LEU J 166      -2.926  28.641  -3.756  1.00 98.93           C  
ATOM   1247  O   LEU J 166      -3.257  28.025  -4.773  1.00 98.87           O  
ATOM   1248  CB  LEU J 166      -3.049  30.969  -4.678  1.00 98.66           C  
ATOM   1249  CG  LEU J 166      -2.489  32.384  -4.823  1.00 95.83           C  
ATOM   1250  CD1 LEU J 166      -3.452  33.240  -5.643  1.00 93.58           C  
ATOM   1251  CD2 LEU J 166      -2.248  33.023  -3.459  1.00 93.50           C  
ATOM   1252  N   LEU J 167      -3.157  28.198  -2.541  1.00 98.89           N  
ATOM   1253  CA  LEU J 167      -3.813  26.924  -2.294  1.00 98.89           C  
ATOM   1254  C   LEU J 167      -5.316  27.143  -2.207  1.00 98.83           C  
ATOM   1255  O   LEU J 167      -5.803  27.825  -1.303  1.00 98.50           O  
ATOM   1256  CB  LEU J 167      -3.280  26.303  -0.997  1.00 98.84           C  
ATOM   1257  CG  LEU J 167      -1.766  26.046  -0.975  1.00 98.52           C  
ATOM   1258  CD1 LEU J 167      -1.287  25.770   0.445  1.00 98.33           C  
ATOM   1259  CD2 LEU J 167      -1.403  24.898  -1.906  1.00 98.19           C  
ATOM   1260  N   GLY J 168      -6.049  26.576  -3.162  1.00 98.85           N  
ATOM   1261  CA  GLY J 168      -7.498  26.686  -3.168  1.00 98.80           C  
ATOM   1262  C   GLY J 168      -8.050  27.912  -3.858  1.00 98.80           C  
ATOM   1263  O   GLY J 168      -9.217  28.257  -3.649  1.00 98.47           O  
ATOM   1264  N   GLY J 169      -7.238  28.574  -4.681  1.00 98.79           N  
ATOM   1265  CA  GLY J 169      -7.746  29.754  -5.354  1.00 98.76           C  
ATOM   1266  C   GLY J 169      -6.917  30.257  -6.513  1.00 98.87           C  
ATOM   1267  O   GLY J 169      -5.817  29.765  -6.789  1.00 98.80           O  
ATOM   1268  N   ILE J 170      -7.482  31.261  -7.178  1.00 98.81           N  
ATOM   1269  CA  ILE J 170      -6.887  31.941  -8.325  1.00 98.82           C  
ATOM   1270  C   ILE J 170      -6.944  33.437  -8.043  1.00 98.76           C  
ATOM   1271  O   ILE J 170      -7.928  33.927  -7.483  1.00 98.49           O  
ATOM   1272  CB  ILE J 170      -7.671  31.627  -9.621  1.00 98.78           C  
ATOM   1273  CG1 ILE J 170      -7.595  30.131  -9.951  1.00 98.38           C  
ATOM   1274  CG2 ILE J 170      -7.180  32.471 -10.792  1.00 98.37           C  
ATOM   1275  CD1 ILE J 170      -8.589  29.687 -11.020  1.00 97.52           C  
ATOM   1276  N   ASP J 171      -5.897  34.168  -8.428  1.00 98.75           N  
ATOM   1277  CA  ASP J 171      -5.874  35.623  -8.285  1.00 98.73           C  
ATOM   1278  C   ASP J 171      -5.618  36.237  -9.658  1.00 98.80           C  
ATOM   1279  O   ASP J 171      -4.515  36.136 -10.194  1.00 98.73           O  
ATOM   1280  CB  ASP J 171      -4.795  36.042  -7.284  1.00 98.56           C  
ATOM   1281  CG  ASP J 171      -4.805  37.531  -6.969  1.00 98.16           C  
ATOM   1282  OD1 ASP J 171      -5.266  38.331  -7.813  1.00 96.97           O  
ATOM   1283  OD2 ASP J 171      -4.332  37.907  -5.877  1.00 96.34           O  
ATOM   1284  N   SER J 172      -6.650  36.864 -10.208  1.00 98.65           N  
ATOM   1285  CA  SER J 172      -6.579  37.383 -11.571  1.00 98.60           C  
ATOM   1286  C   SER J 172      -5.629  38.569 -11.726  1.00 98.74           C  
ATOM   1287  O   SER J 172      -5.311  38.953 -12.853  1.00 98.55           O  
ATOM   1288  CB  SER J 172      -7.980  37.758 -12.073  1.00 98.04           C  
ATOM   1289  OG  SER J 172      -8.551  38.781 -11.278  1.00 94.46           O  
ATOM   1290  N   SER J 173      -5.169  39.147 -10.627  1.00 98.68           N  
ATOM   1291  CA  SER J 173      -4.212  40.245 -10.723  1.00 98.58           C  
ATOM   1292  C   SER J 173      -2.849  39.787 -11.250  1.00 98.65           C  
ATOM   1293  O   SER J 173      -2.048  40.615 -11.690  1.00 98.39           O  
ATOM   1294  CB  SER J 173      -4.046  40.944  -9.372  1.00 98.24           C  
ATOM   1295  OG  SER J 173      -3.347  40.131  -8.444  1.00 95.74           O  
ATOM   1296  N   TYR J 174      -2.598  38.482 -11.223  1.00 98.71           N  
ATOM   1297  CA  TYR J 174      -1.306  37.958 -11.673  1.00 98.72           C  
ATOM   1298  C   TYR J 174      -1.220  37.710 -13.178  1.00 98.74           C  
ATOM   1299  O   TYR J 174      -0.141  37.390 -13.677  1.00 98.59           O  
ATOM   1300  CB  TYR J 174      -0.964  36.660 -10.939  1.00 98.64           C  
ATOM   1301  CG  TYR J 174      -0.590  36.859  -9.490  1.00 98.56           C  
ATOM   1302  CD1 TYR J 174       0.606  37.482  -9.146  1.00 98.06           C  
ATOM   1303  CD2 TYR J 174      -1.420  36.424  -8.468  1.00 98.08           C  
ATOM   1304  CE1 TYR J 174       0.962  37.669  -7.818  1.00 97.70           C  
ATOM   1305  CE2 TYR J 174      -1.076  36.607  -7.136  1.00 97.61           C  
ATOM   1306  CZ  TYR J 174       0.115  37.230  -6.817  1.00 97.79           C  
ATOM   1307  OH  TYR J 174       0.458  37.415  -5.496  1.00 96.71           O  
ATOM   1308  N   TYR J 175      -2.328  37.833 -13.899  1.00 98.85           N  
ATOM   1309  CA  TYR J 175      -2.299  37.546 -15.331  1.00 98.88           C  
ATOM   1310  C   TYR J 175      -3.159  38.509 -16.128  1.00 98.85           C  
ATOM   1311  O   TYR J 175      -4.001  39.225 -15.577  1.00 98.73           O  
ATOM   1312  CB  TYR J 175      -2.709  36.091 -15.621  1.00 98.89           C  
ATOM   1313  CG  TYR J 175      -4.127  35.715 -15.234  1.00 98.92           C  
ATOM   1314  CD1 TYR J 175      -4.419  35.251 -13.958  1.00 98.85           C  
ATOM   1315  CD2 TYR J 175      -5.165  35.797 -16.154  1.00 98.86           C  
ATOM   1316  CE1 TYR J 175      -5.709  34.879 -13.607  1.00 98.82           C  
ATOM   1317  CE2 TYR J 175      -6.459  35.429 -15.811  1.00 98.81           C  
ATOM   1318  CZ  TYR J 175      -6.723  34.969 -14.536  1.00 98.84           C  
ATOM   1319  OH  TYR J 175      -8.000  34.601 -14.192  1.00 98.68           O  
ATOM   1320  N   THR J 176      -2.920  38.520 -17.427  1.00 98.81           N  
ATOM   1321  CA  THR J 176      -3.708  39.323 -18.350  1.00 98.74           C  
ATOM   1322  C   THR J 176      -4.591  38.417 -19.198  1.00 98.79           C  
ATOM   1323  O   THR J 176      -4.268  37.249 -19.435  1.00 98.43           O  
ATOM   1324  CB  THR J 176      -2.811  40.181 -19.264  1.00 98.27           C  
ATOM   1325  OG1 THR J 176      -1.978  39.335 -20.068  1.00 94.21           O  
ATOM   1326  CG2 THR J 176      -1.934  41.110 -18.439  1.00 93.83           C  
ATOM   1327  N   GLY J 177      -5.714  38.957 -19.660  1.00 98.55           N  
ATOM   1328  CA  GLY J 177      -6.636  38.184 -20.470  1.00 98.46           C  
ATOM   1329  C   GLY J 177      -7.340  37.111 -19.665  1.00 98.61           C  
ATOM   1330  O   GLY J 177      -7.553  37.261 -18.463  1.00 98.08           O  
ATOM   1331  N   SER J 178      -7.691  36.026 -20.343  1.00 98.54           N  
ATOM   1332  CA  SER J 178      -8.384  34.905 -19.724  1.00 98.47           C  
ATOM   1333  C   SER J 178      -7.492  33.677 -19.687  1.00 98.76           C  
ATOM   1334  O   SER J 178      -6.588  33.529 -20.508  1.00 98.60           O  
ATOM   1335  CB  SER J 178      -9.666  34.574 -20.492  1.00 97.54           C  
ATOM   1336  OG  SER J 178     -10.576  35.660 -20.467  0.99 91.48           O  
ATOM   1337  N   LEU J 179      -7.766  32.802 -18.739  1.00 98.81           N  
ATOM   1338  CA  LEU J 179      -7.045  31.542 -18.668  1.00 98.88           C  
ATOM   1339  C   LEU J 179      -7.429  30.637 -19.828  1.00 98.88           C  
ATOM   1340  O   LEU J 179      -8.607  30.526 -20.177  1.00 98.68           O  
ATOM   1341  CB  LEU J 179      -7.337  30.828 -17.343  1.00 98.84           C  
ATOM   1342  CG  LEU J 179      -6.720  31.467 -16.095  1.00 98.55           C  
ATOM   1343  CD1 LEU J 179      -7.466  31.025 -14.843  1.00 98.42           C  
ATOM   1344  CD2 LEU J 179      -5.240  31.108 -15.991  1.00 98.30           C  
ATOM   1345  N   ASN J 180      -6.436  29.990 -20.421  1.00 98.93           N  
ATOM   1346  CA  ASN J 180      -6.649  28.939 -21.408  1.00 98.93           C  
ATOM   1347  C   ASN J 180      -6.534  27.601 -20.698  1.00 98.96           C  
ATOM   1348  O   ASN J 180      -5.515  27.326 -20.063  1.00 98.90           O  
ATOM   1349  CB  ASN J 180      -5.602  29.023 -22.522  1.00 98.71           C  
ATOM   1350  CG  ASN J 180      -5.685  30.309 -23.313  1.00 94.71           C  
ATOM   1351  OD1 ASN J 180      -6.764  30.725 -23.732  1.00 87.62           O  
ATOM   1352  ND2 ASN J 180      -4.543  30.948 -23.527  1.00 85.94           N  
ATOM   1353  N   TRP J 181      -7.560  26.772 -20.819  1.00 98.95           N  
ATOM   1354  CA  TRP J 181      -7.591  25.495 -20.109  1.00 98.94           C  
ATOM   1355  C   TRP J 181      -7.158  24.350 -21.010  1.00 98.91           C  
ATOM   1356  O   TRP J 181      -7.658  24.192 -22.126  1.00 98.71           O  
ATOM   1357  CB  TRP J 181      -8.984  25.237 -19.542  1.00 98.91           C  
ATOM   1358  CG  TRP J 181      -9.358  26.210 -18.465  1.00 98.89           C  
ATOM   1359  CD1 TRP J 181     -10.190  27.292 -18.579  1.00 98.84           C  
ATOM   1360  CD2 TRP J 181      -8.896  26.207 -17.112  1.00 98.91           C  
ATOM   1361  NE1 TRP J 181     -10.280  27.950 -17.372  1.00 98.79           N  
ATOM   1362  CE2 TRP J 181      -9.499  27.308 -16.456  1.00 98.86           C  
ATOM   1363  CE3 TRP J 181      -8.037  25.376 -16.381  1.00 98.85           C  
ATOM   1364  CZ2 TRP J 181      -9.270  27.594 -15.105  1.00 98.74           C  
ATOM   1365  CZ3 TRP J 181      -7.810  25.662 -15.041  1.00 98.71           C  
ATOM   1366  CH2 TRP J 181      -8.425  26.760 -14.418  1.00 98.67           C  
ATOM   1367  N   VAL J 182      -6.228  23.549 -20.493  1.00 98.95           N  
ATOM   1368  CA  VAL J 182      -5.637  22.428 -21.222  1.00 98.95           C  
ATOM   1369  C   VAL J 182      -5.921  21.144 -20.446  1.00 98.96           C  
ATOM   1370  O   VAL J 182      -5.610  21.074 -19.260  1.00 98.92           O  
ATOM   1371  CB  VAL J 182      -4.107  22.612 -21.357  1.00 98.89           C  
ATOM   1372  CG1 VAL J 182      -3.495  21.485 -22.185  1.00 98.50           C  
ATOM   1373  CG2 VAL J 182      -3.779  23.974 -21.957  1.00 98.63           C  
ATOM   1374  N   PRO J 183      -6.506  20.121 -21.085  1.00 98.94           N  
ATOM   1375  CA  PRO J 183      -6.786  18.888 -20.339  1.00 98.93           C  
ATOM   1376  C   PRO J 183      -5.510  18.142 -19.949  1.00 98.93           C  
ATOM   1377  O   PRO J 183      -4.545  18.108 -20.715  1.00 98.84           O  
ATOM   1378  CB  PRO J 183      -7.629  18.055 -21.316  1.00 98.80           C  
ATOM   1379  CG  PRO J 183      -7.316  18.597 -22.666  1.00 97.77           C  
ATOM   1380  CD  PRO J 183      -6.979  20.051 -22.474  1.00 98.79           C  
ATOM   1381  N   VAL J 184      -5.527  17.561 -18.763  1.00 98.80           N  
ATOM   1382  CA  VAL J 184      -4.440  16.691 -18.331  1.00 98.78           C  
ATOM   1383  C   VAL J 184      -4.560  15.375 -19.097  1.00 98.57           C  
ATOM   1384  O   VAL J 184      -5.623  14.745 -19.105  1.00 98.33           O  
ATOM   1385  CB  VAL J 184      -4.489  16.461 -16.805  1.00 98.84           C  
ATOM   1386  CG1 VAL J 184      -3.511  15.368 -16.380  1.00 98.72           C  
ATOM   1387  CG2 VAL J 184      -4.181  17.765 -16.069  1.00 98.78           C  
ATOM   1388  N   SER J 185      -3.475  14.971 -19.748  1.00 98.33           N  
ATOM   1389  CA  SER J 185      -3.503  13.780 -20.597  1.00 97.92           C  
ATOM   1390  C   SER J 185      -3.310  12.486 -19.811  1.00 97.70           C  
ATOM   1391  O   SER J 185      -3.917  11.462 -20.141  1.00 96.96           O  
ATOM   1392  CB  SER J 185      -2.446  13.893 -21.705  1.00 97.58           C  
ATOM   1393  OG  SER J 185      -1.146  14.082 -21.164  1.00 97.23           O  
ATOM   1394  N   VAL J 186      -2.464  12.530 -18.798  1.00 97.14           N  
ATOM   1395  CA  VAL J 186      -2.224  11.391 -17.909  1.00 97.09           C  
ATOM   1396  C   VAL J 186      -2.151  11.933 -16.483  1.00 97.39           C  
ATOM   1397  O   VAL J 186      -1.354  12.828 -16.198  1.00 97.31           O  
ATOM   1398  CB  VAL J 186      -0.913  10.645 -18.253  1.00 96.72           C  
ATOM   1399  CG1 VAL J 186      -0.698   9.469 -17.298  1.00 95.85           C  
ATOM   1400  CG2 VAL J 186      -0.924  10.158 -19.699  1.00 96.10           C  
ATOM   1401  N   GLU J 187      -2.979  11.375 -15.606  1.00 98.05           N  
ATOM   1402  CA  GLU J 187      -3.054  11.867 -14.232  1.00 98.22           C  
ATOM   1403  C   GLU J 187      -1.992  11.200 -13.365  1.00 98.03           C  
ATOM   1404  O   GLU J 187      -2.192  10.119 -12.812  1.00 97.60           O  
ATOM   1405  CB  GLU J 187      -4.460  11.640 -13.663  1.00 98.32           C  
ATOM   1406  CG  GLU J 187      -5.535  12.436 -14.399  1.00 97.87           C  
ATOM   1407  CD  GLU J 187      -6.951  12.016 -14.047  1.00 97.79           C  
ATOM   1408  OE1 GLU J 187      -7.157  11.438 -12.956  1.00 94.82           O  
ATOM   1409  OE2 GLU J 187      -7.860  12.255 -14.867  1.00 95.20           O  
ATOM   1410  N   GLY J 188      -0.861  11.859 -13.285  1.00 97.68           N  
ATOM   1411  CA  GLY J 188       0.257  11.413 -12.469  1.00 97.81           C  
ATOM   1412  C   GLY J 188       1.072  12.646 -12.190  1.00 98.36           C  
ATOM   1413  O   GLY J 188       0.938  13.290 -11.145  1.00 98.46           O  
ATOM   1414  N   TYR J 189       1.896  13.011 -13.164  1.00 97.73           N  
ATOM   1415  CA  TYR J 189       2.433  14.363 -13.260  1.00 97.88           C  
ATOM   1416  C   TYR J 189       1.327  15.271 -13.797  1.00 98.22           C  
ATOM   1417  O   TYR J 189       0.255  14.798 -14.185  1.00 98.22           O  
ATOM   1418  CB  TYR J 189       3.636  14.394 -14.216  1.00 97.64           C  
ATOM   1419  CG  TYR J 189       4.681  13.363 -13.883  1.00 97.43           C  
ATOM   1420  CD1 TYR J 189       5.558  13.556 -12.821  1.00 96.74           C  
ATOM   1421  CD2 TYR J 189       4.776  12.180 -14.610  1.00 96.73           C  
ATOM   1422  CE1 TYR J 189       6.503  12.598 -12.493  1.00 96.25           C  
ATOM   1423  CE2 TYR J 189       5.721  11.217 -14.290  1.00 96.09           C  
ATOM   1424  CZ  TYR J 189       6.579  11.435 -13.232  1.00 96.18           C  
ATOM   1425  OH  TYR J 189       7.515  10.478 -12.910  1.00 94.74           O  
ATOM   1426  N   TRP J 190       1.591  16.575 -13.821  1.00 98.71           N  
ATOM   1427  CA  TRP J 190       0.677  17.493 -14.508  1.00 98.85           C  
ATOM   1428  C   TRP J 190       1.048  17.463 -15.983  1.00 98.81           C  
ATOM   1429  O   TRP J 190       1.739  18.342 -16.502  1.00 98.82           O  
ATOM   1430  CB  TRP J 190       0.764  18.888 -13.893  1.00 98.94           C  
ATOM   1431  CG  TRP J 190       0.092  18.935 -12.553  1.00 98.97           C  
ATOM   1432  CD1 TRP J 190       0.678  18.791 -11.328  1.00 98.96           C  
ATOM   1433  CD2 TRP J 190      -1.313  19.104 -12.306  1.00 98.98           C  
ATOM   1434  NE1 TRP J 190      -0.275  18.876 -10.333  1.00 98.97           N  
ATOM   1435  CE2 TRP J 190      -1.497  19.070 -10.901  1.00 98.98           C  
ATOM   1436  CE3 TRP J 190      -2.424  19.288 -13.137  1.00 98.97           C  
ATOM   1437  CZ2 TRP J 190      -2.759  19.222 -10.313  1.00 98.98           C  
ATOM   1438  CZ3 TRP J 190      -3.677  19.439 -12.547  1.00 98.98           C  
ATOM   1439  CH2 TRP J 190      -3.831  19.408 -11.153  1.00 98.98           C  
ATOM   1440  N   GLN J 191       0.598  16.419 -16.639  1.00 98.28           N  
ATOM   1441  CA  GLN J 191       0.999  16.078 -17.996  1.00 98.32           C  
ATOM   1442  C   GLN J 191      -0.036  16.549 -19.008  1.00 98.49           C  
ATOM   1443  O   GLN J 191      -1.239  16.346 -18.819  1.00 98.52           O  
ATOM   1444  CB  GLN J 191       1.211  14.565 -18.111  1.00 98.15           C  
ATOM   1445  CG  GLN J 191       1.783  14.104 -19.443  1.00 97.78           C  
ATOM   1446  CD  GLN J 191       2.139  12.625 -19.433  1.00 97.77           C  
ATOM   1447  OE1 GLN J 191       2.537  12.078 -18.401  1.00 95.88           O  
ATOM   1448  NE2 GLN J 191       2.002  11.971 -20.578  1.00 95.36           N  
ATOM   1449  N   ILE J 192       0.466  17.176 -20.069  1.00 98.44           N  
ATOM   1450  CA  ILE J 192      -0.375  17.715 -21.130  1.00 98.56           C  
ATOM   1451  C   ILE J 192       0.236  17.386 -22.483  1.00 98.40           C  
ATOM   1452  O   ILE J 192       1.408  17.020 -22.582  1.00 98.41           O  
ATOM   1453  CB  ILE J 192      -0.559  19.249 -20.999  1.00 98.77           C  
ATOM   1454  CG1 ILE J 192       0.800  19.967 -21.057  1.00 98.72           C  
ATOM   1455  CG2 ILE J 192      -1.318  19.592 -19.721  1.00 98.48           C  
ATOM   1456  CD1 ILE J 192       0.697  21.492 -21.053  1.00 98.64           C  
ATOM   1457  N   THR J 193      -0.567  17.528 -23.526  1.00 98.35           N  
ATOM   1458  CA  THR J 193      -0.100  17.328 -24.889  1.00 98.39           C  
ATOM   1459  C   THR J 193       0.331  18.658 -25.493  1.00 98.57           C  
ATOM   1460  O   THR J 193      -0.411  19.644 -25.432  1.00 98.56           O  
ATOM   1461  CB  THR J 193      -1.207  16.705 -25.760  1.00 98.13           C  
ATOM   1462  OG1 THR J 193      -1.639  15.469 -25.174  1.00 97.10           O  
ATOM   1463  CG2 THR J 193      -0.714  16.453 -27.179  1.00 97.22           C  
ATOM   1464  N   LEU J 194       1.531  18.696 -26.058  1.00 98.44           N  
ATOM   1465  CA  LEU J 194       1.976  19.821 -26.874  1.00 98.46           C  
ATOM   1466  C   LEU J 194       1.696  19.498 -28.332  1.00 98.46           C  
ATOM   1467  O   LEU J 194       1.903  18.366 -28.766  1.00 98.26           O  
ATOM   1468  CB  LEU J 194       3.478  20.085 -26.718  1.00 98.15           C  
ATOM   1469  CG  LEU J 194       4.064  20.352 -25.336  1.00 94.95           C  
ATOM   1470  CD1 LEU J 194       5.533  20.753 -25.479  1.00 92.95           C  
ATOM   1471  CD2 LEU J 194       3.279  21.432 -24.614  1.00 93.28           C  
ATOM   1472  N   ASP J 195       1.247  20.488 -29.083  1.00 98.55           N  
ATOM   1473  CA  ASP J 195       0.983  20.293 -30.509  1.00 98.50           C  
ATOM   1474  C   ASP J 195       2.261  20.384 -31.343  1.00 98.36           C  
ATOM   1475  O   ASP J 195       2.455  19.608 -32.279  1.00 98.02           O  
ATOM   1476  CB  ASP J 195      -0.024  21.332 -31.010  1.00 98.47           C  
ATOM   1477  CG  ASP J 195      -1.350  21.266 -30.277  1.00 98.24           C  
ATOM   1478  OD1 ASP J 195      -1.802  20.147 -29.947  1.00 96.90           O  
ATOM   1479  OD2 ASP J 195      -1.947  22.336 -30.035  1.00 96.72           O  
ATOM   1480  N   SER J 196       3.120  21.352 -31.009  1.00 98.45           N  
ATOM   1481  CA  SER J 196       4.365  21.578 -31.734  1.00 98.46           C  
ATOM   1482  C   SER J 196       5.227  22.602 -31.010  1.00 98.60           C  
ATOM   1483  O   SER J 196       4.755  23.312 -30.120  1.00 98.59           O  
ATOM   1484  CB  SER J 196       4.088  22.075 -33.161  1.00 98.21           C  
ATOM   1485  OG  SER J 196       3.437  23.336 -33.138  1.00 97.36           O  
ATOM   1486  N   ILE J 197       6.489  22.670 -31.414  1.00 98.59           N  
ATOM   1487  CA  ILE J 197       7.412  23.718 -30.987  1.00 98.63           C  
ATOM   1488  C   ILE J 197       7.991  24.326 -32.256  1.00 98.59           C  
ATOM   1489  O   ILE J 197       8.594  23.615 -33.064  1.00 98.47           O  
ATOM   1490  CB  ILE J 197       8.536  23.172 -30.085  1.00 98.62           C  
ATOM   1491  CG1 ILE J 197       7.946  22.527 -28.823  1.00 98.34           C  
ATOM   1492  CG2 ILE J 197       9.516  24.288 -29.716  1.00 98.36           C  
ATOM   1493  CD1 ILE J 197       8.952  21.732 -27.997  1.00 97.77           C  
ATOM   1494  N   THR J 198       7.792  25.634 -32.438  1.00 98.65           N  
ATOM   1495  CA  THR J 198       8.206  26.302 -33.672  1.00 98.65           C  
ATOM   1496  C   THR J 198       9.109  27.501 -33.403  1.00 98.72           C  
ATOM   1497  O   THR J 198       9.110  28.082 -32.316  1.00 98.63           O  
ATOM   1498  CB  THR J 198       6.996  26.772 -34.509  1.00 98.34           C  
ATOM   1499  OG1 THR J 198       6.226  27.720 -33.762  1.00 95.47           O  
ATOM   1500  CG2 THR J 198       6.108  25.600 -34.900  1.00 95.07           C  
ATOM   1501  N   MET J 199       9.876  27.867 -34.429  1.00 98.37           N  
ATOM   1502  CA  MET J 199      10.760  29.022 -34.406  1.00 98.33           C  
ATOM   1503  C   MET J 199      10.777  29.579 -35.823  1.00 98.24           C  
ATOM   1504  O   MET J 199      11.036  28.837 -36.774  1.00 97.73           O  
ATOM   1505  CB  MET J 199      12.163  28.596 -33.963  1.00 98.05           C  
ATOM   1506  CG  MET J 199      13.194  29.701 -33.855  1.00 96.92           C  
ATOM   1507  SD  MET J 199      14.747  29.014 -33.232  1.00 96.25           S  
ATOM   1508  CE  MET J 199      15.812  30.435 -33.258  1.00 91.42           C  
ATOM   1509  N   ASP J 200      10.466  30.874 -35.956  1.00 97.69           N  
ATOM   1510  CA  ASP J 200      10.363  31.497 -37.279  1.00 97.14           C  
ATOM   1511  C   ASP J 200       9.400  30.736 -38.199  1.00 97.33           C  
ATOM   1512  O   ASP J 200       9.629  30.617 -39.406  1.00 94.98           O  
ATOM   1513  CB  ASP J 200      11.744  31.613 -37.940  1.00 94.85           C  
ATOM   1514  CG  ASP J 200      12.339  33.005 -37.838  0.98 89.61           C  
ATOM   1515  OD1 ASP J 200      11.584  33.966 -37.568  0.98 83.93           O  
ATOM   1516  OD2 ASP J 200      13.564  33.139 -38.036  0.98 84.25           O  
ATOM   1517  N   GLY J 201       8.334  30.216 -37.632  1.00 96.70           N  
ATOM   1518  CA  GLY J 201       7.324  29.509 -38.404  1.00 96.39           C  
ATOM   1519  C   GLY J 201       7.684  28.096 -38.809  1.00 96.95           C  
ATOM   1520  O   GLY J 201       6.889  27.424 -39.472  1.00 95.31           O  
ATOM   1521  N   GLU J 202       8.871  27.641 -38.422  1.00 97.79           N  
ATOM   1522  CA  GLU J 202       9.328  26.293 -38.744  1.00 97.81           C  
ATOM   1523  C   GLU J 202       9.247  25.400 -37.509  1.00 98.12           C  
ATOM   1524  O   GLU J 202       9.639  25.808 -36.420  1.00 97.74           O  
ATOM   1525  CB  GLU J 202      10.770  26.318 -39.257  0.99 96.98           C  
ATOM   1526  CG  GLU J 202      10.955  27.067 -40.569  0.89 88.95           C  
ATOM   1527  CD  GLU J 202      10.309  26.347 -41.737  0.87 81.01           C  
ATOM   1528  OE1 GLU J 202      10.478  25.112 -41.846  0.87 74.26           O  
ATOM   1529  OE2 GLU J 202       9.634  27.012 -42.540  0.87 75.59           O  
ATOM   1530  N   THR J 203       8.750  24.190 -37.691  1.00 97.93           N  
ATOM   1531  CA  THR J 203       8.708  23.239 -36.591  1.00 97.91           C  
ATOM   1532  C   THR J 203      10.122  22.749 -36.302  1.00 97.85           C  
ATOM   1533  O   THR J 203      10.762  22.140 -37.161  1.00 97.09           O  
ATOM   1534  CB  THR J 203       7.786  22.054 -36.909  1.00 97.45           C  
ATOM   1535  OG1 THR J 203       6.461  22.540 -37.161  1.00 95.53           O  
ATOM   1536  CG2 THR J 203       7.743  21.084 -35.734  1.00 95.60           C  
ATOM   1537  N   ILE J 204      10.610  23.043 -35.096  1.00 98.05           N  
ATOM   1538  CA  ILE J 204      11.964  22.652 -34.715  1.00 97.71           C  
ATOM   1539  C   ILE J 204      11.981  21.451 -33.777  1.00 97.68           C  
ATOM   1540  O   ILE J 204      13.031  20.838 -33.570  1.00 97.22           O  
ATOM   1541  CB  ILE J 204      12.749  23.827 -34.089  1.00 97.09           C  
ATOM   1542  CG1 ILE J 204      12.033  24.389 -32.854  0.99 95.50           C  
ATOM   1543  CG2 ILE J 204      12.980  24.918 -35.131  0.99 94.26           C  
ATOM   1544  CD1 ILE J 204      12.878  25.379 -32.059  0.99 94.71           C  
ATOM   1545  N   ALA J 205      10.833  21.119 -33.220  1.00 97.90           N  
ATOM   1546  CA  ALA J 205      10.713  19.957 -32.346  1.00 98.00           C  
ATOM   1547  C   ALA J 205       9.240  19.636 -32.130  1.00 98.11           C  
ATOM   1548  O   ALA J 205       8.359  20.440 -32.447  1.00 97.91           O  
ATOM   1549  CB  ALA J 205      11.405  20.210 -31.003  1.00 97.79           C  
ATOM   1550  N   CYS J 206       8.984  18.457 -31.582  1.00 97.49           N  
ATOM   1551  CA  CYS J 206       7.629  18.052 -31.220  1.00 97.63           C  
ATOM   1552  C   CYS J 206       6.716  17.983 -32.447  1.00 97.56           C  
ATOM   1553  O   CYS J 206       5.523  18.304 -32.382  1.00 96.69           O  
ATOM   1554  CB  CYS J 206       7.063  19.001 -30.160  1.00 97.44           C  
ATOM   1555  SG  CYS J 206       5.535  18.492 -29.340  1.00 96.92           S  
ATOM   1556  N   SER J 207       7.285  17.575 -33.569  1.00 96.69           N  
ATOM   1557  CA  SER J 207       6.519  17.421 -34.801  1.00 95.84           C  
ATOM   1558  C   SER J 207       5.498  16.296 -34.637  1.00 94.77           C  
ATOM   1559  O   SER J 207       5.855  15.171 -34.285  1.00 88.62           O  
ATOM   1560  CB  SER J 207       7.454  17.119 -35.973  1.00 94.16           C  
ATOM   1561  OG  SER J 207       6.742  17.038 -37.190  0.99 86.27           O  
ATOM   1562  N   GLY J 208       4.230  16.619 -34.881  1.00 94.90           N  
ATOM   1563  CA  GLY J 208       3.177  15.636 -34.703  1.00 94.97           C  
ATOM   1564  C   GLY J 208       2.693  15.491 -33.272  1.00 95.79           C  
ATOM   1565  O   GLY J 208       1.914  14.581 -32.971  1.00 93.48           O  
ATOM   1566  N   GLY J 209       3.153  16.384 -32.402  1.00 96.73           N  
ATOM   1567  CA  GLY J 209       2.737  16.366 -31.010  1.00 97.08           C  
ATOM   1568  C   GLY J 209       3.712  15.631 -30.109  1.00 97.33           C  
ATOM   1569  O   GLY J 209       4.468  14.761 -30.553  1.00 96.90           O  
ATOM   1570  N   CYS J 210       3.685  15.993 -28.835  1.00 97.63           N  
ATOM   1571  CA  CYS J 210       4.520  15.338 -27.841  1.00 97.80           C  
ATOM   1572  C   CYS J 210       3.915  15.559 -26.461  1.00 97.95           C  
ATOM   1573  O   CYS J 210       2.971  16.332 -26.301  1.00 97.91           O  
ATOM   1574  CB  CYS J 210       5.962  15.858 -27.903  1.00 97.83           C  
ATOM   1575  SG  CYS J 210       6.163  17.632 -27.582  1.00 97.77           S  
ATOM   1576  N   GLN J 211       4.457  14.864 -25.474  1.00 97.98           N  
ATOM   1577  CA  GLN J 211       3.956  14.986 -24.111  1.00 98.13           C  
ATOM   1578  C   GLN J 211       4.885  15.853 -23.275  1.00 98.35           C  
ATOM   1579  O   GLN J 211       6.108  15.785 -23.409  1.00 98.37           O  
ATOM   1580  CB  GLN J 211       3.801  13.602 -23.477  1.00 98.02           C  
ATOM   1581  CG  GLN J 211       2.707  12.752 -24.113  1.00 97.60           C  
ATOM   1582  CD  GLN J 211       1.324  13.328 -23.874  1.00 97.59           C  
ATOM   1583  OE1 GLN J 211       0.888  13.468 -22.733  1.00 95.09           O  
ATOM   1584  NE2 GLN J 211       0.628  13.679 -24.946  1.00 94.26           N  
ATOM   1585  N   ALA J 212       4.290  16.665 -22.403  1.00 98.38           N  
ATOM   1586  CA  ALA J 212       5.049  17.545 -21.521  1.00 98.54           C  
ATOM   1587  C   ALA J 212       4.447  17.536 -20.129  1.00 98.56           C  
ATOM   1588  O   ALA J 212       3.256  17.272 -19.969  1.00 98.54           O  
ATOM   1589  CB  ALA J 212       5.063  18.973 -22.065  1.00 98.56           C  
ATOM   1590  N   ILE J 213       5.272  17.836 -19.134  1.00 98.40           N  
ATOM   1591  CA  ILE J 213       4.753  18.074 -17.791  1.00 98.45           C  
ATOM   1592  C   ILE J 213       5.053  19.512 -17.396  1.00 98.65           C  
ATOM   1593  O   ILE J 213       6.075  20.080 -17.790  1.00 98.70           O  
ATOM   1594  CB  ILE J 213       5.297  17.073 -16.744  1.00 98.30           C  
ATOM   1595  CG1 ILE J 213       6.798  17.244 -16.502  1.00 97.91           C  
ATOM   1596  CG2 ILE J 213       4.975  15.641 -17.166  1.00 97.83           C  
ATOM   1597  CD1 ILE J 213       7.322  16.429 -15.314  1.00 97.49           C  
ATOM   1598  N   VAL J 214       4.144  20.106 -16.635  1.00 98.93           N  
ATOM   1599  CA  VAL J 214       4.335  21.461 -16.125  1.00 98.96           C  
ATOM   1600  C   VAL J 214       4.908  21.335 -14.717  1.00 98.97           C  
ATOM   1601  O   VAL J 214       4.240  20.830 -13.805  1.00 98.94           O  
ATOM   1602  CB  VAL J 214       3.015  22.260 -16.125  1.00 98.95           C  
ATOM   1603  CG1 VAL J 214       3.288  23.713 -15.737  1.00 98.76           C  
ATOM   1604  CG2 VAL J 214       2.346  22.195 -17.495  1.00 98.81           C  
ATOM   1605  N   ASP J 215       6.151  21.782 -14.551  1.00 98.93           N  
ATOM   1606  CA  ASP J 215       6.922  21.395 -13.374  1.00 98.92           C  
ATOM   1607  C   ASP J 215       7.642  22.561 -12.704  1.00 98.93           C  
ATOM   1608  O   ASP J 215       8.704  22.997 -13.152  1.00 98.87           O  
ATOM   1609  CB  ASP J 215       7.934  20.316 -13.769  1.00 98.83           C  
ATOM   1610  CG  ASP J 215       8.703  19.773 -12.580  1.00 98.67           C  
ATOM   1611  OD1 ASP J 215       8.308  20.061 -11.426  1.00 98.08           O  
ATOM   1612  OD2 ASP J 215       9.694  19.053 -12.802  1.00 98.00           O  
ATOM   1613  N   THR J 216       7.077  23.035 -11.604  1.00 98.92           N  
ATOM   1614  CA  THR J 216       7.682  24.125 -10.839  1.00 98.91           C  
ATOM   1615  C   THR J 216       9.039  23.755 -10.241  1.00 98.86           C  
ATOM   1616  O   THR J 216       9.823  24.640  -9.895  1.00 98.63           O  
ATOM   1617  CB  THR J 216       6.755  24.565  -9.694  1.00 98.90           C  
ATOM   1618  OG1 THR J 216       6.426  23.425  -8.885  1.00 98.69           O  
ATOM   1619  CG2 THR J 216       5.476  25.191 -10.228  1.00 98.63           C  
ATOM   1620  N   GLY J 217       9.316  22.467 -10.102  1.00 98.82           N  
ATOM   1621  CA  GLY J 217      10.557  22.015  -9.492  1.00 98.65           C  
ATOM   1622  C   GLY J 217      11.741  21.894 -10.433  1.00 98.53           C  
ATOM   1623  O   GLY J 217      12.851  21.605  -9.984  1.00 98.00           O  
ATOM   1624  N   THR J 218      11.513  22.112 -11.722  1.00 98.58           N  
ATOM   1625  CA  THR J 218      12.573  22.081 -12.728  1.00 98.64           C  
ATOM   1626  C   THR J 218      12.876  23.508 -13.171  1.00 98.74           C  
ATOM   1627  O   THR J 218      11.971  24.248 -13.547  1.00 98.71           O  
ATOM   1628  CB  THR J 218      12.165  21.219 -13.937  1.00 98.51           C  
ATOM   1629  OG1 THR J 218      12.091  19.843 -13.543  1.00 97.98           O  
ATOM   1630  CG2 THR J 218      13.168  21.352 -15.083  1.00 98.09           C  
ATOM   1631  N   SER J 219      14.141  23.899 -13.148  1.00 98.46           N  
ATOM   1632  CA  SER J 219      14.512  25.281 -13.462  1.00 98.46           C  
ATOM   1633  C   SER J 219      14.336  25.633 -14.932  1.00 98.70           C  
ATOM   1634  O   SER J 219      13.816  26.700 -15.262  1.00 98.64           O  
ATOM   1635  CB  SER J 219      15.966  25.548 -13.063  1.00 97.82           C  
ATOM   1636  OG  SER J 219      16.179  25.254 -11.696  1.00 91.80           O  
ATOM   1637  N   LEU J 220      14.792  24.753 -15.802  1.00 98.55           N  
ATOM   1638  CA  LEU J 220      14.864  25.052 -17.232  1.00 98.68           C  
ATOM   1639  C   LEU J 220      13.764  24.364 -18.029  1.00 98.78           C  
ATOM   1640  O   LEU J 220      12.962  23.600 -17.494  1.00 98.66           O  
ATOM   1641  CB  LEU J 220      16.242  24.646 -17.782  1.00 98.51           C  
ATOM   1642  CG  LEU J 220      17.460  25.234 -17.056  1.00 97.94           C  
ATOM   1643  CD1 LEU J 220      18.746  24.828 -17.766  1.00 97.10           C  
ATOM   1644  CD2 LEU J 220      17.361  26.752 -16.953  1.00 96.96           C  
ATOM   1645  N   LEU J 221      13.745  24.662 -19.328  1.00 98.74           N  
ATOM   1646  CA  LEU J 221      12.935  23.907 -20.276  1.00 98.76           C  
ATOM   1647  C   LEU J 221      13.747  22.689 -20.677  1.00 98.81           C  
ATOM   1648  O   LEU J 221      14.846  22.831 -21.224  1.00 98.62           O  
ATOM   1649  CB  LEU J 221      12.627  24.754 -21.510  1.00 98.38           C  
ATOM   1650  CG  LEU J 221      11.553  25.816 -21.309  1.00 94.27           C  
ATOM   1651  CD1 LEU J 221      11.691  26.907 -22.364  1.00 92.02           C  
ATOM   1652  CD2 LEU J 221      10.167  25.175 -21.375  1.00 91.89           C  
ATOM   1653  N   THR J 222      13.237  21.513 -20.395  1.00 98.69           N  
ATOM   1654  CA  THR J 222      13.996  20.304 -20.694  1.00 98.58           C  
ATOM   1655  C   THR J 222      13.251  19.417 -21.681  1.00 98.70           C  
ATOM   1656  O   THR J 222      12.027  19.466 -21.794  1.00 98.45           O  
ATOM   1657  CB  THR J 222      14.388  19.504 -19.424  1.00 97.45           C  
ATOM   1658  OG1 THR J 222      13.335  18.634 -19.038  1.00 87.61           O  
ATOM   1659  CG2 THR J 222      14.729  20.437 -18.266  1.00 88.97           C  
ATOM   1660  N   GLY J 223      14.018  18.643 -22.418  1.00 98.58           N  
ATOM   1661  CA  GLY J 223      13.443  17.752 -23.404  1.00 98.49           C  
ATOM   1662  C   GLY J 223      14.434  16.694 -23.837  1.00 98.46           C  
ATOM   1663  O   GLY J 223      15.563  16.659 -23.338  1.00 98.22           O  
ATOM   1664  N   PRO J 224      14.023  15.834 -24.770  1.00 98.31           N  
ATOM   1665  CA  PRO J 224      14.904  14.771 -25.263  1.00 98.22           C  
ATOM   1666  C   PRO J 224      16.237  15.334 -25.745  1.00 98.30           C  
ATOM   1667  O   PRO J 224      16.268  16.377 -26.407  1.00 98.31           O  
ATOM   1668  CB  PRO J 224      14.109  14.158 -26.425  1.00 97.93           C  
ATOM   1669  CG  PRO J 224      12.678  14.476 -26.104  1.00 97.28           C  
ATOM   1670  CD  PRO J 224      12.703  15.817 -25.423  1.00 98.14           C  
ATOM   1671  N   THR J 225      17.326  14.652 -25.426  1.00 98.04           N  
ATOM   1672  CA  THR J 225      18.661  15.186 -25.689  1.00 97.91           C  
ATOM   1673  C   THR J 225      18.893  15.511 -27.167  1.00 98.04           C  
ATOM   1674  O   THR J 225      19.495  16.540 -27.484  1.00 97.79           O  
ATOM   1675  CB  THR J 225      19.758  14.230 -25.189  1.00 97.17           C  
ATOM   1676  OG1 THR J 225      19.528  12.909 -25.692  1.00 92.37           O  
ATOM   1677  CG2 THR J 225      19.782  14.194 -23.667  1.00 91.25           C  
ATOM   1678  N   SER J 226      18.415  14.661 -28.066  1.00 97.76           N  
ATOM   1679  CA  SER J 226      18.620  14.901 -29.492  1.00 97.56           C  
ATOM   1680  C   SER J 226      17.864  16.145 -29.964  1.00 97.91           C  
ATOM   1681  O   SER J 226      18.414  16.980 -30.689  1.00 97.57           O  
ATOM   1682  CB  SER J 226      18.205  13.676 -30.313  1.00 96.47           C  
ATOM   1683  OG  SER J 226      16.841  13.353 -30.107  0.98 83.65           O  
ATOM   1684  N   ALA J 227      16.619  16.290 -29.546  1.00 97.89           N  
ATOM   1685  CA  ALA J 227      15.819  17.454 -29.921  1.00 98.05           C  
ATOM   1686  C   ALA J 227      16.392  18.736 -29.322  1.00 98.30           C  
ATOM   1687  O   ALA J 227      16.455  19.774 -29.992  1.00 98.26           O  
ATOM   1688  CB  ALA J 227      14.371  17.265 -29.477  1.00 97.74           C  
ATOM   1689  N   ILE J 228      16.819  18.670 -28.069  1.00 98.41           N  
ATOM   1690  CA  ILE J 228      17.401  19.841 -27.410  1.00 98.60           C  
ATOM   1691  C   ILE J 228      18.708  20.250 -28.084  1.00 98.65           C  
ATOM   1692  O   ILE J 228      18.972  21.438 -28.252  1.00 98.62           O  
ATOM   1693  CB  ILE J 228      17.610  19.584 -25.900  1.00 98.62           C  
ATOM   1694  CG1 ILE J 228      16.251  19.482 -25.183  1.00 98.24           C  
ATOM   1695  CG2 ILE J 228      18.475  20.676 -25.265  1.00 98.25           C  
ATOM   1696  CD1 ILE J 228      15.439  20.778 -25.144  1.00 97.69           C  
ATOM   1697  N   ALA J 229      19.525  19.284 -28.490  1.00 98.40           N  
ATOM   1698  CA  ALA J 229      20.769  19.604 -29.185  1.00 98.18           C  
ATOM   1699  C   ALA J 229      20.501  20.414 -30.452  1.00 98.18           C  
ATOM   1700  O   ALA J 229      21.237  21.356 -30.763  1.00 97.88           O  
ATOM   1701  CB  ALA J 229      21.537  18.325 -29.516  1.00 97.70           C  
ATOM   1702  N   ASN J 230      19.445  20.064 -31.172  1.00 97.83           N  
ATOM   1703  CA  ASN J 230      19.064  20.814 -32.367  1.00 97.60           C  
ATOM   1704  C   ASN J 230      18.632  22.236 -32.022  1.00 97.97           C  
ATOM   1705  O   ASN J 230      18.990  23.187 -32.722  1.00 97.73           O  
ATOM   1706  CB  ASN J 230      17.956  20.078 -33.127  1.00 96.49           C  
ATOM   1707  CG  ASN J 230      18.444  18.802 -33.787  0.99 87.78           C  
ATOM   1708  OD1 ASN J 230      19.618  18.679 -34.146  0.99 82.17           O  
ATOM   1709  ND2 ASN J 230      17.549  17.840 -33.957  0.99 80.38           N  
ATOM   1710  N   ILE J 231      17.869  22.397 -30.942  1.00 98.29           N  
ATOM   1711  CA  ILE J 231      17.451  23.729 -30.501  1.00 98.46           C  
ATOM   1712  C   ILE J 231      18.660  24.567 -30.090  1.00 98.56           C  
ATOM   1713  O   ILE J 231      18.758  25.747 -30.451  1.00 98.50           O  
ATOM   1714  CB  ILE J 231      16.418  23.648 -29.353  1.00 98.42           C  
ATOM   1715  CG1 ILE J 231      15.116  23.010 -29.855  1.00 97.90           C  
ATOM   1716  CG2 ILE J 231      16.141  25.037 -28.770  1.00 97.95           C  
ATOM   1717  CD1 ILE J 231      14.079  22.761 -28.766  1.00 96.61           C  
ATOM   1718  N   GLN J 232      19.588  23.968 -29.341  1.00 98.60           N  
ATOM   1719  CA  GLN J 232      20.796  24.682 -28.920  1.00 98.61           C  
ATOM   1720  C   GLN J 232      21.564  25.202 -30.137  1.00 98.56           C  
ATOM   1721  O   GLN J 232      22.013  26.351 -30.157  1.00 98.41           O  
ATOM   1722  CB  GLN J 232      21.711  23.785 -28.072  1.00 98.53           C  
ATOM   1723  CG  GLN J 232      21.078  23.162 -26.825  1.00 98.22           C  
ATOM   1724  CD  GLN J 232      20.846  24.123 -25.671  1.00 98.39           C  
ATOM   1725  OE1 GLN J 232      20.721  25.332 -25.861  1.00 95.33           O  
ATOM   1726  NE2 GLN J 232      20.767  23.583 -24.454  1.00 95.00           N  
ATOM   1727  N   SER J 233      21.695  24.371 -31.155  1.00 98.29           N  
ATOM   1728  CA  SER J 233      22.366  24.780 -32.384  1.00 97.99           C  
ATOM   1729  C   SER J 233      21.620  25.930 -33.065  1.00 98.11           C  
ATOM   1730  O   SER J 233      22.235  26.896 -33.528  1.00 97.62           O  
ATOM   1731  CB  SER J 233      22.500  23.589 -33.337  1.00 96.99           C  
ATOM   1732  OG  SER J 233      23.160  23.966 -34.537  0.98 85.05           O  
ATOM   1733  N   ASP J 234      20.290  25.840 -33.101  1.00 97.90           N  
ATOM   1734  CA  ASP J 234      19.467  26.868 -33.737  1.00 97.82           C  
ATOM   1735  C   ASP J 234      19.605  28.232 -33.058  1.00 98.04           C  
ATOM   1736  O   ASP J 234      19.565  29.266 -33.726  1.00 97.69           O  
ATOM   1737  CB  ASP J 234      17.990  26.457 -33.744  1.00 97.37           C  
ATOM   1738  CG  ASP J 234      17.686  25.335 -34.722  0.99 96.10           C  
ATOM   1739  OD1 ASP J 234      18.523  25.052 -35.607  0.99 93.28           O  
ATOM   1740  OD2 ASP J 234      16.594  24.738 -34.610  0.99 92.64           O  
ATOM   1741  N   ILE J 235      19.761  28.256 -31.739  1.00 98.35           N  
ATOM   1742  CA  ILE J 235      19.872  29.521 -31.005  1.00 98.43           C  
ATOM   1743  C   ILE J 235      21.321  29.962 -30.807  1.00 98.51           C  
ATOM   1744  O   ILE J 235      21.573  31.039 -30.262  1.00 98.40           O  
ATOM   1745  CB  ILE J 235      19.123  29.480 -29.649  1.00 98.33           C  
ATOM   1746  CG1 ILE J 235      19.796  28.522 -28.661  1.00 97.87           C  
ATOM   1747  CG2 ILE J 235      17.655  29.114 -29.865  1.00 97.33           C  
ATOM   1748  CD1 ILE J 235      19.142  28.511 -27.271  0.99 97.68           C  
ATOM   1749  N   GLY J 236      22.275  29.162 -31.252  1.00 98.25           N  
ATOM   1750  CA  GLY J 236      23.682  29.522 -31.188  1.00 98.20           C  
ATOM   1751  C   GLY J 236      24.362  29.244 -29.863  1.00 98.44           C  
ATOM   1752  O   GLY J 236      25.382  29.865 -29.548  1.00 97.92           O  
ATOM   1753  N   ALA J 237      23.816  28.330 -29.099  1.00 98.31           N  
ATOM   1754  CA  ALA J 237      24.422  27.947 -27.826  1.00 98.35           C  
ATOM   1755  C   ALA J 237      25.511  26.903 -28.041  1.00 98.26           C  
ATOM   1756  O   ALA J 237      25.385  26.025 -28.899  1.00 97.82           O  
ATOM   1757  CB  ALA J 237      23.359  27.419 -26.865  1.00 98.14           C  
ATOM   1758  N   SER J 238      26.572  27.009 -27.263  0.99 98.18           N  
ATOM   1759  CA  SER J 238      27.661  26.037 -27.322  0.99 97.86           C  
ATOM   1760  C   SER J 238      28.181  25.751 -25.923  0.99 98.06           C  
ATOM   1761  O   SER J 238      28.057  26.578 -25.017  0.99 97.50           O  
ATOM   1762  CB  SER J 238      28.795  26.538 -28.224  0.99 96.42           C  
ATOM   1763  OG  SER J 238      29.317  27.761 -27.743  0.97 88.84           O  
ATOM   1764  N   GLU J 239      28.764  24.584 -25.764  0.98 97.11           N  
ATOM   1765  CA  GLU J 239      29.248  24.149 -24.458  0.98 96.97           C  
ATOM   1766  C   GLU J 239      30.638  24.719 -24.182  0.98 96.93           C  
ATOM   1767  O   GLU J 239      31.541  24.576 -25.005  0.98 95.88           O  
ATOM   1768  CB  GLU J 239      29.273  22.621 -24.397  0.98 95.85           C  
ATOM   1769  CG  GLU J 239      29.510  22.052 -23.007  0.95 93.77           C  
ATOM   1770  CD  GLU J 239      29.465  20.531 -22.980  0.94 92.44           C  
ATOM   1771  OE1 GLU J 239      29.068  19.925 -24.001  0.94 87.50           O  
ATOM   1772  OE2 GLU J 239      29.819  19.941 -21.944  0.93 87.98           O  
ATOM   1773  N   ASN J 240      30.800  25.380 -23.033  0.95 96.59           N  
ATOM   1774  CA  ASN J 240      32.106  25.914 -22.653  0.96 96.25           C  
ATOM   1775  C   ASN J 240      32.916  24.890 -21.859  0.95 96.41           C  
ATOM   1776  O   ASN J 240      32.489  23.743 -21.690  0.95 95.26           O  
ATOM   1777  CB  ASN J 240      31.962  27.245 -21.895  0.96 94.65           C  
ATOM   1778  CG  ASN J 240      31.390  27.087 -20.490  0.94 94.62           C  
ATOM   1779  OD1 ASN J 240      31.190  25.983 -19.995  0.94 90.37           O  
ATOM   1780  ND2 ASN J 240      31.143  28.215 -19.828  0.95 89.56           N  
ATOM   1781  N   SER J 241      34.075  25.312 -21.370  0.93 96.57           N  
ATOM   1782  CA  SER J 241      34.974  24.407 -20.652  0.94 96.36           C  
ATOM   1783  C   SER J 241      34.373  23.886 -19.346  0.93 96.01           C  
ATOM   1784  O   SER J 241      34.788  22.839 -18.851  0.93 93.18           O  
ATOM   1785  CB  SER J 241      36.307  25.105 -20.375  0.93 95.56           C  
ATOM   1786  OG  SER J 241      36.116  26.300 -19.630  0.86 89.72           O  
ATOM   1787  N   ASP J 242      33.403  24.628 -18.808  0.92 95.11           N  
ATOM   1788  CA  ASP J 242      32.730  24.237 -17.569  0.93 93.95           C  
ATOM   1789  C   ASP J 242      31.505  23.355 -17.818  0.92 93.69           C  
ATOM   1790  O   ASP J 242      30.847  22.932 -16.866  0.92 91.04           O  
ATOM   1791  CB  ASP J 242      32.310  25.479 -16.776  0.92 91.96           C  
ATOM   1792  CG  ASP J 242      33.494  26.226 -16.182  0.87 89.40           C  
ATOM   1793  OD1 ASP J 242      34.638  26.002 -16.636  0.87 86.42           O  
ATOM   1794  OD2 ASP J 242      33.281  27.037 -15.261  0.86 85.12           O  
ATOM   1795  N   GLY J 243      31.197  23.096 -19.084  0.97 94.16           N  
ATOM   1796  CA  GLY J 243      30.028  22.302 -19.418  0.97 93.71           C  
ATOM   1797  C   GLY J 243      28.729  23.088 -19.479  0.97 95.11           C  
ATOM   1798  O   GLY J 243      27.655  22.497 -19.613  0.97 93.65           O  
ATOM   1799  N   GLU J 244      28.824  24.422 -19.380  0.98 95.02           N  
ATOM   1800  CA  GLU J 244      27.649  25.287 -19.491  0.98 95.71           C  
ATOM   1801  C   GLU J 244      27.323  25.558 -20.957  0.98 96.90           C  
ATOM   1802  O   GLU J 244      28.227  25.718 -21.772  0.97 96.65           O  
ATOM   1803  CB  GLU J 244      27.889  26.629 -18.799  0.97 93.69           C  
ATOM   1804  CG  GLU J 244      28.359  26.550 -17.358  0.94 88.95           C  
ATOM   1805  CD  GLU J 244      28.788  27.918 -16.839  0.93 86.56           C  
ATOM   1806  OE1 GLU J 244      28.104  28.917 -17.162  0.93 80.32           O  
ATOM   1807  OE2 GLU J 244      29.804  28.003 -16.128  0.92 81.03           O  
ATOM   1808  N   MET J 245      26.033  25.630 -21.268  1.00 97.52           N  
ATOM   1809  CA  MET J 245      25.605  25.982 -22.617  1.00 98.00           C  
ATOM   1810  C   MET J 245      25.519  27.501 -22.721  1.00 98.21           C  
ATOM   1811  O   MET J 245      24.509  28.106 -22.360  1.00 98.04           O  
ATOM   1812  CB  MET J 245      24.261  25.329 -22.952  1.00 97.73           C  
ATOM   1813  CG  MET J 245      24.315  23.808 -23.060  0.99 95.93           C  
ATOM   1814  SD  MET J 245      25.510  23.193 -24.271  0.99 96.15           S  
ATOM   1815  CE  MET J 245      24.848  23.848 -25.797  0.99 90.34           C  
ATOM   1816  N   VAL J 246      26.591  28.110 -23.200  0.99 98.36           N  
ATOM   1817  CA  VAL J 246      26.694  29.560 -23.269  1.00 98.32           C  
ATOM   1818  C   VAL J 246      26.251  30.081 -24.630  0.99 98.51           C  
ATOM   1819  O   VAL J 246      26.292  29.371 -25.636  0.99 98.33           O  
ATOM   1820  CB  VAL J 246      28.127  30.053 -22.954  0.99 97.49           C  
ATOM   1821  CG1 VAL J 246      28.496  29.713 -21.514  0.99 92.70           C  
ATOM   1822  CG2 VAL J 246      29.135  29.465 -23.934  0.98 92.36           C  
ATOM   1823  N   ILE J 247      25.834  31.335 -24.630  1.00 98.31           N  
ATOM   1824  CA  ILE J 247      25.331  31.983 -25.830  1.00 98.41           C  
ATOM   1825  C   ILE J 247      25.647  33.470 -25.720  1.00 98.48           C  
ATOM   1826  O   ILE J 247      25.660  34.030 -24.621  1.00 98.19           O  
ATOM   1827  CB  ILE J 247      23.812  31.708 -25.996  1.00 97.80           C  
ATOM   1828  CG1 ILE J 247      23.219  32.417 -27.211  1.00 91.77           C  
ATOM   1829  CG2 ILE J 247      23.056  32.105 -24.724  1.00 94.83           C  
ATOM   1830  CD1 ILE J 247      21.830  31.915 -27.554  0.99 88.87           C  
ATOM   1831  N   SER J 248      25.940  34.103 -26.841  1.00 98.15           N  
ATOM   1832  CA  SER J 248      26.229  35.530 -26.835  1.00 97.94           C  
ATOM   1833  C   SER J 248      25.002  36.319 -26.386  1.00 98.12           C  
ATOM   1834  O   SER J 248      23.898  36.092 -26.885  1.00 97.75           O  
ATOM   1835  CB  SER J 248      26.667  35.996 -28.222  0.99 97.14           C  
ATOM   1836  OG  SER J 248      26.817  37.404 -28.251  0.98 91.41           O  
ATOM   1837  N   CYS J 249      25.198  37.259 -25.469  1.00 98.02           N  
ATOM   1838  CA  CYS J 249      24.078  38.067 -24.995  1.00 98.00           C  
ATOM   1839  C   CYS J 249      23.491  38.935 -26.100  1.00 97.92           C  
ATOM   1840  O   CYS J 249      22.312  39.283 -26.050  1.00 97.46           O  
ATOM   1841  CB  CYS J 249      24.499  38.931 -23.806  1.00 97.74           C  
ATOM   1842  SG  CYS J 249      24.906  37.996 -22.308  1.00 97.32           S  
ATOM   1843  N   SER J 250      24.300  39.277 -27.102  0.99 97.66           N  
ATOM   1844  CA  SER J 250      23.811  40.073 -28.222  0.99 97.28           C  
ATOM   1845  C   SER J 250      22.731  39.339 -29.014  0.99 97.46           C  
ATOM   1846  O   SER J 250      21.938  39.971 -29.714  0.99 96.51           O  
ATOM   1847  CB  SER J 250      24.966  40.464 -29.146  0.99 96.11           C  
ATOM   1848  OG  SER J 250      25.549  39.324 -29.747  0.96 87.48           O  
ATOM   1849  N   SER J 251      22.686  38.021 -28.894  1.00 97.24           N  
ATOM   1850  CA  SER J 251      21.685  37.212 -29.586  1.00 97.13           C  
ATOM   1851  C   SER J 251      20.269  37.490 -29.097  1.00 97.68           C  
ATOM   1852  O   SER J 251      19.304  37.260 -29.827  1.00 97.19           O  
ATOM   1853  CB  SER J 251      22.001  35.726 -29.418  1.00 95.44           C  
ATOM   1854  OG  SER J 251      23.252  35.400 -30.000  0.99 90.27           O  
ATOM   1855  N   ILE J 252      20.142  37.998 -27.872  0.99 97.63           N  
ATOM   1856  CA  ILE J 252      18.825  38.314 -27.318  0.99 97.53           C  
ATOM   1857  C   ILE J 252      18.087  39.310 -28.215  0.99 97.47           C  
ATOM   1858  O   ILE J 252      16.864  39.236 -28.364  0.99 96.74           O  
ATOM   1859  CB  ILE J 252      18.953  38.859 -25.874  0.99 97.10           C  
ATOM   1860  CG1 ILE J 252      19.469  37.760 -24.931  0.98 95.96           C  
ATOM   1861  CG2 ILE J 252      17.617  39.407 -25.368  0.98 95.69           C  
ATOM   1862  CD1 ILE J 252      19.804  38.246 -23.521  0.98 94.40           C  
ATOM   1863  N   ASP J 253      18.830  40.227 -28.819  0.99 97.23           N  
ATOM   1864  CA  ASP J 253      18.238  41.290 -29.624  0.99 96.96           C  
ATOM   1865  C   ASP J 253      17.795  40.838 -31.015  0.99 97.03           C  
ATOM   1866  O   ASP J 253      16.984  41.521 -31.651  0.99 95.13           O  
ATOM   1867  CB  ASP J 253      19.229  42.452 -29.761  0.98 95.64           C  
ATOM   1868  CG  ASP J 253      19.625  43.047 -28.420  0.95 91.36           C  
ATOM   1869  OD1 ASP J 253      18.747  43.176 -27.541  0.95 87.87           O  
ATOM   1870  OD2 ASP J 253      20.814  43.377 -28.242  0.95 86.94           O  
ATOM   1871  N   SER J 254      18.308  39.717 -31.499  0.99 97.39           N  
ATOM   1872  CA  SER J 254      18.059  39.315 -32.886  0.99 97.06           C  
ATOM   1873  C   SER J 254      17.359  37.968 -33.062  0.99 97.55           C  
ATOM   1874  O   SER J 254      16.801  37.712 -34.132  0.99 96.33           O  
ATOM   1875  CB  SER J 254      19.377  39.301 -33.666  0.99 95.19           C  
ATOM   1876  OG  SER J 254      20.314  38.420 -33.072  0.95 86.63           O  
ATOM   1877  N   LEU J 255      17.389  37.118 -32.056  1.00 98.08           N  
ATOM   1878  CA  LEU J 255      16.761  35.805 -32.186  1.00 98.39           C  
ATOM   1879  C   LEU J 255      15.237  35.917 -32.184  1.00 98.58           C  
ATOM   1880  O   LEU J 255      14.681  36.856 -31.619  1.00 98.42           O  
ATOM   1881  CB  LEU J 255      17.216  34.872 -31.062  1.00 98.28           C  
ATOM   1882  CG  LEU J 255      18.605  34.241 -31.226  1.00 97.75           C  
ATOM   1883  CD1 LEU J 255      19.032  33.569 -29.925  1.00 97.04           C  
ATOM   1884  CD2 LEU J 255      18.614  33.231 -32.367  1.00 97.03           C  
ATOM   1885  N   PRO J 256      14.553  34.971 -32.817  1.00 98.46           N  
ATOM   1886  CA  PRO J 256      13.086  34.976 -32.796  1.00 98.52           C  
ATOM   1887  C   PRO J 256      12.518  34.279 -31.564  1.00 98.73           C  
ATOM   1888  O   PRO J 256      13.235  33.595 -30.830  1.00 98.62           O  
ATOM   1889  CB  PRO J 256      12.715  34.204 -34.065  1.00 97.96           C  
ATOM   1890  CG  PRO J 256      13.869  33.298 -34.318  1.00 96.30           C  
ATOM   1891  CD  PRO J 256      15.090  33.901 -33.673  1.00 98.02           C  
ATOM   1892  N   ASP J 257      11.220  34.480 -31.362  1.00 98.66           N  
ATOM   1893  CA  ASP J 257      10.515  33.749 -30.315  1.00 98.74           C  
ATOM   1894  C   ASP J 257      10.527  32.255 -30.620  1.00 98.77           C  
ATOM   1895  O   ASP J 257      10.552  31.850 -31.785  1.00 98.60           O  
ATOM   1896  CB  ASP J 257       9.053  34.200 -30.212  1.00 98.60           C  
ATOM   1897  CG  ASP J 257       8.885  35.612 -29.683  1.00 98.22           C  
ATOM   1898  OD1 ASP J 257       9.883  36.248 -29.282  1.00 96.79           O  
ATOM   1899  OD2 ASP J 257       7.729  36.086 -29.661  1.00 96.35           O  
ATOM   1900  N   ILE J 258      10.496  31.460 -29.579  1.00 98.85           N  
ATOM   1901  CA  ILE J 258      10.227  30.032 -29.712  1.00 98.85           C  
ATOM   1902  C   ILE J 258       8.811  29.821 -29.192  1.00 98.88           C  
ATOM   1903  O   ILE J 258       8.482  30.241 -28.078  1.00 98.83           O  
ATOM   1904  CB  ILE J 258      11.264  29.181 -28.956  1.00 98.77           C  
ATOM   1905  CG1 ILE J 258      12.624  29.290 -29.668  1.00 98.37           C  
ATOM   1906  CG2 ILE J 258      10.813  27.717 -28.872  1.00 98.43           C  
ATOM   1907  CD1 ILE J 258      13.782  28.619 -28.942  1.00 97.49           C  
ATOM   1908  N   VAL J 259       7.966  29.213 -30.018  1.00 98.85           N  
ATOM   1909  CA  VAL J 259       6.535  29.143 -29.741  1.00 98.85           C  
ATOM   1910  C   VAL J 259       6.114  27.715 -29.427  1.00 98.85           C  
ATOM   1911  O   VAL J 259       6.295  26.804 -30.239  1.00 98.75           O  
ATOM   1912  CB  VAL J 259       5.708  29.688 -30.929  1.00 98.78           C  
ATOM   1913  CG1 VAL J 259       4.209  29.630 -30.610  1.00 98.38           C  
ATOM   1914  CG2 VAL J 259       6.132  31.119 -31.265  1.00 98.51           C  
ATOM   1915  N   PHE J 260       5.535  27.545 -28.250  1.00 98.89           N  
ATOM   1916  CA  PHE J 260       4.943  26.274 -27.846  1.00 98.90           C  
ATOM   1917  C   PHE J 260       3.450  26.350 -28.125  1.00 98.89           C  
ATOM   1918  O   PHE J 260       2.761  27.219 -27.589  1.00 98.80           O  
ATOM   1919  CB  PHE J 260       5.187  26.015 -26.352  1.00 98.86           C  
ATOM   1920  CG  PHE J 260       6.636  25.810 -25.995  1.00 98.81           C  
ATOM   1921  CD1 PHE J 260       7.506  26.889 -25.904  1.00 98.31           C  
ATOM   1922  CD2 PHE J 260       7.130  24.540 -25.760  1.00 98.33           C  
ATOM   1923  CE1 PHE J 260       8.845  26.701 -25.586  1.00 97.98           C  
ATOM   1924  CE2 PHE J 260       8.467  24.343 -25.438  1.00 97.91           C  
ATOM   1925  CZ  PHE J 260       9.326  25.425 -25.354  1.00 98.19           C  
ATOM   1926  N   THR J 261       2.945  25.468 -28.964  1.00 98.86           N  
ATOM   1927  CA  THR J 261       1.506  25.423 -29.232  1.00 98.85           C  
ATOM   1928  C   THR J 261       0.887  24.313 -28.397  1.00 98.85           C  
ATOM   1929  O   THR J 261       1.347  23.165 -28.435  1.00 98.75           O  
ATOM   1930  CB  THR J 261       1.212  25.229 -30.729  1.00 98.75           C  
ATOM   1931  OG1 THR J 261       1.804  26.313 -31.468  1.00 97.98           O  
ATOM   1932  CG2 THR J 261      -0.291  25.230 -30.989  1.00 98.02           C  
ATOM   1933  N   ILE J 262      -0.132  24.678 -27.634  1.00 98.86           N  
ATOM   1934  CA  ILE J 262      -0.774  23.771 -26.688  1.00 98.89           C  
ATOM   1935  C   ILE J 262      -2.282  23.903 -26.842  1.00 98.88           C  
ATOM   1936  O   ILE J 262      -2.828  25.001 -26.687  1.00 98.80           O  
ATOM   1937  CB  ILE J 262      -0.385  24.089 -25.226  1.00 98.88           C  
ATOM   1938  CG1 ILE J 262       1.134  24.209 -25.069  1.00 98.71           C  
ATOM   1939  CG2 ILE J 262      -0.959  23.029 -24.282  1.00 98.75           C  
ATOM   1940  CD1 ILE J 262       1.595  24.647 -23.681  1.00 98.44           C  
ATOM   1941  N   ASN J 263      -2.942  22.783 -27.140  1.00 98.53           N  
ATOM   1942  CA  ASN J 263      -4.392  22.780 -27.320  1.00 98.39           C  
ATOM   1943  C   ASN J 263      -4.831  23.871 -28.304  1.00 98.46           C  
ATOM   1944  O   ASN J 263      -5.853  24.534 -28.112  1.00 97.77           O  
ATOM   1945  CB  ASN J 263      -5.098  22.936 -25.962  1.00 97.68           C  
ATOM   1946  CG  ASN J 263      -6.528  22.435 -25.974  1.00 96.36           C  
ATOM   1947  OD1 ASN J 263      -6.851  21.445 -26.637  1.00 89.23           O  
ATOM   1948  ND2 ASN J 263      -7.403  23.107 -25.232  1.00 87.80           N  
ATOM   1949  N   GLY J 264      -4.028  24.069 -29.349  1.00 98.40           N  
ATOM   1950  CA  GLY J 264      -4.336  25.032 -30.395  1.00 98.24           C  
ATOM   1951  C   GLY J 264      -4.001  26.481 -30.090  1.00 98.46           C  
ATOM   1952  O   GLY J 264      -4.236  27.356 -30.928  1.00 97.96           O  
ATOM   1953  N   VAL J 265      -3.445  26.751 -28.913  1.00 98.70           N  
ATOM   1954  CA  VAL J 265      -3.105  28.114 -28.499  1.00 98.79           C  
ATOM   1955  C   VAL J 265      -1.591  28.275 -28.491  1.00 98.83           C  
ATOM   1956  O   VAL J 265      -0.865  27.371 -28.070  1.00 98.77           O  
ATOM   1957  CB  VAL J 265      -3.692  28.437 -27.106  1.00 98.74           C  
ATOM   1958  CG1 VAL J 265      -3.318  29.852 -26.664  1.00 98.37           C  
ATOM   1959  CG2 VAL J 265      -5.210  28.263 -27.119  1.00 98.42           C  
ATOM   1960  N   GLN J 266      -1.123  29.428 -28.955  1.00 98.81           N  
ATOM   1961  CA  GLN J 266       0.310  29.690 -29.030  1.00 98.77           C  
ATOM   1962  C   GLN J 266       0.832  30.349 -27.757  1.00 98.83           C  
ATOM   1963  O   GLN J 266       0.248  31.308 -27.251  1.00 98.72           O  
ATOM   1964  CB  GLN J 266       0.636  30.554 -30.250  1.00 98.53           C  
ATOM   1965  CG  GLN J 266       0.342  29.852 -31.568  1.00 97.17           C  
ATOM   1966  CD  GLN J 266       0.829  30.632 -32.770  1.00 94.87           C  
ATOM   1967  OE1 GLN J 266       0.695  31.854 -32.831  1.00 88.48           O  
ATOM   1968  NE2 GLN J 266       1.407  29.929 -33.733  1.00 84.69           N  
ATOM   1969  N   TYR J 267       1.944  29.831 -27.260  1.00 98.89           N  
ATOM   1970  CA  TYR J 267       2.613  30.347 -26.071  1.00 98.92           C  
ATOM   1971  C   TYR J 267       4.053  30.697 -26.431  1.00 98.92           C  
ATOM   1972  O   TYR J 267       4.953  29.860 -26.314  1.00 98.89           O  
ATOM   1973  CB  TYR J 267       2.572  29.318 -24.933  1.00 98.93           C  
ATOM   1974  CG  TYR J 267       1.170  28.997 -24.474  1.00 98.95           C  
ATOM   1975  CD1 TYR J 267       0.410  28.032 -25.125  1.00 98.91           C  
ATOM   1976  CD2 TYR J 267       0.595  29.675 -23.409  1.00 98.92           C  
ATOM   1977  CE1 TYR J 267      -0.887  27.749 -24.723  1.00 98.88           C  
ATOM   1978  CE2 TYR J 267      -0.702  29.398 -22.997  1.00 98.88           C  
ATOM   1979  CZ  TYR J 267      -1.435  28.436 -23.657  1.00 98.90           C  
ATOM   1980  OH  TYR J 267      -2.722  28.161 -23.261  1.00 98.80           O  
ATOM   1981  N   PRO J 268       4.271  31.931 -26.891  1.00 98.88           N  
ATOM   1982  CA  PRO J 268       5.635  32.318 -27.263  1.00 98.87           C  
ATOM   1983  C   PRO J 268       6.529  32.563 -26.057  1.00 98.91           C  
ATOM   1984  O   PRO J 268       6.072  33.039 -25.013  1.00 98.82           O  
ATOM   1985  CB  PRO J 268       5.431  33.613 -28.059  1.00 98.67           C  
ATOM   1986  CG  PRO J 268       4.132  34.166 -27.570  1.00 97.67           C  
ATOM   1987  CD  PRO J 268       3.286  32.978 -27.213  1.00 98.71           C  
ATOM   1988  N   LEU J 269       7.795  32.237 -26.213  1.00 98.86           N  
ATOM   1989  CA  LEU J 269       8.840  32.614 -25.281  1.00 98.88           C  
ATOM   1990  C   LEU J 269       9.828  33.496 -26.023  1.00 98.91           C  
ATOM   1991  O   LEU J 269      10.396  33.078 -27.035  1.00 98.80           O  
ATOM   1992  CB  LEU J 269       9.564  31.390 -24.722  1.00 98.68           C  
ATOM   1993  CG  LEU J 269       8.786  30.507 -23.749  1.00 96.97           C  
ATOM   1994  CD1 LEU J 269       9.677  29.366 -23.281  1.00 93.50           C  
ATOM   1995  CD2 LEU J 269       8.294  31.308 -22.550  1.00 93.51           C  
ATOM   1996  N   SER J 270      10.023  34.702 -25.524  1.00 98.77           N  
ATOM   1997  CA  SER J 270      10.970  35.620 -26.140  1.00 98.70           C  
ATOM   1998  C   SER J 270      12.403  35.193 -25.829  1.00 98.78           C  
ATOM   1999  O   SER J 270      12.639  34.444 -24.877  1.00 98.67           O  
ATOM   2000  CB  SER J 270      10.731  37.039 -25.626  1.00 98.31           C  
ATOM   2001  OG  SER J 270      11.040  37.123 -24.245  1.00 95.74           O  
ATOM   2002  N   PRO J 271      13.370  35.684 -26.618  1.00 98.69           N  
ATOM   2003  CA  PRO J 271      14.769  35.362 -26.311  1.00 98.64           C  
ATOM   2004  C   PRO J 271      15.186  35.767 -24.900  1.00 98.58           C  
ATOM   2005  O   PRO J 271      15.979  35.066 -24.275  1.00 98.38           O  
ATOM   2006  CB  PRO J 271      15.553  36.145 -27.372  1.00 98.49           C  
ATOM   2007  CG  PRO J 271      14.597  36.278 -28.513  1.00 97.80           C  
ATOM   2008  CD  PRO J 271      13.235  36.416 -27.889  1.00 98.59           C  
ATOM   2009  N   SER J 272      14.658  36.873 -24.386  1.00 98.35           N  
ATOM   2010  CA  SER J 272      14.998  37.283 -23.023  1.00 97.95           C  
ATOM   2011  C   SER J 272      14.444  36.318 -21.977  1.00 98.04           C  
ATOM   2012  O   SER J 272      14.917  36.299 -20.839  1.00 97.59           O  
ATOM   2013  CB  SER J 272      14.513  38.710 -22.753  1.00 96.95           C  
ATOM   2014  OG  SER J 272      13.113  38.821 -22.933  0.99 89.90           O  
ATOM   2015  N   ALA J 273      13.450  35.526 -22.367  1.00 98.30           N  
ATOM   2016  CA  ALA J 273      12.910  34.499 -21.478  1.00 98.45           C  
ATOM   2017  C   ALA J 273      13.694  33.192 -21.561  1.00 98.52           C  
ATOM   2018  O   ALA J 273      13.944  32.565 -20.532  1.00 98.44           O  
ATOM   2019  CB  ALA J 273      11.431  34.246 -21.792  1.00 98.42           C  
ATOM   2020  N   TYR J 274      14.070  32.791 -22.780  1.00 98.72           N  
ATOM   2021  CA  TYR J 274      14.761  31.504 -22.921  1.00 98.79           C  
ATOM   2022  C   TYR J 274      16.285  31.596 -22.919  1.00 98.78           C  
ATOM   2023  O   TYR J 274      16.956  30.557 -22.920  1.00 98.73           O  
ATOM   2024  CB  TYR J 274      14.239  30.701 -24.128  1.00 98.80           C  
ATOM   2025  CG  TYR J 274      14.512  31.248 -25.520  1.00 98.86           C  
ATOM   2026  CD1 TYR J 274      15.779  31.151 -26.094  1.00 98.82           C  
ATOM   2027  CD2 TYR J 274      13.484  31.794 -26.282  1.00 98.82           C  
ATOM   2028  CE1 TYR J 274      16.017  31.606 -27.386  1.00 98.78           C  
ATOM   2029  CE2 TYR J 274      13.712  32.250 -27.577  1.00 98.77           C  
ATOM   2030  CZ  TYR J 274      14.978  32.153 -28.119  1.00 98.80           C  
ATOM   2031  OH  TYR J 274      15.212  32.606 -29.403  1.00 98.66           O  
ATOM   2032  N   ILE J 275      16.825  32.824 -22.886  1.00 98.47           N  
ATOM   2033  CA  ILE J 275      18.253  33.027 -22.668  1.00 98.40           C  
ATOM   2034  C   ILE J 275      18.410  33.699 -21.311  1.00 98.11           C  
ATOM   2035  O   ILE J 275      17.879  34.788 -21.084  1.00 97.71           O  
ATOM   2036  CB  ILE J 275      18.896  33.876 -23.783  1.00 98.42           C  
ATOM   2037  CG1 ILE J 275      18.790  33.151 -25.130  1.00 98.11           C  
ATOM   2038  CG2 ILE J 275      20.358  34.187 -23.442  1.00 98.12           C  
ATOM   2039  CD1 ILE J 275      19.215  33.998 -26.323  1.00 97.48           C  
ATOM   2040  N   LEU J 276      19.118  33.044 -20.409  1.00 97.91           N  
ATOM   2041  CA  LEU J 276      19.268  33.526 -19.045  1.00 97.69           C  
ATOM   2042  C   LEU J 276      20.503  34.405 -18.952  1.00 97.72           C  
ATOM   2043  O   LEU J 276      21.618  33.946 -19.205  1.00 97.42           O  
ATOM   2044  CB  LEU J 276      19.380  32.340 -18.083  1.00 97.10           C  
ATOM   2045  CG  LEU J 276      18.268  31.292 -18.222  0.99 95.27           C  
ATOM   2046  CD1 LEU J 276      18.521  30.119 -17.281  0.99 92.04           C  
ATOM   2047  CD2 LEU J 276      16.900  31.911 -17.967  0.99 91.24           C  
ATOM   2048  N   GLN J 277      20.300  35.671 -18.587  0.99 96.04           N  
ATOM   2049  CA  GLN J 277      21.399  36.627 -18.498  0.99 95.25           C  
ATOM   2050  C   GLN J 277      21.745  36.921 -17.044  0.99 94.08           C  
ATOM   2051  O   GLN J 277      20.888  37.311 -16.255  0.99 91.72           O  
ATOM   2052  CB  GLN J 277      21.046  37.926 -19.230  0.99 94.28           C  
ATOM   2053  CG  GLN J 277      22.174  38.956 -19.211  0.97 91.40           C  
ATOM   2054  CD  GLN J 277      21.969  40.083 -20.215  0.97 90.60           C  
ATOM   2055  OE1 GLN J 277      20.884  40.244 -20.780  0.97 84.75           O  
ATOM   2056  NE2 GLN J 277      23.019  40.859 -20.450  0.97 81.04           N  
ATOM   2057  N   ASP J 278      23.004  36.732 -16.717  0.94 93.43           N  
ATOM   2058  CA  ASP J 278      23.540  37.066 -15.405  0.95 92.42           C  
ATOM   2059  C   ASP J 278      24.734  37.988 -15.611  0.94 92.20           C  
ATOM   2060  O   ASP J 278      25.801  37.540 -16.038  0.94 88.94           O  
ATOM   2061  CB  ASP J 278      23.953  35.799 -14.645  0.94 89.32           C  
ATOM   2062  CG  ASP J 278      24.473  36.097 -13.248  0.87 82.42           C  
ATOM   2063  OD1 ASP J 278      24.234  37.216 -12.744  0.85 78.72           O  
ATOM   2064  OD2 ASP J 278      25.111  35.208 -12.652  0.86 78.04           O  
ATOM   2065  N   ASP J 279      24.543  39.268 -15.321  0.89 89.51           N  
ATOM   2066  CA  ASP J 279      25.545  40.298 -15.590  0.90 89.72           C  
ATOM   2067  C   ASP J 279      25.959  40.268 -17.063  0.89 90.34           C  
ATOM   2068  O   ASP J 279      25.160  40.593 -17.936  0.89 85.30           O  
ATOM   2069  CB  ASP J 279      26.770  40.139 -14.673  0.89 86.83           C  
ATOM   2070  CG  ASP J 279      26.502  40.580 -13.247  0.82 81.15           C  
ATOM   2071  OD1 ASP J 279      25.570  41.389 -13.033  0.82 76.96           O  
ATOM   2072  OD2 ASP J 279      27.229  40.129 -12.340  0.83 76.27           O  
ATOM   2073  N   ASP J 280      27.194  39.853 -17.323  0.92 89.39           N  
ATOM   2074  CA  ASP J 280      27.743  39.872 -18.678  0.92 91.10           C  
ATOM   2075  C   ASP J 280      27.612  38.538 -19.410  0.92 92.77           C  
ATOM   2076  O   ASP J 280      27.876  38.477 -20.616  0.92 89.39           O  
ATOM   2077  CB  ASP J 280      29.224  40.264 -18.645  0.90 86.27           C  
ATOM   2078  CG  ASP J 280      29.476  41.552 -17.885  0.81 78.16           C  
ATOM   2079  OD1 ASP J 280      28.573  42.416 -17.861  0.81 72.54           O  
ATOM   2080  OD2 ASP J 280      30.574  41.703 -17.317  0.82 72.58           O  
ATOM   2081  N   SER J 281      27.218  37.491 -18.709  0.98 95.34           N  
ATOM   2082  CA  SER J 281      27.159  36.164 -19.310  0.98 95.18           C  
ATOM   2083  C   SER J 281      25.723  35.736 -19.587  0.98 96.02           C  
ATOM   2084  O   SER J 281      24.798  36.093 -18.855  0.98 95.20           O  
ATOM   2085  CB  SER J 281      27.848  35.135 -18.414  0.97 92.38           C  
ATOM   2086  OG  SER J 281      27.087  34.894 -17.248  0.93 79.92           O  
ATOM   2087  N   CYS J 282      25.565  34.979 -20.656  1.00 97.49           N  
ATOM   2088  CA  CYS J 282      24.267  34.451 -21.033  1.00 98.06           C  
ATOM   2089  C   CYS J 282      24.358  32.950 -21.247  1.00 98.26           C  
ATOM   2090  O   CYS J 282      25.326  32.453 -21.820  1.00 98.16           O  
ATOM   2091  CB  CYS J 282      23.742  35.139 -22.290  1.00 98.07           C  
ATOM   2092  SG  CYS J 282      23.180  36.843 -22.005  1.00 97.76           S  
ATOM   2093  N   THR J 283      23.346  32.242 -20.772  1.00 98.18           N  
ATOM   2094  CA  THR J 283      23.281  30.797 -20.932  1.00 98.13           C  
ATOM   2095  C   THR J 283      21.910  30.393 -21.452  1.00 98.39           C  
ATOM   2096  O   THR J 283      20.933  31.127 -21.313  1.00 98.35           O  
ATOM   2097  CB  THR J 283      23.573  30.055 -19.614  1.00 97.38           C  
ATOM   2098  OG1 THR J 283      22.669  30.501 -18.599  1.00 93.74           O  
ATOM   2099  CG2 THR J 283      25.002  30.294 -19.151  1.00 93.07           C  
ATOM   2100  N   SER J 284      21.858  29.220 -22.053  1.00 98.53           N  
ATOM   2101  CA  SER J 284      20.614  28.700 -22.603  1.00 98.64           C  
ATOM   2102  C   SER J 284      19.653  28.268 -21.505  1.00 98.65           C  
ATOM   2103  O   SER J 284      20.064  27.679 -20.506  1.00 98.51           O  
ATOM   2104  CB  SER J 284      20.913  27.513 -23.517  1.00 98.55           C  
ATOM   2105  OG  SER J 284      19.721  26.868 -23.933  1.00 98.10           O  
ATOM   2106  N   GLY J 285      18.370  28.559 -21.712  1.00 98.76           N  
ATOM   2107  CA  GLY J 285      17.328  28.084 -20.818  1.00 98.78           C  
ATOM   2108  C   GLY J 285      16.813  26.702 -21.165  1.00 98.84           C  
ATOM   2109  O   GLY J 285      15.822  26.249 -20.581  1.00 98.73           O  
ATOM   2110  N   PHE J 286      17.474  26.030 -22.106  1.00 98.84           N  
ATOM   2111  CA  PHE J 286      17.133  24.669 -22.504  1.00 98.84           C  
ATOM   2112  C   PHE J 286      18.146  23.673 -21.958  1.00 98.77           C  
ATOM   2113  O   PHE J 286      19.334  23.973 -21.849  1.00 98.60           O  
ATOM   2114  CB  PHE J 286      17.077  24.542 -24.027  1.00 98.82           C  
ATOM   2115  CG  PHE J 286      15.944  25.299 -24.658  1.00 98.83           C  
ATOM   2116  CD1 PHE J 286      14.690  24.719 -24.784  1.00 98.65           C  
ATOM   2117  CD2 PHE J 286      16.126  26.591 -25.121  1.00 98.68           C  
ATOM   2118  CE1 PHE J 286      13.639  25.413 -25.362  1.00 98.54           C  
ATOM   2119  CE2 PHE J 286      15.078  27.295 -25.697  1.00 98.52           C  
ATOM   2120  CZ  PHE J 286      13.835  26.703 -25.816  1.00 98.56           C  
ATOM   2121  N   GLU J 287      17.664  22.474 -21.645  1.00 98.50           N  
ATOM   2122  CA  GLU J 287      18.504  21.425 -21.077  1.00 98.27           C  
ATOM   2123  C   GLU J 287      18.035  20.072 -21.588  1.00 98.44           C  
ATOM   2124  O   GLU J 287      16.843  19.781 -21.584  1.00 98.18           O  
ATOM   2125  CB  GLU J 287      18.419  21.473 -19.552  1.00 97.26           C  
ATOM   2126  CG  GLU J 287      19.191  20.392 -18.810  0.99 91.87           C  
ATOM   2127  CD  GLU J 287      18.999  20.501 -17.305  0.99 86.45           C  
ATOM   2128  OE1 GLU J 287      17.841  20.399 -16.845  0.98 79.80           O  
ATOM   2129  OE2 GLU J 287      19.996  20.705 -16.583  0.98 80.94           O  
ATOM   2130  N   GLY J 288      18.967  19.252 -22.028  1.00 98.14           N  
ATOM   2131  CA  GLY J 288      18.632  17.911 -22.470  1.00 97.95           C  
ATOM   2132  C   GLY J 288      18.546  16.942 -21.311  1.00 97.76           C  
ATOM   2133  O   GLY J 288      19.420  16.919 -20.446  1.00 97.05           O  
ATOM   2134  N   MET J 289      17.488  16.164 -21.297  1.00 97.40           N  
ATOM   2135  CA  MET J 289      17.303  15.114 -20.299  1.00 97.18           C  
ATOM   2136  C   MET J 289      16.300  14.115 -20.852  1.00 97.45           C  
ATOM   2137  O   MET J 289      15.166  14.475 -21.145  1.00 97.04           O  
ATOM   2138  CB  MET J 289      16.795  15.698 -18.977  1.00 96.12           C  
ATOM   2139  CG  MET J 289      16.625  14.679 -17.857  0.99 91.19           C  
ATOM   2140  SD  MET J 289      15.944  15.385 -16.339  0.99 86.64           S  
ATOM   2141  CE  MET J 289      17.316  16.369 -15.761  0.98 76.75           C  
ATOM   2142  N   ASP J 290      16.718  12.881 -21.015  1.00 96.77           N  
ATOM   2143  CA  ASP J 290      15.821  11.861 -21.547  1.00 96.65           C  
ATOM   2144  C   ASP J 290      14.982  11.275 -20.424  1.00 96.40           C  
ATOM   2145  O   ASP J 290      15.508  10.685 -19.479  1.00 94.99           O  
ATOM   2146  CB  ASP J 290      16.622  10.772 -22.269  1.00 96.26           C  
ATOM   2147  CG  ASP J 290      17.286  11.283 -23.536  0.99 96.40           C  
ATOM   2148  OD1 ASP J 290      16.656  12.087 -24.260  0.99 95.18           O  
ATOM   2149  OD2 ASP J 290      18.436  10.893 -23.812  0.99 94.73           O  
ATOM   2150  N   VAL J 291      13.676  11.460 -20.537  0.99 95.40           N  
ATOM   2151  CA  VAL J 291      12.721  10.981 -19.540  0.99 95.40           C  
ATOM   2152  C   VAL J 291      11.707  10.076 -20.225  0.99 95.22           C  
ATOM   2153  O   VAL J 291      10.641  10.534 -20.645  0.99 93.53           O  
ATOM   2154  CB  VAL J 291      11.994  12.151 -18.838  0.99 94.30           C  
ATOM   2155  CG1 VAL J 291      11.040  11.618 -17.772  0.99 91.86           C  
ATOM   2156  CG2 VAL J 291      12.998  13.120 -18.226  0.98 92.89           C  
ATOM   2157  N   PRO J 292      12.038   8.790 -20.369  0.98 92.25           N  
ATOM   2158  CA  PRO J 292      11.095   7.868 -21.009  0.98 91.23           C  
ATOM   2159  C   PRO J 292       9.976   7.465 -20.057  0.98 91.76           C  
ATOM   2160  O   PRO J 292      10.218   7.178 -18.885  0.98 90.33           O  
ATOM   2161  CB  PRO J 292      11.976   6.668 -21.373  0.98 88.41           C  
ATOM   2162  CG  PRO J 292      13.077   6.691 -20.364  0.98 86.05           C  
ATOM   2163  CD  PRO J 292      13.303   8.141 -20.012  0.98 90.32           C  
ATOM   2164  N   THR J 293       8.756   7.470 -20.558  0.97 90.88           N  
ATOM   2165  CA  THR J 293       7.594   6.994 -19.818  0.97 90.29           C  
ATOM   2166  C   THR J 293       6.758   6.120 -20.737  0.97 90.27           C  
ATOM   2167  O   THR J 293       7.048   6.005 -21.928  0.97 88.70           O  
ATOM   2168  CB  THR J 293       6.713   8.150 -19.298  0.97 88.05           C  
ATOM   2169  OG1 THR J 293       6.020   8.753 -20.396  0.96 84.93           O  
ATOM   2170  CG2 THR J 293       7.540   9.204 -18.571  0.96 83.95           C  
ATOM   2171  N   SER J 294       5.706   5.527 -20.185  0.96 88.27           N  
ATOM   2172  CA  SER J 294       4.782   4.744 -20.994  0.97 87.05           C  
ATOM   2173  C   SER J 294       4.089   5.618 -22.038  0.96 86.69           C  
ATOM   2174  O   SER J 294       3.594   5.108 -23.044  0.96 82.04           O  
ATOM   2175  CB  SER J 294       3.747   4.055 -20.103  0.96 84.70           C  
ATOM   2176  OG  SER J 294       3.008   5.002 -19.346  0.91 78.42           O  
ATOM   2177  N   SER J 295       4.074   6.926 -21.799  0.96 83.89           N  
ATOM   2178  CA  SER J 295       3.478   7.892 -22.719  0.96 81.95           C  
ATOM   2179  C   SER J 295       4.497   8.488 -23.693  0.96 84.00           C  
ATOM   2180  O   SER J 295       4.158   9.395 -24.460  0.96 81.45           O  
ATOM   2181  CB  SER J 295       2.797   9.015 -21.938  0.95 76.90           C  
ATOM   2182  OG  SER J 295       1.848   8.496 -21.016  0.91 72.75           O  
ATOM   2183  N   GLY J 296       5.737   8.006 -23.662  0.98 85.84           N  
ATOM   2184  CA  GLY J 296       6.792   8.500 -24.535  0.99 87.11           C  
ATOM   2185  C   GLY J 296       7.822   9.347 -23.810  0.98 90.99           C  
ATOM   2186  O   GLY J 296       7.835   9.410 -22.582  0.98 90.21           O  
ATOM   2187  N   GLU J 297       8.698  10.000 -24.586  1.00 93.27           N  
ATOM   2188  CA  GLU J 297       9.733  10.875 -24.028  1.00 94.52           C  
ATOM   2189  C   GLU J 297       9.119  12.214 -23.621  1.00 95.91           C  
ATOM   2190  O   GLU J 297       8.527  12.900 -24.446  1.00 95.22           O  
ATOM   2191  CB  GLU J 297      10.844  11.106 -25.054  0.99 91.75           C  
ATOM   2192  CG  GLU J 297      11.685   9.870 -25.374  0.96 83.70           C  
ATOM   2193  CD  GLU J 297      12.761   9.586 -24.333  0.96 77.62           C  
ATOM   2194  OE1 GLU J 297      13.048  10.481 -23.510  0.96 73.27           O  
ATOM   2195  OE2 GLU J 297      13.324   8.476 -24.353  0.96 74.68           O  
ATOM   2196  N   LEU J 298       9.288  12.593 -22.367  1.00 97.21           N  
ATOM   2197  CA  LEU J 298       8.662  13.804 -21.847  1.00 97.55           C  
ATOM   2198  C   LEU J 298       9.493  15.058 -22.055  1.00 98.13           C  
ATOM   2199  O   LEU J 298      10.716  15.051 -21.898  1.00 97.74           O  
ATOM   2200  CB  LEU J 298       8.391  13.678 -20.344  1.00 95.83           C  
ATOM   2201  CG  LEU J 298       7.301  12.725 -19.868  1.00 90.88           C  
ATOM   2202  CD1 LEU J 298       7.147  12.863 -18.352  1.00 89.69           C  
ATOM   2203  CD2 LEU J 298       5.979  12.993 -20.569  1.00 90.00           C  
ATOM   2204  N   TRP J 299       8.800  16.143 -22.371  1.00 98.63           N  
ATOM   2205  CA  TRP J 299       9.328  17.491 -22.228  1.00 98.67           C  
ATOM   2206  C   TRP J 299       8.925  17.999 -20.854  1.00 98.64           C  
ATOM   2207  O   TRP J 299       7.906  17.585 -20.300  1.00 98.57           O  
ATOM   2208  CB  TRP J 299       8.760  18.403 -23.315  1.00 98.70           C  
ATOM   2209  CG  TRP J 299       9.261  18.060 -24.680  1.00 98.69           C  
ATOM   2210  CD1 TRP J 299       8.857  17.018 -25.466  1.00 98.53           C  
ATOM   2211  CD2 TRP J 299      10.279  18.743 -25.415  1.00 98.66           C  
ATOM   2212  NE1 TRP J 299       9.568  17.013 -26.646  1.00 98.34           N  
ATOM   2213  CE2 TRP J 299      10.442  18.061 -26.638  1.00 98.46           C  
ATOM   2214  CE3 TRP J 299      11.066  19.872 -25.153  1.00 98.50           C  
ATOM   2215  CZ2 TRP J 299      11.374  18.468 -27.599  1.00 98.25           C  
ATOM   2216  CZ3 TRP J 299      11.990  20.276 -26.112  1.00 98.33           C  
ATOM   2217  CH2 TRP J 299      12.132  19.578 -27.315  1.00 98.21           C  
ATOM   2218  N   ILE J 300       9.720  18.896 -20.294  1.00 98.72           N  
ATOM   2219  CA  ILE J 300       9.377  19.504 -19.010  1.00 98.79           C  
ATOM   2220  C   ILE J 300       9.321  21.012 -19.175  1.00 98.87           C  
ATOM   2221  O   ILE J 300      10.327  21.659 -19.489  1.00 98.87           O  
ATOM   2222  CB  ILE J 300      10.368  19.123 -17.890  1.00 98.69           C  
ATOM   2223  CG1 ILE J 300      10.504  17.597 -17.783  1.00 98.38           C  
ATOM   2224  CG2 ILE J 300       9.905  19.731 -16.562  1.00 98.50           C  
ATOM   2225  CD1 ILE J 300      11.474  17.127 -16.696  1.00 97.81           C  
ATOM   2226  N   LEU J 301       8.126  21.560 -18.981  1.00 98.93           N  
ATOM   2227  CA  LEU J 301       7.929  23.003 -18.972  1.00 98.96           C  
ATOM   2228  C   LEU J 301       8.231  23.482 -17.560  1.00 98.96           C  
ATOM   2229  O   LEU J 301       7.366  23.471 -16.681  1.00 98.91           O  
ATOM   2230  CB  LEU J 301       6.494  23.348 -19.392  1.00 98.93           C  
ATOM   2231  CG  LEU J 301       6.079  22.853 -20.783  1.00 98.68           C  
ATOM   2232  CD1 LEU J 301       4.627  23.228 -21.064  1.00 98.47           C  
ATOM   2233  CD2 LEU J 301       6.992  23.413 -21.866  1.00 98.36           C  
ATOM   2234  N   GLY J 302       9.489  23.855 -17.352  1.00 98.90           N  
ATOM   2235  CA  GLY J 302       9.958  24.262 -16.038  1.00 98.92           C  
ATOM   2236  C   GLY J 302       9.789  25.743 -15.783  1.00 98.95           C  
ATOM   2237  O   GLY J 302       8.986  26.418 -16.430  1.00 98.91           O  
ATOM   2238  N   ASP J 303      10.568  26.263 -14.840  1.00 98.88           N  
ATOM   2239  CA  ASP J 303      10.391  27.642 -14.394  1.00 98.87           C  
ATOM   2240  C   ASP J 303      10.603  28.668 -15.503  1.00 98.89           C  
ATOM   2241  O   ASP J 303       9.994  29.739 -15.473  1.00 98.84           O  
ATOM   2242  CB  ASP J 303      11.324  27.946 -13.217  1.00 98.80           C  
ATOM   2243  CG  ASP J 303      11.034  27.086 -11.994  1.00 98.66           C  
ATOM   2244  OD1 ASP J 303       9.905  26.555 -11.873  1.00 98.01           O  
ATOM   2245  OD2 ASP J 303      11.944  26.941 -11.151  1.00 98.00           O  
ATOM   2246  N   VAL J 304      11.450  28.369 -16.478  1.00 98.83           N  
ATOM   2247  CA  VAL J 304      11.635  29.270 -17.624  1.00 98.84           C  
ATOM   2248  C   VAL J 304      10.293  29.552 -18.307  1.00 98.88           C  
ATOM   2249  O   VAL J 304      10.019  30.683 -18.717  1.00 98.80           O  
ATOM   2250  CB  VAL J 304      12.664  28.685 -18.623  1.00 98.71           C  
ATOM   2251  CG1 VAL J 304      12.609  29.400 -19.975  1.00 98.00           C  
ATOM   2252  CG2 VAL J 304      14.073  28.780 -18.038  1.00 98.20           C  
ATOM   2253  N   PHE J 305       9.455  28.529 -18.409  1.00 98.94           N  
ATOM   2254  CA  PHE J 305       8.125  28.683 -18.995  1.00 98.95           C  
ATOM   2255  C   PHE J 305       7.149  29.329 -18.008  1.00 98.95           C  
ATOM   2256  O   PHE J 305       6.433  30.275 -18.348  1.00 98.93           O  
ATOM   2257  CB  PHE J 305       7.597  27.319 -19.455  1.00 98.95           C  
ATOM   2258  CG  PHE J 305       6.261  27.378 -20.145  1.00 98.95           C  
ATOM   2259  CD1 PHE J 305       6.178  27.616 -21.510  1.00 98.87           C  
ATOM   2260  CD2 PHE J 305       5.090  27.197 -19.432  1.00 98.87           C  
ATOM   2261  CE1 PHE J 305       4.949  27.671 -22.155  1.00 98.83           C  
ATOM   2262  CE2 PHE J 305       3.855  27.250 -20.066  1.00 98.81           C  
ATOM   2263  CZ  PHE J 305       3.787  27.488 -21.428  1.00 98.87           C  
ATOM   2264  N   ILE J 306       7.124  28.826 -16.785  1.00 98.94           N  
ATOM   2265  CA  ILE J 306       6.135  29.268 -15.799  1.00 98.94           C  
ATOM   2266  C   ILE J 306       6.319  30.743 -15.421  1.00 98.91           C  
ATOM   2267  O   ILE J 306       5.344  31.428 -15.107  1.00 98.81           O  
ATOM   2268  CB  ILE J 306       6.150  28.339 -14.565  1.00 98.93           C  
ATOM   2269  CG1 ILE J 306       5.784  26.907 -14.989  1.00 98.81           C  
ATOM   2270  CG2 ILE J 306       5.166  28.821 -13.492  1.00 98.86           C  
ATOM   2271  CD1 ILE J 306       6.023  25.853 -13.916  1.00 98.66           C  
ATOM   2272  N   ARG J 307       7.547  31.265 -15.484  1.00 98.87           N  
ATOM   2273  CA  ARG J 307       7.755  32.698 -15.245  1.00 98.81           C  
ATOM   2274  C   ARG J 307       6.961  33.570 -16.213  1.00 98.81           C  
ATOM   2275  O   ARG J 307       6.620  34.707 -15.888  1.00 98.68           O  
ATOM   2276  CB  ARG J 307       9.244  33.072 -15.333  1.00 98.54           C  
ATOM   2277  CG  ARG J 307      10.017  32.859 -14.038  1.00 97.28           C  
ATOM   2278  CD  ARG J 307      11.399  33.526 -14.090  1.00 97.49           C  
ATOM   2279  NE  ARG J 307      12.321  32.806 -14.968  1.00 97.35           N  
ATOM   2280  CZ  ARG J 307      13.050  31.761 -14.597  1.00 97.89           C  
ATOM   2281  NH1 ARG J 307      12.976  31.289 -13.361  1.00 94.16           N  
ATOM   2282  NH2 ARG J 307      13.854  31.173 -15.468  1.00 94.75           N  
ATOM   2283  N   GLN J 308       6.680  33.058 -17.389  1.00 98.87           N  
ATOM   2284  CA  GLN J 308       5.953  33.816 -18.405  1.00 98.88           C  
ATOM   2285  C   GLN J 308       4.448  33.565 -18.385  1.00 98.90           C  
ATOM   2286  O   GLN J 308       3.688  34.357 -18.954  1.00 98.84           O  
ATOM   2287  CB  GLN J 308       6.502  33.482 -19.801  1.00 98.80           C  
ATOM   2288  CG  GLN J 308       8.003  33.689 -19.941  1.00 98.24           C  
ATOM   2289  CD  GLN J 308       8.423  35.113 -19.628  1.00 97.76           C  
ATOM   2290  OE1 GLN J 308       7.828  36.073 -20.121  1.00 92.94           O  
ATOM   2291  NE2 GLN J 308       9.451  35.263 -18.802  1.00 91.09           N  
ATOM   2292  N   TYR J 309       4.022  32.482 -17.739  1.00 98.95           N  
ATOM   2293  CA  TYR J 309       2.619  32.069 -17.750  1.00 98.96           C  
ATOM   2294  C   TYR J 309       2.149  31.666 -16.360  1.00 98.96           C  
ATOM   2295  O   TYR J 309       2.566  30.637 -15.821  1.00 98.94           O  
ATOM   2296  CB  TYR J 309       2.406  30.931 -18.764  1.00 98.96           C  
ATOM   2297  CG  TYR J 309       2.687  31.404 -20.170  1.00 98.97           C  
ATOM   2298  CD1 TYR J 309       1.758  32.188 -20.847  1.00 98.93           C  
ATOM   2299  CD2 TYR J 309       3.895  31.131 -20.791  1.00 98.94           C  
ATOM   2300  CE1 TYR J 309       2.026  32.683 -22.117  1.00 98.91           C  
ATOM   2301  CE2 TYR J 309       4.173  31.623 -22.063  1.00 98.91           C  
ATOM   2302  CZ  TYR J 309       3.236  32.398 -22.715  1.00 98.92           C  
ATOM   2303  OH  TYR J 309       3.505  32.900 -23.966  1.00 98.85           O  
ATOM   2304  N   TYR J 310       1.255  32.506 -15.793  1.00 98.96           N  
ATOM   2305  CA  TYR J 310       0.561  32.146 -14.561  1.00 98.97           C  
ATOM   2306  C   TYR J 310      -0.147  30.818 -14.791  1.00 98.97           C  
ATOM   2307  O   TYR J 310      -0.816  30.639 -15.816  1.00 98.95           O  
ATOM   2308  CB  TYR J 310      -0.445  33.236 -14.209  1.00 98.94           C  
ATOM   2309  CG  TYR J 310      -1.213  33.035 -12.916  1.00 98.92           C  
ATOM   2310  CD1 TYR J 310      -0.594  33.193 -11.684  1.00 98.79           C  
ATOM   2311  CD2 TYR J 310      -2.567  32.723 -12.933  1.00 98.80           C  
ATOM   2312  CE1 TYR J 310      -1.303  33.053 -10.498  1.00 98.71           C  
ATOM   2313  CE2 TYR J 310      -3.289  32.580 -11.749  1.00 98.66           C  
ATOM   2314  CZ  TYR J 310      -2.650  32.752 -10.537  1.00 98.75           C  
ATOM   2315  OH  TYR J 310      -3.362  32.621  -9.362  1.00 98.37           O  
ATOM   2316  N   THR J 311       0.008  29.901 -13.840  1.00 98.98           N  
ATOM   2317  CA  THR J 311      -0.443  28.533 -14.055  1.00 98.98           C  
ATOM   2318  C   THR J 311      -1.387  28.084 -12.955  1.00 98.99           C  
ATOM   2319  O   THR J 311      -1.087  28.215 -11.766  1.00 98.98           O  
ATOM   2320  CB  THR J 311       0.758  27.571 -14.141  1.00 98.96           C  
ATOM   2321  OG1 THR J 311       1.677  28.036 -15.147  1.00 98.48           O  
ATOM   2322  CG2 THR J 311       0.308  26.163 -14.503  1.00 98.57           C  
ATOM   2323  N   VAL J 312      -2.538  27.552 -13.374  1.00 98.99           N  
ATOM   2324  CA  VAL J 312      -3.531  26.985 -12.467  1.00 98.99           C  
ATOM   2325  C   VAL J 312      -3.531  25.473 -12.635  1.00 98.99           C  
ATOM   2326  O   VAL J 312      -3.585  24.962 -13.755  1.00 98.98           O  
ATOM   2327  CB  VAL J 312      -4.944  27.543 -12.746  1.00 98.97           C  
ATOM   2328  CG1 VAL J 312      -5.965  26.943 -11.773  1.00 98.79           C  
ATOM   2329  CG2 VAL J 312      -4.946  29.067 -12.656  1.00 98.85           C  
ATOM   2330  N   PHE J 313      -3.479  24.774 -11.515  1.00 98.99           N  
ATOM   2331  CA  PHE J 313      -3.482  23.318 -11.487  1.00 98.99           C  
ATOM   2332  C   PHE J 313      -4.817  22.878 -10.896  1.00 98.99           C  
ATOM   2333  O   PHE J 313      -5.012  22.901  -9.679  1.00 98.97           O  
ATOM   2334  CB  PHE J 313      -2.298  22.823 -10.653  1.00 98.99           C  
ATOM   2335  CG  PHE J 313      -0.950  23.226 -11.200  1.00 98.99           C  
ATOM   2336  CD1 PHE J 313      -0.396  24.466 -10.890  1.00 98.98           C  
ATOM   2337  CD2 PHE J 313      -0.236  22.370 -12.028  1.00 98.98           C  
ATOM   2338  CE1 PHE J 313       0.849  24.840 -11.392  1.00 98.97           C  
ATOM   2339  CE2 PHE J 313       1.011  22.732 -12.532  1.00 98.97           C  
ATOM   2340  CZ  PHE J 313       1.553  23.970 -12.214  1.00 98.98           C  
ATOM   2341  N   ASP J 314      -5.744  22.495 -11.763  1.00 98.98           N  
ATOM   2342  CA  ASP J 314      -7.140  22.248 -11.388  1.00 98.98           C  
ATOM   2343  C   ASP J 314      -7.401  20.755 -11.208  1.00 98.98           C  
ATOM   2344  O   ASP J 314      -7.585  20.021 -12.184  1.00 98.95           O  
ATOM   2345  CB  ASP J 314      -8.070  22.844 -12.455  1.00 98.96           C  
ATOM   2346  CG  ASP J 314      -9.546  22.720 -12.113  1.00 98.89           C  
ATOM   2347  OD1 ASP J 314      -9.895  22.048 -11.118  1.00 98.52           O  
ATOM   2348  OD2 ASP J 314     -10.372  23.297 -12.858  1.00 98.43           O  
ATOM   2349  N   ARG J 315      -7.433  20.324  -9.956  1.00 98.96           N  
ATOM   2350  CA  ARG J 315      -7.688  18.924  -9.652  1.00 98.95           C  
ATOM   2351  C   ARG J 315      -9.155  18.549  -9.835  1.00 98.96           C  
ATOM   2352  O   ARG J 315      -9.462  17.405 -10.165  1.00 98.88           O  
ATOM   2353  CB  ARG J 315      -7.230  18.599  -8.226  1.00 98.76           C  
ATOM   2354  CG  ARG J 315      -5.707  18.511  -8.084  1.00 97.88           C  
ATOM   2355  CD  ARG J 315      -5.149  17.217  -8.690  1.00 97.69           C  
ATOM   2356  NE  ARG J 315      -5.779  16.048  -8.086  1.00 97.86           N  
ATOM   2357  CZ  ARG J 315      -5.430  15.521  -6.910  1.00 98.31           C  
ATOM   2358  NH1 ARG J 315      -4.427  16.030  -6.212  1.00 96.34           N  
ATOM   2359  NH2 ARG J 315      -6.107  14.486  -6.430  1.00 96.01           N  
ATOM   2360  N   ALA J 316     -10.063  19.501  -9.634  1.00 98.93           N  
ATOM   2361  CA  ALA J 316     -11.493  19.223  -9.783  1.00 98.90           C  
ATOM   2362  C   ALA J 316     -11.835  18.785 -11.203  1.00 98.93           C  
ATOM   2363  O   ALA J 316     -12.648  17.875 -11.403  1.00 98.74           O  
ATOM   2364  CB  ALA J 316     -12.315  20.453  -9.403  1.00 98.69           C  
ATOM   2365  N   ASN J 317     -11.203  19.429 -12.182  1.00 98.94           N  
ATOM   2366  CA  ASN J 317     -11.501  19.172 -13.587  1.00 98.95           C  
ATOM   2367  C   ASN J 317     -10.347  18.549 -14.364  1.00 98.97           C  
ATOM   2368  O   ASN J 317     -10.478  18.311 -15.567  1.00 98.89           O  
ATOM   2369  CB  ASN J 317     -11.952  20.473 -14.256  1.00 98.90           C  
ATOM   2370  CG  ASN J 317     -13.195  21.047 -13.611  1.00 98.65           C  
ATOM   2371  OD1 ASN J 317     -14.254  20.427 -13.619  1.00 95.06           O  
ATOM   2372  ND2 ASN J 317     -13.076  22.226 -13.025  1.00 94.84           N  
ATOM   2373  N   ASN J 318      -9.226  18.296 -13.689  1.00 98.97           N  
ATOM   2374  CA  ASN J 318      -8.034  17.720 -14.313  1.00 98.97           C  
ATOM   2375  C   ASN J 318      -7.587  18.522 -15.528  1.00 98.98           C  
ATOM   2376  O   ASN J 318      -7.444  17.994 -16.637  1.00 98.92           O  
ATOM   2377  CB  ASN J 318      -8.259  16.242 -14.645  1.00 98.92           C  
ATOM   2378  CG  ASN J 318      -8.428  15.405 -13.400  1.00 98.68           C  
ATOM   2379  OD1 ASN J 318      -7.606  15.466 -12.484  1.00 95.02           O  
ATOM   2380  ND2 ASN J 318      -9.501  14.632 -13.341  1.00 94.90           N  
ATOM   2381  N   LYS J 319      -7.379  19.812 -15.284  1.00 98.95           N  
ATOM   2382  CA  LYS J 319      -6.933  20.734 -16.320  1.00 98.94           C  
ATOM   2383  C   LYS J 319      -5.839  21.650 -15.793  1.00 98.97           C  
ATOM   2384  O   LYS J 319      -5.776  21.935 -14.592  1.00 98.94           O  
ATOM   2385  CB  LYS J 319      -8.099  21.586 -16.831  1.00 98.73           C  
ATOM   2386  CG  LYS J 319      -9.134  20.814 -17.633  0.99 95.81           C  
ATOM   2387  CD  LYS J 319     -10.311  21.698 -18.028  0.98 92.78           C  
ATOM   2388  CE  LYS J 319     -11.317  20.921 -18.870  0.98 87.22           C  
ATOM   2389  NZ  LYS J 319     -12.478  21.764 -19.271  0.97 78.51           N  
ATOM   2390  N   VAL J 320      -4.996  22.115 -16.711  1.00 98.98           N  
ATOM   2391  CA  VAL J 320      -4.010  23.149 -16.418  1.00 98.98           C  
ATOM   2392  C   VAL J 320      -4.493  24.435 -17.072  1.00 98.98           C  
ATOM   2393  O   VAL J 320      -4.846  24.437 -18.252  1.00 98.95           O  
ATOM   2394  CB  VAL J 320      -2.613  22.763 -16.947  1.00 98.95           C  
ATOM   2395  CG1 VAL J 320      -1.623  23.914 -16.764  1.00 98.64           C  
ATOM   2396  CG2 VAL J 320      -2.111  21.506 -16.242  1.00 98.74           C  
ATOM   2397  N   GLY J 321      -4.532  25.519 -16.302  1.00 98.98           N  
ATOM   2398  CA  GLY J 321      -4.900  26.822 -16.837  1.00 98.98           C  
ATOM   2399  C   GLY J 321      -3.664  27.669 -17.045  1.00 98.98           C  
ATOM   2400  O   GLY J 321      -2.796  27.717 -16.172  1.00 98.95           O  
ATOM   2401  N   LEU J 322      -3.578  28.336 -18.199  1.00 98.98           N  
ATOM   2402  CA  LEU J 322      -2.419  29.152 -18.548  1.00 98.98           C  
ATOM   2403  C   LEU J 322      -2.851  30.523 -19.045  1.00 98.98           C  
ATOM   2404  O   LEU J 322      -3.786  30.632 -19.836  1.00 98.92           O  
ATOM   2405  CB  LEU J 322      -1.592  28.469 -19.644  1.00 98.96           C  
ATOM   2406  CG  LEU J 322      -0.953  27.122 -19.306  1.00 98.80           C  
ATOM   2407  CD1 LEU J 322      -0.413  26.470 -20.577  1.00 98.72           C  
ATOM   2408  CD2 LEU J 322       0.156  27.294 -18.281  1.00 98.68           C  
ATOM   2409  N   ALA J 323      -2.158  31.559 -18.596  1.00 98.96           N  
ATOM   2410  CA  ALA J 323      -2.358  32.909 -19.120  1.00 98.95           C  
ATOM   2411  C   ALA J 323      -1.074  33.711 -18.940  1.00 98.96           C  
ATOM   2412  O   ALA J 323      -0.339  33.476 -17.978  1.00 98.90           O  
ATOM   2413  CB  ALA J 323      -3.517  33.609 -18.406  1.00 98.85           C  
ATOM   2414  N   PRO J 324      -0.796  34.657 -19.840  1.00 98.93           N  
ATOM   2415  CA  PRO J 324       0.425  35.465 -19.699  1.00 98.92           C  
ATOM   2416  C   PRO J 324       0.445  36.220 -18.373  1.00 98.92           C  
ATOM   2417  O   PRO J 324      -0.586  36.749 -17.946  1.00 98.81           O  
ATOM   2418  CB  PRO J 324       0.348  36.453 -20.876  1.00 98.80           C  
ATOM   2419  CG  PRO J 324      -0.591  35.822 -21.854  1.00 97.97           C  
ATOM   2420  CD  PRO J 324      -1.571  35.044 -21.031  1.00 98.83           C  
ATOM   2421  N   VAL J 325       1.609  36.271 -17.739  1.00 98.82           N  
ATOM   2422  CA  VAL J 325       1.716  37.007 -16.479  1.00 98.69           C  
ATOM   2423  C   VAL J 325       1.505  38.500 -16.713  1.00 98.58           C  
ATOM   2424  O   VAL J 325       1.832  39.036 -17.777  1.00 97.97           O  
ATOM   2425  CB  VAL J 325       3.066  36.773 -15.765  1.00 98.27           C  
ATOM   2426  CG1 VAL J 325       3.186  35.325 -15.312  1.00 95.59           C  
ATOM   2427  CG2 VAL J 325       4.238  37.184 -16.651  1.00 95.53           C  
ATOM   2428  N   ALA J 326       0.928  39.146 -15.704  0.98 97.56           N  
ATOM   2429  CA  ALA J 326       0.692  40.584 -15.757  0.98 97.16           C  
ATOM   2430  C   ALA J 326       1.999  41.367 -15.599  0.98 95.47           C  
ATOM   2431  O   ALA J 326       2.961  40.857 -15.005  0.98 90.71           O  
ATOM   2432  CB  ALA J 326      -0.307  41.001 -14.680  0.98 95.56           C  
ATOM   2433  OXT ALA J 326       2.094  42.505 -16.055  0.95 91.74           O  
TER    2434      ALA J 326                                                      
ENDMDL                                                                          
END                                                                             
