# Supplementary material for: Accurate structure prediction of biomolecular interactions with AlphaFold 3
Source: Nature. 2024 May 8;630(8016):493–500. doi: 10.1038/s41586-024-07487-w (PMC11168924; doi:10.1038/s41586-024-07487-w)
Supplement: Supplementary file 3 — AF3 predictions for the Posebusters benchmark and outputs of the Posebusters checks for those predictions. [file 41586_2024_7487_MOESM3_ESM.zip › 6XCT_478_pred_lig_pose.sdf]

6XCT_478_A_401
     RDKit          3D

 35 37  0  0  0  0  0  0  0  0999 V2000
    9.1994   10.5948   -9.9074 C   0  0  0  0  0  0  0  0  0  0  0  0
    9.7424   11.3123   -7.7346 C   0  0  0  0  0  0  0  0  0  0  0  0
   10.7032   13.6963  -10.0449 C   0  0  0  0  0  0  0  0  0  0  0  0
   10.0785   11.5682   -9.1676 C   0  0  2  0  0  0  0  0  0  0  0  0
   11.1650   15.8621  -11.0702 C   0  0  2  0  0  0  0  0  0  0  0  0
   11.1785   17.1599  -10.2636 C   0  0  1  0  0  0  0  0  0  0  0  0
   10.7265   16.0489  -12.5168 C   0  0  0  0  0  0  0  0  0  0  0  0
   10.7724   14.7449  -13.2502 C   0  0  0  0  0  0  0  0  0  0  0  0
   11.9870   14.1769  -13.5996 C   0  0  0  0  0  0  0  0  0  0  0  0
    9.5898   14.0490  -13.5397 C   0  0  0  0  0  0  0  0  0  0  0  0
   12.0094   12.9591  -14.2630 C   0  0  0  0  0  0  0  0  0  0  0  0
    9.6402   12.8384  -14.1980 C   0  0  0  0  0  0  0  0  0  0  0  0
   10.8530   12.2966  -14.5379 C   0  0  0  0  0  0  0  0  0  0  0  0
   12.3398   18.0825  -10.6648 C   0  0  0  0  0  0  0  0  0  0  0  0
   14.1013   18.5929   -8.9878 C   0  0  0  0  0  0  0  0  0  0  0  0
   13.1912   18.6266   -7.7735 C   0  0  0  0  0  0  0  0  0  0  0  0
   15.7925   17.9080  -11.6978 C   0  0  0  0  0  0  0  0  0  0  0  0
   15.4354   18.3935  -12.9351 C   0  0  0  0  0  0  0  0  0  0  0  0
   16.2885   19.2423  -13.6121 C   0  0  0  0  0  0  0  0  0  0  0  0
   17.5041   19.5864  -13.0586 C   0  0  0  0  0  0  0  0  0  0  0  0
   17.8581   19.0764  -11.8208 C   0  0  0  0  0  0  0  0  0  0  0  0
   17.0031   18.2278  -11.1417 C   0  0  0  0  0  0  0  0  0  0  0  0
   13.1015   17.2574   -7.1196 C   0  0  0  0  0  0  0  0  0  0  0  0
   13.7139   19.6605   -6.8086 C   0  0  0  0  0  0  0  0  0  0  0  0
    8.3008   10.9373   -7.7517 C   0  0  0  0  0  0  0  0  0  0  0  0
   10.2765   14.9116  -10.4060 N   0  0  0  0  0  0  0  0  0  0  0  0
   13.5952   17.7050  -10.0147 N   0  0  0  0  0  0  0  0  0  0  0  0
   18.3742   20.4376  -13.7324 N   0  0  0  0  0  0  0  0  0  0  0  0
    9.7259   12.9055   -9.5031 O   0  0  0  0  0  0  0  0  0  0  0  0
   11.8500   13.2937  -10.1885 O   0  0  0  0  0  0  0  0  0  0  0  0
    9.9437   17.8497  -10.4675 O   0  0  0  0  0  0  0  0  0  0  0  0
   14.0881   16.0660  -11.8632 O   0  0  0  0  0  0  0  0  0  0  0  0
   15.4938   16.1043   -9.8916 O   0  0  0  0  0  0  0  0  0  0  0  0
    7.9950   10.5776   -9.1139 O   0  0  0  0  0  0  0  0  0  0  0  0
   14.7306   16.8307  -10.8579 S   0  0  0  0  0  6  0  0  0  0  0  0
  1  4  1  0
  2  4  1  0
  5  6  1  0
  5  7  1  6
  7  8  1  0
  8  9  2  0
  8 10  1  0
  9 11  1  0
 10 12  2  0
 11 13  2  0
 12 13  1  0
  6 14  1  0
 15 16  1  0
 17 18  2  0
 18 19  1  0
 19 20  2  0
 20 21  1  0
 17 22  1  0
 21 22  2  0
 16 23  1  0
 16 24  1  0
  2 25  1  0
  3 26  1  0
  5 26  1  0
 14 27  1  0
 15 27  1  0
 20 28  1  0
  3 29  1  0
  4 29  1  6
  3 30  2  0
  6 31  1  6
  1 34  1  0
 25 34  1  0
 17 35  1  0
 27 35  1  0
 32 35  2  0
 33 35  2  0
M  END
