# Supplementary material for: Accurate structure prediction of biomolecular interactions with AlphaFold 3
Source: Nature. 2024 May 8;630(8016):493–500. doi: 10.1038/s41586-024-07487-w (PMC11168924; doi:10.1038/s41586-024-07487-w)
Supplement: Supplementary file 3 — AF3 predictions for the Posebusters benchmark and outputs of the Posebusters checks for those predictions. [file 41586_2024_7487_MOESM3_ESM.zip › 6XG5_TOP_pred_context_pose.pdb]

TITLE     6XG5                                                                  
REVDAT   1   01-OCT-21         0                                                
REMARK   6                                                                      
REMARK   6 PDB GENERATED WITH DEEPMIND STRUCTURE CLASS VERSION 1.0.2.           
SEQRES   1 J  165  MET ILE SER LEU ILE ALA ALA LEU ALA VAL ASP ARG VAL          
SEQRES   2 J  165  ILE GLY MET GLU ASN ALA MET PRO TRP ASN LEU PRO ALA          
SEQRES   3 J  165  ASP LEU ALA TRP PHE LYS ARG ASN THR LEU ASN LYS PRO          
SEQRES   4 J  165  VAL ILE MET GLY ARG HIS THR TRP GLU SER ILE GLY ARG          
SEQRES   5 J  165  PRO LEU PRO GLY ARG LYS ASN ILE ILE LEU SER SER GLN          
SEQRES   6 J  165  PRO GLY THR ASP ASP ARG VAL THR TRP VAL LYS SER VAL          
SEQRES   7 J  165  ASP GLU ALA ILE ALA ALA CYS GLY ASP VAL PRO GLU ILE          
SEQRES   8 J  165  MET VAL ILE GLY GLY GLY ARG VAL TYR GLU GLN PHE LEU          
SEQRES   9 J  165  PRO LYS ALA GLN LYS LEU TYR LEU THR HIS ILE ASP ALA          
SEQRES  10 J  165  GLU VAL GLU GLY ASP THR HIS PHE PRO ASP TYR GLU PRO          
SEQRES  11 J  165  ASP ASP TRP GLU SER VAL PHE SER GLU PHE HIS ASP ALA          
SEQRES  12 J  165  ASP ALA GLN ASN SER HIS SER TYR CYS PHE GLU ILE LEU          
SEQRES  13 J  165  GLU ARG ARG HIS HIS HIS HIS HIS HIS                          
HET    NDP  Q   1      48                                                       
HET     CL  F   1       1                                                       
HETNAM     NDP ?                                                                
HETNAM      CL ?                                                                
MODEL        1                                                                  
ATOM      1  N   MET J   1      -8.818   7.933  11.816  0.99 96.25           N  
ATOM      2  CA  MET J   1      -9.713   8.462  12.858  0.99 97.90           C  
ATOM      3  C   MET J   1      -9.883   9.963  12.681  0.99 98.59           C  
ATOM      4  O   MET J   1      -8.922  10.663  12.346  0.99 98.34           O  
ATOM      5  CB  MET J   1      -9.137   8.189  14.249  0.99 94.46           C  
ATOM      6  CG  MET J   1      -9.974   8.705  15.398  0.98 92.77           C  
ATOM      7  SD  MET J   1      -9.210   8.388  16.998  0.98 93.24           S  
ATOM      8  CE  MET J   1      -7.853   9.532  16.945  0.97 89.26           C  
ATOM      9  N   ILE J   2     -11.092  10.447  12.918  1.00 98.87           N  
ATOM     10  CA  ILE J   2     -11.401  11.873  12.872  1.00 98.91           C  
ATOM     11  C   ILE J   2     -11.617  12.375  14.293  1.00 98.93           C  
ATOM     12  O   ILE J   2     -12.371  11.768  15.065  1.00 98.91           O  
ATOM     13  CB  ILE J   2     -12.644  12.151  12.008  1.00 98.90           C  
ATOM     14  CG1 ILE J   2     -12.359  11.775  10.548  1.00 98.78           C  
ATOM     15  CG2 ILE J   2     -13.089  13.613  12.132  1.00 98.81           C  
ATOM     16  CD1 ILE J   2     -13.590  11.776   9.659  1.00 98.32           C  
ATOM     17  N   SER J   3     -10.973  13.478  14.621  1.00 98.98           N  
ATOM     18  CA  SER J   3     -11.138  14.134  15.912  1.00 98.99           C  
ATOM     19  C   SER J   3     -11.553  15.578  15.713  1.00 98.99           C  
ATOM     20  O   SER J   3     -11.168  16.210  14.730  1.00 98.98           O  
ATOM     21  CB  SER J   3      -9.836  14.101  16.712  1.00 98.98           C  
ATOM     22  OG  SER J   3      -9.387  12.777  16.930  1.00 98.86           O  
ATOM     23  N   LEU J   4     -12.335  16.111  16.658  1.00 98.98           N  
ATOM     24  CA  LEU J   4     -12.644  17.533  16.699  1.00 98.98           C  
ATOM     25  C   LEU J   4     -11.861  18.156  17.838  1.00 98.98           C  
ATOM     26  O   LEU J   4     -11.703  17.537  18.895  1.00 98.96           O  
ATOM     27  CB  LEU J   4     -14.140  17.777  16.928  1.00 98.97           C  
ATOM     28  CG  LEU J   4     -15.084  17.756  15.725  1.00 98.80           C  
ATOM     29  CD1 LEU J   4     -14.914  16.541  14.842  1.00 98.00           C  
ATOM     30  CD2 LEU J   4     -16.531  17.891  16.190  1.00 98.03           C  
ATOM     31  N   ILE J   5     -11.373  19.381  17.628  1.00 98.99           N  
ATOM     32  CA  ILE J   5     -10.741  20.136  18.707  1.00 98.99           C  
ATOM     33  C   ILE J   5     -11.363  21.523  18.748  1.00 98.98           C  
ATOM     34  O   ILE J   5     -11.482  22.192  17.714  1.00 98.96           O  
ATOM     35  CB  ILE J   5      -9.195  20.159  18.597  1.00 98.99           C  
ATOM     36  CG1 ILE J   5      -8.581  20.857  19.815  1.00 98.98           C  
ATOM     37  CG2 ILE J   5      -8.711  20.765  17.277  1.00 98.98           C  
ATOM     38  CD1 ILE J   5      -7.075  20.598  19.986  1.00 98.97           C  
ATOM     39  N   ALA J   6     -11.794  21.942  19.934  1.00 98.94           N  
ATOM     40  CA  ALA J   6     -12.530  23.192  20.092  1.00 98.93           C  
ATOM     41  C   ALA J   6     -12.371  23.735  21.500  1.00 98.89           C  
ATOM     42  O   ALA J   6     -12.178  22.978  22.452  1.00 98.84           O  
ATOM     43  CB  ALA J   6     -14.022  22.988  19.797  1.00 98.91           C  
ATOM     44  N   ALA J   7     -12.494  25.054  21.605  1.00 98.81           N  
ATOM     45  CA  ALA J   7     -12.569  25.744  22.889  1.00 98.73           C  
ATOM     46  C   ALA J   7     -13.979  26.295  23.054  1.00 98.63           C  
ATOM     47  O   ALA J   7     -14.468  27.038  22.194  1.00 98.46           O  
ATOM     48  CB  ALA J   7     -11.531  26.864  22.962  1.00 98.61           C  
ATOM     49  N   LEU J   8     -14.630  25.933  24.158  1.00 98.65           N  
ATOM     50  CA  LEU J   8     -16.027  26.259  24.418  1.00 98.59           C  
ATOM     51  C   LEU J   8     -16.135  27.103  25.680  1.00 98.57           C  
ATOM     52  O   LEU J   8     -15.680  26.684  26.748  1.00 98.33           O  
ATOM     53  CB  LEU J   8     -16.861  24.995  24.648  1.00 98.25           C  
ATOM     54  CG  LEU J   8     -17.232  24.099  23.471  1.00 97.21           C  
ATOM     55  CD1 LEU J   8     -16.018  23.512  22.778  1.00 93.92           C  
ATOM     56  CD2 LEU J   8     -18.149  22.978  23.959  1.00 94.46           C  
ATOM     57  N   ALA J   9     -16.748  28.268  25.564  1.00 98.30           N  
ATOM     58  CA  ALA J   9     -17.130  29.034  26.738  1.00 98.10           C  
ATOM     59  C   ALA J   9     -18.497  28.557  27.230  1.00 98.15           C  
ATOM     60  O   ALA J   9     -19.031  27.551  26.750  1.00 98.07           O  
ATOM     61  CB  ALA J   9     -17.116  30.531  26.423  1.00 97.67           C  
ATOM     62  N   VAL J  10     -19.075  29.266  28.187  1.00 97.94           N  
ATOM     63  CA  VAL J  10     -20.390  28.915  28.709  1.00 97.92           C  
ATOM     64  C   VAL J  10     -21.403  28.868  27.558  1.00 98.11           C  
ATOM     65  O   VAL J  10     -21.329  29.659  26.607  1.00 98.02           O  
ATOM     66  CB  VAL J  10     -20.810  29.915  29.810  1.00 97.48           C  
ATOM     67  CG1 VAL J  10     -22.260  29.714  30.227  1.00 95.61           C  
ATOM     68  CG2 VAL J  10     -19.888  29.775  31.022  1.00 95.72           C  
ATOM     69  N   ASP J  11     -22.328  27.926  27.635  1.00 98.23           N  
ATOM     70  CA  ASP J  11     -23.369  27.723  26.617  1.00 98.10           C  
ATOM     71  C   ASP J  11     -22.813  27.292  25.263  1.00 98.36           C  
ATOM     72  O   ASP J  11     -23.446  27.502  24.225  1.00 98.02           O  
ATOM     73  CB  ASP J  11     -24.263  28.962  26.483  1.00 97.37           C  
ATOM     74  CG  ASP J  11     -25.017  29.275  27.767  1.00 92.99           C  
ATOM     75  OD1 ASP J  11     -25.386  28.322  28.490  0.99 89.49           O  
ATOM     76  OD2 ASP J  11     -25.229  30.471  28.053  0.99 87.85           O  
ATOM     77  N   ARG J  12     -21.647  26.674  25.283  1.00 98.34           N  
ATOM     78  CA  ARG J  12     -20.992  26.140  24.082  1.00 98.43           C  
ATOM     79  C   ARG J  12     -20.625  27.217  23.063  1.00 98.58           C  
ATOM     80  O   ARG J  12     -20.444  26.925  21.877  1.00 98.54           O  
ATOM     81  CB  ARG J  12     -21.813  25.020  23.417  1.00 98.17           C  
ATOM     82  CG  ARG J  12     -22.178  23.863  24.338  1.00 97.15           C  
ATOM     83  CD  ARG J  12     -22.751  22.654  23.569  1.00 95.72           C  
ATOM     84  NE  ARG J  12     -23.506  23.050  22.382  1.00 94.44           N  
ATOM     85  CZ  ARG J  12     -24.780  23.425  22.369  1.00 93.81           C  
ATOM     86  NH1 ARG J  12     -25.495  23.451  23.486  1.00 88.53           N  
ATOM     87  NH2 ARG J  12     -25.340  23.781  21.222  1.00 89.79           N  
ATOM     88  N   VAL J  13     -20.498  28.457  23.508  1.00 97.94           N  
ATOM     89  CA  VAL J  13     -20.070  29.536  22.623  1.00 98.07           C  
ATOM     90  C   VAL J  13     -18.640  29.274  22.149  1.00 98.22           C  
ATOM     91  O   VAL J  13     -17.746  29.033  22.965  1.00 98.22           O  
ATOM     92  CB  VAL J  13     -20.147  30.903  23.336  1.00 97.96           C  
ATOM     93  CG1 VAL J  13     -19.427  31.990  22.534  1.00 97.35           C  
ATOM     94  CG2 VAL J  13     -21.608  31.288  23.576  1.00 97.43           C  
ATOM     95  N   ILE J  14     -18.431  29.340  20.839  1.00 98.30           N  
ATOM     96  CA  ILE J  14     -17.089  29.201  20.277  1.00 98.18           C  
ATOM     97  C   ILE J  14     -16.624  30.432  19.514  1.00 97.66           C  
ATOM     98  O   ILE J  14     -15.423  30.577  19.265  1.00 96.95           O  
ATOM     99  CB  ILE J  14     -16.944  27.952  19.376  1.00 98.13           C  
ATOM    100  CG1 ILE J  14     -17.850  28.021  18.141  1.00 98.05           C  
ATOM    101  CG2 ILE J  14     -17.183  26.675  20.186  1.00 97.86           C  
ATOM    102  CD1 ILE J  14     -17.504  26.977  17.067  1.00 98.18           C  
ATOM    103  N   GLY J  15     -17.545  31.307  19.133  1.00 97.86           N  
ATOM    104  CA  GLY J  15     -17.143  32.439  18.316  1.00 97.67           C  
ATOM    105  C   GLY J  15     -18.138  33.570  18.323  1.00 97.83           C  
ATOM    106  O   GLY J  15     -19.318  33.385  18.623  1.00 97.56           O  
ATOM    107  N   MET J  16     -17.637  34.742  17.968  0.99 96.66           N  
ATOM    108  CA  MET J  16     -18.439  35.941  17.807  0.99 96.54           C  
ATOM    109  C   MET J  16     -17.790  36.802  16.729  0.99 96.14           C  
ATOM    110  O   MET J  16     -16.605  37.138  16.833  0.99 94.72           O  
ATOM    111  CB  MET J  16     -18.523  36.719  19.124  0.99 95.68           C  
ATOM    112  CG  MET J  16     -19.346  37.996  19.053  0.98 94.09           C  
ATOM    113  SD  MET J  16     -21.073  37.673  18.686  0.98 91.60           S  
ATOM    114  CE  MET J  16     -21.714  39.345  18.602  0.98 85.59           C  
ATOM    115  N   GLU J  17     -18.563  37.139  15.696  0.99 96.03           N  
ATOM    116  CA  GLU J  17     -18.091  38.012  14.617  0.99 96.39           C  
ATOM    117  C   GLU J  17     -16.736  37.552  14.069  0.99 96.48           C  
ATOM    118  O   GLU J  17     -15.796  38.342  13.914  0.99 94.12           O  
ATOM    119  CB  GLU J  17     -18.064  39.476  15.081  0.99 95.63           C  
ATOM    120  CG  GLU J  17     -19.459  39.984  15.422  0.97 92.38           C  
ATOM    121  CD  GLU J  17     -19.494  41.422  15.892  0.97 87.27           C  
ATOM    122  OE1 GLU J  17     -18.430  41.975  16.241  0.96 80.13           O  
ATOM    123  OE2 GLU J  17     -20.596  41.998  15.920  0.96 84.17           O  
ATOM    124  N   ASN J  18     -16.653  36.253  13.789  0.97 94.00           N  
ATOM    125  CA  ASN J  18     -15.472  35.641  13.178  0.97 94.62           C  
ATOM    126  C   ASN J  18     -14.216  35.709  14.036  0.97 95.46           C  
ATOM    127  O   ASN J  18     -13.099  35.687  13.512  0.97 93.84           O  
ATOM    128  CB  ASN J  18     -15.225  36.192  11.769  0.97 94.19           C  
ATOM    129  CG  ASN J  18     -16.298  35.747  10.795  0.96 91.84           C  
ATOM    130  OD1 ASN J  18     -16.813  34.630  10.887  0.96 83.71           O  
ATOM    131  ND2 ASN J  18     -16.648  36.624   9.865  0.96 81.25           N  
ATOM    132  N   ALA J  19     -14.408  35.763  15.352  0.97 95.51           N  
ATOM    133  CA  ALA J  19     -13.286  35.705  16.275  0.97 95.57           C  
ATOM    134  C   ALA J  19     -13.670  34.859  17.476  0.97 96.24           C  
ATOM    135  O   ALA J  19     -14.851  34.587  17.709  0.97 95.46           O  
ATOM    136  CB  ALA J  19     -12.876  37.107  16.721  0.97 93.77           C  
ATOM    137  N   MET J  20     -12.667  34.439  18.232  0.98 94.81           N  
ATOM    138  CA  MET J  20     -12.904  33.813  19.524  0.98 94.71           C  
ATOM    139  C   MET J  20     -12.924  34.918  20.574  0.98 94.13           C  
ATOM    140  O   MET J  20     -11.962  35.685  20.675  0.98 93.25           O  
ATOM    141  CB  MET J  20     -11.821  32.781  19.838  0.99 95.06           C  
ATOM    142  CG  MET J  20     -11.835  31.601  18.879  0.98 94.73           C  
ATOM    143  SD  MET J  20     -10.732  30.259  19.364  0.98 93.93           S  
ATOM    144  CE  MET J  20      -9.138  31.071  19.291  0.98 90.04           C  
ATOM    145  N   PRO J  21     -14.001  35.013  21.366  0.99 92.72           N  
ATOM    146  CA  PRO J  21     -14.154  36.153  22.280  0.99 91.56           C  
ATOM    147  C   PRO J  21     -13.432  35.972  23.616  0.99 93.04           C  
ATOM    148  O   PRO J  21     -14.008  36.194  24.686  0.99 91.70           O  
ATOM    149  CB  PRO J  21     -15.671  36.258  22.450  0.99 89.32           C  
ATOM    150  CG  PRO J  21     -16.169  34.871  22.251  0.99 88.03           C  
ATOM    151  CD  PRO J  21     -15.228  34.213  21.264  0.99 92.47           C  
ATOM    152  N   TRP J  22     -12.177  35.575  23.565  0.99 93.96           N  
ATOM    153  CA  TRP J  22     -11.316  35.466  24.735  0.99 94.15           C  
ATOM    154  C   TRP J  22      -9.875  35.438  24.263  0.99 94.18           C  
ATOM    155  O   TRP J  22      -9.597  35.279  23.071  0.99 93.34           O  
ATOM    156  CB  TRP J  22     -11.611  34.206  25.558  0.99 93.99           C  
ATOM    157  CG  TRP J  22     -11.598  32.952  24.739  0.98 95.15           C  
ATOM    158  CD1 TRP J  22     -10.507  32.246  24.316  0.98 94.85           C  
ATOM    159  CD2 TRP J  22     -12.745  32.276  24.213  0.99 96.78           C  
ATOM    160  NE1 TRP J  22     -10.902  31.173  23.563  0.98 95.58           N  
ATOM    161  CE2 TRP J  22     -12.268  31.169  23.487  0.98 96.60           C  
ATOM    162  CE3 TRP J  22     -14.126  32.504  24.298  0.98 96.08           C  
ATOM    163  CZ2 TRP J  22     -13.129  30.288  22.831  0.98 95.74           C  
ATOM    164  CZ3 TRP J  22     -14.978  31.625  23.651  0.98 96.13           C  
ATOM    165  CH2 TRP J  22     -14.480  30.534  22.928  0.98 96.09           C  
ATOM    166  N   ASN J  23      -8.956  35.588  25.211  0.99 93.47           N  
ATOM    167  CA  ASN J  23      -7.523  35.503  24.941  0.99 93.26           C  
ATOM    168  C   ASN J  23      -6.928  34.540  25.956  0.99 94.87           C  
ATOM    169  O   ASN J  23      -6.758  34.886  27.131  0.99 93.52           O  
ATOM    170  CB  ASN J  23      -6.874  36.891  25.044  0.99 89.75           C  
ATOM    171  CG  ASN J  23      -5.412  36.895  24.642  0.97 83.48           C  
ATOM    172  OD1 ASN J  23      -4.839  35.864  24.279  0.97 77.94           O  
ATOM    173  ND2 ASN J  23      -4.790  38.065  24.700  0.97 75.64           N  
ATOM    174  N   LEU J  24      -6.648  33.319  25.509  1.00 97.05           N  
ATOM    175  CA  LEU J  24      -6.150  32.269  26.388  1.00 97.65           C  
ATOM    176  C   LEU J  24      -4.928  31.608  25.772  1.00 98.21           C  
ATOM    177  O   LEU J  24      -5.056  30.617  25.040  1.00 98.14           O  
ATOM    178  CB  LEU J  24      -7.240  31.227  26.650  1.00 96.86           C  
ATOM    179  CG  LEU J  24      -8.253  31.594  27.724  1.00 94.48           C  
ATOM    180  CD1 LEU J  24      -9.413  30.617  27.687  1.00 90.86           C  
ATOM    181  CD2 LEU J  24      -7.617  31.578  29.103  1.00 91.24           C  
ATOM    182  N   PRO J  25      -3.735  32.124  26.068  1.00 98.18           N  
ATOM    183  CA  PRO J  25      -2.522  31.503  25.527  1.00 98.35           C  
ATOM    184  C   PRO J  25      -2.390  30.022  25.856  1.00 98.56           C  
ATOM    185  O   PRO J  25      -1.891  29.251  25.030  1.00 98.50           O  
ATOM    186  CB  PRO J  25      -1.394  32.323  26.175  1.00 97.94           C  
ATOM    187  CG  PRO J  25      -2.003  33.661  26.430  1.00 96.46           C  
ATOM    188  CD  PRO J  25      -3.445  33.388  26.770  1.00 98.09           C  
ATOM    189  N   ALA J  26      -2.835  29.605  27.038  1.00 98.58           N  
ATOM    190  CA  ALA J  26      -2.746  28.195  27.402  1.00 98.64           C  
ATOM    191  C   ALA J  26      -3.579  27.322  26.474  1.00 98.77           C  
ATOM    192  O   ALA J  26      -3.195  26.191  26.171  1.00 98.72           O  
ATOM    193  CB  ALA J  26      -3.174  27.987  28.852  1.00 98.43           C  
ATOM    194  N   ASP J  27      -4.725  27.826  26.021  1.00 98.66           N  
ATOM    195  CA  ASP J  27      -5.531  27.067  25.073  1.00 98.68           C  
ATOM    196  C   ASP J  27      -4.820  26.929  23.738  1.00 98.73           C  
ATOM    197  O   ASP J  27      -4.844  25.863  23.122  1.00 98.73           O  
ATOM    198  CB  ASP J  27      -6.899  27.708  24.849  1.00 98.70           C  
ATOM    199  CG  ASP J  27      -7.664  26.973  23.776  1.00 98.71           C  
ATOM    200  OD1 ASP J  27      -7.965  25.776  23.991  1.00 98.52           O  
ATOM    201  OD2 ASP J  27      -7.894  27.549  22.694  1.00 98.54           O  
ATOM    202  N   LEU J  28      -4.187  27.997  23.281  1.00 98.57           N  
ATOM    203  CA  LEU J  28      -3.485  27.914  22.005  1.00 98.45           C  
ATOM    204  C   LEU J  28      -2.308  26.947  22.087  1.00 98.66           C  
ATOM    205  O   LEU J  28      -1.994  26.267  21.106  1.00 98.63           O  
ATOM    206  CB  LEU J  28      -3.051  29.308  21.541  1.00 97.90           C  
ATOM    207  CG  LEU J  28      -4.213  30.270  21.278  1.00 96.12           C  
ATOM    208  CD1 LEU J  28      -3.686  31.613  20.789  1.00 95.15           C  
ATOM    209  CD2 LEU J  28      -5.221  29.694  20.288  1.00 94.51           C  
ATOM    210  N   ALA J  29      -1.668  26.852  23.249  1.00 98.77           N  
ATOM    211  CA  ALA J  29      -0.602  25.867  23.439  1.00 98.83           C  
ATOM    212  C   ALA J  29      -1.151  24.441  23.410  1.00 98.88           C  
ATOM    213  O   ALA J  29      -0.554  23.541  22.808  1.00 98.85           O  
ATOM    214  CB  ALA J  29       0.143  26.142  24.745  1.00 98.74           C  
ATOM    215  N   TRP J  30      -2.287  24.225  24.065  1.00 98.91           N  
ATOM    216  CA  TRP J  30      -2.975  22.926  24.020  1.00 98.93           C  
ATOM    217  C   TRP J  30      -3.373  22.573  22.588  1.00 98.93           C  
ATOM    218  O   TRP J  30      -3.175  21.441  22.129  1.00 98.91           O  
ATOM    219  CB  TRP J  30      -4.195  22.992  24.944  1.00 98.94           C  
ATOM    220  CG  TRP J  30      -5.283  21.976  24.724  1.00 98.94           C  
ATOM    221  CD1 TRP J  30      -6.424  22.153  23.998  1.00 98.91           C  
ATOM    222  CD2 TRP J  30      -5.362  20.658  25.282  1.00 98.95           C  
ATOM    223  NE1 TRP J  30      -7.211  21.023  24.070  1.00 98.88           N  
ATOM    224  CE2 TRP J  30      -6.586  20.092  24.849  1.00 98.92           C  
ATOM    225  CE3 TRP J  30      -4.526  19.906  26.108  1.00 98.90           C  
ATOM    226  CZ2 TRP J  30      -6.984  18.807  25.216  1.00 98.89           C  
ATOM    227  CZ3 TRP J  30      -4.924  18.626  26.468  1.00 98.90           C  
ATOM    228  CH2 TRP J  30      -6.140  18.088  26.024  1.00 98.89           C  
ATOM    229  N   PHE J  31      -3.920  23.548  21.872  1.00 98.88           N  
ATOM    230  CA  PHE J  31      -4.291  23.356  20.478  1.00 98.91           C  
ATOM    231  C   PHE J  31      -3.080  22.937  19.644  1.00 98.93           C  
ATOM    232  O   PHE J  31      -3.136  21.965  18.881  1.00 98.92           O  
ATOM    233  CB  PHE J  31      -4.907  24.645  19.928  1.00 98.92           C  
ATOM    234  CG  PHE J  31      -5.128  24.624  18.441  1.00 98.94           C  
ATOM    235  CD1 PHE J  31      -6.242  24.006  17.900  1.00 98.92           C  
ATOM    236  CD2 PHE J  31      -4.213  25.213  17.586  1.00 98.92           C  
ATOM    237  CE1 PHE J  31      -6.441  23.979  16.527  1.00 98.90           C  
ATOM    238  CE2 PHE J  31      -4.404  25.189  16.211  1.00 98.91           C  
ATOM    239  CZ  PHE J  31      -5.523  24.572  15.684  1.00 98.93           C  
ATOM    240  N   LYS J  32      -1.974  23.661  19.776  1.00 98.90           N  
ATOM    241  CA  LYS J  32      -0.776  23.344  18.999  1.00 98.90           C  
ATOM    242  C   LYS J  32      -0.260  21.948  19.331  1.00 98.92           C  
ATOM    243  O   LYS J  32       0.077  21.160  18.438  1.00 98.86           O  
ATOM    244  CB  LYS J  32       0.302  24.402  19.248  1.00 98.80           C  
ATOM    245  CG  LYS J  32       1.543  24.228  18.396  1.00 98.00           C  
ATOM    246  CD  LYS J  32       2.491  25.403  18.576  1.00 96.66           C  
ATOM    247  CE  LYS J  32       3.711  25.268  17.690  0.99 93.20           C  
ATOM    248  NZ  LYS J  32       4.604  26.449  17.829  0.99 87.07           N  
ATOM    249  N   ARG J  33      -0.211  21.622  20.610  1.00 98.88           N  
ATOM    250  CA  ARG J  33       0.293  20.326  21.069  1.00 98.81           C  
ATOM    251  C   ARG J  33      -0.488  19.171  20.451  1.00 98.88           C  
ATOM    252  O   ARG J  33       0.082  18.144  20.069  1.00 98.74           O  
ATOM    253  CB  ARG J  33       0.212  20.290  22.597  1.00 98.31           C  
ATOM    254  CG  ARG J  33       0.671  19.031  23.269  0.99 92.18           C  
ATOM    255  CD  ARG J  33       1.022  19.297  24.742  0.99 90.99           C  
ATOM    256  NE  ARG J  33      -0.136  19.651  25.558  0.99 89.93           N  
ATOM    257  CZ  ARG J  33      -0.330  20.836  26.149  0.99 88.24           C  
ATOM    258  NH1 ARG J  33       0.545  21.831  26.014  0.99 82.70           N  
ATOM    259  NH2 ARG J  33      -1.413  21.031  26.887  0.98 83.47           N  
ATOM    260  N   ASN J  34      -1.804  19.338  20.328  1.00 98.95           N  
ATOM    261  CA  ASN J  34      -2.661  18.249  19.871  1.00 98.96           C  
ATOM    262  C   ASN J  34      -2.878  18.201  18.366  1.00 98.97           C  
ATOM    263  O   ASN J  34      -3.431  17.222  17.864  1.00 98.93           O  
ATOM    264  CB  ASN J  34      -3.994  18.299  20.620  1.00 98.95           C  
ATOM    265  CG  ASN J  34      -3.830  17.854  22.052  1.00 98.93           C  
ATOM    266  OD1 ASN J  34      -3.556  16.679  22.313  1.00 97.85           O  
ATOM    267  ND2 ASN J  34      -3.947  18.782  22.984  1.00 97.71           N  
ATOM    268  N   THR J  35      -2.452  19.223  17.643  1.00 98.98           N  
ATOM    269  CA  THR J  35      -2.622  19.262  16.189  1.00 98.98           C  
ATOM    270  C   THR J  35      -1.318  19.167  15.410  1.00 98.98           C  
ATOM    271  O   THR J  35      -1.346  18.875  14.212  1.00 98.94           O  
ATOM    272  CB  THR J  35      -3.366  20.528  15.735  1.00 98.98           C  
ATOM    273  OG1 THR J  35      -2.633  21.702  16.089  1.00 98.92           O  
ATOM    274  CG2 THR J  35      -4.761  20.596  16.335  1.00 98.91           C  
ATOM    275  N   LEU J  36      -0.183  19.423  16.041  1.00 98.93           N  
ATOM    276  CA  LEU J  36       1.084  19.468  15.330  1.00 98.88           C  
ATOM    277  C   LEU J  36       1.343  18.154  14.598  1.00 98.90           C  
ATOM    278  O   LEU J  36       1.123  17.067  15.140  1.00 98.66           O  
ATOM    279  CB  LEU J  36       2.222  19.773  16.307  1.00 98.47           C  
ATOM    280  CG  LEU J  36       3.472  20.436  15.757  1.00 95.26           C  
ATOM    281  CD1 LEU J  36       3.168  21.763  15.074  1.00 94.47           C  
ATOM    282  CD2 LEU J  36       4.470  20.642  16.892  1.00 94.79           C  
ATOM    283  N   ASN J  37       1.797  18.270  13.350  1.00 98.83           N  
ATOM    284  CA  ASN J  37       2.130  17.112  12.513  1.00 98.77           C  
ATOM    285  C   ASN J  37       0.930  16.246  12.152  1.00 98.83           C  
ATOM    286  O   ASN J  37       1.083  15.066  11.828  1.00 98.55           O  
ATOM    287  CB  ASN J  37       3.242  16.273  13.156  1.00 98.40           C  
ATOM    288  CG  ASN J  37       4.480  17.086  13.470  1.00 96.38           C  
ATOM    289  OD1 ASN J  37       4.960  17.098  14.606  1.00 90.67           O  
ATOM    290  ND2 ASN J  37       5.000  17.784  12.472  1.00 87.45           N  
ATOM    291  N   LYS J  38      -0.264  16.827  12.192  1.00 98.94           N  
ATOM    292  CA  LYS J  38      -1.498  16.169  11.756  1.00 98.96           C  
ATOM    293  C   LYS J  38      -2.191  17.080  10.753  1.00 98.97           C  
ATOM    294  O   LYS J  38      -2.064  18.301  10.846  1.00 98.95           O  
ATOM    295  CB  LYS J  38      -2.448  15.932  12.935  1.00 98.94           C  
ATOM    296  CG  LYS J  38      -1.855  15.157  14.099  1.00 98.87           C  
ATOM    297  CD  LYS J  38      -2.850  15.060  15.254  1.00 98.71           C  
ATOM    298  CE  LYS J  38      -2.195  14.512  16.512  1.00 98.45           C  
ATOM    299  NZ  LYS J  38      -3.150  14.470  17.649  1.00 98.15           N  
ATOM    300  N   PRO J  39      -2.948  16.531   9.805  1.00 98.98           N  
ATOM    301  CA  PRO J  39      -3.738  17.412   8.946  1.00 98.99           C  
ATOM    302  C   PRO J  39      -4.831  18.103   9.752  1.00 98.99           C  
ATOM    303  O   PRO J  39      -5.424  17.503  10.659  1.00 98.99           O  
ATOM    304  CB  PRO J  39      -4.338  16.471   7.898  1.00 98.93           C  
ATOM    305  CG  PRO J  39      -4.311  15.122   8.536  1.00 98.18           C  
ATOM    306  CD  PRO J  39      -3.129  15.107   9.462  1.00 98.93           C  
ATOM    307  N   VAL J  40      -5.084  19.361   9.406  1.00 98.99           N  
ATOM    308  CA  VAL J  40      -6.158  20.129  10.026  1.00 98.99           C  
ATOM    309  C   VAL J  40      -7.160  20.526   8.952  1.00 98.99           C  
ATOM    310  O   VAL J  40      -6.786  21.035   7.890  1.00 98.99           O  
ATOM    311  CB  VAL J  40      -5.641  21.362  10.806  1.00 98.99           C  
ATOM    312  CG1 VAL J  40      -4.801  20.922  12.010  1.00 98.86           C  
ATOM    313  CG2 VAL J  40      -4.851  22.319   9.929  1.00 98.88           C  
ATOM    314  N   ILE J  41      -8.434  20.278   9.224  1.00 98.99           N  
ATOM    315  CA  ILE J  41      -9.533  20.676   8.348  1.00 99.00           C  
ATOM    316  C   ILE J  41     -10.257  21.838   9.003  1.00 99.00           C  
ATOM    317  O   ILE J  41     -10.588  21.770  10.193  1.00 98.99           O  
ATOM    318  CB  ILE J  41     -10.515  19.518   8.096  1.00 98.99           C  
ATOM    319  CG1 ILE J  41      -9.824  18.366   7.355  1.00 98.96           C  
ATOM    320  CG2 ILE J  41     -11.744  20.010   7.326  1.00 98.97           C  
ATOM    321  CD1 ILE J  41     -10.678  17.100   7.264  1.00 98.89           C  
ATOM    322  N   MET J  42     -10.520  22.885   8.224  1.00 98.98           N  
ATOM    323  CA  MET J  42     -11.245  24.039   8.744  1.00 98.98           C  
ATOM    324  C   MET J  42     -12.139  24.629   7.669  1.00 98.98           C  
ATOM    325  O   MET J  42     -11.918  24.426   6.471  1.00 98.97           O  
ATOM    326  CB  MET J  42     -10.268  25.104   9.267  1.00 98.97           C  
ATOM    327  CG  MET J  42      -9.486  25.821   8.174  1.00 98.90           C  
ATOM    328  SD  MET J  42      -8.127  26.835   8.803  1.00 98.91           S  
ATOM    329  CE  MET J  42      -6.826  25.595   8.903  1.00 98.57           C  
ATOM    330  N   GLY J  43     -13.152  25.357   8.094  1.00 98.95           N  
ATOM    331  CA  GLY J  43     -13.997  26.094   7.177  1.00 98.93           C  
ATOM    332  C   GLY J  43     -13.361  27.399   6.749  1.00 98.90           C  
ATOM    333  O   GLY J  43     -12.421  27.894   7.369  1.00 98.84           O  
ATOM    334  N   ARG J  44     -13.915  27.978   5.678  1.00 98.93           N  
ATOM    335  CA  ARG J  44     -13.343  29.212   5.146  1.00 98.88           C  
ATOM    336  C   ARG J  44     -13.345  30.347   6.171  1.00 98.81           C  
ATOM    337  O   ARG J  44     -12.380  31.109   6.246  1.00 98.70           O  
ATOM    338  CB  ARG J  44     -14.090  29.654   3.883  1.00 98.82           C  
ATOM    339  CG  ARG J  44     -13.538  30.962   3.325  1.00 98.51           C  
ATOM    340  CD  ARG J  44     -14.238  31.395   2.044  1.00 98.30           C  
ATOM    341  NE  ARG J  44     -15.666  31.600   2.216  1.00 98.11           N  
ATOM    342  CZ  ARG J  44     -16.232  32.693   2.720  1.00 98.22           C  
ATOM    343  NH1 ARG J  44     -15.489  33.716   3.139  1.00 96.66           N  
ATOM    344  NH2 ARG J  44     -17.547  32.763   2.808  1.00 96.84           N  
ATOM    345  N   HIS J  45     -14.410  30.471   6.957  1.00 98.69           N  
ATOM    346  CA  HIS J  45     -14.436  31.571   7.920  1.00 98.56           C  
ATOM    347  C   HIS J  45     -13.356  31.403   8.983  1.00 98.44           C  
ATOM    348  O   HIS J  45     -12.746  32.384   9.415  1.00 98.28           O  
ATOM    349  CB  HIS J  45     -15.813  31.705   8.567  1.00 98.44           C  
ATOM    350  CG  HIS J  45     -16.892  32.092   7.609  1.00 97.85           C  
ATOM    351  ND1 HIS J  45     -16.721  33.030   6.622  1.00 91.20           N  
ATOM    352  CD2 HIS J  45     -18.168  31.652   7.497  1.00 91.93           C  
ATOM    353  CE1 HIS J  45     -17.844  33.154   5.939  1.00 93.05           C  
ATOM    354  NE2 HIS J  45     -18.742  32.332   6.450  1.00 94.53           N  
ATOM    355  N   THR J  46     -13.102  30.163   9.394  1.00 98.59           N  
ATOM    356  CA  THR J  46     -12.025  29.912  10.349  1.00 98.59           C  
ATOM    357  C   THR J  46     -10.664  30.211   9.724  1.00 98.49           C  
ATOM    358  O   THR J  46      -9.807  30.833  10.356  1.00 98.40           O  
ATOM    359  CB  THR J  46     -12.118  28.477  10.886  1.00 98.65           C  
ATOM    360  OG1 THR J  46     -13.322  28.369  11.651  1.00 98.61           O  
ATOM    361  CG2 THR J  46     -10.925  28.127  11.775  1.00 98.67           C  
ATOM    362  N   TRP J  47     -10.472  29.799   8.482  1.00 98.75           N  
ATOM    363  CA  TRP J  47      -9.246  30.136   7.750  1.00 98.74           C  
ATOM    364  C   TRP J  47      -9.012  31.645   7.724  1.00 98.57           C  
ATOM    365  O   TRP J  47      -7.915  32.127   8.020  1.00 98.41           O  
ATOM    366  CB  TRP J  47      -9.333  29.557   6.332  1.00 98.81           C  
ATOM    367  CG  TRP J  47      -8.430  30.196   5.323  1.00 98.84           C  
ATOM    368  CD1 TRP J  47      -8.814  30.948   4.252  1.00 98.75           C  
ATOM    369  CD2 TRP J  47      -7.002  30.146   5.292  1.00 98.85           C  
ATOM    370  NE1 TRP J  47      -7.711  31.367   3.548  1.00 98.70           N  
ATOM    371  CE2 TRP J  47      -6.583  30.893   4.166  1.00 98.79           C  
ATOM    372  CE3 TRP J  47      -6.033  29.547   6.103  1.00 98.76           C  
ATOM    373  CZ2 TRP J  47      -5.242  31.054   3.834  1.00 98.71           C  
ATOM    374  CZ3 TRP J  47      -4.697  29.708   5.770  1.00 98.64           C  
ATOM    375  CH2 TRP J  47      -4.314  30.454   4.647  1.00 98.67           C  
ATOM    376  N   GLU J  48     -10.058  32.400   7.394  1.00 98.37           N  
ATOM    377  CA  GLU J  48      -9.929  33.857   7.347  1.00 98.15           C  
ATOM    378  C   GLU J  48      -9.594  34.437   8.717  1.00 97.96           C  
ATOM    379  O   GLU J  48      -8.812  35.387   8.822  1.00 97.58           O  
ATOM    380  CB  GLU J  48     -11.217  34.481   6.800  1.00 98.08           C  
ATOM    381  CG  GLU J  48     -11.443  34.185   5.326  1.00 97.34           C  
ATOM    382  CD  GLU J  48     -12.783  34.671   4.805  1.00 96.95           C  
ATOM    383  OE1 GLU J  48     -13.622  35.119   5.618  1.00 95.46           O  
ATOM    384  OE2 GLU J  48     -12.998  34.600   3.581  1.00 95.63           O  
ATOM    385  N   SER J  49     -10.182  33.871   9.763  1.00 97.75           N  
ATOM    386  CA  SER J  49      -9.932  34.364  11.118  1.00 97.43           C  
ATOM    387  C   SER J  49      -8.502  34.105  11.570  1.00 97.37           C  
ATOM    388  O   SER J  49      -7.888  34.951  12.223  1.00 96.62           O  
ATOM    389  CB  SER J  49     -10.901  33.713  12.105  1.00 96.51           C  
ATOM    390  OG  SER J  49     -12.233  34.112  11.851  1.00 85.08           O  
ATOM    391  N   ILE J  50      -7.980  32.927  11.258  1.00 97.74           N  
ATOM    392  CA  ILE J  50      -6.613  32.591  11.657  1.00 97.66           C  
ATOM    393  C   ILE J  50      -5.615  33.446  10.881  1.00 97.10           C  
ATOM    394  O   ILE J  50      -4.627  33.931  11.440  1.00 95.94           O  
ATOM    395  CB  ILE J  50      -6.352  31.081  11.494  1.00 97.85           C  
ATOM    396  CG1 ILE J  50      -7.236  30.296  12.467  1.00 97.49           C  
ATOM    397  CG2 ILE J  50      -4.881  30.757  11.731  1.00 97.33           C  
ATOM    398  CD1 ILE J  50      -7.195  28.784  12.282  1.00 97.15           C  
ATOM    399  N   GLY J  51      -5.875  33.634   9.589  1.00 95.71           N  
ATOM    400  CA  GLY J  51      -5.157  34.629   8.806  1.00 95.38           C  
ATOM    401  C   GLY J  51      -3.828  34.208   8.215  1.00 96.84           C  
ATOM    402  O   GLY J  51      -3.174  35.013   7.535  1.00 95.19           O  
ATOM    403  N   ARG J  52      -3.422  32.967   8.451  1.00 97.52           N  
ATOM    404  CA  ARG J  52      -2.110  32.481   8.043  1.00 97.76           C  
ATOM    405  C   ARG J  52      -2.126  30.959   8.148  1.00 98.46           C  
ATOM    406  O   ARG J  52      -2.797  30.421   9.029  1.00 98.30           O  
ATOM    407  CB  ARG J  52      -1.053  33.073   8.976  1.00 96.39           C  
ATOM    408  CG  ARG J  52       0.325  32.484   8.890  0.98 91.73           C  
ATOM    409  CD  ARG J  52       1.208  33.051   9.993  0.98 88.32           C  
ATOM    410  NE  ARG J  52       2.564  32.532   9.877  0.98 84.39           N  
ATOM    411  CZ  ARG J  52       3.552  32.819  10.717  0.97 78.76           C  
ATOM    412  NH1 ARG J  52       3.333  33.625  11.751  0.97 74.09           N  
ATOM    413  NH2 ARG J  52       4.758  32.301  10.521  0.97 73.14           N  
ATOM    414  N   PRO J  53      -1.405  30.241   7.293  1.00 98.78           N  
ATOM    415  CA  PRO J  53      -1.336  28.788   7.462  1.00 98.83           C  
ATOM    416  C   PRO J  53      -0.733  28.402   8.805  1.00 98.88           C  
ATOM    417  O   PRO J  53       0.185  29.063   9.306  1.00 98.78           O  
ATOM    418  CB  PRO J  53      -0.426  28.332   6.316  1.00 98.65           C  
ATOM    419  CG  PRO J  53      -0.513  29.422   5.300  1.00 97.61           C  
ATOM    420  CD  PRO J  53      -0.676  30.690   6.086  1.00 98.68           C  
ATOM    421  N   LEU J  54      -1.250  27.331   9.381  1.00 98.93           N  
ATOM    422  CA  LEU J  54      -0.694  26.793  10.616  1.00 98.95           C  
ATOM    423  C   LEU J  54       0.540  25.969  10.265  1.00 98.95           C  
ATOM    424  O   LEU J  54       0.436  24.993   9.517  1.00 98.88           O  
ATOM    425  CB  LEU J  54      -1.740  25.937  11.328  1.00 98.93           C  
ATOM    426  CG  LEU J  54      -2.973  26.713  11.798  1.00 98.80           C  
ATOM    427  CD1 LEU J  54      -4.071  25.757  12.234  1.00 98.70           C  
ATOM    428  CD2 LEU J  54      -2.612  27.671  12.928  1.00 98.64           C  
ATOM    429  N   PRO J  55       1.700  26.337  10.784  1.00 98.87           N  
ATOM    430  CA  PRO J  55       2.922  25.624  10.405  1.00 98.84           C  
ATOM    431  C   PRO J  55       2.968  24.210  10.974  1.00 98.87           C  
ATOM    432  O   PRO J  55       2.395  23.922  12.027  1.00 98.69           O  
ATOM    433  CB  PRO J  55       4.041  26.495  10.990  1.00 98.50           C  
ATOM    434  CG  PRO J  55       3.405  27.292  12.065  1.00 97.02           C  
ATOM    435  CD  PRO J  55       1.971  27.491  11.674  1.00 98.61           C  
ATOM    436  N   GLY J  56       3.651  23.336  10.253  1.00 98.58           N  
ATOM    437  CA  GLY J  56       3.829  21.971  10.711  1.00 98.53           C  
ATOM    438  C   GLY J  56       2.602  21.095  10.569  1.00 98.71           C  
ATOM    439  O   GLY J  56       2.545  20.005  11.152  1.00 98.34           O  
ATOM    440  N   ARG J  57       1.610  21.561   9.813  1.00 98.79           N  
ATOM    441  CA  ARG J  57       0.357  20.844   9.608  1.00 98.79           C  
ATOM    442  C   ARG J  57      -0.081  21.035   8.167  1.00 98.85           C  
ATOM    443  O   ARG J  57       0.109  22.110   7.598  1.00 98.78           O  
ATOM    444  CB  ARG J  57      -0.732  21.382  10.546  1.00 98.30           C  
ATOM    445  CG  ARG J  57      -0.571  20.949  11.997  1.00 97.04           C  
ATOM    446  CD  ARG J  57      -1.079  21.978  12.998  1.00 97.46           C  
ATOM    447  NE  ARG J  57      -0.118  23.063  13.172  1.00 98.02           N  
ATOM    448  CZ  ARG J  57      -0.211  24.013  14.099  1.00 98.40           C  
ATOM    449  NH1 ARG J  57      -1.231  24.022  14.942  1.00 96.80           N  
ATOM    450  NH2 ARG J  57       0.722  24.955  14.174  1.00 96.48           N  
ATOM    451  N   LYS J  58      -0.692  20.013   7.584  1.00 98.93           N  
ATOM    452  CA  LYS J  58      -1.341  20.172   6.285  1.00 98.92           C  
ATOM    453  C   LYS J  58      -2.665  20.899   6.517  1.00 98.96           C  
ATOM    454  O   LYS J  58      -3.534  20.391   7.230  1.00 98.93           O  
ATOM    455  CB  LYS J  58      -1.581  18.816   5.617  1.00 98.78           C  
ATOM    456  CG  LYS J  58      -2.218  18.950   4.242  0.99 97.18           C  
ATOM    457  CD  LYS J  58      -2.246  17.634   3.488  0.99 94.71           C  
ATOM    458  CE  LYS J  58      -2.792  17.828   2.083  0.98 90.83           C  
ATOM    459  NZ  LYS J  58      -2.660  16.593   1.266  0.98 83.61           N  
ATOM    460  N   ASN J  59      -2.806  22.078   5.930  1.00 98.98           N  
ATOM    461  CA  ASN J  59      -3.998  22.904   6.119  1.00 98.98           C  
ATOM    462  C   ASN J  59      -4.971  22.642   4.975  1.00 98.98           C  
ATOM    463  O   ASN J  59      -4.634  22.859   3.810  1.00 98.96           O  
ATOM    464  CB  ASN J  59      -3.641  24.393   6.119  1.00 98.97           C  
ATOM    465  CG  ASN J  59      -2.940  24.883   7.374  1.00 98.95           C  
ATOM    466  OD1 ASN J  59      -3.296  25.942   7.910  1.00 97.60           O  
ATOM    467  ND2 ASN J  59      -1.933  24.157   7.831  1.00 97.54           N  
ATOM    468  N   ILE J  60      -6.169  22.193   5.315  1.00 98.99           N  
ATOM    469  CA  ILE J  60      -7.207  21.870   4.340  1.00 98.99           C  
ATOM    470  C   ILE J  60      -8.409  22.761   4.624  1.00 98.99           C  
ATOM    471  O   ILE J  60      -8.952  22.739   5.731  1.00 98.99           O  
ATOM    472  CB  ILE J  60      -7.580  20.378   4.420  1.00 98.98           C  
ATOM    473  CG1 ILE J  60      -6.361  19.513   4.070  1.00 98.78           C  
ATOM    474  CG2 ILE J  60      -8.766  20.061   3.506  1.00 98.90           C  
ATOM    475  CD1 ILE J  60      -6.446  18.099   4.599  1.00 97.33           C  
ATOM    476  N   ILE J  61      -8.814  23.544   3.618  1.00 98.99           N  
ATOM    477  CA  ILE J  61      -9.862  24.545   3.796  1.00 98.99           C  
ATOM    478  C   ILE J  61     -11.089  24.150   2.994  1.00 98.99           C  
ATOM    479  O   ILE J  61     -11.002  23.920   1.785  1.00 98.98           O  
ATOM    480  CB  ILE J  61      -9.416  25.952   3.340  1.00 98.97           C  
ATOM    481  CG1 ILE J  61      -7.958  26.264   3.728  1.00 98.68           C  
ATOM    482  CG2 ILE J  61     -10.405  26.996   3.867  1.00 98.82           C  
ATOM    483  CD1 ILE J  61      -7.659  26.165   5.204  1.00 97.14           C  
ATOM    484  N   LEU J  62     -12.245  24.088   3.656  1.00 98.98           N  
ATOM    485  CA  LEU J  62     -13.520  23.847   2.996  1.00 98.98           C  
ATOM    486  C   LEU J  62     -14.102  25.153   2.482  1.00 98.98           C  
ATOM    487  O   LEU J  62     -14.254  26.117   3.239  1.00 98.94           O  
ATOM    488  CB  LEU J  62     -14.514  23.216   3.973  1.00 98.92           C  
ATOM    489  CG  LEU J  62     -14.436  21.705   4.118  1.00 97.93           C  
ATOM    490  CD1 LEU J  62     -15.026  21.265   5.451  1.00 97.60           C  
ATOM    491  CD2 LEU J  62     -15.193  21.041   2.964  1.00 97.51           C  
ATOM    492  N   SER J  63     -14.448  25.168   1.203  1.00 98.98           N  
ATOM    493  CA  SER J  63     -15.191  26.274   0.611  1.00 98.98           C  
ATOM    494  C   SER J  63     -15.922  25.761  -0.614  1.00 98.97           C  
ATOM    495  O   SER J  63     -15.400  24.920  -1.339  1.00 98.94           O  
ATOM    496  CB  SER J  63     -14.261  27.415   0.210  1.00 98.97           C  
ATOM    497  OG  SER J  63     -14.974  28.439  -0.466  1.00 98.92           O  
ATOM    498  N   SER J  64     -17.107  26.284  -0.858  1.00 98.95           N  
ATOM    499  CA  SER J  64     -17.839  25.941  -2.076  1.00 98.93           C  
ATOM    500  C   SER J  64     -17.265  26.637  -3.306  1.00 98.91           C  
ATOM    501  O   SER J  64     -17.611  26.282  -4.434  1.00 98.63           O  
ATOM    502  CB  SER J  64     -19.313  26.302  -1.929  1.00 98.79           C  
ATOM    503  OG  SER J  64     -19.479  27.702  -1.806  1.00 97.33           O  
ATOM    504  N   GLN J  65     -16.416  27.618  -3.090  1.00 98.76           N  
ATOM    505  CA  GLN J  65     -15.847  28.431  -4.155  1.00 98.66           C  
ATOM    506  C   GLN J  65     -14.377  28.088  -4.369  1.00 98.76           C  
ATOM    507  O   GLN J  65     -13.746  27.474  -3.503  1.00 98.50           O  
ATOM    508  CB  GLN J  65     -16.008  29.918  -3.812  1.00 98.08           C  
ATOM    509  CG  GLN J  65     -17.459  30.335  -3.595  0.99 93.70           C  
ATOM    510  CD  GLN J  65     -18.336  30.003  -4.787  0.99 89.47           C  
ATOM    511  OE1 GLN J  65     -18.027  30.372  -5.924  0.99 83.49           O  
ATOM    512  NE2 GLN J  65     -19.435  29.296  -4.541  0.99 79.38           N  
ATOM    513  N   PRO J  66     -13.810  28.472  -5.505  1.00 98.61           N  
ATOM    514  CA  PRO J  66     -12.396  28.193  -5.742  1.00 98.53           C  
ATOM    515  C   PRO J  66     -11.497  28.779  -4.662  1.00 98.58           C  
ATOM    516  O   PRO J  66     -11.795  29.827  -4.079  1.00 98.17           O  
ATOM    517  CB  PRO J  66     -12.128  28.856  -7.096  1.00 98.11           C  
ATOM    518  CG  PRO J  66     -13.462  28.870  -7.770  1.00 96.69           C  
ATOM    519  CD  PRO J  66     -14.459  29.100  -6.667  1.00 98.33           C  
ATOM    520  N   GLY J  67     -10.396  28.094  -4.412  1.00 98.57           N  
ATOM    521  CA  GLY J  67      -9.443  28.564  -3.431  1.00 98.51           C  
ATOM    522  C   GLY J  67      -8.801  29.873  -3.835  1.00 98.49           C  
ATOM    523  O   GLY J  67      -8.656  30.180  -5.021  1.00 97.87           O  
ATOM    524  N   THR J  68      -8.386  30.627  -2.830  1.00 98.41           N  
ATOM    525  CA  THR J  68      -7.800  31.943  -3.054  1.00 98.18           C  
ATOM    526  C   THR J  68      -6.404  32.093  -2.451  1.00 98.18           C  
ATOM    527  O   THR J  68      -5.877  33.208  -2.388  1.00 97.43           O  
ATOM    528  CB  THR J  68      -8.714  33.043  -2.494  1.00 97.53           C  
ATOM    529  OG1 THR J  68      -8.935  32.814  -1.100  1.00 95.90           O  
ATOM    530  CG2 THR J  68     -10.051  33.053  -3.227  1.00 95.41           C  
ATOM    531  N   ASP J  69      -5.805  30.990  -2.013  1.00 98.68           N  
ATOM    532  CA  ASP J  69      -4.465  31.052  -1.430  1.00 98.75           C  
ATOM    533  C   ASP J  69      -3.762  29.727  -1.705  1.00 98.81           C  
ATOM    534  O   ASP J  69      -4.185  28.683  -1.211  1.00 98.77           O  
ATOM    535  CB  ASP J  69      -4.545  31.329   0.076  1.00 98.66           C  
ATOM    536  CG  ASP J  69      -3.207  31.717   0.672  1.00 98.49           C  
ATOM    537  OD1 ASP J  69      -2.200  31.029   0.392  1.00 97.73           O  
ATOM    538  OD2 ASP J  69      -3.161  32.708   1.428  1.00 97.34           O  
ATOM    539  N   ASP J  70      -2.698  29.770  -2.484  1.00 98.64           N  
ATOM    540  CA  ASP J  70      -2.020  28.550  -2.917  1.00 98.55           C  
ATOM    541  C   ASP J  70      -1.139  27.915  -1.843  1.00 98.66           C  
ATOM    542  O   ASP J  70      -0.562  26.851  -2.078  1.00 98.31           O  
ATOM    543  CB  ASP J  70      -1.193  28.825  -4.177  1.00 97.88           C  
ATOM    544  CG  ASP J  70      -2.049  28.992  -5.418  0.99 92.08           C  
ATOM    545  OD1 ASP J  70      -3.222  28.557  -5.414  0.99 89.14           O  
ATOM    546  OD2 ASP J  70      -1.537  29.560  -6.404  0.99 88.27           O  
ATOM    547  N   ARG J  71      -1.032  28.524  -0.681  1.00 98.75           N  
ATOM    548  CA  ARG J  71      -0.259  27.926   0.411  1.00 98.72           C  
ATOM    549  C   ARG J  71      -0.996  26.785   1.105  1.00 98.74           C  
ATOM    550  O   ARG J  71      -0.385  26.038   1.879  1.00 98.59           O  
ATOM    551  CB  ARG J  71       0.097  28.984   1.458  1.00 98.59           C  
ATOM    552  CG  ARG J  71       0.994  30.095   0.942  1.00 98.06           C  
ATOM    553  CD  ARG J  71       1.165  31.186   1.990  1.00 97.41           C  
ATOM    554  NE  ARG J  71      -0.097  31.865   2.273  1.00 97.02           N  
ATOM    555  CZ  ARG J  71      -0.265  32.779   3.228  1.00 97.05           C  
ATOM    556  NH1 ARG J  71       0.758  33.134   4.007  1.00 95.02           N  
ATOM    557  NH2 ARG J  71      -1.457  33.335   3.412  1.00 95.64           N  
ATOM    558  N   VAL J  72      -2.298  26.660   0.872  1.00 98.87           N  
ATOM    559  CA  VAL J  72      -3.122  25.664   1.548  1.00 98.91           C  
ATOM    560  C   VAL J  72      -3.908  24.866   0.517  1.00 98.92           C  
ATOM    561  O   VAL J  72      -3.941  25.214  -0.667  1.00 98.90           O  
ATOM    562  CB  VAL J  72      -4.058  26.312   2.596  1.00 98.88           C  
ATOM    563  CG1 VAL J  72      -3.238  27.036   3.675  1.00 98.69           C  
ATOM    564  CG2 VAL J  72      -5.044  27.267   1.933  1.00 98.72           C  
ATOM    565  N   THR J  73      -4.540  23.790   0.964  1.00 98.95           N  
ATOM    566  CA  THR J  73      -5.319  22.908   0.103  1.00 98.95           C  
ATOM    567  C   THR J  73      -6.797  23.233   0.252  1.00 98.97           C  
ATOM    568  O   THR J  73      -7.320  23.254   1.369  1.00 98.96           O  
ATOM    569  CB  THR J  73      -5.066  21.443   0.478  1.00 98.91           C  
ATOM    570  OG1 THR J  73      -3.681  21.143   0.274  1.00 98.37           O  
ATOM    571  CG2 THR J  73      -5.918  20.495  -0.362  1.00 98.45           C  
ATOM    572  N   TRP J  74      -7.471  23.461  -0.877  1.00 98.96           N  
ATOM    573  CA  TRP J  74      -8.886  23.810  -0.885  1.00 98.97           C  
ATOM    574  C   TRP J  74      -9.720  22.639  -1.376  1.00 98.97           C  
ATOM    575  O   TRP J  74      -9.371  21.982  -2.359  1.00 98.94           O  
ATOM    576  CB  TRP J  74      -9.129  25.025  -1.779  1.00 98.96           C  
ATOM    577  CG  TRP J  74      -8.463  26.261  -1.266  1.00 98.95           C  
ATOM    578  CD1 TRP J  74      -7.152  26.612  -1.413  1.00 98.90           C  
ATOM    579  CD2 TRP J  74      -9.074  27.295  -0.497  1.00 98.93           C  
ATOM    580  NE1 TRP J  74      -6.911  27.813  -0.787  1.00 98.83           N  
ATOM    581  CE2 TRP J  74      -8.073  28.254  -0.221  1.00 98.87           C  
ATOM    582  CE3 TRP J  74     -10.374  27.508  -0.025  1.00 98.83           C  
ATOM    583  CZ2 TRP J  74      -8.339  29.410   0.513  1.00 98.77           C  
ATOM    584  CZ3 TRP J  74     -10.636  28.661   0.707  1.00 98.74           C  
ATOM    585  CH2 TRP J  74      -9.627  29.595   0.964  1.00 98.68           C  
ATOM    586  N   VAL J  75     -10.828  22.399  -0.700  1.00 98.98           N  
ATOM    587  CA  VAL J  75     -11.740  21.312  -1.031  1.00 98.98           C  
ATOM    588  C   VAL J  75     -13.171  21.824  -0.980  1.00 98.99           C  
ATOM    589  O   VAL J  75     -13.473  22.809  -0.302  1.00 98.97           O  
ATOM    590  CB  VAL J  75     -11.566  20.099  -0.087  1.00 98.97           C  
ATOM    591  CG1 VAL J  75     -10.182  19.469  -0.261  1.00 98.80           C  
ATOM    592  CG2 VAL J  75     -11.807  20.500   1.364  1.00 98.84           C  
ATOM    593  N   LYS J  76     -14.060  21.131  -1.694  1.00 98.95           N  
ATOM    594  CA  LYS J  76     -15.439  21.589  -1.863  1.00 98.93           C  
ATOM    595  C   LYS J  76     -16.468  20.709  -1.167  1.00 98.89           C  
ATOM    596  O   LYS J  76     -17.675  20.945  -1.315  1.00 98.52           O  
ATOM    597  CB  LYS J  76     -15.779  21.708  -3.350  1.00 98.81           C  
ATOM    598  CG  LYS J  76     -14.945  22.754  -4.082  0.99 97.69           C  
ATOM    599  CD  LYS J  76     -15.347  22.858  -5.548  0.99 96.06           C  
ATOM    600  CE  LYS J  76     -14.460  23.844  -6.298  0.98 92.45           C  
ATOM    601  NZ  LYS J  76     -14.586  25.223  -5.746  0.98 85.55           N  
ATOM    602  N   SER J  77     -16.032  19.691  -0.440  1.00 98.95           N  
ATOM    603  CA  SER J  77     -16.963  18.822   0.267  1.00 98.95           C  
ATOM    604  C   SER J  77     -16.274  18.143   1.436  1.00 98.97           C  
ATOM    605  O   SER J  77     -15.045  18.071   1.504  1.00 98.96           O  
ATOM    606  CB  SER J  77     -17.551  17.759  -0.665  1.00 98.88           C  
ATOM    607  OG  SER J  77     -16.590  16.777  -1.002  1.00 98.59           O  
ATOM    608  N   VAL J  78     -17.098  17.618   2.338  1.00 98.92           N  
ATOM    609  CA  VAL J  78     -16.587  16.854   3.468  1.00 98.93           C  
ATOM    610  C   VAL J  78     -15.778  15.647   2.989  1.00 98.95           C  
ATOM    611  O   VAL J  78     -14.675  15.390   3.482  1.00 98.92           O  
ATOM    612  CB  VAL J  78     -17.748  16.428   4.394  1.00 98.84           C  
ATOM    613  CG1 VAL J  78     -17.307  15.365   5.390  1.00 98.46           C  
ATOM    614  CG2 VAL J  78     -18.311  17.652   5.112  1.00 98.51           C  
ATOM    615  N   ASP J  79     -16.315  14.907   2.018  1.00 98.88           N  
ATOM    616  CA  ASP J  79     -15.595  13.731   1.535  1.00 98.83           C  
ATOM    617  C   ASP J  79     -14.265  14.113   0.894  1.00 98.90           C  
ATOM    618  O   ASP J  79     -13.261  13.414   1.077  1.00 98.84           O  
ATOM    619  CB  ASP J  79     -16.454  12.931   0.555  1.00 98.52           C  
ATOM    620  CG  ASP J  79     -17.567  12.153   1.234  1.00 96.18           C  
ATOM    621  OD1 ASP J  79     -17.522  11.961   2.467  1.00 94.99           O  
ATOM    622  OD2 ASP J  79     -18.494  11.722   0.518  1.00 93.89           O  
ATOM    623  N   GLU J  80     -14.239  15.220   0.153  1.00 98.94           N  
ATOM    624  CA  GLU J  80     -12.979  15.689  -0.421  1.00 98.95           C  
ATOM    625  C   GLU J  80     -11.984  16.074   0.669  1.00 98.97           C  
ATOM    626  O   GLU J  80     -10.782  15.819   0.536  1.00 98.95           O  
ATOM    627  CB  GLU J  80     -13.205  16.881  -1.350  1.00 98.86           C  
ATOM    628  CG  GLU J  80     -13.798  16.533  -2.698  1.00 95.17           C  
ATOM    629  CD  GLU J  80     -13.927  17.738  -3.618  1.00 93.72           C  
ATOM    630  OE1 GLU J  80     -13.582  18.869  -3.199  1.00 90.09           O  
ATOM    631  OE2 GLU J  80     -14.374  17.555  -4.766  1.00 91.30           O  
ATOM    632  N   ALA J  81     -12.468  16.696   1.735  1.00 98.98           N  
ATOM    633  CA  ALA J  81     -11.584  17.085   2.830  1.00 98.99           C  
ATOM    634  C   ALA J  81     -10.915  15.861   3.444  1.00 98.99           C  
ATOM    635  O   ALA J  81      -9.704  15.848   3.681  1.00 98.97           O  
ATOM    636  CB  ALA J  81     -12.360  17.863   3.893  1.00 98.98           C  
ATOM    637  N   ILE J  82     -11.713  14.832   3.700  1.00 98.97           N  
ATOM    638  CA  ILE J  82     -11.177  13.612   4.293  1.00 98.96           C  
ATOM    639  C   ILE J  82     -10.175  12.957   3.344  1.00 98.95           C  
ATOM    640  O   ILE J  82      -9.091  12.536   3.759  1.00 98.91           O  
ATOM    641  CB  ILE J  82     -12.318  12.659   4.689  1.00 98.92           C  
ATOM    642  CG1 ILE J  82     -13.161  13.297   5.803  1.00 98.75           C  
ATOM    643  CG2 ILE J  82     -11.766  11.304   5.127  1.00 98.77           C  
ATOM    644  CD1 ILE J  82     -14.480  12.587   6.067  1.00 98.29           C  
ATOM    645  N   ALA J  83     -10.515  12.900   2.057  1.00 98.94           N  
ATOM    646  CA  ALA J  83      -9.609  12.305   1.080  1.00 98.93           C  
ATOM    647  C   ALA J  83      -8.284  13.056   1.004  1.00 98.94           C  
ATOM    648  O   ALA J  83      -7.221  12.446   0.842  1.00 98.84           O  
ATOM    649  CB  ALA J  83     -10.276  12.260  -0.294  1.00 98.82           C  
ATOM    650  N   ALA J  84      -8.340  14.375   1.122  1.00 98.95           N  
ATOM    651  CA  ALA J  84      -7.132  15.191   1.032  1.00 98.95           C  
ATOM    652  C   ALA J  84      -6.163  14.934   2.180  1.00 98.94           C  
ATOM    653  O   ALA J  84      -4.975  15.240   2.066  1.00 98.85           O  
ATOM    654  CB  ALA J  84      -7.498  16.673   0.976  1.00 98.89           C  
ATOM    655  N   CYS J  85      -6.658  14.386   3.275  1.00 98.91           N  
ATOM    656  CA  CYS J  85      -5.800  14.054   4.412  1.00 98.89           C  
ATOM    657  C   CYS J  85      -4.924  12.834   4.156  1.00 98.83           C  
ATOM    658  O   CYS J  85      -3.898  12.661   4.817  1.00 98.58           O  
ATOM    659  CB  CYS J  85      -6.642  13.804   5.658  1.00 98.86           C  
ATOM    660  SG  CYS J  85      -7.523  15.250   6.258  1.00 98.74           S  
ATOM    661  N   GLY J  86      -5.334  11.986   3.221  1.00 98.45           N  
ATOM    662  CA  GLY J  86      -4.596  10.768   2.944  1.00 98.31           C  
ATOM    663  C   GLY J  86      -4.721   9.749   4.060  1.00 98.53           C  
ATOM    664  O   GLY J  86      -5.648   9.786   4.870  1.00 97.88           O  
ATOM    665  N   ASP J  87      -3.769   8.827   4.083  1.00 98.37           N  
ATOM    666  CA  ASP J  87      -3.793   7.724   5.043  1.00 98.33           C  
ATOM    667  C   ASP J  87      -2.986   8.122   6.277  1.00 98.38           C  
ATOM    668  O   ASP J  87      -1.778   7.880   6.356  1.00 97.08           O  
ATOM    669  CB  ASP J  87      -3.216   6.460   4.390  1.00 97.51           C  
ATOM    670  CG  ASP J  87      -3.369   5.225   5.258  0.98 92.40           C  
ATOM    671  OD1 ASP J  87      -4.075   5.288   6.284  0.98 90.05           O  
ATOM    672  OD2 ASP J  87      -2.786   4.183   4.894  0.98 88.51           O  
ATOM    673  N   VAL J  88      -3.664   8.752   7.221  1.00 98.80           N  
ATOM    674  CA  VAL J  88      -3.031   9.222   8.449  1.00 98.85           C  
ATOM    675  C   VAL J  88      -3.775   8.658   9.652  1.00 98.87           C  
ATOM    676  O   VAL J  88      -4.964   8.340   9.563  1.00 98.79           O  
ATOM    677  CB  VAL J  88      -2.993  10.764   8.538  1.00 98.78           C  
ATOM    678  CG1 VAL J  88      -2.116  11.345   7.434  1.00 98.32           C  
ATOM    679  CG2 VAL J  88      -4.400  11.351   8.493  1.00 98.39           C  
ATOM    680  N   PRO J  89      -3.100   8.551  10.792  1.00 98.85           N  
ATOM    681  CA  PRO J  89      -3.789   8.011  11.974  1.00 98.86           C  
ATOM    682  C   PRO J  89      -4.903   8.901  12.501  1.00 98.90           C  
ATOM    683  O   PRO J  89      -5.910   8.391  13.010  1.00 98.78           O  
ATOM    684  CB  PRO J  89      -2.667   7.895  13.016  1.00 98.68           C  
ATOM    685  CG  PRO J  89      -1.400   7.892  12.237  1.00 97.91           C  
ATOM    686  CD  PRO J  89      -1.664   8.724  11.016  1.00 98.72           C  
ATOM    687  N   GLU J  90      -4.731  10.217  12.400  1.00 98.94           N  
ATOM    688  CA  GLU J  90      -5.681  11.133  13.022  1.00 98.97           C  
ATOM    689  C   GLU J  90      -5.802  12.409  12.207  1.00 98.98           C  
ATOM    690  O   GLU J  90      -4.802  13.049  11.877  1.00 98.97           O  
ATOM    691  CB  GLU J  90      -5.251  11.461  14.459  1.00 98.94           C  
ATOM    692  CG  GLU J  90      -6.298  12.224  15.251  1.00 98.83           C  
ATOM    693  CD  GLU J  90      -5.950  12.373  16.725  1.00 98.89           C  
ATOM    694  OE1 GLU J  90      -4.746  12.292  17.070  1.00 98.46           O  
ATOM    695  OE2 GLU J  90      -6.879  12.572  17.537  1.00 98.59           O  
ATOM    696  N   ILE J  91      -7.043  12.764  11.901  1.00 98.98           N  
ATOM    697  CA  ILE J  91      -7.410  14.009  11.235  1.00 98.99           C  
ATOM    698  C   ILE J  91      -7.991  14.940  12.289  1.00 98.99           C  
ATOM    699  O   ILE J  91      -8.874  14.533  13.050  1.00 98.98           O  
ATOM    700  CB  ILE J  91      -8.466  13.738  10.148  1.00 98.97           C  
ATOM    701  CG1 ILE J  91      -7.869  12.883   9.019  1.00 98.80           C  
ATOM    702  CG2 ILE J  91      -9.064  15.040   9.626  1.00 98.83           C  
ATOM    703  CD1 ILE J  91      -8.922  12.296   8.083  1.00 97.99           C  
ATOM    704  N   MET J  92      -7.521  16.190  12.319  1.00 99.00           N  
ATOM    705  CA  MET J  92      -8.010  17.154  13.303  1.00 99.00           C  
ATOM    706  C   MET J  92      -8.916  18.179  12.634  1.00 99.00           C  
ATOM    707  O   MET J  92      -8.489  18.928  11.759  1.00 98.99           O  
ATOM    708  CB  MET J  92      -6.842  17.870  13.994  1.00 98.99           C  
ATOM    709  CG  MET J  92      -5.857  16.930  14.679  1.00 98.92           C  
ATOM    710  SD  MET J  92      -6.574  15.919  15.990  1.00 98.89           S  
ATOM    711  CE  MET J  92      -7.042  17.171  17.174  1.00 98.30           C  
ATOM    712  N   VAL J  93     -10.171  18.213  13.051  1.00 99.00           N  
ATOM    713  CA  VAL J  93     -11.139  19.195  12.578  1.00 99.00           C  
ATOM    714  C   VAL J  93     -11.125  20.355  13.566  1.00 99.00           C  
ATOM    715  O   VAL J  93     -11.422  20.170  14.753  1.00 98.99           O  
ATOM    716  CB  VAL J  93     -12.533  18.567  12.449  1.00 98.99           C  
ATOM    717  CG1 VAL J  93     -13.565  19.620  12.060  1.00 98.96           C  
ATOM    718  CG2 VAL J  93     -12.503  17.429  11.428  1.00 98.97           C  
ATOM    719  N   ILE J  94     -10.777  21.544  13.076  1.00 98.98           N  
ATOM    720  CA  ILE J  94     -10.467  22.660  13.965  1.00 98.97           C  
ATOM    721  C   ILE J  94     -11.499  23.793  13.935  1.00 98.91           C  
ATOM    722  O   ILE J  94     -11.278  24.841  14.551  1.00 98.70           O  
ATOM    723  CB  ILE J  94      -9.036  23.192  13.730  1.00 98.97           C  
ATOM    724  CG1 ILE J  94      -8.913  23.966  12.413  1.00 98.95           C  
ATOM    725  CG2 ILE J  94      -8.014  22.046  13.789  1.00 98.93           C  
ATOM    726  CD1 ILE J  94      -7.636  24.820  12.329  1.00 98.95           C  
ATOM    727  N   GLY J  95     -12.607  23.582  13.251  1.00 98.87           N  
ATOM    728  CA  GLY J  95     -13.697  24.543  13.258  1.00 98.84           C  
ATOM    729  C   GLY J  95     -14.020  25.064  11.867  1.00 98.89           C  
ATOM    730  O   GLY J  95     -13.417  24.659  10.884  1.00 98.76           O  
ATOM    731  N   GLY J  96     -15.005  25.989  11.765  1.00 98.71           N  
ATOM    732  CA  GLY J  96     -15.778  26.490  12.903  1.00 98.71           C  
ATOM    733  C   GLY J  96     -17.085  25.756  13.085  1.00 98.82           C  
ATOM    734  O   GLY J  96     -17.183  24.537  12.896  1.00 98.72           O  
ATOM    735  N   GLY J  97     -18.108  26.475  13.476  1.00 98.72           N  
ATOM    736  CA  GLY J  97     -19.374  25.878  13.844  1.00 98.72           C  
ATOM    737  C   GLY J  97     -19.998  25.010  12.770  1.00 98.82           C  
ATOM    738  O   GLY J  97     -20.417  23.879  13.044  1.00 98.79           O  
ATOM    739  N   ARG J  98     -20.075  25.508  11.553  1.00 98.83           N  
ATOM    740  CA  ARG J  98     -20.687  24.737  10.474  1.00 98.81           C  
ATOM    741  C   ARG J  98     -19.884  23.485  10.160  1.00 98.88           C  
ATOM    742  O   ARG J  98     -20.446  22.438   9.827  1.00 98.83           O  
ATOM    743  CB  ARG J  98     -20.856  25.595   9.221  1.00 98.52           C  
ATOM    744  CG  ARG J  98     -21.999  26.599   9.346  0.99 93.30           C  
ATOM    745  CD  ARG J  98     -22.185  27.404   8.073  0.99 90.09           C  
ATOM    746  NE  ARG J  98     -22.347  26.550   6.898  0.99 87.30           N  
ATOM    747  CZ  ARG J  98     -22.413  27.007   5.649  0.99 82.14           C  
ATOM    748  NH1 ARG J  98     -22.329  28.305   5.407  0.99 77.98           N  
ATOM    749  NH2 ARG J  98     -22.562  26.157   4.636  0.99 76.50           N  
ATOM    750  N   VAL J  99     -18.577  23.571  10.258  1.00 98.92           N  
ATOM    751  CA  VAL J  99     -17.728  22.415  10.003  1.00 98.95           C  
ATOM    752  C   VAL J  99     -17.847  21.399  11.143  1.00 98.96           C  
ATOM    753  O   VAL J  99     -17.992  20.197  10.894  1.00 98.94           O  
ATOM    754  CB  VAL J  99     -16.281  22.863   9.734  1.00 98.95           C  
ATOM    755  CG1 VAL J  99     -15.329  21.673   9.684  1.00 98.83           C  
ATOM    756  CG2 VAL J  99     -16.236  23.625   8.409  1.00 98.87           C  
ATOM    757  N   TYR J 100     -17.836  21.869  12.389  1.00 98.96           N  
ATOM    758  CA  TYR J 100     -18.042  20.946  13.503  1.00 98.96           C  
ATOM    759  C   TYR J 100     -19.358  20.175  13.358  1.00 98.94           C  
ATOM    760  O   TYR J 100     -19.413  18.970  13.617  1.00 98.88           O  
ATOM    761  CB  TYR J 100     -18.054  21.691  14.838  1.00 98.96           C  
ATOM    762  CG  TYR J 100     -16.742  22.269  15.320  1.00 98.97           C  
ATOM    763  CD1 TYR J 100     -15.548  21.553  15.253  1.00 98.93           C  
ATOM    764  CD2 TYR J 100     -16.711  23.530  15.908  1.00 98.93           C  
ATOM    765  CE1 TYR J 100     -14.360  22.088  15.754  1.00 98.91           C  
ATOM    766  CE2 TYR J 100     -15.536  24.072  16.414  1.00 98.91           C  
ATOM    767  CZ  TYR J 100     -14.362  23.349  16.334  1.00 98.93           C  
ATOM    768  OH  TYR J 100     -13.197  23.887  16.837  1.00 98.85           O  
ATOM    769  N   GLU J 101     -20.433  20.860  12.951  1.00 98.92           N  
ATOM    770  CA  GLU J 101     -21.732  20.199  12.794  1.00 98.88           C  
ATOM    771  C   GLU J 101     -21.645  19.003  11.852  1.00 98.87           C  
ATOM    772  O   GLU J 101     -22.241  17.952  12.095  1.00 98.74           O  
ATOM    773  CB  GLU J 101     -22.773  21.179  12.253  1.00 98.70           C  
ATOM    774  CG  GLU J 101     -23.234  22.222  13.237  1.00 91.98           C  
ATOM    775  CD  GLU J 101     -24.094  23.301  12.593  0.99 89.67           C  
ATOM    776  OE1 GLU J 101     -24.449  23.167  11.401  0.99 84.58           O  
ATOM    777  OE2 GLU J 101     -24.405  24.290  13.285  0.99 86.06           O  
ATOM    778  N   GLN J 102     -20.913  19.168  10.764  1.00 98.83           N  
ATOM    779  CA  GLN J 102     -20.840  18.131   9.740  1.00 98.83           C  
ATOM    780  C   GLN J 102     -19.909  16.985  10.117  1.00 98.66           C  
ATOM    781  O   GLN J 102     -20.141  15.840   9.721  1.00 98.49           O  
ATOM    782  CB  GLN J 102     -20.395  18.749   8.418  1.00 98.89           C  
ATOM    783  CG  GLN J 102     -21.430  19.697   7.840  1.00 98.82           C  
ATOM    784  CD  GLN J 102     -20.845  20.538   6.733  1.00 98.80           C  
ATOM    785  OE1 GLN J 102     -20.783  20.117   5.582  1.00 97.22           O  
ATOM    786  NE2 GLN J 102     -20.377  21.727   7.082  1.00 96.46           N  
ATOM    787  N   PHE J 103     -18.848  17.290  10.852  1.00 98.90           N  
ATOM    788  CA  PHE J 103     -17.866  16.262  11.208  1.00 98.90           C  
ATOM    789  C   PHE J 103     -18.154  15.562  12.530  1.00 98.78           C  
ATOM    790  O   PHE J 103     -17.642  14.460  12.752  1.00 98.68           O  
ATOM    791  CB  PHE J 103     -16.454  16.853  11.229  1.00 98.93           C  
ATOM    792  CG  PHE J 103     -15.848  17.009   9.861  1.00 98.95           C  
ATOM    793  CD1 PHE J 103     -15.059  16.003   9.323  1.00 98.85           C  
ATOM    794  CD2 PHE J 103     -16.070  18.150   9.109  1.00 98.87           C  
ATOM    795  CE1 PHE J 103     -14.491  16.137   8.061  1.00 98.81           C  
ATOM    796  CE2 PHE J 103     -15.512  18.291   7.847  1.00 98.82           C  
ATOM    797  CZ  PHE J 103     -14.717  17.283   7.326  1.00 98.88           C  
ATOM    798  N   LEU J 104     -18.957  16.162  13.409  1.00 98.75           N  
ATOM    799  CA  LEU J 104     -19.224  15.512  14.694  1.00 98.63           C  
ATOM    800  C   LEU J 104     -19.746  14.074  14.545  1.00 98.51           C  
ATOM    801  O   LEU J 104     -19.252  13.173  15.236  1.00 98.36           O  
ATOM    802  CB  LEU J 104     -20.160  16.367  15.553  1.00 98.53           C  
ATOM    803  CG  LEU J 104     -20.577  15.757  16.891  1.00 98.28           C  
ATOM    804  CD1 LEU J 104     -19.371  15.493  17.789  1.00 97.95           C  
ATOM    805  CD2 LEU J 104     -21.578  16.666  17.598  1.00 97.79           C  
ATOM    806  N   PRO J 105     -20.704  13.815  13.646  1.00 98.24           N  
ATOM    807  CA  PRO J 105     -21.172  12.421  13.514  1.00 97.95           C  
ATOM    808  C   PRO J 105     -20.105  11.438  13.050  1.00 97.93           C  
ATOM    809  O   PRO J 105     -20.256  10.227  13.253  1.00 97.75           O  
ATOM    810  CB  PRO J 105     -22.297  12.521  12.476  1.00 97.61           C  
ATOM    811  CG  PRO J 105     -22.741  13.941  12.518  1.00 96.95           C  
ATOM    812  CD  PRO J 105     -21.503  14.739  12.830  1.00 97.99           C  
ATOM    813  N   LYS J 106     -19.052  11.947  12.428  1.00 98.44           N  
ATOM    814  CA  LYS J 106     -17.965  11.119  11.924  1.00 98.45           C  
ATOM    815  C   LYS J 106     -16.817  10.966  12.917  1.00 98.48           C  
ATOM    816  O   LYS J 106     -15.916  10.143  12.701  1.00 98.39           O  
ATOM    817  CB  LYS J 106     -17.418  11.708  10.617  1.00 98.44           C  
ATOM    818  CG  LYS J 106     -18.442  11.803   9.493  1.00 97.96           C  
ATOM    819  CD  LYS J 106     -17.833  12.418   8.236  1.00 97.11           C  
ATOM    820  CE  LYS J 106     -18.860  12.502   7.115  1.00 94.32           C  
ATOM    821  NZ  LYS J 106     -19.273  11.158   6.639  1.00 89.73           N  
ATOM    822  N   ALA J 107     -16.827  11.745  13.982  1.00 98.54           N  
ATOM    823  CA  ALA J 107     -15.690  11.815  14.893  1.00 98.61           C  
ATOM    824  C   ALA J 107     -15.705  10.693  15.919  1.00 98.55           C  
ATOM    825  O   ALA J 107     -16.764  10.261  16.378  1.00 98.48           O  
ATOM    826  CB  ALA J 107     -15.668  13.163  15.605  1.00 98.68           C  
ATOM    827  N   GLN J 108     -14.515  10.262  16.303  1.00 98.61           N  
ATOM    828  CA  GLN J 108     -14.349   9.291  17.377  1.00 98.55           C  
ATOM    829  C   GLN J 108     -13.767   9.904  18.649  1.00 98.66           C  
ATOM    830  O   GLN J 108     -13.732   9.244  19.691  1.00 98.60           O  
ATOM    831  CB  GLN J 108     -13.460   8.140  16.904  1.00 98.24           C  
ATOM    832  CG  GLN J 108     -14.106   7.286  15.822  0.99 92.60           C  
ATOM    833  CD  GLN J 108     -15.402   6.646  16.285  0.99 87.38           C  
ATOM    834  OE1 GLN J 108     -15.480   6.108  17.395  0.99 79.32           O  
ATOM    835  NE2 GLN J 108     -16.431   6.706  15.448  0.99 75.13           N  
ATOM    836  N   LYS J 109     -13.325  11.157  18.559  1.00 98.85           N  
ATOM    837  CA  LYS J 109     -12.629  11.784  19.673  1.00 98.90           C  
ATOM    838  C   LYS J 109     -12.901  13.280  19.679  1.00 98.94           C  
ATOM    839  O   LYS J 109     -12.994  13.903  18.613  1.00 98.93           O  
ATOM    840  CB  LYS J 109     -11.131  11.516  19.530  1.00 98.84           C  
ATOM    841  CG  LYS J 109     -10.300  11.598  20.778  1.00 98.12           C  
ATOM    842  CD  LYS J 109      -8.904  11.026  20.488  1.00 97.32           C  
ATOM    843  CE  LYS J 109      -8.040  11.003  21.724  1.00 95.47           C  
ATOM    844  NZ  LYS J 109      -6.675  10.502  21.400  1.00 93.83           N  
ATOM    845  N   LEU J 110     -13.033  13.851  20.870  1.00 98.93           N  
ATOM    846  CA  LEU J 110     -13.185  15.293  21.050  1.00 98.94           C  
ATOM    847  C   LEU J 110     -12.108  15.785  22.004  1.00 98.95           C  
ATOM    848  O   LEU J 110     -11.932  15.221  23.087  1.00 98.94           O  
ATOM    849  CB  LEU J 110     -14.554  15.647  21.647  1.00 98.91           C  
ATOM    850  CG  LEU J 110     -15.800  15.119  20.943  1.00 98.86           C  
ATOM    851  CD1 LEU J 110     -17.048  15.510  21.733  1.00 98.80           C  
ATOM    852  CD2 LEU J 110     -15.891  15.639  19.514  1.00 98.78           C  
ATOM    853  N   TYR J 111     -11.414  16.836  21.604  1.00 98.99           N  
ATOM    854  CA  TYR J 111     -10.470  17.547  22.464  1.00 98.99           C  
ATOM    855  C   TYR J 111     -11.112  18.891  22.780  1.00 98.98           C  
ATOM    856  O   TYR J 111     -11.193  19.764  21.908  1.00 98.97           O  
ATOM    857  CB  TYR J 111      -9.143  17.800  21.751  1.00 98.99           C  
ATOM    858  CG  TYR J 111      -8.344  16.593  21.310  1.00 98.99           C  
ATOM    859  CD1 TYR J 111      -7.177  16.231  21.976  1.00 98.98           C  
ATOM    860  CD2 TYR J 111      -8.717  15.851  20.195  1.00 98.98           C  
ATOM    861  CE1 TYR J 111      -6.403  15.159  21.544  1.00 98.97           C  
ATOM    862  CE2 TYR J 111      -7.957  14.772  19.760  1.00 98.98           C  
ATOM    863  CZ  TYR J 111      -6.800  14.433  20.435  1.00 98.98           C  
ATOM    864  OH  TYR J 111      -6.037  13.368  19.997  1.00 98.96           O  
ATOM    865  N   LEU J 112     -11.594  19.054  23.999  1.00 98.96           N  
ATOM    866  CA  LEU J 112     -12.342  20.255  24.357  1.00 98.94           C  
ATOM    867  C   LEU J 112     -11.624  21.053  25.426  1.00 98.92           C  
ATOM    868  O   LEU J 112     -11.125  20.498  26.404  1.00 98.83           O  
ATOM    869  CB  LEU J 112     -13.741  19.889  24.863  1.00 98.89           C  
ATOM    870  CG  LEU J 112     -14.601  19.071  23.899  1.00 98.79           C  
ATOM    871  CD1 LEU J 112     -15.972  18.814  24.514  1.00 98.69           C  
ATOM    872  CD2 LEU J 112     -14.743  19.763  22.544  1.00 98.65           C  
ATOM    873  N   THR J 113     -11.605  22.366  25.243  1.00 98.86           N  
ATOM    874  CA  THR J 113     -11.216  23.285  26.300  1.00 98.87           C  
ATOM    875  C   THR J 113     -12.482  23.950  26.802  1.00 98.84           C  
ATOM    876  O   THR J 113     -13.143  24.671  26.053  1.00 98.80           O  
ATOM    877  CB  THR J 113     -10.227  24.341  25.795  1.00 98.88           C  
ATOM    878  OG1 THR J 113      -9.082  23.697  25.230  1.00 98.83           O  
ATOM    879  CG2 THR J 113      -9.790  25.259  26.932  1.00 98.84           C  
ATOM    880  N   HIS J 114     -12.836  23.690  28.055  1.00 98.81           N  
ATOM    881  CA  HIS J 114     -13.999  24.311  28.683  1.00 98.75           C  
ATOM    882  C   HIS J 114     -13.527  25.565  29.402  1.00 98.72           C  
ATOM    883  O   HIS J 114     -12.749  25.482  30.353  1.00 98.59           O  
ATOM    884  CB  HIS J 114     -14.643  23.348  29.675  1.00 98.66           C  
ATOM    885  CG  HIS J 114     -15.074  22.054  29.063  1.00 98.55           C  
ATOM    886  ND1 HIS J 114     -16.232  21.930  28.332  1.00 96.64           N  
ATOM    887  CD2 HIS J 114     -14.497  20.830  29.073  1.00 96.81           C  
ATOM    888  CE1 HIS J 114     -16.349  20.682  27.920  1.00 97.20           C  
ATOM    889  NE2 HIS J 114     -15.314  19.989  28.355  1.00 97.54           N  
ATOM    890  N   ILE J 115     -13.986  26.711  28.932  1.00 98.62           N  
ATOM    891  CA  ILE J 115     -13.546  28.000  29.464  1.00 98.52           C  
ATOM    892  C   ILE J 115     -14.633  28.559  30.371  1.00 98.40           C  
ATOM    893  O   ILE J 115     -15.797  28.656  29.971  1.00 98.20           O  
ATOM    894  CB  ILE J 115     -13.236  28.993  28.331  1.00 98.39           C  
ATOM    895  CG1 ILE J 115     -12.198  28.405  27.366  1.00 97.92           C  
ATOM    896  CG2 ILE J 115     -12.765  30.329  28.910  1.00 98.02           C  
ATOM    897  CD1 ILE J 115     -12.051  29.203  26.079  1.00 97.11           C  
ATOM    898  N   ASP J 116     -14.259  28.951  31.572  1.00 98.41           N  
ATOM    899  CA  ASP J 116     -15.216  29.525  32.520  1.00 98.23           C  
ATOM    900  C   ASP J 116     -15.389  31.016  32.237  1.00 98.14           C  
ATOM    901  O   ASP J 116     -14.932  31.874  32.997  1.00 97.64           O  
ATOM    902  CB  ASP J 116     -14.750  29.278  33.959  1.00 97.78           C  
ATOM    903  CG  ASP J 116     -14.777  27.810  34.338  1.00 93.94           C  
ATOM    904  OD1 ASP J 116     -15.635  27.073  33.806  1.00 92.13           O  
ATOM    905  OD2 ASP J 116     -13.945  27.404  35.172  1.00 91.32           O  
ATOM    906  N   ALA J 117     -16.047  31.307  31.121  1.00 97.74           N  
ATOM    907  CA  ALA J 117     -16.288  32.676  30.690  1.00 97.50           C  
ATOM    908  C   ALA J 117     -17.707  32.790  30.164  1.00 97.73           C  
ATOM    909  O   ALA J 117     -18.136  31.984  29.338  1.00 97.54           O  
ATOM    910  CB  ALA J 117     -15.294  33.090  29.607  1.00 96.76           C  
ATOM    911  N   GLU J 118     -18.439  33.793  30.648  1.00 97.64           N  
ATOM    912  CA  GLU J 118     -19.767  34.120  30.147  1.00 97.57           C  
ATOM    913  C   GLU J 118     -19.584  35.187  29.075  1.00 97.31           C  
ATOM    914  O   GLU J 118     -19.279  36.340  29.390  1.00 95.93           O  
ATOM    915  CB  GLU J 118     -20.652  34.652  31.271  0.99 96.94           C  
ATOM    916  CG  GLU J 118     -21.086  33.601  32.278  0.97 91.51           C  
ATOM    917  CD  GLU J 118     -22.446  33.012  31.953  0.97 88.30           C  
ATOM    918  OE1 GLU J 118     -22.987  33.301  30.864  0.97 82.36           O  
ATOM    919  OE2 GLU J 118     -22.974  32.262  32.801  0.97 83.08           O  
ATOM    920  N   VAL J 119     -19.742  34.796  27.826  1.00 96.90           N  
ATOM    921  CA  VAL J 119     -19.523  35.715  26.717  1.00 96.63           C  
ATOM    922  C   VAL J 119     -20.657  35.598  25.711  1.00 97.02           C  
ATOM    923  O   VAL J 119     -21.274  34.540  25.564  1.00 96.13           O  
ATOM    924  CB  VAL J 119     -18.167  35.462  26.012  1.00 94.43           C  
ATOM    925  CG1 VAL J 119     -17.001  35.764  26.952  0.99 88.37           C  
ATOM    926  CG2 VAL J 119     -18.075  34.030  25.501  0.99 89.24           C  
ATOM    927  N   GLU J 120     -20.932  36.689  25.010  0.99 96.70           N  
ATOM    928  CA  GLU J 120     -21.861  36.662  23.892  0.99 96.61           C  
ATOM    929  C   GLU J 120     -21.187  35.968  22.718  0.99 96.84           C  
ATOM    930  O   GLU J 120     -19.998  36.180  22.461  0.99 95.11           O  
ATOM    931  CB  GLU J 120     -22.266  38.078  23.485  0.99 95.24           C  
ATOM    932  CG  GLU J 120     -23.050  38.832  24.543  0.96 86.67           C  
ATOM    933  CD  GLU J 120     -24.450  38.282  24.735  0.95 82.70           C  
ATOM    934  OE1 GLU J 120     -25.068  37.860  23.737  0.95 76.55           O  
ATOM    935  OE2 GLU J 120     -24.927  38.283  25.885  0.95 77.81           O  
ATOM    936  N   GLY J 121     -21.952  35.152  22.010  1.00 96.88           N  
ATOM    937  CA  GLY J 121     -21.425  34.473  20.842  1.00 97.11           C  
ATOM    938  C   GLY J 121     -22.487  34.305  19.785  1.00 97.54           C  
ATOM    939  O   GLY J 121     -23.676  34.227  20.097  1.00 97.01           O  
ATOM    940  N   ASP J 122     -22.052  34.245  18.533  1.00 97.86           N  
ATOM    941  CA  ASP J 122     -22.960  33.959  17.425  1.00 98.06           C  
ATOM    942  C   ASP J 122     -22.699  32.591  16.801  1.00 98.20           C  
ATOM    943  O   ASP J 122     -23.392  32.203  15.854  1.00 97.83           O  
ATOM    944  CB  ASP J 122     -22.914  35.069  16.359  1.00 97.70           C  
ATOM    945  CG  ASP J 122     -21.544  35.260  15.730  1.00 97.74           C  
ATOM    946  OD1 ASP J 122     -20.700  34.342  15.793  1.00 96.79           O  
ATOM    947  OD2 ASP J 122     -21.314  36.346  15.155  1.00 96.24           O  
ATOM    948  N   THR J 123     -21.727  31.865  17.321  1.00 98.26           N  
ATOM    949  CA  THR J 123     -21.367  30.547  16.811  1.00 98.39           C  
ATOM    950  C   THR J 123     -21.172  29.618  17.996  1.00 98.46           C  
ATOM    951  O   THR J 123     -20.554  29.999  18.995  1.00 98.40           O  
ATOM    952  CB  THR J 123     -20.084  30.603  15.963  1.00 98.20           C  
ATOM    953  OG1 THR J 123     -20.185  31.651  14.987  1.00 96.28           O  
ATOM    954  CG2 THR J 123     -19.859  29.288  15.234  1.00 95.96           C  
ATOM    955  N   HIS J 124     -21.708  28.402  17.872  1.00 98.53           N  
ATOM    956  CA  HIS J 124     -21.686  27.437  18.967  1.00 98.51           C  
ATOM    957  C   HIS J 124     -21.143  26.096  18.507  1.00 98.59           C  
ATOM    958  O   HIS J 124     -21.294  25.709  17.345  1.00 98.49           O  
ATOM    959  CB  HIS J 124     -23.093  27.230  19.534  1.00 98.25           C  
ATOM    960  CG  HIS J 124     -23.637  28.435  20.229  1.00 97.86           C  
ATOM    961  ND1 HIS J 124     -24.114  29.530  19.544  1.00 92.26           N  
ATOM    962  CD2 HIS J 124     -23.765  28.725  21.544  1.00 92.25           C  
ATOM    963  CE1 HIS J 124     -24.509  30.440  20.413  1.00 93.70           C  
ATOM    964  NE2 HIS J 124     -24.312  29.978  21.633  1.00 94.58           N  
ATOM    965  N   PHE J 125     -20.537  25.379  19.443  1.00 98.73           N  
ATOM    966  CA  PHE J 125     -20.199  23.984  19.200  1.00 98.75           C  
ATOM    967  C   PHE J 125     -21.503  23.187  19.134  1.00 98.69           C  
ATOM    968  O   PHE J 125     -22.446  23.491  19.874  1.00 98.62           O  
ATOM    969  CB  PHE J 125     -19.303  23.456  20.320  1.00 98.78           C  
ATOM    970  CG  PHE J 125     -18.608  22.161  20.000  1.00 98.87           C  
ATOM    971  CD1 PHE J 125     -17.514  22.140  19.144  1.00 98.79           C  
ATOM    972  CD2 PHE J 125     -19.043  20.964  20.545  1.00 98.78           C  
ATOM    973  CE1 PHE J 125     -16.869  20.948  18.837  1.00 98.76           C  
ATOM    974  CE2 PHE J 125     -18.403  19.765  20.245  1.00 98.75           C  
ATOM    975  CZ  PHE J 125     -17.314  19.762  19.389  1.00 98.84           C  
ATOM    976  N   PRO J 126     -21.590  22.173  18.284  1.00 98.81           N  
ATOM    977  CA  PRO J 126     -22.839  21.411  18.205  1.00 98.77           C  
ATOM    978  C   PRO J 126     -23.192  20.720  19.517  1.00 98.74           C  
ATOM    979  O   PRO J 126     -22.323  20.376  20.324  1.00 98.52           O  
ATOM    980  CB  PRO J 126     -22.576  20.392  17.092  1.00 98.63           C  
ATOM    981  CG  PRO J 126     -21.108  20.374  16.888  1.00 98.33           C  
ATOM    982  CD  PRO J 126     -20.593  21.721  17.293  1.00 98.78           C  
ATOM    983  N   ASP J 127     -24.488  20.517  19.708  1.00 98.30           N  
ATOM    984  CA  ASP J 127     -25.020  19.882  20.902  1.00 97.93           C  
ATOM    985  C   ASP J 127     -24.804  18.374  20.796  1.00 98.03           C  
ATOM    986  O   ASP J 127     -25.593  17.665  20.168  1.00 96.72           O  
ATOM    987  CB  ASP J 127     -26.511  20.222  21.031  1.00 96.18           C  
ATOM    988  CG  ASP J 127     -27.116  19.770  22.340  0.99 90.22           C  
ATOM    989  OD1 ASP J 127     -26.367  19.547  23.311  0.99 87.38           O  
ATOM    990  OD2 ASP J 127     -28.359  19.662  22.395  0.99 86.55           O  
ATOM    991  N   TYR J 128     -23.722  17.895  21.374  1.00 96.92           N  
ATOM    992  CA  TYR J 128     -23.407  16.474  21.324  1.00 96.62           C  
ATOM    993  C   TYR J 128     -24.112  15.717  22.445  1.00 96.31           C  
ATOM    994  O   TYR J 128     -24.392  16.265  23.510  1.00 95.28           O  
ATOM    995  CB  TYR J 128     -21.890  16.233  21.348  1.00 96.19           C  
ATOM    996  CG  TYR J 128     -21.152  16.789  22.544  1.00 96.92           C  
ATOM    997  CD1 TYR J 128     -20.888  15.996  23.655  1.00 95.80           C  
ATOM    998  CD2 TYR J 128     -20.702  18.106  22.557  1.00 95.54           C  
ATOM    999  CE1 TYR J 128     -20.197  16.503  24.749  0.99 94.69           C  
ATOM   1000  CE2 TYR J 128     -20.011  18.623  23.645  0.99 94.84           C  
ATOM   1001  CZ  TYR J 128     -19.761  17.817  24.736  0.99 95.41           C  
ATOM   1002  OH  TYR J 128     -19.074  18.322  25.822  0.99 93.99           O  
ATOM   1003  N   GLU J 129     -24.411  14.440  22.190  1.00 95.99           N  
ATOM   1004  CA  GLU J 129     -25.130  13.590  23.136  1.00 95.55           C  
ATOM   1005  C   GLU J 129     -24.165  13.065  24.198  1.00 96.06           C  
ATOM   1006  O   GLU J 129     -23.269  12.283  23.870  1.00 94.66           O  
ATOM   1007  CB  GLU J 129     -25.786  12.427  22.385  1.00 93.43           C  
ATOM   1008  CG  GLU J 129     -26.354  11.335  23.273  0.95 86.18           C  
ATOM   1009  CD  GLU J 129     -27.392  11.853  24.247  0.94 81.07           C  
ATOM   1010  OE1 GLU J 129     -28.388  12.455  23.786  0.94 75.46           O  
ATOM   1011  OE2 GLU J 129     -27.205  11.668  25.465  0.94 75.86           O  
ATOM   1012  N   PRO J 130     -24.345  13.461  25.457  1.00 94.92           N  
ATOM   1013  CA  PRO J 130     -23.369  13.042  26.475  1.00 94.48           C  
ATOM   1014  C   PRO J 130     -23.273  11.529  26.655  1.00 95.27           C  
ATOM   1015  O   PRO J 130     -22.194  11.022  26.973  1.00 94.43           O  
ATOM   1016  CB  PRO J 130     -23.858  13.732  27.756  1.00 92.50           C  
ATOM   1017  CG  PRO J 130     -25.228  14.212  27.465  1.00 89.08           C  
ATOM   1018  CD  PRO J 130     -25.349  14.389  25.987  0.99 92.58           C  
ATOM   1019  N   ASP J 131     -24.370  10.800  26.431  1.00 95.82           N  
ATOM   1020  CA  ASP J 131     -24.340   9.341  26.582  1.00 96.14           C  
ATOM   1021  C   ASP J 131     -23.434   8.656  25.564  1.00 96.83           C  
ATOM   1022  O   ASP J 131     -23.038   7.502  25.766  1.00 96.22           O  
ATOM   1023  CB  ASP J 131     -25.751   8.755  26.458  1.00 94.87           C  
ATOM   1024  CG  ASP J 131     -26.629   9.058  27.652  0.98 89.85           C  
ATOM   1025  OD1 ASP J 131     -26.100   9.475  28.703  0.98 86.94           O  
ATOM   1026  OD2 ASP J 131     -27.858   8.869  27.535  0.98 85.53           O  
ATOM   1027  N   ASP J 132     -23.120   9.347  24.483  1.00 97.37           N  
ATOM   1028  CA  ASP J 132     -22.301   8.765  23.419  1.00 97.53           C  
ATOM   1029  C   ASP J 132     -20.803   8.891  23.665  1.00 98.09           C  
ATOM   1030  O   ASP J 132     -20.009   8.354  22.884  1.00 97.98           O  
ATOM   1031  CB  ASP J 132     -22.616   9.427  22.075  1.00 96.66           C  
ATOM   1032  CG  ASP J 132     -23.984   9.078  21.541  1.00 94.94           C  
ATOM   1033  OD1 ASP J 132     -24.604   8.111  22.039  1.00 93.10           O  
ATOM   1034  OD2 ASP J 132     -24.430   9.770  20.604  1.00 91.66           O  
ATOM   1035  N   TRP J 133     -20.413   9.599  24.721  1.00 98.42           N  
ATOM   1036  CA  TRP J 133     -19.010   9.949  24.921  1.00 98.45           C  
ATOM   1037  C   TRP J 133     -18.546   9.598  26.325  1.00 98.37           C  
ATOM   1038  O   TRP J 133     -19.285   9.745  27.294  1.00 98.14           O  
ATOM   1039  CB  TRP J 133     -18.810  11.447  24.668  1.00 98.51           C  
ATOM   1040  CG  TRP J 133     -19.165  11.841  23.268  1.00 98.59           C  
ATOM   1041  CD1 TRP J 133     -20.385  12.242  22.809  1.00 98.47           C  
ATOM   1042  CD2 TRP J 133     -18.296  11.817  22.130  1.00 98.68           C  
ATOM   1043  NE1 TRP J 133     -20.322  12.480  21.454  1.00 98.50           N  
ATOM   1044  CE2 TRP J 133     -19.056  12.227  21.017  1.00 98.62           C  
ATOM   1045  CE3 TRP J 133     -16.944  11.496  21.952  1.00 98.66           C  
ATOM   1046  CZ2 TRP J 133     -18.507  12.318  19.736  1.00 98.56           C  
ATOM   1047  CZ3 TRP J 133     -16.397  11.591  20.678  1.00 98.59           C  
ATOM   1048  CH2 TRP J 133     -17.179  11.999  19.591  1.00 98.56           C  
ATOM   1049  N   GLU J 134     -17.303   9.152  26.428  1.00 98.45           N  
ATOM   1050  CA  GLU J 134     -16.668   8.898  27.715  1.00 98.44           C  
ATOM   1051  C   GLU J 134     -15.469   9.817  27.877  1.00 98.62           C  
ATOM   1052  O   GLU J 134     -14.605   9.880  27.001  1.00 98.62           O  
ATOM   1053  CB  GLU J 134     -16.217   7.441  27.829  1.00 98.11           C  
ATOM   1054  CG  GLU J 134     -15.503   7.159  29.146  0.99 95.19           C  
ATOM   1055  CD  GLU J 134     -15.186   5.694  29.371  0.99 92.77           C  
ATOM   1056  OE1 GLU J 134     -15.679   4.838  28.604  0.99 89.09           O  
ATOM   1057  OE2 GLU J 134     -14.445   5.399  30.329  0.99 89.99           O  
ATOM   1058  N   SER J 135     -15.413  10.521  28.994  1.00 98.54           N  
ATOM   1059  CA  SER J 135     -14.264  11.361  29.297  1.00 98.50           C  
ATOM   1060  C   SER J 135     -13.092  10.480  29.699  1.00 98.58           C  
ATOM   1061  O   SER J 135     -13.200   9.685  30.641  1.00 98.45           O  
ATOM   1062  CB  SER J 135     -14.606  12.341  30.416  1.00 98.31           C  
ATOM   1063  OG  SER J 135     -13.526  13.217  30.663  1.00 97.32           O  
ATOM   1064  N   VAL J 136     -11.976  10.610  28.986  1.00 98.73           N  
ATOM   1065  CA  VAL J 136     -10.789   9.794  29.249  1.00 98.79           C  
ATOM   1066  C   VAL J 136      -9.614  10.616  29.766  1.00 98.84           C  
ATOM   1067  O   VAL J 136      -8.595  10.050  30.170  1.00 98.77           O  
ATOM   1068  CB  VAL J 136     -10.370   8.974  28.011  1.00 98.69           C  
ATOM   1069  CG1 VAL J 136     -11.482   8.006  27.613  1.00 98.19           C  
ATOM   1070  CG2 VAL J 136      -9.982   9.872  26.851  1.00 98.16           C  
ATOM   1071  N   PHE J 137      -9.739  11.934  29.757  1.00 98.92           N  
ATOM   1072  CA  PHE J 137      -8.703  12.829  30.256  1.00 98.92           C  
ATOM   1073  C   PHE J 137      -9.373  14.114  30.691  1.00 98.90           C  
ATOM   1074  O   PHE J 137     -10.255  14.619  29.990  1.00 98.84           O  
ATOM   1075  CB  PHE J 137      -7.664  13.130  29.169  1.00 98.92           C  
ATOM   1076  CG  PHE J 137      -6.648  14.180  29.551  1.00 98.86           C  
ATOM   1077  CD1 PHE J 137      -5.471  13.829  30.198  1.00 98.65           C  
ATOM   1078  CD2 PHE J 137      -6.872  15.515  29.266  1.00 98.65           C  
ATOM   1079  CE1 PHE J 137      -4.535  14.797  30.551  1.00 98.46           C  
ATOM   1080  CE2 PHE J 137      -5.944  16.491  29.618  1.00 98.48           C  
ATOM   1081  CZ  PHE J 137      -4.775  16.127  30.259  1.00 98.49           C  
ATOM   1082  N   SER J 138      -8.965  14.649  31.824  1.00 98.87           N  
ATOM   1083  CA  SER J 138      -9.481  15.925  32.286  1.00 98.82           C  
ATOM   1084  C   SER J 138      -8.415  16.609  33.116  1.00 98.89           C  
ATOM   1085  O   SER J 138      -7.792  15.973  33.971  1.00 98.67           O  
ATOM   1086  CB  SER J 138     -10.754  15.735  33.107  1.00 98.12           C  
ATOM   1087  OG  SER J 138     -11.351  16.976  33.422  1.00 91.09           O  
ATOM   1088  N   GLU J 139      -8.195  17.900  32.863  1.00 98.88           N  
ATOM   1089  CA  GLU J 139      -7.174  18.653  33.577  1.00 98.87           C  
ATOM   1090  C   GLU J 139      -7.651  20.082  33.767  1.00 98.92           C  
ATOM   1091  O   GLU J 139      -7.787  20.835  32.798  1.00 98.86           O  
ATOM   1092  CB  GLU J 139      -5.858  18.622  32.801  1.00 98.60           C  
ATOM   1093  CG  GLU J 139      -4.706  19.295  33.512  1.00 97.14           C  
ATOM   1094  CD  GLU J 139      -3.409  19.168  32.737  1.00 97.04           C  
ATOM   1095  OE1 GLU J 139      -3.397  19.498  31.531  1.00 94.45           O  
ATOM   1096  OE2 GLU J 139      -2.401  18.739  33.327  1.00 94.85           O  
ATOM   1097  N   PHE J 140      -7.903  20.450  35.009  1.00 98.88           N  
ATOM   1098  CA  PHE J 140      -8.382  21.783  35.358  1.00 98.89           C  
ATOM   1099  C   PHE J 140      -7.210  22.718  35.627  1.00 98.89           C  
ATOM   1100  O   PHE J 140      -6.200  22.310  36.213  1.00 98.79           O  
ATOM   1101  CB  PHE J 140      -9.280  21.713  36.593  1.00 98.80           C  
ATOM   1102  CG  PHE J 140      -9.700  23.063  37.106  1.00 97.54           C  
ATOM   1103  CD1 PHE J 140     -10.768  23.732  36.533  1.00 96.77           C  
ATOM   1104  CD2 PHE J 140      -9.011  23.671  38.143  1.00 96.28           C  
ATOM   1105  CE1 PHE J 140     -11.151  24.983  36.992  1.00 95.07           C  
ATOM   1106  CE2 PHE J 140      -9.387  24.923  38.608  1.00 94.52           C  
ATOM   1107  CZ  PHE J 140     -10.460  25.575  38.029  1.00 93.97           C  
ATOM   1108  N   HIS J 141      -7.373  23.975  35.225  1.00 98.85           N  
ATOM   1109  CA  HIS J 141      -6.388  25.017  35.492  1.00 98.81           C  
ATOM   1110  C   HIS J 141      -7.075  26.271  35.992  1.00 98.80           C  
ATOM   1111  O   HIS J 141      -8.047  26.741  35.400  1.00 98.70           O  
ATOM   1112  CB  HIS J 141      -5.601  25.360  34.227  1.00 98.74           C  
ATOM   1113  CG  HIS J 141      -4.787  24.229  33.700  1.00 98.57           C  
ATOM   1114  ND1 HIS J 141      -3.471  24.032  34.064  1.00 94.59           N  
ATOM   1115  CD2 HIS J 141      -5.104  23.220  32.852  1.00 94.74           C  
ATOM   1116  CE1 HIS J 141      -3.018  22.952  33.456  1.00 95.34           C  
ATOM   1117  NE2 HIS J 141      -3.983  22.438  32.714  1.00 96.27           N  
ATOM   1118  N   ASP J 142      -6.547  26.824  37.063  1.00 98.57           N  
ATOM   1119  CA  ASP J 142      -6.990  28.129  37.530  1.00 98.49           C  
ATOM   1120  C   ASP J 142      -6.504  29.219  36.584  1.00 98.46           C  
ATOM   1121  O   ASP J 142      -5.516  29.049  35.863  1.00 98.15           O  
ATOM   1122  CB  ASP J 142      -6.445  28.399  38.928  1.00 98.22           C  
ATOM   1123  CG  ASP J 142      -7.151  27.599  39.995  1.00 96.82           C  
ATOM   1124  OD1 ASP J 142      -8.381  27.744  40.129  1.00 95.20           O  
ATOM   1125  OD2 ASP J 142      -6.473  26.830  40.703  1.00 94.16           O  
ATOM   1126  N   ALA J 143      -7.196  30.355  36.619  1.00 98.11           N  
ATOM   1127  CA  ALA J 143      -6.689  31.548  35.958  1.00 97.98           C  
ATOM   1128  C   ALA J 143      -5.325  31.909  36.534  1.00 98.06           C  
ATOM   1129  O   ALA J 143      -5.005  31.559  37.674  1.00 97.82           O  
ATOM   1130  CB  ALA J 143      -7.666  32.707  36.137  1.00 97.52           C  
ATOM   1131  N   ASP J 144      -4.524  32.607  35.745  1.00 97.67           N  
ATOM   1132  CA  ASP J 144      -3.195  33.009  36.184  1.00 97.53           C  
ATOM   1133  C   ASP J 144      -2.820  34.324  35.507  1.00 97.47           C  
ATOM   1134  O   ASP J 144      -3.668  34.988  34.912  1.00 97.00           O  
ATOM   1135  CB  ASP J 144      -2.165  31.893  35.939  1.00 97.17           C  
ATOM   1136  CG  ASP J 144      -1.995  31.526  34.470  1.00 97.32           C  
ATOM   1137  OD1 ASP J 144      -2.390  32.308  33.584  1.00 96.71           O  
ATOM   1138  OD2 ASP J 144      -1.437  30.439  34.206  1.00 95.83           O  
ATOM   1139  N   ALA J 145      -1.552  34.715  35.604  1.00 97.29           N  
ATOM   1140  CA  ALA J 145      -1.133  36.007  35.069  1.00 97.30           C  
ATOM   1141  C   ALA J 145      -1.347  36.111  33.562  1.00 97.33           C  
ATOM   1142  O   ALA J 145      -1.562  37.209  33.043  1.00 96.62           O  
ATOM   1143  CB  ALA J 145       0.329  36.273  35.418  1.00 97.02           C  
ATOM   1144  N   GLN J 146      -1.287  34.986  32.861  1.00 97.33           N  
ATOM   1145  CA  GLN J 146      -1.401  34.979  31.404  1.00 97.45           C  
ATOM   1146  C   GLN J 146      -2.809  34.653  30.910  1.00 97.69           C  
ATOM   1147  O   GLN J 146      -3.174  35.036  29.796  1.00 97.03           O  
ATOM   1148  CB  GLN J 146      -0.419  33.970  30.800  1.00 96.65           C  
ATOM   1149  CG  GLN J 146       1.043  34.388  30.878  0.97 90.79           C  
ATOM   1150  CD  GLN J 146       1.636  34.241  32.271  0.96 85.47           C  
ATOM   1151  OE1 GLN J 146       1.471  33.204  32.919  0.96 78.54           O  
ATOM   1152  NE2 GLN J 146       2.331  35.276  32.726  0.96 74.32           N  
ATOM   1153  N   ASN J 147      -3.592  33.945  31.715  1.00 96.96           N  
ATOM   1154  CA  ASN J 147      -4.895  33.430  31.307  1.00 97.10           C  
ATOM   1155  C   ASN J 147      -5.948  33.938  32.277  1.00 96.63           C  
ATOM   1156  O   ASN J 147      -5.956  33.556  33.445  1.00 96.10           O  
ATOM   1157  CB  ASN J 147      -4.867  31.900  31.280  1.00 97.42           C  
ATOM   1158  CG  ASN J 147      -3.845  31.365  30.301  1.00 98.03           C  
ATOM   1159  OD1 ASN J 147      -4.130  31.235  29.107  1.00 97.02           O  
ATOM   1160  ND2 ASN J 147      -2.648  31.071  30.791  1.00 96.77           N  
ATOM   1161  N   SER J 148      -6.847  34.792  31.786  1.00 94.15           N  
ATOM   1162  CA  SER J 148      -7.737  35.528  32.681  1.00 92.86           C  
ATOM   1163  C   SER J 148      -8.913  34.709  33.198  1.00 94.55           C  
ATOM   1164  O   SER J 148      -9.595  35.147  34.126  1.00 93.57           O  
ATOM   1165  CB  SER J 148      -8.247  36.793  32.000  1.00 88.85           C  
ATOM   1166  OG  SER J 148      -8.980  36.479  30.831  0.99 85.13           O  
ATOM   1167  N   HIS J 149      -9.154  33.541  32.627  1.00 96.80           N  
ATOM   1168  CA  HIS J 149     -10.246  32.667  33.045  1.00 97.29           C  
ATOM   1169  C   HIS J 149      -9.698  31.306  33.417  1.00 97.93           C  
ATOM   1170  O   HIS J 149      -8.690  30.861  32.862  1.00 98.03           O  
ATOM   1171  CB  HIS J 149     -11.266  32.489  31.917  1.00 96.83           C  
ATOM   1172  CG  HIS J 149     -11.816  33.772  31.391  1.00 96.65           C  
ATOM   1173  ND1 HIS J 149     -12.870  34.431  31.987  1.00 91.53           N  
ATOM   1174  CD2 HIS J 149     -11.457  34.525  30.326  1.00 91.16           C  
ATOM   1175  CE1 HIS J 149     -13.131  35.531  31.312  1.00 91.33           C  
ATOM   1176  NE2 HIS J 149     -12.291  35.615  30.297  1.00 92.37           N  
ATOM   1177  N   SER J 150     -10.382  30.626  34.338  1.00 98.26           N  
ATOM   1178  CA  SER J 150     -10.066  29.226  34.560  1.00 98.43           C  
ATOM   1179  C   SER J 150     -10.574  28.409  33.375  1.00 98.57           C  
ATOM   1180  O   SER J 150     -11.455  28.847  32.621  1.00 98.56           O  
ATOM   1181  CB  SER J 150     -10.652  28.726  35.879  1.00 98.19           C  
ATOM   1182  OG  SER J 150     -12.057  28.829  35.886  1.00 95.86           O  
ATOM   1183  N   TYR J 151     -10.016  27.227  33.203  1.00 98.69           N  
ATOM   1184  CA  TYR J 151     -10.332  26.405  32.047  1.00 98.76           C  
ATOM   1185  C   TYR J 151     -10.007  24.956  32.368  1.00 98.80           C  
ATOM   1186  O   TYR J 151      -9.241  24.659  33.289  1.00 98.79           O  
ATOM   1187  CB  TYR J 151      -9.569  26.882  30.792  1.00 98.75           C  
ATOM   1188  CG  TYR J 151      -8.077  27.002  31.007  1.00 98.80           C  
ATOM   1189  CD1 TYR J 151      -7.216  25.963  30.688  1.00 98.68           C  
ATOM   1190  CD2 TYR J 151      -7.529  28.159  31.567  1.00 98.68           C  
ATOM   1191  CE1 TYR J 151      -5.847  26.062  30.926  1.00 98.58           C  
ATOM   1192  CE2 TYR J 151      -6.164  28.270  31.807  1.00 98.58           C  
ATOM   1193  CZ  TYR J 151      -5.330  27.217  31.489  1.00 98.60           C  
ATOM   1194  OH  TYR J 151      -3.980  27.316  31.737  1.00 98.34           O  
ATOM   1195  N   CYS J 152     -10.614  24.055  31.608  1.00 98.92           N  
ATOM   1196  CA  CYS J 152     -10.404  22.630  31.802  1.00 98.91           C  
ATOM   1197  C   CYS J 152     -10.222  21.962  30.453  1.00 98.94           C  
ATOM   1198  O   CYS J 152     -11.085  22.085  29.582  1.00 98.89           O  
ATOM   1199  CB  CYS J 152     -11.589  22.017  32.544  1.00 98.77           C  
ATOM   1200  SG  CYS J 152     -11.391  20.259  32.900  1.00 88.62           S  
ATOM   1201  N   PHE J 153      -9.113  21.275  30.283  1.00 98.95           N  
ATOM   1202  CA  PHE J 153      -8.902  20.464  29.091  1.00 98.96           C  
ATOM   1203  C   PHE J 153      -9.554  19.108  29.295  1.00 98.94           C  
ATOM   1204  O   PHE J 153      -9.393  18.486  30.347  1.00 98.87           O  
ATOM   1205  CB  PHE J 153      -7.410  20.264  28.815  1.00 98.95           C  
ATOM   1206  CG  PHE J 153      -6.636  21.539  28.622  1.00 98.95           C  
ATOM   1207  CD1 PHE J 153      -7.048  22.490  27.700  1.00 98.88           C  
ATOM   1208  CD2 PHE J 153      -5.483  21.775  29.349  1.00 98.88           C  
ATOM   1209  CE1 PHE J 153      -6.327  23.660  27.513  1.00 98.82           C  
ATOM   1210  CE2 PHE J 153      -4.752  22.943  29.166  1.00 98.81           C  
ATOM   1211  CZ  PHE J 153      -5.177  23.884  28.249  1.00 98.85           C  
ATOM   1212  N   GLU J 154     -10.271  18.633  28.279  1.00 98.93           N  
ATOM   1213  CA  GLU J 154     -10.929  17.333  28.352  1.00 98.90           C  
ATOM   1214  C   GLU J 154     -10.760  16.608  27.027  1.00 98.93           C  
ATOM   1215  O   GLU J 154     -10.844  17.222  25.964  1.00 98.92           O  
ATOM   1216  CB  GLU J 154     -12.420  17.500  28.664  1.00 98.79           C  
ATOM   1217  CG  GLU J 154     -13.143  16.179  28.893  1.00 98.43           C  
ATOM   1218  CD  GLU J 154     -14.635  16.322  29.144  1.00 98.28           C  
ATOM   1219  OE1 GLU J 154     -15.230  17.335  28.719  1.00 97.39           O  
ATOM   1220  OE2 GLU J 154     -15.217  15.403  29.761  1.00 97.38           O  
ATOM   1221  N   ILE J 155     -10.524  15.313  27.094  1.00 98.93           N  
ATOM   1222  CA  ILE J 155     -10.565  14.469  25.903  1.00 98.95           C  
ATOM   1223  C   ILE J 155     -11.664  13.449  26.113  1.00 98.92           C  
ATOM   1224  O   ILE J 155     -11.724  12.797  27.163  1.00 98.87           O  
ATOM   1225  CB  ILE J 155      -9.219  13.785  25.612  1.00 98.96           C  
ATOM   1226  CG1 ILE J 155      -8.113  14.830  25.417  1.00 98.93           C  
ATOM   1227  CG2 ILE J 155      -9.340  12.879  24.380  1.00 98.93           C  
ATOM   1228  CD1 ILE J 155      -6.710  14.242  25.296  1.00 98.81           C  
ATOM   1229  N   LEU J 156     -12.546  13.320  25.118  1.00 98.87           N  
ATOM   1230  CA  LEU J 156     -13.630  12.350  25.147  1.00 98.87           C  
ATOM   1231  C   LEU J 156     -13.488  11.390  23.979  1.00 98.88           C  
ATOM   1232  O   LEU J 156     -13.078  11.786  22.886  1.00 98.86           O  
ATOM   1233  CB  LEU J 156     -14.998  13.028  25.074  1.00 98.82           C  
ATOM   1234  CG  LEU J 156     -15.285  14.064  26.157  1.00 98.51           C  
ATOM   1235  CD1 LEU J 156     -15.235  15.464  25.573  1.00 97.34           C  
ATOM   1236  CD2 LEU J 156     -16.625  13.814  26.819  1.00 96.88           C  
ATOM   1237  N   GLU J 157     -13.843  10.141  24.205  1.00 98.73           N  
ATOM   1238  CA  GLU J 157     -13.855   9.130  23.156  1.00 98.73           C  
ATOM   1239  C   GLU J 157     -15.276   8.625  22.969  1.00 98.70           C  
ATOM   1240  O   GLU J 157     -16.014   8.431  23.935  1.00 98.61           O  
ATOM   1241  CB  GLU J 157     -12.917   7.974  23.502  1.00 98.67           C  
ATOM   1242  CG  GLU J 157     -11.454   8.396  23.489  1.00 97.41           C  
ATOM   1243  CD  GLU J 157     -10.480   7.282  23.819  1.00 96.82           C  
ATOM   1244  OE1 GLU J 157     -10.915   6.168  24.186  1.00 93.77           O  
ATOM   1245  OE2 GLU J 157      -9.259   7.533  23.719  1.00 93.92           O  
ATOM   1246  N   ARG J 158     -15.663   8.408  21.717  1.00 98.58           N  
ATOM   1247  CA  ARG J 158     -17.006   7.935  21.410  1.00 98.47           C  
ATOM   1248  C   ARG J 158     -17.167   6.496  21.887  1.00 98.34           C  
ATOM   1249  O   ARG J 158     -16.295   5.654  21.664  1.00 97.88           O  
ATOM   1250  CB  ARG J 158     -17.279   8.022  19.907  1.00 98.32           C  
ATOM   1251  CG  ARG J 158     -18.730   7.725  19.550  1.00 97.74           C  
ATOM   1252  CD  ARG J 158     -18.964   7.763  18.050  1.00 97.65           C  
ATOM   1253  NE  ARG J 158     -18.905   9.113  17.482  1.00 97.50           N  
ATOM   1254  CZ  ARG J 158     -19.917   9.978  17.458  1.00 97.76           C  
ATOM   1255  NH1 ARG J 158     -21.085   9.675  18.019  1.00 96.35           N  
ATOM   1256  NH2 ARG J 158     -19.769  11.157  16.874  1.00 96.62           N  
ATOM   1257  N   ARG J 159     -18.293   6.225  22.513  0.99 97.57           N  
ATOM   1258  CA  ARG J 159     -18.513   4.873  23.010  0.99 96.67           C  
ATOM   1259  C   ARG J 159     -19.738   4.157  22.469  0.99 95.35           C  
ATOM   1260  O   ARG J 159     -19.967   3.005  22.831  0.99 91.07           O  
ATOM   1261  CB  ARG J 159     -18.485   4.858  24.534  0.99 94.51           C  
ATOM   1262  CG  ARG J 159     -19.612   5.439  25.250  0.97 88.37           C  
ATOM   1263  CD  ARG J 159     -19.178   5.527  26.695  0.97 87.84           C  
ATOM   1264  NE  ARG J 159     -20.272   5.566  27.633  0.97 85.76           N  
ATOM   1265  CZ  ARG J 159     -20.109   5.388  28.935  0.97 84.56           C  
ATOM   1266  NH1 ARG J 159     -18.899   5.157  29.436  0.97 76.88           N  
ATOM   1267  NH2 ARG J 159     -21.153   5.435  29.739  0.97 78.75           N  
ATOM   1268  N   HIS J 160     -20.489   4.794  21.584  0.57 87.21           N  
ATOM   1269  CA  HIS J 160     -21.627   4.140  20.935  0.58 86.16           C  
ATOM   1270  C   HIS J 160     -21.515   4.256  19.429  0.59 83.22           C  
ATOM   1271  O   HIS J 160     -21.090   5.288  18.905  0.59 72.73           O  
ATOM   1272  CB  HIS J 160     -22.956   4.751  21.375  0.62 80.20           C  
ATOM   1273  CG  HIS J 160     -23.246   4.571  22.831  0.58 76.03           C  
ATOM   1274  ND1 HIS J 160     -23.360   3.337  23.414  0.58 69.03           N  
ATOM   1275  CD2 HIS J 160     -23.446   5.479  23.819  0.58 67.63           C  
ATOM   1276  CE1 HIS J 160     -23.616   3.487  24.702  0.59 68.07           C  
ATOM   1277  NE2 HIS J 160     -23.676   4.770  24.968  0.60 68.70           N  
ATOM   1278  N   HIS J 161     -21.917   3.188  18.753  0.38 82.25           N  
ATOM   1279  CA  HIS J 161     -22.037   3.216  17.297  0.39 81.58           C  
ATOM   1280  C   HIS J 161     -23.466   3.598  16.954  0.40 79.55           C  
ATOM   1281  O   HIS J 161     -24.400   2.852  17.250  0.40 72.13           O  
ATOM   1282  CB  HIS J 161     -21.721   1.855  16.680  0.42 75.81           C  
ATOM   1283  CG  HIS J 161     -20.292   1.427  16.840  0.40 72.25           C  
ATOM   1284  ND1 HIS J 161     -19.234   2.256  16.590  0.40 65.36           N  
ATOM   1285  CD2 HIS J 161     -19.769   0.235  17.213  0.39 64.41           C  
ATOM   1286  CE1 HIS J 161     -18.108   1.603  16.805  0.40 64.88           C  
ATOM   1287  NE2 HIS J 161     -18.403   0.379  17.180  0.42 65.12           N  
ATOM   1288  N   HIS J 162     -23.640   4.747  16.314  0.26 79.80           N  
ATOM   1289  CA  HIS J 162     -24.977   5.195  15.918  0.27 79.60           C  
ATOM   1290  C   HIS J 162     -25.459   4.560  14.625  0.28 77.86           C  
ATOM   1291  O   HIS J 162     -26.666   4.454  14.398  0.28 71.88           O  
ATOM   1292  CB  HIS J 162     -25.023   6.716  15.789  0.28 75.19           C  
ATOM   1293  CG  HIS J 162     -25.299   7.390  17.092  0.29 73.35           C  
ATOM   1294  ND1 HIS J 162     -26.576   7.595  17.565  0.28 66.17           N  
ATOM   1295  CD2 HIS J 162     -24.451   7.886  18.024  0.28 65.65           C  
ATOM   1296  CE1 HIS J 162     -26.508   8.198  18.738  0.28 66.34           C  
ATOM   1297  NE2 HIS J 162     -25.233   8.384  19.039  0.30 67.19           N  
ATOM   1298  N   HIS J 163     -24.536   4.167  13.781  0.21 80.76           N  
ATOM   1299  CA  HIS J 163     -24.866   3.582  12.481  0.22 81.34           C  
ATOM   1300  C   HIS J 163     -24.476   2.116  12.441  0.23 80.83           C  
ATOM   1301  O   HIS J 163     -23.538   1.684  13.118  0.23 75.36           O  
ATOM   1302  CB  HIS J 163     -24.152   4.334  11.354  0.24 77.08           C  
ATOM   1303  CG  HIS J 163     -24.428   5.810  11.359  0.23 74.19           C  
ATOM   1304  ND1 HIS J 163     -25.681   6.334  11.170  0.23 66.49           N  
ATOM   1305  CD2 HIS J 163     -23.595   6.865  11.536  0.23 65.91           C  
ATOM   1306  CE1 HIS J 163     -25.620   7.653  11.236  0.23 66.15           C  
ATOM   1307  NE2 HIS J 163     -24.369   8.003  11.452  0.25 67.07           N  
ATOM   1308  N   HIS J 164     -25.193   1.377  11.629  0.13 79.75           N  
ATOM   1309  CA  HIS J 164     -24.809   0.007  11.315  0.14 82.65           C  
ATOM   1310  C   HIS J 164     -23.508   0.023  10.534  0.14 82.95           C  
ATOM   1311  O   HIS J 164     -23.311   0.881   9.661  0.15 77.01           O  
ATOM   1312  CB  HIS J 164     -25.880  -0.674  10.472  0.15 78.67           C  
ATOM   1313  CG  HIS J 164     -26.650  -1.730  11.218  0.14 76.54           C  
ATOM   1314  ND1 HIS J 164     -26.198  -3.016  11.355  0.14 67.40           N  
ATOM   1315  CD2 HIS J 164     -27.842  -1.668  11.855  0.14 67.37           C  
ATOM   1316  CE1 HIS J 164     -27.079  -3.714  12.048  0.14 67.22           C  
ATOM   1317  NE2 HIS J 164     -28.087  -2.924  12.365  0.16 69.35           N  
ATOM   1318  N   HIS J 165     -22.651  -0.925  10.850  0.16 77.82           N  
ATOM   1319  CA  HIS J 165     -21.407  -1.104  10.105  0.16 82.85           C  
ATOM   1320  C   HIS J 165     -21.419  -2.446   9.384  0.16 78.48           C  
ATOM   1321  O   HIS J 165     -20.580  -2.674   8.508  0.16 71.34           O  
ATOM   1322  CB  HIS J 165     -20.204  -1.024  11.042  0.17 76.96           C  
ATOM   1323  CG  HIS J 165     -20.077   0.310  11.709  0.14 74.85           C  
ATOM   1324  ND1 HIS J 165     -19.670   1.440  11.059  0.14 64.97           N  
ATOM   1325  CD2 HIS J 165     -20.318   0.669  12.996  0.14 65.72           C  
ATOM   1326  CE1 HIS J 165     -19.669   2.455  11.911  0.14 68.18           C  
ATOM   1327  NE2 HIS J 165     -20.052   2.017  13.089  0.14 73.97           N  
ATOM   1328  OXT HIS J 165     -22.261  -3.313   9.695  0.07 66.08           O  
TER    1329      HIS J 165                                                      
HETATM 1330  PA  NDP Q   1     -16.678  27.951   9.402  1.00 98.67           P  
HETATM 1331  O1A NDP Q   1     -17.262  26.639   9.776  1.00 91.06           O  
HETATM 1332  O2A NDP Q   1     -15.300  28.269   9.859  1.00 89.74           O  
HETATM 1333  O5B NDP Q   1     -16.703  28.119   7.811  1.00 98.72           O  
HETATM 1334  C5B NDP Q   1     -17.929  27.941   7.109  1.00 98.70           C  
HETATM 1335  C4B NDP Q   1     -17.618  27.959   5.643  1.00 98.84           C  
HETATM 1336  O4B NDP Q   1     -16.883  26.780   5.306  1.00 98.88           O  
HETATM 1337  C3B NDP Q   1     -18.837  27.910   4.740  1.00 98.80           C  
HETATM 1338  O3B NDP Q   1     -19.403  29.204   4.561  1.00 98.63           O  
HETATM 1339  C2B NDP Q   1     -18.240  27.348   3.482  1.00 98.89           C  
HETATM 1340  O2B NDP Q   1     -17.459  28.330   2.807  1.00 98.83           O  
HETATM 1341  C1B NDP Q   1     -17.272  26.316   4.043  1.00 98.93           C  
HETATM 1342  N9A NDP Q   1     -17.902  24.994   4.178  1.00 98.95           N  
HETATM 1343  C8A NDP Q   1     -18.392  24.418   5.282  1.00 98.91           C  
HETATM 1344  N7A NDP Q   1     -18.858  23.202   5.011  1.00 98.92           N  
HETATM 1345  C5A NDP Q   1     -18.664  23.010   3.685  1.00 98.94           C  
HETATM 1346  C6A NDP Q   1     -18.932  21.942   2.791  1.00 98.92           C  
HETATM 1347  N6A NDP Q   1     -19.512  20.806   3.222  1.00 98.85           N  
HETATM 1348  N1A NDP Q   1     -18.602  22.090   1.505  1.00 98.91           N  
HETATM 1349  C2A NDP Q   1     -18.011  23.213   1.055  1.00 98.89           C  
HETATM 1350  N3A NDP Q   1     -17.729  24.262   1.852  1.00 98.92           N  
HETATM 1351  C4A NDP Q   1     -18.055  24.150   3.147  1.00 98.95           C  
HETATM 1352  O3  NDP Q   1     -17.666  29.142   9.812  1.00 98.48           O  
HETATM 1353  PN  NDP Q   1     -18.523  29.425  11.140  1.00 98.40           P  
HETATM 1354  O1N NDP Q   1     -19.489  28.329  11.406  1.00 91.29           O  
HETATM 1355  O2N NDP Q   1     -19.028  30.821  10.950  1.00 88.91           O  
HETATM 1356  O5D NDP Q   1     -17.408  29.403  12.289  1.00 97.71           O  
HETATM 1357  C5D NDP Q   1     -16.502  30.495  12.393  0.99 97.48           C  
HETATM 1358  C4D NDP Q   1     -16.475  30.939  13.855  0.99 97.77           C  
HETATM 1359  O4D NDP Q   1     -15.952  29.872  14.654  0.98 97.51           O  
HETATM 1360  C3D NDP Q   1     -15.573  32.144  14.093  0.98 97.21           C  
HETATM 1361  O3D NDP Q   1     -16.200  33.007  15.043  0.99 96.75           O  
HETATM 1362  C2D NDP Q   1     -14.321  31.532  14.696  0.98 96.95           C  
HETATM 1363  O2D NDP Q   1     -13.642  32.443  15.535  0.99 96.64           O  
HETATM 1364  C1D NDP Q   1     -14.917  30.389  15.477  0.99 97.85           C  
HETATM 1365  N1N NDP Q   1     -13.997  29.301  15.805  0.99 98.12           N  
HETATM 1366  C2N NDP Q   1     -13.893  28.939  17.108  0.99 98.20           C  
HETATM 1367  C3N NDP Q   1     -13.088  27.906  17.484  0.99 98.25           C  
HETATM 1368  C7N NDP Q   1     -13.021  27.506  18.936  0.99 98.41           C  
HETATM 1369  O7N NDP Q   1     -12.411  26.465  19.227  0.99 96.64           O  
HETATM 1370  N7N NDP Q   1     -13.596  28.262  19.839  0.99 96.04           N  
HETATM 1371  C4N NDP Q   1     -12.345  27.205  16.505  0.99 98.16           C  
HETATM 1372  C5N NDP Q   1     -12.472  27.623  15.153  0.99 98.19           C  
HETATM 1373  C6N NDP Q   1     -13.306  28.665  14.818  0.99 98.10           C  
HETATM 1374  P2B NDP Q   1     -17.997  29.121   1.510  1.00 98.78           P  
HETATM 1375  O1X NDP Q   1     -16.747  29.706   0.927  1.00 89.18           O  
HETATM 1376  O2X NDP Q   1     -18.647  28.103   0.618  1.00 87.76           O  
HETATM 1377  O3X NDP Q   1     -18.947  30.135   2.031  1.00 87.74           O  
HETATM 1378  CL   CL F   1      -0.903  26.773  16.438  1.00 93.70          CL  
ENDMDL                                                                          
END                                                                             
