# Supplementary material for: Accurate structure prediction of biomolecular interactions with AlphaFold 3
Source: Nature. 2024 May 8;630(8016):493–500. doi: 10.1038/s41586-024-07487-w (PMC11168924; doi:10.1038/s41586-024-07487-w)
Supplement: Supplementary file 3 — AF3 predictions for the Posebusters benchmark and outputs of the Posebusters checks for those predictions. [file 41586_2024_7487_MOESM3_ESM.zip › 6XG5_TOP_pred_lig_pose.sdf]

6XG5_TOP_A_303
     RDKit          3D

 21 22  0  0  0  0  0  0  0  0999 V2000
   -8.2137   26.9706   19.0017 C   0  0  0  0  0  0  0  0  0  0  0  0
   -8.2984   26.4069   20.2399 N   0  0  0  0  0  0  0  0  0  0  0  0
   -8.9047   25.2108   20.3983 C   0  0  0  0  0  0  0  0  0  0  0  0
   -8.9784   24.6468   21.6288 N   0  0  0  0  0  0  0  0  0  0  0  0
   -9.4512   24.5693   19.3518 N   0  0  0  0  0  0  0  0  0  0  0  0
   -9.3831   25.0979   18.1277 C   0  0  0  0  0  0  0  0  0  0  0  0
   -9.9223   24.4104   17.0966 N   0  0  0  0  0  0  0  0  0  0  0  0
   -8.7552   26.3440   17.9055 C   0  0  0  0  0  0  0  0  0  0  0  0
   -8.6876   26.8910   16.5223 C   0  0  0  0  0  0  0  0  0  0  0  0
   -8.0806   28.2697   16.3490 C   0  0  0  0  0  0  0  0  0  0  0  0
   -6.6958   28.4557   16.4404 C   0  0  0  0  0  0  0  0  0  0  0  0
   -6.1724   29.7358   16.3210 C   0  0  0  0  0  0  0  0  0  0  0  0
   -4.8322   29.9982   16.4223 O   0  0  0  0  0  0  0  0  0  0  0  0
   -3.9624   28.8750   16.4053 C   0  0  0  0  0  0  0  0  0  0  0  0
   -7.0112   30.8211   16.0805 C   0  0  0  0  0  0  0  0  0  0  0  0
   -6.4729   32.1023   15.9656 O   0  0  0  0  0  0  0  0  0  0  0  0
   -6.2294   32.7622   17.2050 C   0  0  0  0  0  0  0  0  0  0  0  0
   -8.3876   30.6345   15.9573 C   0  0  0  0  0  0  0  0  0  0  0  0
   -9.1308   31.7505   15.7014 O   0  0  0  0  0  0  0  0  0  0  0  0
  -10.4657   31.5410   15.2706 C   0  0  0  0  0  0  0  0  0  0  0  0
   -8.9171   29.3613   16.0850 C   0  0  0  0  0  0  0  0  0  0  0  0
  1  2  2  0
  2  3  1  0
  3  4  1  0
  3  5  2  0
  5  6  1  0
  6  7  1  0
  1  8  1  0
  6  8  2  0
  8  9  1  0
  9 10  1  0
 10 11  2  0
 11 12  1  0
 12 13  1  0
 13 14  1  0
 12 15  2  0
 15 16  1  0
 16 17  1  0
 15 18  1  0
 18 19  1  0
 19 20  1  0
 10 21  1  0
 18 21  2  0
M  END
