# Supplementary material for: Accurate structure prediction of biomolecular interactions with AlphaFold 3
Source: Nature. 2024 May 8;630(8016):493–500. doi: 10.1038/s41586-024-07487-w (PMC11168924; doi:10.1038/s41586-024-07487-w)
Supplement: Supplementary file 3 — AF3 predictions for the Posebusters benchmark and outputs of the Posebusters checks for those predictions. [file 41586_2024_7487_MOESM3_ESM.zip › 6XHT_V2V_pred_context_pose.pdb]

TITLE     6XHT                                                                  
REVDAT   1   01-OCT-21         0                                                
REMARK   6                                                                      
REMARK   6 PDB GENERATED WITH DEEPMIND STRUCTURE CLASS VERSION 1.0.2.           
SEQRES   1 J  261  MET LYS TYR ALA GLY ILE LEU ALA GLY GLY ILE GLY SER          
SEQRES   2 J  261  ARG MET GLY ASN VAL PRO LEU PRO LYS GLN PHE LEU ASP          
SEQRES   3 J  261  LEU ASP ASN LYS PRO ILE LEU ILE HIS THR LEU GLU LYS          
SEQRES   4 J  261  PHE ILE LEU ILE ASN ASP PHE GLU LYS ILE ILE ILE ALA          
SEQRES   5 J  261  THR PRO GLN GLN TRP MET THR HIS THR LYS ASP THR LEU          
SEQRES   6 J  261  ARG LYS PHE LYS ILE SER ASP GLU ARG ILE GLU VAL ILE          
SEQRES   7 J  261  GLN GLY GLY SER ASP ARG ASN ASP THR ILE MET ASN ILE          
SEQRES   8 J  261  VAL LYS HIS ILE GLU SER THR ASN GLY ILE ASN ASP ASP          
SEQRES   9 J  261  ASP VAL ILE VAL THR HIS ASP ALA VAL ARG PRO PHE LEU          
SEQRES  10 J  261  THR HIS ARG ILE ILE LYS GLU ASN ILE GLN ALA ALA LEU          
SEQRES  11 J  261  GLU TYR GLY ALA VAL ASP THR VAL ILE ASP ALA ILE ASP          
SEQRES  12 J  261  THR ILE VAL THR SER LYS ASP ASN GLN THR ILE ASP ALA          
SEQRES  13 J  261  ILE PRO VAL ARG ASN GLU MET TYR GLN GLY GLN THR PRO          
SEQRES  14 J  261  GLN SER PHE ASN ILE ASN LEU LEU LYS GLU SER TYR ALA          
SEQRES  15 J  261  GLN LEU SER ASP GLU GLN LYS SER ILE LEU SER ASP ALA          
SEQRES  16 J  261  CYS LYS ILE ILE VAL GLU THR ASN LYS PRO VAL ARG LEU          
SEQRES  17 J  261  VAL LYS GLY GLU LEU TYR ASN ILE LYS VAL THR THR PRO          
SEQRES  18 J  261  TYR ASP LEU LYS VAL ALA ASN ALA ILE ILE ARG GLY GLY          
SEQRES  19 J  261  ILE ALA ASP ASP GLY GLY SER LEU VAL PRO ARG GLY SER          
SEQRES  20 J  261  ALA ALA ALA ALA LEU GLU HIS HIS HIS HIS HIS HIS HIS          
SEQRES  21 J  261  HIS                                                          
SEQRES   1 Q  261  MET LYS TYR ALA GLY ILE LEU ALA GLY GLY ILE GLY SER          
SEQRES   2 Q  261  ARG MET GLY ASN VAL PRO LEU PRO LYS GLN PHE LEU ASP          
SEQRES   3 Q  261  LEU ASP ASN LYS PRO ILE LEU ILE HIS THR LEU GLU LYS          
SEQRES   4 Q  261  PHE ILE LEU ILE ASN ASP PHE GLU LYS ILE ILE ILE ALA          
SEQRES   5 Q  261  THR PRO GLN GLN TRP MET THR HIS THR LYS ASP THR LEU          
SEQRES   6 Q  261  ARG LYS PHE LYS ILE SER ASP GLU ARG ILE GLU VAL ILE          
SEQRES   7 Q  261  GLN GLY GLY SER ASP ARG ASN ASP THR ILE MET ASN ILE          
SEQRES   8 Q  261  VAL LYS HIS ILE GLU SER THR ASN GLY ILE ASN ASP ASP          
SEQRES   9 Q  261  ASP VAL ILE VAL THR HIS ASP ALA VAL ARG PRO PHE LEU          
SEQRES  10 Q  261  THR HIS ARG ILE ILE LYS GLU ASN ILE GLN ALA ALA LEU          
SEQRES  11 Q  261  GLU TYR GLY ALA VAL ASP THR VAL ILE ASP ALA ILE ASP          
SEQRES  12 Q  261  THR ILE VAL THR SER LYS ASP ASN GLN THR ILE ASP ALA          
SEQRES  13 Q  261  ILE PRO VAL ARG ASN GLU MET TYR GLN GLY GLN THR PRO          
SEQRES  14 Q  261  GLN SER PHE ASN ILE ASN LEU LEU LYS GLU SER TYR ALA          
SEQRES  15 Q  261  GLN LEU SER ASP GLU GLN LYS SER ILE LEU SER ASP ALA          
SEQRES  16 Q  261  CYS LYS ILE ILE VAL GLU THR ASN LYS PRO VAL ARG LEU          
SEQRES  17 Q  261  VAL LYS GLY GLU LEU TYR ASN ILE LYS VAL THR THR PRO          
SEQRES  18 Q  261  TYR ASP LEU LYS VAL ALA ASN ALA ILE ILE ARG GLY GLY          
SEQRES  19 Q  261  ILE ALA ASP ASP GLY GLY SER LEU VAL PRO ARG GLY SER          
SEQRES  20 Q  261  ALA ALA ALA ALA LEU GLU HIS HIS HIS HIS HIS HIS HIS          
SEQRES  21 Q  261  HIS                                                          
SEQRES   1 F  261  MET LYS TYR ALA GLY ILE LEU ALA GLY GLY ILE GLY SER          
SEQRES   2 F  261  ARG MET GLY ASN VAL PRO LEU PRO LYS GLN PHE LEU ASP          
SEQRES   3 F  261  LEU ASP ASN LYS PRO ILE LEU ILE HIS THR LEU GLU LYS          
SEQRES   4 F  261  PHE ILE LEU ILE ASN ASP PHE GLU LYS ILE ILE ILE ALA          
SEQRES   5 F  261  THR PRO GLN GLN TRP MET THR HIS THR LYS ASP THR LEU          
SEQRES   6 F  261  ARG LYS PHE LYS ILE SER ASP GLU ARG ILE GLU VAL ILE          
SEQRES   7 F  261  GLN GLY GLY SER ASP ARG ASN ASP THR ILE MET ASN ILE          
SEQRES   8 F  261  VAL LYS HIS ILE GLU SER THR ASN GLY ILE ASN ASP ASP          
SEQRES   9 F  261  ASP VAL ILE VAL THR HIS ASP ALA VAL ARG PRO PHE LEU          
SEQRES  10 F  261  THR HIS ARG ILE ILE LYS GLU ASN ILE GLN ALA ALA LEU          
SEQRES  11 F  261  GLU TYR GLY ALA VAL ASP THR VAL ILE ASP ALA ILE ASP          
SEQRES  12 F  261  THR ILE VAL THR SER LYS ASP ASN GLN THR ILE ASP ALA          
SEQRES  13 F  261  ILE PRO VAL ARG ASN GLU MET TYR GLN GLY GLN THR PRO          
SEQRES  14 F  261  GLN SER PHE ASN ILE ASN LEU LEU LYS GLU SER TYR ALA          
SEQRES  15 F  261  GLN LEU SER ASP GLU GLN LYS SER ILE LEU SER ASP ALA          
SEQRES  16 F  261  CYS LYS ILE ILE VAL GLU THR ASN LYS PRO VAL ARG LEU          
SEQRES  17 F  261  VAL LYS GLY GLU LEU TYR ASN ILE LYS VAL THR THR PRO          
SEQRES  18 F  261  TYR ASP LEU LYS VAL ALA ASN ALA ILE ILE ARG GLY GLY          
SEQRES  19 F  261  ILE ALA ASP ASP GLY GLY SER LEU VAL PRO ARG GLY SER          
SEQRES  20 F  261  ALA ALA ALA ALA LEU GLU HIS HIS HIS HIS HIS HIS HIS          
SEQRES  21 F  261  HIS                                                          
HET    SCN  Y   1       3                                                       
HETNAM     SCN ?                                                                
MODEL        1                                                                  
ATOM      1  N   MET J   1      38.679 -38.602 136.292  0.97 94.77           N  
ATOM      2  CA  MET J   1      38.861 -38.051 134.937  0.97 96.75           C  
ATOM      3  C   MET J   1      38.541 -36.563 134.923  0.97 97.62           C  
ATOM      4  O   MET J   1      37.902 -36.060 135.846  0.97 97.01           O  
ATOM      5  CB  MET J   1      38.004 -38.816 133.923  0.98 94.33           C  
ATOM      6  CG  MET J   1      38.432 -40.277 133.780  0.96 88.40           C  
ATOM      7  SD  MET J   1      37.433 -41.169 132.579  0.95 86.76           S  
ATOM      8  CE  MET J   1      38.221 -42.799 132.662  0.94 76.19           C  
ATOM      9  N   LYS J   2      38.990 -35.845 133.878  1.00 97.38           N  
ATOM     10  CA  LYS J   2      38.808 -34.397 133.750  1.00 97.94           C  
ATOM     11  C   LYS J   2      37.984 -34.102 132.505  1.00 98.14           C  
ATOM     12  O   LYS J   2      38.365 -34.494 131.398  1.00 98.02           O  
ATOM     13  CB  LYS J   2      40.164 -33.679 133.700  1.00 97.42           C  
ATOM     14  CG  LYS J   2      41.043 -34.011 134.915  0.99 96.22           C  
ATOM     15  CD  LYS J   2      42.443 -33.401 134.766  0.99 94.44           C  
ATOM     16  CE  LYS J   2      43.394 -33.949 135.841  0.99 90.38           C  
ATOM     17  NZ  LYS J   2      43.852 -35.325 135.515  0.98 85.88           N  
ATOM     18  N   TYR J   3      36.882 -33.404 132.683  1.00 98.41           N  
ATOM     19  CA  TYR J   3      35.957 -33.070 131.616  1.00 98.56           C  
ATOM     20  C   TYR J   3      35.880 -31.561 131.407  1.00 98.69           C  
ATOM     21  O   TYR J   3      36.006 -30.780 132.351  1.00 98.67           O  
ATOM     22  CB  TYR J   3      34.574 -33.663 131.930  1.00 98.50           C  
ATOM     23  CG  TYR J   3      34.565 -35.178 132.036  1.00 98.50           C  
ATOM     24  CD1 TYR J   3      34.393 -35.963 130.881  1.00 90.45           C  
ATOM     25  CD2 TYR J   3      34.742 -35.809 133.286  1.00 90.90           C  
ATOM     26  CE1 TYR J   3      34.387 -37.365 130.965  1.00 90.99           C  
ATOM     27  CE2 TYR J   3      34.741 -37.213 133.385  1.00 90.33           C  
ATOM     28  CZ  TYR J   3      34.561 -37.983 132.219  1.00 97.99           C  
ATOM     29  OH  TYR J   3      34.554 -39.358 132.298  0.99 97.16           O  
ATOM     30  N   ALA J   4      35.644 -31.145 130.157  1.00 98.62           N  
ATOM     31  CA  ALA J   4      35.304 -29.770 129.820  1.00 98.66           C  
ATOM     32  C   ALA J   4      33.834 -29.681 129.385  1.00 98.66           C  
ATOM     33  O   ALA J   4      33.373 -30.472 128.563  1.00 98.47           O  
ATOM     34  CB  ALA J   4      36.261 -29.256 128.735  1.00 98.43           C  
ATOM     35  N   GLY J   5      33.112 -28.708 129.910  1.00 98.63           N  
ATOM     36  CA  GLY J   5      31.728 -28.411 129.553  1.00 98.55           C  
ATOM     37  C   GLY J   5      31.607 -27.012 128.954  1.00 98.57           C  
ATOM     38  O   GLY J   5      31.710 -26.025 129.676  1.00 98.31           O  
ATOM     39  N   ILE J   6      31.387 -26.922 127.644  1.00 98.34           N  
ATOM     40  CA  ILE J   6      31.242 -25.646 126.933  1.00 98.32           C  
ATOM     41  C   ILE J   6      29.760 -25.259 126.898  1.00 98.10           C  
ATOM     42  O   ILE J   6      28.946 -25.898 126.224  1.00 97.64           O  
ATOM     43  CB  ILE J   6      31.866 -25.730 125.521  1.00 98.06           C  
ATOM     44  CG1 ILE J   6      33.325 -26.262 125.522  1.00 95.84           C  
ATOM     45  CG2 ILE J   6      31.802 -24.357 124.829  1.00 96.10           C  
ATOM     46  CD1 ILE J   6      34.315 -25.475 126.385  1.00 87.72           C  
ATOM     47  N   LEU J   7      29.408 -24.213 127.615  1.00 97.65           N  
ATOM     48  CA  LEU J   7      28.033 -23.772 127.804  1.00 97.11           C  
ATOM     49  C   LEU J   7      27.584 -22.891 126.632  1.00 96.43           C  
ATOM     50  O   LEU J   7      27.772 -21.674 126.624  1.00 95.58           O  
ATOM     51  CB  LEU J   7      27.879 -23.072 129.164  1.00 96.85           C  
ATOM     52  CG  LEU J   7      28.421 -23.856 130.382  1.00 96.58           C  
ATOM     53  CD1 LEU J   7      28.148 -23.052 131.648  1.00 93.21           C  
ATOM     54  CD2 LEU J   7      27.793 -25.237 130.534  1.00 93.55           C  
ATOM     55  N   ALA J   8      26.978 -23.529 125.644  1.00 95.30           N  
ATOM     56  CA  ALA J   8      26.402 -22.909 124.455  1.00 93.62           C  
ATOM     57  C   ALA J   8      24.878 -23.135 124.365  1.00 91.63           C  
ATOM     58  O   ALA J   8      24.293 -23.020 123.290  1.00 88.70           O  
ATOM     59  CB  ALA J   8      27.170 -23.444 123.233  1.00 92.79           C  
ATOM     60  N   GLY J   9      24.233 -23.476 125.482  0.97 89.26           N  
ATOM     61  CA  GLY J   9      22.811 -23.830 125.544  0.96 86.51           C  
ATOM     62  C   GLY J   9      21.834 -22.659 125.617  0.96 83.83           C  
ATOM     63  O   GLY J   9      20.626 -22.861 125.518  0.96 78.04           O  
ATOM     64  N   GLY J  10      22.338 -21.447 125.786  0.87 81.85           N  
ATOM     65  CA  GLY J  10      21.496 -20.255 125.930  0.87 78.19           C  
ATOM     66  C   GLY J  10      20.689 -19.957 124.667  0.87 75.39           C  
ATOM     67  O   GLY J  10      21.242 -19.730 123.591  0.87 70.27           O  
ATOM     68  N   ILE J  11      19.383 -19.910 124.827  0.58 64.35           N  
ATOM     69  CA  ILE J  11      18.459 -19.365 123.826  0.58 61.58           C  
ATOM     70  C   ILE J  11      18.268 -17.873 124.154  0.59 59.98           C  
ATOM     71  O   ILE J  11      18.140 -17.499 125.319  0.59 53.94           O  
ATOM     72  CB  ILE J  11      17.138 -20.170 123.816  0.59 57.26           C  
ATOM     73  CG1 ILE J  11      17.408 -21.688 123.590  0.57 51.35           C  
ATOM     74  CG2 ILE J  11      16.201 -19.634 122.729  0.56 48.42           C  
ATOM     75  CD1 ILE J  11      16.151 -22.574 123.596  0.56 44.13           C  
ATOM     76  N   GLY J  12      18.261 -17.005 123.133  0.38 48.42           N  
ATOM     77  CA  GLY J  12      17.893 -15.592 123.310  0.37 46.76           C  
ATOM     78  C   GLY J  12      16.398 -15.450 123.655  0.38 46.02           C  
ATOM     79  O   GLY J  12      15.887 -16.061 124.587  0.38 42.81           O  
ATOM     80  N   SER J  13      15.673 -14.668 122.912  0.36 41.61           N  
ATOM     81  CA  SER J  13      14.286 -14.350 123.264  0.35 40.41           C  
ATOM     82  C   SER J  13      13.246 -15.457 123.050  0.35 40.80           C  
ATOM     83  O   SER J  13      13.339 -16.243 122.114  0.35 37.75           O  
ATOM     84  CB  SER J  13      13.848 -13.146 122.469  0.34 36.85           C  
ATOM     85  OG  SER J  13      13.876 -13.379 121.081  0.32 33.73           O  
ATOM     86  N   ARG J  14      12.195 -15.394 123.841  0.32 33.32           N  
ATOM     87  CA  ARG J  14      10.992 -16.244 123.760  0.31 32.94           C  
ATOM     88  C   ARG J  14      10.032 -15.901 122.598  0.31 33.79           C  
ATOM     89  O   ARG J  14       8.819 -15.870 122.820  0.31 31.15           O  
ATOM     90  CB  ARG J  14      10.203 -16.151 125.080  0.30 30.11           C  
ATOM     91  CG  ARG J  14      10.806 -16.800 126.318  0.25 26.61           C  
ATOM     92  CD  ARG J  14       9.760 -16.689 127.434  0.24 24.10           C  
ATOM     93  NE  ARG J  14      10.175 -17.338 128.677  0.24 21.86           N  
ATOM     94  CZ  ARG J  14       9.449 -17.420 129.784  0.22 20.44           C  
ATOM     95  NH1 ARG J  14       8.256 -16.898 129.863  0.22 20.70           N  
ATOM     96  NH2 ARG J  14       9.912 -18.042 130.836  0.21 19.68           N  
ATOM     97  N   MET J  15      10.491 -15.651 121.417  0.36 29.78           N  
ATOM     98  CA  MET J  15       9.612 -15.705 120.231  0.36 29.60           C  
ATOM     99  C   MET J  15       9.875 -17.005 119.473  0.36 31.12           C  
ATOM    100  O   MET J  15      10.978 -17.543 119.547  0.36 29.91           O  
ATOM    101  CB  MET J  15       9.745 -14.459 119.345  0.34 26.66           C  
ATOM    102  CG  MET J  15       9.059 -13.233 119.957  0.32 23.20           C  
ATOM    103  SD  MET J  15       8.824 -11.882 118.769  0.31 20.67           S  
ATOM    104  CE  MET J  15       8.207 -10.578 119.855  0.31 18.90           C  
ATOM    105  N   GLY J  16       8.877 -17.491 118.720  0.36 35.22           N  
ATOM    106  CA  GLY J  16       8.967 -18.736 117.940  0.37 34.77           C  
ATOM    107  C   GLY J  16      10.103 -18.778 116.911  0.36 35.53           C  
ATOM    108  O   GLY J  16      10.514 -19.851 116.484  0.36 32.99           O  
ATOM    109  N   ASN J  17      10.658 -17.623 116.554  0.47 38.37           N  
ATOM    110  CA  ASN J  17      11.960 -17.557 115.897  0.46 38.02           C  
ATOM    111  C   ASN J  17      13.039 -18.001 116.891  0.46 38.84           C  
ATOM    112  O   ASN J  17      13.298 -17.325 117.885  0.46 36.30           O  
ATOM    113  CB  ASN J  17      12.219 -16.140 115.360  0.46 35.09           C  
ATOM    114  CG  ASN J  17      11.511 -15.860 114.041  0.43 31.50           C  
ATOM    115  OD1 ASN J  17      11.131 -16.747 113.301  0.42 29.92           O  
ATOM    116  ND2 ASN J  17      11.372 -14.599 113.692  0.42 30.09           N  
ATOM    117  N   VAL J  18      13.685 -19.123 116.590  0.56 49.90           N  
ATOM    118  CA  VAL J  18      14.839 -19.626 117.342  0.58 50.74           C  
ATOM    119  C   VAL J  18      15.936 -18.559 117.296  0.58 53.07           C  
ATOM    120  O   VAL J  18      16.378 -18.206 116.205  0.58 50.36           O  
ATOM    121  CB  VAL J  18      15.324 -20.955 116.745  0.58 47.43           C  
ATOM    122  CG1 VAL J  18      16.500 -21.531 117.538  0.57 41.88           C  
ATOM    123  CG2 VAL J  18      14.205 -22.005 116.753  0.57 43.58           C  
ATOM    124  N   PRO J  19      16.366 -17.989 118.424  0.75 57.40           N  
ATOM    125  CA  PRO J  19      17.354 -16.923 118.420  0.76 58.86           C  
ATOM    126  C   PRO J  19      18.732 -17.443 118.015  0.76 62.55           C  
ATOM    127  O   PRO J  19      19.112 -18.564 118.351  0.76 60.06           O  
ATOM    128  CB  PRO J  19      17.341 -16.339 119.835  0.76 54.30           C  
ATOM    129  CG  PRO J  19      16.833 -17.497 120.685  0.76 51.01           C  
ATOM    130  CD  PRO J  19      15.887 -18.260 119.770  0.75 53.37           C  
ATOM    131  N   LEU J  20      19.496 -16.616 117.306  0.87 66.66           N  
ATOM    132  CA  LEU J  20      20.879 -16.933 116.975  0.88 69.30           C  
ATOM    133  C   LEU J  20      21.734 -16.928 118.251  0.88 71.98           C  
ATOM    134  O   LEU J  20      21.914 -15.863 118.846  0.88 70.59           O  
ATOM    135  CB  LEU J  20      21.413 -15.913 115.958  0.88 66.87           C  
ATOM    136  CG  LEU J  20      22.902 -16.127 115.613  0.86 61.29           C  
ATOM    137  CD1 LEU J  20      23.134 -17.432 114.854  0.86 56.86           C  
ATOM    138  CD2 LEU J  20      23.410 -14.961 114.779  0.86 57.69           C  
ATOM    139  N   PRO J  21      22.315 -18.065 118.651  0.94 74.23           N  
ATOM    140  CA  PRO J  21      23.303 -18.070 119.712  0.94 75.74           C  
ATOM    141  C   PRO J  21      24.535 -17.275 119.291  0.94 77.30           C  
ATOM    142  O   PRO J  21      25.087 -17.473 118.202  0.94 76.82           O  
ATOM    143  CB  PRO J  21      23.607 -19.539 119.995  0.94 74.03           C  
ATOM    144  CG  PRO J  21      22.392 -20.281 119.449  0.95 73.33           C  
ATOM    145  CD  PRO J  21      22.012 -19.421 118.243  0.95 75.64           C  
ATOM    146  N   LYS J  22      25.001 -16.385 120.144  0.94 77.90           N  
ATOM    147  CA  LYS J  22      26.059 -15.419 119.821  0.94 79.72           C  
ATOM    148  C   LYS J  22      27.423 -16.063 119.570  0.94 81.90           C  
ATOM    149  O   LYS J  22      28.257 -15.466 118.901  0.94 81.05           O  
ATOM    150  CB  LYS J  22      26.125 -14.341 120.913  0.94 75.66           C  
ATOM    151  CG  LYS J  22      24.830 -13.508 120.935  0.88 69.89           C  
ATOM    152  CD  LYS J  22      24.873 -12.385 121.970  0.87 63.77           C  
ATOM    153  CE  LYS J  22      23.543 -11.622 121.936  0.87 56.71           C  
ATOM    154  NZ  LYS J  22      23.532 -10.450 122.840  0.85 52.00           N  
ATOM    155  N   GLN J  23      27.626 -17.281 120.019  0.96 84.90           N  
ATOM    156  CA  GLN J  23      28.839 -18.050 119.749  0.96 87.45           C  
ATOM    157  C   GLN J  23      29.092 -18.333 118.257  0.96 88.25           C  
ATOM    158  O   GLN J  23      30.205 -18.728 117.903  0.96 88.44           O  
ATOM    159  CB  GLN J  23      28.848 -19.358 120.555  0.96 87.19           C  
ATOM    160  CG  GLN J  23      27.789 -20.413 120.189  0.96 84.73           C  
ATOM    161  CD  GLN J  23      26.491 -20.297 120.988  0.95 86.07           C  
ATOM    162  OE1 GLN J  23      26.199 -19.307 121.631  0.95 78.41           O  
ATOM    163  NE2 GLN J  23      25.677 -21.327 120.970  0.95 77.78           N  
ATOM    164  N   PHE J  24      28.107 -18.132 117.386  0.97 83.81           N  
ATOM    165  CA  PHE J  24      28.279 -18.266 115.935  0.98 83.43           C  
ATOM    166  C   PHE J  24      28.670 -16.958 115.229  0.98 82.18           C  
ATOM    167  O   PHE J  24      28.893 -16.966 114.019  0.98 81.61           O  
ATOM    168  CB  PHE J  24      27.013 -18.869 115.320  0.98 83.46           C  
ATOM    169  CG  PHE J  24      26.632 -20.227 115.876  0.98 83.88           C  
ATOM    170  CD1 PHE J  24      27.525 -21.308 115.777  0.97 76.98           C  
ATOM    171  CD2 PHE J  24      25.383 -20.417 116.498  0.97 76.30           C  
ATOM    172  CE1 PHE J  24      27.179 -22.566 116.295  0.97 75.77           C  
ATOM    173  CE2 PHE J  24      25.027 -21.671 117.017  0.97 75.50           C  
ATOM    174  CZ  PHE J  24      25.929 -22.745 116.917  0.97 81.02           C  
ATOM    175  N   LEU J  25      28.783 -15.859 115.958  0.99 81.77           N  
ATOM    176  CA  LEU J  25      29.354 -14.621 115.422  0.99 81.77           C  
ATOM    177  C   LEU J  25      30.840 -14.796 115.111  0.99 84.22           C  
ATOM    178  O   LEU J  25      31.574 -15.391 115.896  0.99 85.99           O  
ATOM    179  CB  LEU J  25      29.180 -13.468 116.422  0.99 79.38           C  
ATOM    180  CG  LEU J  25      27.782 -12.859 116.424  0.97 72.15           C  
ATOM    181  CD1 LEU J  25      27.649 -11.908 117.610  0.97 67.08           C  
ATOM    182  CD2 LEU J  25      27.553 -12.060 115.135  0.97 65.27           C  
ATOM    183  N   ASP J  26      31.293 -14.210 114.010  0.99 83.87           N  
ATOM    184  CA  ASP J  26      32.702 -14.205 113.636  0.99 83.32           C  
ATOM    185  C   ASP J  26      33.503 -13.184 114.448  0.99 83.32           C  
ATOM    186  O   ASP J  26      33.149 -12.003 114.556  0.99 83.11           O  
ATOM    187  CB  ASP J  26      32.878 -13.944 112.135  0.99 81.66           C  
ATOM    188  CG  ASP J  26      32.743 -15.190 111.258  0.98 78.22           C  
ATOM    189  OD1 ASP J  26      32.610 -16.316 111.796  0.97 71.75           O  
ATOM    190  OD2 ASP J  26      32.831 -15.002 110.020  0.97 72.35           O  
ATOM    191  N   LEU J  27      34.633 -13.664 114.921  0.99 85.84           N  
ATOM    192  CA  LEU J  27      35.712 -12.894 115.505  0.99 87.25           C  
ATOM    193  C   LEU J  27      36.983 -13.205 114.703  0.99 87.33           C  
ATOM    194  O   LEU J  27      37.483 -14.326 114.738  0.99 87.25           O  
ATOM    195  CB  LEU J  27      35.797 -13.283 116.991  0.99 86.90           C  
ATOM    196  CG  LEU J  27      36.872 -12.525 117.768  0.98 84.39           C  
ATOM    197  CD1 LEU J  27      36.573 -11.025 117.816  0.98 76.06           C  
ATOM    198  CD2 LEU J  27      36.908 -13.061 119.198  0.98 76.79           C  
ATOM    199  N   ASP J  28      37.457 -12.236 113.951  0.99 84.12           N  
ATOM    200  CA  ASP J  28      38.588 -12.389 113.027  0.99 83.19           C  
ATOM    201  C   ASP J  28      38.460 -13.616 112.093  0.99 83.44           C  
ATOM    202  O   ASP J  28      39.319 -14.495 112.049  0.99 81.22           O  
ATOM    203  CB  ASP J  28      39.918 -12.312 113.800  0.99 81.20           C  
ATOM    204  CG  ASP J  28      41.096 -11.969 112.892  0.97 76.31           C  
ATOM    205  OD1 ASP J  28      40.893 -11.153 111.959  0.97 69.03           O  
ATOM    206  OD2 ASP J  28      42.211 -12.467 113.169  0.97 68.68           O  
ATOM    207  N   ASN J  29      37.364 -13.680 111.352  0.99 82.60           N  
ATOM    208  CA  ASN J  29      36.993 -14.746 110.400  0.99 83.43           C  
ATOM    209  C   ASN J  29      36.770 -16.147 111.003  0.99 85.30           C  
ATOM    210  O   ASN J  29      36.692 -17.131 110.262  0.99 84.00           O  
ATOM    211  CB  ASN J  29      37.964 -14.788 109.204  0.99 81.54           C  
ATOM    212  CG  ASN J  29      38.170 -13.429 108.572  0.97 76.57           C  
ATOM    213  OD1 ASN J  29      37.236 -12.802 108.093  0.97 68.63           O  
ATOM    214  ND2 ASN J  29      39.384 -12.931 108.579  0.96 66.31           N  
ATOM    215  N   LYS J  30      36.648 -16.255 112.310  0.99 87.90           N  
ATOM    216  CA  LYS J  30      36.400 -17.522 113.002  1.00 89.26           C  
ATOM    217  C   LYS J  30      35.297 -17.330 114.050  0.99 90.16           C  
ATOM    218  O   LYS J  30      35.400 -16.398 114.843  0.99 90.64           O  
ATOM    219  CB  LYS J  30      37.728 -17.995 113.617  0.99 88.13           C  
ATOM    220  CG  LYS J  30      37.619 -19.388 114.255  0.98 85.89           C  
ATOM    221  CD  LYS J  30      38.889 -19.755 115.021  0.98 84.05           C  
ATOM    222  CE  LYS J  30      40.110 -19.951 114.128  0.98 79.57           C  
ATOM    223  NZ  LYS J  30      41.300 -20.264 114.944  0.98 74.62           N  
ATOM    224  N   PRO J  31      34.287 -18.201 114.126  1.00 89.79           N  
ATOM    225  CA  PRO J  31      33.243 -18.096 115.140  1.00 90.88           C  
ATOM    226  C   PRO J  31      33.812 -18.103 116.558  1.00 92.17           C  
ATOM    227  O   PRO J  31      34.724 -18.874 116.864  1.00 92.75           O  
ATOM    228  CB  PRO J  31      32.306 -19.288 114.912  1.00 90.00           C  
ATOM    229  CG  PRO J  31      32.490 -19.591 113.423  1.00 88.21           C  
ATOM    230  CD  PRO J  31      33.961 -19.252 113.185  1.00 89.50           C  
ATOM    231  N   ILE J  32      33.215 -17.310 117.424  1.00 91.83           N  
ATOM    232  CA  ILE J  32      33.577 -17.224 118.851  1.00 92.99           C  
ATOM    233  C   ILE J  32      33.651 -18.622 119.490  1.00 94.25           C  
ATOM    234  O   ILE J  32      34.605 -18.919 120.212  1.00 94.75           O  
ATOM    235  CB  ILE J  32      32.565 -16.317 119.587  1.00 92.04           C  
ATOM    236  CG1 ILE J  32      32.683 -14.849 119.090  1.00 89.71           C  
ATOM    237  CG2 ILE J  32      32.760 -16.383 121.113  1.00 89.48           C  
ATOM    238  CD1 ILE J  32      31.548 -13.936 119.571  1.00 84.23           C  
ATOM    239  N   LEU J  33      32.708 -19.503 119.182  1.00 94.79           N  
ATOM    240  CA  LEU J  33      32.714 -20.896 119.643  1.00 95.44           C  
ATOM    241  C   LEU J  33      34.027 -21.612 119.309  1.00 96.21           C  
ATOM    242  O   LEU J  33      34.552 -22.344 120.144  1.00 96.30           O  
ATOM    243  CB  LEU J  33      31.524 -21.642 119.002  1.00 95.26           C  
ATOM    244  CG  LEU J  33      31.464 -23.157 119.322  1.00 94.50           C  
ATOM    245  CD1 LEU J  33      31.262 -23.423 120.817  1.00 90.37           C  
ATOM    246  CD2 LEU J  33      30.312 -23.797 118.557  1.00 90.10           C  
ATOM    247  N   ILE J  34      34.552 -21.415 118.097  1.00 95.09           N  
ATOM    248  CA  ILE J  34      35.771 -22.082 117.646  1.00 95.30           C  
ATOM    249  C   ILE J  34      36.989 -21.526 118.391  1.00 95.84           C  
ATOM    250  O   ILE J  34      37.801 -22.313 118.871  1.00 96.06           O  
ATOM    251  CB  ILE J  34      35.914 -21.991 116.113  1.00 95.26           C  
ATOM    252  CG1 ILE J  34      34.706 -22.613 115.367  1.00 94.14           C  
ATOM    253  CG2 ILE J  34      37.217 -22.644 115.630  1.00 93.39           C  
ATOM    254  CD1 ILE J  34      34.441 -24.101 115.656  1.00 91.63           C  
ATOM    255  N   HIS J  35      37.069 -20.204 118.579  1.00 95.33           N  
ATOM    256  CA  HIS J  35      38.115 -19.601 119.408  1.00 95.17           C  
ATOM    257  C   HIS J  35      38.119 -20.172 120.835  1.00 95.77           C  
ATOM    258  O   HIS J  35      39.179 -20.503 121.360  1.00 95.79           O  
ATOM    259  CB  HIS J  35      37.915 -18.087 119.487  1.00 94.28           C  
ATOM    260  CG  HIS J  35      38.291 -17.349 118.245  1.00 93.99           C  
ATOM    261  ND1 HIS J  35      39.590 -17.066 117.855  1.00 84.02           N  
ATOM    262  CD2 HIS J  35      37.447 -16.715 117.368  1.00 83.93           C  
ATOM    263  CE1 HIS J  35      39.524 -16.278 116.780  1.00 86.44           C  
ATOM    264  NE2 HIS J  35      38.244 -16.046 116.464  1.00 87.94           N  
ATOM    265  N   THR J  36      36.947 -20.299 121.441  1.00 96.24           N  
ATOM    266  CA  THR J  36      36.814 -20.883 122.784  1.00 97.00           C  
ATOM    267  C   THR J  36      37.257 -22.346 122.786  1.00 97.26           C  
ATOM    268  O   THR J  36      38.103 -22.743 123.589  1.00 97.31           O  
ATOM    269  CB  THR J  36      35.368 -20.761 123.290  1.00 97.02           C  
ATOM    270  OG1 THR J  36      34.984 -19.408 123.317  1.00 95.01           O  
ATOM    271  CG2 THR J  36      35.200 -21.301 124.708  1.00 93.04           C  
ATOM    272  N   LEU J  37      36.743 -23.137 121.863  1.00 97.30           N  
ATOM    273  CA  LEU J  37      36.989 -24.576 121.802  1.00 97.35           C  
ATOM    274  C   LEU J  37      38.471 -24.910 121.564  1.00 97.58           C  
ATOM    275  O   LEU J  37      38.998 -25.815 122.210  1.00 97.26           O  
ATOM    276  CB  LEU J  37      36.075 -25.157 120.714  1.00 96.46           C  
ATOM    277  CG  LEU J  37      36.140 -26.685 120.594  1.00 91.89           C  
ATOM    278  CD1 LEU J  37      35.634 -27.384 121.861  1.00 84.91           C  
ATOM    279  CD2 LEU J  37      35.271 -27.111 119.418  1.00 86.22           C  
ATOM    280  N   GLU J  38      39.163 -24.156 120.717  1.00 96.04           N  
ATOM    281  CA  GLU J  38      40.598 -24.336 120.456  1.00 95.10           C  
ATOM    282  C   GLU J  38      41.433 -24.247 121.743  1.00 95.30           C  
ATOM    283  O   GLU J  38      42.389 -25.007 121.908  1.00 95.16           O  
ATOM    284  CB  GLU J  38      41.077 -23.278 119.451  1.00 94.17           C  
ATOM    285  CG  GLU J  38      40.675 -23.633 118.007  1.00 91.23           C  
ATOM    286  CD  GLU J  38      40.984 -22.528 116.981  1.00 89.47           C  
ATOM    287  OE1 GLU J  38      41.003 -22.829 115.769  1.00 82.29           O  
ATOM    288  OE2 GLU J  38      41.175 -21.342 117.350  1.00 85.02           O  
ATOM    289  N   LYS J  39      41.042 -23.386 122.696  1.00 95.26           N  
ATOM    290  CA  LYS J  39      41.737 -23.271 123.985  1.00 95.56           C  
ATOM    291  C   LYS J  39      41.589 -24.540 124.839  1.00 96.00           C  
ATOM    292  O   LYS J  39      42.532 -24.890 125.545  1.00 95.90           O  
ATOM    293  CB  LYS J  39      41.238 -22.044 124.764  1.00 94.46           C  
ATOM    294  CG  LYS J  39      41.398 -20.694 124.032  1.00 92.07           C  
ATOM    295  CD  LYS J  39      42.832 -20.391 123.618  0.99 88.39           C  
ATOM    296  CE  LYS J  39      42.920 -19.053 122.869  0.99 84.31           C  
ATOM    297  NZ  LYS J  39      42.934 -17.883 123.793  0.99 78.13           N  
ATOM    298  N   PHE J  40      40.460 -25.220 124.748  1.00 96.42           N  
ATOM    299  CA  PHE J  40      40.238 -26.482 125.465  1.00 96.94           C  
ATOM    300  C   PHE J  40      40.913 -27.669 124.774  1.00 96.71           C  
ATOM    301  O   PHE J  40      41.497 -28.508 125.455  1.00 96.60           O  
ATOM    302  CB  PHE J  40      38.735 -26.730 125.648  1.00 97.42           C  
ATOM    303  CG  PHE J  40      38.137 -25.901 126.759  1.00 98.04           C  
ATOM    304  CD1 PHE J  40      38.062 -26.429 128.062  1.00 90.40           C  
ATOM    305  CD2 PHE J  40      37.686 -24.591 126.519  1.00 89.50           C  
ATOM    306  CE1 PHE J  40      37.542 -25.658 129.114  1.00 89.04           C  
ATOM    307  CE2 PHE J  40      37.169 -23.811 127.562  1.00 88.63           C  
ATOM    308  CZ  PHE J  40      37.096 -24.349 128.865  1.00 97.89           C  
ATOM    309  N   ILE J  41      40.888 -27.722 123.444  1.00 96.31           N  
ATOM    310  CA  ILE J  41      41.530 -28.788 122.658  1.00 95.93           C  
ATOM    311  C   ILE J  41      43.032 -28.882 122.968  1.00 95.43           C  
ATOM    312  O   ILE J  41      43.573 -29.980 123.095  1.00 94.84           O  
ATOM    313  CB  ILE J  41      41.278 -28.558 121.149  1.00 95.73           C  
ATOM    314  CG1 ILE J  41      39.789 -28.820 120.816  1.00 94.14           C  
ATOM    315  CG2 ILE J  41      42.183 -29.459 120.279  1.00 93.40           C  
ATOM    316  CD1 ILE J  41      39.383 -28.332 119.420  1.00 91.44           C  
ATOM    317  N   LEU J  42      43.695 -27.737 123.156  1.00 93.27           N  
ATOM    318  CA  LEU J  42      45.121 -27.670 123.499  1.00 91.85           C  
ATOM    319  C   LEU J  42      45.452 -28.192 124.916  1.00 92.29           C  
ATOM    320  O   LEU J  42      46.628 -28.346 125.248  1.00 92.22           O  
ATOM    321  CB  LEU J  42      45.598 -26.222 123.317  1.00 90.53           C  
ATOM    322  CG  LEU J  42      45.622 -25.729 121.854  0.99 84.78           C  
ATOM    323  CD1 LEU J  42      45.890 -24.223 121.830  0.99 79.30           C  
ATOM    324  CD2 LEU J  42      46.723 -26.422 121.037  0.99 78.75           C  
ATOM    325  N   ILE J  43      44.454 -28.474 125.736  1.00 94.67           N  
ATOM    326  CA  ILE J  43      44.629 -29.079 127.060  1.00 95.46           C  
ATOM    327  C   ILE J  43      44.411 -30.597 126.954  1.00 95.69           C  
ATOM    328  O   ILE J  43      43.278 -31.078 126.956  1.00 95.38           O  
ATOM    329  CB  ILE J  43      43.692 -28.413 128.093  1.00 95.05           C  
ATOM    330  CG1 ILE J  43      43.889 -26.878 128.199  1.00 92.81           C  
ATOM    331  CG2 ILE J  43      43.855 -29.065 129.475  1.00 92.63           C  
ATOM    332  CD1 ILE J  43      45.288 -26.405 128.631  1.00 86.87           C  
ATOM    333  N   ASN J  44      45.499 -31.350 126.913  1.00 94.15           N  
ATOM    334  CA  ASN J  44      45.468 -32.814 126.771  1.00 94.29           C  
ATOM    335  C   ASN J  44      44.856 -33.543 127.979  1.00 94.86           C  
ATOM    336  O   ASN J  44      44.529 -34.725 127.883  1.00 93.86           O  
ATOM    337  CB  ASN J  44      46.896 -33.322 126.499  1.00 92.12           C  
ATOM    338  CG  ASN J  44      47.460 -32.838 125.172  0.98 82.69           C  
ATOM    339  OD1 ASN J  44      46.758 -32.434 124.266  0.98 71.64           O  
ATOM    340  ND2 ASN J  44      48.762 -32.872 125.024  0.97 69.22           N  
ATOM    341  N   ASP J  45      44.688 -32.863 129.092  1.00 95.49           N  
ATOM    342  CA  ASP J  45      44.169 -33.433 130.340  1.00 95.67           C  
ATOM    343  C   ASP J  45      42.699 -33.875 130.229  1.00 96.53           C  
ATOM    344  O   ASP J  45      42.269 -34.731 131.002  1.00 95.66           O  
ATOM    345  CB  ASP J  45      44.267 -32.394 131.472  1.00 94.04           C  
ATOM    346  CG  ASP J  45      45.666 -31.882 131.803  0.99 91.03           C  
ATOM    347  OD1 ASP J  45      46.577 -31.881 130.940  0.99 84.01           O  
ATOM    348  OD2 ASP J  45      45.841 -31.350 132.927  0.99 82.95           O  
ATOM    349  N   PHE J  46      41.928 -33.286 129.314  1.00 96.95           N  
ATOM    350  CA  PHE J  46      40.503 -33.585 129.215  1.00 97.31           C  
ATOM    351  C   PHE J  46      40.253 -34.932 128.545  1.00 97.32           C  
ATOM    352  O   PHE J  46      40.729 -35.184 127.440  1.00 97.03           O  
ATOM    353  CB  PHE J  46      39.752 -32.460 128.484  1.00 97.53           C  
ATOM    354  CG  PHE J  46      39.751 -31.134 129.214  1.00 98.33           C  
ATOM    355  CD1 PHE J  46      39.186 -31.037 130.497  1.00 88.58           C  
ATOM    356  CD2 PHE J  46      40.306 -29.989 128.610  1.00 88.51           C  
ATOM    357  CE1 PHE J  46      39.195 -29.818 131.187  1.00 88.95           C  
ATOM    358  CE2 PHE J  46      40.316 -28.764 129.291  1.00 87.02           C  
ATOM    359  CZ  PHE J  46      39.764 -28.679 130.585  1.00 98.38           C  
ATOM    360  N   GLU J  47      39.429 -35.759 129.189  1.00 97.65           N  
ATOM    361  CA  GLU J  47      38.908 -37.009 128.624  1.00 97.48           C  
ATOM    362  C   GLU J  47      37.886 -36.709 127.524  1.00 97.79           C  
ATOM    363  O   GLU J  47      37.940 -37.265 126.431  1.00 97.20           O  
ATOM    364  CB  GLU J  47      38.249 -37.810 129.760  1.00 96.27           C  
ATOM    365  CG  GLU J  47      37.888 -39.253 129.364  0.98 87.66           C  
ATOM    366  CD  GLU J  47      39.096 -40.177 129.193  0.98 83.70           C  
ATOM    367  OE1 GLU J  47      38.914 -41.276 128.633  0.97 75.36           O  
ATOM    368  OE2 GLU J  47      40.210 -39.814 129.654  0.97 75.60           O  
ATOM    369  N   LYS J  48      36.962 -35.785 127.796  1.00 97.88           N  
ATOM    370  CA  LYS J  48      35.971 -35.285 126.840  1.00 98.09           C  
ATOM    371  C   LYS J  48      35.785 -33.777 126.954  1.00 98.43           C  
ATOM    372  O   LYS J  48      35.947 -33.196 128.028  1.00 98.31           O  
ATOM    373  CB  LYS J  48      34.625 -36.009 127.012  1.00 97.43           C  
ATOM    374  CG  LYS J  48      34.731 -37.512 126.713  0.98 93.32           C  
ATOM    375  CD  LYS J  48      33.346 -38.135 126.564  0.98 88.41           C  
ATOM    376  CE  LYS J  48      33.472 -39.603 126.159  0.97 80.24           C  
ATOM    377  NZ  LYS J  48      32.171 -40.134 125.720  0.97 71.42           N  
ATOM    378  N   ILE J  49      35.406 -33.169 125.819  1.00 98.18           N  
ATOM    379  CA  ILE J  49      35.042 -31.755 125.699  1.00 98.29           C  
ATOM    380  C   ILE J  49      33.603 -31.707 125.180  1.00 98.28           C  
ATOM    381  O   ILE J  49      33.346 -31.930 123.996  1.00 98.20           O  
ATOM    382  CB  ILE J  49      36.030 -31.005 124.775  1.00 98.28           C  
ATOM    383  CG1 ILE J  49      37.487 -31.106 125.291  1.00 97.80           C  
ATOM    384  CG2 ILE J  49      35.593 -29.533 124.646  1.00 97.35           C  
ATOM    385  CD1 ILE J  49      38.537 -30.619 124.281  1.00 96.99           C  
ATOM    386  N   ILE J  50      32.670 -31.453 126.069  1.00 98.56           N  
ATOM    387  CA  ILE J  50      31.237 -31.575 125.800  1.00 98.58           C  
ATOM    388  C   ILE J  50      30.649 -30.186 125.556  1.00 98.56           C  
ATOM    389  O   ILE J  50      30.690 -29.321 126.427  1.00 98.42           O  
ATOM    390  CB  ILE J  50      30.536 -32.322 126.952  1.00 98.41           C  
ATOM    391  CG1 ILE J  50      31.159 -33.731 127.150  1.00 97.18           C  
ATOM    392  CG2 ILE J  50      29.024 -32.430 126.671  1.00 97.33           C  
ATOM    393  CD1 ILE J  50      30.826 -34.345 128.506  1.00 92.27           C  
ATOM    394  N   ILE J  51      30.090 -29.979 124.363  1.00 98.25           N  
ATOM    395  CA  ILE J  51      29.459 -28.722 123.952  1.00 98.15           C  
ATOM    396  C   ILE J  51      27.943 -28.891 124.070  1.00 97.93           C  
ATOM    397  O   ILE J  51      27.341 -29.654 123.308  1.00 97.66           O  
ATOM    398  CB  ILE J  51      29.878 -28.323 122.517  1.00 97.97           C  
ATOM    399  CG1 ILE J  51      31.417 -28.303 122.334  1.00 97.05           C  
ATOM    400  CG2 ILE J  51      29.267 -26.950 122.171  1.00 96.23           C  
ATOM    401  CD1 ILE J  51      31.853 -28.156 120.867  1.00 95.66           C  
ATOM    402  N   ALA J  52      27.331 -28.180 124.990  1.00 97.67           N  
ATOM    403  CA  ALA J  52      25.882 -28.170 125.154  1.00 97.24           C  
ATOM    404  C   ALA J  52      25.256 -27.007 124.376  1.00 96.33           C  
ATOM    405  O   ALA J  52      25.604 -25.846 124.595  1.00 95.26           O  
ATOM    406  CB  ALA J  52      25.541 -28.138 126.647  1.00 96.96           C  
ATOM    407  N   THR J  53      24.335 -27.313 123.462  1.00 95.60           N  
ATOM    408  CA  THR J  53      23.660 -26.325 122.603  1.00 94.47           C  
ATOM    409  C   THR J  53      22.139 -26.481 122.664  1.00 93.72           C  
ATOM    410  O   THR J  53      21.653 -27.556 123.010  1.00 92.29           O  
ATOM    411  CB  THR J  53      24.136 -26.413 121.141  1.00 92.42           C  
ATOM    412  OG1 THR J  53      23.641 -27.573 120.510  1.00 80.93           O  
ATOM    413  CG2 THR J  53      25.658 -26.438 121.007  1.00 79.02           C  
ATOM    414  N   PRO J  54      21.357 -25.460 122.299  1.00 91.12           N  
ATOM    415  CA  PRO J  54      19.928 -25.671 122.062  1.00 89.69           C  
ATOM    416  C   PRO J  54      19.734 -26.747 120.997  1.00 89.57           C  
ATOM    417  O   PRO J  54      20.487 -26.806 120.021  1.00 88.93           O  
ATOM    418  CB  PRO J  54      19.355 -24.317 121.605  1.00 87.91           C  
ATOM    419  CG  PRO J  54      20.396 -23.304 122.075  1.00 86.33           C  
ATOM    420  CD  PRO J  54      21.709 -24.086 122.004  1.00 88.24           C  
ATOM    421  N   GLN J  55      18.707 -27.567 121.146  1.00 86.60           N  
ATOM    422  CA  GLN J  55      18.438 -28.701 120.251  1.00 85.51           C  
ATOM    423  C   GLN J  55      18.458 -28.291 118.771  1.00 85.72           C  
ATOM    424  O   GLN J  55      19.152 -28.905 117.961  1.00 84.91           O  
ATOM    425  CB  GLN J  55      17.093 -29.332 120.650  1.00 84.84           C  
ATOM    426  CG  GLN J  55      16.865 -30.668 119.931  0.96 76.92           C  
ATOM    427  CD  GLN J  55      15.593 -31.385 120.390  0.95 70.26           C  
ATOM    428  OE1 GLN J  55      14.697 -30.818 120.987  0.95 62.36           O  
ATOM    429  NE2 GLN J  55      15.482 -32.659 120.119  0.95 59.26           N  
ATOM    430  N   GLN J  56      17.800 -27.193 118.427  1.00 81.08           N  
ATOM    431  CA  GLN J  56      17.721 -26.687 117.047  1.00 79.61           C  
ATOM    432  C   GLN J  56      19.084 -26.239 116.467  1.00 79.92           C  
ATOM    433  O   GLN J  56      19.195 -26.011 115.260  1.00 79.64           O  
ATOM    434  CB  GLN J  56      16.745 -25.507 116.961  1.00 78.06           C  
ATOM    435  CG  GLN J  56      15.329 -25.751 117.523  0.97 70.11           C  
ATOM    436  CD  GLN J  56      15.134 -25.331 118.982  0.97 64.09           C  
ATOM    437  OE1 GLN J  56      16.067 -25.063 119.720  0.96 57.73           O  
ATOM    438  NE2 GLN J  56      13.905 -25.235 119.439  0.96 55.59           N  
ATOM    439  N   TRP J  57      20.100 -26.089 117.299  1.00 83.41           N  
ATOM    440  CA  TRP J  57      21.429 -25.630 116.884  1.00 84.56           C  
ATOM    441  C   TRP J  57      22.505 -26.726 116.938  1.00 86.38           C  
ATOM    442  O   TRP J  57      23.640 -26.471 116.539  1.00 87.33           O  
ATOM    443  CB  TRP J  57      21.814 -24.392 117.704  1.00 83.45           C  
ATOM    444  CG  TRP J  57      20.993 -23.176 117.384  1.00 82.05           C  
ATOM    445  CD1 TRP J  57      19.908 -22.748 118.065  1.00 76.51           C  
ATOM    446  CD2 TRP J  57      21.167 -22.250 116.271  0.99 78.32           C  
ATOM    447  NE1 TRP J  57      19.383 -21.607 117.453  1.00 74.18           N  
ATOM    448  CE2 TRP J  57      20.133 -21.276 116.346  1.00 76.89           C  
ATOM    449  CE3 TRP J  57      22.100 -22.143 115.213  0.99 75.08           C  
ATOM    450  CZ2 TRP J  57      20.016 -20.229 115.400  0.99 74.87           C  
ATOM    451  CZ3 TRP J  57      21.980 -21.105 114.277  1.00 73.62           C  
ATOM    452  CH2 TRP J  57      20.954 -20.158 114.368  0.99 72.66           C  
ATOM    453  N   MET J  58      22.175 -27.928 117.368  1.00 86.70           N  
ATOM    454  CA  MET J  58      23.126 -29.042 117.462  1.00 88.41           C  
ATOM    455  C   MET J  58      23.742 -29.379 116.104  1.00 88.79           C  
ATOM    456  O   MET J  58      24.966 -29.466 115.977  1.00 89.06           O  
ATOM    457  CB  MET J  58      22.445 -30.296 118.036  1.00 89.12           C  
ATOM    458  CG  MET J  58      22.119 -30.154 119.525  1.00 87.58           C  
ATOM    459  SD  MET J  58      21.256 -31.579 120.239  1.00 87.09           S  
ATOM    460  CE  MET J  58      22.523 -32.860 120.084  1.00 79.39           C  
ATOM    461  N   THR J  59      22.934 -29.510 115.065  1.00 83.19           N  
ATOM    462  CA  THR J  59      23.430 -29.792 113.709  1.00 82.74           C  
ATOM    463  C   THR J  59      24.312 -28.656 113.200  1.00 84.17           C  
ATOM    464  O   THR J  59      25.410 -28.903 112.706  1.00 84.68           O  
ATOM    465  CB  THR J  59      22.277 -30.049 112.730  1.00 81.70           C  
ATOM    466  OG1 THR J  59      21.369 -30.993 113.235  0.99 75.61           O  
ATOM    467  CG2 THR J  59      22.805 -30.615 111.413  0.99 73.51           C  
ATOM    468  N   HIS J  60      23.899 -27.400 113.390  1.00 84.85           N  
ATOM    469  CA  HIS J  60      24.687 -26.236 112.982  1.00 84.42           C  
ATOM    470  C   HIS J  60      26.033 -26.165 113.728  1.00 86.15           C  
ATOM    471  O   HIS J  60      27.057 -25.822 113.134  1.00 86.84           O  
ATOM    472  CB  HIS J  60      23.870 -24.959 113.198  1.00 82.48           C  
ATOM    473  CG  HIS J  60      24.571 -23.740 112.667  1.00 80.97           C  
ATOM    474  ND1 HIS J  60      24.744 -23.425 111.330  1.00 74.23           N  
ATOM    475  CD2 HIS J  60      25.207 -22.761 113.392  1.00 72.66           C  
ATOM    476  CE1 HIS J  60      25.456 -22.292 111.259  1.00 74.52           C  
ATOM    477  NE2 HIS J  60      25.748 -21.861 112.484  1.00 75.42           N  
ATOM    478  N   THR J  61      26.054 -26.548 114.998  1.00 89.03           N  
ATOM    479  CA  THR J  61      27.293 -26.666 115.777  1.00 91.06           C  
ATOM    480  C   THR J  61      28.222 -27.710 115.156  1.00 91.96           C  
ATOM    481  O   THR J  61      29.370 -27.392 114.851  1.00 92.64           O  
ATOM    482  CB  THR J  61      26.992 -26.994 117.245  1.00 91.80           C  
ATOM    483  OG1 THR J  61      26.199 -25.967 117.797  1.00 90.41           O  
ATOM    484  CG2 THR J  61      28.258 -27.076 118.098  1.00 89.78           C  
ATOM    485  N   LYS J  62      27.727 -28.906 114.858  1.00 90.05           N  
ATOM    486  CA  LYS J  62      28.505 -29.968 114.198  1.00 90.53           C  
ATOM    487  C   LYS J  62      29.021 -29.533 112.821  1.00 90.87           C  
ATOM    488  O   LYS J  62      30.180 -29.773 112.490  1.00 90.91           O  
ATOM    489  CB  LYS J  62      27.653 -31.243 114.078  1.00 90.92           C  
ATOM    490  CG  LYS J  62      27.364 -31.887 115.443  0.98 89.25           C  
ATOM    491  CD  LYS J  62      26.353 -33.038 115.329  0.97 86.71           C  
ATOM    492  CE  LYS J  62      26.040 -33.567 116.734  0.97 81.11           C  
ATOM    493  NZ  LYS J  62      24.962 -34.591 116.755  0.96 74.72           N  
ATOM    494  N   ASP J  63      28.202 -28.847 112.039  1.00 87.39           N  
ATOM    495  CA  ASP J  63      28.589 -28.317 110.728  1.00 85.78           C  
ATOM    496  C   ASP J  63      29.671 -27.234 110.858  1.00 86.77           C  
ATOM    497  O   ASP J  63      30.621 -27.210 110.078  1.00 86.76           O  
ATOM    498  CB  ASP J  63      27.347 -27.786 109.989  1.00 83.85           C  
ATOM    499  CG  ASP J  63      26.370 -28.892 109.553  0.99 79.41           C  
ATOM    500  OD1 ASP J  63      26.804 -30.066 109.422  0.99 73.82           O  
ATOM    501  OD2 ASP J  63      25.187 -28.559 109.319  0.99 72.43           O  
ATOM    502  N   THR J  64      29.588 -26.397 111.891  1.00 88.91           N  
ATOM    503  CA  THR J  64      30.612 -25.390 112.200  1.00 89.63           C  
ATOM    504  C   THR J  64      31.943 -26.052 112.564  1.00 90.53           C  
ATOM    505  O   THR J  64      32.974 -25.682 112.004  1.00 90.88           O  
ATOM    506  CB  THR J  64      30.139 -24.440 113.313  1.00 89.16           C  
ATOM    507  OG1 THR J  64      28.936 -23.809 112.924  1.00 86.25           O  
ATOM    508  CG2 THR J  64      31.138 -23.321 113.596  1.00 85.18           C  
ATOM    509  N   LEU J  65      31.925 -27.081 113.403  1.00 93.31           N  
ATOM    510  CA  LEU J  65      33.135 -27.849 113.737  1.00 94.27           C  
ATOM    511  C   LEU J  65      33.797 -28.430 112.477  1.00 93.73           C  
ATOM    512  O   LEU J  65      34.995 -28.242 112.271  1.00 92.79           O  
ATOM    513  CB  LEU J  65      32.798 -28.975 114.741  1.00 94.75           C  
ATOM    514  CG  LEU J  65      32.275 -28.526 116.118  1.00 94.53           C  
ATOM    515  CD1 LEU J  65      31.962 -29.757 116.971  1.00 88.26           C  
ATOM    516  CD2 LEU J  65      33.266 -27.651 116.876  1.00 89.10           C  
ATOM    517  N   ARG J  66      33.037 -29.058 111.596  0.99 90.82           N  
ATOM    518  CA  ARG J  66      33.548 -29.591 110.316  0.99 90.40           C  
ATOM    519  C   ARG J  66      34.128 -28.491 109.429  0.99 90.63           C  
ATOM    520  O   ARG J  66      35.214 -28.655 108.886  0.99 89.96           O  
ATOM    521  CB  ARG J  66      32.434 -30.318 109.550  0.99 89.30           C  
ATOM    522  CG  ARG J  66      31.992 -31.636 110.199  0.93 79.00           C  
ATOM    523  CD  ARG J  66      30.819 -32.208 109.389  0.92 75.86           C  
ATOM    524  NE  ARG J  66      30.054 -33.222 110.119  0.91 65.11           N  
ATOM    525  CZ  ARG J  66      28.766 -33.480 109.957  0.91 57.83           C  
ATOM    526  NH1 ARG J  66      28.041 -32.873 109.057  0.91 51.63           N  
ATOM    527  NH2 ARG J  66      28.163 -34.358 110.712  0.91 49.86           N  
ATOM    528  N   LYS J  67      33.413 -27.374 109.293  0.99 89.29           N  
ATOM    529  CA  LYS J  67      33.837 -26.239 108.460  0.99 87.88           C  
ATOM    530  C   LYS J  67      35.205 -25.705 108.885  0.99 88.85           C  
ATOM    531  O   LYS J  67      36.047 -25.443 108.029  0.99 88.17           O  
ATOM    532  CB  LYS J  67      32.748 -25.154 108.530  0.99 85.35           C  
ATOM    533  CG  LYS J  67      33.095 -23.898 107.725  0.95 79.81           C  
ATOM    534  CD  LYS J  67      31.955 -22.875 107.799  0.94 75.62           C  
ATOM    535  CE  LYS J  67      32.382 -21.582 107.103  0.93 67.49           C  
ATOM    536  NZ  LYS J  67      31.323 -20.543 107.105  0.93 60.95           N  
ATOM    537  N   PHE J  68      35.441 -25.603 110.191  0.99 91.17           N  
ATOM    538  CA  PHE J  68      36.710 -25.133 110.760  1.00 91.19           C  
ATOM    539  C   PHE J  68      37.711 -26.265 111.041  0.99 90.83           C  
ATOM    540  O   PHE J  68      38.724 -26.032 111.692  0.99 89.32           O  
ATOM    541  CB  PHE J  68      36.422 -24.220 111.964  0.99 90.71           C  
ATOM    542  CG  PHE J  68      35.866 -22.882 111.522  0.99 90.55           C  
ATOM    543  CD1 PHE J  68      36.739 -21.851 111.136  0.99 80.77           C  
ATOM    544  CD2 PHE J  68      34.477 -22.686 111.410  0.99 81.51           C  
ATOM    545  CE1 PHE J  68      36.230 -20.638 110.634  0.99 80.32           C  
ATOM    546  CE2 PHE J  68      33.956 -21.484 110.911  0.99 80.88           C  
ATOM    547  CZ  PHE J  68      34.836 -20.456 110.521  0.99 87.92           C  
ATOM    548  N   LYS J  69      37.468 -27.454 110.509  0.99 92.13           N  
ATOM    549  CA  LYS J  69      38.357 -28.627 110.601  0.99 92.58           C  
ATOM    550  C   LYS J  69      38.672 -29.060 112.044  0.99 92.86           C  
ATOM    551  O   LYS J  69      39.751 -29.582 112.315  0.99 90.71           O  
ATOM    552  CB  LYS J  69      39.635 -28.418 109.768  0.99 91.50           C  
ATOM    553  CG  LYS J  69      39.370 -28.043 108.301  0.91 85.34           C  
ATOM    554  CD  LYS J  69      40.710 -27.896 107.565  0.89 78.02           C  
ATOM    555  CE  LYS J  69      40.471 -27.542 106.097  0.87 68.50           C  
ATOM    556  NZ  LYS J  69      41.749 -27.427 105.348  0.87 59.53           N  
ATOM    557  N   ILE J  70      37.735 -28.867 112.938  0.99 93.84           N  
ATOM    558  CA  ILE J  70      37.823 -29.381 114.305  0.99 93.78           C  
ATOM    559  C   ILE J  70      37.447 -30.868 114.275  0.99 92.25           C  
ATOM    560  O   ILE J  70      36.285 -31.218 114.074  0.99 89.44           O  
ATOM    561  CB  ILE J  70      36.934 -28.555 115.259  0.99 93.12           C  
ATOM    562  CG1 ILE J  70      37.230 -27.035 115.213  0.99 90.67           C  
ATOM    563  CG2 ILE J  70      37.067 -29.080 116.695  0.99 89.66           C  
ATOM    564  CD1 ILE J  70      38.670 -26.622 115.547  0.99 85.00           C  
ATOM    565  N   SER J  71      38.429 -31.731 114.430  0.99 91.66           N  
ATOM    566  CA  SER J  71      38.298 -33.192 114.330  0.99 90.72           C  
ATOM    567  C   SER J  71      38.761 -33.934 115.590  0.99 91.42           C  
ATOM    568  O   SER J  71      39.072 -35.121 115.514  0.99 87.19           O  
ATOM    569  CB  SER J  71      39.035 -33.692 113.082  0.99 86.12           C  
ATOM    570  OG  SER J  71      40.413 -33.399 113.170  0.97 77.10           O  
ATOM    571  N   ASP J  72      38.847 -33.260 116.726  1.00 93.52           N  
ATOM    572  CA  ASP J  72      39.238 -33.888 117.991  1.00 94.46           C  
ATOM    573  C   ASP J  72      38.146 -34.871 118.449  1.00 94.86           C  
ATOM    574  O   ASP J  72      36.999 -34.472 118.682  1.00 94.27           O  
ATOM    575  CB  ASP J  72      39.531 -32.792 119.026  1.00 94.19           C  
ATOM    576  CG  ASP J  72      40.206 -33.323 120.293  0.99 94.51           C  
ATOM    577  OD1 ASP J  72      39.732 -34.309 120.890  0.99 89.15           O  
ATOM    578  OD2 ASP J  72      41.220 -32.720 120.713  0.99 88.70           O  
ATOM    579  N   GLU J  73      38.507 -36.141 118.591  1.00 95.46           N  
ATOM    580  CA  GLU J  73      37.577 -37.232 118.923  1.00 95.94           C  
ATOM    581  C   GLU J  73      36.949 -37.114 120.325  1.00 96.54           C  
ATOM    582  O   GLU J  73      35.921 -37.732 120.601  1.00 95.39           O  
ATOM    583  CB  GLU J  73      38.306 -38.577 118.819  0.99 94.20           C  
ATOM    584  CG  GLU J  73      38.775 -38.888 117.387  0.92 81.29           C  
ATOM    585  CD  GLU J  73      39.414 -40.275 117.229  0.90 70.31           C  
ATOM    586  OE1 GLU J  73      39.694 -40.651 116.060  0.90 61.05           O  
ATOM    587  OE2 GLU J  73      39.629 -40.969 118.248  0.90 61.71           O  
ATOM    588  N   ARG J  74      37.540 -36.310 121.190  1.00 95.96           N  
ATOM    589  CA  ARG J  74      37.000 -36.049 122.535  1.00 96.81           C  
ATOM    590  C   ARG J  74      35.757 -35.157 122.515  1.00 97.47           C  
ATOM    591  O   ARG J  74      35.064 -35.068 123.530  1.00 97.38           O  
ATOM    592  CB  ARG J  74      38.084 -35.398 123.398  1.00 95.94           C  
ATOM    593  CG  ARG J  74      39.348 -36.259 123.525  1.00 95.53           C  
ATOM    594  CD  ARG J  74      40.449 -35.513 124.274  1.00 94.84           C  
ATOM    595  NE  ARG J  74      40.925 -34.335 123.522  1.00 94.82           N  
ATOM    596  CZ  ARG J  74      41.668 -33.346 123.995  1.00 95.91           C  
ATOM    597  NH1 ARG J  74      42.081 -33.305 125.233  1.00 90.69           N  
ATOM    598  NH2 ARG J  74      41.998 -32.356 123.220  1.00 92.87           N  
ATOM    599  N   ILE J  75      35.491 -34.485 121.404  1.00 97.41           N  
ATOM    600  CA  ILE J  75      34.403 -33.510 121.306  1.00 97.50           C  
ATOM    601  C   ILE J  75      33.063 -34.218 121.112  1.00 97.22           C  
ATOM    602  O   ILE J  75      32.857 -34.953 120.148  1.00 96.70           O  
ATOM    603  CB  ILE J  75      34.664 -32.466 120.207  1.00 97.35           C  
ATOM    604  CG1 ILE J  75      35.936 -31.655 120.550  1.00 96.09           C  
ATOM    605  CG2 ILE J  75      33.452 -31.520 120.045  1.00 95.47           C  
ATOM    606  CD1 ILE J  75      36.443 -30.816 119.383  1.00 93.01           C  
ATOM    607  N   GLU J  76      32.126 -33.900 121.982  1.00 97.70           N  
ATOM    608  CA  GLU J  76      30.734 -34.322 121.891  1.00 97.55           C  
ATOM    609  C   GLU J  76      29.806 -33.100 121.901  1.00 97.72           C  
ATOM    610  O   GLU J  76      30.053 -32.106 122.580  1.00 97.48           O  
ATOM    611  CB  GLU J  76      30.402 -35.309 123.018  1.00 96.65           C  
ATOM    612  CG  GLU J  76      31.232 -36.598 122.899  1.00 93.08           C  
ATOM    613  CD  GLU J  76      30.906 -37.664 123.954  0.99 92.65           C  
ATOM    614  OE1 GLU J  76      31.527 -38.749 123.908  0.99 84.76           O  
ATOM    615  OE2 GLU J  76      30.062 -37.444 124.847  0.99 86.22           O  
ATOM    616  N   VAL J  77      28.725 -33.163 121.133  1.00 96.97           N  
ATOM    617  CA  VAL J  77      27.687 -32.115 121.107  1.00 96.81           C  
ATOM    618  C   VAL J  77      26.398 -32.697 121.660  1.00 96.80           C  
ATOM    619  O   VAL J  77      25.856 -33.640 121.084  1.00 96.35           O  
ATOM    620  CB  VAL J  77      27.481 -31.521 119.701  1.00 96.09           C  
ATOM    621  CG1 VAL J  77      26.452 -30.378 119.724  1.00 92.95           C  
ATOM    622  CG2 VAL J  77      28.782 -30.966 119.108  1.00 91.60           C  
ATOM    623  N   ILE J  78      25.905 -32.124 122.741  1.00 97.24           N  
ATOM    624  CA  ILE J  78      24.663 -32.538 123.409  1.00 97.08           C  
ATOM    625  C   ILE J  78      23.650 -31.388 123.480  1.00 96.54           C  
ATOM    626  O   ILE J  78      23.963 -30.228 123.208  1.00 96.27           O  
ATOM    627  CB  ILE J  78      24.940 -33.160 124.798  1.00 97.05           C  
ATOM    628  CG1 ILE J  78      25.384 -32.111 125.839  1.00 95.79           C  
ATOM    629  CG2 ILE J  78      25.950 -34.319 124.695  1.00 93.84           C  
ATOM    630  CD1 ILE J  78      25.267 -32.608 127.280  1.00 95.19           C  
ATOM    631  N   GLN J  79      22.426 -31.719 123.851  1.00 95.56           N  
ATOM    632  CA  GLN J  79      21.374 -30.735 124.096  1.00 95.07           C  
ATOM    633  C   GLN J  79      21.576 -30.038 125.455  1.00 95.30           C  
ATOM    634  O   GLN J  79      21.773 -30.695 126.478  1.00 94.92           O  
ATOM    635  CB  GLN J  79      20.013 -31.439 124.000  1.00 93.77           C  
ATOM    636  CG  GLN J  79      18.844 -30.455 124.122  0.99 89.22           C  
ATOM    637  CD  GLN J  79      17.473 -31.113 123.945  0.99 85.60           C  
ATOM    638  OE1 GLN J  79      17.334 -32.253 123.532  0.98 77.98           O  
ATOM    639  NE2 GLN J  79      16.416 -30.399 124.240  0.98 74.09           N  
ATOM    640  N   GLY J  80      21.488 -28.707 125.455  1.00 95.28           N  
ATOM    641  CA  GLY J  80      21.425 -27.900 126.672  1.00 94.61           C  
ATOM    642  C   GLY J  80      20.082 -28.023 127.404  1.00 94.27           C  
ATOM    643  O   GLY J  80      19.140 -28.650 126.912  1.00 92.79           O  
ATOM    644  N   GLY J  81      20.016 -27.422 128.562  1.00 94.32           N  
ATOM    645  CA  GLY J  81      18.846 -27.417 129.430  1.00 93.39           C  
ATOM    646  C   GLY J  81      18.000 -26.148 129.326  1.00 92.39           C  
ATOM    647  O   GLY J  81      18.191 -25.297 128.451  1.00 90.75           O  
ATOM    648  N   SER J  82      17.063 -26.035 130.263  1.00 92.11           N  
ATOM    649  CA  SER J  82      16.128 -24.905 130.363  1.00 90.95           C  
ATOM    650  C   SER J  82      16.806 -23.601 130.808  1.00 90.66           C  
ATOM    651  O   SER J  82      16.392 -22.514 130.400  1.00 88.58           O  
ATOM    652  CB  SER J  82      15.003 -25.275 131.334  1.00 89.68           C  
ATOM    653  OG  SER J  82      15.509 -25.694 132.588  0.99 82.80           O  
ATOM    654  N   ASP J  83      17.851 -23.724 131.617  1.00 91.74           N  
ATOM    655  CA  ASP J  83      18.701 -22.629 132.074  1.00 92.20           C  
ATOM    656  C   ASP J  83      20.181 -23.056 132.097  1.00 93.77           C  
ATOM    657  O   ASP J  83      20.540 -24.172 131.704  1.00 93.83           O  
ATOM    658  CB  ASP J  83      18.171 -22.099 133.423  1.00 90.78           C  
ATOM    659  CG  ASP J  83      18.265 -23.109 134.573  1.00 89.76           C  
ATOM    660  OD1 ASP J  83      19.369 -23.662 134.772  0.99 83.51           O  
ATOM    661  OD2 ASP J  83      17.258 -23.280 135.288  0.99 83.21           O  
ATOM    662  N   ARG J  84      21.056 -22.167 132.517  1.00 92.47           N  
ATOM    663  CA  ARG J  84      22.508 -22.421 132.521  1.00 93.57           C  
ATOM    664  C   ARG J  84      22.902 -23.568 133.462  1.00 95.10           C  
ATOM    665  O   ARG J  84      23.772 -24.365 133.105  1.00 95.60           O  
ATOM    666  CB  ARG J  84      23.244 -21.119 132.868  1.00 93.10           C  
ATOM    667  CG  ARG J  84      24.770 -21.241 132.707  1.00 90.92           C  
ATOM    668  CD  ARG J  84      25.427 -19.891 133.030  0.99 89.15           C  
ATOM    669  NE  ARG J  84      26.894 -19.932 132.977  0.99 87.73           N  
ATOM    670  CZ  ARG J  84      27.729 -20.372 133.905  0.99 87.96           C  
ATOM    671  NH1 ARG J  84      27.315 -20.898 135.029  0.99 80.23           N  
ATOM    672  NH2 ARG J  84      29.009 -20.283 133.709  0.99 83.62           N  
ATOM    673  N   ASN J  85      22.300 -23.646 134.636  1.00 94.77           N  
ATOM    674  CA  ASN J  85      22.612 -24.713 135.591  1.00 95.74           C  
ATOM    675  C   ASN J  85      22.048 -26.057 135.121  1.00 96.51           C  
ATOM    676  O   ASN J  85      22.768 -27.056 135.151  1.00 96.62           O  
ATOM    677  CB  ASN J  85      22.132 -24.328 137.002  1.00 95.69           C  
ATOM    678  CG  ASN J  85      22.991 -23.245 137.644  1.00 95.25           C  
ATOM    679  OD1 ASN J  85      24.157 -23.055 137.318  1.00 88.01           O  
ATOM    680  ND2 ASN J  85      22.454 -22.537 138.607  1.00 87.49           N  
ATOM    681  N   ASP J  86      20.830 -26.076 134.585  1.00 95.84           N  
ATOM    682  CA  ASP J  86      20.262 -27.279 133.963  1.00 95.77           C  
ATOM    683  C   ASP J  86      21.105 -27.752 132.762  1.00 96.58           C  
ATOM    684  O   ASP J  86      21.354 -28.948 132.598  1.00 96.54           O  
ATOM    685  CB  ASP J  86      18.802 -27.003 133.579  1.00 94.99           C  
ATOM    686  CG  ASP J  86      18.078 -28.266 133.100  1.00 93.36           C  
ATOM    687  OD1 ASP J  86      18.219 -29.315 133.767  1.00 87.91           O  
ATOM    688  OD2 ASP J  86      17.389 -28.187 132.062  0.99 87.91           O  
ATOM    689  N   THR J  87      21.662 -26.824 131.979  1.00 95.99           N  
ATOM    690  CA  THR J  87      22.642 -27.144 130.926  1.00 96.52           C  
ATOM    691  C   THR J  87      23.882 -27.842 131.498  1.00 97.34           C  
ATOM    692  O   THR J  87      24.304 -28.868 130.959  1.00 97.54           O  
ATOM    693  CB  THR J  87      23.039 -25.888 130.137  1.00 96.23           C  
ATOM    694  OG1 THR J  87      21.916 -25.356 129.462  1.00 94.73           O  
ATOM    695  CG2 THR J  87      24.087 -26.165 129.068  1.00 93.75           C  
ATOM    696  N   ILE J  88      24.447 -27.352 132.595  1.00 97.12           N  
ATOM    697  CA  ILE J  88      25.576 -28.019 133.273  1.00 97.88           C  
ATOM    698  C   ILE J  88      25.162 -29.420 133.743  1.00 98.12           C  
ATOM    699  O   ILE J  88      25.890 -30.391 133.518  1.00 98.17           O  
ATOM    700  CB  ILE J  88      26.114 -27.162 134.449  1.00 98.01           C  
ATOM    701  CG1 ILE J  88      26.749 -25.852 133.919  1.00 97.35           C  
ATOM    702  CG2 ILE J  88      27.151 -27.946 135.280  1.00 96.83           C  
ATOM    703  CD1 ILE J  88      27.051 -24.819 135.014  1.00 95.99           C  
ATOM    704  N   MET J  89      23.985 -29.545 134.331  1.00 97.84           N  
ATOM    705  CA  MET J  89      23.486 -30.837 134.815  1.00 97.77           C  
ATOM    706  C   MET J  89      23.191 -31.824 133.675  1.00 97.89           C  
ATOM    707  O   MET J  89      23.386 -33.026 133.853  1.00 97.65           O  
ATOM    708  CB  MET J  89      22.261 -30.634 135.709  1.00 97.44           C  
ATOM    709  CG  MET J  89      22.581 -29.871 137.013  1.00 95.94           C  
ATOM    710  SD  MET J  89      24.007 -30.437 137.989  1.00 94.63           S  
ATOM    711  CE  MET J  89      23.532 -32.154 138.304  1.00 87.82           C  
ATOM    712  N   ASN J  90      22.812 -31.358 132.488  1.00 97.49           N  
ATOM    713  CA  ASN J  90      22.697 -32.206 131.297  1.00 97.52           C  
ATOM    714  C   ASN J  90      24.067 -32.740 130.852  1.00 97.96           C  
ATOM    715  O   ASN J  90      24.170 -33.921 130.523  1.00 97.85           O  
ATOM    716  CB  ASN J  90      21.985 -31.445 130.164  1.00 96.74           C  
ATOM    717  CG  ASN J  90      20.475 -31.347 130.353  1.00 94.41           C  
ATOM    718  OD1 ASN J  90      19.884 -31.944 131.242  1.00 85.96           O  
ATOM    719  ND2 ASN J  90      19.815 -30.623 129.478  1.00 85.64           N  
ATOM    720  N   ILE J  91      25.122 -31.923 130.915  1.00 98.07           N  
ATOM    721  CA  ILE J  91      26.496 -32.387 130.656  1.00 98.29           C  
ATOM    722  C   ILE J  91      26.892 -33.457 131.681  1.00 98.39           C  
ATOM    723  O   ILE J  91      27.380 -34.521 131.298  1.00 98.40           O  
ATOM    724  CB  ILE J  91      27.499 -31.204 130.652  1.00 98.29           C  
ATOM    725  CG1 ILE J  91      27.169 -30.193 129.530  1.00 97.69           C  
ATOM    726  CG2 ILE J  91      28.940 -31.718 130.488  1.00 97.06           C  
ATOM    727  CD1 ILE J  91      27.922 -28.862 129.643  1.00 96.70           C  
ATOM    728  N   VAL J  92      26.620 -33.225 132.956  1.00 98.28           N  
ATOM    729  CA  VAL J  92      26.907 -34.192 134.032  1.00 98.28           C  
ATOM    730  C   VAL J  92      26.160 -35.510 133.813  1.00 98.24           C  
ATOM    731  O   VAL J  92      26.771 -36.577 133.871  1.00 97.96           O  
ATOM    732  CB  VAL J  92      26.582 -33.575 135.408  1.00 98.10           C  
ATOM    733  CG1 VAL J  92      26.583 -34.602 136.545  1.00 95.75           C  
ATOM    734  CG2 VAL J  92      27.608 -32.489 135.757  1.00 95.23           C  
ATOM    735  N   LYS J  93      24.870 -35.461 133.490  1.00 97.67           N  
ATOM    736  CA  LYS J  93      24.077 -36.662 133.169  1.00 97.57           C  
ATOM    737  C   LYS J  93      24.634 -37.405 131.956  1.00 97.66           C  
ATOM    738  O   LYS J  93      24.645 -38.631 131.945  1.00 97.14           O  
ATOM    739  CB  LYS J  93      22.618 -36.270 132.891  1.00 96.94           C  
ATOM    740  CG  LYS J  93      21.840 -35.882 134.158  0.96 89.28           C  
ATOM    741  CD  LYS J  93      20.492 -35.259 133.754  0.94 85.91           C  
ATOM    742  CE  LYS J  93      19.774 -34.677 134.970  0.93 76.17           C  
ATOM    743  NZ  LYS J  93      18.616 -33.832 134.568  0.92 67.14           N  
ATOM    744  N   HIS J  94      25.099 -36.678 130.947  1.00 97.04           N  
ATOM    745  CA  HIS J  94      25.727 -37.286 129.770  1.00 96.92           C  
ATOM    746  C   HIS J  94      27.011 -38.030 130.148  1.00 97.08           C  
ATOM    747  O   HIS J  94      27.154 -39.200 129.794  1.00 96.88           O  
ATOM    748  CB  HIS J  94      25.980 -36.215 128.706  1.00 96.63           C  
ATOM    749  CG  HIS J  94      26.584 -36.785 127.457  1.00 97.03           C  
ATOM    750  ND1 HIS J  94      25.920 -37.552 126.511  1.00 89.23           N  
ATOM    751  CD2 HIS J  94      27.900 -36.700 127.075  1.00 89.67           C  
ATOM    752  CE1 HIS J  94      26.809 -37.916 125.590  1.00 91.49           C  
ATOM    753  NE2 HIS J  94      28.014 -37.414 125.901  1.00 93.27           N  
ATOM    754  N   ILE J  95      27.891 -37.406 130.924  1.00 97.14           N  
ATOM    755  CA  ILE J  95      29.109 -38.044 131.451  1.00 97.04           C  
ATOM    756  C   ILE J  95      28.745 -39.312 132.233  1.00 96.60           C  
ATOM    757  O   ILE J  95      29.284 -40.381 131.954  1.00 96.29           O  
ATOM    758  CB  ILE J  95      29.911 -37.051 132.333  1.00 97.40           C  
ATOM    759  CG1 ILE J  95      30.468 -35.886 131.484  1.00 97.16           C  
ATOM    760  CG2 ILE J  95      31.067 -37.768 133.057  1.00 96.67           C  
ATOM    761  CD1 ILE J  95      30.936 -34.687 132.323  1.00 96.89           C  
ATOM    762  N   GLU J  96      27.797 -39.220 133.149  1.00 96.22           N  
ATOM    763  CA  GLU J  96      27.355 -40.352 133.971  1.00 96.19           C  
ATOM    764  C   GLU J  96      26.811 -41.507 133.122  1.00 95.82           C  
ATOM    765  O   GLU J  96      27.132 -42.665 133.378  1.00 95.00           O  
ATOM    766  CB  GLU J  96      26.312 -39.840 134.973  1.00 95.44           C  
ATOM    767  CG  GLU J  96      25.852 -40.910 135.979  0.99 90.03           C  
ATOM    768  CD  GLU J  96      25.087 -40.296 137.164  0.99 87.78           C  
ATOM    769  OE1 GLU J  96      25.228 -40.816 138.299  0.99 77.85           O  
ATOM    770  OE2 GLU J  96      24.410 -39.255 137.011  0.99 78.85           O  
ATOM    771  N   SER J  97      26.029 -41.204 132.098  1.00 93.12           N  
ATOM    772  CA  SER J  97      25.434 -42.221 131.219  1.00 92.90           C  
ATOM    773  C   SER J  97      26.429 -42.873 130.255  1.00 92.89           C  
ATOM    774  O   SER J  97      26.172 -43.979 129.786  1.00 91.86           O  
ATOM    775  CB  SER J  97      24.253 -41.630 130.445  1.00 91.69           C  
ATOM    776  OG  SER J  97      24.653 -40.682 129.479  0.99 79.85           O  
ATOM    777  N   THR J  98      27.528 -42.206 129.930  1.00 94.09           N  
ATOM    778  CA  THR J  98      28.486 -42.661 128.903  1.00 93.39           C  
ATOM    779  C   THR J  98      29.789 -43.199 129.483  1.00 93.32           C  
ATOM    780  O   THR J  98      30.340 -44.150 128.931  1.00 91.73           O  
ATOM    781  CB  THR J  98      28.789 -41.555 127.877  1.00 92.72           C  
ATOM    782  OG1 THR J  98      29.255 -40.370 128.496  0.99 89.38           O  
ATOM    783  CG2 THR J  98      27.567 -41.189 127.047  0.99 87.90           C  
ATOM    784  N   ASN J  99      30.274 -42.627 130.575  0.99 93.01           N  
ATOM    785  CA  ASN J  99      31.555 -43.001 131.186  1.00 93.27           C  
ATOM    786  C   ASN J  99      31.419 -43.430 132.661  0.99 93.64           C  
ATOM    787  O   ASN J  99      32.333 -44.050 133.201  0.99 91.32           O  
ATOM    788  CB  ASN J  99      32.546 -41.828 131.049  0.99 90.76           C  
ATOM    789  CG  ASN J  99      33.131 -41.633 129.657  0.98 84.05           C  
ATOM    790  OD1 ASN J  99      32.511 -41.827 128.625  0.98 74.48           O  
ATOM    791  ND2 ASN J  99      34.378 -41.205 129.604  0.98 72.38           N  
ATOM    792  N   GLY J 100      30.309 -43.085 133.320  0.99 93.50           N  
ATOM    793  CA  GLY J 100      30.215 -43.093 134.776  0.99 94.02           C  
ATOM    794  C   GLY J 100      30.947 -41.900 135.410  0.99 95.12           C  
ATOM    795  O   GLY J 100      31.591 -41.104 134.727  0.99 93.50           O  
ATOM    796  N   ILE J 101      30.826 -41.765 136.720  1.00 95.59           N  
ATOM    797  CA  ILE J 101      31.471 -40.696 137.499  1.00 96.21           C  
ATOM    798  C   ILE J 101      32.197 -41.329 138.683  1.00 95.96           C  
ATOM    799  O   ILE J 101      31.587 -42.077 139.446  1.00 94.82           O  
ATOM    800  CB  ILE J 101      30.433 -39.643 137.961  1.00 95.47           C  
ATOM    801  CG1 ILE J 101      29.832 -38.897 136.746  0.99 92.11           C  
ATOM    802  CG2 ILE J 101      31.071 -38.630 138.939  0.99 91.69           C  
ATOM    803  CD1 ILE J 101      28.599 -38.060 137.088  0.99 85.81           C  
ATOM    804  N   ASN J 102      33.473 -41.014 138.848  1.00 96.14           N  
ATOM    805  CA  ASN J 102      34.269 -41.383 140.015  1.00 96.09           C  
ATOM    806  C   ASN J 102      34.378 -40.201 140.994  1.00 96.67           C  
ATOM    807  O   ASN J 102      34.124 -39.051 140.638  1.00 95.96           O  
ATOM    808  CB  ASN J 102      35.662 -41.862 139.572  1.00 94.37           C  
ATOM    809  CG  ASN J 102      35.598 -42.944 138.511  0.98 88.55           C  
ATOM    810  OD1 ASN J 102      35.177 -44.066 138.758  0.98 78.11           O  
ATOM    811  ND2 ASN J 102      36.003 -42.615 137.304  0.98 74.53           N  
ATOM    812  N   ASP J 103      34.810 -40.480 142.217  0.99 96.67           N  
ATOM    813  CA  ASP J 103      34.877 -39.477 143.293  1.00 96.66           C  
ATOM    814  C   ASP J 103      35.879 -38.338 143.026  0.99 97.08           C  
ATOM    815  O   ASP J 103      35.738 -37.244 143.574  0.99 95.70           O  
ATOM    816  CB  ASP J 103      35.230 -40.172 144.617  0.99 94.66           C  
ATOM    817  CG  ASP J 103      34.099 -41.042 145.181  0.97 86.06           C  
ATOM    818  OD1 ASP J 103      32.923 -40.835 144.796  0.96 77.02           O  
ATOM    819  OD2 ASP J 103      34.418 -41.912 146.022  0.96 76.01           O  
ATOM    820  N   ASP J 104      36.873 -38.580 142.193  1.00 97.10           N  
ATOM    821  CA  ASP J 104      37.898 -37.614 141.790  1.00 97.00           C  
ATOM    822  C   ASP J 104      37.644 -36.973 140.410  1.00 97.73           C  
ATOM    823  O   ASP J 104      38.461 -36.175 139.930  1.00 96.90           O  
ATOM    824  CB  ASP J 104      39.284 -38.275 141.889  1.00 94.39           C  
ATOM    825  CG  ASP J 104      39.499 -39.476 140.957  0.97 83.91           C  
ATOM    826  OD1 ASP J 104      38.505 -40.122 140.553  0.96 71.99           O  
ATOM    827  OD2 ASP J 104      40.682 -39.787 140.687  0.96 73.10           O  
ATOM    828  N   ASP J 105      36.514 -37.267 139.781  1.00 97.65           N  
ATOM    829  CA  ASP J 105      36.162 -36.677 138.494  1.00 98.06           C  
ATOM    830  C   ASP J 105      35.773 -35.198 138.649  1.00 98.40           C  
ATOM    831  O   ASP J 105      34.945 -34.814 139.484  1.00 98.39           O  
ATOM    832  CB  ASP J 105      35.055 -37.477 137.790  1.00 97.66           C  
ATOM    833  CG  ASP J 105      35.525 -38.808 137.190  1.00 97.00           C  
ATOM    834  OD1 ASP J 105      36.749 -39.042 137.059  1.00 92.81           O  
ATOM    835  OD2 ASP J 105      34.642 -39.605 136.796  1.00 91.84           O  
ATOM    836  N   VAL J 106      36.361 -34.360 137.785  1.00 98.49           N  
ATOM    837  CA  VAL J 106      36.140 -32.910 137.772  1.00 98.60           C  
ATOM    838  C   VAL J 106      35.661 -32.419 136.410  1.00 98.70           C  
ATOM    839  O   VAL J 106      36.038 -32.941 135.359  1.00 98.59           O  
ATOM    840  CB  VAL J 106      37.378 -32.118 138.246  1.00 98.22           C  
ATOM    841  CG1 VAL J 106      37.749 -32.484 139.684  1.00 93.86           C  
ATOM    842  CG2 VAL J 106      38.610 -32.306 137.353  1.00 90.57           C  
ATOM    843  N   ILE J 107      34.854 -31.379 136.438  1.00 98.77           N  
ATOM    844  CA  ILE J 107      34.374 -30.687 135.243  1.00 98.79           C  
ATOM    845  C   ILE J 107      34.770 -29.211 135.283  1.00 98.83           C  
ATOM    846  O   ILE J 107      34.518 -28.506 136.258  1.00 98.76           O  
ATOM    847  CB  ILE J 107      32.858 -30.920 135.034  1.00 98.63           C  
ATOM    848  CG1 ILE J 107      32.413 -30.328 133.679  1.00 97.77           C  
ATOM    849  CG2 ILE J 107      32.001 -30.382 136.198  1.00 96.41           C  
ATOM    850  CD1 ILE J 107      30.973 -30.682 133.296  1.00 96.93           C  
ATOM    851  N   VAL J 108      35.359 -28.742 134.175  1.00 98.78           N  
ATOM    852  CA  VAL J 108      35.668 -27.331 133.927  1.00 98.79           C  
ATOM    853  C   VAL J 108      34.580 -26.775 133.010  1.00 98.81           C  
ATOM    854  O   VAL J 108      34.599 -27.001 131.799  1.00 98.71           O  
ATOM    855  CB  VAL J 108      37.080 -27.173 133.322  1.00 98.62           C  
ATOM    856  CG1 VAL J 108      37.413 -25.700 133.062  1.00 96.87           C  
ATOM    857  CG2 VAL J 108      38.159 -27.757 134.240  1.00 95.25           C  
ATOM    858  N   THR J 109      33.619 -26.063 133.579  1.00 98.74           N  
ATOM    859  CA  THR J 109      32.520 -25.453 132.818  1.00 98.71           C  
ATOM    860  C   THR J 109      32.905 -24.047 132.359  1.00 98.72           C  
ATOM    861  O   THR J 109      33.492 -23.280 133.118  1.00 98.58           O  
ATOM    862  CB  THR J 109      31.182 -25.446 133.577  1.00 98.45           C  
ATOM    863  OG1 THR J 109      31.154 -24.463 134.582  1.00 97.11           O  
ATOM    864  CG2 THR J 109      30.845 -26.785 134.232  1.00 95.30           C  
ATOM    865  N   HIS J 110      32.583 -23.698 131.097  1.00 98.42           N  
ATOM    866  CA  HIS J 110      32.967 -22.400 130.538  1.00 98.31           C  
ATOM    867  C   HIS J 110      31.930 -21.850 129.554  1.00 97.96           C  
ATOM    868  O   HIS J 110      31.387 -22.588 128.729  1.00 97.58           O  
ATOM    869  CB  HIS J 110      34.351 -22.530 129.886  1.00 98.19           C  
ATOM    870  CG  HIS J 110      34.950 -21.207 129.494  1.00 98.32           C  
ATOM    871  ND1 HIS J 110      35.518 -20.292 130.359  1.00 91.87           N  
ATOM    872  CD2 HIS J 110      35.024 -20.662 128.235  1.00 92.72           C  
ATOM    873  CE1 HIS J 110      35.920 -19.236 129.635  1.00 95.59           C  
ATOM    874  NE2 HIS J 110      35.638 -19.433 128.349  1.00 96.40           N  
ATOM    875  N   ASP J 111      31.699 -20.545 129.596  1.00 97.46           N  
ATOM    876  CA  ASP J 111      30.803 -19.866 128.659  1.00 96.89           C  
ATOM    877  C   ASP J 111      31.399 -19.904 127.240  1.00 97.02           C  
ATOM    878  O   ASP J 111      32.472 -19.345 126.993  1.00 96.69           O  
ATOM    879  CB  ASP J 111      30.561 -18.405 129.085  1.00 95.98           C  
ATOM    880  CG  ASP J 111      29.879 -18.217 130.450  1.00 94.81           C  
ATOM    881  OD1 ASP J 111      29.136 -19.119 130.906  1.00 90.42           O  
ATOM    882  OD2 ASP J 111      30.085 -17.134 131.047  1.00 89.73           O  
ATOM    883  N   ALA J 112      30.676 -20.469 126.284  1.00 96.62           N  
ATOM    884  CA  ALA J 112      31.098 -20.523 124.876  1.00 96.53           C  
ATOM    885  C   ALA J 112      31.446 -19.147 124.280  1.00 96.34           C  
ATOM    886  O   ALA J 112      32.230 -19.056 123.334  1.00 95.65           O  
ATOM    887  CB  ALA J 112      29.964 -21.160 124.069  1.00 96.03           C  
ATOM    888  N   VAL J 113      30.878 -18.087 124.837  1.00 95.43           N  
ATOM    889  CA  VAL J 113      31.064 -16.688 124.412  1.00 94.40           C  
ATOM    890  C   VAL J 113      32.201 -15.956 125.147  1.00 94.46           C  
ATOM    891  O   VAL J 113      32.309 -14.736 125.016  1.00 93.48           O  
ATOM    892  CB  VAL J 113      29.734 -15.909 124.495  1.00 92.59           C  
ATOM    893  CG1 VAL J 113      28.673 -16.518 123.571  1.00 87.80           C  
ATOM    894  CG2 VAL J 113      29.169 -15.848 125.925  1.00 86.58           C  
ATOM    895  N   ARG J 114      33.068 -16.665 125.890  1.00 95.91           N  
ATOM    896  CA  ARG J 114      34.310 -16.125 126.489  1.00 96.44           C  
ATOM    897  C   ARG J 114      35.548 -16.716 125.788  1.00 96.92           C  
ATOM    898  O   ARG J 114      36.192 -17.608 126.334  1.00 96.73           O  
ATOM    899  CB  ARG J 114      34.346 -16.382 128.010  1.00 95.93           C  
ATOM    900  CG  ARG J 114      33.271 -15.612 128.795  1.00 95.08           C  
ATOM    901  CD  ARG J 114      33.531 -15.785 130.290  1.00 94.51           C  
ATOM    902  NE  ARG J 114      32.499 -15.181 131.142  1.00 93.35           N  
ATOM    903  CZ  ARG J 114      32.492 -13.976 131.694  1.00 94.33           C  
ATOM    904  NH1 ARG J 114      33.407 -13.086 131.460  1.00 88.40           N  
ATOM    905  NH2 ARG J 114      31.542 -13.642 132.509  1.00 90.37           N  
ATOM    906  N   PRO J 115      35.908 -16.243 124.589  1.00 95.40           N  
ATOM    907  CA  PRO J 115      36.954 -16.873 123.774  1.00 95.55           C  
ATOM    908  C   PRO J 115      38.388 -16.642 124.275  1.00 95.43           C  
ATOM    909  O   PRO J 115      39.313 -17.312 123.807  1.00 94.38           O  
ATOM    910  CB  PRO J 115      36.758 -16.276 122.379  1.00 94.84           C  
ATOM    911  CG  PRO J 115      36.200 -14.876 122.669  1.00 93.79           C  
ATOM    912  CD  PRO J 115      35.294 -15.139 123.874  1.00 95.27           C  
ATOM    913  N   PHE J 116      38.604 -15.714 125.198  1.00 94.30           N  
ATOM    914  CA  PHE J 116      39.939 -15.233 125.577  1.00 93.65           C  
ATOM    915  C   PHE J 116      40.483 -15.808 126.893  1.00 93.60           C  
ATOM    916  O   PHE J 116      41.423 -15.241 127.462  1.00 92.65           O  
ATOM    917  CB  PHE J 116      39.947 -13.696 125.583  1.00 92.54           C  
ATOM    918  CG  PHE J 116      39.482 -13.049 124.293  1.00 92.40           C  
ATOM    919  CD1 PHE J 116      40.114 -13.341 123.070  1.00 84.26           C  
ATOM    920  CD2 PHE J 116      38.418 -12.128 124.322  1.00 84.71           C  
ATOM    921  CE1 PHE J 116      39.691 -12.716 121.887  1.00 83.65           C  
ATOM    922  CE2 PHE J 116      37.992 -11.500 123.146  1.00 83.28           C  
ATOM    923  CZ  PHE J 116      38.632 -11.794 121.926  1.00 89.09           C  
ATOM    924  N   LEU J 117      39.935 -16.938 127.353  1.00 93.65           N  
ATOM    925  CA  LEU J 117      40.573 -17.645 128.463  1.00 93.60           C  
ATOM    926  C   LEU J 117      41.978 -18.133 128.067  1.00 93.77           C  
ATOM    927  O   LEU J 117      42.285 -18.362 126.893  1.00 91.33           O  
ATOM    928  CB  LEU J 117      39.673 -18.791 128.973  1.00 90.78           C  
ATOM    929  CG  LEU J 117      39.736 -20.102 128.174  1.00 90.23           C  
ATOM    930  CD1 LEU J 117      39.094 -21.205 129.013  1.00 83.39           C  
ATOM    931  CD2 LEU J 117      39.023 -20.033 126.825  1.00 84.39           C  
ATOM    932  N   THR J 118      42.842 -18.314 129.070  1.00 92.99           N  
ATOM    933  CA  THR J 118      44.239 -18.722 128.868  1.00 93.02           C  
ATOM    934  C   THR J 118      44.482 -20.163 129.322  1.00 94.59           C  
ATOM    935  O   THR J 118      43.722 -20.729 130.113  1.00 95.40           O  
ATOM    936  CB  THR J 118      45.216 -17.759 129.562  1.00 91.72           C  
ATOM    937  OG1 THR J 118      45.127 -17.895 130.962  1.00 90.40           O  
ATOM    938  CG2 THR J 118      44.967 -16.292 129.208  1.00 89.23           C  
ATOM    939  N   HIS J 119      45.594 -20.750 128.860  1.00 92.80           N  
ATOM    940  CA  HIS J 119      46.053 -22.060 129.335  1.00 92.52           C  
ATOM    941  C   HIS J 119      46.272 -22.064 130.850  1.00 93.69           C  
ATOM    942  O   HIS J 119      45.901 -23.032 131.515  1.00 93.91           O  
ATOM    943  CB  HIS J 119      47.358 -22.438 128.625  1.00 90.55           C  
ATOM    944  CG  HIS J 119      47.168 -22.713 127.163  0.99 82.29           C  
ATOM    945  ND1 HIS J 119      47.170 -21.779 126.147  0.99 70.91           N  
ATOM    946  CD2 HIS J 119      46.942 -23.942 126.588  0.99 70.27           C  
ATOM    947  CE1 HIS J 119      46.949 -22.424 124.998  0.99 69.10           C  
ATOM    948  NE2 HIS J 119      46.810 -23.737 125.231  0.99 69.08           N  
ATOM    949  N   ARG J 120      46.818 -20.981 131.406  1.00 92.67           N  
ATOM    950  CA  ARG J 120      46.976 -20.817 132.855  1.00 93.27           C  
ATOM    951  C   ARG J 120      45.631 -20.963 133.571  1.00 94.98           C  
ATOM    952  O   ARG J 120      45.530 -21.784 134.469  1.00 95.42           O  
ATOM    953  CB  ARG J 120      47.628 -19.460 133.170  1.00 91.82           C  
ATOM    954  CG  ARG J 120      47.815 -19.262 134.684  1.00 90.83           C  
ATOM    955  CD  ARG J 120      48.190 -17.828 135.076  1.00 89.58           C  
ATOM    956  NE  ARG J 120      47.116 -16.860 134.782  1.00 90.96           N  
ATOM    957  CZ  ARG J 120      45.989 -16.643 135.473  1.00 92.14           C  
ATOM    958  NH1 ARG J 120      45.677 -17.313 136.545  1.00 85.72           N  
ATOM    959  NH2 ARG J 120      45.153 -15.738 135.090  1.00 89.66           N  
ATOM    960  N   ILE J 121      44.632 -20.219 133.130  1.00 95.30           N  
ATOM    961  CA  ILE J 121      43.298 -20.245 133.753  1.00 96.02           C  
ATOM    962  C   ILE J 121      42.725 -21.667 133.737  1.00 96.72           C  
ATOM    963  O   ILE J 121      42.258 -22.142 134.769  1.00 97.16           O  
ATOM    964  CB  ILE J 121      42.345 -19.228 133.074  1.00 96.14           C  
ATOM    965  CG1 ILE J 121      42.780 -17.768 133.384  1.00 95.58           C  
ATOM    966  CG2 ILE J 121      40.888 -19.442 133.531  1.00 95.08           C  
ATOM    967  CD1 ILE J 121      42.046 -16.708 132.541  1.00 94.02           C  
ATOM    968  N   ILE J 122      42.787 -22.378 132.611  1.00 96.99           N  
ATOM    969  CA  ILE J 122      42.262 -23.752 132.515  1.00 97.03           C  
ATOM    970  C   ILE J 122      43.028 -24.694 133.457  1.00 97.25           C  
ATOM    971  O   ILE J 122      42.412 -25.433 134.224  1.00 97.50           O  
ATOM    972  CB  ILE J 122      42.293 -24.270 131.057  1.00 97.12           C  
ATOM    973  CG1 ILE J 122      41.421 -23.388 130.130  1.00 96.54           C  
ATOM    974  CG2 ILE J 122      41.801 -25.730 131.007  1.00 96.10           C  
ATOM    975  CD1 ILE J 122      41.575 -23.713 128.636  1.00 95.29           C  
ATOM    976  N   LYS J 123      44.367 -24.651 133.442  1.00 96.90           N  
ATOM    977  CA  LYS J 123      45.206 -25.509 134.292  1.00 96.65           C  
ATOM    978  C   LYS J 123      44.996 -25.237 135.787  1.00 97.04           C  
ATOM    979  O   LYS J 123      44.878 -26.189 136.556  1.00 97.10           O  
ATOM    980  CB  LYS J 123      46.685 -25.329 133.907  1.00 95.85           C  
ATOM    981  CG  LYS J 123      47.079 -26.020 132.581  0.97 90.69           C  
ATOM    982  CD  LYS J 123      47.103 -27.555 132.711  0.96 86.20           C  
ATOM    983  CE  LYS J 123      47.731 -28.204 131.470  0.95 77.85           C  
ATOM    984  NZ  LYS J 123      47.848 -29.677 131.624  0.95 69.06           N  
ATOM    985  N   GLU J 124      44.901 -23.973 136.183  1.00 96.46           N  
ATOM    986  CA  GLU J 124      44.622 -23.600 137.576  1.00 96.68           C  
ATOM    987  C   GLU J 124      43.208 -24.032 138.001  1.00 97.00           C  
ATOM    988  O   GLU J 124      43.041 -24.512 139.115  1.00 97.27           O  
ATOM    989  CB  GLU J 124      44.833 -22.089 137.786  1.00 96.45           C  
ATOM    990  CG  GLU J 124      46.320 -21.691 137.809  1.00 94.36           C  
ATOM    991  CD  GLU J 124      46.559 -20.169 137.888  1.00 93.49           C  
ATOM    992  OE1 GLU J 124      47.671 -19.724 137.515  1.00 85.79           O  
ATOM    993  OE2 GLU J 124      45.656 -19.408 138.283  1.00 88.27           O  
ATOM    994  N   ASN J 125      42.221 -23.955 137.115  1.00 97.57           N  
ATOM    995  CA  ASN J 125      40.871 -24.464 137.391  1.00 97.86           C  
ATOM    996  C   ASN J 125      40.861 -25.983 137.605  1.00 98.09           C  
ATOM    997  O   ASN J 125      40.250 -26.448 138.567  1.00 98.18           O  
ATOM    998  CB  ASN J 125      39.904 -24.077 136.259  1.00 97.94           C  
ATOM    999  CG  ASN J 125      39.186 -22.774 136.551  1.00 98.18           C  
ATOM   1000  OD1 ASN J 125      38.077 -22.788 137.055  1.00 91.61           O  
ATOM   1001  ND2 ASN J 125      39.794 -21.646 136.283  1.00 89.73           N  
ATOM   1002  N   ILE J 126      41.549 -26.747 136.748  1.00 98.07           N  
ATOM   1003  CA  ILE J 126      41.672 -28.206 136.913  1.00 97.98           C  
ATOM   1004  C   ILE J 126      42.298 -28.530 138.276  1.00 98.05           C  
ATOM   1005  O   ILE J 126      41.734 -29.310 139.043  1.00 98.05           O  
ATOM   1006  CB  ILE J 126      42.495 -28.831 135.758  1.00 97.87           C  
ATOM   1007  CG1 ILE J 126      41.719 -28.744 134.419  1.00 97.24           C  
ATOM   1008  CG2 ILE J 126      42.845 -30.304 136.066  1.00 96.90           C  
ATOM   1009  CD1 ILE J 126      42.591 -29.045 133.186  1.00 96.01           C  
ATOM   1010  N   GLN J 127      43.438 -27.904 138.582  1.00 97.96           N  
ATOM   1011  CA  GLN J 127      44.163 -28.176 139.822  1.00 97.67           C  
ATOM   1012  C   GLN J 127      43.344 -27.783 141.060  1.00 97.75           C  
ATOM   1013  O   GLN J 127      43.261 -28.554 142.016  1.00 97.46           O  
ATOM   1014  CB  GLN J 127      45.509 -27.435 139.778  1.00 97.03           C  
ATOM   1015  CG  GLN J 127      46.401 -27.759 140.990  0.97 87.10           C  
ATOM   1016  CD  GLN J 127      46.730 -29.252 141.121  0.96 82.29           C  
ATOM   1017  OE1 GLN J 127      46.892 -29.959 140.144  0.95 75.11           O  
ATOM   1018  NE2 GLN J 127      46.837 -29.752 142.329  0.96 72.05           N  
ATOM   1019  N   ALA J 128      42.708 -26.625 141.031  1.00 97.24           N  
ATOM   1020  CA  ALA J 128      41.905 -26.154 142.154  1.00 97.20           C  
ATOM   1021  C   ALA J 128      40.609 -26.967 142.325  1.00 97.47           C  
ATOM   1022  O   ALA J 128      40.198 -27.208 143.455  1.00 97.40           O  
ATOM   1023  CB  ALA J 128      41.647 -24.652 141.970  1.00 96.84           C  
ATOM   1024  N   ALA J 129      39.999 -27.456 141.245  1.00 98.02           N  
ATOM   1025  CA  ALA J 129      38.842 -28.349 141.338  1.00 98.23           C  
ATOM   1026  C   ALA J 129      39.213 -29.709 141.954  1.00 98.25           C  
ATOM   1027  O   ALA J 129      38.463 -30.227 142.778  1.00 97.91           O  
ATOM   1028  CB  ALA J 129      38.220 -28.507 139.945  1.00 98.11           C  
ATOM   1029  N   LEU J 130      40.387 -30.253 141.605  1.00 98.10           N  
ATOM   1030  CA  LEU J 130      40.917 -31.477 142.224  1.00 97.96           C  
ATOM   1031  C   LEU J 130      41.207 -31.287 143.723  1.00 97.83           C  
ATOM   1032  O   LEU J 130      40.948 -32.190 144.513  1.00 97.23           O  
ATOM   1033  CB  LEU J 130      42.206 -31.904 141.492  1.00 97.78           C  
ATOM   1034  CG  LEU J 130      41.993 -32.472 140.077  1.00 96.71           C  
ATOM   1035  CD1 LEU J 130      43.340 -32.590 139.364  1.00 93.63           C  
ATOM   1036  CD2 LEU J 130      41.348 -33.863 140.111  1.00 93.58           C  
ATOM   1037  N   GLU J 131      41.736 -30.132 144.108  1.00 97.10           N  
ATOM   1038  CA  GLU J 131      42.168 -29.862 145.485  1.00 96.86           C  
ATOM   1039  C   GLU J 131      41.021 -29.399 146.401  1.00 96.95           C  
ATOM   1040  O   GLU J 131      40.930 -29.835 147.545  1.00 96.34           O  
ATOM   1041  CB  GLU J 131      43.314 -28.839 145.424  1.00 95.95           C  
ATOM   1042  CG  GLU J 131      43.985 -28.609 146.784  0.98 86.61           C  
ATOM   1043  CD  GLU J 131      45.230 -27.706 146.716  0.97 85.42           C  
ATOM   1044  OE1 GLU J 131      45.835 -27.482 147.794  0.97 76.56           O  
ATOM   1045  OE2 GLU J 131      45.597 -27.233 145.620  0.97 77.32           O  
ATOM   1046  N   TYR J 132      40.144 -28.542 145.905  1.00 96.35           N  
ATOM   1047  CA  TYR J 132      39.125 -27.860 146.720  1.00 95.97           C  
ATOM   1048  C   TYR J 132      37.678 -28.262 146.390  1.00 96.17           C  
ATOM   1049  O   TYR J 132      36.768 -27.927 147.147  1.00 95.56           O  
ATOM   1050  CB  TYR J 132      39.305 -26.342 146.593  1.00 95.51           C  
ATOM   1051  CG  TYR J 132      40.697 -25.835 146.941  1.00 95.13           C  
ATOM   1052  CD1 TYR J 132      41.153 -25.864 148.272  1.00 87.70           C  
ATOM   1053  CD2 TYR J 132      41.545 -25.345 145.921  1.00 87.90           C  
ATOM   1054  CE1 TYR J 132      42.449 -25.422 148.591  1.00 86.08           C  
ATOM   1055  CE2 TYR J 132      42.842 -24.900 146.225  1.00 85.93           C  
ATOM   1056  CZ  TYR J 132      43.289 -24.944 147.559  1.00 92.17           C  
ATOM   1057  OH  TYR J 132      44.565 -24.520 147.861  0.99 90.46           O  
ATOM   1058  N   GLY J 133      37.434 -28.927 145.282  1.00 97.23           N  
ATOM   1059  CA  GLY J 133      36.110 -29.415 144.870  1.00 97.52           C  
ATOM   1060  C   GLY J 133      35.207 -28.404 144.146  1.00 97.98           C  
ATOM   1061  O   GLY J 133      34.431 -28.799 143.276  1.00 97.53           O  
ATOM   1062  N   ALA J 134      35.299 -27.124 144.450  1.00 96.07           N  
ATOM   1063  CA  ALA J 134      34.563 -26.059 143.762  1.00 96.36           C  
ATOM   1064  C   ALA J 134      35.431 -24.809 143.578  1.00 96.49           C  
ATOM   1065  O   ALA J 134      36.144 -24.402 144.502  1.00 96.65           O  
ATOM   1066  CB  ALA J 134      33.268 -25.754 144.528  1.00 96.20           C  
ATOM   1067  N   VAL J 135      35.376 -24.212 142.377  1.00 97.20           N  
ATOM   1068  CA  VAL J 135      36.267 -23.127 141.955  1.00 97.05           C  
ATOM   1069  C   VAL J 135      35.501 -22.105 141.125  1.00 97.27           C  
ATOM   1070  O   VAL J 135      34.820 -22.475 140.168  1.00 97.43           O  
ATOM   1071  CB  VAL J 135      37.434 -23.676 141.108  1.00 96.06           C  
ATOM   1072  CG1 VAL J 135      38.446 -22.573 140.762  1.00 89.60           C  
ATOM   1073  CG2 VAL J 135      38.179 -24.806 141.822  1.00 89.64           C  
ATOM   1074  N   ASP J 136      35.689 -20.824 141.439  1.00 94.96           N  
ATOM   1075  CA  ASP J 136      35.236 -19.715 140.595  1.00 95.08           C  
ATOM   1076  C   ASP J 136      36.433 -18.961 140.007  1.00 95.09           C  
ATOM   1077  O   ASP J 136      37.469 -18.787 140.663  1.00 95.53           O  
ATOM   1078  CB  ASP J 136      34.290 -18.787 141.378  1.00 94.85           C  
ATOM   1079  CG  ASP J 136      33.298 -18.041 140.464  1.00 95.11           C  
ATOM   1080  OD1 ASP J 136      33.370 -18.215 139.224  1.00 88.20           O  
ATOM   1081  OD2 ASP J 136      32.411 -17.342 141.015  1.00 87.28           O  
ATOM   1082  N   THR J 137      36.314 -18.530 138.755  1.00 96.26           N  
ATOM   1083  CA  THR J 137      37.306 -17.681 138.090  1.00 96.38           C  
ATOM   1084  C   THR J 137      36.840 -16.235 138.173  1.00 95.99           C  
ATOM   1085  O   THR J 137      35.790 -15.894 137.630  1.00 95.99           O  
ATOM   1086  CB  THR J 137      37.532 -18.093 136.631  1.00 96.47           C  
ATOM   1087  OG1 THR J 137      37.960 -19.438 136.567  1.00 95.10           O  
ATOM   1088  CG2 THR J 137      38.610 -17.250 135.946  1.00 92.87           C  
ATOM   1089  N   VAL J 138      37.615 -15.375 138.828  1.00 94.24           N  
ATOM   1090  CA  VAL J 138      37.229 -13.993 139.116  1.00 93.81           C  
ATOM   1091  C   VAL J 138      38.351 -12.999 138.831  1.00 93.30           C  
ATOM   1092  O   VAL J 138      39.534 -13.338 138.790  1.00 94.55           O  
ATOM   1093  CB  VAL J 138      36.703 -13.828 140.561  1.00 94.21           C  
ATOM   1094  CG1 VAL J 138      35.565 -14.807 140.877  1.00 87.56           C  
ATOM   1095  CG2 VAL J 138      37.800 -13.992 141.615  1.00 87.26           C  
ATOM   1096  N   ILE J 139      37.974 -11.731 138.674  1.00 94.34           N  
ATOM   1097  CA  ILE J 139      38.876 -10.577 138.705  1.00 93.26           C  
ATOM   1098  C   ILE J 139      38.422  -9.594 139.786  1.00 92.94           C  
ATOM   1099  O   ILE J 139      37.247  -9.563 140.149  1.00 93.40           O  
ATOM   1100  CB  ILE J 139      38.986  -9.890 137.322  1.00 91.67           C  
ATOM   1101  CG1 ILE J 139      37.621  -9.352 136.825  1.00 90.60           C  
ATOM   1102  CG2 ILE J 139      39.629 -10.857 136.310  1.00 88.84           C  
ATOM   1103  CD1 ILE J 139      37.729  -8.480 135.568  1.00 88.73           C  
ATOM   1104  N   ASP J 140      39.332  -8.762 140.264  1.00 91.87           N  
ATOM   1105  CA  ASP J 140      39.004  -7.633 141.132  1.00 91.64           C  
ATOM   1106  C   ASP J 140      37.972  -6.731 140.428  1.00 91.32           C  
ATOM   1107  O   ASP J 140      38.082  -6.469 139.225  1.00 91.46           O  
ATOM   1108  CB  ASP J 140      40.276  -6.820 141.464  1.00 91.12           C  
ATOM   1109  CG  ASP J 140      41.402  -7.624 142.138  0.99 88.65           C  
ATOM   1110  OD1 ASP J 140      41.108  -8.590 142.874  0.99 82.32           O  
ATOM   1111  OD2 ASP J 140      42.585  -7.274 141.902  0.99 82.03           O  
ATOM   1112  N   ALA J 141      36.990  -6.224 141.172  0.99 90.53           N  
ATOM   1113  CA  ALA J 141      35.983  -5.336 140.610  0.99 90.15           C  
ATOM   1114  C   ALA J 141      36.646  -4.097 139.979  0.99 88.90           C  
ATOM   1115  O   ALA J 141      37.344  -3.338 140.655  0.99 88.40           O  
ATOM   1116  CB  ALA J 141      34.958  -4.957 141.687  0.99 90.90           C  
ATOM   1117  N   ILE J 142      36.421  -3.892 138.669  0.98 90.22           N  
ATOM   1118  CA  ILE J 142      37.046  -2.801 137.903  0.98 88.14           C  
ATOM   1119  C   ILE J 142      36.457  -1.429 138.251  0.98 85.71           C  
ATOM   1120  O   ILE J 142      37.140  -0.413 138.118  0.98 83.73           O  
ATOM   1121  CB  ILE J 142      36.989  -3.066 136.378  0.98 87.26           C  
ATOM   1122  CG1 ILE J 142      35.530  -3.173 135.853  0.98 81.05           C  
ATOM   1123  CG2 ILE J 142      37.826  -4.314 136.036  0.98 78.34           C  
ATOM   1124  CD1 ILE J 142      35.412  -3.286 134.331  0.97 73.00           C  
ATOM   1125  N   ASP J 143      35.206  -1.412 138.701  0.99 87.49           N  
ATOM   1126  CA  ASP J 143      34.479  -0.231 139.148  0.99 87.30           C  
ATOM   1127  C   ASP J 143      33.987  -0.429 140.592  0.99 87.27           C  
ATOM   1128  O   ASP J 143      33.966  -1.542 141.123  0.99 87.89           O  
ATOM   1129  CB  ASP J 143      33.328   0.062 138.170  0.99 87.71           C  
ATOM   1130  CG  ASP J 143      33.806   0.605 136.807  0.99 86.89           C  
ATOM   1131  OD1 ASP J 143      34.629   1.560 136.792  0.99 81.61           O  
ATOM   1132  OD2 ASP J 143      33.316   0.134 135.760  0.99 81.42           O  
ATOM   1133  N   THR J 144      33.590   0.669 141.235  0.99 88.73           N  
ATOM   1134  CA  THR J 144      32.875   0.614 142.516  0.99 88.00           C  
ATOM   1135  C   THR J 144      31.553  -0.109 142.307  0.99 87.83           C  
ATOM   1136  O   THR J 144      30.828   0.196 141.362  0.99 88.94           O  
ATOM   1137  CB  THR J 144      32.640   2.026 143.071  0.99 88.36           C  
ATOM   1138  OG1 THR J 144      33.888   2.632 143.347  0.99 85.01           O  
ATOM   1139  CG2 THR J 144      31.861   2.030 144.389  0.99 84.49           C  
ATOM   1140  N   ILE J 145      31.229  -1.036 143.195  0.99 88.45           N  
ATOM   1141  CA  ILE J 145      29.936  -1.720 143.168  0.99 88.42           C  
ATOM   1142  C   ILE J 145      28.937  -0.926 144.006  0.99 88.52           C  
ATOM   1143  O   ILE J 145      29.243  -0.486 145.115  0.99 89.42           O  
ATOM   1144  CB  ILE J 145      30.066  -3.193 143.607  0.99 89.82           C  
ATOM   1145  CG1 ILE J 145      31.086  -3.973 142.742  0.98 89.65           C  
ATOM   1146  CG2 ILE J 145      28.700  -3.902 143.581  0.98 88.92           C  
ATOM   1147  CD1 ILE J 145      30.841  -3.941 141.220  0.98 86.21           C  
ATOM   1148  N   VAL J 146      27.750  -0.758 143.445  0.99 88.99           N  
ATOM   1149  CA  VAL J 146      26.614  -0.065 144.054  0.99 87.83           C  
ATOM   1150  C   VAL J 146      25.445  -1.041 144.100  0.99 88.26           C  
ATOM   1151  O   VAL J 146      25.226  -1.782 143.139  0.99 90.21           O  
ATOM   1152  CB  VAL J 146      26.276   1.205 143.248  0.99 88.28           C  
ATOM   1153  CG1 VAL J 146      25.039   1.928 143.786  0.99 81.81           C  
ATOM   1154  CG2 VAL J 146      27.446   2.198 143.247  0.99 84.61           C  
ATOM   1155  N   THR J 147      24.690  -1.052 145.197  0.98 87.65           N  
ATOM   1156  CA  THR J 147      23.496  -1.891 145.325  0.99 87.05           C  
ATOM   1157  C   THR J 147      22.225  -1.045 145.335  0.98 86.03           C  
ATOM   1158  O   THR J 147      22.190   0.021 145.953  0.98 89.85           O  
ATOM   1159  CB  THR J 147      23.547  -2.839 146.538  0.99 89.31           C  
ATOM   1160  OG1 THR J 147      23.339  -2.148 147.748  0.98 85.09           O  
ATOM   1161  CG2 THR J 147      24.880  -3.578 146.667  0.98 83.25           C  
ATOM   1162  N   SER J 148      21.171  -1.519 144.656  0.98 88.89           N  
ATOM   1163  CA  SER J 148      19.839  -0.910 144.669  0.99 88.51           C  
ATOM   1164  C   SER J 148      18.764  -1.942 144.343  0.98 89.64           C  
ATOM   1165  O   SER J 148      18.812  -2.576 143.288  0.98 90.25           O  
ATOM   1166  CB  SER J 148      19.771   0.240 143.665  0.99 89.17           C  
ATOM   1167  OG  SER J 148      18.478   0.816 143.664  0.98 87.89           O  
ATOM   1168  N   LYS J 149      17.784  -2.094 145.222  0.97 90.13           N  
ATOM   1169  CA  LYS J 149      16.652  -3.013 145.013  0.97 90.45           C  
ATOM   1170  C   LYS J 149      15.562  -2.408 144.137  0.97 89.63           C  
ATOM   1171  O   LYS J 149      14.878  -3.133 143.418  0.97 88.91           O  
ATOM   1172  CB  LYS J 149      16.048  -3.414 146.364  0.96 90.73           C  
ATOM   1173  CG  LYS J 149      17.026  -4.263 147.175  0.91 85.31           C  
ATOM   1174  CD  LYS J 149      16.438  -4.611 148.540  0.89 80.41           C  
ATOM   1175  CE  LYS J 149      17.487  -5.415 149.305  0.88 71.59           C  
ATOM   1176  NZ  LYS J 149      17.082  -5.632 150.701  0.87 64.52           N  
ATOM   1177  N   ASP J 150      15.393  -1.095 144.194  0.96 90.25           N  
ATOM   1178  CA  ASP J 150      14.343  -0.368 143.474  0.96 89.35           C  
ATOM   1179  C   ASP J 150      14.820   0.209 142.125  0.96 88.80           C  
ATOM   1180  O   ASP J 150      14.016   0.787 141.387  0.96 87.43           O  
ATOM   1181  CB  ASP J 150      13.729   0.699 144.405  0.97 88.96           C  
ATOM   1182  CG  ASP J 150      14.612   1.936 144.653  0.95 88.36           C  
ATOM   1183  OD1 ASP J 150      15.787   1.953 144.219  0.95 81.60           O  
ATOM   1184  OD2 ASP J 150      14.094   2.907 145.248  0.95 81.33           O  
ATOM   1185  N   ASN J 151      16.102   0.064 141.797  0.98 89.04           N  
ATOM   1186  CA  ASN J 151      16.746   0.628 140.600  0.98 88.91           C  
ATOM   1187  C   ASN J 151      16.603   2.163 140.482  0.98 89.77           C  
ATOM   1188  O   ASN J 151      16.549   2.711 139.372  0.98 89.00           O  
ATOM   1189  CB  ASN J 151      16.291  -0.168 139.357  0.98 87.76           C  
ATOM   1190  CG  ASN J 151      17.184   0.005 138.132  0.96 79.49           C  
ATOM   1191  OD1 ASN J 151      18.150   0.753 138.104  0.96 67.82           O  
ATOM   1192  ND2 ASN J 151      16.883  -0.698 137.069  0.96 67.42           N  
ATOM   1193  N   GLN J 152      16.483   2.853 141.607  0.97 90.47           N  
ATOM   1194  CA  GLN J 152      16.300   4.306 141.658  0.98 90.28           C  
ATOM   1195  C   GLN J 152      17.263   4.970 142.643  0.98 90.75           C  
ATOM   1196  O   GLN J 152      17.805   6.041 142.360  0.98 91.26           O  
ATOM   1197  CB  GLN J 152      14.851   4.635 142.054  0.97 91.35           C  
ATOM   1198  CG  GLN J 152      13.790   4.139 141.067  0.96 86.13           C  
ATOM   1199  CD  GLN J 152      13.922   4.760 139.678  0.95 80.80           C  
ATOM   1200  OE1 GLN J 152      13.820   5.964 139.503  0.95 73.29           O  
ATOM   1201  NE2 GLN J 152      14.151   3.952 138.660  0.94 72.93           N  
ATOM   1202  N   THR J 153      17.476   4.343 143.795  0.97 89.94           N  
ATOM   1203  CA  THR J 153      18.237   4.900 144.916  0.97 89.83           C  
ATOM   1204  C   THR J 153      19.247   3.866 145.405  0.97 88.91           C  
ATOM   1205  O   THR J 153      18.954   2.672 145.427  0.97 90.44           O  
ATOM   1206  CB  THR J 153      17.287   5.318 146.048  0.97 90.86           C  
ATOM   1207  OG1 THR J 153      16.257   6.145 145.545  0.97 81.96           O  
ATOM   1208  CG2 THR J 153      17.983   6.125 147.139  0.96 79.39           C  
ATOM   1209  N   ILE J 154      20.429   4.316 145.799  0.98 91.92           N  
ATOM   1210  CA  ILE J 154      21.469   3.445 146.363  0.98 91.37           C  
ATOM   1211  C   ILE J 154      21.011   2.911 147.725  0.98 91.37           C  
ATOM   1212  O   ILE J 154      20.660   3.693 148.603  0.98 92.69           O  
ATOM   1213  CB  ILE J 154      22.820   4.195 146.465  0.98 92.04           C  
ATOM   1214  CG1 ILE J 154      23.320   4.599 145.052  0.97 90.61           C  
ATOM   1215  CG2 ILE J 154      23.866   3.334 147.194  0.97 90.58           C  
ATOM   1216  CD1 ILE J 154      24.671   5.331 145.029  0.97 88.28           C  
ATOM   1217  N   ASP J 155      21.083   1.594 147.905  0.97 90.43           N  
ATOM   1218  CA  ASP J 155      20.934   0.945 149.215  0.97 89.47           C  
ATOM   1219  C   ASP J 155      22.268   0.947 149.974  0.97 89.24           C  
ATOM   1220  O   ASP J 155      22.330   1.304 151.152  0.97 89.48           O  
ATOM   1221  CB  ASP J 155      20.459  -0.515 149.046  0.97 90.05           C  
ATOM   1222  CG  ASP J 155      19.046  -0.669 148.482  0.96 88.81           C  
ATOM   1223  OD1 ASP J 155      18.150   0.116 148.871  0.96 81.78           O  
ATOM   1224  OD2 ASP J 155      18.846  -1.638 147.711  0.96 82.27           O  
ATOM   1225  N   ALA J 156      23.352   0.555 149.290  0.98 89.84           N  
ATOM   1226  CA  ALA J 156      24.686   0.478 149.867  0.98 89.22           C  
ATOM   1227  C   ALA J 156      25.780   0.590 148.793  0.98 88.68           C  
ATOM   1228  O   ALA J 156      25.565   0.293 147.617  0.98 90.28           O  
ATOM   1229  CB  ALA J 156      24.815  -0.831 150.665  0.98 90.17           C  
ATOM   1230  N   ILE J 157      26.984   0.946 149.229  0.98 90.63           N  
ATOM   1231  CA  ILE J 157      28.212   0.858 148.433  0.98 90.97           C  
ATOM   1232  C   ILE J 157      29.190  -0.045 149.198  0.98 91.50           C  
ATOM   1233  O   ILE J 157      29.858   0.423 150.125  0.98 91.20           O  
ATOM   1234  CB  ILE J 157      28.792   2.262 148.121  0.99 90.50           C  
ATOM   1235  CG1 ILE J 157      27.744   3.153 147.410  0.98 90.07           C  
ATOM   1236  CG2 ILE J 157      30.061   2.108 147.258  0.98 89.68           C  
ATOM   1237  CD1 ILE J 157      28.217   4.575 147.098  0.98 88.26           C  
ATOM   1238  N   PRO J 158      29.266  -1.328 148.857  0.98 87.37           N  
ATOM   1239  CA  PRO J 158      30.149  -2.284 149.521  0.98 86.57           C  
ATOM   1240  C   PRO J 158      31.633  -1.904 149.439  0.98 86.69           C  
ATOM   1241  O   PRO J 158      32.069  -1.145 148.570  0.98 87.13           O  
ATOM   1242  CB  PRO J 158      29.876  -3.639 148.848  0.98 86.27           C  
ATOM   1243  CG  PRO J 158      28.452  -3.506 148.317  0.98 86.00           C  
ATOM   1244  CD  PRO J 158      28.395  -2.033 147.909  0.98 90.38           C  
ATOM   1245  N   VAL J 159      32.447  -2.472 150.325  0.98 87.79           N  
ATOM   1246  CA  VAL J 159      33.899  -2.277 150.324  0.98 87.82           C  
ATOM   1247  C   VAL J 159      34.480  -2.876 149.044  0.98 88.21           C  
ATOM   1248  O   VAL J 159      34.445  -4.089 148.840  0.98 87.87           O  
ATOM   1249  CB  VAL J 159      34.553  -2.891 151.573  0.98 86.51           C  
ATOM   1250  CG1 VAL J 159      36.077  -2.687 151.552  0.98 80.51           C  
ATOM   1251  CG2 VAL J 159      34.005  -2.252 152.856  0.97 80.79           C  
ATOM   1252  N   ARG J 160      35.046  -2.024 148.192  0.98 86.20           N  
ATOM   1253  CA  ARG J 160      35.504  -2.437 146.849  0.98 87.22           C  
ATOM   1254  C   ARG J 160      36.538  -3.563 146.870  0.98 88.55           C  
ATOM   1255  O   ARG J 160      36.503  -4.425 145.992  0.98 89.39           O  
ATOM   1256  CB  ARG J 160      36.029  -1.203 146.104  0.98 85.95           C  
ATOM   1257  CG  ARG J 160      36.441  -1.537 144.659  0.96 81.59           C  
ATOM   1258  CD  ARG J 160      36.839  -0.268 143.920  0.96 78.71           C  
ATOM   1259  NE  ARG J 160      37.349  -0.612 142.579  0.95 76.09           N  
ATOM   1260  CZ  ARG J 160      37.789   0.242 141.678  0.95 73.90           C  
ATOM   1261  NH1 ARG J 160      37.825   1.523 141.898  0.95 66.34           N  
ATOM   1262  NH2 ARG J 160      38.202  -0.212 140.532  0.95 68.25           N  
ATOM   1263  N   ASN J 161      37.432  -3.578 147.854  0.99 88.88           N  
ATOM   1264  CA  ASN J 161      38.487  -4.598 147.975  0.99 88.16           C  
ATOM   1265  C   ASN J 161      37.944  -6.006 148.282  0.99 88.15           C  
ATOM   1266  O   ASN J 161      38.696  -6.971 148.176  0.99 88.89           O  
ATOM   1267  CB  ASN J 161      39.478  -4.175 149.071  0.99 87.26           C  
ATOM   1268  CG  ASN J 161      40.245  -2.895 148.774  0.97 79.71           C  
ATOM   1269  OD1 ASN J 161      40.120  -2.261 147.738  0.96 67.85           O  
ATOM   1270  ND2 ASN J 161      41.066  -2.469 149.706  0.96 67.26           N  
ATOM   1271  N   GLU J 162      36.687  -6.114 148.673  0.98 87.74           N  
ATOM   1272  CA  GLU J 162      35.991  -7.386 148.904  0.99 88.95           C  
ATOM   1273  C   GLU J 162      35.117  -7.801 147.706  0.98 89.26           C  
ATOM   1274  O   GLU J 162      34.480  -8.852 147.746  0.98 90.52           O  
ATOM   1275  CB  GLU J 162      35.147  -7.298 150.193  0.98 89.67           C  
ATOM   1276  CG  GLU J 162      35.968  -6.998 151.460  0.97 86.44           C  
ATOM   1277  CD  GLU J 162      35.133  -6.885 152.751  0.97 84.19           C  
ATOM   1278  OE1 GLU J 162      35.674  -6.368 153.762  0.97 75.33           O  
ATOM   1279  OE2 GLU J 162      33.958  -7.304 152.775  0.97 79.43           O  
ATOM   1280  N   MET J 163      35.066  -6.969 146.645  1.00 90.82           N  
ATOM   1281  CA  MET J 163      34.205  -7.190 145.483  1.00 90.99           C  
ATOM   1282  C   MET J 163      35.013  -7.729 144.306  1.00 90.75           C  
ATOM   1283  O   MET J 163      36.035  -7.158 143.912  1.00 92.09           O  
ATOM   1284  CB  MET J 163      33.491  -5.897 145.069  1.00 91.84           C  
ATOM   1285  CG  MET J 163      32.591  -5.273 146.143  1.00 90.66           C  
ATOM   1286  SD  MET J 163      31.150  -6.245 146.651  0.99 90.73           S  
ATOM   1287  CE  MET J 163      31.748  -6.864 148.235  0.99 83.03           C  
ATOM   1288  N   TYR J 164      34.504  -8.781 143.691  1.00 92.73           N  
ATOM   1289  CA  TYR J 164      35.078  -9.414 142.517  1.00 92.76           C  
ATOM   1290  C   TYR J 164      34.025  -9.521 141.422  1.00 92.25           C  
ATOM   1291  O   TYR J 164      32.827  -9.623 141.696  1.00 92.47           O  
ATOM   1292  CB  TYR J 164      35.644 -10.797 142.876  1.00 93.38           C  
ATOM   1293  CG  TYR J 164      36.699 -10.754 143.961  1.00 93.01           C  
ATOM   1294  CD1 TYR J 164      38.065 -10.678 143.639  1.00 80.68           C  
ATOM   1295  CD2 TYR J 164      36.299 -10.719 145.312  1.00 82.41           C  
ATOM   1296  CE1 TYR J 164      39.028 -10.533 144.653  0.99 81.85           C  
ATOM   1297  CE2 TYR J 164      37.243 -10.566 146.336  1.00 81.08           C  
ATOM   1298  CZ  TYR J 164      38.602 -10.460 145.999  0.99 91.51           C  
ATOM   1299  OH  TYR J 164      39.522 -10.264 146.996  0.99 90.32           O  
ATOM   1300  N   GLN J 165      34.471  -9.533 140.166  1.00 92.89           N  
ATOM   1301  CA  GLN J 165      33.615  -9.848 139.022  1.00 92.93           C  
ATOM   1302  C   GLN J 165      33.789 -11.322 138.661  1.00 93.31           C  
ATOM   1303  O   GLN J 165      34.891 -11.760 138.313  1.00 94.38           O  
ATOM   1304  CB  GLN J 165      33.936  -8.928 137.841  1.00 91.52           C  
ATOM   1305  CG  GLN J 165      33.551  -7.474 138.135  1.00 88.90           C  
ATOM   1306  CD  GLN J 165      33.842  -6.524 136.977  1.00 89.61           C  
ATOM   1307  OE1 GLN J 165      34.657  -6.775 136.116  1.00 79.72           O  
ATOM   1308  NE2 GLN J 165      33.195  -5.388 136.937  1.00 79.96           N  
ATOM   1309  N   GLY J 166      32.705 -12.078 138.734  1.00 94.00           N  
ATOM   1310  CA  GLY J 166      32.669 -13.479 138.342  1.00 93.61           C  
ATOM   1311  C   GLY J 166      32.834 -13.637 136.832  1.00 93.50           C  
ATOM   1312  O   GLY J 166      32.151 -12.989 136.036  1.00 93.61           O  
ATOM   1313  N   GLN J 167      33.737 -14.536 136.454  1.00 94.96           N  
ATOM   1314  CA  GLN J 167      33.958 -14.976 135.082  1.00 94.98           C  
ATOM   1315  C   GLN J 167      33.660 -16.475 134.961  1.00 95.28           C  
ATOM   1316  O   GLN J 167      32.974 -17.073 135.795  1.00 95.66           O  
ATOM   1317  CB  GLN J 167      35.401 -14.617 134.659  1.00 94.67           C  
ATOM   1318  CG  GLN J 167      35.667 -13.102 134.616  1.00 94.37           C  
ATOM   1319  CD  GLN J 167      37.051 -12.764 134.059  1.00 95.51           C  
ATOM   1320  OE1 GLN J 167      37.958 -13.581 134.019  1.00 88.83           O  
ATOM   1321  NE2 GLN J 167      37.247 -11.556 133.600  1.00 89.45           N  
ATOM   1322  N   THR J 168      34.160 -17.094 133.923  1.00 96.56           N  
ATOM   1323  CA  THR J 168      34.332 -18.545 133.826  1.00 96.76           C  
ATOM   1324  C   THR J 168      35.751 -18.847 133.314  1.00 97.37           C  
ATOM   1325  O   THR J 168      36.376 -17.973 132.706  1.00 97.46           O  
ATOM   1326  CB  THR J 168      33.247 -19.239 132.975  1.00 95.86           C  
ATOM   1327  OG1 THR J 168      33.321 -18.863 131.623  1.00 93.60           O  
ATOM   1328  CG2 THR J 168      31.834 -18.929 133.455  1.00 92.66           C  
ATOM   1329  N   PRO J 169      36.278 -20.060 133.543  1.00 98.01           N  
ATOM   1330  CA  PRO J 169      35.634 -21.289 134.017  1.00 98.17           C  
ATOM   1331  C   PRO J 169      35.086 -21.227 135.449  1.00 98.19           C  
ATOM   1332  O   PRO J 169      35.587 -20.497 136.299  1.00 97.76           O  
ATOM   1333  CB  PRO J 169      36.694 -22.389 133.897  1.00 97.98           C  
ATOM   1334  CG  PRO J 169      37.657 -21.859 132.836  1.00 97.07           C  
ATOM   1335  CD  PRO J 169      37.630 -20.355 133.097  1.00 98.47           C  
ATOM   1336  N   GLN J 170      34.074 -22.047 135.706  1.00 97.66           N  
ATOM   1337  CA  GLN J 170      33.631 -22.471 137.028  1.00 97.74           C  
ATOM   1338  C   GLN J 170      33.777 -23.994 137.064  1.00 98.10           C  
ATOM   1339  O   GLN J 170      33.173 -24.690 136.238  1.00 98.14           O  
ATOM   1340  CB  GLN J 170      32.184 -22.038 137.291  1.00 96.95           C  
ATOM   1341  CG  GLN J 170      32.008 -20.518 137.237  1.00 96.11           C  
ATOM   1342  CD  GLN J 170      30.588 -20.104 137.619  1.00 95.76           C  
ATOM   1343  OE1 GLN J 170      29.632 -20.331 136.894  1.00 91.33           O  
ATOM   1344  NE2 GLN J 170      30.416 -19.510 138.775  1.00 89.72           N  
ATOM   1345  N   SER J 171      34.607 -24.512 137.950  1.00 98.37           N  
ATOM   1346  CA  SER J 171      35.053 -25.902 137.921  1.00 98.46           C  
ATOM   1347  C   SER J 171      34.702 -26.633 139.210  1.00 98.44           C  
ATOM   1348  O   SER J 171      34.801 -26.071 140.296  1.00 98.34           O  
ATOM   1349  CB  SER J 171      36.551 -25.975 137.624  1.00 98.35           C  
ATOM   1350  OG  SER J 171      36.848 -25.244 136.445  1.00 97.68           O  
ATOM   1351  N   PHE J 172      34.299 -27.895 139.088  1.00 98.55           N  
ATOM   1352  CA  PHE J 172      33.738 -28.653 140.198  1.00 98.57           C  
ATOM   1353  C   PHE J 172      34.201 -30.102 140.183  1.00 98.67           C  
ATOM   1354  O   PHE J 172      34.338 -30.700 139.112  1.00 98.65           O  
ATOM   1355  CB  PHE J 172      32.197 -28.606 140.131  1.00 98.45           C  
ATOM   1356  CG  PHE J 172      31.620 -27.206 139.983  1.00 98.52           C  
ATOM   1357  CD1 PHE J 172      31.383 -26.417 141.119  1.00 87.72           C  
ATOM   1358  CD2 PHE J 172      31.350 -26.684 138.704  1.00 86.62           C  
ATOM   1359  CE1 PHE J 172      30.889 -25.112 140.984  1.00 88.99           C  
ATOM   1360  CE2 PHE J 172      30.854 -25.381 138.557  1.00 87.56           C  
ATOM   1361  CZ  PHE J 172      30.630 -24.593 139.703  1.00 97.98           C  
ATOM   1362  N   ASN J 173      34.348 -30.683 141.366  1.00 98.55           N  
ATOM   1363  CA  ASN J 173      34.178 -32.111 141.541  1.00 98.58           C  
ATOM   1364  C   ASN J 173      32.721 -32.455 141.167  1.00 98.61           C  
ATOM   1365  O   ASN J 173      31.782 -31.802 141.638  1.00 98.46           O  
ATOM   1366  CB  ASN J 173      34.538 -32.497 142.982  1.00 98.42           C  
ATOM   1367  CG  ASN J 173      34.282 -33.970 143.252  1.00 98.06           C  
ATOM   1368  OD1 ASN J 173      33.146 -34.402 143.329  1.00 91.60           O  
ATOM   1369  ND2 ASN J 173      35.313 -34.768 143.366  1.00 89.98           N  
ATOM   1370  N   ILE J 174      32.538 -33.430 140.293  1.00 98.56           N  
ATOM   1371  CA  ILE J 174      31.225 -33.704 139.694  1.00 98.51           C  
ATOM   1372  C   ILE J 174      30.240 -34.211 140.749  1.00 98.37           C  
ATOM   1373  O   ILE J 174      29.094 -33.757 140.781  1.00 98.22           O  
ATOM   1374  CB  ILE J 174      31.359 -34.673 138.498  1.00 98.42           C  
ATOM   1375  CG1 ILE J 174      32.225 -34.033 137.382  1.00 97.82           C  
ATOM   1376  CG2 ILE J 174      29.969 -35.037 137.958  1.00 97.63           C  
ATOM   1377  CD1 ILE J 174      32.469 -34.936 136.162  1.00 97.15           C  
ATOM   1378  N   ASN J 175      30.660 -35.090 141.645  1.00 98.37           N  
ATOM   1379  CA  ASN J 175      29.807 -35.600 142.717  1.00 98.20           C  
ATOM   1380  C   ASN J 175      29.405 -34.489 143.692  1.00 98.18           C  
ATOM   1381  O   ASN J 175      28.222 -34.372 144.019  1.00 97.74           O  
ATOM   1382  CB  ASN J 175      30.484 -36.795 143.415  1.00 97.81           C  
ATOM   1383  CG  ASN J 175      30.379 -38.079 142.600  1.00 96.62           C  
ATOM   1384  OD1 ASN J 175      29.471 -38.262 141.795  1.00 89.50           O  
ATOM   1385  ND2 ASN J 175      31.274 -39.011 142.810  1.00 88.67           N  
ATOM   1386  N   LEU J 176      30.329 -33.599 144.050  1.00 98.22           N  
ATOM   1387  CA  LEU J 176      30.031 -32.425 144.874  1.00 98.20           C  
ATOM   1388  C   LEU J 176      28.951 -31.546 144.231  1.00 98.27           C  
ATOM   1389  O   LEU J 176      28.000 -31.144 144.902  1.00 97.93           O  
ATOM   1390  CB  LEU J 176      31.334 -31.630 145.099  1.00 97.82           C  
ATOM   1391  CG  LEU J 176      31.140 -30.324 145.901  1.00 96.19           C  
ATOM   1392  CD1 LEU J 176      30.695 -30.609 147.338  1.00 91.30           C  
ATOM   1393  CD2 LEU J 176      32.448 -29.541 145.962  0.99 91.10           C  
ATOM   1394  N   LEU J 177      29.071 -31.269 142.940  1.00 98.42           N  
ATOM   1395  CA  LEU J 177      28.090 -30.470 142.205  1.00 98.34           C  
ATOM   1396  C   LEU J 177      26.718 -31.157 142.178  1.00 98.24           C  
ATOM   1397  O   LEU J 177      25.707 -30.508 142.440  1.00 97.93           O  
ATOM   1398  CB  LEU J 177      28.630 -30.196 140.784  1.00 98.17           C  
ATOM   1399  CG  LEU J 177      27.666 -29.384 139.892  1.00 97.66           C  
ATOM   1400  CD1 LEU J 177      27.415 -27.976 140.448  1.00 94.02           C  
ATOM   1401  CD2 LEU J 177      28.255 -29.254 138.493  1.00 94.51           C  
ATOM   1402  N   LYS J 178      26.677 -32.462 141.877  1.00 98.13           N  
ATOM   1403  CA  LYS J 178      25.442 -33.255 141.874  1.00 97.89           C  
ATOM   1404  C   LYS J 178      24.739 -33.222 143.228  1.00 97.85           C  
ATOM   1405  O   LYS J 178      23.538 -32.966 143.276  1.00 97.40           O  
ATOM   1406  CB  LYS J 178      25.733 -34.715 141.505  1.00 96.91           C  
ATOM   1407  CG  LYS J 178      25.981 -34.922 140.000  0.98 90.13           C  
ATOM   1408  CD  LYS J 178      26.351 -36.377 139.694  0.98 90.19           C  
ATOM   1409  CE  LYS J 178      25.173 -37.328 139.946  0.97 83.89           C  
ATOM   1410  NZ  LYS J 178      25.548 -38.748 139.761  0.97 78.33           N  
ATOM   1411  N   GLU J 179      25.472 -33.456 144.305  1.00 97.72           N  
ATOM   1412  CA  GLU J 179      24.929 -33.440 145.664  1.00 97.62           C  
ATOM   1413  C   GLU J 179      24.378 -32.063 146.043  1.00 97.76           C  
ATOM   1414  O   GLU J 179      23.239 -31.965 146.494  1.00 97.30           O  
ATOM   1415  CB  GLU J 179      26.013 -33.826 146.672  1.00 97.03           C  
ATOM   1416  CG  GLU J 179      26.340 -35.324 146.677  0.96 87.04           C  
ATOM   1417  CD  GLU J 179      27.451 -35.670 147.680  0.95 80.62           C  
ATOM   1418  OE1 GLU J 179      27.901 -36.840 147.656  0.95 72.07           O  
ATOM   1419  OE2 GLU J 179      27.848 -34.776 148.472  0.95 72.51           O  
ATOM   1420  N   SER J 180      25.148 -31.005 145.814  1.00 97.55           N  
ATOM   1421  CA  SER J 180      24.699 -29.642 146.126  1.00 97.64           C  
ATOM   1422  C   SER J 180      23.457 -29.261 145.317  1.00 97.60           C  
ATOM   1423  O   SER J 180      22.494 -28.751 145.882  1.00 97.25           O  
ATOM   1424  CB  SER J 180      25.820 -28.623 145.891  1.00 97.31           C  
ATOM   1425  OG  SER J 180      26.852 -28.790 146.843  1.00 92.81           O  
ATOM   1426  N   TYR J 181      23.420 -29.575 144.029  1.00 97.56           N  
ATOM   1427  CA  TYR J 181      22.253 -29.272 143.198  1.00 97.50           C  
ATOM   1428  C   TYR J 181      21.010 -30.065 143.626  1.00 97.44           C  
ATOM   1429  O   TYR J 181      19.903 -29.523 143.619  1.00 97.00           O  
ATOM   1430  CB  TYR J 181      22.591 -29.519 141.726  1.00 97.32           C  
ATOM   1431  CG  TYR J 181      21.544 -28.959 140.777  1.00 97.29           C  
ATOM   1432  CD1 TYR J 181      20.600 -29.803 140.163  1.00 91.97           C  
ATOM   1433  CD2 TYR J 181      21.507 -27.570 140.513  1.00 91.52           C  
ATOM   1434  CE1 TYR J 181      19.635 -29.275 139.285  1.00 90.99           C  
ATOM   1435  CE2 TYR J 181      20.550 -27.030 139.642  1.00 91.18           C  
ATOM   1436  CZ  TYR J 181      19.616 -27.887 139.026  1.00 95.51           C  
ATOM   1437  OH  TYR J 181      18.686 -27.360 138.160  1.00 93.75           O  
ATOM   1438  N   ALA J 182      21.183 -31.316 144.044  1.00 97.17           N  
ATOM   1439  CA  ALA J 182      20.092 -32.158 144.535  1.00 97.11           C  
ATOM   1440  C   ALA J 182      19.487 -31.661 145.861  1.00 97.18           C  
ATOM   1441  O   ALA J 182      18.315 -31.921 146.128  1.00 96.36           O  
ATOM   1442  CB  ALA J 182      20.612 -33.597 144.660  1.00 96.61           C  
ATOM   1443  N   GLN J 183      20.254 -30.942 146.668  1.00 96.68           N  
ATOM   1444  CA  GLN J 183      19.775 -30.353 147.932  1.00 96.67           C  
ATOM   1445  C   GLN J 183      18.913 -29.097 147.728  1.00 96.50           C  
ATOM   1446  O   GLN J 183      18.155 -28.732 148.629  1.00 95.28           O  
ATOM   1447  CB  GLN J 183      20.974 -30.020 148.829  1.00 96.11           C  
ATOM   1448  CG  GLN J 183      21.671 -31.279 149.380  0.98 90.01           C  
ATOM   1449  CD  GLN J 183      22.970 -30.967 150.138  0.98 88.01           C  
ATOM   1450  OE1 GLN J 183      23.306 -29.843 150.449  0.97 79.66           O  
ATOM   1451  NE2 GLN J 183      23.746 -31.977 150.458  0.97 76.03           N  
ATOM   1452  N   LEU J 184      19.010 -28.448 146.582  0.99 96.35           N  
ATOM   1453  CA  LEU J 184      18.226 -27.249 146.290  1.00 96.09           C  
ATOM   1454  C   LEU J 184      16.763 -27.602 145.978  1.00 96.19           C  
ATOM   1455  O   LEU J 184      16.475 -28.534 145.232  1.00 95.44           O  
ATOM   1456  CB  LEU J 184      18.858 -26.461 145.126  1.00 95.46           C  
ATOM   1457  CG  LEU J 184      20.302 -25.979 145.352  0.99 94.61           C  
ATOM   1458  CD1 LEU J 184      20.774 -25.237 144.104  0.99 90.42           C  
ATOM   1459  CD2 LEU J 184      20.432 -25.038 146.553  0.99 90.41           C  
ATOM   1460  N   SER J 185      15.842 -26.795 146.487  0.98 95.25           N  
ATOM   1461  CA  SER J 185      14.435 -26.821 146.079  0.99 95.23           C  
ATOM   1462  C   SER J 185      14.262 -26.328 144.634  0.98 95.08           C  
ATOM   1463  O   SER J 185      15.108 -25.617 144.093  0.98 93.82           O  
ATOM   1464  CB  SER J 185      13.580 -25.985 147.041  0.98 94.57           C  
ATOM   1465  OG  SER J 185      13.926 -24.616 146.962  0.97 90.99           O  
ATOM   1466  N   ASP J 186      13.126 -26.651 144.019  0.98 94.49           N  
ATOM   1467  CA  ASP J 186      12.806 -26.160 142.670  0.98 93.32           C  
ATOM   1468  C   ASP J 186      12.698 -24.630 142.626  0.98 92.52           C  
ATOM   1469  O   ASP J 186      13.099 -24.004 141.643  0.98 90.51           O  
ATOM   1470  CB  ASP J 186      11.509 -26.824 142.171  0.98 92.32           C  
ATOM   1471  CG  ASP J 186      11.653 -28.337 141.969  0.95 88.72           C  
ATOM   1472  OD1 ASP J 186      12.784 -28.795 141.669  0.95 83.00           O  
ATOM   1473  OD2 ASP J 186      10.633 -29.045 142.135  0.94 81.66           O  
ATOM   1474  N   GLU J 187      12.235 -24.015 143.701  0.97 92.76           N  
ATOM   1475  CA  GLU J 187      12.181 -22.560 143.837  0.97 91.86           C  
ATOM   1476  C   GLU J 187      13.589 -21.950 143.878  0.97 91.37           C  
ATOM   1477  O   GLU J 187      13.883 -21.044 143.097  0.97 89.53           O  
ATOM   1478  CB  GLU J 187      11.353 -22.223 145.080  0.97 90.76           C  
ATOM   1479  CG  GLU J 187      10.981 -20.734 145.161  0.83 78.94           C  
ATOM   1480  CD  GLU J 187       9.980 -20.429 146.286  0.81 70.01           C  
ATOM   1481  OE1 GLU J 187       9.388 -19.319 146.244  0.82 61.90           O  
ATOM   1482  OE2 GLU J 187       9.785 -21.291 147.174  0.82 62.08           O  
ATOM   1483  N   GLN J 188      14.496 -22.518 144.676  0.98 93.37           N  
ATOM   1484  CA  GLN J 188      15.905 -22.102 144.685  0.98 92.27           C  
ATOM   1485  C   GLN J 188      16.564 -22.289 143.314  0.98 91.01           C  
ATOM   1486  O   GLN J 188      17.206 -21.371 142.816  0.98 89.31           O  
ATOM   1487  CB  GLN J 188      16.686 -22.888 145.748  0.98 91.81           C  
ATOM   1488  CG  GLN J 188      16.417 -22.397 147.175  0.97 90.68           C  
ATOM   1489  CD  GLN J 188      17.017 -23.356 148.206  0.97 90.21           C  
ATOM   1490  OE1 GLN J 188      16.687 -24.533 148.235  0.97 84.44           O  
ATOM   1491  NE2 GLN J 188      17.900 -22.892 149.056  0.97 83.22           N  
ATOM   1492  N   LYS J 189      16.355 -23.440 142.671  0.98 93.34           N  
ATOM   1493  CA  LYS J 189      16.894 -23.691 141.323  0.98 92.77           C  
ATOM   1494  C   LYS J 189      16.410 -22.660 140.304  0.98 90.98           C  
ATOM   1495  O   LYS J 189      17.192 -22.218 139.471  0.98 88.79           O  
ATOM   1496  CB  LYS J 189      16.501 -25.099 140.853  0.98 92.91           C  
ATOM   1497  CG  LYS J 189      17.278 -26.197 141.585  0.97 92.86           C  
ATOM   1498  CD  LYS J 189      16.706 -27.570 141.235  0.96 92.28           C  
ATOM   1499  CE  LYS J 189      17.454 -28.642 142.026  0.96 89.35           C  
ATOM   1500  NZ  LYS J 189      16.752 -29.941 141.960  0.96 86.54           N  
ATOM   1501  N   SER J 190      15.153 -22.236 140.391  0.96 89.76           N  
ATOM   1502  CA  SER J 190      14.551 -21.293 139.434  0.96 87.67           C  
ATOM   1503  C   SER J 190      15.156 -19.882 139.470  0.96 86.44           C  
ATOM   1504  O   SER J 190      15.101 -19.173 138.467  0.96 82.71           O  
ATOM   1505  CB  SER J 190      13.036 -21.220 139.657  0.96 85.54           C  
ATOM   1506  OG  SER J 190      12.703 -20.460 140.801  0.94 76.83           O  
ATOM   1507  N   ILE J 191      15.743 -19.478 140.594  0.96 84.74           N  
ATOM   1508  CA  ILE J 191      16.343 -18.140 140.786  0.96 82.14           C  
ATOM   1509  C   ILE J 191      17.878 -18.141 140.680  0.96 82.15           C  
ATOM   1510  O   ILE J 191      18.493 -17.075 140.610  0.96 79.58           O  
ATOM   1511  CB  ILE J 191      15.858 -17.500 142.105  0.95 79.16           C  
ATOM   1512  CG1 ILE J 191      16.319 -18.308 143.346  0.89 72.07           C  
ATOM   1513  CG2 ILE J 191      14.329 -17.326 142.075  0.89 68.53           C  
ATOM   1514  CD1 ILE J 191      16.030 -17.630 144.687  0.89 63.33           C  
ATOM   1515  N   LEU J 192      18.512 -19.318 140.652  0.96 86.98           N  
ATOM   1516  CA  LEU J 192      19.960 -19.453 140.557  0.96 85.96           C  
ATOM   1517  C   LEU J 192      20.420 -19.454 139.098  0.96 83.80           C  
ATOM   1518  O   LEU J 192      20.111 -20.362 138.332  0.96 78.81           O  
ATOM   1519  CB  LEU J 192      20.419 -20.725 141.283  0.96 83.57           C  
ATOM   1520  CG  LEU J 192      20.287 -20.678 142.815  0.94 81.40           C  
ATOM   1521  CD1 LEU J 192      20.714 -22.022 143.393  0.94 73.26           C  
ATOM   1522  CD2 LEU J 192      21.151 -19.591 143.451  0.94 74.22           C  
ATOM   1523  N   SER J 193      21.214 -18.458 138.722  0.98 83.41           N  
ATOM   1524  CA  SER J 193      21.826 -18.357 137.386  0.98 83.38           C  
ATOM   1525  C   SER J 193      23.318 -18.711 137.367  0.98 86.34           C  
ATOM   1526  O   SER J 193      23.891 -18.909 136.293  0.98 82.75           O  
ATOM   1527  CB  SER J 193      21.607 -16.949 136.834  0.98 76.91           C  
ATOM   1528  OG  SER J 193      22.152 -15.979 137.715  0.95 67.48           O  
ATOM   1529  N   ASP J 194      23.948 -18.785 138.527  1.00 89.81           N  
ATOM   1530  CA  ASP J 194      25.381 -19.040 138.689  1.00 91.75           C  
ATOM   1531  C   ASP J 194      25.623 -20.428 139.310  1.00 93.29           C  
ATOM   1532  O   ASP J 194      24.903 -20.848 140.218  1.00 93.16           O  
ATOM   1533  CB  ASP J 194      25.990 -17.918 139.537  1.00 91.24           C  
ATOM   1534  CG  ASP J 194      27.508 -18.051 139.560  0.99 91.02           C  
ATOM   1535  OD1 ASP J 194      28.010 -18.865 140.361  0.99 85.25           O  
ATOM   1536  OD2 ASP J 194      28.164 -17.409 138.709  0.99 84.34           O  
ATOM   1537  N   ALA J 195      26.617 -21.141 138.806  1.00 94.83           N  
ATOM   1538  CA  ALA J 195      26.897 -22.503 139.246  1.00 95.61           C  
ATOM   1539  C   ALA J 195      27.652 -22.549 140.582  1.00 96.27           C  
ATOM   1540  O   ALA J 195      27.392 -23.431 141.397  1.00 95.62           O  
ATOM   1541  CB  ALA J 195      27.655 -23.237 138.134  1.00 94.77           C  
ATOM   1542  N   CYS J 196      28.536 -21.594 140.854  1.00 95.47           N  
ATOM   1543  CA  CYS J 196      29.200 -21.491 142.154  1.00 95.59           C  
ATOM   1544  C   CYS J 196      28.200 -21.144 143.259  1.00 95.40           C  
ATOM   1545  O   CYS J 196      28.319 -21.637 144.378  1.00 95.14           O  
ATOM   1546  CB  CYS J 196      30.339 -20.470 142.069  1.00 95.72           C  
ATOM   1547  SG  CYS J 196      31.681 -21.142 141.044  1.00 95.89           S  
ATOM   1548  N   LYS J 197      27.143 -20.399 142.925  1.00 94.75           N  
ATOM   1549  CA  LYS J 197      26.063 -20.117 143.877  1.00 93.60           C  
ATOM   1550  C   LYS J 197      25.321 -21.383 144.342  1.00 93.76           C  
ATOM   1551  O   LYS J 197      24.872 -21.410 145.479  1.00 93.67           O  
ATOM   1552  CB  LYS J 197      25.132 -19.046 143.288  1.00 91.89           C  
ATOM   1553  CG  LYS J 197      24.238 -18.430 144.370  0.98 87.95           C  
ATOM   1554  CD  LYS J 197      23.561 -17.150 143.874  0.98 84.06           C  
ATOM   1555  CE  LYS J 197      22.754 -16.530 145.020  0.97 77.01           C  
ATOM   1556  NZ  LYS J 197      22.234 -15.187 144.664  0.97 69.32           N  
ATOM   1557  N   ILE J 198      25.259 -22.451 143.535  1.00 96.01           N  
ATOM   1558  CA  ILE J 198      24.743 -23.769 143.963  1.00 96.01           C  
ATOM   1559  C   ILE J 198      25.531 -24.279 145.179  1.00 96.12           C  
ATOM   1560  O   ILE J 198      24.950 -24.768 146.147  1.00 95.91           O  
ATOM   1561  CB  ILE J 198      24.836 -24.807 142.814  1.00 96.08           C  
ATOM   1562  CG1 ILE J 198      24.009 -24.375 141.580  0.99 95.42           C  
ATOM   1563  CG2 ILE J 198      24.401 -26.207 143.284  0.99 94.67           C  
ATOM   1564  CD1 ILE J 198      24.311 -25.196 140.318  0.99 94.13           C  
ATOM   1565  N   ILE J 199      26.854 -24.148 145.133  1.00 95.91           N  
ATOM   1566  CA  ILE J 199      27.751 -24.614 146.188  1.00 96.02           C  
ATOM   1567  C   ILE J 199      27.652 -23.696 147.423  1.00 95.68           C  
ATOM   1568  O   ILE J 199      27.582 -24.184 148.547  1.00 95.56           O  
ATOM   1569  CB  ILE J 199      29.201 -24.714 145.648  1.00 96.57           C  
ATOM   1570  CG1 ILE J 199      29.314 -25.492 144.308  1.00 95.97           C  
ATOM   1571  CG2 ILE J 199      30.134 -25.327 146.694  1.00 96.01           C  
ATOM   1572  CD1 ILE J 199      28.773 -26.932 144.340  1.00 94.63           C  
ATOM   1573  N   VAL J 200      27.582 -22.386 147.202  1.00 95.02           N  
ATOM   1574  CA  VAL J 200      27.448 -21.385 148.280  1.00 93.83           C  
ATOM   1575  C   VAL J 200      26.132 -21.571 149.047  1.00 93.18           C  
ATOM   1576  O   VAL J 200      26.154 -21.639 150.274  1.00 93.01           O  
ATOM   1577  CB  VAL J 200      27.582 -19.952 147.719  1.00 93.74           C  
ATOM   1578  CG1 VAL J 200      27.306 -18.871 148.770  1.00 89.27           C  
ATOM   1579  CG2 VAL J 200      28.999 -19.712 147.176  1.00 89.46           C  
ATOM   1580  N   GLU J 201      25.012 -21.737 148.355  1.00 94.22           N  
ATOM   1581  CA  GLU J 201      23.693 -21.938 148.974  1.00 93.10           C  
ATOM   1582  C   GLU J 201      23.591 -23.246 149.776  1.00 93.44           C  
ATOM   1583  O   GLU J 201      22.761 -23.366 150.670  1.00 92.14           O  
ATOM   1584  CB  GLU J 201      22.606 -21.925 147.887  1.00 91.39           C  
ATOM   1585  CG  GLU J 201      22.364 -20.542 147.246  0.98 85.06           C  
ATOM   1586  CD  GLU J 201      21.811 -19.480 148.201  0.98 79.81           C  
ATOM   1587  OE1 GLU J 201      22.175 -18.288 148.020  0.98 71.37           O  
ATOM   1588  OE2 GLU J 201      21.022 -19.836 149.102  0.98 71.85           O  
ATOM   1589  N   THR J 202      24.451 -24.221 149.488  1.00 94.73           N  
ATOM   1590  CA  THR J 202      24.566 -25.468 150.266  1.00 95.16           C  
ATOM   1591  C   THR J 202      25.672 -25.411 151.332  1.00 95.60           C  
ATOM   1592  O   THR J 202      26.049 -26.443 151.888  1.00 94.72           O  
ATOM   1593  CB  THR J 202      24.664 -26.704 149.361  1.00 94.38           C  
ATOM   1594  OG1 THR J 202      25.764 -26.627 148.482  0.99 89.86           O  
ATOM   1595  CG2 THR J 202      23.406 -26.879 148.514  0.99 88.40           C  
ATOM   1596  N   ASN J 203      26.170 -24.206 151.653  1.00 93.27           N  
ATOM   1597  CA  ASN J 203      27.184 -23.929 152.679  1.00 93.60           C  
ATOM   1598  C   ASN J 203      28.505 -24.699 152.484  1.00 94.28           C  
ATOM   1599  O   ASN J 203      29.155 -25.093 153.458  1.00 92.89           O  
ATOM   1600  CB  ASN J 203      26.585 -24.100 154.086  0.99 92.48           C  
ATOM   1601  CG  ASN J 203      25.425 -23.149 154.328  0.98 87.80           C  
ATOM   1602  OD1 ASN J 203      25.592 -21.949 154.410  0.98 78.59           O  
ATOM   1603  ND2 ASN J 203      24.226 -23.671 154.463  0.98 75.46           N  
ATOM   1604  N   LYS J 204      28.912 -24.907 151.248  1.00 94.08           N  
ATOM   1605  CA  LYS J 204      30.214 -25.496 150.909  1.00 94.90           C  
ATOM   1606  C   LYS J 204      31.149 -24.426 150.327  1.00 95.70           C  
ATOM   1607  O   LYS J 204      30.681 -23.484 149.686  1.00 95.55           O  
ATOM   1608  CB  LYS J 204      30.026 -26.695 149.964  1.00 93.80           C  
ATOM   1609  CG  LYS J 204      29.248 -27.848 150.631  0.96 89.00           C  
ATOM   1610  CD  LYS J 204      29.015 -28.998 149.647  0.96 83.23           C  
ATOM   1611  CE  LYS J 204      28.175 -30.118 150.280  0.95 74.48           C  
ATOM   1612  NZ  LYS J 204      27.796 -31.153 149.284  0.95 66.18           N  
ATOM   1613  N   PRO J 205      32.462 -24.535 150.554  1.00 94.42           N  
ATOM   1614  CA  PRO J 205      33.413 -23.524 150.115  1.00 94.83           C  
ATOM   1615  C   PRO J 205      33.638 -23.558 148.596  1.00 95.50           C  
ATOM   1616  O   PRO J 205      33.705 -24.623 147.984  1.00 95.03           O  
ATOM   1617  CB  PRO J 205      34.701 -23.808 150.897  1.00 93.77           C  
ATOM   1618  CG  PRO J 205      34.645 -25.321 151.120  1.00 92.17           C  
ATOM   1619  CD  PRO J 205      33.147 -25.578 151.305  1.00 93.69           C  
ATOM   1620  N   VAL J 206      33.826 -22.374 148.013  1.00 93.05           N  
ATOM   1621  CA  VAL J 206      34.234 -22.180 146.615  1.00 94.15           C  
ATOM   1622  C   VAL J 206      35.543 -21.402 146.583  1.00 94.25           C  
ATOM   1623  O   VAL J 206      35.625 -20.292 147.113  1.00 94.80           O  
ATOM   1624  CB  VAL J 206      33.151 -21.455 145.790  1.00 94.34           C  
ATOM   1625  CG1 VAL J 206      33.583 -21.321 144.321  1.00 89.85           C  
ATOM   1626  CG2 VAL J 206      31.808 -22.193 145.834  1.00 88.65           C  
ATOM   1627  N   ARG J 207      36.569 -21.977 145.955  1.00 95.75           N  
ATOM   1628  CA  ARG J 207      37.894 -21.355 145.841  1.00 95.97           C  
ATOM   1629  C   ARG J 207      37.942 -20.387 144.661  1.00 96.17           C  
ATOM   1630  O   ARG J 207      37.425 -20.686 143.588  1.00 96.25           O  
ATOM   1631  CB  ARG J 207      38.952 -22.464 145.697  1.00 95.17           C  
ATOM   1632  CG  ARG J 207      40.399 -21.966 145.846  0.99 90.45           C  
ATOM   1633  CD  ARG J 207      40.702 -21.579 147.293  0.99 87.78           C  
ATOM   1634  NE  ARG J 207      42.130 -21.270 147.462  0.98 82.44           N  
ATOM   1635  CZ  ARG J 207      42.760 -21.138 148.618  0.98 76.37           C  
ATOM   1636  NH1 ARG J 207      42.136 -21.254 149.757  0.98 69.02           N  
ATOM   1637  NH2 ARG J 207      44.039 -20.884 148.641  0.98 70.45           N  
ATOM   1638  N   LEU J 208      38.634 -19.279 144.827  1.00 94.81           N  
ATOM   1639  CA  LEU J 208      38.884 -18.312 143.763  1.00 94.49           C  
ATOM   1640  C   LEU J 208      40.145 -18.669 142.962  1.00 94.19           C  
ATOM   1641  O   LEU J 208      41.213 -18.913 143.524  1.00 94.52           O  
ATOM   1642  CB  LEU J 208      38.962 -16.886 144.339  1.00 94.55           C  
ATOM   1643  CG  LEU J 208      37.708 -16.422 145.116  1.00 94.74           C  
ATOM   1644  CD1 LEU J 208      37.891 -14.971 145.557  1.00 87.40           C  
ATOM   1645  CD2 LEU J 208      36.429 -16.510 144.280  1.00 87.98           C  
ATOM   1646  N   VAL J 209      40.025 -18.630 141.644  1.00 95.93           N  
ATOM   1647  CA  VAL J 209      41.145 -18.593 140.694  1.00 95.88           C  
ATOM   1648  C   VAL J 209      41.122 -17.247 139.973  1.00 95.69           C  
ATOM   1649  O   VAL J 209      40.075 -16.763 139.551  1.00 95.99           O  
ATOM   1650  CB  VAL J 209      41.100 -19.780 139.711  1.00 95.76           C  
ATOM   1651  CG1 VAL J 209      41.996 -19.586 138.472  1.00 92.28           C  
ATOM   1652  CG2 VAL J 209      41.577 -21.054 140.419  1.00 91.20           C  
ATOM   1653  N   LYS J 210      42.291 -16.641 139.813  1.00 95.62           N  
ATOM   1654  CA  LYS J 210      42.414 -15.352 139.130  1.00 95.28           C  
ATOM   1655  C   LYS J 210      42.134 -15.496 137.630  1.00 95.79           C  
ATOM   1656  O   LYS J 210      42.827 -16.246 136.934  1.00 95.69           O  
ATOM   1657  CB  LYS J 210      43.794 -14.752 139.419  1.00 93.56           C  
ATOM   1658  CG  LYS J 210      43.896 -13.323 138.862  0.90 78.43           C  
ATOM   1659  CD  LYS J 210      45.261 -12.703 139.169  0.86 72.50           C  
ATOM   1660  CE  LYS J 210      45.290 -11.308 138.540  0.83 57.87           C  
ATOM   1661  NZ  LYS J 210      46.586 -10.636 138.775  0.82 49.82           N  
ATOM   1662  N   GLY J 211      41.166 -14.738 137.148  1.00 94.88           N  
ATOM   1663  CA  GLY J 211      40.892 -14.563 135.724  1.00 94.77           C  
ATOM   1664  C   GLY J 211      41.833 -13.544 135.070  1.00 93.53           C  
ATOM   1665  O   GLY J 211      42.966 -13.324 135.505  1.00 92.58           O  
ATOM   1666  N   GLU J 212      41.346 -12.932 133.993  1.00 93.80           N  
ATOM   1667  CA  GLU J 212      42.033 -11.871 133.263  1.00 92.82           C  
ATOM   1668  C   GLU J 212      41.039 -10.782 132.842  1.00 92.58           C  
ATOM   1669  O   GLU J 212      39.898 -11.084 132.496  1.00 92.46           O  
ATOM   1670  CB  GLU J 212      42.729 -12.446 132.019  1.00 92.00           C  
ATOM   1671  CG  GLU J 212      43.898 -13.402 132.311  1.00 89.80           C  
ATOM   1672  CD  GLU J 212      45.133 -12.741 132.951  1.00 89.56           C  
ATOM   1673  OE1 GLU J 212      46.051 -13.492 133.354  1.00 80.82           O  
ATOM   1674  OE2 GLU J 212      45.189 -11.497 133.027  1.00 83.28           O  
ATOM   1675  N   LEU J 213      41.482  -9.529 132.796  1.00 90.82           N  
ATOM   1676  CA  LEU J 213      40.647  -8.391 132.365  1.00 89.12           C  
ATOM   1677  C   LEU J 213      40.054  -8.598 130.964  1.00 88.85           C  
ATOM   1678  O   LEU J 213      38.928  -8.180 130.694  1.00 88.17           O  
ATOM   1679  CB  LEU J 213      41.491  -7.105 132.363  1.00 87.14           C  
ATOM   1680  CG  LEU J 213      41.845  -6.561 133.758  0.99 80.46           C  
ATOM   1681  CD1 LEU J 213      42.850  -5.423 133.617  0.99 72.48           C  
ATOM   1682  CD2 LEU J 213      40.612  -6.015 134.488  0.99 72.33           C  
ATOM   1683  N   TYR J 214      40.795  -9.242 130.082  1.00 89.50           N  
ATOM   1684  CA  TYR J 214      40.384  -9.521 128.707  1.00 89.67           C  
ATOM   1685  C   TYR J 214      39.545 -10.801 128.553  1.00 90.33           C  
ATOM   1686  O   TYR J 214      39.070 -11.071 127.447  1.00 90.04           O  
ATOM   1687  CB  TYR J 214      41.628  -9.542 127.807  1.00 88.82           C  
ATOM   1688  CG  TYR J 214      42.723 -10.483 128.271  1.00 88.00           C  
ATOM   1689  CD1 TYR J 214      43.864  -9.972 128.921  1.00 79.90           C  
ATOM   1690  CD2 TYR J 214      42.605 -11.872 128.064  1.00 80.53           C  
ATOM   1691  CE1 TYR J 214      44.885 -10.833 129.359  1.00 79.30           C  
ATOM   1692  CE2 TYR J 214      43.611 -12.746 128.500  1.00 78.86           C  
ATOM   1693  CZ  TYR J 214      44.748 -12.220 129.143  1.00 86.04           C  
ATOM   1694  OH  TYR J 214      45.739 -13.071 129.576  1.00 83.90           O  
ATOM   1695  N   ASN J 215      39.312 -11.577 129.616  1.00 92.56           N  
ATOM   1696  CA  ASN J 215      38.438 -12.768 129.583  1.00 93.60           C  
ATOM   1697  C   ASN J 215      36.947 -12.370 129.580  1.00 93.50           C  
ATOM   1698  O   ASN J 215      36.146 -12.794 130.422  1.00 92.99           O  
ATOM   1699  CB  ASN J 215      38.819 -13.717 130.735  1.00 94.38           C  
ATOM   1700  CG  ASN J 215      38.033 -15.023 130.717  1.00 95.72           C  
ATOM   1701  OD1 ASN J 215      37.588 -15.512 129.689  1.00 90.24           O  
ATOM   1702  ND2 ASN J 215      37.853 -15.627 131.869  1.00 90.26           N  
ATOM   1703  N   ILE J 216      36.576 -11.527 128.641  1.00 92.09           N  
ATOM   1704  CA  ILE J 216      35.247 -10.932 128.541  1.00 92.50           C  
ATOM   1705  C   ILE J 216      34.235 -11.888 127.912  1.00 93.16           C  
ATOM   1706  O   ILE J 216      34.563 -12.736 127.075  1.00 93.52           O  
ATOM   1707  CB  ILE J 216      35.276  -9.574 127.806  1.00 91.60           C  
ATOM   1708  CG1 ILE J 216      35.721  -9.725 126.328  1.00 89.85           C  
ATOM   1709  CG2 ILE J 216      36.152  -8.576 128.578  1.00 88.59           C  
ATOM   1710  CD1 ILE J 216      35.516  -8.461 125.493  1.00 87.34           C  
ATOM   1711  N   LYS J 217      32.976 -11.708 128.283  1.00 92.42           N  
ATOM   1712  CA  LYS J 217      31.816 -12.372 127.687  1.00 91.70           C  
ATOM   1713  C   LYS J 217      31.323 -11.529 126.508  1.00 90.52           C  
ATOM   1714  O   LYS J 217      30.868 -10.406 126.708  1.00 89.53           O  
ATOM   1715  CB  LYS J 217      30.769 -12.546 128.800  1.00 89.81           C  
ATOM   1716  CG  LYS J 217      29.477 -13.220 128.338  0.98 83.90           C  
ATOM   1717  CD  LYS J 217      28.539 -13.462 129.542  0.98 80.16           C  
ATOM   1718  CE  LYS J 217      28.051 -12.134 130.163  0.97 73.43           C  
ATOM   1719  NZ  LYS J 217      28.099 -12.126 131.643  0.97 67.80           N  
ATOM   1720  N   VAL J 218      31.390 -12.062 125.291  1.00 90.10           N  
ATOM   1721  CA  VAL J 218      30.975 -11.345 124.075  1.00 89.30           C  
ATOM   1722  C   VAL J 218      29.470 -11.501 123.871  1.00 86.98           C  
ATOM   1723  O   VAL J 218      28.990 -12.528 123.379  1.00 85.06           O  
ATOM   1724  CB  VAL J 218      31.785 -11.786 122.841  1.00 89.02           C  
ATOM   1725  CG1 VAL J 218      31.439 -10.897 121.634  1.00 84.76           C  
ATOM   1726  CG2 VAL J 218      33.294 -11.689 123.084  1.00 84.62           C  
ATOM   1727  N   THR J 219      28.714 -10.489 124.269  1.00 82.79           N  
ATOM   1728  CA  THR J 219      27.238 -10.503 124.229  1.00 80.02           C  
ATOM   1729  C   THR J 219      26.627  -9.311 123.502  1.00 77.92           C  
ATOM   1730  O   THR J 219      25.546  -9.458 122.924  1.00 74.37           O  
ATOM   1731  CB  THR J 219      26.645 -10.606 125.635  0.99 78.25           C  
ATOM   1732  OG1 THR J 219      27.157  -9.610 126.501  0.99 72.94           O  
ATOM   1733  CG2 THR J 219      26.942 -11.953 126.287  0.99 70.61           C  
ATOM   1734  N   THR J 220      27.297  -8.173 123.466  1.00 79.33           N  
ATOM   1735  CA  THR J 220      26.809  -6.919 122.863  1.00 78.58           C  
ATOM   1736  C   THR J 220      27.655  -6.505 121.645  1.00 78.75           C  
ATOM   1737  O   THR J 220      28.763  -7.009 121.455  1.00 79.13           O  
ATOM   1738  CB  THR J 220      26.761  -5.792 123.906  1.00 77.87           C  
ATOM   1739  OG1 THR J 220      28.062  -5.375 124.248  0.99 75.15           O  
ATOM   1740  CG2 THR J 220      26.032  -6.169 125.201  0.99 73.82           C  
ATOM   1741  N   PRO J 221      27.186  -5.562 120.794  1.00 76.57           N  
ATOM   1742  CA  PRO J 221      28.010  -4.975 119.730  1.00 75.42           C  
ATOM   1743  C   PRO J 221      29.265  -4.285 120.268  1.00 76.62           C  
ATOM   1744  O   PRO J 221      30.320  -4.329 119.632  1.00 76.10           O  
ATOM   1745  CB  PRO J 221      27.109  -3.959 119.022  1.00 73.07           C  
ATOM   1746  CG  PRO J 221      25.704  -4.478 119.292  1.00 71.70           C  
ATOM   1747  CD  PRO J 221      25.830  -5.057 120.699  0.99 74.76           C  
ATOM   1748  N   TYR J 222      29.164  -3.677 121.446  0.99 78.95           N  
ATOM   1749  CA  TYR J 222      30.313  -3.129 122.163  1.00 79.40           C  
ATOM   1750  C   TYR J 222      31.338  -4.230 122.466  1.00 79.32           C  
ATOM   1751  O   TYR J 222      32.499  -4.104 122.071  1.00 78.55           O  
ATOM   1752  CB  TYR J 222      29.820  -2.436 123.439  1.00 79.67           C  
ATOM   1753  CG  TYR J 222      30.945  -2.007 124.357  0.99 78.75           C  
ATOM   1754  CD1 TYR J 222      31.328  -2.817 125.448  0.99 73.68           C  
ATOM   1755  CD2 TYR J 222      31.644  -0.808 124.095  0.99 72.97           C  
ATOM   1756  CE1 TYR J 222      32.397  -2.442 126.271  0.99 71.70           C  
ATOM   1757  CE2 TYR J 222      32.716  -0.420 124.911  0.99 71.65           C  
ATOM   1758  CZ  TYR J 222      33.091  -1.243 125.995  0.99 76.87           C  
ATOM   1759  OH  TYR J 222      34.153  -0.876 126.792  0.99 74.36           O  
ATOM   1760  N   ASP J 223      30.901  -5.343 123.046  1.00 83.92           N  
ATOM   1761  CA  ASP J 223      31.794  -6.460 123.365  1.00 85.01           C  
ATOM   1762  C   ASP J 223      32.475  -7.015 122.112  1.00 84.93           C  
ATOM   1763  O   ASP J 223      33.648  -7.378 122.155  1.00 86.01           O  
ATOM   1764  CB  ASP J 223      31.032  -7.622 124.022  1.00 85.14           C  
ATOM   1765  CG  ASP J 223      30.205  -7.231 125.242  0.99 84.41           C  
ATOM   1766  OD1 ASP J 223      30.629  -6.322 125.989  0.99 79.41           O  
ATOM   1767  OD2 ASP J 223      29.103  -7.817 125.371  0.99 79.26           O  
ATOM   1768  N   LEU J 224      31.779  -7.049 120.974  0.99 82.67           N  
ATOM   1769  CA  LEU J 224      32.341  -7.522 119.708  0.99 81.55           C  
ATOM   1770  C   LEU J 224      33.461  -6.594 119.206  0.99 80.82           C  
ATOM   1771  O   LEU J 224      34.493  -7.078 118.734  0.99 81.39           O  
ATOM   1772  CB  LEU J 224      31.205  -7.674 118.678  0.99 80.98           C  
ATOM   1773  CG  LEU J 224      31.655  -8.351 117.362  0.98 76.62           C  
ATOM   1774  CD1 LEU J 224      32.085  -9.806 117.572  0.98 71.51           C  
ATOM   1775  CD2 LEU J 224      30.503  -8.338 116.361  0.98 71.05           C  
ATOM   1776  N   LYS J 225      33.307  -5.276 119.339  0.99 81.36           N  
ATOM   1777  CA  LYS J 225      34.383  -4.321 119.021  0.99 79.20           C  
ATOM   1778  C   LYS J 225      35.567  -4.460 119.981  0.99 79.80           C  
ATOM   1779  O   LYS J 225      36.708  -4.485 119.524  0.99 80.15           O  
ATOM   1780  CB  LYS J 225      33.861  -2.871 119.001  0.99 77.20           C  
ATOM   1781  CG  LYS J 225      33.028  -2.578 117.743  0.93 68.84           C  
ATOM   1782  CD  LYS J 225      32.706  -1.082 117.626  0.92 64.40           C  
ATOM   1783  CE  LYS J 225      31.851  -0.810 116.383  0.91 54.64           C  
ATOM   1784  NZ  LYS J 225      31.486   0.620 116.249  0.91 49.18           N  
ATOM   1785  N   VAL J 226      35.305  -4.617 121.271  0.99 83.00           N  
ATOM   1786  CA  VAL J 226      36.348  -4.891 122.274  0.99 83.64           C  
ATOM   1787  C   VAL J 226      37.068  -6.206 121.953  0.99 83.18           C  
ATOM   1788  O   VAL J 226      38.295  -6.235 121.921  0.99 83.79           O  
ATOM   1789  CB  VAL J 226      35.755  -4.906 123.697  0.99 84.31           C  
ATOM   1790  CG1 VAL J 226      36.800  -5.287 124.742  0.99 80.35           C  
ATOM   1791  CG2 VAL J 226      35.200  -3.530 124.077  0.99 80.40           C  
ATOM   1792  N   ALA J 227      36.337  -7.258 121.618  0.99 86.37           N  
ATOM   1793  CA  ALA J 227      36.904  -8.554 121.252  0.99 87.11           C  
ATOM   1794  C   ALA J 227      37.804  -8.473 120.006  0.99 85.14           C  
ATOM   1795  O   ALA J 227      38.913  -9.011 120.001  0.99 84.56           O  
ATOM   1796  CB  ALA J 227      35.745  -9.540 121.052  0.99 88.19           C  
ATOM   1797  N   ASN J 228      37.388  -7.733 118.975  0.99 85.22           N  
ATOM   1798  CA  ASN J 228      38.241  -7.464 117.812  0.99 81.50           C  
ATOM   1799  C   ASN J 228      39.500  -6.670 118.187  0.99 79.69           C  
ATOM   1800  O   ASN J 228      40.574  -6.943 117.654  0.99 77.05           O  
ATOM   1801  CB  ASN J 228      37.434  -6.744 116.721  0.99 80.07           C  
ATOM   1802  CG  ASN J 228      36.640  -7.721 115.867  0.98 76.43           C  
ATOM   1803  OD1 ASN J 228      37.194  -8.417 115.034  0.98 69.79           O  
ATOM   1804  ND2 ASN J 228      35.344  -7.795 116.045  0.98 68.09           N  
ATOM   1805  N   ALA J 229      39.408  -5.718 119.120  0.98 81.33           N  
ATOM   1806  CA  ALA J 229      40.570  -4.982 119.611  0.98 77.36           C  
ATOM   1807  C   ALA J 229      41.542  -5.886 120.384  0.98 76.24           C  
ATOM   1808  O   ALA J 229      42.752  -5.749 120.217  0.98 74.41           O  
ATOM   1809  CB  ALA J 229      40.102  -3.806 120.473  0.98 75.95           C  
ATOM   1810  N   ILE J 230      41.026  -6.820 121.173  0.97 81.63           N  
ATOM   1811  CA  ILE J 230      41.829  -7.813 121.908  0.97 81.38           C  
ATOM   1812  C   ILE J 230      42.614  -8.691 120.923  0.97 78.85           C  
ATOM   1813  O   ILE J 230      43.828  -8.794 121.043  0.97 77.76           O  
ATOM   1814  CB  ILE J 230      40.936  -8.658 122.853  0.97 82.89           C  
ATOM   1815  CG1 ILE J 230      40.389  -7.784 124.012  0.96 82.94           C  
ATOM   1816  CG2 ILE J 230      41.709  -9.859 123.427  0.96 82.63           C  
ATOM   1817  CD1 ILE J 230      39.223  -8.433 124.777  0.96 80.28           C  
ATOM   1818  N   ILE J 231      41.940  -9.261 119.921  0.95 80.77           N  
ATOM   1819  CA  ILE J 231      42.587 -10.134 118.923  0.95 80.01           C  
ATOM   1820  C   ILE J 231      43.624  -9.374 118.097  0.95 75.74           C  
ATOM   1821  O   ILE J 231      44.774  -9.792 118.022  0.95 71.72           O  
ATOM   1822  CB  ILE J 231      41.532 -10.828 118.028  0.95 79.25           C  
ATOM   1823  CG1 ILE J 231      40.980 -12.038 118.821  0.93 74.07           C  
ATOM   1824  CG2 ILE J 231      42.093 -11.249 116.659  0.93 72.43           C  
ATOM   1825  CD1 ILE J 231      40.305 -13.122 118.006  0.92 68.64           C  
ATOM   1826  N   ARG J 232      43.256  -8.238 117.509  0.77 73.29           N  
ATOM   1827  CA  ARG J 232      44.166  -7.454 116.652  0.77 69.32           C  
ATOM   1828  C   ARG J 232      45.320  -6.834 117.423  0.77 65.63           C  
ATOM   1829  O   ARG J 232      46.390  -6.626 116.863  0.77 61.13           O  
ATOM   1830  CB  ARG J 232      43.394  -6.339 115.951  0.78 66.55           C  
ATOM   1831  CG  ARG J 232      42.404  -6.887 114.924  0.68 59.85           C  
ATOM   1832  CD  ARG J 232      41.638  -5.727 114.298  0.67 57.14           C  
ATOM   1833  NE  ARG J 232      40.609  -6.211 113.372  0.68 50.93           N  
ATOM   1834  CZ  ARG J 232      39.829  -5.462 112.605  0.67 45.48           C  
ATOM   1835  NH1 ARG J 232      39.933  -4.163 112.592  0.65 42.81           N  
ATOM   1836  NH2 ARG J 232      38.933  -6.028 111.843  0.65 39.67           N  
ATOM   1837  N   GLY J 233      45.085  -6.524 118.683  0.57 64.11           N  
ATOM   1838  CA  GLY J 233      46.103  -5.972 119.561  0.56 60.16           C  
ATOM   1839  C   GLY J 233      47.062  -7.019 120.122  0.57 58.56           C  
ATOM   1840  O   GLY J 233      48.034  -6.612 120.753  0.57 53.67           O  
ATOM   1841  N   GLY J 234      46.790  -8.308 119.958  0.43 58.29           N  
ATOM   1842  CA  GLY J 234      47.592  -9.384 120.552  0.43 55.82           C  
ATOM   1843  C   GLY J 234      47.634  -9.350 122.083  0.44 55.41           C  
ATOM   1844  O   GLY J 234      48.571  -9.865 122.674  0.44 50.85           O  
ATOM   1845  N   ILE J 235      46.643  -8.733 122.741  0.33 49.67           N  
ATOM   1846  CA  ILE J 235      46.642  -8.541 124.210  0.33 50.20           C  
ATOM   1847  C   ILE J 235      46.704  -9.874 124.952  0.34 50.40           C  
ATOM   1848  O   ILE J 235      47.383  -9.986 125.967  0.34 46.83           O  
ATOM   1849  CB  ILE J 235      45.380  -7.781 124.678  0.33 47.57           C  
ATOM   1850  CG1 ILE J 235      45.363  -6.355 124.111  0.31 43.34           C  
ATOM   1851  CG2 ILE J 235      45.289  -7.718 126.221  0.31 42.24           C  
ATOM   1852  CD1 ILE J 235      44.089  -5.563 124.398  0.32 39.04           C  
ATOM   1853  N   ALA J 236      45.979 -10.871 124.458  0.23 44.99           N  
ATOM   1854  CA  ALA J 236      45.960 -12.199 125.065  0.23 45.04           C  
ATOM   1855  C   ALA J 236      47.302 -12.933 124.899  0.23 45.55           C  
ATOM   1856  O   ALA J 236      47.640 -13.780 125.724  0.23 42.86           O  
ATOM   1857  CB  ALA J 236      44.803 -12.986 124.452  0.21 43.09           C  
ATOM   1858  N   ASP J 237      48.081 -12.570 123.872  0.17 44.09           N  
ATOM   1859  CA  ASP J 237      49.393 -13.148 123.583  0.17 43.42           C  
ATOM   1860  C   ASP J 237      50.518 -12.439 124.357  0.17 42.52           C  
ATOM   1861  O   ASP J 237      51.519 -13.071 124.690  0.17 39.92           O  
ATOM   1862  CB  ASP J 237      49.647 -13.107 122.066  0.17 41.92           C  
ATOM   1863  CG  ASP J 237      48.625 -13.908 121.238  0.16 38.20           C  
ATOM   1864  OD1 ASP J 237      48.023 -14.864 121.780  0.16 35.62           O  
ATOM   1865  OD2 ASP J 237      48.445 -13.545 120.049  0.16 35.04           O  
ATOM   1866  N   ASP J 238      50.343 -11.161 124.726  0.13 35.17           N  
ATOM   1867  CA  ASP J 238      51.333 -10.390 125.502  0.12 34.84           C  
ATOM   1868  C   ASP J 238      51.621 -11.016 126.890  0.12 34.86           C  
ATOM   1869  O   ASP J 238      52.722 -10.878 127.427  0.12 33.12           O  
ATOM   1870  CB  ASP J 238      50.838  -8.936 125.688  0.12 33.60           C  
ATOM   1871  CG  ASP J 238      50.917  -8.034 124.443  0.12 30.57           C  
ATOM   1872  OD1 ASP J 238      51.750  -8.294 123.550  0.12 28.70           O  
ATOM   1873  OD2 ASP J 238      50.168  -7.014 124.413  0.12 28.51           O  
ATOM   1874  N   GLY J 239      50.650 -11.709 127.471  0.09 30.24           N  
ATOM   1875  CA  GLY J 239      50.835 -12.432 128.737  0.09 31.32           C  
ATOM   1876  C   GLY J 239      51.440 -13.831 128.573  0.09 32.25           C  
ATOM   1877  O   GLY J 239      52.185 -14.301 129.436  0.09 30.78           O  
ATOM   1878  N   GLY J 240      51.121 -14.501 127.477  0.06 26.83           N  
ATOM   1879  CA  GLY J 240      51.653 -15.822 127.150  0.07 27.87           C  
ATOM   1880  C   GLY J 240      52.879 -15.701 126.262  0.07 28.61           C  
ATOM   1881  O   GLY J 240      52.834 -15.062 125.217  0.07 27.50           O  
ATOM   1882  N   SER J 241      53.973 -16.351 126.627  0.05 24.52           N  
ATOM   1883  CA  SER J 241      55.249 -16.341 125.901  0.05 25.46           C  
ATOM   1884  C   SER J 241      55.196 -17.035 124.524  0.06 26.03           C  
ATOM   1885  O   SER J 241      56.071 -17.841 124.190  0.06 25.08           O  
ATOM   1886  CB  SER J 241      56.333 -16.972 126.787  0.06 24.35           C  
ATOM   1887  OG  SER J 241      55.973 -18.305 127.108  0.05 21.99           O  
ATOM   1888  N   LEU J 242      54.202 -16.742 123.707  0.05 24.11           N  
ATOM   1889  CA  LEU J 242      54.203 -17.071 122.289  0.05 24.22           C  
ATOM   1890  C   LEU J 242      55.073 -16.049 121.559  0.05 24.60           C  
ATOM   1891  O   LEU J 242      54.596 -15.173 120.844  0.05 24.04           O  
ATOM   1892  CB  LEU J 242      52.760 -17.167 121.749  0.06 23.63           C  
ATOM   1893  CG  LEU J 242      52.074 -18.507 122.063  0.05 21.25           C  
ATOM   1894  CD1 LEU J 242      50.586 -18.410 121.741  0.05 19.45           C  
ATOM   1895  CD2 LEU J 242      52.655 -19.663 121.243  0.05 20.83           C  
ATOM   1896  N   VAL J 243      56.391 -16.168 121.748  0.04 20.86           N  
ATOM   1897  CA  VAL J 243      57.367 -15.500 120.886  0.04 20.54           C  
ATOM   1898  C   VAL J 243      57.262 -16.165 119.513  0.04 21.00           C  
ATOM   1899  O   VAL J 243      57.638 -17.334 119.392  0.04 20.36           O  
ATOM   1900  CB  VAL J 243      58.800 -15.619 121.444  0.04 19.71           C  
ATOM   1901  CG1 VAL J 243      59.812 -14.892 120.554  0.04 17.27           C  
ATOM   1902  CG2 VAL J 243      58.902 -15.030 122.860  0.04 18.12           C  
ATOM   1903  N   PRO J 244      56.801 -15.468 118.464  0.03 20.82           N  
ATOM   1904  CA  PRO J 244      56.869 -15.993 117.112  0.03 21.58           C  
ATOM   1905  C   PRO J 244      58.337 -15.989 116.677  0.03 22.52           C  
ATOM   1906  O   PRO J 244      58.864 -14.989 116.189  0.03 21.80           O  
ATOM   1907  CB  PRO J 244      55.948 -15.091 116.280  0.03 20.75           C  
ATOM   1908  CG  PRO J 244      55.988 -13.753 117.021  0.03 20.53           C  
ATOM   1909  CD  PRO J 244      56.216 -14.153 118.482  0.03 22.97           C  
ATOM   1910  N   ARG J 245      59.037 -17.117 116.889  0.03 21.08           N  
ATOM   1911  CA  ARG J 245      60.471 -17.240 116.564  0.03 21.18           C  
ATOM   1912  C   ARG J 245      60.781 -17.145 115.067  0.03 21.65           C  
ATOM   1913  O   ARG J 245      61.941 -16.946 114.720  0.03 20.46           O  
ATOM   1914  CB  ARG J 245      61.037 -18.576 117.088  0.03 20.81           C  
ATOM   1915  CG  ARG J 245      61.477 -18.538 118.547  0.03 18.54           C  
ATOM   1916  CD  ARG J 245      62.203 -19.841 118.889  0.03 16.98           C  
ATOM   1917  NE  ARG J 245      62.719 -19.846 120.261  0.03 15.16           N  
ATOM   1918  CZ  ARG J 245      63.456 -20.806 120.811  0.03 14.07           C  
ATOM   1919  NH1 ARG J 245      63.798 -21.868 120.140  0.03 14.10           N  
ATOM   1920  NH2 ARG J 245      63.864 -20.706 122.046  0.03 13.04           N  
ATOM   1921  N   GLY J 246      59.824 -17.359 114.194  0.02 19.41           N  
ATOM   1922  CA  GLY J 246      60.136 -17.879 112.853  0.02 20.73           C  
ATOM   1923  C   GLY J 246      60.836 -16.936 111.873  0.02 21.33           C  
ATOM   1924  O   GLY J 246      61.787 -17.358 111.217  0.02 20.06           O  
ATOM   1925  N   SER J 247      60.383 -15.707 111.715  0.02 19.64           N  
ATOM   1926  CA  SER J 247      60.665 -14.953 110.476  0.02 20.56           C  
ATOM   1927  C   SER J 247      62.042 -14.290 110.386  0.02 20.89           C  
ATOM   1928  O   SER J 247      62.467 -13.941 109.288  0.02 19.67           O  
ATOM   1929  CB  SER J 247      59.567 -13.912 110.233  0.02 19.89           C  
ATOM   1930  OG  SER J 247      59.433 -13.078 111.368  0.02 17.77           O  
ATOM   1931  N   ALA J 248      62.759 -14.120 111.498  0.02 20.54           N  
ATOM   1932  CA  ALA J 248      64.021 -13.368 111.486  0.02 20.45           C  
ATOM   1933  C   ALA J 248      65.178 -14.097 110.778  0.02 21.53           C  
ATOM   1934  O   ALA J 248      66.093 -13.444 110.273  0.02 20.84           O  
ATOM   1935  CB  ALA J 248      64.390 -13.003 112.927  0.02 19.70           C  
ATOM   1936  N   ALA J 249      65.157 -15.424 110.746  0.02 21.19           N  
ATOM   1937  CA  ALA J 249      66.302 -16.187 110.240  0.02 20.88           C  
ATOM   1938  C   ALA J 249      66.457 -16.128 108.712  0.02 21.77           C  
ATOM   1939  O   ALA J 249      67.579 -16.121 108.209  0.02 21.16           O  
ATOM   1940  CB  ALA J 249      66.189 -17.630 110.746  0.01 20.48           C  
ATOM   1941  N   ALA J 250      65.350 -16.041 107.976  0.01 22.69           N  
ATOM   1942  CA  ALA J 250      65.394 -16.136 106.513  0.01 22.88           C  
ATOM   1943  C   ALA J 250      66.064 -14.930 105.832  0.01 23.60           C  
ATOM   1944  O   ALA J 250      66.614 -15.062 104.742  0.01 22.84           O  
ATOM   1945  CB  ALA J 250      63.964 -16.343 106.003  0.01 22.79           C  
ATOM   1946  N   ALA J 251      66.033 -13.756 106.460  0.01 22.67           N  
ATOM   1947  CA  ALA J 251      66.591 -12.548 105.849  0.01 22.59           C  
ATOM   1948  C   ALA J 251      68.127 -12.540 105.806  0.01 23.60           C  
ATOM   1949  O   ALA J 251      68.710 -11.875 104.950  0.01 22.80           O  
ATOM   1950  CB  ALA J 251      66.041 -11.328 106.595  0.01 22.19           C  
ATOM   1951  N   LEU J 252      68.786 -13.245 106.732  0.01 23.37           N  
ATOM   1952  CA  LEU J 252      70.250 -13.218 106.838  0.01 23.30           C  
ATOM   1953  C   LEU J 252      70.963 -14.098 105.805  0.01 23.76           C  
ATOM   1954  O   LEU J 252      72.037 -13.723 105.336  0.01 22.96           O  
ATOM   1955  CB  LEU J 252      70.664 -13.583 108.276  0.01 23.04           C  
ATOM   1956  CG  LEU J 252      70.861 -12.343 109.167  0.01 20.48           C  
ATOM   1957  CD1 LEU J 252      70.783 -12.728 110.639  0.01 19.22           C  
ATOM   1958  CD2 LEU J 252      72.224 -11.686 108.915  0.01 21.71           C  
ATOM   1959  N   GLU J 253      70.373 -15.234 105.429  0.01 23.80           N  
ATOM   1960  CA  GLU J 253      71.065 -16.156 104.516  0.01 24.12           C  
ATOM   1961  C   GLU J 253      71.224 -15.608 103.097  0.01 24.08           C  
ATOM   1962  O   GLU J 253      72.233 -15.851 102.447  0.01 22.54           O  
ATOM   1963  CB  GLU J 253      70.367 -17.519 104.482  0.01 24.14           C  
ATOM   1964  CG  GLU J 253      70.673 -18.351 105.734  0.01 21.58           C  
ATOM   1965  CD  GLU J 253      70.177 -19.800 105.649  0.01 19.48           C  
ATOM   1966  OE1 GLU J 253      70.698 -20.631 106.432  0.01 17.59           O  
ATOM   1967  OE2 GLU J 253      69.292 -20.084 104.816  0.01 20.36           O  
ATOM   1968  N   HIS J 254      70.270 -14.810 102.627  0.01 22.78           N  
ATOM   1969  CA  HIS J 254      70.340 -14.316 101.245  0.01 23.09           C  
ATOM   1970  C   HIS J 254      71.484 -13.334 100.984  0.01 23.16           C  
ATOM   1971  O   HIS J 254      71.949 -13.239  99.847  0.01 22.34           O  
ATOM   1972  CB  HIS J 254      68.987 -13.730 100.820  0.01 23.21           C  
ATOM   1973  CG  HIS J 254      68.139 -14.745 100.109  0.01 21.30           C  
ATOM   1974  ND1 HIS J 254      68.505 -15.430  98.970  0.01 19.93           N  
ATOM   1975  CD2 HIS J 254      66.880 -15.178 100.447  0.01 20.04           C  
ATOM   1976  CE1 HIS J 254      67.504 -16.258  98.633  0.01 18.98           C  
ATOM   1977  NE2 HIS J 254      66.499 -16.130  99.509  0.01 19.47           N  
ATOM   1978  N   HIS J 255      71.954 -12.618 102.002  0.00 22.42           N  
ATOM   1979  CA  HIS J 255      72.987 -11.605 101.765  0.01 23.04           C  
ATOM   1980  C   HIS J 255      74.392 -12.171 101.548  0.01 23.22           C  
ATOM   1981  O   HIS J 255      75.210 -11.516 100.898  0.01 22.35           O  
ATOM   1982  CB  HIS J 255      72.962 -10.549 102.878  0.01 22.98           C  
ATOM   1983  CG  HIS J 255      72.223  -9.311 102.460  0.01 20.89           C  
ATOM   1984  ND1 HIS J 255      72.523  -8.533 101.363  0.01 19.47           N  
ATOM   1985  CD2 HIS J 255      71.131  -8.739 103.066  0.01 19.68           C  
ATOM   1986  CE1 HIS J 255      71.636  -7.525 101.304  0.00 18.69           C  
ATOM   1987  NE2 HIS J 255      70.776  -7.619 102.326  0.01 19.28           N  
ATOM   1988  N   HIS J 256      74.686 -13.354 102.079  0.00 23.61           N  
ATOM   1989  CA  HIS J 256      76.073 -13.832 102.041  0.00 23.98           C  
ATOM   1990  C   HIS J 256      76.514 -14.420 100.700  0.00 23.96           C  
ATOM   1991  O   HIS J 256      77.704 -14.371 100.387  0.00 23.17           O  
ATOM   1992  CB  HIS J 256      76.340 -14.795 103.205  0.00 24.18           C  
ATOM   1993  CG  HIS J 256      77.007 -14.100 104.359  0.00 22.23           C  
ATOM   1994  ND1 HIS J 256      78.200 -13.410 104.291  0.00 20.94           N  
ATOM   1995  CD2 HIS J 256      76.570 -14.011 105.660  0.00 21.03           C  
ATOM   1996  CE1 HIS J 256      78.471 -12.911 105.508  0.00 19.90           C  
ATOM   1997  NE2 HIS J 256      77.503 -13.260 106.367  0.00 20.42           N  
ATOM   1998  N   HIS J 257      75.587 -14.950  99.912  0.00 25.06           N  
ATOM   1999  CA  HIS J 257      76.008 -15.686  98.711  0.00 25.57           C  
ATOM   2000  C   HIS J 257      76.477 -14.821  97.538  0.00 25.23           C  
ATOM   2001  O   HIS J 257      77.183 -15.328  96.668  0.00 24.36           O  
ATOM   2002  CB  HIS J 257      74.922 -16.687  98.296  0.00 26.02           C  
ATOM   2003  CG  HIS J 257      75.179 -18.051  98.873  0.00 23.94           C  
ATOM   2004  ND1 HIS J 257      76.320 -18.799  98.673  0.00 22.53           N  
ATOM   2005  CD2 HIS J 257      74.367 -18.777  99.709  0.00 22.61           C  
ATOM   2006  CE1 HIS J 257      76.205 -19.940  99.373  0.00 21.46           C  
ATOM   2007  NE2 HIS J 257      75.029 -19.960 100.015  0.00 21.90           N  
ATOM   2008  N   HIS J 258      76.132 -13.539  97.515  0.00 24.84           N  
ATOM   2009  CA  HIS J 258      76.466 -12.721  96.338  0.00 25.52           C  
ATOM   2010  C   HIS J 258      77.926 -12.276  96.238  0.00 25.16           C  
ATOM   2011  O   HIS J 258      78.351 -11.855  95.161  0.00 24.28           O  
ATOM   2012  CB  HIS J 258      75.506 -11.531  96.225  0.00 25.87           C  
ATOM   2013  CG  HIS J 258      74.346 -11.825  95.324  0.00 23.91           C  
ATOM   2014  ND1 HIS J 258      74.439 -12.256  94.016  0.00 22.59           N  
ATOM   2015  CD2 HIS J 258      73.011 -11.726  95.618  0.00 22.52           C  
ATOM   2016  CE1 HIS J 258      73.199 -12.422  93.536  0.00 21.53           C  
ATOM   2017  NE2 HIS J 258      72.306 -12.105  94.481  0.00 21.99           N  
ATOM   2018  N   HIS J 259      78.704 -12.336  97.317  0.00 24.73           N  
ATOM   2019  CA  HIS J 259      80.028 -11.700  97.272  0.00 25.18           C  
ATOM   2020  C   HIS J 259      81.142 -12.524  96.623  0.00 24.88           C  
ATOM   2021  O   HIS J 259      82.158 -11.937  96.245  0.00 23.99           O  
ATOM   2022  CB  HIS J 259      80.435 -11.225  98.672  0.00 25.42           C  
ATOM   2023  CG  HIS J 259      80.169  -9.760  98.879  0.00 23.51           C  
ATOM   2024  ND1 HIS J 259      80.633  -8.743  98.072  0.00 22.26           N  
ATOM   2025  CD2 HIS J 259      79.445  -9.167  99.884  0.00 22.16           C  
ATOM   2026  CE1 HIS J 259      80.193  -7.576  98.564  0.00 21.21           C  
ATOM   2027  NE2 HIS J 259      79.468  -7.795  99.673  0.00 21.74           N  
ATOM   2028  N   HIS J 260      81.013 -13.847  96.550  0.00 23.76           N  
ATOM   2029  CA  HIS J 260      82.223 -14.648  96.298  0.00 24.16           C  
ATOM   2030  C   HIS J 260      82.519 -15.016  94.844  0.00 23.86           C  
ATOM   2031  O   HIS J 260      83.650 -15.430  94.577  0.00 22.88           O  
ATOM   2032  CB  HIS J 260      82.275 -15.869  97.228  0.00 24.17           C  
ATOM   2033  CG  HIS J 260      83.183 -15.648  98.405  0.00 22.29           C  
ATOM   2034  ND1 HIS J 260      84.473 -15.173  98.343  0.00 20.96           N  
ATOM   2035  CD2 HIS J 260      82.904 -15.869  99.734  0.00 20.74           C  
ATOM   2036  CE1 HIS J 260      84.963 -15.095  99.590  0.00 19.97           C  
ATOM   2037  NE2 HIS J 260      84.035 -15.516 100.466  0.00 20.58           N  
ATOM   2038  N   HIS J 261      81.588 -14.854  93.930  0.00 23.71           N  
ATOM   2039  CA  HIS J 261      81.883 -15.091  92.508  0.00 20.88           C  
ATOM   2040  C   HIS J 261      81.713 -13.841  91.677  0.00 19.05           C  
ATOM   2041  O   HIS J 261      80.693 -13.129  91.882  0.00 16.99           O  
ATOM   2042  CB  HIS J 261      81.076 -16.277  91.970  0.00 20.71           C  
ATOM   2043  CG  HIS J 261      81.775 -17.599  92.192  0.00 20.00           C  
ATOM   2044  ND1 HIS J 261      83.088 -17.858  91.890  0.00 18.80           N  
ATOM   2045  CD2 HIS J 261      81.262 -18.757  92.705  0.00 18.66           C  
ATOM   2046  CE1 HIS J 261      83.375 -19.120  92.215  0.00 19.45           C  
ATOM   2047  NE2 HIS J 261      82.278 -19.709  92.719  0.00 20.44           N  
ATOM   2048  OXT HIS J 261      82.645 -13.610  90.847  0.00 18.50           O  
TER    2049      HIS J 261                                                      
ATOM   2050  N   MET Q   1     -12.158 -48.436 113.837  0.97 94.31           N  
ATOM   2051  CA  MET Q   1     -10.802 -48.773 113.363  0.97 96.49           C  
ATOM   2052  C   MET Q   1     -10.121 -47.542 112.785  0.97 97.41           C  
ATOM   2053  O   MET Q   1     -10.783 -46.550 112.474  0.97 96.68           O  
ATOM   2054  CB  MET Q   1     -10.860 -49.911 112.338  0.97 93.96           C  
ATOM   2055  CG  MET Q   1     -11.353 -51.225 112.952  0.96 88.11           C  
ATOM   2056  SD  MET Q   1     -11.445 -52.554 111.745  0.95 86.63           S  
ATOM   2057  CE  MET Q   1     -11.972 -53.916 112.821  0.94 76.24           C  
ATOM   2058  N   LYS Q   2      -8.787 -47.579 112.658  1.00 97.28           N  
ATOM   2059  CA  LYS Q   2      -7.984 -46.455 112.171  1.00 97.82           C  
ATOM   2060  C   LYS Q   2      -7.251 -46.879 110.903  1.00 98.01           C  
ATOM   2061  O   LYS Q   2      -6.504 -47.863 110.915  1.00 97.87           O  
ATOM   2062  CB  LYS Q   2      -7.001 -45.982 113.249  1.00 97.28           C  
ATOM   2063  CG  LYS Q   2      -7.707 -45.620 114.566  0.99 96.00           C  
ATOM   2064  CD  LYS Q   2      -6.686 -45.272 115.659  0.99 94.15           C  
ATOM   2065  CE  LYS Q   2      -7.365 -45.144 117.032  0.99 90.13           C  
ATOM   2066  NZ  LYS Q   2      -7.654 -46.471 117.632  0.98 85.22           N  
ATOM   2067  N   TYR Q   3      -7.453 -46.143 109.830  1.00 98.28           N  
ATOM   2068  CA  TYR Q   3      -6.864 -46.424 108.531  1.00 98.47           C  
ATOM   2069  C   TYR Q   3      -5.919 -45.305 108.106  1.00 98.61           C  
ATOM   2070  O   TYR Q   3      -6.138 -44.131 108.414  1.00 98.57           O  
ATOM   2071  CB  TYR Q   3      -7.977 -46.643 107.495  1.00 98.41           C  
ATOM   2072  CG  TYR Q   3      -8.882 -47.822 107.808  1.00 98.41           C  
ATOM   2073  CD1 TYR Q   3      -8.531 -49.114 107.378  1.00 88.34           C  
ATOM   2074  CD2 TYR Q   3     -10.075 -47.630 108.542  1.00 89.00           C  
ATOM   2075  CE1 TYR Q   3      -9.359 -50.210 107.665  1.00 89.26           C  
ATOM   2076  CE2 TYR Q   3     -10.912 -48.720 108.837  1.00 88.61           C  
ATOM   2077  CZ  TYR Q   3     -10.549 -50.007 108.394  1.00 97.85           C  
ATOM   2078  OH  TYR Q   3     -11.361 -51.084 108.672  0.99 96.98           O  
ATOM   2079  N   ALA Q   4      -4.872 -45.662 107.361  1.00 98.56           N  
ATOM   2080  CA  ALA Q   4      -4.011 -44.711 106.674  1.00 98.59           C  
ATOM   2081  C   ALA Q   4      -4.240 -44.794 105.161  1.00 98.56           C  
ATOM   2082  O   ALA Q   4      -4.252 -45.884 104.588  1.00 98.32           O  
ATOM   2083  CB  ALA Q   4      -2.549 -44.973 107.054  1.00 98.35           C  
ATOM   2084  N   GLY Q   5      -4.391 -43.655 104.512  1.00 98.53           N  
ATOM   2085  CA  GLY Q   5      -4.533 -43.528 103.065  1.00 98.42           C  
ATOM   2086  C   GLY Q   5      -3.377 -42.726 102.471  1.00 98.42           C  
ATOM   2087  O   GLY Q   5      -3.324 -41.508 102.638  1.00 98.09           O  
ATOM   2088  N   ILE Q   6      -2.455 -43.391 101.784  1.00 98.19           N  
ATOM   2089  CA  ILE Q   6      -1.294 -42.754 101.150  1.00 98.13           C  
ATOM   2090  C   ILE Q   6      -1.660 -42.372  99.712  1.00 97.80           C  
ATOM   2091  O   ILE Q   6      -1.846 -43.232  98.847  1.00 97.22           O  
ATOM   2092  CB  ILE Q   6      -0.053 -43.673 101.216  1.00 97.82           C  
ATOM   2093  CG1 ILE Q   6       0.252 -44.194 102.647  1.00 95.38           C  
ATOM   2094  CG2 ILE Q   6       1.176 -42.945 100.643  1.00 95.43           C  
ATOM   2095  CD1 ILE Q   6       0.451 -43.114 103.720  0.99 87.37           C  
ATOM   2096  N   LEU Q   7      -1.755 -41.085  99.447  1.00 97.29           N  
ATOM   2097  CA  LEU Q   7      -2.213 -40.533  98.180  1.00 96.62           C  
ATOM   2098  C   LEU Q   7      -1.055 -40.466  97.176  1.00 95.77           C  
ATOM   2099  O   LEU Q   7      -0.306 -39.489  97.109  1.00 94.68           O  
ATOM   2100  CB  LEU Q   7      -2.888 -39.169  98.404  1.00 96.25           C  
ATOM   2101  CG  LEU Q   7      -3.988 -39.142  99.494  1.00 95.84           C  
ATOM   2102  CD1 LEU Q   7      -4.584 -37.742  99.557  1.00 92.41           C  
ATOM   2103  CD2 LEU Q   7      -5.110 -40.141  99.240  1.00 92.64           C  
ATOM   2104  N   ALA Q   8      -0.932 -41.522  96.393  0.99 94.35           N  
ATOM   2105  CA  ALA Q   8       0.043 -41.674  95.318  0.99 92.60           C  
ATOM   2106  C   ALA Q   8      -0.638 -41.824  93.940  0.99 90.17           C  
ATOM   2107  O   ALA Q   8      -0.024 -42.310  92.990  0.99 86.37           O  
ATOM   2108  CB  ALA Q   8       0.955 -42.860  95.677  0.99 91.80           C  
ATOM   2109  N   GLY Q   9      -1.905 -41.431  93.824  0.94 84.51           N  
ATOM   2110  CA  GLY Q   9      -2.725 -41.598  92.617  0.93 80.96           C  
ATOM   2111  C   GLY Q   9      -2.519 -40.548  91.529  0.93 78.34           C  
ATOM   2112  O   GLY Q   9      -3.030 -40.706  90.422  0.93 72.27           O  
ATOM   2113  N   GLY Q  10      -1.784 -39.483  91.828  0.80 78.24           N  
ATOM   2114  CA  GLY Q  10      -1.563 -38.384  90.884  0.80 74.39           C  
ATOM   2115  C   GLY Q  10      -0.769 -38.823  89.659  0.80 71.71           C  
ATOM   2116  O   GLY Q  10       0.367 -39.286  89.764  0.80 66.73           O  
ATOM   2117  N   ILE Q  11      -1.359 -38.620  88.496  0.54 60.74           N  
ATOM   2118  CA  ILE Q  11      -0.660 -38.685  87.210  0.54 58.64           C  
ATOM   2119  C   ILE Q  11      -0.136 -37.268  86.918  0.54 57.70           C  
ATOM   2120  O   ILE Q  11      -0.816 -36.278  87.190  0.54 52.20           O  
ATOM   2121  CB  ILE Q  11      -1.603 -39.247  86.115  0.54 54.50           C  
ATOM   2122  CG1 ILE Q  11      -2.192 -40.619  86.545  0.51 49.19           C  
ATOM   2123  CG2 ILE Q  11      -0.841 -39.388  84.791  0.50 46.71           C  
ATOM   2124  CD1 ILE Q  11      -3.150 -41.259  85.526  0.50 42.88           C  
ATOM   2125  N   GLY Q  12       1.085 -37.148  86.380  0.33 46.83           N  
ATOM   2126  CA  GLY Q  12       1.586 -35.860  85.890  0.32 45.44           C  
ATOM   2127  C   GLY Q  12       0.752 -35.348  84.699  0.33 45.04           C  
ATOM   2128  O   GLY Q  12      -0.416 -35.678  84.529  0.33 42.10           O  
ATOM   2129  N   SER Q  13       1.340 -34.555  83.847  0.34 41.53           N  
ATOM   2130  CA  SER Q  13       0.587 -33.947  82.745  0.33 40.65           C  
ATOM   2131  C   SER Q  13       0.052 -34.927  81.690  0.33 41.00           C  
ATOM   2132  O   SER Q  13       0.602 -36.003  81.469  0.33 38.02           O  
ATOM   2133  CB  SER Q  13       1.497 -32.983  82.043  0.32 37.37           C  
ATOM   2134  OG  SER Q  13       2.534 -33.765  81.503  0.30 34.33           O  
ATOM   2135  N   ARG Q  14      -0.938 -34.453  80.953  0.30 33.40           N  
ATOM   2136  CA  ARG Q  14      -1.690 -35.130  79.876  0.29 33.06           C  
ATOM   2137  C   ARG Q  14      -0.911 -35.485  78.585  0.30 34.10           C  
ATOM   2138  O   ARG Q  14      -1.529 -35.485  77.522  0.30 31.61           O  
ATOM   2139  CB  ARG Q  14      -2.885 -34.240  79.475  0.29 30.01           C  
ATOM   2140  CG  ARG Q  14      -3.994 -34.042  80.502  0.24 26.56           C  
ATOM   2141  CD  ARG Q  14      -5.089 -33.209  79.827  0.24 23.99           C  
ATOM   2142  NE  ARG Q  14      -6.263 -33.009  80.683  0.23 21.78           N  
ATOM   2143  CZ  ARG Q  14      -7.369 -32.350  80.347  0.22 20.11           C  
ATOM   2144  NH1 ARG Q  14      -7.496 -31.788  79.178  0.22 20.37           N  
ATOM   2145  NH2 ARG Q  14      -8.363 -32.248  81.186  0.21 19.44           N  
ATOM   2146  N   MET Q  15       0.362 -35.764  78.614  0.35 29.81           N  
ATOM   2147  CA  MET Q  15       1.003 -36.371  77.437  0.36 29.86           C  
ATOM   2148  C   MET Q  15       0.866 -37.895  77.509  0.35 31.42           C  
ATOM   2149  O   MET Q  15       0.895 -38.459  78.601  0.35 30.24           O  
ATOM   2150  CB  MET Q  15       2.458 -35.919  77.254  0.33 26.78           C  
ATOM   2151  CG  MET Q  15       2.564 -34.466  76.774  0.31 23.42           C  
ATOM   2152  SD  MET Q  15       4.191 -34.080  76.070  0.31 20.85           S  
ATOM   2153  CE  MET Q  15       4.076 -32.289  75.901  0.31 19.22           C  
ATOM   2154  N   GLY Q  16       0.760 -38.553  76.353  0.32 35.54           N  
ATOM   2155  CA  GLY Q  16       0.606 -40.015  76.242  0.32 35.08           C  
ATOM   2156  C   GLY Q  16       1.743 -40.833  76.859  0.32 35.97           C  
ATOM   2157  O   GLY Q  16       1.571 -42.011  77.170  0.32 33.66           O  
ATOM   2158  N   ASN Q  17       2.898 -40.214  77.106  0.42 38.97           N  
ATOM   2159  CA  ASN Q  17       3.907 -40.784  77.988  0.42 38.60           C  
ATOM   2160  C   ASN Q  17       3.337 -40.856  79.410  0.42 39.69           C  
ATOM   2161  O   ASN Q  17       3.046 -39.825  80.023  0.42 37.19           O  
ATOM   2162  CB  ASN Q  17       5.200 -39.951  77.934  0.42 35.59           C  
ATOM   2163  CG  ASN Q  17       6.070 -40.277  76.730  0.39 32.01           C  
ATOM   2164  OD1 ASN Q  17       5.994 -41.333  76.138  0.39 30.08           O  
ATOM   2165  ND2 ASN Q  17       6.972 -39.384  76.380  0.38 30.28           N  
ATOM   2166  N   VAL Q  18       3.223 -42.074  79.937  0.52 49.97           N  
ATOM   2167  CA  VAL Q  18       2.818 -42.316  81.326  0.53 50.84           C  
ATOM   2168  C   VAL Q  18       3.797 -41.583  82.239  0.53 53.24           C  
ATOM   2169  O   VAL Q  18       4.980 -41.921  82.252  0.53 50.24           O  
ATOM   2170  CB  VAL Q  18       2.794 -43.820  81.638  0.54 47.26           C  
ATOM   2171  CG1 VAL Q  18       2.342 -44.083  83.077  0.52 42.09           C  
ATOM   2172  CG2 VAL Q  18       1.820 -44.542  80.698  0.53 43.29           C  
ATOM   2173  N   PRO Q  19       3.358 -40.557  82.969  0.68 55.60           N  
ATOM   2174  CA  PRO Q  19       4.254 -39.751  83.771  0.69 56.97           C  
ATOM   2175  C   PRO Q  19       4.797 -40.563  84.943  0.69 60.83           C  
ATOM   2176  O   PRO Q  19       4.076 -41.344  85.566  0.69 58.05           O  
ATOM   2177  CB  PRO Q  19       3.436 -38.542  84.222  0.69 51.99           C  
ATOM   2178  CG  PRO Q  19       2.001 -39.056  84.185  0.69 49.08           C  
ATOM   2179  CD  PRO Q  19       1.998 -40.058  83.037  0.68 51.25           C  
ATOM   2180  N   LEU Q  20       6.073 -40.356  85.273  0.80 64.33           N  
ATOM   2181  CA  LEU Q  20       6.664 -40.919  86.477  0.81 67.11           C  
ATOM   2182  C   LEU Q  20       6.074 -40.217  87.711  0.81 69.85           C  
ATOM   2183  O   LEU Q  20       6.327 -39.021  87.891  0.81 68.31           O  
ATOM   2184  CB  LEU Q  20       8.188 -40.747  86.429  0.82 64.89           C  
ATOM   2185  CG  LEU Q  20       8.893 -41.248  87.706  0.79 59.63           C  
ATOM   2186  CD1 LEU Q  20       8.798 -42.768  87.855  0.79 54.92           C  
ATOM   2187  CD2 LEU Q  20      10.360 -40.831  87.674  0.79 56.55           C  
ATOM   2188  N   PRO Q  21       5.359 -40.926  88.587  0.90 72.61           N  
ATOM   2189  CA  PRO Q  21       4.960 -40.357  89.864  0.90 74.24           C  
ATOM   2190  C   PRO Q  21       6.192 -40.014  90.699  0.90 76.12           C  
ATOM   2191  O   PRO Q  21       7.107 -40.824  90.865  0.90 75.49           O  
ATOM   2192  CB  PRO Q  21       4.065 -41.403  90.525  0.90 72.17           C  
ATOM   2193  CG  PRO Q  21       3.571 -42.255  89.356  0.91 71.58           C  
ATOM   2194  CD  PRO Q  21       4.778 -42.242  88.418  0.91 73.98           C  
ATOM   2195  N   LYS Q  22       6.232 -38.818  91.258  0.89 75.45           N  
ATOM   2196  CA  LYS Q  22       7.414 -38.265  91.937  0.89 77.98           C  
ATOM   2197  C   LYS Q  22       7.796 -39.012  93.216  0.90 80.77           C  
ATOM   2198  O   LYS Q  22       8.953 -38.957  93.622  0.90 79.93           O  
ATOM   2199  CB  LYS Q  22       7.214 -36.767  92.194  0.91 73.99           C  
ATOM   2200  CG  LYS Q  22       7.150 -36.011  90.862  0.85 69.17           C  
ATOM   2201  CD  LYS Q  22       6.986 -34.503  91.032  0.84 62.95           C  
ATOM   2202  CE  LYS Q  22       6.910 -33.892  89.631  0.83 56.62           C  
ATOM   2203  NZ  LYS Q  22       6.789 -32.421  89.635  0.81 52.20           N  
ATOM   2204  N   GLN Q  23       6.882 -39.763  93.790  0.95 83.70           N  
ATOM   2205  CA  GLN Q  23       7.149 -40.624  94.942  0.95 86.43           C  
ATOM   2206  C   GLN Q  23       8.186 -41.736  94.676  0.94 87.29           C  
ATOM   2207  O   GLN Q  23       8.686 -42.324  95.638  0.94 87.21           O  
ATOM   2208  CB  GLN Q  23       5.846 -41.222  95.492  0.95 86.11           C  
ATOM   2209  CG  GLN Q  23       5.104 -42.226  94.588  0.93 83.77           C  
ATOM   2210  CD  GLN Q  23       4.066 -41.590  93.662  0.93 84.75           C  
ATOM   2211  OE1 GLN Q  23       4.036 -40.393  93.433  0.93 77.11           O  
ATOM   2212  NE2 GLN Q  23       3.177 -42.385  93.112  0.93 77.19           N  
ATOM   2213  N   PHE Q  24       8.525 -42.012  93.419  0.96 82.53           N  
ATOM   2214  CA  PHE Q  24       9.583 -42.967  93.066  0.97 82.99           C  
ATOM   2215  C   PHE Q  24      10.970 -42.326  92.906  0.96 82.13           C  
ATOM   2216  O   PHE Q  24      11.943 -43.039  92.661  0.96 81.68           O  
ATOM   2217  CB  PHE Q  24       9.184 -43.738  91.804  0.97 83.18           C  
ATOM   2218  CG  PHE Q  24       7.878 -44.500  91.920  0.96 83.64           C  
ATOM   2219  CD1 PHE Q  24       7.721 -45.490  92.906  0.96 76.66           C  
ATOM   2220  CD2 PHE Q  24       6.815 -44.226  91.039  0.96 76.01           C  
ATOM   2221  CE1 PHE Q  24       6.515 -46.199  93.014  0.96 75.58           C  
ATOM   2222  CE2 PHE Q  24       5.609 -44.932  91.136  0.96 75.37           C  
ATOM   2223  CZ  PHE Q  24       5.458 -45.919  92.128  0.96 80.60           C  
ATOM   2224  N   LEU Q  25      11.075 -41.017  93.064  0.98 80.14           N  
ATOM   2225  CA  LEU Q  25      12.373 -40.346  93.148  0.98 80.44           C  
ATOM   2226  C   LEU Q  25      13.114 -40.750  94.421  0.98 83.10           C  
ATOM   2227  O   LEU Q  25      12.514 -40.831  95.489  0.98 84.78           O  
ATOM   2228  CB  LEU Q  25      12.193 -38.822  93.138  0.98 78.11           C  
ATOM   2229  CG  LEU Q  25      11.955 -38.244  91.745  0.96 71.13           C  
ATOM   2230  CD1 LEU Q  25      11.552 -36.775  91.859  0.96 65.74           C  
ATOM   2231  CD2 LEU Q  25      13.250 -38.328  90.925  0.96 64.27           C  
ATOM   2232  N   ASP Q  26      14.434 -40.920  94.310  0.98 82.46           N  
ATOM   2233  CA  ASP Q  26      15.287 -41.207  95.456  0.98 82.33           C  
ATOM   2234  C   ASP Q  26      15.559 -39.954  96.295  0.98 82.76           C  
ATOM   2235  O   ASP Q  26      15.969 -38.898  95.795  0.98 82.48           O  
ATOM   2236  CB  ASP Q  26      16.608 -41.855  95.021  0.98 80.56           C  
ATOM   2237  CG  ASP Q  26      16.524 -43.369  94.813  0.97 76.40           C  
ATOM   2238  OD1 ASP Q  26      15.457 -43.974  95.085  0.96 69.58           O  
ATOM   2239  OD2 ASP Q  26      17.571 -43.927  94.415  0.96 70.46           O  
ATOM   2240  N   LEU Q  27      15.410 -40.147  97.585  0.99 84.20           N  
ATOM   2241  CA  LEU Q  27      15.840 -39.250  98.642  0.99 85.98           C  
ATOM   2242  C   LEU Q  27      16.784 -40.037  99.555  0.99 85.98           C  
ATOM   2243  O   LEU Q  27      16.361 -40.972 100.229  0.99 86.02           O  
ATOM   2244  CB  LEU Q  27      14.576 -38.728  99.349  0.99 86.11           C  
ATOM   2245  CG  LEU Q  27      14.867 -37.736 100.476  0.98 84.07           C  
ATOM   2246  CD1 LEU Q  27      15.520 -36.457  99.941  0.98 75.87           C  
ATOM   2247  CD2 LEU Q  27      13.550 -37.362 101.150  0.98 76.63           C  
ATOM   2248  N   ASP Q  28      18.057 -39.700  99.536  0.98 83.18           N  
ATOM   2249  CA  ASP Q  28      19.116 -40.416 100.257  0.99 82.37           C  
ATOM   2250  C   ASP Q  28      19.086 -41.947 100.037  0.98 82.83           C  
ATOM   2251  O   ASP Q  28      19.003 -42.737 100.975  0.98 80.45           O  
ATOM   2252  CB  ASP Q  28      19.135 -39.988 101.736  0.98 80.19           C  
ATOM   2253  CG  ASP Q  28      20.469 -40.292 102.412  0.97 75.48           C  
ATOM   2254  OD1 ASP Q  28      21.515 -40.150 101.729  0.96 67.99           O  
ATOM   2255  OD2 ASP Q  28      20.450 -40.591 103.626  0.96 67.59           O  
ATOM   2256  N   ASN Q  29      19.136 -42.369  98.777  0.99 81.41           N  
ATOM   2257  CA  ASN Q  29      19.105 -43.767  98.305  0.99 82.12           C  
ATOM   2258  C   ASN Q  29      17.805 -44.549  98.577  0.99 83.97           C  
ATOM   2259  O   ASN Q  29      17.789 -45.772  98.415  0.99 82.48           O  
ATOM   2260  CB  ASN Q  29      20.343 -44.547  98.794  0.98 80.08           C  
ATOM   2261  CG  ASN Q  29      21.636 -43.821  98.516  0.96 75.20           C  
ATOM   2262  OD1 ASN Q  29      21.993 -43.576  97.375  0.96 67.11           O  
ATOM   2263  ND2 ASN Q  29      22.363 -43.446  99.544  0.95 65.27           N  
ATOM   2264  N   LYS Q  30      16.736 -43.879  98.969  0.99 86.92           N  
ATOM   2265  CA  LYS Q  30      15.440 -44.507  99.236  0.99 88.49           C  
ATOM   2266  C   LYS Q  30      14.324 -43.682  98.581  0.99 89.36           C  
ATOM   2267  O   LYS Q  30      14.297 -42.470  98.784  0.99 89.78           O  
ATOM   2268  CB  LYS Q  30      15.276 -44.632 100.758  0.99 87.52           C  
ATOM   2269  CG  LYS Q  30      14.012 -45.406 101.157  0.98 85.22           C  
ATOM   2270  CD  LYS Q  30      13.771 -45.348 102.665  0.98 83.44           C  
ATOM   2271  CE  LYS Q  30      14.832 -46.076 103.478  0.98 78.87           C  
ATOM   2272  NZ  LYS Q  30      14.541 -45.972 104.920  0.97 73.89           N  
ATOM   2273  N   PRO Q  31      13.383 -44.295  97.855  1.00 89.36           N  
ATOM   2274  CA  PRO Q  31      12.269 -43.568  97.253  1.00 90.51           C  
ATOM   2275  C   PRO Q  31      11.465 -42.784  98.288  1.00 91.85           C  
ATOM   2276  O   PRO Q  31      11.195 -43.286  99.384  1.00 92.42           O  
ATOM   2277  CB  PRO Q  31      11.406 -44.622  96.554  1.00 89.71           C  
ATOM   2278  CG  PRO Q  31      12.405 -45.737  96.240  1.00 87.69           C  
ATOM   2279  CD  PRO Q  31      13.365 -45.680  97.425  1.00 89.13           C  
ATOM   2280  N   ILE Q  32      11.019 -41.607  97.905  1.00 91.18           N  
ATOM   2281  CA  ILE Q  32      10.173 -40.734  98.738  1.00 92.48           C  
ATOM   2282  C   ILE Q  32       8.969 -41.505  99.304  1.00 93.84           C  
ATOM   2283  O   ILE Q  32       8.664 -41.380 100.490  1.00 94.34           O  
ATOM   2284  CB  ILE Q  32       9.721 -39.510  97.908  1.00 91.63           C  
ATOM   2285  CG1 ILE Q  32      10.937 -38.611  97.551  1.00 89.16           C  
ATOM   2286  CG2 ILE Q  32       8.647 -38.698  98.653  1.00 88.64           C  
ATOM   2287  CD1 ILE Q  32      10.625 -37.523  96.514  0.99 83.64           C  
ATOM   2288  N   LEU Q  33       8.329 -42.357  98.500  1.00 94.37           N  
ATOM   2289  CA  LEU Q  33       7.234 -43.223  98.938  1.00 95.13           C  
ATOM   2290  C   LEU Q  33       7.622 -44.078 100.149  1.00 95.85           C  
ATOM   2291  O   LEU Q  33       6.827 -44.220 101.074  1.00 95.90           O  
ATOM   2292  CB  LEU Q  33       6.813 -44.133  97.766  1.00 95.04           C  
ATOM   2293  CG  LEU Q  33       5.722 -45.174  98.120  1.00 94.27           C  
ATOM   2294  CD1 LEU Q  33       4.401 -44.511  98.527  1.00 89.96           C  
ATOM   2295  CD2 LEU Q  33       5.459 -46.069  96.917  1.00 89.89           C  
ATOM   2296  N   ILE Q  34       8.824 -44.651 100.148  1.00 94.60           N  
ATOM   2297  CA  ILE Q  34       9.287 -45.525 101.226  1.00 94.88           C  
ATOM   2298  C   ILE Q  34       9.541 -44.711 102.498  1.00 95.41           C  
ATOM   2299  O   ILE Q  34       9.088 -45.118 103.563  1.00 95.59           O  
ATOM   2300  CB  ILE Q  34      10.520 -46.342 100.786  1.00 94.84           C  
ATOM   2301  CG1 ILE Q  34      10.239 -47.210  99.531  1.00 93.51           C  
ATOM   2302  CG2 ILE Q  34      11.042 -47.230 101.921  1.00 92.62           C  
ATOM   2303  CD1 ILE Q  34       9.105 -48.240  99.676  1.00 90.84           C  
ATOM   2304  N   HIS Q  35      10.168 -43.535 102.382  1.00 94.79           N  
ATOM   2305  CA  HIS Q  35      10.318 -42.620 103.520  1.00 94.72           C  
ATOM   2306  C   HIS Q  35       8.965 -42.258 104.149  1.00 95.39           C  
ATOM   2307  O   HIS Q  35       8.832 -42.288 105.370  1.00 95.32           O  
ATOM   2308  CB  HIS Q  35      11.014 -41.333 103.071  1.00 93.86           C  
ATOM   2309  CG  HIS Q  35      12.480 -41.472 102.830  1.00 93.35           C  
ATOM   2310  ND1 HIS Q  35      13.449 -41.521 103.822  1.00 83.36           N  
ATOM   2311  CD2 HIS Q  35      13.129 -41.437 101.621  1.00 83.12           C  
ATOM   2312  CE1 HIS Q  35      14.643 -41.514 103.224  1.00 85.47           C  
ATOM   2313  NE2 HIS Q  35      14.480 -41.459 101.895  1.00 87.06           N  
ATOM   2314  N   THR Q  36       7.970 -41.946 103.330  1.00 95.87           N  
ATOM   2315  CA  THR Q  36       6.615 -41.635 103.806  1.00 96.66           C  
ATOM   2316  C   THR Q  36       5.988 -42.848 104.489  1.00 96.91           C  
ATOM   2317  O   THR Q  36       5.524 -42.756 105.628  1.00 96.93           O  
ATOM   2318  CB  THR Q  36       5.727 -41.152 102.651  1.00 96.68           C  
ATOM   2319  OG1 THR Q  36       6.297 -40.010 102.051  1.00 94.37           O  
ATOM   2320  CG2 THR Q  36       4.328 -40.759 103.117  1.00 92.32           C  
ATOM   2321  N   LEU Q  37       6.025 -44.000 103.838  1.00 96.88           N  
ATOM   2322  CA  LEU Q  37       5.383 -45.220 104.312  1.00 96.99           C  
ATOM   2323  C   LEU Q  37       5.978 -45.720 105.636  1.00 97.25           C  
ATOM   2324  O   LEU Q  37       5.227 -46.116 106.525  1.00 96.91           O  
ATOM   2325  CB  LEU Q  37       5.484 -46.266 103.192  1.00 96.16           C  
ATOM   2326  CG  LEU Q  37       4.759 -47.585 103.498  1.00 91.56           C  
ATOM   2327  CD1 LEU Q  37       3.244 -47.389 103.633  1.00 83.67           C  
ATOM   2328  CD2 LEU Q  37       5.026 -48.559 102.358  1.00 85.02           C  
ATOM   2329  N   GLU Q  38       7.290 -45.644 105.812  1.00 95.60           N  
ATOM   2330  CA  GLU Q  38       7.967 -46.023 107.062  1.00 94.71           C  
ATOM   2331  C   GLU Q  38       7.418 -45.254 108.273  1.00 94.92           C  
ATOM   2332  O   GLU Q  38       7.271 -45.831 109.348  1.00 94.58           O  
ATOM   2333  CB  GLU Q  38       9.477 -45.772 106.931  1.00 93.76           C  
ATOM   2334  CG  GLU Q  38      10.183 -46.872 106.115  1.00 90.40           C  
ATOM   2335  CD  GLU Q  38      11.656 -46.572 105.806  1.00 88.04           C  
ATOM   2336  OE1 GLU Q  38      12.399 -47.513 105.450  0.99 80.83           O  
ATOM   2337  OE2 GLU Q  38      12.103 -45.400 105.872  0.99 83.38           O  
ATOM   2338  N   LYS Q  39       7.036 -43.987 108.096  1.00 94.97           N  
ATOM   2339  CA  LYS Q  39       6.433 -43.188 109.177  1.00 95.31           C  
ATOM   2340  C   LYS Q  39       5.054 -43.716 109.592  1.00 95.78           C  
ATOM   2341  O   LYS Q  39       4.728 -43.649 110.774  1.00 95.58           O  
ATOM   2342  CB  LYS Q  39       6.339 -41.707 108.768  1.00 94.21           C  
ATOM   2343  CG  LYS Q  39       7.684 -41.044 108.399  1.00 91.69           C  
ATOM   2344  CD  LYS Q  39       8.723 -41.125 109.510  0.99 87.92           C  
ATOM   2345  CE  LYS Q  39      10.048 -40.473 109.074  0.99 83.70           C  
ATOM   2346  NZ  LYS Q  39      10.025 -38.986 109.187  0.99 77.45           N  
ATOM   2347  N   PHE Q  40       4.283 -44.254 108.659  1.00 96.09           N  
ATOM   2348  CA  PHE Q  40       2.979 -44.854 108.960  1.00 96.64           C  
ATOM   2349  C   PHE Q  40       3.104 -46.261 109.551  1.00 96.33           C  
ATOM   2350  O   PHE Q  40       2.382 -46.586 110.491  1.00 96.13           O  
ATOM   2351  CB  PHE Q  40       2.095 -44.857 107.704  1.00 97.16           C  
ATOM   2352  CG  PHE Q  40       1.495 -43.501 107.404  1.00 97.80           C  
ATOM   2353  CD1 PHE Q  40       0.225 -43.171 107.911  1.00 89.36           C  
ATOM   2354  CD2 PHE Q  40       2.209 -42.549 106.656  1.00 88.56           C  
ATOM   2355  CE1 PHE Q  40      -0.329 -41.903 107.676  1.00 88.13           C  
ATOM   2356  CE2 PHE Q  40       1.665 -41.278 106.415  1.00 87.93           C  
ATOM   2357  CZ  PHE Q  40       0.392 -40.958 106.926  1.00 97.61           C  
ATOM   2358  N   ILE Q  41       4.039 -47.070 109.058  1.00 96.00           N  
ATOM   2359  CA  ILE Q  41       4.289 -48.434 109.559  1.00 95.57           C  
ATOM   2360  C   ILE Q  41       4.624 -48.422 111.057  1.00 95.03           C  
ATOM   2361  O   ILE Q  41       4.155 -49.279 111.806  1.00 94.30           O  
ATOM   2362  CB  ILE Q  41       5.417 -49.099 108.735  1.00 95.37           C  
ATOM   2363  CG1 ILE Q  41       4.915 -49.411 107.303  1.00 93.57           C  
ATOM   2364  CG2 ILE Q  41       5.921 -50.396 109.407  1.00 92.80           C  
ATOM   2365  CD1 ILE Q  41       6.041 -49.790 106.332  1.00 90.78           C  
ATOM   2366  N   LEU Q  42       5.383 -47.431 111.510  1.00 92.93           N  
ATOM   2367  CA  LEU Q  42       5.752 -47.264 112.924  1.00 91.52           C  
ATOM   2368  C   LEU Q  42       4.563 -46.896 113.843  1.00 92.09           C  
ATOM   2369  O   LEU Q  42       4.715 -46.913 115.067  1.00 91.67           O  
ATOM   2370  CB  LEU Q  42       6.869 -46.215 113.021  1.00 90.22           C  
ATOM   2371  CG  LEU Q  42       8.218 -46.659 112.419  0.99 84.04           C  
ATOM   2372  CD1 LEU Q  42       9.170 -45.459 112.368  0.99 78.39           C  
ATOM   2373  CD2 LEU Q  42       8.883 -47.760 113.257  0.99 77.75           C  
ATOM   2374  N   ILE Q  43       3.405 -46.588 113.283  1.00 94.30           N  
ATOM   2375  CA  ILE Q  43       2.176 -46.331 114.034  1.00 95.04           C  
ATOM   2376  C   ILE Q  43       1.339 -47.616 114.087  1.00 95.28           C  
ATOM   2377  O   ILE Q  43       0.616 -47.944 113.146  1.00 95.00           O  
ATOM   2378  CB  ILE Q  43       1.405 -45.140 113.423  1.00 94.67           C  
ATOM   2379  CG1 ILE Q  43       2.252 -43.841 113.350  1.00 92.46           C  
ATOM   2380  CG2 ILE Q  43       0.104 -44.883 114.201  1.00 92.27           C  
ATOM   2381  CD1 ILE Q  43       2.751 -43.278 114.696  1.00 86.69           C  
ATOM   2382  N   ASN Q  44       1.396 -48.322 115.211  1.00 94.19           N  
ATOM   2383  CA  ASN Q  44       0.688 -49.592 115.414  1.00 94.23           C  
ATOM   2384  C   ASN Q  44      -0.844 -49.452 115.431  1.00 94.73           C  
ATOM   2385  O   ASN Q  44      -1.550 -50.453 115.330  1.00 93.49           O  
ATOM   2386  CB  ASN Q  44       1.189 -50.239 116.718  1.00 92.15           C  
ATOM   2387  CG  ASN Q  44       2.655 -50.639 116.666  0.98 82.92           C  
ATOM   2388  OD1 ASN Q  44       3.263 -50.790 115.625  0.97 71.68           O  
ATOM   2389  ND2 ASN Q  44       3.268 -50.831 117.809  0.97 69.55           N  
ATOM   2390  N   ASP Q  45      -1.354 -48.249 115.550  1.00 95.23           N  
ATOM   2391  CA  ASP Q  45      -2.787 -47.960 115.643  1.00 95.41           C  
ATOM   2392  C   ASP Q  45      -3.551 -48.291 114.348  1.00 96.29           C  
ATOM   2393  O   ASP Q  45      -4.760 -48.512 114.404  1.00 95.26           O  
ATOM   2394  CB  ASP Q  45      -3.005 -46.467 115.951  1.00 93.82           C  
ATOM   2395  CG  ASP Q  45      -2.397 -45.949 117.254  0.99 90.56           C  
ATOM   2396  OD1 ASP Q  45      -1.402 -46.513 117.767  0.99 83.28           O  
ATOM   2397  OD2 ASP Q  45      -2.844 -44.874 117.720  0.99 82.15           O  
ATOM   2398  N   PHE Q  46      -2.873 -48.293 113.191  1.00 96.84           N  
ATOM   2399  CA  PHE Q  46      -3.543 -48.500 111.910  1.00 97.16           C  
ATOM   2400  C   PHE Q  46      -3.893 -49.972 111.683  1.00 97.13           C  
ATOM   2401  O   PHE Q  46      -3.031 -50.843 111.762  1.00 96.75           O  
ATOM   2402  CB  PHE Q  46      -2.700 -47.951 110.750  1.00 97.34           C  
ATOM   2403  CG  PHE Q  46      -2.514 -46.447 110.767  1.00 98.22           C  
ATOM   2404  CD1 PHE Q  46      -3.629 -45.596 110.704  1.00 86.20           C  
ATOM   2405  CD2 PHE Q  46      -1.222 -45.895 110.838  1.00 86.38           C  
ATOM   2406  CE1 PHE Q  46      -3.465 -44.205 110.731  1.00 86.91           C  
ATOM   2407  CE2 PHE Q  46      -1.047 -44.503 110.861  1.00 85.08           C  
ATOM   2408  CZ  PHE Q  46      -2.172 -43.658 110.812  1.00 98.28           C  
ATOM   2409  N   GLU Q  47      -5.147 -50.224 111.326  1.00 97.51           N  
ATOM   2410  CA  GLU Q  47      -5.631 -51.532 110.876  1.00 97.31           C  
ATOM   2411  C   GLU Q  47      -5.081 -51.852 109.482  1.00 97.64           C  
ATOM   2412  O   GLU Q  47      -4.557 -52.937 109.236  1.00 96.95           O  
ATOM   2413  CB  GLU Q  47      -7.167 -51.490 110.845  1.00 96.05           C  
ATOM   2414  CG  GLU Q  47      -7.815 -52.872 110.639  0.98 87.20           C  
ATOM   2415  CD  GLU Q  47      -7.686 -53.805 111.842  0.97 82.93           C  
ATOM   2416  OE1 GLU Q  47      -7.913 -55.019 111.659  0.97 74.66           O  
ATOM   2417  OE2 GLU Q  47      -7.390 -53.319 112.965  0.97 74.67           O  
ATOM   2418  N   LYS Q  48      -5.155 -50.882 108.570  1.00 97.69           N  
ATOM   2419  CA  LYS Q  48      -4.580 -50.956 107.224  1.00 97.91           C  
ATOM   2420  C   LYS Q  48      -3.917 -49.649 106.814  1.00 98.30           C  
ATOM   2421  O   LYS Q  48      -4.316 -48.565 107.244  1.00 98.15           O  
ATOM   2422  CB  LYS Q  48      -5.646 -51.365 106.195  1.00 97.22           C  
ATOM   2423  CG  LYS Q  48      -6.200 -52.773 106.463  0.98 92.96           C  
ATOM   2424  CD  LYS Q  48      -6.986 -53.282 105.258  0.98 87.97           C  
ATOM   2425  CE  LYS Q  48      -7.437 -54.719 105.500  0.97 79.83           C  
ATOM   2426  NZ  LYS Q  48      -7.947 -55.320 104.254  0.97 71.15           N  
ATOM   2427  N   ILE Q  49      -2.907 -49.777 105.942  1.00 97.98           N  
ATOM   2428  CA  ILE Q  49      -2.190 -48.674 105.304  1.00 98.10           C  
ATOM   2429  C   ILE Q  49      -2.364 -48.845 103.793  1.00 98.07           C  
ATOM   2430  O   ILE Q  49      -1.718 -49.690 103.171  1.00 97.98           O  
ATOM   2431  CB  ILE Q  49      -0.704 -48.661 105.726  1.00 98.12           C  
ATOM   2432  CG1 ILE Q  49      -0.549 -48.537 107.264  1.00 97.55           C  
ATOM   2433  CG2 ILE Q  49       0.019 -47.507 105.004  1.00 96.91           C  
ATOM   2434  CD1 ILE Q  49       0.879 -48.789 107.764  1.00 96.56           C  
ATOM   2435  N   ILE Q  50      -3.266 -48.079 103.214  1.00 98.38           N  
ATOM   2436  CA  ILE Q  50      -3.715 -48.251 101.834  1.00 98.40           C  
ATOM   2437  C   ILE Q  50      -3.016 -47.224 100.941  1.00 98.35           C  
ATOM   2438  O   ILE Q  50      -3.168 -46.018 101.130  1.00 98.18           O  
ATOM   2439  CB  ILE Q  50      -5.252 -48.164 101.753  1.00 98.24           C  
ATOM   2440  CG1 ILE Q  50      -5.909 -49.239 102.659  1.00 96.91           C  
ATOM   2441  CG2 ILE Q  50      -5.714 -48.325 100.292  1.00 96.96           C  
ATOM   2442  CD1 ILE Q  50      -7.372 -48.954 102.966  1.00 91.52           C  
ATOM   2443  N   ILE Q  51      -2.258 -47.707  99.965  1.00 97.99           N  
ATOM   2444  CA  ILE Q  51      -1.522 -46.884  99.002  1.00 97.87           C  
ATOM   2445  C   ILE Q  51      -2.316 -46.857  97.695  1.00 97.56           C  
ATOM   2446  O   ILE Q  51      -2.420 -47.881  97.010  1.00 97.25           O  
ATOM   2447  CB  ILE Q  51      -0.085 -47.416  98.784  1.00 97.69           C  
ATOM   2448  CG1 ILE Q  51       0.682 -47.604 100.116  1.00 96.62           C  
ATOM   2449  CG2 ILE Q  51       0.674 -46.459  97.842  1.00 95.70           C  
ATOM   2450  CD1 ILE Q  51       2.010 -48.358  99.951  1.00 94.95           C  
ATOM   2451  N   ALA Q  52      -2.854 -45.712  97.334  1.00 97.22           N  
ATOM   2452  CA  ALA Q  52      -3.554 -45.520  96.071  1.00 96.73           C  
ATOM   2453  C   ALA Q  52      -2.600 -44.979  94.998  1.00 95.71           C  
ATOM   2454  O   ALA Q  52      -1.979 -43.929  95.183  1.00 94.58           O  
ATOM   2455  CB  ALA Q  52      -4.766 -44.616  96.296  1.00 96.41           C  
ATOM   2456  N   THR Q  53      -2.473 -45.690  93.883  1.00 95.13           N  
ATOM   2457  CA  THR Q  53      -1.573 -45.338  92.771  1.00 94.05           C  
ATOM   2458  C   THR Q  53      -2.314 -45.341  91.433  1.00 93.25           C  
ATOM   2459  O   THR Q  53      -3.354 -45.982  91.315  1.00 91.77           O  
ATOM   2460  CB  THR Q  53      -0.354 -46.278  92.694  1.00 92.02           C  
ATOM   2461  OG1 THR Q  53      -0.722 -47.555  92.225  1.00 80.71           O  
ATOM   2462  CG2 THR Q  53       0.347 -46.472  94.037  1.00 78.56           C  
ATOM   2463  N   PRO Q  54      -1.807 -44.682  90.384  1.00 90.04           N  
ATOM   2464  CA  PRO Q  54      -2.321 -44.905  89.034  1.00 88.82           C  
ATOM   2465  C   PRO Q  54      -2.214 -46.386  88.670  1.00 88.77           C  
ATOM   2466  O   PRO Q  54      -1.229 -47.043  89.017  1.00 88.24           O  
ATOM   2467  CB  PRO Q  54      -1.472 -44.037  88.098  1.00 87.17           C  
ATOM   2468  CG  PRO Q  54      -0.846 -43.000  89.028  1.00 85.51           C  
ATOM   2469  CD  PRO Q  54      -0.699 -43.761  90.349  1.00 87.33           C  
ATOM   2470  N   GLN Q  55      -3.183 -46.905  87.946  1.00 85.69           N  
ATOM   2471  CA  GLN Q  55      -3.264 -48.324  87.587  1.00 84.58           C  
ATOM   2472  C   GLN Q  55      -1.952 -48.854  86.993  1.00 84.57           C  
ATOM   2473  O   GLN Q  55      -1.424 -49.869  87.453  1.00 83.66           O  
ATOM   2474  CB  GLN Q  55      -4.441 -48.514  86.623  0.99 83.96           C  
ATOM   2475  CG  GLN Q  55      -4.742 -50.000  86.396  0.95 76.53           C  
ATOM   2476  CD  GLN Q  55      -5.996 -50.234  85.555  0.95 69.99           C  
ATOM   2477  OE1 GLN Q  55      -6.452 -49.387  84.810  0.94 62.41           O  
ATOM   2478  NE2 GLN Q  55      -6.585 -51.393  85.650  0.94 59.65           N  
ATOM   2479  N   GLN Q  56      -1.365 -48.118  86.060  1.00 80.41           N  
ATOM   2480  CA  GLN Q  56      -0.118 -48.513  85.392  1.00 78.91           C  
ATOM   2481  C   GLN Q  56       1.106 -48.575  86.335  1.00 78.83           C  
ATOM   2482  O   GLN Q  56       2.152 -49.103  85.951  1.00 78.34           O  
ATOM   2483  CB  GLN Q  56       0.205 -47.543  84.251  1.00 77.55           C  
ATOM   2484  CG  GLN Q  56      -0.903 -47.332  83.209  0.97 70.11           C  
ATOM   2485  CD  GLN Q  56      -1.757 -46.082  83.429  0.96 64.34           C  
ATOM   2486  OE1 GLN Q  56      -1.757 -45.457  84.474  0.96 58.20           O  
ATOM   2487  NE2 GLN Q  56      -2.497 -45.671  82.419  0.96 56.28           N  
ATOM   2488  N   TRP Q  57       1.009 -48.029  87.535  1.00 82.84           N  
ATOM   2489  CA  TRP Q  57       2.102 -47.977  88.508  1.00 83.95           C  
ATOM   2490  C   TRP Q  57       1.894 -48.896  89.721  1.00 85.78           C  
ATOM   2491  O   TRP Q  57       2.789 -48.981  90.561  1.00 86.84           O  
ATOM   2492  CB  TRP Q  57       2.347 -46.520  88.915  1.00 83.07           C  
ATOM   2493  CG  TRP Q  57       2.913 -45.672  87.816  0.99 81.81           C  
ATOM   2494  CD1 TRP Q  57       2.211 -44.846  87.010  0.99 76.05           C  
ATOM   2495  CD2 TRP Q  57       4.302 -45.593  87.376  0.99 77.97           C  
ATOM   2496  NE1 TRP Q  57       3.070 -44.242  86.090  0.99 73.85           N  
ATOM   2497  CE2 TRP Q  57       4.361 -44.681  86.285  0.99 76.44           C  
ATOM   2498  CE3 TRP Q  57       5.505 -46.200  87.796  0.99 74.26           C  
ATOM   2499  CZ2 TRP Q  57       5.576 -44.379  85.627  0.99 74.19           C  
ATOM   2500  CZ3 TRP Q  57       6.709 -45.898  87.142  0.99 72.72           C  
ATOM   2501  CH2 TRP Q  57       6.748 -45.001  86.070  0.99 71.78           C  
ATOM   2502  N   MET Q  58       0.779 -49.614  89.808  1.00 85.82           N  
ATOM   2503  CA  MET Q  58       0.484 -50.519  90.924  1.00 87.70           C  
ATOM   2504  C   MET Q  58       1.545 -51.611  91.061  1.00 88.04           C  
ATOM   2505  O   MET Q  58       2.087 -51.825  92.150  1.00 88.32           O  
ATOM   2506  CB  MET Q  58      -0.895 -51.168  90.748  1.00 88.50           C  
ATOM   2507  CG  MET Q  58      -2.040 -50.174  90.947  0.99 87.02           C  
ATOM   2508  SD  MET Q  58      -3.689 -50.870  90.683  0.99 86.69           S  
ATOM   2509  CE  MET Q  58      -3.767 -52.092  92.017  0.99 79.22           C  
ATOM   2510  N   THR Q  59       1.910 -52.271  89.973  1.00 82.93           N  
ATOM   2511  CA  THR Q  59       2.946 -53.313  89.992  1.00 82.54           C  
ATOM   2512  C   THR Q  59       4.300 -52.737  90.391  1.00 83.72           C  
ATOM   2513  O   THR Q  59       4.972 -53.299  91.253  1.00 84.21           O  
ATOM   2514  CB  THR Q  59       3.058 -54.024  88.639  1.00 81.78           C  
ATOM   2515  OG1 THR Q  59       1.803 -54.432  88.162  0.99 75.52           O  
ATOM   2516  CG2 THR Q  59       3.914 -55.280  88.771  0.99 73.73           C  
ATOM   2517  N   HIS Q  60       4.692 -51.587  89.845  1.00 84.79           N  
ATOM   2518  CA  HIS Q  60       5.946 -50.924  90.203  1.00 84.50           C  
ATOM   2519  C   HIS Q  60       5.976 -50.512  91.683  1.00 85.94           C  
ATOM   2520  O   HIS Q  60       7.016 -50.635  92.340  1.00 86.50           O  
ATOM   2521  CB  HIS Q  60       6.168 -49.711  89.294  1.00 83.07           C  
ATOM   2522  CG  HIS Q  60       7.514 -49.073  89.517  0.99 81.43           C  
ATOM   2523  ND1 HIS Q  60       8.733 -49.603  89.140  0.99 74.74           N  
ATOM   2524  CD2 HIS Q  60       7.779 -47.894  90.174  0.99 73.05           C  
ATOM   2525  CE1 HIS Q  60       9.697 -48.765  89.552  0.99 75.15           C  
ATOM   2526  NE2 HIS Q  60       9.151 -47.723  90.176  0.99 75.75           N  
ATOM   2527  N   THR Q  61       4.846 -50.095  92.241  1.00 88.45           N  
ATOM   2528  CA  THR Q  61       4.704 -49.811  93.675  1.00 90.61           C  
ATOM   2529  C   THR Q  61       4.962 -51.074  94.496  1.00 91.50           C  
ATOM   2530  O   THR Q  61       5.819 -51.056  95.377  1.00 92.15           O  
ATOM   2531  CB  THR Q  61       3.327 -49.218  93.986  1.00 91.43           C  
ATOM   2532  OG1 THR Q  61       3.161 -48.017  93.264  1.00 89.85           O  
ATOM   2533  CG2 THR Q  61       3.162 -48.870  95.464  1.00 89.30           C  
ATOM   2534  N   LYS Q  62       4.326 -52.199  94.158  1.00 89.85           N  
ATOM   2535  CA  LYS Q  62       4.541 -53.492  94.828  1.00 90.35           C  
ATOM   2536  C   LYS Q  62       5.996 -53.966  94.713  1.00 90.47           C  
ATOM   2537  O   LYS Q  62       6.577 -54.424  95.698  1.00 90.45           O  
ATOM   2538  CB  LYS Q  62       3.582 -54.541  94.250  1.00 90.87           C  
ATOM   2539  CG  LYS Q  62       2.113 -54.258  94.602  0.97 89.32           C  
ATOM   2540  CD  LYS Q  62       1.154 -55.199  93.863  0.97 86.84           C  
ATOM   2541  CE  LYS Q  62      -0.292 -54.802  94.178  0.96 81.33           C  
ATOM   2542  NZ  LYS Q  62      -1.298 -55.576  93.401  0.96 75.19           N  
ATOM   2543  N   ASP Q  63       6.613 -53.809  93.553  1.00 86.95           N  
ATOM   2544  CA  ASP Q  63       8.021 -54.153  93.326  1.00 85.57           C  
ATOM   2545  C   ASP Q  63       8.955 -53.264  94.158  1.00 86.40           C  
ATOM   2546  O   ASP Q  63       9.930 -53.752  94.728  1.00 86.51           O  
ATOM   2547  CB  ASP Q  63       8.352 -54.061  91.824  1.00 83.89           C  
ATOM   2548  CG  ASP Q  63       7.678 -55.148  90.970  0.99 79.19           C  
ATOM   2549  OD1 ASP Q  63       7.313 -56.211  91.528  0.99 73.77           O  
ATOM   2550  OD2 ASP Q  63       7.556 -54.932  89.742  0.98 72.47           O  
ATOM   2551  N   THR Q  64       8.630 -51.985  94.305  1.00 89.04           N  
ATOM   2552  CA  THR Q  64       9.370 -51.046  95.162  1.00 89.78           C  
ATOM   2553  C   THR Q  64       9.277 -51.454  96.633  1.00 90.80           C  
ATOM   2554  O   THR Q  64      10.305 -51.533  97.303  1.00 91.03           O  
ATOM   2555  CB  THR Q  64       8.885 -49.601  94.953  1.00 89.25           C  
ATOM   2556  OG1 THR Q  64       9.029 -49.243  93.593  1.00 85.85           O  
ATOM   2557  CG2 THR Q  64       9.696 -48.589  95.751  1.00 84.82           C  
ATOM   2558  N   LEU Q  65       8.088 -51.811  97.122  1.00 92.86           N  
ATOM   2559  CA  LEU Q  65       7.909 -52.313  98.493  1.00 93.87           C  
ATOM   2560  C   LEU Q  65       8.780 -53.554  98.750  1.00 93.28           C  
ATOM   2561  O   LEU Q  65       9.518 -53.586  99.736  1.00 92.26           O  
ATOM   2562  CB  LEU Q  65       6.423 -52.629  98.759  1.00 94.36           C  
ATOM   2563  CG  LEU Q  65       5.450 -51.435  98.691  1.00 94.04           C  
ATOM   2564  CD1 LEU Q  65       4.027 -51.928  98.952  1.00 87.49           C  
ATOM   2565  CD2 LEU Q  65       5.778 -50.336  99.697  0.99 88.25           C  
ATOM   2566  N   ARG Q  66       8.773 -54.528  97.847  0.99 91.04           N  
ATOM   2567  CA  ARG Q  66       9.623 -55.730  97.948  0.99 90.48           C  
ATOM   2568  C   ARG Q  66      11.111 -55.381  97.946  0.99 90.51           C  
ATOM   2569  O   ARG Q  66      11.857 -55.897  98.773  0.99 89.70           O  
ATOM   2570  CB  ARG Q  66       9.339 -56.693  96.789  0.99 89.58           C  
ATOM   2571  CG  ARG Q  66       7.963 -57.362  96.870  0.92 79.46           C  
ATOM   2572  CD  ARG Q  66       7.776 -58.222  95.617  0.91 76.17           C  
ATOM   2573  NE  ARG Q  66       6.379 -58.608  95.396  0.90 65.53           N  
ATOM   2574  CZ  ARG Q  66       5.815 -58.832  94.220  0.90 58.53           C  
ATOM   2575  NH1 ARG Q  66       6.484 -58.771  93.106  0.90 52.23           N  
ATOM   2576  NH2 ARG Q  66       4.543 -59.110  94.139  0.89 50.69           N  
ATOM   2577  N   LYS Q  67      11.543 -54.503  97.037  0.99 88.91           N  
ATOM   2578  CA  LYS Q  67      12.943 -54.080  96.911  0.99 87.80           C  
ATOM   2579  C   LYS Q  67      13.474 -53.479  98.216  0.99 88.59           C  
ATOM   2580  O   LYS Q  67      14.586 -53.805  98.626  0.99 87.92           O  
ATOM   2581  CB  LYS Q  67      13.050 -53.086  95.742  0.99 85.67           C  
ATOM   2582  CG  LYS Q  67      14.469 -52.542  95.535  0.94 80.32           C  
ATOM   2583  CD  LYS Q  67      14.517 -51.598  94.324  0.93 75.90           C  
ATOM   2584  CE  LYS Q  67      15.904 -50.959  94.225  0.92 67.69           C  
ATOM   2585  NZ  LYS Q  67      16.052 -50.077  93.039  0.92 61.23           N  
ATOM   2586  N   PHE Q  68      12.672 -52.664  98.879  0.99 91.04           N  
ATOM   2587  CA  PHE Q  68      13.023 -52.025 100.154  0.99 91.15           C  
ATOM   2588  C   PHE Q  68      12.602 -52.841 101.383  0.99 90.92           C  
ATOM   2589  O   PHE Q  68      12.664 -52.333 102.498  0.99 89.32           O  
ATOM   2590  CB  PHE Q  68      12.524 -50.573 100.150  0.99 90.61           C  
ATOM   2591  CG  PHE Q  68      13.361 -49.708  99.233  0.99 90.19           C  
ATOM   2592  CD1 PHE Q  68      14.561 -49.148  99.703  0.99 80.21           C  
ATOM   2593  CD2 PHE Q  68      12.998 -49.530  97.886  0.99 80.96           C  
ATOM   2594  CE1 PHE Q  68      15.394 -48.423  98.830  0.99 79.51           C  
ATOM   2595  CE2 PHE Q  68      13.823 -48.811  97.005  0.99 80.26           C  
ATOM   2596  CZ  PHE Q  68      15.024 -48.257  97.480  0.99 87.34           C  
ATOM   2597  N   LYS Q  69      12.244 -54.115 101.201  0.99 91.81           N  
ATOM   2598  CA  LYS Q  69      11.891 -55.067 102.269  0.99 92.26           C  
ATOM   2599  C   LYS Q  69      10.722 -54.606 103.159  0.99 92.50           C  
ATOM   2600  O   LYS Q  69      10.668 -54.943 104.339  0.99 90.12           O  
ATOM   2601  CB  LYS Q  69      13.128 -55.448 103.099  0.99 91.27           C  
ATOM   2602  CG  LYS Q  69      14.307 -55.971 102.257  0.90 85.36           C  
ATOM   2603  CD  LYS Q  69      15.463 -56.340 103.193  0.88 78.24           C  
ATOM   2604  CE  LYS Q  69      16.645 -56.878 102.385  0.86 68.89           C  
ATOM   2605  NZ  LYS Q  69      17.770 -57.275 103.272  0.86 59.99           N  
ATOM   2606  N   ILE Q  70       9.798 -53.868 102.592  0.99 93.53           N  
ATOM   2607  CA  ILE Q  70       8.551 -53.500 103.260  0.99 93.35           C  
ATOM   2608  C   ILE Q  70       7.603 -54.699 103.175  0.99 91.77           C  
ATOM   2609  O   ILE Q  70       7.087 -55.014 102.101  0.99 88.99           O  
ATOM   2610  CB  ILE Q  70       7.959 -52.212 102.646  0.99 92.67           C  
ATOM   2611  CG1 ILE Q  70       8.958 -51.027 102.631  0.99 90.14           C  
ATOM   2612  CG2 ILE Q  70       6.675 -51.817 103.386  0.99 89.02           C  
ATOM   2613  CD1 ILE Q  70       9.512 -50.598 103.999  0.98 84.67           C  
ATOM   2614  N   SER Q  71       7.406 -55.386 104.281  0.99 91.32           N  
ATOM   2615  CA  SER Q  71       6.618 -56.620 104.386  0.99 90.30           C  
ATOM   2616  C   SER Q  71       5.475 -56.524 105.405  0.99 91.07           C  
ATOM   2617  O   SER Q  71       4.993 -57.554 105.871  0.99 86.85           O  
ATOM   2618  CB  SER Q  71       7.546 -57.800 104.695  0.99 85.84           C  
ATOM   2619  OG  SER Q  71       8.203 -57.602 105.930  0.96 77.37           O  
ATOM   2620  N   ASP Q  72       5.067 -55.328 105.784  1.00 93.21           N  
ATOM   2621  CA  ASP Q  72       3.959 -55.130 106.720  1.00 94.16           C  
ATOM   2622  C   ASP Q  72       2.640 -55.593 106.077  1.00 94.60           C  
ATOM   2623  O   ASP Q  72       2.224 -55.056 105.043  1.00 93.97           O  
ATOM   2624  CB  ASP Q  72       3.930 -53.660 107.157  1.00 93.84           C  
ATOM   2625  CG  ASP Q  72       2.990 -53.406 108.336  0.99 94.07           C  
ATOM   2626  OD1 ASP Q  72       1.814 -53.830 108.306  0.99 88.60           O  
ATOM   2627  OD2 ASP Q  72       3.425 -52.740 109.300  0.99 88.10           O  
ATOM   2628  N   GLU Q  73       1.990 -56.570 106.688  1.00 95.42           N  
ATOM   2629  CA  GLU Q  73       0.771 -57.209 106.163  1.00 95.80           C  
ATOM   2630  C   GLU Q  73      -0.445 -56.267 106.086  1.00 96.37           C  
ATOM   2631  O   GLU Q  73      -1.401 -56.544 105.362  1.00 95.12           O  
ATOM   2632  CB  GLU Q  73       0.408 -58.417 107.031  0.99 94.08           C  
ATOM   2633  CG  GLU Q  73       1.480 -59.516 106.994  0.91 81.49           C  
ATOM   2634  CD  GLU Q  73       1.083 -60.792 107.752  0.89 70.58           C  
ATOM   2635  OE1 GLU Q  73       1.844 -61.788 107.638  0.89 61.51           O  
ATOM   2636  OE2 GLU Q  73       0.032 -60.795 108.430  0.89 62.23           O  
ATOM   2637  N   ARG Q  74      -0.404 -55.158 106.794  1.00 95.76           N  
ATOM   2638  CA  ARG Q  74      -1.459 -54.131 106.750  1.00 96.63           C  
ATOM   2639  C   ARG Q  74      -1.460 -53.336 105.442  1.00 97.29           C  
ATOM   2640  O   ARG Q  74      -2.434 -52.634 105.167  1.00 97.20           O  
ATOM   2641  CB  ARG Q  74      -1.287 -53.167 107.928  1.00 95.78           C  
ATOM   2642  CG  ARG Q  74      -1.333 -53.872 109.293  1.00 95.13           C  
ATOM   2643  CD  ARG Q  74      -1.019 -52.895 110.424  1.00 94.53           C  
ATOM   2644  NE  ARG Q  74       0.370 -52.401 110.351  1.00 94.52           N  
ATOM   2645  CZ  ARG Q  74       0.877 -51.365 111.004  1.00 95.67           C  
ATOM   2646  NH1 ARG Q  74       0.168 -50.637 111.821  1.00 90.19           N  
ATOM   2647  NH2 ARG Q  74       2.118 -51.026 110.825  1.00 92.48           N  
ATOM   2648  N   ILE Q  75      -0.383 -53.409 104.664  1.00 97.11           N  
ATOM   2649  CA  ILE Q  75      -0.215 -52.605 103.453  1.00 97.19           C  
ATOM   2650  C   ILE Q  75      -0.997 -53.210 102.288  1.00 96.83           C  
ATOM   2651  O   ILE Q  75      -0.774 -54.351 101.887  1.00 96.27           O  
ATOM   2652  CB  ILE Q  75       1.268 -52.398 103.102  1.00 97.05           C  
ATOM   2653  CG1 ILE Q  75       1.968 -51.614 104.238  1.00 95.64           C  
ATOM   2654  CG2 ILE Q  75       1.414 -51.643 101.760  1.00 94.90           C  
ATOM   2655  CD1 ILE Q  75       3.488 -51.622 104.119  1.00 92.35           C  
ATOM   2656  N   GLU Q  76      -1.842 -52.393 101.690  1.00 97.39           N  
ATOM   2657  CA  GLU Q  76      -2.567 -52.706 100.465  1.00 97.19           C  
ATOM   2658  C   GLU Q  76      -2.285 -51.647  99.395  1.00 97.30           C  
ATOM   2659  O   GLU Q  76      -2.143 -50.459  99.683  1.00 97.05           O  
ATOM   2660  CB  GLU Q  76      -4.068 -52.850 100.756  1.00 96.27           C  
ATOM   2661  CG  GLU Q  76      -4.347 -54.026 101.706  1.00 92.83           C  
ATOM   2662  CD  GLU Q  76      -5.836 -54.276 101.986  0.99 92.48           C  
ATOM   2663  OE1 GLU Q  76      -6.138 -55.259 102.705  0.99 84.20           O  
ATOM   2664  OE2 GLU Q  76      -6.710 -53.513 101.537  0.99 85.83           O  
ATOM   2665  N   VAL Q  77      -2.185 -52.075  98.143  1.00 96.43           N  
ATOM   2666  CA  VAL Q  77      -2.015 -51.179  96.987  1.00 96.22           C  
ATOM   2667  C   VAL Q  77      -3.263 -51.259  96.127  1.00 96.02           C  
ATOM   2668  O   VAL Q  77      -3.584 -52.332  95.616  1.00 95.55           O  
ATOM   2669  CB  VAL Q  77      -0.745 -51.494  96.172  1.00 95.53           C  
ATOM   2670  CG1 VAL Q  77      -0.554 -50.488  95.025  1.00 91.91           C  
ATOM   2671  CG2 VAL Q  77       0.522 -51.463  97.036  1.00 90.71           C  
ATOM   2672  N   ILE Q  78      -3.937 -50.134  95.952  1.00 96.78           N  
ATOM   2673  CA  ILE Q  78      -5.153 -50.017  95.142  1.00 96.52           C  
ATOM   2674  C   ILE Q  78      -4.988 -48.976  94.031  1.00 95.81           C  
ATOM   2675  O   ILE Q  78      -4.023 -48.210  93.999  1.00 95.50           O  
ATOM   2676  CB  ILE Q  78      -6.401 -49.745  96.015  1.00 96.51           C  
ATOM   2677  CG1 ILE Q  78      -6.411 -48.319  96.606  1.00 95.16           C  
ATOM   2678  CG2 ILE Q  78      -6.547 -50.820  97.112  1.00 92.60           C  
ATOM   2679  CD1 ILE Q  78      -7.791 -47.891  97.107  1.00 94.59           C  
ATOM   2680  N   GLN Q  79      -5.936 -48.953  93.116  1.00 94.88           N  
ATOM   2681  CA  GLN Q  79      -6.004 -47.945  92.063  1.00 94.26           C  
ATOM   2682  C   GLN Q  79      -6.537 -46.609  92.613  1.00 94.31           C  
ATOM   2683  O   GLN Q  79      -7.567 -46.571  93.286  1.00 93.99           O  
ATOM   2684  CB  GLN Q  79      -6.869 -48.488  90.918  1.00 92.90           C  
ATOM   2685  CG  GLN Q  79      -6.895 -47.541  89.710  0.99 88.57           C  
ATOM   2686  CD  GLN Q  79      -7.679 -48.094  88.520  0.98 85.19           C  
ATOM   2687  OE1 GLN Q  79      -8.046 -49.256  88.457  0.98 77.76           O  
ATOM   2688  NE2 GLN Q  79      -7.942 -47.273  87.533  0.98 74.33           N  
ATOM   2689  N   GLY Q  80      -5.848 -45.521  92.288  1.00 94.42           N  
ATOM   2690  CA  GLY Q  80      -6.329 -44.163  92.518  1.00 93.73           C  
ATOM   2691  C   GLY Q  80      -7.472 -43.766  91.575  1.00 93.23           C  
ATOM   2692  O   GLY Q  80      -7.831 -44.507  90.656  1.00 91.71           O  
ATOM   2693  N   GLY Q  81      -8.020 -42.604  91.821  1.00 93.36           N  
ATOM   2694  CA  GLY Q  81      -9.128 -42.039  91.064  1.00 92.34           C  
ATOM   2695  C   GLY Q  81      -8.700 -41.016  90.012  1.00 91.19           C  
ATOM   2696  O   GLY Q  81      -7.520 -40.856  89.687  1.00 89.33           O  
ATOM   2697  N   SER Q  82      -9.698 -40.313  89.488  1.00 91.06           N  
ATOM   2698  CA  SER Q  82      -9.534 -39.272  88.464  1.00 90.04           C  
ATOM   2699  C   SER Q  82      -8.876 -37.998  89.006  1.00 89.59           C  
ATOM   2700  O   SER Q  82      -8.152 -37.314  88.277  1.00 87.39           O  
ATOM   2701  CB  SER Q  82     -10.903 -38.950  87.860  0.99 88.88           C  
ATOM   2702  OG  SER Q  82     -11.852 -38.617  88.859  0.98 83.06           O  
ATOM   2703  N   ASP Q  83      -9.116 -37.705  90.272  1.00 90.64           N  
ATOM   2704  CA  ASP Q  83      -8.515 -36.602  91.010  1.00 91.30           C  
ATOM   2705  C   ASP Q  83      -8.165 -37.028  92.449  1.00 92.83           C  
ATOM   2706  O   ASP Q  83      -8.332 -38.188  92.838  1.00 92.87           O  
ATOM   2707  CB  ASP Q  83      -9.432 -35.365  90.922  1.00 89.88           C  
ATOM   2708  CG  ASP Q  83     -10.788 -35.541  91.616  0.99 89.05           C  
ATOM   2709  OD1 ASP Q  83     -10.786 -35.942  92.801  0.99 83.23           O  
ATOM   2710  OD2 ASP Q  83     -11.817 -35.214  90.991  0.99 82.91           O  
ATOM   2711  N   ARG Q  84      -7.634 -36.109  93.243  1.00 91.84           N  
ATOM   2712  CA  ARG Q  84      -7.191 -36.407  94.615  1.00 92.85           C  
ATOM   2713  C   ARG Q  84      -8.349 -36.834  95.526  1.00 94.39           C  
ATOM   2714  O   ARG Q  84      -8.173 -37.752  96.329  1.00 95.00           O  
ATOM   2715  CB  ARG Q  84      -6.442 -35.187  95.175  1.00 92.31           C  
ATOM   2716  CG  ARG Q  84      -5.778 -35.479  96.532  0.99 90.14           C  
ATOM   2717  CD  ARG Q  84      -5.021 -34.229  97.004  0.99 88.44           C  
ATOM   2718  NE  ARG Q  84      -4.417 -34.385  98.332  0.99 86.98           N  
ATOM   2719  CZ  ARG Q  84      -5.012 -34.274  99.512  0.99 87.23           C  
ATOM   2720  NH1 ARG Q  84      -6.288 -34.039  99.639  0.99 80.18           N  
ATOM   2721  NH2 ARG Q  84      -4.303 -34.398 100.594  0.99 83.13           N  
ATOM   2722  N   ASN Q  85      -9.505 -36.192  95.421  1.00 93.83           N  
ATOM   2723  CA  ASN Q  85     -10.664 -36.531  96.246  1.00 94.94           C  
ATOM   2724  C   ASN Q  85     -11.281 -37.865  95.811  1.00 95.75           C  
ATOM   2725  O   ASN Q  85     -11.558 -38.709  96.663  1.00 95.94           O  
ATOM   2726  CB  ASN Q  85     -11.677 -35.371  96.245  1.00 95.01           C  
ATOM   2727  CG  ASN Q  85     -11.210 -34.174  97.062  1.00 94.70           C  
ATOM   2728  OD1 ASN Q  85     -10.400 -34.281  97.977  1.00 87.76           O  
ATOM   2729  ND2 ASN Q  85     -11.740 -33.006  96.788  1.00 87.26           N  
ATOM   2730  N   ASP Q  86     -11.381 -38.114  94.510  1.00 94.96           N  
ATOM   2731  CA  ASP Q  86     -11.812 -39.415  93.987  1.00 94.93           C  
ATOM   2732  C   ASP Q  86     -10.846 -40.544  94.405  1.00 95.75           C  
ATOM   2733  O   ASP Q  86     -11.277 -41.631  94.791  1.00 95.74           O  
ATOM   2734  CB  ASP Q  86     -11.968 -39.318  92.463  1.00 94.21           C  
ATOM   2735  CG  ASP Q  86     -12.605 -40.576  91.864  0.99 92.61           C  
ATOM   2736  OD1 ASP Q  86     -13.616 -41.051  92.430  0.99 87.04           O  
ATOM   2737  OD2 ASP Q  86     -12.077 -41.070  90.846  0.99 87.08           O  
ATOM   2738  N   THR Q  87      -9.544 -40.262  94.463  1.00 95.30           N  
ATOM   2739  CA  THR Q  87      -8.547 -41.188  95.033  1.00 95.83           C  
ATOM   2740  C   THR Q  87      -8.843 -41.505  96.502  1.00 96.69           C  
ATOM   2741  O   THR Q  87      -8.836 -42.677  96.882  1.00 96.96           O  
ATOM   2742  CB  THR Q  87      -7.121 -40.640  94.875  1.00 95.55           C  
ATOM   2743  OG1 THR Q  87      -6.791 -40.522  93.504  1.00 93.90           O  
ATOM   2744  CG2 THR Q  87      -6.065 -41.548  95.491  1.00 93.06           C  
ATOM   2745  N   ILE Q  88      -9.147 -40.512  97.328  1.00 96.50           N  
ATOM   2746  CA  ILE Q  88      -9.550 -40.733  98.730  1.00 97.41           C  
ATOM   2747  C   ILE Q  88     -10.829 -41.580  98.788  1.00 97.75           C  
ATOM   2748  O   ILE Q  88     -10.898 -42.548  99.549  1.00 97.87           O  
ATOM   2749  CB  ILE Q  88      -9.721 -39.391  99.484  1.00 97.59           C  
ATOM   2750  CG1 ILE Q  88      -8.356 -38.671  99.625  1.00 96.78           C  
ATOM   2751  CG2 ILE Q  88     -10.344 -39.615 100.879  1.00 96.02           C  
ATOM   2752  CD1 ILE Q  88      -8.463 -37.214 100.100  1.00 95.09           C  
ATOM   2753  N   MET Q  89     -11.806 -41.278  97.952  1.00 97.29           N  
ATOM   2754  CA  MET Q  89     -13.067 -42.024  97.914  1.00 97.31           C  
ATOM   2755  C   MET Q  89     -12.890 -43.464  97.408  1.00 97.50           C  
ATOM   2756  O   MET Q  89     -13.598 -44.354  97.874  1.00 97.32           O  
ATOM   2757  CB  MET Q  89     -14.106 -41.264  97.086  1.00 97.07           C  
ATOM   2758  CG  MET Q  89     -14.512 -39.919  97.718  1.00 95.59           C  
ATOM   2759  SD  MET Q  89     -14.965 -39.915  99.477  1.00 94.23           S  
ATOM   2760  CE  MET Q  89     -16.328 -41.106  99.470  1.00 87.64           C  
ATOM   2761  N   ASN Q  90     -11.911 -43.732  96.546  1.00 96.82           N  
ATOM   2762  CA  ASN Q  90     -11.545 -45.099  96.163  1.00 96.93           C  
ATOM   2763  C   ASN Q  90     -10.955 -45.877  97.350  1.00 97.47           C  
ATOM   2764  O   ASN Q  90     -11.311 -47.038  97.541  1.00 97.46           O  
ATOM   2765  CB  ASN Q  90     -10.587 -45.082  94.956  1.00 96.16           C  
ATOM   2766  CG  ASN Q  90     -11.289 -44.810  93.629  1.00 93.80           C  
ATOM   2767  OD1 ASN Q  90     -12.508 -44.756  93.530  1.00 84.75           O  
ATOM   2768  ND2 ASN Q  90     -10.522 -44.676  92.570  1.00 84.65           N  
ATOM   2769  N   ILE Q  91     -10.130 -45.243  98.185  1.00 97.68           N  
ATOM   2770  CA  ILE Q  91      -9.636 -45.850  99.431  1.00 97.98           C  
ATOM   2771  C   ILE Q  91     -10.813 -46.161 100.366  1.00 98.15           C  
ATOM   2772  O   ILE Q  91     -10.916 -47.277 100.875  1.00 98.21           O  
ATOM   2773  CB  ILE Q  91      -8.583 -44.947 100.124  1.00 97.98           C  
ATOM   2774  CG1 ILE Q  91      -7.342 -44.745  99.225  1.00 97.23           C  
ATOM   2775  CG2 ILE Q  91      -8.161 -45.554 101.475  1.00 96.43           C  
ATOM   2776  CD1 ILE Q  91      -6.398 -43.631  99.701  1.00 95.87           C  
ATOM   2777  N   VAL Q  92     -11.733 -45.224 100.542  1.00 97.91           N  
ATOM   2778  CA  VAL Q  92     -12.933 -45.411 101.377  1.00 98.00           C  
ATOM   2779  C   VAL Q  92     -13.797 -46.564 100.865  1.00 97.99           C  
ATOM   2780  O   VAL Q  92     -14.173 -47.441 101.644  1.00 97.72           O  
ATOM   2781  CB  VAL Q  92     -13.730 -44.094 101.463  1.00 97.87           C  
ATOM   2782  CG1 VAL Q  92     -15.128 -44.279 102.066  1.00 95.35           C  
ATOM   2783  CG2 VAL Q  92     -12.978 -43.076 102.327  1.00 94.77           C  
ATOM   2784  N   LYS Q  93     -14.055 -46.636  99.559  1.00 97.21           N  
ATOM   2785  CA  LYS Q  93     -14.797 -47.753  98.942  1.00 97.12           C  
ATOM   2786  C   LYS Q  93     -14.088 -49.092  99.147  1.00 97.21           C  
ATOM   2787  O   LYS Q  93     -14.744 -50.100  99.378  1.00 96.75           O  
ATOM   2788  CB  LYS Q  93     -14.970 -47.501  97.439  1.00 96.53           C  
ATOM   2789  CG  LYS Q  93     -16.000 -46.406  97.119  0.95 88.93           C  
ATOM   2790  CD  LYS Q  93     -15.904 -46.043  95.627  0.94 85.53           C  
ATOM   2791  CE  LYS Q  93     -16.767 -44.822  95.303  0.92 76.19           C  
ATOM   2792  NZ  LYS Q  93     -16.474 -44.294  93.944  0.92 67.34           N  
ATOM   2793  N   HIS Q  94     -12.758 -49.106  99.067  1.00 96.42           N  
ATOM   2794  CA  HIS Q  94     -11.969 -50.311  99.324  1.00 96.29           C  
ATOM   2795  C   HIS Q  94     -12.132 -50.783 100.774  1.00 96.42           C  
ATOM   2796  O   HIS Q  94     -12.460 -51.949 100.990  1.00 96.32           O  
ATOM   2797  CB  HIS Q  94     -10.503 -50.064  98.964  1.00 96.01           C  
ATOM   2798  CG  HIS Q  94      -9.656 -51.286  99.162  1.00 96.64           C  
ATOM   2799  ND1 HIS Q  94      -9.661 -52.414  98.354  1.00 87.99           N  
ATOM   2800  CD2 HIS Q  94      -8.792 -51.522 100.200  1.00 88.72           C  
ATOM   2801  CE1 HIS Q  94      -8.818 -53.296  98.890  1.00 90.82           C  
ATOM   2802  NE2 HIS Q  94      -8.276 -52.782 100.002  1.00 92.50           N  
ATOM   2803  N   ILE Q  95     -11.999 -49.882 101.745  1.00 96.57           N  
ATOM   2804  CA  ILE Q  95     -12.241 -50.173 103.170  1.00 96.49           C  
ATOM   2805  C   ILE Q  95     -13.654 -50.736 103.361  1.00 96.01           C  
ATOM   2806  O   ILE Q  95     -13.816 -51.805 103.945  1.00 95.73           O  
ATOM   2807  CB  ILE Q  95     -12.021 -48.904 104.034  1.00 96.99           C  
ATOM   2808  CG1 ILE Q  95     -10.536 -48.475 104.014  1.00 96.78           C  
ATOM   2809  CG2 ILE Q  95     -12.480 -49.142 105.484  1.00 96.19           C  
ATOM   2810  CD1 ILE Q  95     -10.307 -47.039 104.513  1.00 96.59           C  
ATOM   2811  N   GLU Q  96     -14.663 -50.077 102.815  1.00 95.45           N  
ATOM   2812  CA  GLU Q  96     -16.060 -50.499 102.921  1.00 95.48           C  
ATOM   2813  C   GLU Q  96     -16.289 -51.898 102.329  1.00 94.95           C  
ATOM   2814  O   GLU Q  96     -16.987 -52.717 102.925  1.00 94.14           O  
ATOM   2815  CB  GLU Q  96     -16.936 -49.443 102.234  1.00 94.82           C  
ATOM   2816  CG  GLU Q  96     -18.441 -49.713 102.376  0.99 89.41           C  
ATOM   2817  CD  GLU Q  96     -19.288 -48.486 101.997  0.99 87.11           C  
ATOM   2818  OE1 GLU Q  96     -20.340 -48.264 102.635  0.99 77.29           O  
ATOM   2819  OE2 GLU Q  96     -18.884 -47.687 101.124  0.99 78.51           O  
ATOM   2820  N   SER Q  97     -15.676 -52.190 101.190  1.00 92.72           N  
ATOM   2821  CA  SER Q  97     -15.834 -53.487 100.514  1.00 92.36           C  
ATOM   2822  C   SER Q  97     -15.081 -54.639 101.187  1.00 92.19           C  
ATOM   2823  O   SER Q  97     -15.438 -55.798 100.974  1.00 91.04           O  
ATOM   2824  CB  SER Q  97     -15.426 -53.374  99.043  1.00 91.25           C  
ATOM   2825  OG  SER Q  97     -14.035 -53.189  98.873  0.99 79.92           O  
ATOM   2826  N   THR Q  98     -14.040 -54.347 101.954  1.00 93.23           N  
ATOM   2827  CA  THR Q  98     -13.145 -55.365 102.537  1.00 92.18           C  
ATOM   2828  C   THR Q  98     -13.336 -55.547 104.042  1.00 92.06           C  
ATOM   2829  O   THR Q  98     -13.233 -56.675 104.525  1.00 90.59           O  
ATOM   2830  CB  THR Q  98     -11.667 -55.068 102.233  1.00 91.49           C  
ATOM   2831  OG1 THR Q  98     -11.287 -53.769 102.651  0.99 87.93           O  
ATOM   2832  CG2 THR Q  98     -11.355 -55.176 100.744  0.99 86.36           C  
ATOM   2833  N   ASN Q  99     -13.615 -54.486 104.774  0.99 92.09           N  
ATOM   2834  CA  ASN Q  99     -13.744 -54.512 106.235  0.99 92.43           C  
ATOM   2835  C   ASN Q  99     -15.114 -54.010 106.732  0.99 92.80           C  
ATOM   2836  O   ASN Q  99     -15.475 -54.266 107.882  0.99 90.45           O  
ATOM   2837  CB  ASN Q  99     -12.600 -53.684 106.857  0.99 90.00           C  
ATOM   2838  CG  ASN Q  99     -11.233 -54.354 106.823  0.98 83.82           C  
ATOM   2839  OD1 ASN Q  99     -10.844 -55.052 105.901  0.98 74.09           O  
ATOM   2840  ND2 ASN Q  99     -10.444 -54.125 107.856  0.98 72.15           N  
ATOM   2841  N   GLY Q 100     -15.862 -53.284 105.905  0.99 92.61           N  
ATOM   2842  CA  GLY Q 100     -16.966 -52.446 106.356  0.99 93.17           C  
ATOM   2843  C   GLY Q 100     -16.478 -51.150 107.022  0.99 94.37           C  
ATOM   2844  O   GLY Q 100     -15.277 -50.932 107.196  0.99 92.63           O  
ATOM   2845  N   ILE Q 101     -17.407 -50.279 107.374  1.00 95.01           N  
ATOM   2846  CA  ILE Q 101     -17.134 -48.999 108.041  1.00 95.68           C  
ATOM   2847  C   ILE Q 101     -18.051 -48.879 109.257  1.00 95.33           C  
ATOM   2848  O   ILE Q 101     -19.266 -49.019 109.121  1.00 94.11           O  
ATOM   2849  CB  ILE Q 101     -17.323 -47.812 107.063  1.00 94.94           C  
ATOM   2850  CG1 ILE Q 101     -16.269 -47.865 105.929  0.99 91.76           C  
ATOM   2851  CG2 ILE Q 101     -17.230 -46.462 107.808  0.99 91.17           C  
ATOM   2852  CD1 ILE Q 101     -16.573 -46.924 104.763  0.99 86.22           C  
ATOM   2853  N   ASN Q 102     -17.482 -48.601 110.415  1.00 95.86           N  
ATOM   2854  CA  ASN Q 102     -18.213 -48.282 111.642  1.00 95.81           C  
ATOM   2855  C   ASN Q 102     -18.240 -46.759 111.877  1.00 96.47           C  
ATOM   2856  O   ASN Q 102     -17.458 -46.010 111.292  1.00 95.74           O  
ATOM   2857  CB  ASN Q 102     -17.583 -49.020 112.836  1.00 94.03           C  
ATOM   2858  CG  ASN Q 102     -17.433 -50.508 112.592  0.98 88.11           C  
ATOM   2859  OD1 ASN Q 102     -18.399 -51.254 112.515  0.98 77.45           O  
ATOM   2860  ND2 ASN Q 102     -16.207 -50.966 112.450  0.98 73.98           N  
ATOM   2861  N   ASP Q 103     -19.111 -46.311 112.772  0.99 96.37           N  
ATOM   2862  CA  ASP Q 103     -19.324 -44.878 113.038  0.99 96.43           C  
ATOM   2863  C   ASP Q 103     -18.100 -44.166 113.641  0.99 96.88           C  
ATOM   2864  O   ASP Q 103     -17.954 -42.949 113.503  0.99 95.48           O  
ATOM   2865  CB  ASP Q 103     -20.530 -44.706 113.974  0.99 94.44           C  
ATOM   2866  CG  ASP Q 103     -21.877 -45.020 113.315  0.97 85.97           C  
ATOM   2867  OD1 ASP Q 103     -21.960 -44.992 112.061  0.96 76.62           O  
ATOM   2868  OD2 ASP Q 103     -22.839 -45.268 114.074  0.96 75.55           O  
ATOM   2869  N   ASP Q 104     -17.219 -44.903 114.293  1.00 96.96           N  
ATOM   2870  CA  ASP Q 104     -15.975 -44.415 114.895  1.00 96.88           C  
ATOM   2871  C   ASP Q 104     -14.725 -44.674 114.032  1.00 97.66           C  
ATOM   2872  O   ASP Q 104     -13.604 -44.350 114.442  1.00 96.77           O  
ATOM   2873  CB  ASP Q 104     -15.839 -44.987 116.317  1.00 94.22           C  
ATOM   2874  CG  ASP Q 104     -15.740 -46.518 116.394  0.97 83.50           C  
ATOM   2875  OD1 ASP Q 104     -16.207 -47.210 115.462  0.96 71.06           O  
ATOM   2876  OD2 ASP Q 104     -15.229 -47.004 117.429  0.96 72.45           O  
ATOM   2877  N   ASP Q 105     -14.890 -45.204 112.823  1.00 97.44           N  
ATOM   2878  CA  ASP Q 105     -13.776 -45.440 111.914  1.00 97.92           C  
ATOM   2879  C   ASP Q 105     -13.244 -44.117 111.340  1.00 98.30           C  
ATOM   2880  O   ASP Q 105     -13.985 -43.280 110.813  1.00 98.28           O  
ATOM   2881  CB  ASP Q 105     -14.151 -46.430 110.800  1.00 97.50           C  
ATOM   2882  CG  ASP Q 105     -14.242 -47.892 111.258  1.00 96.88           C  
ATOM   2883  OD1 ASP Q 105     -13.774 -48.236 112.370  1.00 92.08           O  
ATOM   2884  OD2 ASP Q 105     -14.745 -48.715 110.457  1.00 91.21           O  
ATOM   2885  N   VAL Q 106     -11.919 -43.964 111.416  1.00 98.44           N  
ATOM   2886  CA  VAL Q 106     -11.207 -42.774 110.940  1.00 98.54           C  
ATOM   2887  C   VAL Q 106     -10.140 -43.124 109.909  1.00 98.63           C  
ATOM   2888  O   VAL Q 106      -9.505 -44.180 109.964  1.00 98.50           O  
ATOM   2889  CB  VAL Q 106     -10.614 -41.932 112.091  1.00 98.14           C  
ATOM   2890  CG1 VAL Q 106     -11.719 -41.433 113.027  1.00 93.23           C  
ATOM   2891  CG2 VAL Q 106      -9.565 -42.678 112.920  1.00 89.39           C  
ATOM   2892  N   ILE Q 107      -9.917 -42.208 108.984  1.00 98.71           N  
ATOM   2893  CA  ILE Q 107      -8.862 -42.297 107.975  1.00 98.73           C  
ATOM   2894  C   ILE Q 107      -7.921 -41.097 108.073  1.00 98.77           C  
ATOM   2895  O   ILE Q 107      -8.351 -39.945 108.067  1.00 98.68           O  
ATOM   2896  CB  ILE Q 107      -9.454 -42.512 106.562  1.00 98.54           C  
ATOM   2897  CG1 ILE Q 107      -8.323 -42.769 105.545  1.00 97.55           C  
ATOM   2898  CG2 ILE Q 107     -10.369 -41.355 106.114  1.00 95.95           C  
ATOM   2899  CD1 ILE Q 107      -8.821 -43.187 104.160  1.00 96.54           C  
ATOM   2900  N   VAL Q 108      -6.618 -41.381 108.125  1.00 98.71           N  
ATOM   2901  CA  VAL Q 108      -5.538 -40.393 108.050  1.00 98.71           C  
ATOM   2902  C   VAL Q 108      -5.009 -40.398 106.618  1.00 98.71           C  
ATOM   2903  O   VAL Q 108      -4.241 -41.282 106.234  1.00 98.58           O  
ATOM   2904  CB  VAL Q 108      -4.432 -40.704 109.082  1.00 98.52           C  
ATOM   2905  CG1 VAL Q 108      -3.303 -39.673 109.014  1.00 96.31           C  
ATOM   2906  CG2 VAL Q 108      -4.985 -40.723 110.512  1.00 94.16           C  
ATOM   2907  N   THR Q 109      -5.429 -39.435 105.813  1.00 98.60           N  
ATOM   2908  CA  THR Q 109      -4.985 -39.305 104.418  1.00 98.54           C  
ATOM   2909  C   THR Q 109      -3.721 -38.448 104.335  1.00 98.54           C  
ATOM   2910  O   THR Q 109      -3.617 -37.422 105.004  1.00 98.39           O  
ATOM   2911  CB  THR Q 109      -6.078 -38.772 103.474  1.00 98.21           C  
ATOM   2912  OG1 THR Q 109      -6.280 -37.390 103.635  1.00 96.61           O  
ATOM   2913  CG2 THR Q 109      -7.430 -39.461 103.658  1.00 94.32           C  
ATOM   2914  N   HIS Q 110      -2.740 -38.866 103.522  1.00 98.19           N  
ATOM   2915  CA  HIS Q 110      -1.464 -38.154 103.420  1.00 98.02           C  
ATOM   2916  C   HIS Q 110      -0.865 -38.214 102.011  1.00 97.53           C  
ATOM   2917  O   HIS Q 110      -0.884 -39.260 101.361  1.00 97.06           O  
ATOM   2918  CB  HIS Q 110      -0.495 -38.715 104.470  1.00 97.88           C  
ATOM   2919  CG  HIS Q 110       0.759 -37.895 104.623  1.00 98.04           C  
ATOM   2920  ND1 HIS Q 110       0.854 -36.679 105.273  1.00 91.13           N  
ATOM   2921  CD2 HIS Q 110       2.011 -38.188 104.143  1.00 92.09           C  
ATOM   2922  CE1 HIS Q 110       2.123 -36.262 105.184  1.00 94.76           C  
ATOM   2923  NE2 HIS Q 110       2.850 -37.156 104.510  1.00 95.70           N  
ATOM   2924  N   ASP Q 111      -0.277 -37.114 101.562  1.00 96.96           N  
ATOM   2925  CA  ASP Q 111       0.413 -37.048 100.272  1.00 96.29           C  
ATOM   2926  C   ASP Q 111       1.676 -37.927 100.311  1.00 96.44           C  
ATOM   2927  O   ASP Q 111       2.595 -37.676 101.099  1.00 96.11           O  
ATOM   2928  CB  ASP Q 111       0.793 -35.595  99.926  1.00 95.28           C  
ATOM   2929  CG  ASP Q 111      -0.385 -34.616  99.779  1.00 93.85           C  
ATOM   2930  OD1 ASP Q 111      -1.523 -35.046  99.465  1.00 89.53           O  
ATOM   2931  OD2 ASP Q 111      -0.143 -33.401  99.971  1.00 88.74           O  
ATOM   2932  N   ALA Q 112       1.783 -38.898  99.415  1.00 96.07           N  
ATOM   2933  CA  ALA Q 112       2.957 -39.776  99.302  1.00 96.02           C  
ATOM   2934  C   ALA Q 112       4.287 -39.017  99.138  1.00 95.78           C  
ATOM   2935  O   ALA Q 112       5.348 -39.535  99.490  1.00 95.05           O  
ATOM   2936  CB  ALA Q 112       2.743 -40.698  98.099  1.00 95.56           C  
ATOM   2937  N   VAL Q 113       4.225 -37.798  98.627  1.00 94.82           N  
ATOM   2938  CA  VAL Q 113       5.377 -36.917  98.377  1.00 93.81           C  
ATOM   2939  C   VAL Q 113       5.695 -35.957  99.538  1.00 93.77           C  
ATOM   2940  O   VAL Q 113       6.502 -35.044  99.356  1.00 92.66           O  
ATOM   2941  CB  VAL Q 113       5.213 -36.161  97.040  1.00 92.03           C  
ATOM   2942  CG1 VAL Q 113       5.136 -37.128  95.858  1.00 86.83           C  
ATOM   2943  CG2 VAL Q 113       3.968 -35.256  97.023  1.00 85.48           C  
ATOM   2944  N   ARG Q 114       5.114 -36.162 100.723  1.00 95.12           N  
ATOM   2945  CA  ARG Q 114       5.473 -35.455 101.974  1.00 95.75           C  
ATOM   2946  C   ARG Q 114       6.171 -36.421 102.951  1.00 96.30           C  
ATOM   2947  O   ARG Q 114       5.548 -36.872 103.909  1.00 96.10           O  
ATOM   2948  CB  ARG Q 114       4.234 -34.798 102.614  1.00 95.26           C  
ATOM   2949  CG  ARG Q 114       3.638 -33.651 101.784  1.00 94.40           C  
ATOM   2950  CD  ARG Q 114       2.555 -32.949 102.600  1.00 93.79           C  
ATOM   2951  NE  ARG Q 114       1.838 -31.899 101.863  1.00 92.54           N  
ATOM   2952  CZ  ARG Q 114       2.090 -30.596 101.843  1.00 93.34           C  
ATOM   2953  NH1 ARG Q 114       3.124 -30.064 102.428  1.00 87.63           N  
ATOM   2954  NH2 ARG Q 114       1.285 -29.790 101.219  1.00 89.50           N  
ATOM   2955  N   PRO Q 115       7.456 -36.748 102.749  1.00 94.79           N  
ATOM   2956  CA  PRO Q 115       8.133 -37.795 103.527  1.00 95.02           C  
ATOM   2957  C   PRO Q 115       8.484 -37.400 104.970  1.00 94.92           C  
ATOM   2958  O   PRO Q 115       8.850 -38.262 105.767  1.00 93.85           O  
ATOM   2959  CB  PRO Q 115       9.398 -38.107 102.725  1.00 94.34           C  
ATOM   2960  CG  PRO Q 115       9.724 -36.767 102.052  1.00 93.13           C  
ATOM   2961  CD  PRO Q 115       8.329 -36.233 101.714  1.00 94.57           C  
ATOM   2962  N   PHE Q 116       8.408 -36.130 105.316  1.00 93.56           N  
ATOM   2963  CA  PHE Q 116       8.940 -35.590 106.578  1.00 93.09           C  
ATOM   2964  C   PHE Q 116       7.891 -35.333 107.668  1.00 93.17           C  
ATOM   2965  O   PHE Q 116       8.167 -34.592 108.616  1.00 92.18           O  
ATOM   2966  CB  PHE Q 116       9.770 -34.333 106.283  1.00 92.00           C  
ATOM   2967  CG  PHE Q 116      10.875 -34.525 105.264  1.00 91.80           C  
ATOM   2968  CD1 PHE Q 116      11.863 -35.508 105.452  1.00 83.30           C  
ATOM   2969  CD2 PHE Q 116      10.925 -33.702 104.127  1.00 83.60           C  
ATOM   2970  CE1 PHE Q 116      12.898 -35.665 104.517  1.00 82.52           C  
ATOM   2971  CE2 PHE Q 116      11.954 -33.848 103.190  1.00 82.29           C  
ATOM   2972  CZ  PHE Q 116      12.940 -34.827 103.388  1.00 88.20           C  
ATOM   2973  N   LEU Q 117       6.713 -35.954 107.564  1.00 93.17           N  
ATOM   2974  CA  LEU Q 117       5.775 -35.931 108.690  1.00 93.18           C  
ATOM   2975  C   LEU Q 117       6.372 -36.644 109.920  1.00 93.24           C  
ATOM   2976  O   LEU Q 117       7.226 -37.532 109.810  1.00 90.78           O  
ATOM   2977  CB  LEU Q 117       4.406 -36.515 108.277  1.00 90.59           C  
ATOM   2978  CG  LEU Q 117       4.294 -38.047 108.273  1.00 89.90           C  
ATOM   2979  CD1 LEU Q 117       2.817 -38.424 108.191  1.00 82.17           C  
ATOM   2980  CD2 LEU Q 117       5.038 -38.712 107.113  1.00 83.32           C  
ATOM   2981  N   THR Q 118       5.896 -36.272 111.107  1.00 92.78           N  
ATOM   2982  CA  THR Q 118       6.382 -36.812 112.382  1.00 92.91           C  
ATOM   2983  C   THR Q 118       5.361 -37.748 113.030  1.00 94.59           C  
ATOM   2984  O   THR Q 118       4.169 -37.719 112.713  1.00 95.25           O  
ATOM   2985  CB  THR Q 118       6.784 -35.690 113.351  1.00 91.57           C  
ATOM   2986  OG1 THR Q 118       5.642 -34.995 113.794  1.00 90.01           O  
ATOM   2987  CG2 THR Q 118       7.747 -34.673 112.728  1.00 88.80           C  
ATOM   2988  N   HIS Q 119       5.826 -38.562 113.984  1.00 92.84           N  
ATOM   2989  CA  HIS Q 119       4.945 -39.392 114.816  1.00 92.43           C  
ATOM   2990  C   HIS Q 119       3.916 -38.541 115.566  1.00 93.54           C  
ATOM   2991  O   HIS Q 119       2.748 -38.927 115.639  1.00 93.51           O  
ATOM   2992  CB  HIS Q 119       5.781 -40.194 115.819  1.00 90.57           C  
ATOM   2993  CG  HIS Q 119       6.628 -41.246 115.166  0.99 82.54           C  
ATOM   2994  ND1 HIS Q 119       7.886 -41.067 114.628  0.99 70.94           N  
ATOM   2995  CD2 HIS Q 119       6.284 -42.563 114.968  0.99 70.39           C  
ATOM   2996  CE1 HIS Q 119       8.287 -42.234 114.116  0.99 68.83           C  
ATOM   2997  NE2 HIS Q 119       7.339 -43.164 114.308  0.99 69.33           N  
ATOM   2998  N   ARG Q 120       4.320 -37.376 116.078  1.00 92.39           N  
ATOM   2999  CA  ARG Q 120       3.406 -36.423 116.723  1.00 93.06           C  
ATOM   3000  C   ARG Q 120       2.254 -36.045 115.786  1.00 94.75           C  
ATOM   3001  O   ARG Q 120       1.106 -36.201 116.172  1.00 94.94           O  
ATOM   3002  CB  ARG Q 120       4.178 -35.174 117.178  1.00 91.67           C  
ATOM   3003  CG  ARG Q 120       3.249 -34.151 117.850  1.00 90.35           C  
ATOM   3004  CD  ARG Q 120       3.893 -32.779 118.076  1.00 88.76           C  
ATOM   3005  NE  ARG Q 120       4.226 -32.087 116.814  1.00 89.89           N  
ATOM   3006  CZ  ARG Q 120       3.394 -31.445 115.985  1.00 90.06           C  
ATOM   3007  NH1 ARG Q 120       2.110 -31.348 116.199  1.00 83.87           N  
ATOM   3008  NH2 ARG Q 120       3.853 -30.877 114.914  1.00 88.18           N  
ATOM   3009  N   ILE Q 121       2.580 -35.624 114.568  1.00 94.82           N  
ATOM   3010  CA  ILE Q 121       1.569 -35.203 113.587  1.00 95.60           C  
ATOM   3011  C   ILE Q 121       0.571 -36.339 113.322  1.00 96.37           C  
ATOM   3012  O   ILE Q 121      -0.634 -36.109 113.358  1.00 96.83           O  
ATOM   3013  CB  ILE Q 121       2.232 -34.702 112.281  1.00 95.71           C  
ATOM   3014  CG1 ILE Q 121       2.977 -33.360 112.520  1.00 95.13           C  
ATOM   3015  CG2 ILE Q 121       1.189 -34.521 111.163  1.00 94.51           C  
ATOM   3016  CD1 ILE Q 121       3.870 -32.926 111.343  1.00 93.50           C  
ATOM   3017  N   ILE Q 122       1.036 -37.569 113.103  1.00 96.66           N  
ATOM   3018  CA  ILE Q 122       0.145 -38.716 112.850  1.00 96.71           C  
ATOM   3019  C   ILE Q 122      -0.743 -38.993 114.071  1.00 96.90           C  
ATOM   3020  O   ILE Q 122      -1.960 -39.127 113.929  1.00 97.22           O  
ATOM   3021  CB  ILE Q 122       0.947 -39.974 112.440  1.00 96.83           C  
ATOM   3022  CG1 ILE Q 122       1.757 -39.730 111.142  1.00 96.22           C  
ATOM   3023  CG2 ILE Q 122      -0.011 -41.167 112.241  1.00 95.66           C  
ATOM   3024  CD1 ILE Q 122       2.731 -40.868 110.792  1.00 94.88           C  
ATOM   3025  N   LYS Q 123      -0.166 -39.045 115.269  1.00 96.73           N  
ATOM   3026  CA  LYS Q 123      -0.911 -39.314 116.509  1.00 96.45           C  
ATOM   3027  C   LYS Q 123      -1.943 -38.220 116.813  1.00 96.91           C  
ATOM   3028  O   LYS Q 123      -3.075 -38.550 117.164  1.00 96.91           O  
ATOM   3029  CB  LYS Q 123       0.071 -39.475 117.680  1.00 95.59           C  
ATOM   3030  CG  LYS Q 123       0.835 -40.822 117.681  0.97 89.97           C  
ATOM   3031  CD  LYS Q 123      -0.084 -42.003 118.042  0.96 85.03           C  
ATOM   3032  CE  LYS Q 123       0.735 -43.279 118.297  0.95 76.33           C  
ATOM   3033  NZ  LYS Q 123      -0.126 -44.400 118.742  0.95 67.14           N  
ATOM   3034  N   GLU Q 124      -1.589 -36.955 116.640  1.00 96.19           N  
ATOM   3035  CA  GLU Q 124      -2.512 -35.833 116.827  1.00 96.40           C  
ATOM   3036  C   GLU Q 124      -3.640 -35.850 115.779  1.00 96.73           C  
ATOM   3037  O   GLU Q 124      -4.784 -35.598 116.126  1.00 97.00           O  
ATOM   3038  CB  GLU Q 124      -1.752 -34.494 116.807  1.00 96.18           C  
ATOM   3039  CG  GLU Q 124      -0.941 -34.238 118.093  1.00 93.87           C  
ATOM   3040  CD  GLU Q 124      -0.061 -32.974 118.035  1.00 92.89           C  
ATOM   3041  OE1 GLU Q 124       0.912 -32.889 118.825  1.00 84.85           O  
ATOM   3042  OE2 GLU Q 124      -0.292 -32.083 117.197  1.00 86.97           O  
ATOM   3043  N   ASN Q 125      -3.353 -36.238 114.534  1.00 97.29           N  
ATOM   3044  CA  ASN Q 125      -4.384 -36.412 113.503  1.00 97.63           C  
ATOM   3045  C   ASN Q 125      -5.376 -37.526 113.859  1.00 97.90           C  
ATOM   3046  O   ASN Q 125      -6.580 -37.316 113.737  1.00 98.01           O  
ATOM   3047  CB  ASN Q 125      -3.736 -36.677 112.130  1.00 97.71           C  
ATOM   3048  CG  ASN Q 125      -3.536 -35.401 111.339  1.00 97.98           C  
ATOM   3049  OD1 ASN Q 125      -4.360 -35.058 110.508  1.00 90.93           O  
ATOM   3050  ND2 ASN Q 125      -2.478 -34.667 111.581  1.00 89.25           N  
ATOM   3051  N   ILE Q 126      -4.882 -38.680 114.315  1.00 97.89           N  
ATOM   3052  CA  ILE Q 126      -5.748 -39.785 114.766  1.00 97.77           C  
ATOM   3053  C   ILE Q 126      -6.666 -39.304 115.897  1.00 97.84           C  
ATOM   3054  O   ILE Q 126      -7.885 -39.464 115.812  1.00 97.85           O  
ATOM   3055  CB  ILE Q 126      -4.909 -41.008 115.212  1.00 97.69           C  
ATOM   3056  CG1 ILE Q 126      -4.196 -41.664 114.000  1.00 97.01           C  
ATOM   3057  CG2 ILE Q 126      -5.793 -42.054 115.923  1.00 96.59           C  
ATOM   3058  CD1 ILE Q 126      -3.100 -42.666 114.400  1.00 95.73           C  
ATOM   3059  N   GLN Q 127      -6.086 -38.695 116.922  1.00 97.86           N  
ATOM   3060  CA  GLN Q 127      -6.839 -38.251 118.093  1.00 97.56           C  
ATOM   3061  C   GLN Q 127      -7.870 -37.170 117.732  1.00 97.64           C  
ATOM   3062  O   GLN Q 127      -9.023 -37.253 118.150  1.00 97.25           O  
ATOM   3063  CB  GLN Q 127      -5.850 -37.753 119.161  1.00 96.94           C  
ATOM   3064  CG  GLN Q 127      -6.543 -37.379 120.483  0.97 87.20           C  
ATOM   3065  CD  GLN Q 127      -7.320 -38.545 121.113  0.96 81.73           C  
ATOM   3066  OE1 GLN Q 127      -6.926 -39.694 121.034  0.95 74.66           O  
ATOM   3067  NE2 GLN Q 127      -8.432 -38.267 121.744  0.95 71.07           N  
ATOM   3068  N   ALA Q 128      -7.480 -36.198 116.922  1.00 96.96           N  
ATOM   3069  CA  ALA Q 128      -8.370 -35.119 116.516  1.00 96.87           C  
ATOM   3070  C   ALA Q 128      -9.473 -35.604 115.553  1.00 97.19           C  
ATOM   3071  O   ALA Q 128     -10.599 -35.129 115.642  1.00 97.13           O  
ATOM   3072  CB  ALA Q 128      -7.518 -33.987 115.929  1.00 96.49           C  
ATOM   3073  N   ALA Q 129      -9.193 -36.587 114.690  1.00 97.81           N  
ATOM   3074  CA  ALA Q 129     -10.221 -37.195 113.839  1.00 98.04           C  
ATOM   3075  C   ALA Q 129     -11.258 -37.977 114.661  1.00 98.03           C  
ATOM   3076  O   ALA Q 129     -12.449 -37.885 114.377  1.00 97.68           O  
ATOM   3077  CB  ALA Q 129      -9.543 -38.083 112.785  1.00 97.93           C  
ATOM   3078  N   LEU Q 130     -10.821 -38.689 115.706  1.00 98.03           N  
ATOM   3079  CA  LEU Q 130     -11.718 -39.368 116.652  1.00 97.85           C  
ATOM   3080  C   LEU Q 130     -12.597 -38.371 117.428  1.00 97.68           C  
ATOM   3081  O   LEU Q 130     -13.775 -38.643 117.652  1.00 96.95           O  
ATOM   3082  CB  LEU Q 130     -10.886 -40.210 117.642  1.00 97.67           C  
ATOM   3083  CG  LEU Q 130     -10.245 -41.477 117.040  1.00 96.58           C  
ATOM   3084  CD1 LEU Q 130      -9.230 -42.060 118.026  1.00 93.02           C  
ATOM   3085  CD2 LEU Q 130     -11.290 -42.555 116.737  1.00 93.13           C  
ATOM   3086  N   GLU Q 131     -12.035 -37.248 117.829  1.00 96.93           N  
ATOM   3087  CA  GLU Q 131     -12.714 -36.267 118.679  1.00 96.65           C  
ATOM   3088  C   GLU Q 131     -13.600 -35.290 117.889  1.00 96.73           C  
ATOM   3089  O   GLU Q 131     -14.713 -34.990 118.313  1.00 96.05           O  
ATOM   3090  CB  GLU Q 131     -11.640 -35.535 119.502  1.00 95.74           C  
ATOM   3091  CG  GLU Q 131     -12.229 -34.612 120.577  0.97 85.95           C  
ATOM   3092  CD  GLU Q 131     -11.177 -33.981 121.503  0.97 84.28           C  
ATOM   3093  OE1 GLU Q 131     -11.592 -33.210 122.406  0.96 75.01           O  
ATOM   3094  OE2 GLU Q 131      -9.965 -34.242 121.335  0.97 75.32           O  
ATOM   3095  N   TYR Q 132     -13.128 -34.806 116.738  1.00 96.11           N  
ATOM   3096  CA  TYR Q 132     -13.767 -33.718 115.984  1.00 95.62           C  
ATOM   3097  C   TYR Q 132     -14.344 -34.141 114.626  1.00 95.84           C  
ATOM   3098  O   TYR Q 132     -15.095 -33.376 114.019  1.00 95.18           O  
ATOM   3099  CB  TYR Q 132     -12.768 -32.568 115.814  1.00 95.12           C  
ATOM   3100  CG  TYR Q 132     -12.174 -32.046 117.113  1.00 94.61           C  
ATOM   3101  CD1 TYR Q 132     -12.972 -31.338 118.035  1.00 86.71           C  
ATOM   3102  CD2 TYR Q 132     -10.813 -32.279 117.409  1.00 86.63           C  
ATOM   3103  CE1 TYR Q 132     -12.430 -30.878 119.249  1.00 84.61           C  
ATOM   3104  CE2 TYR Q 132     -10.255 -31.826 118.616  1.00 84.83           C  
ATOM   3105  CZ  TYR Q 132     -11.068 -31.131 119.532  1.00 91.43           C  
ATOM   3106  OH  TYR Q 132     -10.525 -30.698 120.724  0.99 89.59           O  
ATOM   3107  N   GLY Q 133     -13.992 -35.308 114.118  1.00 97.00           N  
ATOM   3108  CA  GLY Q 133     -14.503 -35.856 112.855  1.00 97.28           C  
ATOM   3109  C   GLY Q 133     -13.797 -35.386 111.576  1.00 97.74           C  
ATOM   3110  O   GLY Q 133     -13.698 -36.158 110.621  1.00 97.21           O  
ATOM   3111  N   ALA Q 134     -13.286 -34.173 111.533  1.00 95.56           N  
ATOM   3112  CA  ALA Q 134     -12.501 -33.653 110.412  1.00 95.84           C  
ATOM   3113  C   ALA Q 134     -11.331 -32.795 110.897  1.00 95.91           C  
ATOM   3114  O   ALA Q 134     -11.488 -31.976 111.809  1.00 96.03           O  
ATOM   3115  CB  ALA Q 134     -13.422 -32.887 109.453  1.00 95.70           C  
ATOM   3116  N   VAL Q 135     -10.151 -32.996 110.295  1.00 96.79           N  
ATOM   3117  CA  VAL Q 135      -8.884 -32.410 110.745  1.00 96.57           C  
ATOM   3118  C   VAL Q 135      -8.033 -32.011 109.547  1.00 96.68           C  
ATOM   3119  O   VAL Q 135      -7.816 -32.823 108.649  1.00 96.86           O  
ATOM   3120  CB  VAL Q 135      -8.089 -33.414 111.603  1.00 95.57           C  
ATOM   3121  CG1 VAL Q 135      -6.825 -32.776 112.192  1.00 88.72           C  
ATOM   3122  CG2 VAL Q 135      -8.928 -33.967 112.755  1.00 88.83           C  
ATOM   3123  N   ASP Q 136      -7.487 -30.797 109.582  1.00 94.13           N  
ATOM   3124  CA  ASP Q 136      -6.444 -30.352 108.651  1.00 94.21           C  
ATOM   3125  C   ASP Q 136      -5.117 -30.145 109.389  1.00 94.20           C  
ATOM   3126  O   ASP Q 136      -5.084 -29.701 110.541  1.00 94.78           O  
ATOM   3127  CB  ASP Q 136      -6.891 -29.090 107.893  1.00 93.93           C  
ATOM   3128  CG  ASP Q 136      -6.224 -28.957 106.513  1.00 93.98           C  
ATOM   3129  OD1 ASP Q 136      -5.382 -29.821 106.165  1.00 86.52           O  
ATOM   3130  OD2 ASP Q 136      -6.599 -28.019 105.765  1.00 85.45           O  
ATOM   3131  N   THR Q 137      -4.007 -30.497 108.740  1.00 95.70           N  
ATOM   3132  CA  THR Q 137      -2.654 -30.246 109.249  1.00 95.73           C  
ATOM   3133  C   THR Q 137      -2.111 -28.985 108.592  1.00 95.18           C  
ATOM   3134  O   THR Q 137      -1.955 -28.950 107.372  1.00 95.11           O  
ATOM   3135  CB  THR Q 137      -1.713 -31.433 108.999  1.00 95.79           C  
ATOM   3136  OG1 THR Q 137      -2.229 -32.595 109.612  1.00 94.13           O  
ATOM   3137  CG2 THR Q 137      -0.316 -31.207 109.576  1.00 92.03           C  
ATOM   3138  N   VAL Q 138      -1.807 -27.971 109.381  1.00 92.69           N  
ATOM   3139  CA  VAL Q 138      -1.417 -26.649 108.884  1.00 92.17           C  
ATOM   3140  C   VAL Q 138      -0.212 -26.073 109.627  1.00 91.73           C  
ATOM   3141  O   VAL Q 138       0.112 -26.462 110.750  1.00 93.37           O  
ATOM   3142  CB  VAL Q 138      -2.598 -25.649 108.912  1.00 92.62           C  
ATOM   3143  CG1 VAL Q 138      -3.826 -26.188 108.168  1.00 85.56           C  
ATOM   3144  CG2 VAL Q 138      -3.016 -25.263 110.329  1.00 85.69           C  
ATOM   3145  N   ILE Q 139       0.452 -25.104 109.000  1.00 92.50           N  
ATOM   3146  CA  ILE Q 139       1.427 -24.203 109.621  1.00 91.45           C  
ATOM   3147  C   ILE Q 139       0.998 -22.745 109.425  1.00 91.06           C  
ATOM   3148  O   ILE Q 139       0.274 -22.435 108.480  1.00 91.98           O  
ATOM   3149  CB  ILE Q 139       2.861 -24.442 109.098  1.00 90.05           C  
ATOM   3150  CG1 ILE Q 139       2.980 -24.186 107.574  1.00 89.35           C  
ATOM   3151  CG2 ILE Q 139       3.334 -25.855 109.485  1.00 87.53           C  
ATOM   3152  CD1 ILE Q 139       4.418 -24.227 107.047  1.00 87.08           C  
ATOM   3153  N   ASP Q 140       1.473 -21.858 110.281  1.00 90.35           N  
ATOM   3154  CA  ASP Q 140       1.310 -20.412 110.104  1.00 90.17           C  
ATOM   3155  C   ASP Q 140       1.899 -19.992 108.742  1.00 89.53           C  
ATOM   3156  O   ASP Q 140       2.965 -20.471 108.334  1.00 89.91           O  
ATOM   3157  CB  ASP Q 140       2.015 -19.644 111.243  1.00 89.68           C  
ATOM   3158  CG  ASP Q 140       1.538 -20.008 112.660  0.99 86.89           C  
ATOM   3159  OD1 ASP Q 140       0.358 -20.373 112.832  0.99 79.42           O  
ATOM   3160  OD2 ASP Q 140       2.385 -19.937 113.589  0.99 79.24           O  
ATOM   3161  N   ALA Q 141       1.237 -19.074 108.041  0.99 87.85           N  
ATOM   3162  CA  ALA Q 141       1.724 -18.582 106.756  0.99 87.44           C  
ATOM   3163  C   ALA Q 141       3.129 -17.969 106.901  0.99 86.35           C  
ATOM   3164  O   ALA Q 141       3.329 -17.015 107.658  0.99 86.77           O  
ATOM   3165  CB  ALA Q 141       0.721 -17.585 106.166  0.99 88.49           C  
ATOM   3166  N   ILE Q 142       4.107 -18.516 106.163  0.99 88.07           N  
ATOM   3167  CA  ILE Q 142       5.519 -18.103 106.257  0.99 86.30           C  
ATOM   3168  C   ILE Q 142       5.785 -16.746 105.600  0.99 84.26           C  
ATOM   3169  O   ILE Q 142       6.726 -16.050 105.979  0.99 82.71           O  
ATOM   3170  CB  ILE Q 142       6.460 -19.187 105.685  0.99 85.71           C  
ATOM   3171  CG1 ILE Q 142       6.183 -19.482 104.184  0.98 79.84           C  
ATOM   3172  CG2 ILE Q 142       6.372 -20.462 106.548  0.98 77.34           C  
ATOM   3173  CD1 ILE Q 142       7.178 -20.445 103.526  0.98 71.16           C  
ATOM   3174  N   ASP Q 143       4.966 -16.366 104.630  0.99 85.14           N  
ATOM   3175  CA  ASP Q 143       5.005 -15.083 103.922  0.99 84.70           C  
ATOM   3176  C   ASP Q 143       3.647 -14.367 104.043  0.99 84.50           C  
ATOM   3177  O   ASP Q 143       2.639 -14.960 104.425  0.99 85.13           O  
ATOM   3178  CB  ASP Q 143       5.414 -15.318 102.455  0.99 85.03           C  
ATOM   3179  CG  ASP Q 143       6.896 -15.701 102.278  0.99 84.08           C  
ATOM   3180  OD1 ASP Q 143       7.778 -14.984 102.823  0.99 77.98           O  
ATOM   3181  OD2 ASP Q 143       7.186 -16.654 101.521  0.99 77.49           O  
ATOM   3182  N   THR Q 144       3.628 -13.080 103.717  0.99 85.89           N  
ATOM   3183  CA  THR Q 144       2.376 -12.329 103.564  0.99 84.70           C  
ATOM   3184  C   THR Q 144       1.566 -12.941 102.426  0.99 84.08           C  
ATOM   3185  O   THR Q 144       2.111 -13.183 101.351  0.99 85.25           O  
ATOM   3186  CB  THR Q 144       2.662 -10.848 103.279  0.99 85.25           C  
ATOM   3187  OG1 THR Q 144       3.360 -10.285 104.371  0.99 81.89           O  
ATOM   3188  CG2 THR Q 144       1.389 -10.016 103.095  0.99 80.97           C  
ATOM   3189  N   ILE Q 145       0.276 -13.167 102.634  0.99 86.14           N  
ATOM   3190  CA  ILE Q 145      -0.624 -13.650 101.584  0.99 85.42           C  
ATOM   3191  C   ILE Q 145      -1.215 -12.450 100.846  0.99 85.15           C  
ATOM   3192  O   ILE Q 145      -1.646 -11.476 101.462  0.99 86.54           O  
ATOM   3193  CB  ILE Q 145      -1.692 -14.605 102.156  0.99 87.34           C  
ATOM   3194  CG1 ILE Q 145      -1.067 -15.809 102.904  0.98 87.32           C  
ATOM   3195  CG2 ILE Q 145      -2.640 -15.114 101.053  0.98 86.55           C  
ATOM   3196  CD1 ILE Q 145      -0.061 -16.650 102.103  0.98 82.55           C  
ATOM   3197  N   VAL Q 146      -1.218 -12.540  99.522  0.99 85.72           N  
ATOM   3198  CA  VAL Q 146      -1.760 -11.546  98.595  0.99 83.84           C  
ATOM   3199  C   VAL Q 146      -2.808 -12.238  97.731  0.99 84.49           C  
ATOM   3200  O   VAL Q 146      -2.600 -13.374  97.310  0.99 87.03           O  
ATOM   3201  CB  VAL Q 146      -0.624 -10.939  97.748  0.99 84.53           C  
ATOM   3202  CG1 VAL Q 146      -1.139  -9.953  96.702  0.99 77.26           C  
ATOM   3203  CG2 VAL Q 146       0.404 -10.212  98.623  0.99 80.85           C  
ATOM   3204  N   THR Q 147      -3.929 -11.583  97.455  0.98 85.21           N  
ATOM   3205  CA  THR Q 147      -4.970 -12.126  96.578  0.98 84.12           C  
ATOM   3206  C   THR Q 147      -5.050 -11.347  95.266  0.98 82.53           C  
ATOM   3207  O   THR Q 147      -4.925 -10.120  95.258  0.98 87.09           O  
ATOM   3208  CB  THR Q 147      -6.351 -12.209  97.257  0.98 86.55           C  
ATOM   3209  OG1 THR Q 147      -6.939 -10.939  97.395  0.98 82.58           O  
ATOM   3210  CG2 THR Q 147      -6.293 -12.832  98.654  0.98 80.54           C  
ATOM   3211  N   SER Q 148      -5.262 -12.051  94.153  0.99 85.32           N  
ATOM   3212  CA  SER Q 148      -5.496 -11.466  92.830  0.99 84.86           C  
ATOM   3213  C   SER Q 148      -6.269 -12.429  91.933  0.99 86.35           C  
ATOM   3214  O   SER Q 148      -5.830 -13.558  91.712  0.99 87.28           O  
ATOM   3215  CB  SER Q 148      -4.163 -11.105  92.170  0.99 85.69           C  
ATOM   3216  OG  SER Q 148      -4.382 -10.546  90.889  0.98 84.74           O  
ATOM   3217  N   LYS Q 149      -7.397 -11.984  91.388  0.96 86.84           N  
ATOM   3218  CA  LYS Q 149      -8.217 -12.790  90.462  0.96 87.40           C  
ATOM   3219  C   LYS Q 149      -7.697 -12.738  89.033  0.96 86.13           C  
ATOM   3220  O   LYS Q 149      -7.850 -13.703  88.291  0.96 85.98           O  
ATOM   3221  CB  LYS Q 149      -9.669 -12.299  90.490  0.96 88.23           C  
ATOM   3222  CG  LYS Q 149     -10.320 -12.580  91.839  0.91 83.59           C  
ATOM   3223  CD  LYS Q 149     -11.745 -12.036  91.880  0.90 79.15           C  
ATOM   3224  CE  LYS Q 149     -12.306 -12.320  93.269  0.88 71.15           C  
ATOM   3225  NZ  LYS Q 149     -13.617 -11.669  93.463  0.88 64.20           N  
ATOM   3226  N   ASP Q 150      -7.096 -11.628  88.645  0.96 87.76           N  
ATOM   3227  CA  ASP Q 150      -6.615 -11.393  87.282  0.96 86.75           C  
ATOM   3228  C   ASP Q 150      -5.120 -11.728  87.095  0.96 86.03           C  
ATOM   3229  O   ASP Q 150      -4.602 -11.629  85.977  0.96 84.87           O  
ATOM   3230  CB  ASP Q 150      -6.964  -9.948  86.860  0.97 86.70           C  
ATOM   3231  CG  ASP Q 150      -6.100  -8.855  87.499  0.95 86.21           C  
ATOM   3232  OD1 ASP Q 150      -5.284  -9.160  88.398  0.95 80.17           O  
ATOM   3233  OD2 ASP Q 150      -6.216  -7.690  87.058  0.95 79.09           O  
ATOM   3234  N   ASN Q 151      -4.424 -12.118  88.159  0.97 86.44           N  
ATOM   3235  CA  ASN Q 151      -2.979 -12.384  88.182  0.97 86.17           C  
ATOM   3236  C   ASN Q 151      -2.119 -11.189  87.706  0.97 86.61           C  
ATOM   3237  O   ASN Q 151      -1.039 -11.369  87.129  0.97 85.82           O  
ATOM   3238  CB  ASN Q 151      -2.694 -13.719  87.463  0.97 85.46           C  
ATOM   3239  CG  ASN Q 151      -1.339 -14.338  87.787  0.96 77.59           C  
ATOM   3240  OD1 ASN Q 151      -0.505 -13.807  88.503  0.96 66.45           O  
ATOM   3241  ND2 ASN Q 151      -1.076 -15.510  87.255  0.95 66.53           N  
ATOM   3242  N   GLN Q 152      -2.610  -9.973  87.896  0.97 87.77           N  
ATOM   3243  CA  GLN Q 152      -1.938  -8.745  87.466  0.97 87.29           C  
ATOM   3244  C   GLN Q 152      -1.887  -7.697  88.580  0.97 87.50           C  
ATOM   3245  O   GLN Q 152      -0.876  -7.012  88.743  0.97 87.93           O  
ATOM   3246  CB  GLN Q 152      -2.658  -8.158  86.241  0.97 88.77           C  
ATOM   3247  CG  GLN Q 152      -2.659  -9.065  85.006  0.96 82.95           C  
ATOM   3248  CD  GLN Q 152      -1.263  -9.368  84.479  0.95 78.12           C  
ATOM   3249  OE1 GLN Q 152      -0.512  -8.479  84.104  0.95 70.11           O  
ATOM   3250  NE2 GLN Q 152      -0.876 -10.629  84.430  0.95 71.90           N  
ATOM   3251  N   THR Q 153      -2.974  -7.564  89.330  0.97 87.15           N  
ATOM   3252  CA  THR Q 153      -3.169  -6.509  90.331  0.97 86.42           C  
ATOM   3253  C   THR Q 153      -3.663  -7.127  91.637  0.97 85.13           C  
ATOM   3254  O   THR Q 153      -4.449  -8.071  91.617  0.97 87.11           O  
ATOM   3255  CB  THR Q 153      -4.168  -5.468  89.812  0.98 88.03           C  
ATOM   3256  OG1 THR Q 153      -3.783  -5.017  88.529  0.97 80.02           O  
ATOM   3257  CG2 THR Q 153      -4.237  -4.225  90.691  0.97 78.38           C  
ATOM   3258  N   ILE Q 154      -3.209  -6.605  92.766  0.98 89.73           N  
ATOM   3259  CA  ILE Q 154      -3.658  -7.044  94.091  0.98 88.45           C  
ATOM   3260  C   ILE Q 154      -5.129  -6.667  94.287  0.98 88.36           C  
ATOM   3261  O   ILE Q 154      -5.488  -5.503  94.142  0.98 90.39           O  
ATOM   3262  CB  ILE Q 154      -2.765  -6.452  95.211  0.98 89.30           C  
ATOM   3263  CG1 ILE Q 154      -1.305  -6.961  95.062  0.97 87.90           C  
ATOM   3264  CG2 ILE Q 154      -3.332  -6.797  96.599  0.98 88.00           C  
ATOM   3265  CD1 ILE Q 154      -0.329  -6.457  96.140  0.98 84.48           C  
ATOM   3266  N   ASP Q 155      -5.944  -7.645  94.676  0.97 87.99           N  
ATOM   3267  CA  ASP Q 155      -7.311  -7.413  95.162  0.98 86.99           C  
ATOM   3268  C   ASP Q 155      -7.301  -7.069  96.661  0.97 86.49           C  
ATOM   3269  O   ASP Q 155      -7.933  -6.106  97.098  0.97 87.09           O  
ATOM   3270  CB  ASP Q 155      -8.180  -8.670  94.943  0.98 87.83           C  
ATOM   3271  CG  ASP Q 155      -8.440  -9.028  93.482  0.97 86.52           C  
ATOM   3272  OD1 ASP Q 155      -8.674  -8.105  92.663  0.97 79.34           O  
ATOM   3273  OD2 ASP Q 155      -8.483 -10.248  93.193  0.96 79.63           O  
ATOM   3274  N   ALA Q 156      -6.575  -7.854  97.458  0.98 87.55           N  
ATOM   3275  CA  ALA Q 156      -6.477  -7.670  98.899  0.98 86.66           C  
ATOM   3276  C   ALA Q 156      -5.184  -8.269  99.473  0.98 85.73           C  
ATOM   3277  O   ALA Q 156      -4.576  -9.169  98.890  0.98 87.93           O  
ATOM   3278  CB  ALA Q 156      -7.722  -8.287  99.566  0.98 87.80           C  
ATOM   3279  N   ILE Q 157      -4.801  -7.810 100.667  0.99 88.58           N  
ATOM   3280  CA  ILE Q 157      -3.762  -8.420 101.501  0.99 88.77           C  
ATOM   3281  C   ILE Q 157      -4.416  -8.791 102.845  0.99 89.76           C  
ATOM   3282  O   ILE Q 157      -4.571  -7.920 103.707  0.99 89.54           O  
ATOM   3283  CB  ILE Q 157      -2.533  -7.495 101.655  0.99 88.19           C  
ATOM   3284  CG1 ILE Q 157      -1.954  -7.100 100.272  0.98 88.03           C  
ATOM   3285  CG2 ILE Q 157      -1.464  -8.206 102.515  0.98 87.57           C  
ATOM   3286  CD1 ILE Q 157      -0.756  -6.146 100.324  0.98 85.24           C  
ATOM   3287  N   PRO Q 158      -4.829 -10.052 103.025  0.98 85.14           N  
ATOM   3288  CA  PRO Q 158      -5.479 -10.516 104.252  0.98 84.41           C  
ATOM   3289  C   PRO Q 158      -4.610 -10.358 105.507  0.98 84.69           C  
ATOM   3290  O   PRO Q 158      -3.382 -10.251 105.446  0.98 85.45           O  
ATOM   3291  CB  PRO Q 158      -5.839 -11.991 104.003  0.98 83.88           C  
ATOM   3292  CG  PRO Q 158      -5.936 -12.088 102.486  0.98 83.45           C  
ATOM   3293  CD  PRO Q 158      -4.860 -11.112 102.022  0.98 87.93           C  
ATOM   3294  N   VAL Q 159      -5.245 -10.392 106.675  0.99 85.00           N  
ATOM   3295  CA  VAL Q 159      -4.547 -10.350 107.967  0.99 85.03           C  
ATOM   3296  C   VAL Q 159      -3.705 -11.614 108.118  0.99 85.31           C  
ATOM   3297  O   VAL Q 159      -4.237 -12.717 108.222  0.99 85.51           O  
ATOM   3298  CB  VAL Q 159      -5.536 -10.201 109.137  0.99 83.87           C  
ATOM   3299  CG1 VAL Q 159      -4.797 -10.166 110.482  0.98 77.56           C  
ATOM   3300  CG2 VAL Q 159      -6.352  -8.908 109.011  0.98 77.99           C  
ATOM   3301  N   ARG Q 160      -2.377 -11.460 108.164  0.98 84.48           N  
ATOM   3302  CA  ARG Q 160      -1.436 -12.600 108.152  0.98 85.30           C  
ATOM   3303  C   ARG Q 160      -1.654 -13.593 109.296  0.98 86.13           C  
ATOM   3304  O   ARG Q 160      -1.495 -14.792 109.083  0.98 87.42           O  
ATOM   3305  CB  ARG Q 160      -0.000 -12.063 108.139  0.98 84.54           C  
ATOM   3306  CG  ARG Q 160       1.047 -13.189 108.012  0.97 80.33           C  
ATOM   3307  CD  ARG Q 160       2.444 -12.597 107.895  0.96 77.46           C  
ATOM   3308  NE  ARG Q 160       3.479 -13.646 107.867  0.96 74.13           N  
ATOM   3309  CZ  ARG Q 160       4.782 -13.432 107.829  0.96 71.58           C  
ATOM   3310  NH1 ARG Q 160       5.283 -12.230 107.797  0.96 64.54           N  
ATOM   3311  NH2 ARG Q 160       5.609 -14.438 107.823  0.96 66.13           N  
ATOM   3312  N   ASN Q 161      -2.026 -13.113 110.483  0.99 86.27           N  
ATOM   3313  CA  ASN Q 161      -2.252 -13.958 111.666  0.99 85.30           C  
ATOM   3314  C   ASN Q 161      -3.471 -14.892 111.533  0.99 84.86           C  
ATOM   3315  O   ASN Q 161      -3.627 -15.794 112.350  0.99 86.50           O  
ATOM   3316  CB  ASN Q 161      -2.418 -13.061 112.907  0.99 84.87           C  
ATOM   3317  CG  ASN Q 161      -1.194 -12.237 113.269  0.97 77.33           C  
ATOM   3318  OD1 ASN Q 161      -0.143 -12.289 112.654  0.97 66.02           O  
ATOM   3319  ND2 ASN Q 161      -1.311 -11.421 114.293  0.97 65.39           N  
ATOM   3320  N   GLU Q 162      -4.318 -14.676 110.544  0.99 86.32           N  
ATOM   3321  CA  GLU Q 162      -5.467 -15.529 110.223  0.99 86.85           C  
ATOM   3322  C   GLU Q 162      -5.173 -16.493 109.058  0.99 86.49           C  
ATOM   3323  O   GLU Q 162      -6.046 -17.270 108.670  0.99 88.25           O  
ATOM   3324  CB  GLU Q 162      -6.700 -14.653 109.913  0.99 87.82           C  
ATOM   3325  CG  GLU Q 162      -7.126 -13.738 111.071  0.97 83.95           C  
ATOM   3326  CD  GLU Q 162      -8.345 -12.845 110.763  0.97 81.49           C  
ATOM   3327  OE1 GLU Q 162      -8.591 -11.889 111.548  0.97 72.21           O  
ATOM   3328  OE2 GLU Q 162      -9.062 -13.077 109.769  0.97 77.07           O  
ATOM   3329  N   MET Q 163      -3.958 -16.432 108.480  1.00 88.69           N  
ATOM   3330  CA  MET Q 163      -3.578 -17.213 107.300  1.00 88.58           C  
ATOM   3331  C   MET Q 163      -2.684 -18.390 107.688  1.00 87.86           C  
ATOM   3332  O   MET Q 163      -1.673 -18.227 108.374  1.00 89.70           O  
ATOM   3333  CB  MET Q 163      -2.857 -16.333 106.269  1.00 89.91           C  
ATOM   3334  CG  MET Q 163      -3.660 -15.130 105.750  1.00 88.43           C  
ATOM   3335  SD  MET Q 163      -5.159 -15.501 104.804  0.99 88.81           S  
ATOM   3336  CE  MET Q 163      -6.410 -15.140 106.052  0.99 80.25           C  
ATOM   3337  N   TYR Q 164      -3.017 -19.560 107.175  1.00 91.06           N  
ATOM   3338  CA  TYR Q 164      -2.273 -20.799 107.369  1.00 90.71           C  
ATOM   3339  C   TYR Q 164      -1.969 -21.448 106.023  1.00 89.79           C  
ATOM   3340  O   TYR Q 164      -2.709 -21.277 105.051  1.00 90.52           O  
ATOM   3341  CB  TYR Q 164      -3.065 -21.761 108.272  1.00 91.52           C  
ATOM   3342  CG  TYR Q 164      -3.398 -21.179 109.628  0.99 90.49           C  
ATOM   3343  CD1 TYR Q 164      -2.550 -21.399 110.726  1.00 77.69           C  
ATOM   3344  CD2 TYR Q 164      -4.530 -20.352 109.773  1.00 78.85           C  
ATOM   3345  CE1 TYR Q 164      -2.805 -20.771 111.953  0.99 78.47           C  
ATOM   3346  CE2 TYR Q 164      -4.799 -19.714 110.988  0.99 78.32           C  
ATOM   3347  CZ  TYR Q 164      -3.923 -19.915 112.069  0.99 89.44           C  
ATOM   3348  OH  TYR Q 164      -4.152 -19.251 113.251  0.99 87.92           O  
ATOM   3349  N   GLN Q 165      -0.885 -22.227 105.966  1.00 90.90           N  
ATOM   3350  CA  GLN Q 165      -0.570 -23.078 104.817  1.00 90.87           C  
ATOM   3351  C   GLN Q 165      -1.034 -24.504 105.113  1.00 91.15           C  
ATOM   3352  O   GLN Q 165      -0.562 -25.135 106.062  1.00 92.87           O  
ATOM   3353  CB  GLN Q 165       0.925 -23.021 104.500  1.00 89.71           C  
ATOM   3354  CG  GLN Q 165       1.350 -21.630 104.015  1.00 87.27           C  
ATOM   3355  CD  GLN Q 165       2.835 -21.545 103.681  1.00 88.14           C  
ATOM   3356  OE1 GLN Q 165       3.670 -22.230 104.230  1.00 78.22           O  
ATOM   3357  NE2 GLN Q 165       3.213 -20.677 102.780  1.00 78.69           N  
ATOM   3358  N   GLY Q 166      -1.943 -25.010 104.296  1.00 92.38           N  
ATOM   3359  CA  GLY Q 166      -2.429 -26.382 104.369  1.00 91.82           C  
ATOM   3360  C   GLY Q 166      -1.341 -27.379 103.979  1.00 91.71           C  
ATOM   3361  O   GLY Q 166      -0.690 -27.252 102.939  1.00 92.15           O  
ATOM   3362  N   GLN Q 167      -1.175 -28.393 104.822  1.00 93.03           N  
ATOM   3363  CA  GLN Q 167      -0.319 -29.547 104.585  1.00 92.98           C  
ATOM   3364  C   GLN Q 167      -1.170 -30.822 104.530  1.00 93.37           C  
ATOM   3365  O   GLN Q 167      -2.381 -30.789 104.314  1.00 94.25           O  
ATOM   3366  CB  GLN Q 167       0.775 -29.602 105.678  1.00 92.83           C  
ATOM   3367  CG  GLN Q 167       1.733 -28.403 105.645  1.00 92.75           C  
ATOM   3368  CD  GLN Q 167       2.893 -28.553 106.634  1.00 94.53           C  
ATOM   3369  OE1 GLN Q 167       2.845 -29.317 107.590  1.00 87.87           O  
ATOM   3370  NE2 GLN Q 167       3.971 -27.845 106.421  1.00 88.36           N  
ATOM   3371  N   THR Q 168      -0.547 -31.956 104.724  1.00 95.86           N  
ATOM   3372  CA  THR Q 168      -1.206 -33.201 105.123  1.00 96.06           C  
ATOM   3373  C   THR Q 168      -0.425 -33.830 106.282  1.00 96.79           C  
ATOM   3374  O   THR Q 168       0.753 -33.505 106.470  1.00 96.88           O  
ATOM   3375  CB  THR Q 168      -1.406 -34.188 103.951  1.00 95.00           C  
ATOM   3376  OG1 THR Q 168      -0.182 -34.679 103.456  1.00 92.68           O  
ATOM   3377  CG2 THR Q 168      -2.158 -33.576 102.783  1.00 91.62           C  
ATOM   3378  N   PRO Q 169      -1.034 -34.727 107.076  1.00 97.53           N  
ATOM   3379  CA  PRO Q 169      -2.312 -35.422 106.897  1.00 97.80           C  
ATOM   3380  C   PRO Q 169      -3.553 -34.513 106.898  1.00 97.80           C  
ATOM   3381  O   PRO Q 169      -3.566 -33.447 107.510  1.00 97.24           O  
ATOM   3382  CB  PRO Q 169      -2.395 -36.442 108.040  1.00 97.66           C  
ATOM   3383  CG  PRO Q 169      -0.935 -36.679 108.427  1.00 96.80           C  
ATOM   3384  CD  PRO Q 169      -0.320 -35.302 108.205  1.00 98.19           C  
ATOM   3385  N   GLN Q 170      -4.600 -34.975 106.237  1.00 97.23           N  
ATOM   3386  CA  GLN Q 170      -5.981 -34.534 106.396  1.00 97.29           C  
ATOM   3387  C   GLN Q 170      -6.778 -35.765 106.833  1.00 97.74           C  
ATOM   3388  O   GLN Q 170      -6.800 -36.770 106.112  1.00 97.85           O  
ATOM   3389  CB  GLN Q 170      -6.526 -33.947 105.092  1.00 96.42           C  
ATOM   3390  CG  GLN Q 170      -5.733 -32.728 104.614  1.00 95.55           C  
ATOM   3391  CD  GLN Q 170      -6.364 -32.102 103.373  1.00 95.29           C  
ATOM   3392  OE1 GLN Q 170      -6.348 -32.660 102.286  1.00 90.93           O  
ATOM   3393  NE2 GLN Q 170      -6.956 -30.940 103.504  1.00 89.28           N  
ATOM   3394  N   SER Q 171      -7.371 -35.728 108.016  1.00 98.09           N  
ATOM   3395  CA  SER Q 171      -7.929 -36.910 108.672  1.00 98.24           C  
ATOM   3396  C   SER Q 171      -9.413 -36.737 108.962  1.00 98.21           C  
ATOM   3397  O   SER Q 171      -9.856 -35.655 109.335  1.00 98.11           O  
ATOM   3398  CB  SER Q 171      -7.139 -37.231 109.942  1.00 98.14           C  
ATOM   3399  OG  SER Q 171      -5.756 -37.338 109.638  1.00 97.33           O  
ATOM   3400  N   PHE Q 172     -10.185 -37.810 108.792  1.00 98.45           N  
ATOM   3401  CA  PHE Q 172     -11.639 -37.757 108.832  1.00 98.47           C  
ATOM   3402  C   PHE Q 172     -12.230 -38.981 109.519  1.00 98.59           C  
ATOM   3403  O   PHE Q 172     -11.713 -40.090 109.366  1.00 98.57           O  
ATOM   3404  CB  PHE Q 172     -12.196 -37.655 107.398  1.00 98.34           C  
ATOM   3405  CG  PHE Q 172     -11.553 -36.570 106.550  1.00 98.41           C  
ATOM   3406  CD1 PHE Q 172     -12.042 -35.256 106.598  1.00 86.61           C  
ATOM   3407  CD2 PHE Q 172     -10.440 -36.872 105.736  1.00 86.00           C  
ATOM   3408  CE1 PHE Q 172     -11.422 -34.245 105.848  1.00 88.35           C  
ATOM   3409  CE2 PHE Q 172      -9.814 -35.868 104.983  1.00 87.15           C  
ATOM   3410  CZ  PHE Q 172     -10.309 -34.547 105.042  1.00 97.75           C  
ATOM   3411  N   ASN Q 173     -13.361 -38.795 110.195  1.00 98.46           N  
ATOM   3412  CA  ASN Q 173     -14.334 -39.854 110.373  1.00 98.49           C  
ATOM   3413  C   ASN Q 173     -14.838 -40.261 108.970  1.00 98.52           C  
ATOM   3414  O   ASN Q 173     -15.207 -39.402 108.160  1.00 98.35           O  
ATOM   3415  CB  ASN Q 173     -15.456 -39.365 111.301  1.00 98.32           C  
ATOM   3416  CG  ASN Q 173     -16.559 -40.403 111.443  1.00 97.97           C  
ATOM   3417  OD1 ASN Q 173     -17.316 -40.640 110.515  1.00 91.02           O  
ATOM   3418  ND2 ASN Q 173     -16.650 -41.061 112.568  1.00 89.56           N  
ATOM   3419  N   ILE Q 174     -14.804 -41.550 108.667  1.00 98.44           N  
ATOM   3420  CA  ILE Q 174     -15.048 -42.037 107.302  1.00 98.38           C  
ATOM   3421  C   ILE Q 174     -16.497 -41.787 106.885  1.00 98.21           C  
ATOM   3422  O   ILE Q 174     -16.737 -41.334 105.761  1.00 98.06           O  
ATOM   3423  CB  ILE Q 174     -14.642 -43.524 107.170  1.00 98.30           C  
ATOM   3424  CG1 ILE Q 174     -13.122 -43.691 107.428  1.00 97.62           C  
ATOM   3425  CG2 ILE Q 174     -15.010 -44.053 105.775  1.00 97.34           C  
ATOM   3426  CD1 ILE Q 174     -12.615 -45.144 107.380  1.00 96.96           C  
ATOM   3427  N   ASN Q 175     -17.464 -42.017 107.765  1.00 98.25           N  
ATOM   3428  CA  ASN Q 175     -18.872 -41.766 107.473  1.00 98.05           C  
ATOM   3429  C   ASN Q 175     -19.143 -40.274 107.253  1.00 98.03           C  
ATOM   3430  O   ASN Q 175     -19.794 -39.918 106.268  1.00 97.58           O  
ATOM   3431  CB  ASN Q 175     -19.761 -42.385 108.570  1.00 97.67           C  
ATOM   3432  CG  ASN Q 175     -19.910 -43.893 108.413  1.00 96.56           C  
ATOM   3433  OD1 ASN Q 175     -19.786 -44.447 107.327  1.00 89.04           O  
ATOM   3434  ND2 ASN Q 175     -20.215 -44.587 109.480  1.00 88.32           N  
ATOM   3435  N   LEU Q 176     -18.553 -39.403 108.061  1.00 98.09           N  
ATOM   3436  CA  LEU Q 176     -18.634 -37.954 107.870  1.00 98.07           C  
ATOM   3437  C   LEU Q 176     -18.126 -37.538 106.484  1.00 98.14           C  
ATOM   3438  O   LEU Q 176     -18.782 -36.762 105.790  1.00 97.78           O  
ATOM   3439  CB  LEU Q 176     -17.829 -37.258 108.986  1.00 97.68           C  
ATOM   3440  CG  LEU Q 176     -17.786 -35.720 108.863  1.00 95.98           C  
ATOM   3441  CD1 LEU Q 176     -19.173 -35.108 109.065  1.00 90.56           C  
ATOM   3442  CD2 LEU Q 176     -16.854 -35.129 109.916  0.99 90.51           C  
ATOM   3443  N   LEU Q 177     -16.973 -38.062 106.064  1.00 98.31           N  
ATOM   3444  CA  LEU Q 177     -16.401 -37.770 104.751  1.00 98.18           C  
ATOM   3445  C   LEU Q 177     -17.310 -38.263 103.618  1.00 98.02           C  
ATOM   3446  O   LEU Q 177     -17.557 -37.525 102.669  1.00 97.70           O  
ATOM   3447  CB  LEU Q 177     -14.992 -38.393 104.671  1.00 98.01           C  
ATOM   3448  CG  LEU Q 177     -14.286 -38.180 103.313  1.00 97.54           C  
ATOM   3449  CD1 LEU Q 177     -14.027 -36.695 103.024  1.00 93.21           C  
ATOM   3450  CD2 LEU Q 177     -12.947 -38.913 103.315  1.00 93.83           C  
ATOM   3451  N   LYS Q 178     -17.818 -39.497 103.723  1.00 97.94           N  
ATOM   3452  CA  LYS Q 178     -18.747 -40.076 102.744  1.00 97.70           C  
ATOM   3453  C   LYS Q 178     -20.012 -39.236 102.592  1.00 97.64           C  
ATOM   3454  O   LYS Q 178     -20.393 -38.929 101.465  1.00 97.17           O  
ATOM   3455  CB  LYS Q 178     -19.148 -41.502 103.149  1.00 96.66           C  
ATOM   3456  CG  LYS Q 178     -18.062 -42.548 102.850  0.98 90.00           C  
ATOM   3457  CD  LYS Q 178     -18.482 -43.935 103.351  0.98 89.97           C  
ATOM   3458  CE  LYS Q 178     -19.672 -44.492 102.559  0.97 84.12           C  
ATOM   3459  NZ  LYS Q 178     -20.146 -45.790 103.097  0.97 78.91           N  
ATOM   3460  N   GLU Q 179     -20.631 -38.860 103.694  1.00 97.44           N  
ATOM   3461  CA  GLU Q 179     -21.845 -38.048 103.693  1.00 97.37           C  
ATOM   3462  C   GLU Q 179     -21.604 -36.669 103.071  1.00 97.55           C  
ATOM   3463  O   GLU Q 179     -22.342 -36.267 102.174  1.00 97.07           O  
ATOM   3464  CB  GLU Q 179     -22.359 -37.858 105.121  1.00 96.80           C  
ATOM   3465  CG  GLU Q 179     -23.034 -39.108 105.700  0.96 87.14           C  
ATOM   3466  CD  GLU Q 179     -23.505 -38.893 107.148  0.95 80.85           C  
ATOM   3467  OE1 GLU Q 179     -23.923 -39.900 107.773  0.95 72.22           O  
ATOM   3468  OE2 GLU Q 179     -23.454 -37.735 107.631  0.95 72.82           O  
ATOM   3469  N   SER Q 180     -20.550 -35.975 103.490  1.00 97.25           N  
ATOM   3470  CA  SER Q 180     -20.220 -34.658 102.938  1.00 97.34           C  
ATOM   3471  C   SER Q 180     -19.926 -34.736 101.438  1.00 97.28           C  
ATOM   3472  O   SER Q 180     -20.456 -33.939 100.668  1.00 96.92           O  
ATOM   3473  CB  SER Q 180     -19.038 -34.028 103.683  1.00 96.99           C  
ATOM   3474  OG  SER Q 180     -19.399 -33.682 105.005  1.00 92.27           O  
ATOM   3475  N   TYR Q 181     -19.161 -35.732 100.991  1.00 97.25           N  
ATOM   3476  CA  TYR Q 181     -18.859 -35.890  99.565  1.00 97.18           C  
ATOM   3477  C   TYR Q 181     -20.103 -36.226  98.732  1.00 97.08           C  
ATOM   3478  O   TYR Q 181     -20.246 -35.731  97.612  1.00 96.65           O  
ATOM   3479  CB  TYR Q 181     -17.770 -36.954  99.385  1.00 96.98           C  
ATOM   3480  CG  TYR Q 181     -17.189 -36.975  97.977  1.00 97.05           C  
ATOM   3481  CD1 TYR Q 181     -17.582 -37.962  97.052  1.00 91.60           C  
ATOM   3482  CD2 TYR Q 181     -16.255 -35.987  97.592  1.00 91.35           C  
ATOM   3483  CE1 TYR Q 181     -17.036 -37.975  95.756  1.00 90.91           C  
ATOM   3484  CE2 TYR Q 181     -15.707 -35.987  96.300  1.00 90.83           C  
ATOM   3485  CZ  TYR Q 181     -16.096 -36.987  95.385  1.00 95.20           C  
ATOM   3486  OH  TYR Q 181     -15.548 -36.995  94.120  1.00 93.44           O  
ATOM   3487  N   ALA Q 182     -21.024 -37.015  99.289  1.00 96.80           N  
ATOM   3488  CA  ALA Q 182     -22.282 -37.360  98.628  1.00 96.79           C  
ATOM   3489  C   ALA Q 182     -23.234 -36.159  98.467  1.00 96.85           C  
ATOM   3490  O   ALA Q 182     -24.046 -36.148  97.543  1.00 95.96           O  
ATOM   3491  CB  ALA Q 182     -22.945 -38.498  99.415  1.00 96.32           C  
ATOM   3492  N   GLN Q 183     -23.123 -35.155  99.326  0.99 96.22           N  
ATOM   3493  CA  GLN Q 183     -23.926 -33.923  99.242  1.00 96.29           C  
ATOM   3494  C   GLN Q 183     -23.451 -32.963  98.140  0.99 96.10           C  
ATOM   3495  O   GLN Q 183     -24.224 -32.110  97.706  0.99 94.84           O  
ATOM   3496  CB  GLN Q 183     -23.910 -33.207 100.598  0.99 95.75           C  
ATOM   3497  CG  GLN Q 183     -24.715 -33.955 101.673  0.98 89.84           C  
ATOM   3498  CD  GLN Q 183     -24.562 -33.347 103.075  0.97 88.01           C  
ATOM   3499  OE1 GLN Q 183     -24.020 -32.282 103.281  0.97 79.81           O  
ATOM   3500  NE2 GLN Q 183     -25.048 -34.024 104.086  0.97 76.24           N  
ATOM   3501  N   LEU Q 184     -22.209 -33.087  97.686  0.99 95.80           N  
ATOM   3502  CA  LEU Q 184     -21.663 -32.229  96.637  0.99 95.52           C  
ATOM   3503  C   LEU Q 184     -22.210 -32.617  95.258  0.99 95.63           C  
ATOM   3504  O   LEU Q 184     -22.283 -33.793  94.905  0.99 94.96           O  
ATOM   3505  CB  LEU Q 184     -20.126 -32.279  96.649  0.99 94.87           C  
ATOM   3506  CG  LEU Q 184     -19.451 -31.834  97.960  0.99 94.10           C  
ATOM   3507  CD1 LEU Q 184     -17.937 -31.963  97.804  0.99 89.44           C  
ATOM   3508  CD2 LEU Q 184     -19.777 -30.383  98.332  0.99 89.55           C  
ATOM   3509  N   SER Q 185     -22.523 -31.618  94.442  0.98 94.53           N  
ATOM   3510  CA  SER Q 185     -22.803 -31.799  93.016  0.98 94.59           C  
ATOM   3511  C   SER Q 185     -21.540 -32.216  92.241  0.98 94.43           C  
ATOM   3512  O   SER Q 185     -20.414 -31.985  92.684  0.98 93.21           O  
ATOM   3513  CB  SER Q 185     -23.402 -30.515  92.426  0.98 94.06           C  
ATOM   3514  OG  SER Q 185     -22.464 -29.461  92.461  0.97 90.56           O  
ATOM   3515  N   ASP Q 186     -21.717 -32.768  91.048  0.97 93.85           N  
ATOM   3516  CA  ASP Q 186     -20.587 -33.122  90.173  0.98 92.71           C  
ATOM   3517  C   ASP Q 186     -19.770 -31.888  89.767  0.98 91.80           C  
ATOM   3518  O   ASP Q 186     -18.547 -31.954  89.655  0.98 89.86           O  
ATOM   3519  CB  ASP Q 186     -21.101 -33.881  88.941  0.97 91.81           C  
ATOM   3520  CG  ASP Q 186     -21.712 -35.241  89.291  0.95 88.28           C  
ATOM   3521  OD1 ASP Q 186     -21.281 -35.842  90.308  0.95 82.67           O  
ATOM   3522  OD2 ASP Q 186     -22.624 -35.671  88.557  0.94 81.53           O  
ATOM   3523  N   GLU Q 187     -20.417 -30.747  89.617  0.96 91.60           N  
ATOM   3524  CA  GLU Q 187     -19.759 -29.471  89.335  0.97 90.95           C  
ATOM   3525  C   GLU Q 187     -18.889 -29.018  90.517  0.97 90.60           C  
ATOM   3526  O   GLU Q 187     -17.707 -28.734  90.329  0.97 88.95           O  
ATOM   3527  CB  GLU Q 187     -20.834 -28.446  88.961  0.96 89.98           C  
ATOM   3528  CG  GLU Q 187     -20.246 -27.163  88.353  0.84 78.61           C  
ATOM   3529  CD  GLU Q 187     -21.321 -26.234  87.768  0.82 70.36           C  
ATOM   3530  OE1 GLU Q 187     -20.937 -25.320  86.989  0.83 62.26           O  
ATOM   3531  OE2 GLU Q 187     -22.520 -26.434  88.071  0.83 62.97           O  
ATOM   3532  N   GLN Q 188     -19.416 -29.077  91.746  0.98 92.54           N  
ATOM   3533  CA  GLN Q 188     -18.630 -28.810  92.955  0.98 91.38           C  
ATOM   3534  C   GLN Q 188     -17.453 -29.782  93.091  0.98 90.04           C  
ATOM   3535  O   GLN Q 188     -16.328 -29.349  93.321  0.98 88.45           O  
ATOM   3536  CB  GLN Q 188     -19.519 -28.894  94.202  0.98 90.95           C  
ATOM   3537  CG  GLN Q 188     -20.420 -27.664  94.385  0.97 89.96           C  
ATOM   3538  CD  GLN Q 188     -21.459 -27.905  95.483  0.97 89.62           C  
ATOM   3539  OE1 GLN Q 188     -22.242 -28.838  95.410  0.97 84.02           O  
ATOM   3540  NE2 GLN Q 188     -21.491 -27.092  96.512  0.97 82.99           N  
ATOM   3541  N   LYS Q 189     -17.680 -31.082  92.884  0.98 92.92           N  
ATOM   3542  CA  LYS Q 189     -16.608 -32.088  92.930  0.98 92.24           C  
ATOM   3543  C   LYS Q 189     -15.494 -31.793  91.923  0.98 90.24           C  
ATOM   3544  O   LYS Q 189     -14.322 -31.953  92.247  0.98 87.96           O  
ATOM   3545  CB  LYS Q 189     -17.184 -33.488  92.665  0.98 92.33           C  
ATOM   3546  CG  LYS Q 189     -18.000 -34.012  93.849  0.96 92.42           C  
ATOM   3547  CD  LYS Q 189     -18.719 -35.305  93.464  0.96 91.79           C  
ATOM   3548  CE  LYS Q 189     -19.590 -35.761  94.633  0.96 88.99           C  
ATOM   3549  NZ  LYS Q 189     -20.530 -36.826  94.217  0.95 86.50           N  
ATOM   3550  N   SER Q 190     -15.841 -31.323  90.724  0.95 88.96           N  
ATOM   3551  CA  SER Q 190     -14.873 -31.064  89.651  0.96 86.90           C  
ATOM   3552  C   SER Q 190     -13.895 -29.917  89.952  0.96 85.49           C  
ATOM   3553  O   SER Q 190     -12.797 -29.897  89.401  0.96 81.83           O  
ATOM   3554  CB  SER Q 190     -15.607 -30.790  88.337  0.96 84.97           C  
ATOM   3555  OG  SER Q 190     -16.177 -29.497  88.304  0.93 76.53           O  
ATOM   3556  N   ILE Q 191     -14.269 -28.982  90.816  0.94 83.16           N  
ATOM   3557  CA  ILE Q 191     -13.451 -27.808  91.181  0.95 80.79           C  
ATOM   3558  C   ILE Q 191     -12.755 -27.950  92.547  0.95 81.04           C  
ATOM   3559  O   ILE Q 191     -11.874 -27.158  92.879  0.95 78.53           O  
ATOM   3560  CB  ILE Q 191     -14.281 -26.510  91.092  0.95 77.75           C  
ATOM   3561  CG1 ILE Q 191     -15.444 -26.500  92.117  0.89 70.95           C  
ATOM   3562  CG2 ILE Q 191     -14.786 -26.306  89.655  0.89 67.91           C  
ATOM   3563  CD1 ILE Q 191     -16.188 -25.164  92.216  0.89 62.53           C  
ATOM   3564  N   LEU Q 192     -13.115 -28.957  93.345  0.96 85.83           N  
ATOM   3565  CA  LEU Q 192     -12.530 -29.205  94.657  0.96 84.84           C  
ATOM   3566  C   LEU Q 192     -11.276 -30.069  94.542  0.96 82.59           C  
ATOM   3567  O   LEU Q 192     -11.337 -31.229  94.154  0.96 77.49           O  
ATOM   3568  CB  LEU Q 192     -13.565 -29.854  95.584  0.96 82.34           C  
ATOM   3569  CG  LEU Q 192     -14.709 -28.922  96.020  0.94 80.59           C  
ATOM   3570  CD1 LEU Q 192     -15.697 -29.714  96.869  0.94 72.17           C  
ATOM   3571  CD2 LEU Q 192     -14.218 -27.732  96.840  0.94 73.48           C  
ATOM   3572  N   SER Q 193     -10.132 -29.525  94.940  0.97 81.95           N  
ATOM   3573  CA  SER Q 193      -8.853 -30.248  94.993  0.97 81.83           C  
ATOM   3574  C   SER Q 193      -8.425 -30.637  96.412  0.97 84.66           C  
ATOM   3575  O   SER Q 193      -7.512 -31.449  96.583  0.97 80.84           O  
ATOM   3576  CB  SER Q 193      -7.766 -29.409  94.322  0.97 75.39           C  
ATOM   3577  OG  SER Q 193      -7.653 -28.139  94.944  0.94 66.14           O  
ATOM   3578  N   ASP Q 194      -9.061 -30.067  97.429  1.00 88.54           N  
ATOM   3579  CA  ASP Q 194      -8.731 -30.270  98.841  1.00 90.50           C  
ATOM   3580  C   ASP Q 194      -9.838 -31.063  99.555  1.00 92.06           C  
ATOM   3581  O   ASP Q 194     -11.030 -30.836  99.325  1.00 92.19           O  
ATOM   3582  CB  ASP Q 194      -8.491 -28.903  99.492  0.99 90.06           C  
ATOM   3583  CG  ASP Q 194      -7.961 -29.087 100.909  0.99 89.64           C  
ATOM   3584  OD1 ASP Q 194      -8.787 -29.330 101.812  0.99 83.83           O  
ATOM   3585  OD2 ASP Q 194      -6.718 -29.080 101.074  0.99 82.54           O  
ATOM   3586  N   ALA Q 195      -9.443 -32.000 100.405  1.00 93.94           N  
ATOM   3587  CA  ALA Q 195     -10.387 -32.883 101.084  1.00 94.78           C  
ATOM   3588  C   ALA Q 195     -11.081 -32.199 102.270  1.00 95.62           C  
ATOM   3589  O   ALA Q 195     -12.266 -32.433 102.500  1.00 95.09           O  
ATOM   3590  CB  ALA Q 195      -9.653 -34.161 101.507  1.00 93.91           C  
ATOM   3591  N   CYS Q 196     -10.399 -31.322 102.992  1.00 93.80           N  
ATOM   3592  CA  CYS Q 196     -11.021 -30.532 104.058  1.00 94.00           C  
ATOM   3593  C   CYS Q 196     -12.053 -29.554 103.487  1.00 93.89           C  
ATOM   3594  O   CYS Q 196     -13.092 -29.324 104.103  1.00 93.93           O  
ATOM   3595  CB  CYS Q 196      -9.933 -29.814 104.865  1.00 94.14           C  
ATOM   3596  SG  CYS Q 196      -8.986 -31.035 105.816  1.00 94.49           S  
ATOM   3597  N   LYS Q 197     -11.834 -29.071 102.266  1.00 92.83           N  
ATOM   3598  CA  LYS Q 197     -12.818 -28.228 101.577  1.00 91.70           C  
ATOM   3599  C   LYS Q 197     -14.148 -28.951 101.307  1.00 92.08           C  
ATOM   3600  O   LYS Q 197     -15.179 -28.294 101.322  1.00 92.55           O  
ATOM   3601  CB  LYS Q 197     -12.179 -27.629 100.313  1.00 89.76           C  
ATOM   3602  CG  LYS Q 197     -13.000 -26.453  99.778  0.98 85.71           C  
ATOM   3603  CD  LYS Q 197     -12.213 -25.645  98.741  0.98 81.91           C  
ATOM   3604  CE  LYS Q 197     -13.046 -24.433  98.310  0.97 74.83           C  
ATOM   3605  NZ  LYS Q 197     -12.262 -23.488  97.476  0.97 67.13           N  
ATOM   3606  N   ILE Q 198     -14.164 -30.282 101.154  1.00 95.11           N  
ATOM   3607  CA  ILE Q 198     -15.405 -31.083 101.084  1.00 95.20           C  
ATOM   3608  C   ILE Q 198     -16.253 -30.855 102.345  1.00 95.45           C  
ATOM   3609  O   ILE Q 198     -17.464 -30.668 102.263  1.00 95.39           O  
ATOM   3610  CB  ILE Q 198     -15.089 -32.594 100.931  1.00 95.35           C  
ATOM   3611  CG1 ILE Q 198     -14.285 -32.886  99.640  0.99 94.76           C  
ATOM   3612  CG2 ILE Q 198     -16.371 -33.443 100.963  0.99 93.98           C  
ATOM   3613  CD1 ILE Q 198     -13.679 -34.295  99.595  0.99 93.41           C  
ATOM   3614  N   ILE Q 199     -15.610 -30.860 103.505  1.00 94.87           N  
ATOM   3615  CA  ILE Q 199     -16.272 -30.696 104.800  1.00 95.01           C  
ATOM   3616  C   ILE Q 199     -16.721 -29.233 104.990  1.00 94.76           C  
ATOM   3617  O   ILE Q 199     -17.840 -28.987 105.428  1.00 94.80           O  
ATOM   3618  CB  ILE Q 199     -15.335 -31.175 105.939  1.00 95.73           C  
ATOM   3619  CG1 ILE Q 199     -14.725 -32.582 105.696  1.00 95.28           C  
ATOM   3620  CG2 ILE Q 199     -16.056 -31.138 107.290  1.00 95.30           C  
ATOM   3621  CD1 ILE Q 199     -15.746 -33.711 105.481  1.00 94.06           C  
ATOM   3622  N   VAL Q 200     -15.877 -28.279 104.608  1.00 93.61           N  
ATOM   3623  CA  VAL Q 200     -16.181 -26.840 104.693  1.00 92.21           C  
ATOM   3624  C   VAL Q 200     -17.378 -26.473 103.808  1.00 91.60           C  
ATOM   3625  O   VAL Q 200     -18.307 -25.832 104.289  1.00 91.90           O  
ATOM   3626  CB  VAL Q 200     -14.935 -25.997 104.344  1.00 92.23           C  
ATOM   3627  CG1 VAL Q 200     -15.229 -24.495 104.278  1.00 87.34           C  
ATOM   3628  CG2 VAL Q 200     -13.830 -26.203 105.389  1.00 87.48           C  
ATOM   3629  N   GLU Q 201     -17.418 -26.939 102.568  1.00 92.77           N  
ATOM   3630  CA  GLU Q 201     -18.512 -26.673 101.622  1.00 91.60           C  
ATOM   3631  C   GLU Q 201     -19.853 -27.279 102.067  1.00 91.84           C  
ATOM   3632  O   GLU Q 201     -20.911 -26.819 101.654  1.00 90.77           O  
ATOM   3633  CB  GLU Q 201     -18.144 -27.220 100.233  1.00 90.00           C  
ATOM   3634  CG  GLU Q 201     -17.027 -26.437  99.514  0.98 84.26           C  
ATOM   3635  CD  GLU Q 201     -17.378 -24.996  99.154  0.98 79.53           C  
ATOM   3636  OE1 GLU Q 201     -16.446 -24.148  99.151  0.98 71.08           O  
ATOM   3637  OE2 GLU Q 201     -18.563 -24.721  98.865  0.98 71.74           O  
ATOM   3638  N   THR Q 202     -19.824 -28.281 102.935  1.00 93.77           N  
ATOM   3639  CA  THR Q 202     -21.027 -28.860 103.558  1.00 94.29           C  
ATOM   3640  C   THR Q 202     -21.328 -28.271 104.944  1.00 94.77           C  
ATOM   3641  O   THR Q 202     -22.133 -28.825 105.692  1.00 93.92           O  
ATOM   3642  CB  THR Q 202     -20.996 -30.397 103.547  1.00 93.57           C  
ATOM   3643  OG1 THR Q 202     -19.857 -30.909 104.204  0.99 89.33           O  
ATOM   3644  CG2 THR Q 202     -20.988 -30.948 102.124  0.99 87.93           C  
ATOM   3645  N   ASN Q 203     -20.712 -27.131 105.284  1.00 91.80           N  
ATOM   3646  CA  ASN Q 203     -20.901 -26.375 106.529  1.00 92.17           C  
ATOM   3647  C   ASN Q 203     -20.634 -27.187 107.810  1.00 92.96           C  
ATOM   3648  O   ASN Q 203     -21.298 -26.989 108.834  1.00 91.61           O  
ATOM   3649  CB  ASN Q 203     -22.271 -25.673 106.524  0.99 91.08           C  
ATOM   3650  CG  ASN Q 203     -22.409 -24.697 105.373  0.98 86.46           C  
ATOM   3651  OD1 ASN Q 203     -21.738 -23.687 105.313  0.98 77.82           O  
ATOM   3652  ND2 ASN Q 203     -23.290 -24.975 104.438  0.98 74.60           N  
ATOM   3653  N   LYS Q 204     -19.658 -28.084 107.771  1.00 92.80           N  
ATOM   3654  CA  LYS Q 204     -19.202 -28.834 108.947  1.00 93.78           C  
ATOM   3655  C   LYS Q 204     -17.816 -28.348 109.384  1.00 94.64           C  
ATOM   3656  O   LYS Q 204     -17.024 -27.914 108.546  1.00 94.57           O  
ATOM   3657  CB  LYS Q 204     -19.243 -30.345 108.660  1.00 92.68           C  
ATOM   3658  CG  LYS Q 204     -20.679 -30.853 108.414  0.97 87.98           C  
ATOM   3659  CD  LYS Q 204     -20.676 -32.341 108.057  0.96 82.20           C  
ATOM   3660  CE  LYS Q 204     -22.087 -32.849 107.739  0.96 73.71           C  
ATOM   3661  NZ  LYS Q 204     -22.061 -34.238 107.216  0.95 65.47           N  
ATOM   3662  N   PRO Q 205     -17.503 -28.390 110.690  1.00 93.43           N  
ATOM   3663  CA  PRO Q 205     -16.242 -27.878 111.208  1.00 93.81           C  
ATOM   3664  C   PRO Q 205     -15.060 -28.788 110.857  1.00 94.40           C  
ATOM   3665  O   PRO Q 205     -15.166 -30.015 110.886  1.00 94.01           O  
ATOM   3666  CB  PRO Q 205     -16.445 -27.746 112.723  1.00 92.80           C  
ATOM   3667  CG  PRO Q 205     -17.460 -28.848 113.033  1.00 90.56           C  
ATOM   3668  CD  PRO Q 205     -18.346 -28.859 111.787  1.00 91.69           C  
ATOM   3669  N   VAL Q 206     -13.909 -28.169 110.596  1.00 91.59           N  
ATOM   3670  CA  VAL Q 206     -12.612 -28.840 110.418  1.00 92.74           C  
ATOM   3671  C   VAL Q 206     -11.636 -28.305 111.458  1.00 92.82           C  
ATOM   3672  O   VAL Q 206     -11.386 -27.101 111.520  1.00 93.70           O  
ATOM   3673  CB  VAL Q 206     -12.050 -28.647 108.997  1.00 92.86           C  
ATOM   3674  CG1 VAL Q 206     -10.728 -29.411 108.825  1.00 87.81           C  
ATOM   3675  CG2 VAL Q 206     -13.029 -29.135 107.922  1.00 86.98           C  
ATOM   3676  N   ARG Q 207     -11.066 -29.196 112.263  1.00 94.61           N  
ATOM   3677  CA  ARG Q 207     -10.101 -28.840 113.317  1.00 94.78           C  
ATOM   3678  C   ARG Q 207      -8.690 -28.729 112.748  1.00 94.96           C  
ATOM   3679  O   ARG Q 207      -8.282 -29.552 111.932  1.00 95.22           O  
ATOM   3680  CB  ARG Q 207     -10.176 -29.893 114.437  1.00 94.03           C  
ATOM   3681  CG  ARG Q 207      -9.421 -29.496 115.720  0.99 89.50           C  
ATOM   3682  CD  ARG Q 207     -10.129 -28.357 116.449  0.98 87.04           C  
ATOM   3683  NE  ARG Q 207      -9.490 -28.095 117.750  0.98 81.52           N  
ATOM   3684  CZ  ARG Q 207      -9.987 -27.363 118.730  0.98 74.66           C  
ATOM   3685  NH1 ARG Q 207     -11.141 -26.763 118.620  0.98 68.18           N  
ATOM   3686  NH2 ARG Q 207      -9.324 -27.224 119.848  0.98 69.27           N  
ATOM   3687  N   LEU Q 208      -7.913 -27.775 113.239  1.00 93.52           N  
ATOM   3688  CA  LEU Q 208      -6.505 -27.615 112.895  1.00 93.12           C  
ATOM   3689  C   LEU Q 208      -5.598 -28.441 113.818  1.00 92.74           C  
ATOM   3690  O   LEU Q 208      -5.712 -28.392 115.042  1.00 93.40           O  
ATOM   3691  CB  LEU Q 208      -6.117 -26.123 112.900  1.00 93.37           C  
ATOM   3692  CG  LEU Q 208      -6.948 -25.223 111.959  1.00 93.41           C  
ATOM   3693  CD1 LEU Q 208      -6.396 -23.797 112.006  1.00 85.11           C  
ATOM   3694  CD2 LEU Q 208      -6.919 -25.704 110.509  1.00 85.74           C  
ATOM   3695  N   VAL Q 209      -4.658 -29.150 113.216  1.00 95.40           N  
ATOM   3696  CA  VAL Q 209      -3.481 -29.734 113.882  1.00 95.21           C  
ATOM   3697  C   VAL Q 209      -2.230 -29.048 113.343  1.00 94.98           C  
ATOM   3698  O   VAL Q 209      -2.083 -28.832 112.142  1.00 95.21           O  
ATOM   3699  CB  VAL Q 209      -3.429 -31.265 113.705  1.00 95.04           C  
ATOM   3700  CG1 VAL Q 209      -2.054 -31.874 114.035  1.00 91.12           C  
ATOM   3701  CG2 VAL Q 209      -4.453 -31.929 114.634  1.00 90.18           C  
ATOM   3702  N   LYS Q 210      -1.298 -28.723 114.233  1.00 94.75           N  
ATOM   3703  CA  LYS Q 210      -0.046 -28.067 113.852  1.00 94.47           C  
ATOM   3704  C   LYS Q 210       0.857 -29.029 113.075  1.00 95.08           C  
ATOM   3705  O   LYS Q 210       1.237 -30.086 113.592  1.00 95.00           O  
ATOM   3706  CB  LYS Q 210       0.633 -27.490 115.098  1.00 92.77           C  
ATOM   3707  CG  LYS Q 210       1.853 -26.637 114.717  0.92 78.35           C  
ATOM   3708  CD  LYS Q 210       2.507 -26.014 115.951  0.88 72.04           C  
ATOM   3709  CE  LYS Q 210       3.725 -25.209 115.479  0.86 57.44           C  
ATOM   3710  NZ  LYS Q 210       4.414 -24.548 116.611  0.85 49.56           N  
ATOM   3711  N   GLY Q 211       1.229 -28.630 111.872  1.00 94.49           N  
ATOM   3712  CA  GLY Q 211       2.253 -29.291 111.065  1.00 94.40           C  
ATOM   3713  C   GLY Q 211       3.674 -28.911 111.498  1.00 93.24           C  
ATOM   3714  O   GLY Q 211       3.936 -28.560 112.652  1.00 92.47           O  
ATOM   3715  N   GLU Q 212       4.603 -29.002 110.549  1.00 93.30           N  
ATOM   3716  CA  GLU Q 212       5.998 -28.607 110.714  1.00 92.23           C  
ATOM   3717  C   GLU Q 212       6.494 -27.903 109.446  1.00 91.83           C  
ATOM   3718  O   GLU Q 212       6.124 -28.287 108.339  1.00 91.54           O  
ATOM   3719  CB  GLU Q 212       6.871 -29.842 110.997  1.00 91.45           C  
ATOM   3720  CG  GLU Q 212       6.596 -30.540 112.344  1.00 89.10           C  
ATOM   3721  CD  GLU Q 212       7.000 -29.737 113.587  1.00 88.47           C  
ATOM   3722  OE1 GLU Q 212       6.665 -30.191 114.705  1.00 79.58           O  
ATOM   3723  OE2 GLU Q 212       7.658 -28.684 113.446  1.00 81.48           O  
ATOM   3724  N   LEU Q 213       7.393 -26.931 109.590  1.00 89.50           N  
ATOM   3725  CA  LEU Q 213       7.986 -26.198 108.458  1.00 87.81           C  
ATOM   3726  C   LEU Q 213       8.660 -27.134 107.441  1.00 87.33           C  
ATOM   3727  O   LEU Q 213       8.623 -26.883 106.235  1.00 87.07           O  
ATOM   3728  CB  LEU Q 213       9.028 -25.194 108.984  1.00 86.26           C  
ATOM   3729  CG  LEU Q 213       8.444 -23.975 109.722  0.99 79.68           C  
ATOM   3730  CD1 LEU Q 213       9.580 -23.189 110.376  0.99 71.49           C  
ATOM   3731  CD2 LEU Q 213       7.702 -23.034 108.767  0.99 70.98           C  
ATOM   3732  N   TYR Q 214       9.259 -28.217 107.919  1.00 88.51           N  
ATOM   3733  CA  TYR Q 214       9.949 -29.210 107.092  1.00 88.49           C  
ATOM   3734  C   TYR Q 214       9.017 -30.285 106.498  1.00 88.89           C  
ATOM   3735  O   TYR Q 214       9.483 -31.112 105.710  1.00 88.55           O  
ATOM   3736  CB  TYR Q 214      11.092 -29.830 107.911  1.00 87.65           C  
ATOM   3737  CG  TYR Q 214      10.671 -30.404 109.248  1.00 86.84           C  
ATOM   3738  CD1 TYR Q 214      10.932 -29.688 110.435  1.00 78.51           C  
ATOM   3739  CD2 TYR Q 214      10.015 -31.649 109.314  1.00 79.04           C  
ATOM   3740  CE1 TYR Q 214      10.542 -30.209 111.680  1.00 77.73           C  
ATOM   3741  CE2 TYR Q 214       9.615 -32.177 110.547  1.00 77.80           C  
ATOM   3742  CZ  TYR Q 214       9.882 -31.452 111.726  1.00 84.80           C  
ATOM   3743  OH  TYR Q 214       9.490 -31.960 112.942  1.00 82.36           O  
ATOM   3744  N   ASN Q 215       7.721 -30.289 106.816  1.00 92.06           N  
ATOM   3745  CA  ASN Q 215       6.738 -31.221 106.230  1.00 93.09           C  
ATOM   3746  C   ASN Q 215       6.350 -30.804 104.793  1.00 92.95           C  
ATOM   3747  O   ASN Q 215       5.174 -30.613 104.451  1.00 92.22           O  
ATOM   3748  CB  ASN Q 215       5.531 -31.349 107.180  1.00 93.69           C  
ATOM   3749  CG  ASN Q 215       4.503 -32.372 106.707  1.00 95.00           C  
ATOM   3750  OD1 ASN Q 215       4.801 -33.342 106.020  1.00 89.56           O  
ATOM   3751  ND2 ASN Q 215       3.258 -32.188 107.085  1.00 89.43           N  
ATOM   3752  N   ILE Q 216       7.346 -30.642 103.949  1.00 90.07           N  
ATOM   3753  CA  ILE Q 216       7.200 -30.125 102.590  1.00 90.80           C  
ATOM   3754  C   ILE Q 216       6.721 -31.199 101.615  1.00 91.28           C  
ATOM   3755  O   ILE Q 216       6.998 -32.395 101.761  1.00 91.97           O  
ATOM   3756  CB  ILE Q 216       8.490 -29.445 102.091  1.00 90.28           C  
ATOM   3757  CG1 ILE Q 216       9.666 -30.449 101.968  1.00 88.74           C  
ATOM   3758  CG2 ILE Q 216       8.837 -28.250 102.996  1.00 87.36           C  
ATOM   3759  CD1 ILE Q 216      10.893 -29.877 101.256  1.00 85.94           C  
ATOM   3760  N   LYS Q 217       6.041 -30.757 100.563  1.00 91.68           N  
ATOM   3761  CA  LYS Q 217       5.635 -31.566  99.412  1.00 91.06           C  
ATOM   3762  C   LYS Q 217       6.751 -31.528  98.364  1.00 90.01           C  
ATOM   3763  O   LYS Q 217       7.037 -30.467  97.810  1.00 89.09           O  
ATOM   3764  CB  LYS Q 217       4.299 -30.994  98.912  1.00 89.17           C  
ATOM   3765  CG  LYS Q 217       3.721 -31.711  97.692  0.98 83.61           C  
ATOM   3766  CD  LYS Q 217       2.328 -31.139  97.342  0.97 79.52           C  
ATOM   3767  CE  LYS Q 217       2.411 -29.655  96.902  0.97 72.78           C  
ATOM   3768  NZ  LYS Q 217       1.376 -28.797  97.537  0.97 67.16           N  
ATOM   3769  N   VAL Q 218       7.367 -32.661  98.078  0.99 89.20           N  
ATOM   3770  CA  VAL Q 218       8.479 -32.757  97.122  1.00 88.60           C  
ATOM   3771  C   VAL Q 218       7.931 -32.898  95.704  1.00 86.25           C  
ATOM   3772  O   VAL Q 218       7.533 -33.986  95.275  1.00 84.38           O  
ATOM   3773  CB  VAL Q 218       9.464 -33.885  97.486  1.00 88.55           C  
ATOM   3774  CG1 VAL Q 218      10.694 -33.835  96.565  0.99 83.67           C  
ATOM   3775  CG2 VAL Q 218       9.955 -33.770  98.934  0.99 83.50           C  
ATOM   3776  N   THR Q 219       7.888 -31.798  94.972  0.99 81.97           N  
ATOM   3777  CA  THR Q 219       7.298 -31.731  93.620  0.99 79.29           C  
ATOM   3778  C   THR Q 219       8.229 -31.146  92.567  0.99 77.19           C  
ATOM   3779  O   THR Q 219       8.126 -31.533  91.400  0.99 73.64           O  
ATOM   3780  CB  THR Q 219       5.979 -30.957  93.620  0.99 77.63           C  
ATOM   3781  OG1 THR Q 219       6.114 -29.673  94.202  0.99 72.71           O  
ATOM   3782  CG2 THR Q 219       4.887 -31.688  94.395  0.99 70.34           C  
ATOM   3783  N   THR Q 220       9.148 -30.280  92.945  0.99 77.93           N  
ATOM   3784  CA  THR Q 220      10.070 -29.582  92.037  0.99 77.84           C  
ATOM   3785  C   THR Q 220      11.530 -29.997  92.281  0.99 77.91           C  
ATOM   3786  O   THR Q 220      11.848 -30.582  93.319  0.99 78.32           O  
ATOM   3787  CB  THR Q 220       9.904 -28.059  92.149  1.00 77.60           C  
ATOM   3788  OG1 THR Q 220      10.411 -27.594  93.377  0.99 75.36           O  
ATOM   3789  CG2 THR Q 220       8.449 -27.587  92.031  0.99 74.18           C  
ATOM   3790  N   PRO Q 221      12.468 -29.685  91.358  0.99 75.48           N  
ATOM   3791  CA  PRO Q 221      13.900 -29.867  91.614  0.99 74.41           C  
ATOM   3792  C   PRO Q 221      14.399 -29.073  92.824  0.99 76.04           C  
ATOM   3793  O   PRO Q 221      15.268 -29.548  93.558  0.99 75.21           O  
ATOM   3794  CB  PRO Q 221      14.601 -29.394  90.338  0.99 71.65           C  
ATOM   3795  CG  PRO Q 221      13.544 -29.592  89.257  0.99 70.29           C  
ATOM   3796  CD  PRO Q 221      12.249 -29.257  89.988  0.99 73.51           C  
ATOM   3797  N   TYR Q 222      13.831 -27.889  93.052  0.99 77.49           N  
ATOM   3798  CA  TYR Q 222      14.077 -27.104  94.258  0.99 78.13           C  
ATOM   3799  C   TYR Q 222      13.676 -27.888  95.514  0.99 78.18           C  
ATOM   3800  O   TYR Q 222      14.506 -28.086  96.402  0.99 77.03           O  
ATOM   3801  CB  TYR Q 222      13.322 -25.773  94.156  0.99 78.43           C  
ATOM   3802  CG  TYR Q 222      13.367 -24.958  95.431  0.99 77.63           C  
ATOM   3803  CD1 TYR Q 222      12.294 -25.000  96.347  0.99 71.77           C  
ATOM   3804  CD2 TYR Q 222      14.504 -24.177  95.724  0.99 70.78           C  
ATOM   3805  CE1 TYR Q 222      12.346 -24.267  97.540  0.99 69.88           C  
ATOM   3806  CE2 TYR Q 222      14.572 -23.439  96.911  0.99 70.24           C  
ATOM   3807  CZ  TYR Q 222      13.490 -23.486  97.817  0.99 75.67           C  
ATOM   3808  OH  TYR Q 222      13.554 -22.756  98.982  0.99 73.17           O  
ATOM   3809  N   ASP Q 223      12.465 -28.443  95.543  0.99 81.99           N  
ATOM   3810  CA  ASP Q 223      11.986 -29.230  96.680  1.00 83.67           C  
ATOM   3811  C   ASP Q 223      12.882 -30.444  96.943  1.00 83.80           C  
ATOM   3812  O   ASP Q 223      13.124 -30.793  98.096  1.00 85.15           O  
ATOM   3813  CB  ASP Q 223      10.562 -29.752  96.445  1.00 83.99           C  
ATOM   3814  CG  ASP Q 223       9.546 -28.682  96.050  0.99 83.01           C  
ATOM   3815  OD1 ASP Q 223       9.674 -27.531  96.518  0.99 77.59           O  
ATOM   3816  OD2 ASP Q 223       8.681 -29.030  95.208  0.99 77.49           O  
ATOM   3817  N   LEU Q 224      13.418 -31.072  95.898  0.99 81.51           N  
ATOM   3818  CA  LEU Q 224      14.322 -32.215  96.041  0.99 80.48           C  
ATOM   3819  C   LEU Q 224      15.651 -31.807  96.698  0.99 79.95           C  
ATOM   3820  O   LEU Q 224      16.162 -32.534  97.551  0.99 80.53           O  
ATOM   3821  CB  LEU Q 224      14.536 -32.863  94.659  0.99 79.88           C  
ATOM   3822  CG  LEU Q 224      15.327 -34.190  94.716  0.98 75.30           C  
ATOM   3823  CD1 LEU Q 224      14.567 -35.290  95.471  0.98 70.08           C  
ATOM   3824  CD2 LEU Q 224      15.597 -34.691  93.298  0.98 69.68           C  
ATOM   3825  N   LYS Q 225      16.205 -30.641  96.359  0.99 79.67           N  
ATOM   3826  CA  LYS Q 225      17.396 -30.102  97.035  0.99 77.94           C  
ATOM   3827  C   LYS Q 225      17.103 -29.748  98.496  0.99 78.69           C  
ATOM   3828  O   LYS Q 225      17.892 -30.103  99.371  0.99 78.95           O  
ATOM   3829  CB  LYS Q 225      17.973 -28.896  96.273  0.99 75.87           C  
ATOM   3830  CG  LYS Q 225      18.708 -29.309  94.988  0.94 67.62           C  
ATOM   3831  CD  LYS Q 225      19.405 -28.112  94.322  0.93 63.30           C  
ATOM   3832  CE  LYS Q 225      20.124 -28.532  93.031  0.92 53.53           C  
ATOM   3833  NZ  LYS Q 225      20.758 -27.392  92.321  0.92 48.21           N  
ATOM   3834  N   VAL Q 226      15.961 -29.136  98.766  0.99 80.99           N  
ATOM   3835  CA  VAL Q 226      15.504 -28.855 100.137  0.99 81.75           C  
ATOM   3836  C   VAL Q 226      15.317 -30.163 100.915  0.99 81.19           C  
ATOM   3837  O   VAL Q 226      15.829 -30.287 102.027  0.99 82.14           O  
ATOM   3838  CB  VAL Q 226      14.211 -28.015 100.129  0.99 82.71           C  
ATOM   3839  CG1 VAL Q 226      13.664 -27.798 101.542  0.99 78.59           C  
ATOM   3840  CG2 VAL Q 226      14.456 -26.635  99.508  0.99 78.78           C  
ATOM   3841  N   ALA Q 227      14.691 -31.168 100.329  0.99 84.97           N  
ATOM   3842  CA  ALA Q 227      14.481 -32.474 100.946  0.99 85.85           C  
ATOM   3843  C   ALA Q 227      15.804 -33.177 101.291  0.99 83.88           C  
ATOM   3844  O   ALA Q 227      15.968 -33.690 102.400  0.99 83.49           O  
ATOM   3845  CB  ALA Q 227      13.622 -33.321  99.999  0.99 87.12           C  
ATOM   3846  N   ASN Q 228      16.789 -33.131 100.399  0.99 84.04           N  
ATOM   3847  CA  ASN Q 228      18.138 -33.628 100.691  0.99 80.32           C  
ATOM   3848  C   ASN Q 228      18.817 -32.838 101.818  0.99 78.63           C  
ATOM   3849  O   ASN Q 228      19.523 -33.426 102.635  0.99 75.90           O  
ATOM   3850  CB  ASN Q 228      18.993 -33.615  99.415  0.99 78.80           C  
ATOM   3851  CG  ASN Q 228      18.774 -34.856  98.566  0.98 75.01           C  
ATOM   3852  OD1 ASN Q 228      19.259 -35.930  98.885  0.98 68.37           O  
ATOM   3853  ND2 ASN Q 228      18.060 -34.744  97.472  0.98 66.89           N  
ATOM   3854  N   ALA Q 229      18.607 -31.531 101.902  0.98 79.50           N  
ATOM   3855  CA  ALA Q 229      19.127 -30.724 103.006  0.98 75.54           C  
ATOM   3856  C   ALA Q 229      18.465 -31.087 104.344  0.98 74.40           C  
ATOM   3857  O   ALA Q 229      19.161 -31.174 105.353  0.98 72.39           O  
ATOM   3858  CB  ALA Q 229      18.958 -29.238 102.677  0.98 73.91           C  
ATOM   3859  N   ILE Q 230      17.168 -31.349 104.347  0.97 79.36           N  
ATOM   3860  CA  ILE Q 230      16.421 -31.790 105.532  0.97 79.21           C  
ATOM   3861  C   ILE Q 230      16.971 -33.132 106.029  0.97 76.47           C  
ATOM   3862  O   ILE Q 230      17.324 -33.250 107.199  0.97 75.26           O  
ATOM   3863  CB  ILE Q 230      14.903 -31.869 105.233  0.97 80.90           C  
ATOM   3864  CG1 ILE Q 230      14.322 -30.447 105.006  0.96 81.57           C  
ATOM   3865  CG2 ILE Q 230      14.141 -32.569 106.377  0.96 81.27           C  
ATOM   3866  CD1 ILE Q 230      12.917 -30.445 104.378  0.96 78.60           C  
ATOM   3867  N   ILE Q 231      17.102 -34.119 105.157  0.95 79.97           N  
ATOM   3868  CA  ILE Q 231      17.513 -35.475 105.553  0.95 78.76           C  
ATOM   3869  C   ILE Q 231      18.983 -35.517 105.994  0.95 74.64           C  
ATOM   3870  O   ILE Q 231      19.283 -36.048 107.056  0.95 70.38           O  
ATOM   3871  CB  ILE Q 231      17.147 -36.494 104.453  0.95 77.74           C  
ATOM   3872  CG1 ILE Q 231      16.780 -37.829 105.099  0.93 72.70           C  
ATOM   3873  CG2 ILE Q 231      18.252 -36.704 103.394  0.92 71.04           C  
ATOM   3874  CD1 ILE Q 231      16.001 -38.771 104.186  0.92 67.24           C  
ATOM   3875  N   ARG Q 232      19.886 -34.882 105.265  0.81 71.72           N  
ATOM   3876  CA  ARG Q 232      21.318 -34.829 105.618  0.81 67.64           C  
ATOM   3877  C   ARG Q 232      21.593 -33.980 106.849  0.81 64.19           C  
ATOM   3878  O   ARG Q 232      22.533 -34.255 107.585  0.81 59.59           O  
ATOM   3879  CB  ARG Q 232      22.133 -34.272 104.450  0.81 64.64           C  
ATOM   3880  CG  ARG Q 232      22.153 -35.226 103.257  0.72 58.04           C  
ATOM   3881  CD  ARG Q 232      22.921 -34.578 102.115  0.70 55.37           C  
ATOM   3882  NE  ARG Q 232      22.883 -35.419 100.914  0.71 49.38           N  
ATOM   3883  CZ  ARG Q 232      23.518 -35.196  99.775  0.70 44.41           C  
ATOM   3884  NH1 ARG Q 232      24.296 -34.159  99.614  0.69 41.84           N  
ATOM   3885  NH2 ARG Q 232      23.373 -36.026  98.779  0.69 38.87           N  
ATOM   3886  N   GLY Q 233      20.800 -32.956 107.039  0.63 62.88           N  
ATOM   3887  CA  GLY Q 233      20.914 -32.079 108.202  0.63 59.17           C  
ATOM   3888  C   GLY Q 233      20.317 -32.662 109.478  0.63 57.98           C  
ATOM   3889  O   GLY Q 233      20.510 -32.055 110.526  0.63 53.41           O  
ATOM   3890  N   GLY Q 234      19.589 -33.767 109.402  0.48 58.33           N  
ATOM   3891  CA  GLY Q 234      18.898 -34.361 110.554  0.47 55.95           C  
ATOM   3892  C   GLY Q 234      17.827 -33.457 111.174  0.48 55.42           C  
ATOM   3893  O   GLY Q 234      17.488 -33.635 112.335  0.48 51.05           O  
ATOM   3894  N   ILE Q 235      17.294 -32.477 110.436  0.38 49.43           N  
ATOM   3895  CA  ILE Q 235      16.332 -31.486 110.975  0.37 49.74           C  
ATOM   3896  C   ILE Q 235      15.079 -32.159 111.527  0.38 49.96           C  
ATOM   3897  O   ILE Q 235      14.562 -31.757 112.565  0.38 46.43           O  
ATOM   3898  CB  ILE Q 235      15.893 -30.467 109.896  0.37 47.24           C  
ATOM   3899  CG1 ILE Q 235      17.087 -29.639 109.399  0.35 42.99           C  
ATOM   3900  CG2 ILE Q 235      14.798 -29.512 110.440  0.34 41.99           C  
ATOM   3901  CD1 ILE Q 235      16.760 -28.630 108.294  0.35 38.83           C  
ATOM   3902  N   ALA Q 236      14.573 -33.163 110.821  0.25 44.89           N  
ATOM   3903  CA  ALA Q 236      13.376 -33.892 111.235  0.26 44.95           C  
ATOM   3904  C   ALA Q 236      13.615 -34.731 112.503  0.26 45.57           C  
ATOM   3905  O   ALA Q 236      12.674 -34.989 113.253  0.26 42.79           O  
ATOM   3906  CB  ALA Q 236      12.915 -34.759 110.064  0.24 42.84           C  
ATOM   3907  N   ASP Q 237      14.860 -35.107 112.755  0.21 45.62           N  
ATOM   3908  CA  ASP Q 237      15.271 -35.901 113.911  0.20 45.20           C  
ATOM   3909  C   ASP Q 237      15.581 -35.016 115.131  0.21 44.31           C  
ATOM   3910  O   ASP Q 237      15.342 -35.428 116.263  0.21 41.58           O  
ATOM   3911  CB  ASP Q 237      16.479 -36.774 113.528  0.20 43.71           C  
ATOM   3912  CG  ASP Q 237      16.202 -37.762 112.382  0.19 39.85           C  
ATOM   3913  OD1 ASP Q 237      15.020 -38.116 112.156  0.19 37.28           O  
ATOM   3914  OD2 ASP Q 237      17.193 -38.163 111.720  0.19 36.80           O  
ATOM   3915  N   ASP Q 238      16.011 -33.778 114.915  0.18 37.75           N  
ATOM   3916  CA  ASP Q 238      16.302 -32.806 115.986  0.16 38.04           C  
ATOM   3917  C   ASP Q 238      15.071 -32.510 116.879  0.17 37.87           C  
ATOM   3918  O   ASP Q 238      15.216 -32.163 118.050  0.17 35.93           O  
ATOM   3919  CB  ASP Q 238      16.829 -31.486 115.374  0.16 37.05           C  
ATOM   3920  CG  ASP Q 238      18.281 -31.503 114.853  0.16 33.72           C  
ATOM   3921  OD1 ASP Q 238      19.086 -32.367 115.266  0.16 31.76           O  
ATOM   3922  OD2 ASP Q 238      18.628 -30.579 114.062  0.16 31.50           O  
ATOM   3923  N   GLY Q 239      13.872 -32.643 116.338  0.13 32.88           N  
ATOM   3924  CA  GLY Q 239      12.624 -32.481 117.103  0.13 33.92           C  
ATOM   3925  C   GLY Q 239      12.109 -33.767 117.758  0.13 34.75           C  
ATOM   3926  O   GLY Q 239      11.449 -33.715 118.797  0.13 33.25           O  
ATOM   3927  N   GLY Q 240      12.374 -34.914 117.158  0.10 29.33           N  
ATOM   3928  CA  GLY Q 240      11.877 -36.213 117.614  0.10 30.31           C  
ATOM   3929  C   GLY Q 240      12.873 -36.898 118.530  0.10 30.97           C  
ATOM   3930  O   GLY Q 240      14.009 -37.139 118.146  0.10 29.81           O  
ATOM   3931  N   SER Q 241      12.439 -37.312 119.709  0.09 26.45           N  
ATOM   3932  CA  SER Q 241      13.190 -38.245 120.547  0.08 27.53           C  
ATOM   3933  C   SER Q 241      13.259 -39.621 119.866  0.09 27.91           C  
ATOM   3934  O   SER Q 241      12.514 -40.544 120.209  0.09 26.93           O  
ATOM   3935  CB  SER Q 241      12.559 -38.333 121.945  0.08 26.70           C  
ATOM   3936  OG  SER Q 241      11.197 -38.700 121.851  0.07 24.49           O  
ATOM   3937  N   LEU Q 242      14.139 -39.766 118.893  0.08 25.20           N  
ATOM   3938  CA  LEU Q 242      14.525 -41.065 118.356  0.08 25.87           C  
ATOM   3939  C   LEU Q 242      15.323 -41.800 119.432  0.08 26.29           C  
ATOM   3940  O   LEU Q 242      16.551 -41.818 119.429  0.08 25.68           O  
ATOM   3941  CB  LEU Q 242      15.306 -40.911 117.032  0.08 25.05           C  
ATOM   3942  CG  LEU Q 242      14.423 -40.715 115.788  0.08 22.55           C  
ATOM   3943  CD1 LEU Q 242      15.310 -40.362 114.604  0.08 20.70           C  
ATOM   3944  CD2 LEU Q 242      13.644 -41.978 115.411  0.08 21.94           C  
ATOM   3945  N   VAL Q 243      14.616 -42.426 120.357  0.06 23.46           N  
ATOM   3946  CA  VAL Q 243      15.188 -43.527 121.126  0.06 23.45           C  
ATOM   3947  C   VAL Q 243      15.302 -44.696 120.150  0.06 23.67           C  
ATOM   3948  O   VAL Q 243      14.268 -45.219 119.725  0.06 23.09           O  
ATOM   3949  CB  VAL Q 243      14.318 -43.900 122.341  0.06 22.98           C  
ATOM   3950  CG1 VAL Q 243      14.972 -45.024 123.150  0.06 20.51           C  
ATOM   3951  CG2 VAL Q 243      14.123 -42.692 123.268  0.06 21.77           C  
ATOM   3952  N   PRO Q 244      16.505 -45.133 119.760  0.05 22.91           N  
ATOM   3953  CA  PRO Q 244      16.665 -46.315 118.932  0.05 23.91           C  
ATOM   3954  C   PRO Q 244      16.294 -47.536 119.778  0.05 24.66           C  
ATOM   3955  O   PRO Q 244      17.124 -48.092 120.492  0.05 23.90           O  
ATOM   3956  CB  PRO Q 244      18.122 -46.282 118.450  0.05 23.14           C  
ATOM   3957  CG  PRO Q 244      18.849 -45.510 119.551  0.05 23.02           C  
ATOM   3958  CD  PRO Q 244      17.780 -44.551 120.083  0.05 25.63           C  
ATOM   3959  N   ARG Q 245      15.029 -47.949 119.724  0.05 22.40           N  
ATOM   3960  CA  ARG Q 245      14.547 -49.120 120.481  0.05 23.22           C  
ATOM   3961  C   ARG Q 245      15.191 -50.434 120.036  0.05 23.48           C  
ATOM   3962  O   ARG Q 245      15.211 -51.379 120.811  0.05 22.39           O  
ATOM   3963  CB  ARG Q 245      13.015 -49.264 120.358  0.05 23.00           C  
ATOM   3964  CG  ARG Q 245      12.221 -48.402 121.346  0.05 20.75           C  
ATOM   3965  CD  ARG Q 245      10.739 -48.785 121.269  0.04 19.18           C  
ATOM   3966  NE  ARG Q 245       9.920 -48.049 122.243  0.04 17.29           N  
ATOM   3967  CZ  ARG Q 245       8.622 -48.241 122.475  0.04 16.15           C  
ATOM   3968  NH1 ARG Q 245       7.941 -49.138 121.822  0.04 16.19           N  
ATOM   3969  NH2 ARG Q 245       7.992 -47.531 123.379  0.04 15.02           N  
ATOM   3970  N   GLY Q 246      15.629 -50.512 118.804  0.03 21.58           N  
ATOM   3971  CA  GLY Q 246      15.795 -51.810 118.131  0.03 23.22           C  
ATOM   3972  C   GLY Q 246      16.927 -52.701 118.637  0.03 23.54           C  
ATOM   3973  O   GLY Q 246      16.752 -53.919 118.687  0.03 22.38           O  
ATOM   3974  N   SER Q 247      18.070 -52.159 118.985  0.03 21.01           N  
ATOM   3975  CA  SER Q 247      19.292 -52.970 119.149  0.03 22.34           C  
ATOM   3976  C   SER Q 247      19.332 -53.820 120.422  0.03 22.59           C  
ATOM   3977  O   SER Q 247      20.090 -54.783 120.475  0.03 21.43           O  
ATOM   3978  CB  SER Q 247      20.543 -52.084 119.076  0.03 21.72           C  
ATOM   3979  OG  SER Q 247      20.465 -51.038 120.023  0.03 19.67           O  
ATOM   3980  N   ALA Q 248      18.513 -53.510 121.417  0.03 20.71           N  
ATOM   3981  CA  ALA Q 248      18.561 -54.220 122.697  0.03 20.82           C  
ATOM   3982  C   ALA Q 248      18.047 -55.671 122.620  0.03 21.75           C  
ATOM   3983  O   ALA Q 248      18.499 -56.522 123.381  0.03 21.11           O  
ATOM   3984  CB  ALA Q 248      17.785 -53.404 123.738  0.02 20.20           C  
ATOM   3985  N   ALA Q 249      17.113 -55.958 121.713  0.02 21.23           N  
ATOM   3986  CA  ALA Q 249      16.470 -57.274 121.669  0.03 21.24           C  
ATOM   3987  C   ALA Q 249      17.399 -58.389 121.157  0.03 21.98           C  
ATOM   3988  O   ALA Q 249      17.335 -59.515 121.645  0.03 21.36           O  
ATOM   3989  CB  ALA Q 249      15.187 -57.167 120.830  0.02 20.95           C  
ATOM   3990  N   ALA Q 250      18.280 -58.081 120.213  0.02 22.53           N  
ATOM   3991  CA  ALA Q 250      19.120 -59.100 119.579  0.02 23.16           C  
ATOM   3992  C   ALA Q 250      20.178 -59.704 120.523  0.02 23.82           C  
ATOM   3993  O   ALA Q 250      20.622 -60.832 120.313  0.02 23.08           O  
ATOM   3994  CB  ALA Q 250      19.771 -58.483 118.331  0.02 23.07           C  
ATOM   3995  N   ALA Q 251      20.581 -58.971 121.548  0.02 22.33           N  
ATOM   3996  CA  ALA Q 251      21.626 -59.445 122.459  0.02 22.41           C  
ATOM   3997  C   ALA Q 251      21.141 -60.556 123.410  0.02 23.26           C  
ATOM   3998  O   ALA Q 251      21.953 -61.350 123.886  0.02 22.55           O  
ATOM   3999  CB  ALA Q 251      22.180 -58.239 123.227  0.02 22.23           C  
ATOM   4000  N   LEU Q 252      19.838 -60.610 123.693  0.02 23.65           N  
ATOM   4001  CA  LEU Q 252      19.295 -61.546 124.684  0.02 24.10           C  
ATOM   4002  C   LEU Q 252      19.166 -62.986 124.171  0.02 24.54           C  
ATOM   4003  O   LEU Q 252      19.383 -63.921 124.943  0.02 23.82           O  
ATOM   4004  CB  LEU Q 252      17.951 -61.009 125.211  0.02 23.92           C  
ATOM   4005  CG  LEU Q 252      18.107 -60.151 126.477  0.02 21.57           C  
ATOM   4006  CD1 LEU Q 252      16.865 -59.290 126.691  0.02 20.26           C  
ATOM   4007  CD2 LEU Q 252      18.298 -61.023 127.724  0.02 23.01           C  
ATOM   4008  N   GLU Q 253      18.844 -63.187 122.898  0.01 24.19           N  
ATOM   4009  CA  GLU Q 253      18.592 -64.541 122.391  0.01 24.94           C  
ATOM   4010  C   GLU Q 253      19.844 -65.428 122.364  0.01 24.90           C  
ATOM   4011  O   GLU Q 253      19.755 -66.633 122.572  0.01 23.27           O  
ATOM   4012  CB  GLU Q 253      17.954 -64.496 120.999  0.01 24.95           C  
ATOM   4013  CG  GLU Q 253      16.466 -64.120 121.052  0.01 22.35           C  
ATOM   4014  CD  GLU Q 253      15.749 -64.289 119.706  0.01 20.16           C  
ATOM   4015  OE1 GLU Q 253      14.495 -64.379 119.735  0.01 18.31           O  
ATOM   4016  OE2 GLU Q 253      16.437 -64.330 118.662  0.01 21.34           O  
ATOM   4017  N   HIS Q 254      21.016 -64.847 122.158  0.01 22.61           N  
ATOM   4018  CA  HIS Q 254      22.232 -65.662 122.027  0.01 23.28           C  
ATOM   4019  C   HIS Q 254      22.674 -66.352 123.320  0.01 23.36           C  
ATOM   4020  O   HIS Q 254      23.365 -67.370 123.256  0.01 22.54           O  
ATOM   4021  CB  HIS Q 254      23.365 -64.834 121.410  0.01 23.48           C  
ATOM   4022  CG  HIS Q 254      23.447 -65.010 119.921  0.01 21.60           C  
ATOM   4023  ND1 HIS Q 254      23.628 -66.211 119.270  0.01 20.21           N  
ATOM   4024  CD2 HIS Q 254      23.350 -64.039 118.952  0.01 20.53           C  
ATOM   4025  CE1 HIS Q 254      23.633 -65.980 117.945  0.01 19.49           C  
ATOM   4026  NE2 HIS Q 254      23.470 -64.671 117.716  0.01 20.02           N  
ATOM   4027  N   HIS Q 255      22.296 -65.833 124.476  0.01 22.65           N  
ATOM   4028  CA  HIS Q 255      22.821 -66.385 125.730  0.01 23.45           C  
ATOM   4029  C   HIS Q 255      22.151 -67.681 126.190  0.01 23.57           C  
ATOM   4030  O   HIS Q 255      22.769 -68.444 126.933  0.01 22.76           O  
ATOM   4031  CB  HIS Q 255      22.818 -65.312 126.827  0.01 23.55           C  
ATOM   4032  CG  HIS Q 255      24.160 -64.650 126.965  0.01 21.54           C  
ATOM   4033  ND1 HIS Q 255      25.343 -65.298 127.251  0.01 20.18           N  
ATOM   4034  CD2 HIS Q 255      24.459 -63.316 126.822  0.01 20.55           C  
ATOM   4035  CE1 HIS Q 255      26.328 -64.389 127.274  0.01 19.47           C  
ATOM   4036  NE2 HIS Q 255      25.828 -63.174 127.020  0.01 20.09           N  
ATOM   4037  N   HIS Q 256      20.919 -67.955 125.761  0.01 23.80           N  
ATOM   4038  CA  HIS Q 256      20.183 -69.082 126.347  0.01 24.56           C  
ATOM   4039  C   HIS Q 256      20.615 -70.465 125.852  0.01 24.46           C  
ATOM   4040  O   HIS Q 256      20.433 -71.447 126.574  0.01 23.62           O  
ATOM   4041  CB  HIS Q 256      18.668 -68.865 126.207  0.01 24.86           C  
ATOM   4042  CG  HIS Q 256      18.062 -68.316 127.469  0.01 22.95           C  
ATOM   4043  ND1 HIS Q 256      18.143 -68.904 128.716  0.01 21.60           N  
ATOM   4044  CD2 HIS Q 256      17.351 -67.147 127.623  0.01 21.81           C  
ATOM   4045  CE1 HIS Q 256      17.505 -68.117 129.596  0.01 20.66           C  
ATOM   4046  NE2 HIS Q 256      17.011 -67.041 128.969  0.01 21.14           N  
ATOM   4047  N   HIS Q 257      21.190 -70.569 124.666  0.01 25.47           N  
ATOM   4048  CA  HIS Q 257      21.434 -71.897 124.081  0.01 26.29           C  
ATOM   4049  C   HIS Q 257      22.601 -72.682 124.688  0.01 25.89           C  
ATOM   4050  O   HIS Q 257      22.663 -73.898 124.508  0.01 24.96           O  
ATOM   4051  CB  HIS Q 257      21.539 -71.794 122.553  0.01 26.83           C  
ATOM   4052  CG  HIS Q 257      20.228 -72.077 121.879  0.01 24.80           C  
ATOM   4053  ND1 HIS Q 257      19.496 -73.240 122.013  0.01 23.29           N  
ATOM   4054  CD2 HIS Q 257      19.517 -71.250 121.041  0.01 23.46           C  
ATOM   4055  CE1 HIS Q 257      18.373 -73.120 121.285  0.00 22.39           C  
ATOM   4056  NE2 HIS Q 257      18.354 -71.924 120.680  0.01 22.83           N  
ATOM   4057  N   HIS Q 258      23.511 -72.037 125.393  0.01 25.21           N  
ATOM   4058  CA  HIS Q 258      24.727 -72.746 125.828  0.01 26.08           C  
ATOM   4059  C   HIS Q 258      24.566 -73.640 127.059  0.01 25.71           C  
ATOM   4060  O   HIS Q 258      25.431 -74.485 127.298  0.01 24.88           O  
ATOM   4061  CB  HIS Q 258      25.887 -71.756 125.995  0.01 26.60           C  
ATOM   4062  CG  HIS Q 258      26.750 -71.674 124.769  0.01 24.66           C  
ATOM   4063  ND1 HIS Q 258      27.359 -72.742 124.145  0.00 23.37           N  
ATOM   4064  CD2 HIS Q 258      27.085 -70.548 124.053  0.01 23.41           C  
ATOM   4065  CE1 HIS Q 258      28.033 -72.283 123.080  0.00 22.38           C  
ATOM   4066  NE2 HIS Q 258      27.895 -70.956 122.996  0.01 22.82           N  
ATOM   4067  N   HIS Q 259      23.507 -73.487 127.843  0.00 24.89           N  
ATOM   4068  CA  HIS Q 259      23.494 -74.145 129.160  0.00 25.54           C  
ATOM   4069  C   HIS Q 259      23.044 -75.606 129.176  0.00 25.25           C  
ATOM   4070  O   HIS Q 259      23.252 -76.274 130.189  0.00 24.39           O  
ATOM   4071  CB  HIS Q 259      22.704 -73.299 130.167  0.00 25.87           C  
ATOM   4072  CG  HIS Q 259      23.597 -72.439 131.014  0.00 24.02           C  
ATOM   4073  ND1 HIS Q 259      24.655 -72.891 131.773  0.00 22.80           N  
ATOM   4074  CD2 HIS Q 259      23.537 -71.076 131.187  0.00 22.81           C  
ATOM   4075  CE1 HIS Q 259      25.222 -71.839 132.379  0.00 21.78           C  
ATOM   4076  NE2 HIS Q 259      24.569 -70.718 132.049  0.00 22.25           N  
ATOM   4077  N   HIS Q 260      22.406 -76.108 128.121  0.00 24.42           N  
ATOM   4078  CA  HIS Q 260      21.702 -77.393 128.258  0.00 25.07           C  
ATOM   4079  C   HIS Q 260      22.534 -78.656 128.030  0.00 24.69           C  
ATOM   4080  O   HIS Q 260      22.030 -79.741 128.338  0.00 23.61           O  
ATOM   4081  CB  HIS Q 260      20.402 -77.393 127.440  0.00 25.20           C  
ATOM   4082  CG  HIS Q 260      19.197 -77.097 128.288  0.00 23.29           C  
ATOM   4083  ND1 HIS Q 260      18.855 -77.748 129.453  0.00 21.91           N  
ATOM   4084  CD2 HIS Q 260      18.238 -76.137 128.067  0.00 21.78           C  
ATOM   4085  CE1 HIS Q 260      17.730 -77.199 129.932  0.00 21.03           C  
ATOM   4086  NE2 HIS Q 260      17.322 -76.216 129.114  0.00 21.59           N  
ATOM   4087  N   HIS Q 261      23.745 -78.570 127.525  0.00 24.24           N  
ATOM   4088  CA  HIS Q 261      24.623 -79.743 127.421  0.00 21.93           C  
ATOM   4089  C   HIS Q 261      25.642 -79.800 128.541  0.00 19.88           C  
ATOM   4090  O   HIS Q 261      26.239 -78.731 128.859  0.00 17.67           O  
ATOM   4091  CB  HIS Q 261      25.251 -79.837 126.027  0.00 21.85           C  
ATOM   4092  CG  HIS Q 261      24.367 -80.578 125.050  0.00 21.02           C  
ATOM   4093  ND1 HIS Q 261      23.759 -81.786 125.304  0.00 19.47           N  
ATOM   4094  CD2 HIS Q 261      24.018 -80.223 123.775  0.00 19.32           C  
ATOM   4095  CE1 HIS Q 261      23.052 -82.151 124.231  0.00 20.22           C  
ATOM   4096  NE2 HIS Q 261      23.186 -81.222 123.270  0.00 21.16           N  
ATOM   4097  OXT HIS Q 261      25.818 -80.942 129.065  0.00 19.10           O  
TER    4098      HIS Q 261                                                      
ATOM   4099  N   MET F   1      14.957   9.505  89.369  0.96 94.93           N  
ATOM   4100  CA  MET F   1      16.094   8.656  89.780  0.96 96.81           C  
ATOM   4101  C   MET F   1      15.588   7.349  90.369  0.96 97.68           C  
ATOM   4102  O   MET F   1      14.414   7.236  90.723  0.96 97.13           O  
ATOM   4103  CB  MET F   1      16.994   9.397  90.769  0.97 94.53           C  
ATOM   4104  CG  MET F   1      17.669  10.621  90.142  0.95 88.23           C  
ATOM   4105  SD  MET F   1      18.727  11.489  91.307  0.94 86.41           S  
ATOM   4106  CE  MET F   1      19.368  12.797  90.229  0.93 75.27           C  
ATOM   4107  N   LYS F   2      16.454   6.332  90.455  0.99 97.44           N  
ATOM   4108  CA  LYS F   2      16.107   4.998  90.947  0.99 98.01           C  
ATOM   4109  C   LYS F   2      16.936   4.694  92.191  0.99 98.20           C  
ATOM   4110  O   LYS F   2      18.167   4.726  92.139  0.99 98.06           O  
ATOM   4111  CB  LYS F   2      16.332   3.943  89.855  0.99 97.51           C  
ATOM   4112  CG  LYS F   2      15.550   4.257  88.565  0.99 96.30           C  
ATOM   4113  CD  LYS F   2      15.929   3.281  87.445  0.99 94.63           C  
ATOM   4114  CE  LYS F   2      15.344   3.732  86.096  0.98 90.43           C  
ATOM   4115  NZ  LYS F   2      16.084   4.890  85.527  0.98 85.94           N  
ATOM   4116  N   TYR F   3      16.270   4.387  93.278  1.00 98.36           N  
ATOM   4117  CA  TYR F   3      16.901   4.107  94.563  1.00 98.52           C  
ATOM   4118  C   TYR F   3      16.644   2.666  95.000  1.00 98.64           C  
ATOM   4119  O   TYR F   3      15.589   2.097  94.724  1.00 98.60           O  
ATOM   4120  CB  TYR F   3      16.396   5.110  95.613  1.00 98.47           C  
ATOM   4121  CG  TYR F   3      16.727   6.557  95.285  0.99 98.44           C  
ATOM   4122  CD1 TYR F   3      17.968   7.100  95.673  0.99 87.30           C  
ATOM   4123  CD2 TYR F   3      15.801   7.361  94.578  0.99 87.91           C  
ATOM   4124  CE1 TYR F   3      18.287   8.436  95.371  0.99 88.38           C  
ATOM   4125  CE2 TYR F   3      16.106   8.698  94.271  0.99 88.15           C  
ATOM   4126  CZ  TYR F   3      17.350   9.231  94.672  0.99 97.93           C  
ATOM   4127  OH  TYR F   3      17.660  10.546  94.383  0.99 97.05           O  
ATOM   4128  N   ALA F   4      17.601   2.090  95.719  1.00 98.60           N  
ATOM   4129  CA  ALA F   4      17.429   0.823  96.411  1.00 98.62           C  
ATOM   4130  C   ALA F   4      17.390   1.050  97.926  1.00 98.59           C  
ATOM   4131  O   ALA F   4      18.243   1.751  98.474  1.00 98.36           O  
ATOM   4132  CB  ALA F   4      18.546  -0.147  96.000  1.00 98.39           C  
ATOM   4133  N   GLY F   5      16.433   0.446  98.603  1.00 98.57           N  
ATOM   4134  CA  GLY F   5      16.288   0.475 100.059  1.00 98.48           C  
ATOM   4135  C   GLY F   5      16.413  -0.931 100.648  1.00 98.49           C  
ATOM   4136  O   GLY F   5      15.500  -1.739 100.504  1.00 98.21           O  
ATOM   4137  N   ILE F   6      17.531  -1.221 101.306  1.00 98.29           N  
ATOM   4138  CA  ILE F   6      17.788  -2.521 101.934  1.00 98.25           C  
ATOM   4139  C   ILE F   6      17.308  -2.474 103.389  1.00 97.97           C  
ATOM   4140  O   ILE F   6      17.883  -1.780 104.229  1.00 97.47           O  
ATOM   4141  CB  ILE F   6      19.281  -2.907 101.820  1.00 98.00           C  
ATOM   4142  CG1 ILE F   6      19.835  -2.812 100.371  1.00 95.63           C  
ATOM   4143  CG2 ILE F   6      19.504  -4.323 102.384  1.00 95.75           C  
ATOM   4144  CD1 ILE F   6      19.091  -3.653  99.322  0.99 86.35           C  
ATOM   4145  N   LEU F   7      16.263  -3.219 103.692  1.00 97.46           N  
ATOM   4146  CA  LEU F   7      15.590  -3.208 104.985  1.00 96.90           C  
ATOM   4147  C   LEU F   7      16.299  -4.143 105.971  1.00 96.20           C  
ATOM   4148  O   LEU F   7      16.029  -5.342 106.035  1.00 95.27           O  
ATOM   4149  CB  LEU F   7      14.102  -3.556 104.813  1.00 96.60           C  
ATOM   4150  CG  LEU F   7      13.340  -2.732 103.748  1.00 96.18           C  
ATOM   4151  CD1 LEU F   7      11.875  -3.156 103.748  1.00 92.66           C  
ATOM   4152  CD2 LEU F   7      13.412  -1.226 103.986  0.99 92.82           C  
ATOM   4153  N   ALA F   8      17.206  -3.566 106.732  0.99 94.91           N  
ATOM   4154  CA  ALA F   8      17.984  -4.227 107.779  0.99 93.08           C  
ATOM   4155  C   ALA F   8      17.745  -3.591 109.159  0.99 90.68           C  
ATOM   4156  O   ALA F   8      18.558  -3.749 110.069  0.99 86.95           O  
ATOM   4157  CB  ALA F   8      19.462  -4.218 107.347  0.99 92.23           C  
ATOM   4158  N   GLY F   9      16.648  -2.864 109.326  0.93 86.18           N  
ATOM   4159  CA  GLY F   9      16.319  -2.119 110.554  0.92 83.18           C  
ATOM   4160  C   GLY F   9      15.655  -2.940 111.659  0.92 80.59           C  
ATOM   4161  O   GLY F   9      15.469  -2.438 112.765  0.92 74.36           O  
ATOM   4162  N   GLY F  10      15.299  -4.177 111.385  0.79 79.12           N  
ATOM   4163  CA  GLY F  10      14.614  -5.044 112.349  0.78 75.18           C  
ATOM   4164  C   GLY F  10      15.496  -5.390 113.542  0.79 72.12           C  
ATOM   4165  O   GLY F  10      16.570  -5.970 113.393  0.79 67.03           O  
ATOM   4166  N   ILE F  11      15.011  -5.069 114.723  0.52 60.42           N  
ATOM   4167  CA  ILE F  11      15.548  -5.567 115.994  0.52 58.42           C  
ATOM   4168  C   ILE F  11      14.754  -6.837 116.346  0.52 57.41           C  
ATOM   4169  O   ILE F  11      13.543  -6.899 116.133  0.52 52.01           O  
ATOM   4170  CB  ILE F  11      15.477  -4.459 117.077  0.52 54.44           C  
ATOM   4171  CG1 ILE F  11      16.223  -3.175 116.613  0.50 49.11           C  
ATOM   4172  CG2 ILE F  11      16.080  -4.966 118.397  0.49 46.56           C  
ATOM   4173  CD1 ILE F  11      16.173  -1.998 117.613  0.48 42.79           C  
ATOM   4174  N   GLY F  12      15.418  -7.869 116.864  0.35 45.59           N  
ATOM   4175  CA  GLY F  12      14.714  -9.031 117.426  0.34 44.33           C  
ATOM   4176  C   GLY F  12      13.900  -8.642 118.673  0.34 43.87           C  
ATOM   4177  O   GLY F  12      13.462  -7.509 118.831  0.34 41.06           O  
ATOM   4178  N   SER F  13      13.701  -9.557 119.577  0.34 39.74           N  
ATOM   4179  CA  SER F  13      12.827  -9.295 120.732  0.33 38.98           C  
ATOM   4180  C   SER F  13      13.329  -8.209 121.693  0.34 39.26           C  
ATOM   4181  O   SER F  13      14.528  -7.984 121.840  0.34 36.59           O  
ATOM   4182  CB  SER F  13      12.664 -10.566 121.533  0.33 36.07           C  
ATOM   4183  OG  SER F  13      13.918 -10.875 122.078  0.30 33.20           O  
ATOM   4184  N   ARG F  14      12.380  -7.667 122.441  0.32 32.15           N  
ATOM   4185  CA  ARG F  14      12.532  -6.620 123.473  0.31 31.96           C  
ATOM   4186  C   ARG F  14      13.338  -6.989 124.741  0.31 32.92           C  
ATOM   4187  O   ARG F  14      13.082  -6.378 125.777  0.31 30.52           O  
ATOM   4188  CB  ARG F  14      11.130  -6.166 123.927  0.29 29.21           C  
ATOM   4189  CG  ARG F  14      10.290  -5.385 122.924  0.24 25.85           C  
ATOM   4190  CD  ARG F  14       9.009  -4.949 123.651  0.23 23.44           C  
ATOM   4191  NE  ARG F  14       8.145  -4.100 122.822  0.23 21.19           N  
ATOM   4192  CZ  ARG F  14       6.999  -3.544 123.203  0.22 19.76           C  
ATOM   4193  NH1 ARG F  14       6.521  -3.724 124.404  0.22 20.02           N  
ATOM   4194  NH2 ARG F  14       6.320  -2.789 122.381  0.21 19.06           N  
ATOM   4195  N   MET F  15      14.243  -7.928 124.722  0.37 28.53           N  
ATOM   4196  CA  MET F  15      15.153  -8.074 125.876  0.37 28.63           C  
ATOM   4197  C   MET F  15      16.307  -7.076 125.759  0.37 30.13           C  
ATOM   4198  O   MET F  15      16.763  -6.790 124.650  0.37 29.05           O  
ATOM   4199  CB  MET F  15      15.611  -9.524 126.089  0.34 25.92           C  
ATOM   4200  CG  MET F  15      14.479 -10.371 126.698  0.33 22.59           C  
ATOM   4201  SD  MET F  15      15.031 -11.798 127.667  0.31 20.24           S  
ATOM   4202  CE  MET F  15      14.519 -13.151 126.607  0.31 18.57           C  
ATOM   4203  N   GLY F  16      16.789  -6.550 126.892  0.35 33.26           N  
ATOM   4204  CA  GLY F  16      17.786  -5.470 126.979  0.36 33.04           C  
ATOM   4205  C   GLY F  16      19.118  -5.726 126.276  0.35 33.75           C  
ATOM   4206  O   GLY F  16      19.838  -4.786 125.945  0.35 31.75           O  
ATOM   4207  N   ASN F  17      19.448  -6.980 125.991  0.45 37.18           N  
ATOM   4208  CA  ASN F  17      20.511  -7.294 125.039  0.44 37.00           C  
ATOM   4209  C   ASN F  17      20.059  -6.897 123.629  0.45 37.97           C  
ATOM   4210  O   ASN F  17      19.058  -7.412 123.124  0.45 35.57           O  
ATOM   4211  CB  ASN F  17      20.889  -8.783 125.134  0.44 34.13           C  
ATOM   4212  CG  ASN F  17      21.809  -9.091 126.307  0.41 30.52           C  
ATOM   4213  OD1 ASN F  17      22.486  -8.240 126.844  0.40 29.08           O  
ATOM   4214  ND2 ASN F  17      21.883 -10.343 126.698  0.39 29.28           N  
ATOM   4215  N   VAL F  18      20.820  -6.002 122.985  0.56 47.62           N  
ATOM   4216  CA  VAL F  18      20.614  -5.616 121.582  0.57 48.39           C  
ATOM   4217  C   VAL F  18      20.674  -6.896 120.738  0.58 50.85           C  
ATOM   4218  O   VAL F  18      21.705  -7.568 120.708  0.57 47.96           O  
ATOM   4219  CB  VAL F  18      21.661  -4.584 121.126  0.57 44.73           C  
ATOM   4220  CG1 VAL F  18      21.487  -4.155 119.664  0.56 39.41           C  
ATOM   4221  CG2 VAL F  18      21.636  -3.312 121.989  0.56 40.93           C  
ATOM   4222  N   PRO F  19      19.579  -7.295 120.094  0.73 54.99           N  
ATOM   4223  CA  PRO F  19      19.528  -8.555 119.371  0.73 56.27           C  
ATOM   4224  C   PRO F  19      20.411  -8.514 118.126  0.73 59.68           C  
ATOM   4225  O   PRO F  19      20.483  -7.501 117.433  0.73 57.38           O  
ATOM   4226  CB  PRO F  19      18.052  -8.779 119.039  0.73 51.97           C  
ATOM   4227  CG  PRO F  19      17.473  -7.366 119.025  0.73 49.02           C  
ATOM   4228  CD  PRO F  19      18.296  -6.616 120.058  0.72 51.23           C  
ATOM   4229  N   LEU F  20      21.078  -9.627 117.822  0.84 64.95           N  
ATOM   4230  CA  LEU F  20      21.854  -9.771 116.593  0.84 67.50           C  
ATOM   4231  C   LEU F  20      20.905  -9.790 115.381  0.84 70.19           C  
ATOM   4232  O   LEU F  20      20.133 -10.745 115.244  0.85 68.75           O  
ATOM   4233  CB  LEU F  20      22.687 -11.063 116.661  0.85 65.28           C  
ATOM   4234  CG  LEU F  20      23.487 -11.343 115.367  0.83 59.89           C  
ATOM   4235  CD1 LEU F  20      24.605 -10.324 115.148  0.82 55.34           C  
ATOM   4236  CD2 LEU F  20      24.097 -12.737 115.441  0.82 56.66           C  
ATOM   4237  N   PRO F  21      20.979  -8.808 114.478  0.92 73.34           N  
ATOM   4238  CA  PRO F  21      20.241  -8.881 113.223  0.92 74.95           C  
ATOM   4239  C   PRO F  21      20.718 -10.063 112.385  0.92 76.35           C  
ATOM   4240  O   PRO F  21      21.919 -10.278 112.192  0.92 76.13           O  
ATOM   4241  CB  PRO F  21      20.465  -7.536 112.530  0.92 73.69           C  
ATOM   4242  CG  PRO F  21      20.844  -6.597 113.669  0.93 73.24           C  
ATOM   4243  CD  PRO F  21      21.632  -7.526 114.598  0.93 75.59           C  
ATOM   4244  N   LYS F  22      19.792 -10.837 111.849  0.92 76.90           N  
ATOM   4245  CA  LYS F  22      20.082 -12.102 111.164  0.92 78.88           C  
ATOM   4246  C   LYS F  22      20.856 -11.937 109.859  0.92 81.14           C  
ATOM   4247  O   LYS F  22      21.519 -12.876 109.433  0.92 80.27           O  
ATOM   4248  CB  LYS F  22      18.783 -12.887 110.956  0.93 74.95           C  
ATOM   4249  CG  LYS F  22      18.182 -13.280 112.307  0.87 69.44           C  
ATOM   4250  CD  LYS F  22      16.908 -14.112 112.160  0.86 63.42           C  
ATOM   4251  CE  LYS F  22      16.350 -14.358 113.561  0.85 56.49           C  
ATOM   4252  NZ  LYS F  22      15.193 -15.274 113.567  0.84 51.87           N  
ATOM   4253  N   GLN F  23      20.841 -10.759 109.276  0.95 84.99           N  
ATOM   4254  CA  GLN F  23      21.629 -10.438 108.088  0.95 87.43           C  
ATOM   4255  C   GLN F  23      23.154 -10.541 108.294  0.95 88.11           C  
ATOM   4256  O   GLN F  23      23.887 -10.563 107.304  0.95 88.26           O  
ATOM   4257  CB  GLN F  23      21.248  -9.056 107.539  0.95 87.30           C  
ATOM   4258  CG  GLN F  23      21.602  -7.834 108.415  0.95 85.17           C  
ATOM   4259  CD  GLN F  23      20.496  -7.410 109.383  0.94 85.90           C  
ATOM   4260  OE1 GLN F  23      19.546  -8.127 109.662  0.94 78.34           O  
ATOM   4261  NE2 GLN F  23      20.589  -6.213 109.918  0.94 78.00           N  
ATOM   4262  N   PHE F  24      23.637 -10.625 109.530  0.97 84.13           N  
ATOM   4263  CA  PHE F  24      25.057 -10.846 109.831  0.97 84.02           C  
ATOM   4264  C   PHE F  24      25.437 -12.330 109.976  0.97 82.94           C  
ATOM   4265  O   PHE F  24      26.609 -12.635 110.191  0.97 82.46           O  
ATOM   4266  CB  PHE F  24      25.450 -10.048 111.081  0.97 84.21           C  
ATOM   4267  CG  PHE F  24      25.219  -8.552 110.965  0.97 84.69           C  
ATOM   4268  CD1 PHE F  24      25.857  -7.811 109.954  0.97 77.38           C  
ATOM   4269  CD2 PHE F  24      24.366  -7.895 111.876  0.97 76.70           C  
ATOM   4270  CE1 PHE F  24      25.649  -6.426 109.849  0.97 76.34           C  
ATOM   4271  CE2 PHE F  24      24.156  -6.511 111.778  0.97 76.27           C  
ATOM   4272  CZ  PHE F  24      24.797  -5.778 110.763  0.97 81.91           C  
ATOM   4273  N   LEU F  25      24.486 -13.235 109.844  0.98 81.03           N  
ATOM   4274  CA  LEU F  25      24.775 -14.663 109.743  0.98 81.16           C  
ATOM   4275  C   LEU F  25      25.523 -14.981 108.451  0.98 83.71           C  
ATOM   4276  O   LEU F  25      25.180 -14.462 107.392  0.98 85.58           O  
ATOM   4277  CB  LEU F  25      23.471 -15.476 109.773  0.98 78.94           C  
ATOM   4278  CG  LEU F  25      22.917 -15.682 111.176  0.97 71.76           C  
ATOM   4279  CD1 LEU F  25      21.503 -16.264 111.095  0.97 66.47           C  
ATOM   4280  CD2 LEU F  25      23.808 -16.674 111.933  0.97 65.00           C  
ATOM   4281  N   ASP F  26      26.495 -15.891 108.535  0.98 83.64           N  
ATOM   4282  CA  ASP F  26      27.222 -16.369 107.363  0.98 83.04           C  
ATOM   4283  C   ASP F  26      26.404 -17.378 106.550  0.98 83.16           C  
ATOM   4284  O   ASP F  26      25.862 -18.360 107.068  0.98 83.00           O  
ATOM   4285  CB  ASP F  26      28.576 -16.973 107.750  0.98 81.33           C  
ATOM   4286  CG  ASP F  26      29.683 -15.937 107.957  0.97 77.34           C  
ATOM   4287  OD1 ASP F  26      29.478 -14.737 107.648  0.97 70.54           O  
ATOM   4288  OD2 ASP F  26      30.773 -16.371 108.398  0.97 71.20           O  
ATOM   4289  N   LEU F  27      26.422 -17.144 105.256  0.99 85.37           N  
ATOM   4290  CA  LEU F  27      25.965 -18.044 104.213  0.99 86.74           C  
ATOM   4291  C   LEU F  27      27.141 -18.277 103.257  0.99 86.60           C  
ATOM   4292  O   LEU F  27      27.570 -17.358 102.564  0.99 86.56           O  
ATOM   4293  CB  LEU F  27      24.733 -17.396 103.549  0.99 86.70           C  
ATOM   4294  CG  LEU F  27      24.108 -18.251 102.443  0.98 84.41           C  
ATOM   4295  CD1 LEU F  27      23.547 -19.563 103.004  0.98 75.61           C  
ATOM   4296  CD2 LEU F  27      22.966 -17.471 101.805  0.98 76.36           C  
ATOM   4297  N   ASP F  28      27.686 -19.475 103.267  0.98 84.24           N  
ATOM   4298  CA  ASP F  28      28.888 -19.840 102.507  0.99 83.25           C  
ATOM   4299  C   ASP F  28      30.057 -18.844 102.687  0.98 83.57           C  
ATOM   4300  O   ASP F  28      30.578 -18.270 101.734  0.98 81.22           O  
ATOM   4301  CB  ASP F  28      28.516 -20.129 101.040  0.98 81.05           C  
ATOM   4302  CG  ASP F  28      29.582 -20.959 100.327  0.96 76.02           C  
ATOM   4303  OD1 ASP F  28      30.162 -21.856 100.994  0.96 68.48           O  
ATOM   4304  OD2 ASP F  28      29.763 -20.754  99.107  0.96 68.03           O  
ATOM   4305  N   ASN F  29      30.460 -18.622 103.937  0.99 83.06           N  
ATOM   4306  CA  ASN F  29      31.536 -17.709 104.368  0.99 83.64           C  
ATOM   4307  C   ASN F  29      31.303 -16.209 104.105  0.99 85.31           C  
ATOM   4308  O   ASN F  29      32.243 -15.420 104.235  0.99 83.63           O  
ATOM   4309  CB  ASN F  29      32.905 -18.162 103.818  0.98 81.57           C  
ATOM   4310  CG  ASN F  29      33.185 -19.623 104.091  0.96 76.69           C  
ATOM   4311  OD1 ASN F  29      33.285 -20.044 105.230  0.96 68.73           O  
ATOM   4312  ND2 ASN F  29      33.302 -20.428 103.059  0.95 66.87           N  
ATOM   4313  N   LYS F  30      30.093 -15.808 103.760  0.99 87.98           N  
ATOM   4314  CA  LYS F  30      29.747 -14.407 103.507  0.99 89.41           C  
ATOM   4315  C   LYS F  30      28.423 -14.063 104.202  0.99 90.39           C  
ATOM   4316  O   LYS F  30      27.462 -14.807 104.022  0.99 90.74           O  
ATOM   4317  CB  LYS F  30      29.691 -14.201 101.987  0.99 88.31           C  
ATOM   4318  CG  LYS F  30      29.476 -12.728 101.596  0.98 86.10           C  
ATOM   4319  CD  LYS F  30      29.232 -12.573 100.090  0.97 84.36           C  
ATOM   4320  CE  LYS F  30      30.432 -12.947  99.231  0.97 79.68           C  
ATOM   4321  NZ  LYS F  30      30.113 -12.790  97.801  0.97 74.94           N  
ATOM   4322  N   PRO F  31      28.331 -12.950 104.936  1.00 90.05           N  
ATOM   4323  CA  PRO F  31      27.083 -12.550 105.577  1.00 91.07           C  
ATOM   4324  C   PRO F  31      25.935 -12.414 104.579  1.00 92.27           C  
ATOM   4325  O   PRO F  31      26.117 -11.885 103.481  1.00 92.84           O  
ATOM   4326  CB  PRO F  31      27.374 -11.215 106.274  1.00 90.36           C  
ATOM   4327  CG  PRO F  31      28.876 -11.285 106.543  1.00 88.56           C  
ATOM   4328  CD  PRO F  31      29.405 -12.064 105.337  1.00 89.96           C  
ATOM   4329  N   ILE F  32      24.748 -12.809 104.997  1.00 92.15           N  
ATOM   4330  CA  ILE F  32      23.512 -12.702 104.204  1.00 93.25           C  
ATOM   4331  C   ILE F  32      23.333 -11.283 103.645  1.00 94.39           C  
ATOM   4332  O   ILE F  32      23.008 -11.122 102.468  1.00 94.83           O  
ATOM   4333  CB  ILE F  32      22.299 -13.120 105.072  1.00 92.46           C  
ATOM   4334  CG1 ILE F  32      22.377 -14.630 105.428  0.99 90.11           C  
ATOM   4335  CG2 ILE F  32      20.971 -12.801 104.365  0.99 89.60           C  
ATOM   4336  CD1 ILE F  32      21.362 -15.070 106.490  0.99 84.38           C  
ATOM   4337  N   LEU F  33      23.619 -10.252 104.435  1.00 95.01           N  
ATOM   4338  CA  LEU F  33      23.586  -8.857 103.998  1.00 95.56           C  
ATOM   4339  C   LEU F  33      24.457  -8.619 102.759  1.00 96.16           C  
ATOM   4340  O   LEU F  33      24.040  -7.911 101.850  1.00 96.25           O  
ATOM   4341  CB  LEU F  33      24.060  -7.956 105.157  1.00 95.50           C  
ATOM   4342  CG  LEU F  33      24.165  -6.451 104.801  0.99 94.69           C  
ATOM   4343  CD1 LEU F  33      22.807  -5.845 104.428  0.99 90.06           C  
ATOM   4344  CD2 LEU F  33      24.728  -5.680 105.992  0.99 89.94           C  
ATOM   4345  N   ILE F  34      25.655  -9.190 102.724  1.00 95.42           N  
ATOM   4346  CA  ILE F  34      26.592  -8.998 101.613  1.00 95.55           C  
ATOM   4347  C   ILE F  34      26.078  -9.707 100.357  1.00 95.96           C  
ATOM   4348  O   ILE F  34      26.079  -9.101  99.292  1.00 96.12           O  
ATOM   4349  CB  ILE F  34      28.017  -9.439 102.007  1.00 95.57           C  
ATOM   4350  CG1 ILE F  34      28.553  -8.679 103.246  1.00 94.39           C  
ATOM   4351  CG2 ILE F  34      28.996  -9.290 100.836  1.00 93.61           C  
ATOM   4352  CD1 ILE F  34      28.634  -7.143 103.104  0.99 91.56           C  
ATOM   4353  N   HIS F  35      25.563 -10.931 100.487  1.00 95.32           N  
ATOM   4354  CA  HIS F  35      24.917 -11.625  99.368  1.00 95.23           C  
ATOM   4355  C   HIS F  35      23.763 -10.803  98.775  1.00 95.83           C  
ATOM   4356  O   HIS F  35      23.667 -10.682  97.556  1.00 95.72           O  
ATOM   4357  CB  HIS F  35      24.371 -12.976  99.831  1.00 94.37           C  
ATOM   4358  CG  HIS F  35      25.411 -14.026 100.049  1.00 93.88           C  
ATOM   4359  ND1 HIS F  35      26.043 -14.747  99.041  1.00 83.56           N  
ATOM   4360  CD2 HIS F  35      25.827 -14.542 101.249  1.00 83.36           C  
ATOM   4361  CE1 HIS F  35      26.810 -15.671  99.627  1.00 85.97           C  
ATOM   4362  NE2 HIS F  35      26.699 -15.573 100.957  1.00 87.51           N  
ATOM   4363  N   THR F  36      22.921 -10.226  99.617  1.00 96.36           N  
ATOM   4364  CA  THR F  36      21.812  -9.372  99.178  1.00 97.05           C  
ATOM   4365  C   THR F  36      22.336  -8.122  98.478  1.00 97.24           C  
ATOM   4366  O   THR F  36      21.933  -7.819  97.357  1.00 97.25           O  
ATOM   4367  CB  THR F  36      20.915  -8.987 100.366  1.00 97.09           C  
ATOM   4368  OG1 THR F  36      20.407 -10.148 100.982  1.00 94.90           O  
ATOM   4369  CG2 THR F  36      19.712  -8.147  99.938  1.00 92.72           C  
ATOM   4370  N   LEU F  37      23.279  -7.426  99.095  1.00 97.14           N  
ATOM   4371  CA  LEU F  37      23.806  -6.155  98.605  1.00 97.19           C  
ATOM   4372  C   LEU F  37      24.527  -6.298  97.258  1.00 97.41           C  
ATOM   4373  O   LEU F  37      24.332  -5.470  96.374  1.00 97.16           O  
ATOM   4374  CB  LEU F  37      24.718  -5.574  99.696  1.00 96.48           C  
ATOM   4375  CG  LEU F  37      25.276  -4.182  99.366  0.99 91.98           C  
ATOM   4376  CD1 LEU F  37      24.168  -3.126  99.260  0.99 83.58           C  
ATOM   4377  CD2 LEU F  37      26.234  -3.771 100.480  0.99 84.79           C  
ATOM   4378  N   GLU F  38      25.288  -7.363  97.061  1.00 96.12           N  
ATOM   4379  CA  GLU F  38      25.972  -7.648  95.791  1.00 95.38           C  
ATOM   4380  C   GLU F  38      24.995  -7.704  94.606  1.00 95.58           C  
ATOM   4381  O   GLU F  38      25.317  -7.225  93.521  1.00 95.20           O  
ATOM   4382  CB  GLU F  38      26.736  -8.978  95.899  1.00 94.42           C  
ATOM   4383  CG  GLU F  38      28.056  -8.827  96.677  0.99 91.36           C  
ATOM   4384  CD  GLU F  38      28.766 -10.160  96.963  0.99 89.35           C  
ATOM   4385  OE1 GLU F  38      29.963 -10.135  97.324  0.99 81.99           O  
ATOM   4386  OE2 GLU F  38      28.151 -11.253  96.876  0.99 84.74           O  
ATOM   4387  N   LYS F  39      23.776  -8.209  94.817  1.00 95.45           N  
ATOM   4388  CA  LYS F  39      22.743  -8.250  93.767  1.00 95.76           C  
ATOM   4389  C   LYS F  39      22.270  -6.849  93.359  1.00 96.18           C  
ATOM   4390  O   LYS F  39      21.968  -6.646  92.189  1.00 95.96           O  
ATOM   4391  CB  LYS F  39      21.545  -9.106  94.216  1.00 94.68           C  
ATOM   4392  CG  LYS F  39      21.899 -10.563  94.584  0.99 92.32           C  
ATOM   4393  CD  LYS F  39      22.565 -11.323  93.443  0.99 88.67           C  
ATOM   4394  CE  LYS F  39      22.920 -12.760  93.870  0.99 84.19           C  
ATOM   4395  NZ  LYS F  39      21.728 -13.659  93.909  0.99 78.00           N  
ATOM   4396  N   PHE F  40      22.236  -5.909  94.292  1.00 96.38           N  
ATOM   4397  CA  PHE F  40      21.871  -4.517  94.001  1.00 96.92           C  
ATOM   4398  C   PHE F  40      23.026  -3.729  93.380  1.00 96.65           C  
ATOM   4399  O   PHE F  40      22.797  -2.963  92.448  1.00 96.47           O  
ATOM   4400  CB  PHE F  40      21.352  -3.830  95.270  1.00 97.40           C  
ATOM   4401  CG  PHE F  40      19.931  -4.224  95.613  1.00 97.93           C  
ATOM   4402  CD1 PHE F  40      18.857  -3.455  95.129  1.00 88.47           C  
ATOM   4403  CD2 PHE F  40      19.668  -5.371  96.379  1.00 87.87           C  
ATOM   4404  CE1 PHE F  40      17.534  -3.830  95.408  1.00 87.79           C  
ATOM   4405  CE2 PHE F  40      18.351  -5.755  96.661  1.00 87.45           C  
ATOM   4406  CZ  PHE F  40      17.279  -4.980  96.175  1.00 97.72           C  
ATOM   4407  N   ILE F  41      24.255  -3.945  93.835  1.00 96.51           N  
ATOM   4408  CA  ILE F  41      25.458  -3.282  93.299  1.00 96.14           C  
ATOM   4409  C   ILE F  41      25.616  -3.544  91.795  1.00 95.68           C  
ATOM   4410  O   ILE F  41      25.957  -2.638  91.038  1.00 94.95           O  
ATOM   4411  CB  ILE F  41      26.710  -3.736  94.087  1.00 95.93           C  
ATOM   4412  CG1 ILE F  41      26.674  -3.152  95.522  1.00 94.10           C  
ATOM   4413  CG2 ILE F  41      28.012  -3.315  93.373  1.00 93.23           C  
ATOM   4414  CD1 ILE F  41      27.707  -3.785  96.464  1.00 90.83           C  
ATOM   4415  N   LEU F  42      25.311  -4.756  91.346  1.00 93.27           N  
ATOM   4416  CA  LEU F  42      25.372  -5.145  89.932  1.00 91.97           C  
ATOM   4417  C   LEU F  42      24.307  -4.459  89.045  1.00 92.36           C  
ATOM   4418  O   LEU F  42      24.374  -4.572  87.820  1.00 92.03           O  
ATOM   4419  CB  LEU F  42      25.267  -6.676  89.842  1.00 90.72           C  
ATOM   4420  CG  LEU F  42      26.483  -7.437  90.405  0.99 84.94           C  
ATOM   4421  CD1 LEU F  42      26.162  -8.933  90.467  0.99 79.32           C  
ATOM   4422  CD2 LEU F  42      27.730  -7.255  89.530  0.99 78.71           C  
ATOM   4423  N   ILE F  43      23.359  -3.747  89.630  1.00 94.68           N  
ATOM   4424  CA  ILE F  43      22.362  -2.961  88.906  1.00 95.51           C  
ATOM   4425  C   ILE F  43      22.826  -1.500  88.836  1.00 95.78           C  
ATOM   4426  O   ILE F  43      22.652  -0.732  89.779  1.00 95.46           O  
ATOM   4427  CB  ILE F  43      20.968  -3.116  89.554  1.00 95.15           C  
ATOM   4428  CG1 ILE F  43      20.497  -4.590  89.643  1.00 93.01           C  
ATOM   4429  CG2 ILE F  43      19.927  -2.268  88.811  1.00 92.84           C  
ATOM   4430  CD1 ILE F  43      20.350  -5.332  88.303  0.99 86.67           C  
ATOM   4431  N   ASN F  44      23.382  -1.104  87.698  1.00 94.34           N  
ATOM   4432  CA  ASN F  44      23.913   0.249  87.477  1.00 94.43           C  
ATOM   4433  C   ASN F  44      22.839   1.350  87.493  1.00 94.99           C  
ATOM   4434  O   ASN F  44      23.173   2.528  87.589  1.00 93.92           O  
ATOM   4435  CB  ASN F  44      24.691   0.274  86.148  1.00 92.47           C  
ATOM   4436  CG  ASN F  44      25.931  -0.603  86.163  0.97 83.20           C  
ATOM   4437  OD1 ASN F  44      26.466  -0.969  87.191  0.97 71.78           O  
ATOM   4438  ND2 ASN F  44      26.433  -0.959  85.007  0.97 69.60           N  
ATOM   4439  N   ASP F  45      21.578   0.986  87.408  1.00 95.54           N  
ATOM   4440  CA  ASP F  45      20.450   1.919  87.352  1.00 95.73           C  
ATOM   4441  C   ASP F  45      20.265   2.717  88.658  1.00 96.60           C  
ATOM   4442  O   ASP F  45      19.671   3.797  88.620  1.00 95.80           O  
ATOM   4443  CB  ASP F  45      19.148   1.147  87.081  1.00 94.22           C  
ATOM   4444  CG  ASP F  45      19.092   0.352  85.773  0.99 91.26           C  
ATOM   4445  OD1 ASP F  45      20.143  -0.029  85.209  0.99 84.15           O  
ATOM   4446  OD2 ASP F  45      17.967   0.002  85.356  0.99 82.59           O  
ATOM   4447  N   PHE F  46      20.728   2.191  89.797  1.00 96.97           N  
ATOM   4448  CA  PHE F  46      20.503   2.840  91.085  1.00 97.34           C  
ATOM   4449  C   PHE F  46      21.429   4.042  91.282  1.00 97.36           C  
ATOM   4450  O   PHE F  46      22.643   3.923  91.172  1.00 97.06           O  
ATOM   4451  CB  PHE F  46      20.645   1.838  92.243  1.00 97.51           C  
ATOM   4452  CG  PHE F  46      19.596   0.743  92.254  1.00 98.26           C  
ATOM   4453  CD1 PHE F  46      18.235   1.072  92.353  1.00 85.03           C  
ATOM   4454  CD2 PHE F  46      19.980  -0.608  92.181  1.00 85.37           C  
ATOM   4455  CE1 PHE F  46      17.259   0.066  92.358  1.00 86.14           C  
ATOM   4456  CE2 PHE F  46      19.011  -1.620  92.190  1.00 84.32           C  
ATOM   4457  CZ  PHE F  46      17.647  -1.284  92.274  1.00 98.29           C  
ATOM   4458  N   GLU F  47      20.840   5.173  91.657  1.00 97.61           N  
ATOM   4459  CA  GLU F  47      21.563   6.376  92.082  1.00 97.46           C  
ATOM   4460  C   GLU F  47      22.205   6.155  93.457  1.00 97.75           C  
ATOM   4461  O   GLU F  47      23.377   6.439  93.665  1.00 97.11           O  
ATOM   4462  CB  GLU F  47      20.560   7.540  92.145  1.00 96.32           C  
ATOM   4463  CG  GLU F  47      21.228   8.916  92.329  0.97 87.65           C  
ATOM   4464  CD  GLU F  47      21.995   9.400  91.095  0.97 82.97           C  
ATOM   4465  OE1 GLU F  47      22.763  10.375  91.230  0.97 74.28           O  
ATOM   4466  OE2 GLU F  47      21.784   8.830  89.989  0.96 74.65           O  
ATOM   4467  N   LYS F  48      21.435   5.589  94.393  1.00 97.80           N  
ATOM   4468  CA  LYS F  48      21.897   5.194  95.731  1.00 98.01           C  
ATOM   4469  C   LYS F  48      21.319   3.852  96.158  1.00 98.39           C  
ATOM   4470  O   LYS F  48      20.214   3.479  95.762  1.00 98.27           O  
ATOM   4471  CB  LYS F  48      21.568   6.282  96.766  1.00 97.32           C  
ATOM   4472  CG  LYS F  48      22.299   7.602  96.475  0.98 93.08           C  
ATOM   4473  CD  LYS F  48      22.187   8.549  97.666  0.97 88.21           C  
ATOM   4474  CE  LYS F  48      23.027   9.802  97.414  0.96 79.48           C  
ATOM   4475  NZ  LYS F  48      23.234  10.554  98.665  0.96 70.98           N  
ATOM   4476  N   ILE F  49      22.080   3.156  97.006  1.00 98.14           N  
ATOM   4477  CA  ILE F  49      21.695   1.907  97.656  1.00 98.25           C  
ATOM   4478  C   ILE F  49      21.761   2.156  99.165  1.00 98.22           C  
ATOM   4479  O   ILE F  49      22.842   2.193  99.754  1.00 98.14           O  
ATOM   4480  CB  ILE F  49      22.610   0.745  97.207  1.00 98.27           C  
ATOM   4481  CG1 ILE F  49      22.565   0.541  95.669  1.00 97.75           C  
ATOM   4482  CG2 ILE F  49      22.191  -0.546  97.944  1.00 97.20           C  
ATOM   4483  CD1 ILE F  49      23.646  -0.409  95.141  1.00 96.61           C  
ATOM   4484  N   ILE F  50      20.615   2.360  99.775  1.00 98.49           N  
ATOM   4485  CA  ILE F  50      20.506   2.820 101.162  1.00 98.50           C  
ATOM   4486  C   ILE F  50      20.178   1.632 102.068  1.00 98.48           C  
ATOM   4487  O   ILE F  50      19.141   0.990 101.915  1.00 98.35           O  
ATOM   4488  CB  ILE F  50      19.467   3.956 101.271  1.00 98.35           C  
ATOM   4489  CG1 ILE F  50      19.854   5.141 100.342  1.00 97.12           C  
ATOM   4490  CG2 ILE F  50      19.348   4.424 102.735  1.00 97.18           C  
ATOM   4491  CD1 ILE F  50      18.699   6.099 100.081  1.00 91.81           C  
ATOM   4492  N   ILE F  51      21.060   1.347 103.014  1.00 98.11           N  
ATOM   4493  CA  ILE F  51      20.917   0.259 103.982  1.00 98.01           C  
ATOM   4494  C   ILE F  51      20.435   0.858 105.303  1.00 97.76           C  
ATOM   4495  O   ILE F  51      21.182   1.584 105.964  1.00 97.52           O  
ATOM   4496  CB  ILE F  51      22.242  -0.520 104.161  1.00 97.90           C  
ATOM   4497  CG1 ILE F  51      22.833  -0.993 102.810  1.00 96.99           C  
ATOM   4498  CG2 ILE F  51      22.002  -1.718 105.107  1.00 96.17           C  
ATOM   4499  CD1 ILE F  51      24.257  -1.552 102.932  1.00 95.20           C  
ATOM   4500  N   ALA F  52      19.216   0.544 105.699  1.00 97.50           N  
ATOM   4501  CA  ALA F  52      18.663   0.969 106.981  1.00 97.06           C  
ATOM   4502  C   ALA F  52      18.882  -0.110 108.050  1.00 96.21           C  
ATOM   4503  O   ALA F  52      18.451  -1.255 107.883  1.00 95.21           O  
ATOM   4504  CB  ALA F  52      17.187   1.329 106.800  1.00 96.79           C  
ATOM   4505  N   THR F  53      19.555   0.248 109.141  1.00 95.27           N  
ATOM   4506  CA  THR F  53      19.888  -0.667 110.247  1.00 94.25           C  
ATOM   4507  C   THR F  53      19.466  -0.082 111.597  1.00 93.56           C  
ATOM   4508  O   THR F  53      19.314   1.130 111.713  1.00 92.24           O  
ATOM   4509  CB  THR F  53      21.389  -1.017 110.276  1.00 92.40           C  
ATOM   4510  OG1 THR F  53      22.162   0.079 110.710  1.00 80.99           O  
ATOM   4511  CG2 THR F  53      21.931  -1.446 108.912  1.00 78.72           C  
ATOM   4512  N   PRO F  54      19.307  -0.893 112.647  1.00 90.73           N  
ATOM   4513  CA  PRO F  54      19.195  -0.350 113.999  1.00 89.63           C  
ATOM   4514  C   PRO F  54      20.424   0.497 114.328  1.00 89.69           C  
ATOM   4515  O   PRO F  54      21.543   0.140 113.950  1.00 89.15           O  
ATOM   4516  CB  PRO F  54      19.078  -1.555 114.945  1.00 87.93           C  
ATOM   4517  CG  PRO F  54      18.632  -2.691 114.025  1.00 86.06           C  
ATOM   4518  CD  PRO F  54      19.279  -2.334 112.684  1.00 87.87           C  
ATOM   4519  N   GLN F  55      20.241   1.583 115.059  0.99 86.90           N  
ATOM   4520  CA  GLN F  55      21.306   2.541 115.383  1.00 85.85           C  
ATOM   4521  C   GLN F  55      22.559   1.852 115.948  0.99 86.01           C  
ATOM   4522  O   GLN F  55      23.667   2.086 115.460  0.99 84.86           O  
ATOM   4523  CB  GLN F  55      20.742   3.578 116.363  0.99 85.10           C  
ATOM   4524  CG  GLN F  55      21.717   4.750 116.567  0.95 77.93           C  
ATOM   4525  CD  GLN F  55      21.134   5.865 117.436  0.94 70.72           C  
ATOM   4526  OE1 GLN F  55      20.207   5.681 118.203  0.94 63.04           O  
ATOM   4527  NE2 GLN F  55      21.666   7.054 117.338  0.94 59.93           N  
ATOM   4528  N   GLN F  56      22.383   0.926 116.883  0.99 81.00           N  
ATOM   4529  CA  GLN F  56      23.490   0.202 117.517  0.99 79.62           C  
ATOM   4530  C   GLN F  56      24.284  -0.700 116.545  0.99 79.97           C  
ATOM   4531  O   GLN F  56      25.362  -1.189 116.895  0.99 79.46           O  
ATOM   4532  CB  GLN F  56      22.980  -0.667 118.675  0.99 77.76           C  
ATOM   4533  CG  GLN F  56      22.153   0.054 119.752  0.96 69.95           C  
ATOM   4534  CD  GLN F  56      20.635   0.010 119.524  0.96 63.54           C  
ATOM   4535  OE1 GLN F  56      20.139  -0.328 118.463  0.95 57.71           O  
ATOM   4536  NE2 GLN F  56      19.858   0.332 120.534  0.95 55.45           N  
ATOM   4537  N   TRP F  57      23.768  -0.962 115.359  1.00 84.31           N  
ATOM   4538  CA  TRP F  57      24.388  -1.842 114.367  1.00 85.49           C  
ATOM   4539  C   TRP F  57      24.932  -1.105 113.135  1.00 87.21           C  
ATOM   4540  O   TRP F  57      25.538  -1.752 112.276  1.00 87.92           O  
ATOM   4541  CB  TRP F  57      23.403  -2.953 113.994  1.00 84.27           C  
ATOM   4542  CG  TRP F  57      23.139  -3.925 115.101  0.99 82.94           C  
ATOM   4543  CD1 TRP F  57      22.078  -3.901 115.940  0.99 76.94           C  
ATOM   4544  CD2 TRP F  57      23.965  -5.048 115.524  0.99 79.02           C  
ATOM   4545  NE1 TRP F  57      22.180  -4.955 116.857  0.99 74.80           N  
ATOM   4546  CE2 TRP F  57      23.327  -5.674 116.627  0.99 77.65           C  
ATOM   4547  CE3 TRP F  57      25.185  -5.600 115.072  0.99 75.66           C  
ATOM   4548  CZ2 TRP F  57      23.875  -6.812 117.268  0.99 75.50           C  
ATOM   4549  CZ3 TRP F  57      25.731  -6.727 115.708  0.99 74.38           C  
ATOM   4550  CH2 TRP F  57      25.083  -7.323 116.793  0.99 73.31           C  
ATOM   4551  N   MET F  58      24.791   0.215 113.048  1.00 87.43           N  
ATOM   4552  CA  MET F  58      25.271   1.014 111.913  1.00 89.03           C  
ATOM   4553  C   MET F  58      26.780   0.878 111.726  1.00 89.57           C  
ATOM   4554  O   MET F  58      27.249   0.577 110.623  1.00 89.83           O  
ATOM   4555  CB  MET F  58      24.902   2.492 112.095  1.00 89.76           C  
ATOM   4556  CG  MET F  58      23.404   2.744 111.933  0.99 88.15           C  
ATOM   4557  SD  MET F  58      22.897   4.461 112.199  0.99 87.53           S  
ATOM   4558  CE  MET F  58      23.767   5.290 110.846  0.99 79.27           C  
ATOM   4559  N   THR F  59      27.562   1.015 112.783  1.00 84.07           N  
ATOM   4560  CA  THR F  59      29.024   0.865 112.717  1.00 83.68           C  
ATOM   4561  C   THR F  59      29.418  -0.555 112.317  1.00 85.12           C  
ATOM   4562  O   THR F  59      30.253  -0.731 111.432  1.00 85.49           O  
ATOM   4563  CB  THR F  59      29.691   1.249 114.039  1.00 82.77           C  
ATOM   4564  OG1 THR F  59      29.228   2.499 114.482  0.99 76.97           O  
ATOM   4565  CG2 THR F  59      31.204   1.376 113.874  0.99 74.72           C  
ATOM   4566  N   HIS F  60      28.780  -1.571 112.891  1.00 85.51           N  
ATOM   4567  CA  HIS F  60      29.038  -2.968 112.532  1.00 85.43           C  
ATOM   4568  C   HIS F  60      28.692  -3.261 111.065  1.00 87.36           C  
ATOM   4569  O   HIS F  60      29.423  -3.999 110.393  1.00 87.86           O  
ATOM   4570  CB  HIS F  60      28.266  -3.902 113.471  1.00 83.34           C  
ATOM   4571  CG  HIS F  60      28.605  -5.348 113.241  0.99 82.09           C  
ATOM   4572  ND1 HIS F  60      29.802  -5.959 113.573  0.99 75.01           N  
ATOM   4573  CD2 HIS F  60      27.837  -6.299 112.613  0.99 73.62           C  
ATOM   4574  CE1 HIS F  60      29.745  -7.235 113.162  0.99 75.63           C  
ATOM   4575  NE2 HIS F  60      28.570  -7.474 112.580  0.99 76.84           N  
ATOM   4576  N   THR F  61      27.641  -2.648 110.538  1.00 89.90           N  
ATOM   4577  CA  THR F  61      27.288  -2.727 109.114  1.00 91.71           C  
ATOM   4578  C   THR F  61      28.404  -2.138 108.255  1.00 92.49           C  
ATOM   4579  O   THR F  61      28.904  -2.824 107.363  1.00 93.08           O  
ATOM   4580  CB  THR F  61      25.949  -2.038 108.839  1.00 92.44           C  
ATOM   4581  OG1 THR F  61      24.935  -2.665 109.594  1.00 90.86           O  
ATOM   4582  CG2 THR F  61      25.531  -2.136 107.374  1.00 90.06           C  
ATOM   4583  N   LYS F  62      28.889  -0.935 108.570  1.00 90.99           N  
ATOM   4584  CA  LYS F  62      30.012  -0.293 107.861  1.00 91.58           C  
ATOM   4585  C   LYS F  62      31.297  -1.127 107.940  1.00 91.92           C  
ATOM   4586  O   LYS F  62      31.981  -1.301 106.928  1.00 91.85           O  
ATOM   4587  CB  LYS F  62      30.240   1.117 108.425  0.99 92.01           C  
ATOM   4588  CG  LYS F  62      29.084   2.077 108.107  0.97 90.56           C  
ATOM   4589  CD  LYS F  62      29.235   3.417 108.843  0.96 88.23           C  
ATOM   4590  CE  LYS F  62      28.011   4.296 108.564  0.96 81.97           C  
ATOM   4591  NZ  LYS F  62      27.988   5.541 109.376  0.95 75.38           N  
ATOM   4592  N   ASP F  63      31.603  -1.689 109.096  0.99 87.90           N  
ATOM   4593  CA  ASP F  63      32.762  -2.571 109.294  0.99 86.55           C  
ATOM   4594  C   ASP F  63      32.629  -3.867 108.467  0.99 87.63           C  
ATOM   4595  O   ASP F  63      33.605  -4.321 107.868  0.99 87.64           O  
ATOM   4596  CB  ASP F  63      32.943  -2.882 110.793  0.99 84.86           C  
ATOM   4597  CG  ASP F  63      33.385  -1.669 111.633  0.98 81.04           C  
ATOM   4598  OD1 ASP F  63      33.970  -0.719 111.059  0.98 75.35           O  
ATOM   4599  OD2 ASP F  63      33.170  -1.696 112.871  0.98 73.99           O  
ATOM   4600  N   THR F  64      31.425  -4.414 108.366  1.00 90.03           N  
ATOM   4601  CA  THR F  64      31.131  -5.583 107.525  1.00 90.54           C  
ATOM   4602  C   THR F  64      31.346  -5.261 106.045  1.00 91.23           C  
ATOM   4603  O   THR F  64      32.037  -6.014 105.357  1.00 91.31           O  
ATOM   4604  CB  THR F  64      29.714  -6.116 107.781  1.00 90.08           C  
ATOM   4605  OG1 THR F  64      29.564  -6.446 109.146  1.00 86.77           O  
ATOM   4606  CG2 THR F  64      29.414  -7.390 106.996  0.99 85.39           C  
ATOM   4607  N   LEU F  65      30.857  -4.122 105.563  1.00 93.94           N  
ATOM   4608  CA  LEU F  65      31.090  -3.672 104.183  1.00 94.71           C  
ATOM   4609  C   LEU F  65      32.592  -3.571 103.872  1.00 94.26           C  
ATOM   4610  O   LEU F  65      33.047  -4.124 102.870  1.00 93.33           O  
ATOM   4611  CB  LEU F  65      30.391  -2.317 103.934  1.00 95.09           C  
ATOM   4612  CG  LEU F  65      28.857  -2.309 104.051  0.99 94.66           C  
ATOM   4613  CD1 LEU F  65      28.335  -0.895 103.802  0.99 87.98           C  
ATOM   4614  CD2 LEU F  65      28.177  -3.260 103.071  0.99 88.57           C  
ATOM   4615  N   ARG F  66      33.375  -2.950 104.756  0.99 91.70           N  
ATOM   4616  CA  ARG F  66      34.844  -2.861 104.605  0.99 91.38           C  
ATOM   4617  C   ARG F  66      35.507  -4.238 104.595  0.99 91.55           C  
ATOM   4618  O   ARG F  66      36.345  -4.501 103.741  0.99 90.67           O  
ATOM   4619  CB  ARG F  66      35.451  -2.024 105.736  0.99 90.54           C  
ATOM   4620  CG  ARG F  66      35.104  -0.534 105.657  0.92 80.88           C  
ATOM   4621  CD  ARG F  66      35.694   0.165 106.885  0.91 77.34           C  
ATOM   4622  NE  ARG F  66      35.103   1.481 107.132  0.90 66.39           N  
ATOM   4623  CZ  ARG F  66      35.041   2.091 108.301  0.90 59.12           C  
ATOM   4624  NH1 ARG F  66      35.583   1.584 109.376  0.90 52.89           N  
ATOM   4625  NH2 ARG F  66      34.418   3.229 108.425  0.90 51.34           N  
ATOM   4626  N   LYS F  67      35.120  -5.117 105.523  0.99 89.58           N  
ATOM   4627  CA  LYS F  67      35.673  -6.477 105.633  0.99 88.59           C  
ATOM   4628  C   LYS F  67      35.501  -7.266 104.333  0.99 89.49           C  
ATOM   4629  O   LYS F  67      36.441  -7.928 103.893  0.99 88.54           O  
ATOM   4630  CB  LYS F  67      35.008  -7.193 106.824  0.99 86.22           C  
ATOM   4631  CG  LYS F  67      35.505  -8.636 107.012  0.94 81.26           C  
ATOM   4632  CD  LYS F  67      34.846  -9.311 108.226  0.93 76.91           C  
ATOM   4633  CE  LYS F  67      35.303 -10.773 108.300  0.92 69.11           C  
ATOM   4634  NZ  LYS F  67      34.748 -11.509 109.468  0.92 62.32           N  
ATOM   4635  N   PHE F  68      34.337  -7.150 103.705  0.99 91.82           N  
ATOM   4636  CA  PHE F  68      34.020  -7.828 102.444  0.99 91.77           C  
ATOM   4637  C   PHE F  68      34.349  -6.996 101.200  0.99 91.40           C  
ATOM   4638  O   PHE F  68      33.954  -7.366 100.097  0.99 89.63           O  
ATOM   4639  CB  PHE F  68      32.578  -8.354 102.498  0.99 91.26           C  
ATOM   4640  CG  PHE F  68      32.460  -9.538 103.430  0.99 91.04           C  
ATOM   4641  CD1 PHE F  68      32.766 -10.828 102.966  0.99 80.63           C  
ATOM   4642  CD2 PHE F  68      32.138  -9.357 104.789  0.99 81.59           C  
ATOM   4643  CE1 PHE F  68      32.757 -11.923 103.849  0.99 80.36           C  
ATOM   4644  CE2 PHE F  68      32.127 -10.441 105.680  0.99 81.26           C  
ATOM   4645  CZ  PHE F  68      32.438 -11.724 105.206  0.99 88.31           C  
ATOM   4646  N   LYS F  69      35.123  -5.912 101.352  0.99 92.63           N  
ATOM   4647  CA  LYS F  69      35.606  -5.048 100.260  0.99 92.95           C  
ATOM   4648  C   LYS F  69      34.486  -4.432  99.405  0.99 93.10           C  
ATOM   4649  O   LYS F  69      34.677  -4.196  98.212  0.99 90.58           O  
ATOM   4650  CB  LYS F  69      36.652  -5.779  99.399  0.99 91.90           C  
ATOM   4651  CG  LYS F  69      37.828  -6.359 100.203  0.90 86.60           C  
ATOM   4652  CD  LYS F  69      38.811  -7.028  99.236  0.88 79.28           C  
ATOM   4653  CE  LYS F  69      40.009  -7.592  99.996  0.87 70.38           C  
ATOM   4654  NZ  LYS F  69      40.992  -8.214  99.075  0.86 61.31           N  
ATOM   4655  N   ILE F  70      33.351  -4.165 100.006  0.99 94.41           N  
ATOM   4656  CA  ILE F  70      32.264  -3.427  99.372  0.99 94.14           C  
ATOM   4657  C   ILE F  70      32.603  -1.936  99.434  0.99 92.80           C  
ATOM   4658  O   ILE F  70      32.564  -1.330 100.502  0.99 90.25           O  
ATOM   4659  CB  ILE F  70      30.912  -3.765 100.034  0.99 93.43           C  
ATOM   4660  CG1 ILE F  70      30.612  -5.285 100.072  0.98 91.05           C  
ATOM   4661  CG2 ILE F  70      29.773  -3.011  99.332  0.98 90.01           C  
ATOM   4662  CD1 ILE F  70      30.583  -5.992  98.705  0.98 84.69           C  
ATOM   4663  N   SER F  71      32.979  -1.355  98.311  0.99 92.04           N  
ATOM   4664  CA  SER F  71      33.444   0.031  98.182  0.99 90.77           C  
ATOM   4665  C   SER F  71      32.616   0.862  97.190  0.99 91.57           C  
ATOM   4666  O   SER F  71      33.100   1.881  96.700  0.99 87.62           O  
ATOM   4667  CB  SER F  71      34.934   0.046  97.817  0.98 86.44           C  
ATOM   4668  OG  SER F  71      35.143  -0.582  96.567  0.96 77.96           O  
ATOM   4669  N   ASP F  72      31.411   0.433  96.858  1.00 93.98           N  
ATOM   4670  CA  ASP F  72      30.530   1.172  95.955  1.00 94.71           C  
ATOM   4671  C   ASP F  72      30.084   2.491  96.614  1.00 94.96           C  
ATOM   4672  O   ASP F  72      29.444   2.476  97.671  1.00 94.30           O  
ATOM   4673  CB  ASP F  72      29.352   0.273  95.558  1.00 94.39           C  
ATOM   4674  CG  ASP F  72      28.522   0.845  94.406  0.99 94.54           C  
ATOM   4675  OD1 ASP F  72      28.116   2.026  94.449  0.99 89.32           O  
ATOM   4676  OD2 ASP F  72      28.253   0.093  93.448  0.99 88.64           O  
ATOM   4677  N   GLU F  73      30.417   3.609  95.988  0.99 95.63           N  
ATOM   4678  CA  GLU F  73      30.162   4.960  96.522  0.99 95.94           C  
ATOM   4679  C   GLU F  73      28.668   5.312  96.645  0.99 96.46           C  
ATOM   4680  O   GLU F  73      28.302   6.229  97.376  0.99 95.23           O  
ATOM   4681  CB  GLU F  73      30.849   6.001  95.633  0.99 94.28           C  
ATOM   4682  CG  GLU F  73      32.379   5.864  95.625  0.90 81.83           C  
ATOM   4683  CD  GLU F  73      33.097   6.965  94.838  0.88 70.42           C  
ATOM   4684  OE1 GLU F  73      34.351   7.018  94.929  0.87 60.61           O  
ATOM   4685  OE2 GLU F  73      32.420   7.765  94.151  0.87 61.68           O  
ATOM   4686  N   ARG F  74      27.804   4.586  95.968  1.00 96.26           N  
ATOM   4687  CA  ARG F  74      26.346   4.759  96.056  1.00 97.02           C  
ATOM   4688  C   ARG F  74      25.765   4.265  97.386  1.00 97.50           C  
ATOM   4689  O   ARG F  74      24.617   4.578  97.691  1.00 97.28           O  
ATOM   4690  CB  ARG F  74      25.670   4.019  94.898  1.00 96.28           C  
ATOM   4691  CG  ARG F  74      26.152   4.503  93.518  1.00 95.68           C  
ATOM   4692  CD  ARG F  74      25.554   3.650  92.402  1.00 95.13           C  
ATOM   4693  NE  ARG F  74      26.040   2.260  92.457  1.00 94.75           N  
ATOM   4694  CZ  ARG F  74      25.536   1.221  91.813  1.00 95.70           C  
ATOM   4695  NH1 ARG F  74      24.507   1.321  91.017  0.99 90.45           N  
ATOM   4696  NH2 ARG F  74      26.059   0.039  91.975  1.00 92.63           N  
ATOM   4697  N   ILE F  75      26.523   3.478  98.143  1.00 97.52           N  
ATOM   4698  CA  ILE F  75      26.040   2.844  99.372  1.00 97.56           C  
ATOM   4699  C   ILE F  75      26.053   3.838 100.535  1.00 97.31           C  
ATOM   4700  O   ILE F  75      27.089   4.388 100.899  1.00 96.76           O  
ATOM   4701  CB  ILE F  75      26.824   1.561  99.702  1.00 97.42           C  
ATOM   4702  CG1 ILE F  75      26.629   0.523  98.572  1.00 96.16           C  
ATOM   4703  CG2 ILE F  75      26.367   0.971 101.058  1.00 95.57           C  
ATOM   4704  CD1 ILE F  75      27.595  -0.652  98.670  1.00 92.63           C  
ATOM   4705  N   GLU F  76      24.906   3.975 101.163  1.00 97.56           N  
ATOM   4706  CA  GLU F  76      24.725   4.737 102.395  1.00 97.42           C  
ATOM   4707  C   GLU F  76      24.112   3.847 103.486  1.00 97.55           C  
ATOM   4708  O   GLU F  76      23.274   2.989 103.222  1.00 97.31           O  
ATOM   4709  CB  GLU F  76      23.879   5.992 102.128  1.00 96.56           C  
ATOM   4710  CG  GLU F  76      24.584   6.947 101.154  0.99 93.11           C  
ATOM   4711  CD  GLU F  76      23.833   8.260 100.889  0.99 92.84           C  
ATOM   4712  OE1 GLU F  76      24.391   9.114 100.168  0.99 84.60           O  
ATOM   4713  OE2 GLU F  76      22.698   8.465 101.362  0.99 86.21           O  
ATOM   4714  N   VAL F  77      24.545   4.049 104.724  1.00 96.95           N  
ATOM   4715  CA  VAL F  77      23.994   3.351 105.898  1.00 96.82           C  
ATOM   4716  C   VAL F  77      23.292   4.367 106.779  1.00 96.74           C  
ATOM   4717  O   VAL F  77      23.937   5.290 107.272  1.00 96.26           O  
ATOM   4718  CB  VAL F  77      25.062   2.563 106.680  1.00 96.25           C  
ATOM   4719  CG1 VAL F  77      24.435   1.780 107.844  1.00 92.90           C  
ATOM   4720  CG2 VAL F  77      25.810   1.564 105.790  1.00 91.51           C  
ATOM   4721  N   ILE F  78      21.996   4.186 106.988  1.00 97.21           N  
ATOM   4722  CA  ILE F  78      21.166   5.057 107.827  1.00 97.04           C  
ATOM   4723  C   ILE F  78      20.496   4.270 108.962  1.00 96.58           C  
ATOM   4724  O   ILE F  78      20.505   3.041 108.991  1.00 96.26           O  
ATOM   4725  CB  ILE F  78      20.143   5.854 106.984  1.00 97.01           C  
ATOM   4726  CG1 ILE F  78      19.009   4.964 106.434  1.00 95.66           C  
ATOM   4727  CG2 ILE F  78      20.849   6.639 105.859  1.00 93.87           C  
ATOM   4728  CD1 ILE F  78      17.797   5.763 105.957  1.00 94.58           C  
ATOM   4729  N   GLN F  79      19.913   4.992 109.896  1.00 95.25           N  
ATOM   4730  CA  GLN F  79      19.118   4.410 110.976  1.00 94.82           C  
ATOM   4731  C   GLN F  79      17.726   3.980 110.468  1.00 95.02           C  
ATOM   4732  O   GLN F  79      17.027   4.756 109.817  1.00 94.63           O  
ATOM   4733  CB  GLN F  79      19.032   5.422 112.126  1.00 93.60           C  
ATOM   4734  CG  GLN F  79      18.311   4.845 113.355  0.98 89.48           C  
ATOM   4735  CD  GLN F  79      18.286   5.800 114.547  0.98 85.77           C  
ATOM   4736  OE1 GLN F  79      18.944   6.822 114.592  0.98 77.99           O  
ATOM   4737  NE2 GLN F  79      17.522   5.476 115.567  0.98 74.23           N  
ATOM   4738  N   GLY F  80      17.324   2.767 110.807  0.99 94.94           N  
ATOM   4739  CA  GLY F  80      15.961   2.275 110.616  0.99 94.35           C  
ATOM   4740  C   GLY F  80      14.958   2.904 111.589  0.99 93.98           C  
ATOM   4741  O   GLY F  80      15.331   3.644 112.502  0.99 92.49           O  
ATOM   4742  N   GLY F  81      13.701   2.597 111.375  0.99 93.88           N  
ATOM   4743  CA  GLY F  81      12.585   3.106 112.165  0.99 93.00           C  
ATOM   4744  C   GLY F  81      12.082   2.122 113.223  0.99 92.01           C  
ATOM   4745  O   GLY F  81      12.710   1.104 113.524  0.99 90.29           O  
ATOM   4746  N   SER F  82      10.922   2.458 113.776  0.99 91.51           N  
ATOM   4747  CA  SER F  82      10.247   1.673 114.818  0.99 90.49           C  
ATOM   4748  C   SER F  82       9.657   0.359 114.295  0.99 90.11           C  
ATOM   4749  O   SER F  82       9.595  -0.630 115.031  0.99 87.87           O  
ATOM   4750  CB  SER F  82       9.147   2.528 115.452  0.99 89.31           C  
ATOM   4751  OG  SER F  82       8.266   3.052 114.472  0.98 82.98           O  
ATOM   4752  N   ASP F  83       9.245   0.352 113.042  1.00 91.50           N  
ATOM   4753  CA  ASP F  83       8.753  -0.812 112.313  1.00 91.91           C  
ATOM   4754  C   ASP F  83       9.261  -0.802 110.863  1.00 93.26           C  
ATOM   4755  O   ASP F  83      10.042   0.065 110.456  1.00 93.21           O  
ATOM   4756  CB  ASP F  83       7.217  -0.887 112.439  1.00 90.57           C  
ATOM   4757  CG  ASP F  83       6.479   0.282 111.775  0.99 89.53           C  
ATOM   4758  OD1 ASP F  83       6.781   0.565 110.592  0.99 83.25           O  
ATOM   4759  OD2 ASP F  83       5.577   0.843 112.426  0.99 82.76           O  
ATOM   4760  N   ARG F  84       8.870  -1.788 110.075  1.00 92.39           N  
ATOM   4761  CA  ARG F  84       9.337  -1.935 108.689  1.00 93.21           C  
ATOM   4762  C   ARG F  84       8.905  -0.766 107.797  1.00 94.50           C  
ATOM   4763  O   ARG F  84       9.702  -0.309 106.978  1.00 95.00           O  
ATOM   4764  CB  ARG F  84       8.849  -3.280 108.136  1.00 92.77           C  
ATOM   4765  CG  ARG F  84       9.461  -3.602 106.767  0.99 90.98           C  
ATOM   4766  CD  ARG F  84       8.946  -4.971 106.301  0.99 88.88           C  
ATOM   4767  NE  ARG F  84       9.419  -5.335 104.957  0.99 86.96           N  
ATOM   4768  CZ  ARG F  84       8.936  -4.923 103.797  0.99 86.73           C  
ATOM   4769  NH1 ARG F  84       7.959  -4.062 103.704  0.99 79.56           N  
ATOM   4770  NH2 ARG F  84       9.446  -5.388 102.694  0.99 82.60           N  
ATOM   4771  N   ASN F  85       7.681  -0.286 107.936  1.00 94.62           N  
ATOM   4772  CA  ASN F  85       7.182   0.828 107.129  1.00 95.48           C  
ATOM   4773  C   ASN F  85       7.837   2.147 107.545  1.00 96.14           C  
ATOM   4774  O   ASN F  85       8.289   2.897 106.680  1.00 96.22           O  
ATOM   4775  CB  ASN F  85       5.644   0.880 107.184  1.00 95.49           C  
ATOM   4776  CG  ASN F  85       4.984  -0.237 106.383  1.00 95.12           C  
ATOM   4777  OD1 ASN F  85       5.544  -0.783 105.439  1.00 87.86           O  
ATOM   4778  ND2 ASN F  85       3.759  -0.570 106.702  1.00 87.25           N  
ATOM   4779  N   ASP F  86       8.009   2.381 108.841  1.00 95.58           N  
ATOM   4780  CA  ASP F  86       8.765   3.534 109.345  1.00 95.44           C  
ATOM   4781  C   ASP F  86      10.236   3.498 108.883  1.00 96.16           C  
ATOM   4782  O   ASP F  86      10.795   4.519 108.479  1.00 96.13           O  
ATOM   4783  CB  ASP F  86       8.640   3.591 110.875  1.00 94.72           C  
ATOM   4784  CG  ASP F  86       9.239   4.875 111.458  0.99 93.16           C  
ATOM   4785  OD1 ASP F  86       8.964   5.964 110.902  0.99 87.14           O  
ATOM   4786  OD2 ASP F  86       9.983   4.775 112.464  0.99 86.99           O  
ATOM   4787  N   THR F  87      10.838   2.311 108.809  1.00 95.92           N  
ATOM   4788  CA  THR F  87      12.168   2.122 108.199  1.00 96.34           C  
ATOM   4789  C   THR F  87      12.182   2.558 106.728  1.00 97.04           C  
ATOM   4790  O   THR F  87      13.083   3.291 106.320  1.00 97.24           O  
ATOM   4791  CB  THR F  87      12.640   0.666 108.338  1.00 96.08           C  
ATOM   4792  OG1 THR F  87      12.793   0.321 109.699  1.00 94.40           O  
ATOM   4793  CG2 THR F  87      14.000   0.433 107.682  1.00 93.17           C  
ATOM   4794  N   ILE F  88      11.195   2.167 105.927  1.00 97.00           N  
ATOM   4795  CA  ILE F  88      11.072   2.619 104.530  1.00 97.72           C  
ATOM   4796  C   ILE F  88      10.920   4.145 104.477  1.00 97.99           C  
ATOM   4797  O   ILE F  88      11.609   4.808 103.700  1.00 98.06           O  
ATOM   4798  CB  ILE F  88       9.904   1.905 103.809  1.00 97.84           C  
ATOM   4799  CG1 ILE F  88      10.203   0.393 103.657  1.00 97.07           C  
ATOM   4800  CG2 ILE F  88       9.644   2.529 102.420  1.00 96.42           C  
ATOM   4801  CD1 ILE F  88       8.992  -0.440 103.212  0.99 95.22           C  
ATOM   4802  N   MET F  89      10.094   4.711 105.334  1.00 97.58           N  
ATOM   4803  CA  MET F  89       9.880   6.160 105.380  1.00 97.55           C  
ATOM   4804  C   MET F  89      11.124   6.927 105.852  1.00 97.68           C  
ATOM   4805  O   MET F  89      11.355   8.038 105.383  1.00 97.44           O  
ATOM   4806  CB  MET F  89       8.659   6.488 106.242  1.00 97.28           C  
ATOM   4807  CG  MET F  89       7.340   5.952 105.649  1.00 95.82           C  
ATOM   4808  SD  MET F  89       6.996   6.297 103.895  1.00 94.46           S  
ATOM   4809  CE  MET F  89       7.073   8.100 103.893  1.00 86.94           C  
ATOM   4810  N   ASN F  90      11.976   6.339 106.689  1.00 97.30           N  
ATOM   4811  CA  ASN F  90      13.281   6.914 107.034  1.00 97.31           C  
ATOM   4812  C   ASN F  90      14.222   6.947 105.821  1.00 97.79           C  
ATOM   4813  O   ASN F  90      14.894   7.955 105.612  1.00 97.71           O  
ATOM   4814  CB  ASN F  90      13.907   6.155 108.221  1.00 96.52           C  
ATOM   4815  CG  ASN F  90      13.289   6.521 109.569  1.00 94.18           C  
ATOM   4816  OD1 ASN F  90      12.482   7.430 109.695  1.00 85.21           O  
ATOM   4817  ND2 ASN F  90      13.706   5.846 110.615  0.99 84.63           N  
ATOM   4818  N   ILE F  91      14.224   5.909 104.981  1.00 98.01           N  
ATOM   4819  CA  ILE F  91      14.973   5.911 103.713  1.00 98.22           C  
ATOM   4820  C   ILE F  91      14.443   7.018 102.795  1.00 98.33           C  
ATOM   4821  O   ILE F  91      15.230   7.801 102.261  1.00 98.34           O  
ATOM   4822  CB  ILE F  91      14.921   4.524 103.025  1.00 98.20           C  
ATOM   4823  CG1 ILE F  91      15.573   3.434 103.911  1.00 97.52           C  
ATOM   4824  CG2 ILE F  91      15.621   4.577 101.656  1.00 96.91           C  
ATOM   4825  CD1 ILE F  91      15.297   1.997 103.440  1.00 96.05           C  
ATOM   4826  N   VAL F  92      13.130   7.142 102.656  1.00 98.11           N  
ATOM   4827  CA  VAL F  92      12.493   8.192 101.842  1.00 98.18           C  
ATOM   4828  C   VAL F  92      12.857   9.591 102.344  1.00 98.17           C  
ATOM   4829  O   VAL F  92      13.276  10.433 101.552  1.00 97.89           O  
ATOM   4830  CB  VAL F  92      10.966   7.984 101.804  1.00 98.02           C  
ATOM   4831  CG1 VAL F  92      10.212   9.182 101.222  1.00 95.67           C  
ATOM   4832  CG2 VAL F  92      10.624   6.756 100.951  1.00 94.86           C  
ATOM   4833  N   LYS F  93      12.795   9.828 103.655  1.00 97.57           N  
ATOM   4834  CA  LYS F  93      13.212  11.110 104.261  1.00 97.53           C  
ATOM   4835  C   LYS F  93      14.691  11.402 104.009  1.00 97.67           C  
ATOM   4836  O   LYS F  93      15.052  12.546 103.762  1.00 97.10           O  
ATOM   4837  CB  LYS F  93      12.954  11.085 105.772  1.00 96.87           C  
ATOM   4838  CG  LYS F  93      11.463  11.191 106.137  0.94 89.50           C  
ATOM   4839  CD  LYS F  93      11.289  10.888 107.634  0.93 85.76           C  
ATOM   4840  CE  LYS F  93       9.808  10.782 108.005  0.91 75.76           C  
ATOM   4841  NZ  LYS F  93       9.630  10.216 109.372  0.90 66.84           N  
ATOM   4842  N   HIS F  94      15.543  10.384 104.065  1.00 97.09           N  
ATOM   4843  CA  HIS F  94      16.970  10.533 103.763  1.00 97.03           C  
ATOM   4844  C   HIS F  94      17.189  10.958 102.308  1.00 97.17           C  
ATOM   4845  O   HIS F  94      17.874  11.948 102.071  1.00 96.87           O  
ATOM   4846  CB  HIS F  94      17.711   9.233 104.101  1.00 96.77           C  
ATOM   4847  CG  HIS F  94      19.188   9.346 103.856  1.00 97.11           C  
ATOM   4848  ND1 HIS F  94      20.085  10.047 104.652  1.00 88.91           N  
ATOM   4849  CD2 HIS F  94      19.884   8.842 102.788  1.00 89.07           C  
ATOM   4850  CE1 HIS F  94      21.285   9.962 104.079  1.00 90.99           C  
ATOM   4851  NE2 HIS F  94      21.196   9.239 102.949  1.00 92.89           N  
ATOM   4852  N   ILE F  95      16.542  10.286 101.350  1.00 97.18           N  
ATOM   4853  CA  ILE F  95      16.571  10.655  99.924  1.00 97.13           C  
ATOM   4854  C   ILE F  95      16.114  12.107  99.748  1.00 96.81           C  
ATOM   4855  O   ILE F  95      16.826  12.906  99.143  1.00 96.51           O  
ATOM   4856  CB  ILE F  95      15.701   9.683  99.088  1.00 97.43           C  
ATOM   4857  CG1 ILE F  95      16.306   8.258  99.090  1.00 97.08           C  
ATOM   4858  CG2 ILE F  95      15.554  10.186  97.639  1.00 96.52           C  
ATOM   4859  CD1 ILE F  95      15.325   7.174  98.620  1.00 96.50           C  
ATOM   4860  N   GLU F  96      14.983  12.472 100.327  1.00 96.25           N  
ATOM   4861  CA  GLU F  96      14.427  13.826 100.240  1.00 96.30           C  
ATOM   4862  C   GLU F  96      15.386  14.883 100.804  1.00 96.05           C  
ATOM   4863  O   GLU F  96      15.567  15.939 100.198  1.00 95.13           O  
ATOM   4864  CB  GLU F  96      13.079  13.837 100.974  1.00 95.51           C  
ATOM   4865  CG  GLU F  96      12.339  15.185 100.860  0.99 90.12           C  
ATOM   4866  CD  GLU F  96      10.859  15.064 101.260  0.98 88.02           C  
ATOM   4867  OE1 GLU F  96      10.017  15.737 100.629  0.98 77.55           O  
ATOM   4868  OE2 GLU F  96      10.505  14.244 102.140  0.98 78.53           O
[truncated: 104,005 more chars]
