# Supplementary material for: Accurate structure prediction of biomolecular interactions with AlphaFold 3
Source: Nature. 2024 May 8;630(8016):493–500. doi: 10.1038/s41586-024-07487-w (PMC11168924; doi:10.1038/s41586-024-07487-w)
Supplement: Supplementary file 3 — AF3 predictions for the Posebusters benchmark and outputs of the Posebusters checks for those predictions. [file 41586_2024_7487_MOESM3_ESM.zip › 6XHT_V2V_pred_lig_pose.sdf]

6XHT_V2V_B_301
     RDKit          3D

 34 35  0  0  0  0  0  0  0  0999 V2000
   11.5992   -4.1045  111.2212 C   0  0  0  0  0  0  0  0  0  0  0  0
   12.0229   -4.9808  110.2523 C   0  0  0  0  0  0  0  0  0  0  0  0
   13.3623   -3.2749  109.2403 C   0  0  0  0  0  0  0  0  0  0  0  0
   12.0776   -2.7911  111.2009 C   0  0  0  0  0  0  0  0  0  0  0  0
   13.4137   -5.5245  108.2642 C   0  0  2  0  0  0  0  0  0  0  0  0
   14.1314   -6.7145  108.8552 C   0  0  1  0  0  0  0  0  0  0  0  0
   14.0518   -7.7449  107.7291 C   0  0  1  0  0  0  0  0  0  0  0  0
   12.7453   -7.3885  107.0261 C   0  0  1  0  0  0  0  0  0  0  0  0
   11.6313   -8.3801  107.3587 C   0  0  0  0  0  0  0  0  0  0  0  0
    7.7731   -9.8508  106.0797 C   0  0  0  0  0  0  0  0  0  0  0  0
    7.6660   -8.5605  105.3230 C   0  0  2  0  0  0  0  0  0  0  0  0
    7.7058   -8.6914  103.8213 C   0  0  2  0  0  0  0  0  0  0  0  0
    6.3251   -9.0397  103.2597 C   0  0  2  0  0  0  0  0  0  0  0  0
    6.3332   -8.8881  101.7375 C   0  0  0  0  0  0  0  0  0  0  0  0
   12.9182   -4.5868  109.2794 N   0  0  0  0  0  0  0  0  0  0  0  0
   12.9300   -2.4002  110.2163 N   0  0  0  0  0  0  0  0  0  0  0  0
   11.7102   -1.8933  112.1567 N   0  0  0  0  0  0  0  0  0  0  0  0
   14.1751   -2.8931  108.3490 O   0  0  0  0  0  0  0  0  0  0  0  0
   12.3516   -6.0671  107.4869 O   0  0  0  0  0  0  0  0  0  0  0  0
   11.5299   -8.4821  108.7632 O   0  0  0  0  0  0  0  0  0  0  0  0
    9.2019   -7.5710  109.1398 O   0  0  0  0  0  0  0  0  0  0  0  0
   10.3829   -8.9680  110.9232 O   0  0  0  0  0  0  0  0  0  0  0  0
    9.5337  -10.0625  108.7554 O   0  0  0  0  0  0  0  0  0  0  0  0
    8.0345  -11.9550  108.0794 O   0  0  0  0  0  0  0  0  0  0  0  0
    7.2439  -10.3042  109.8372 O   0  0  0  0  0  0  0  0  0  0  0  0
    7.4425   -9.6050  107.4346 O   0  0  0  0  0  0  0  0  0  0  0  0
    5.0569   -9.1599  101.2509 O   0  0  0  0  0  0  0  0  0  0  0  0
    5.3103   -8.1825  103.7938 O   0  0  0  0  0  0  0  0  0  0  0  0
    8.6499   -9.6957  103.4112 O   0  0  0  0  0  0  0  0  0  0  0  0
    8.7238   -7.7466  105.7784 O   0  0  0  0  0  0  0  0  0  0  0  0
   15.1584   -7.5950  106.7912 O   0  0  0  0  0  0  0  0  0  0  0  0
   15.4615   -6.3857  109.2292 O   0  0  0  0  0  0  0  0  0  0  0  0
   10.1144   -8.7300  109.4709 P   0  0  2  0  0  5  0  0  0  0  0  0
    8.0145  -10.5429  108.5726 P   0  0  1  0  0  5  0  0  0  0  0  0
  1  2  2  0
  1  4  1  0
  5  6  1  0
  6  7  1  0
  7  8  1  0
  8  9  1  1
 10 11  1  0
 11 12  1  0
 12 13  1  0
 13 14  1  0
  2 15  1  0
  3 15  1  0
  5 15  1  1
  3 16  1  0
  4 16  2  0
  4 17  1  0
  3 18  2  0
  5 19  1  0
  8 19  1  0
  9 20  1  0
 10 26  1  0
 14 27  1  0
 13 28  1  1
 12 29  1  1
 11 30  1  1
  7 31  1  6
  6 32  1  6
 33 20  1  0
 21 33  2  0
 33 22  1  6
 23 33  1  0
 34 23  1  0
 24 34  2  0
 34 25  1  6
 26 34  1  0
M  END
