# Supplementary material for: Accurate structure prediction of biomolecular interactions with AlphaFold 3
Source: Nature. 2024 May 8;630(8016):493–500. doi: 10.1038/s41586-024-07487-w (PMC11168924; doi:10.1038/s41586-024-07487-w)
Supplement: Supplementary file 3 — AF3 predictions for the Posebusters benchmark and outputs of the Posebusters checks for those predictions. [file 41586_2024_7487_MOESM3_ESM.zip › 6XM9_V55_pred_context_pose.pdb]

TITLE     6XM9                                                                  
REVDAT   1   01-OCT-21         0                                                
REMARK   6                                                                      
REMARK   6 PDB GENERATED WITH DEEPMIND STRUCTURE CLASS VERSION 1.0.2.           
SEQRES   1 J  489  MET ALA HIS PHE PRO ASP THR PRO ALA PHE THR GLY PHE          
SEQRES   2 J  489  ASN ALA PRO SER ARG ILE GLU CYS ASP ILE PRO ASN LEU          
SEQRES   3 J  489  VAL HIS GLU GLY THR ILE PRO PRO GLU LEU ASN GLY ALA          
SEQRES   4 J  489  PHE PHE ARG VAL GLN PRO ASP PRO GLN PHE PRO PRO ARG          
SEQRES   5 J  489  LEU GLY ASP ASP ILE SER PHE ASN GLY ASP GLY MET ILE          
SEQRES   6 J  489  THR ARG PHE HIS ILE HIS ASP GLY GLN CYS ASP ILE LYS          
SEQRES   7 J  489  GLN ARG TRP ALA LYS THR ASN LYS TRP LYS LEU GLU ASN          
SEQRES   8 J  489  ALA ALA GLY LYS ALA LEU PHE GLY SER TYR ARG ASN PRO          
SEQRES   9 J  489  LEU THR ASP ASP GLU SER VAL LYS GLY GLU TYR ARG SER          
SEQRES  10 J  489  THR ALA ASN THR ASN ALA PHE VAL PHE ALA GLY LYS LEU          
SEQRES  11 J  489  TRP ALA MET LYS GLU ASP SER PRO SER LEU THR MET ASP          
SEQRES  12 J  489  PRO ALA THR MET GLU THR PHE GLY PHE GLU LYS PHE GLY          
SEQRES  13 J  489  GLY LYS MET THR GLY GLN THR PHE THR ALA HIS PRO LYS          
SEQRES  14 J  489  VAL ASP PRO LEU THR GLY ASN MET VAL ALA ILE GLY TYR          
SEQRES  15 J  489  ALA ALA SER GLY LEU CYS THR ASP ASP VAL CYS LEU TYR          
SEQRES  16 J  489  GLU ILE SER PRO ASP GLY GLU LEU ILE TYR GLU ALA TRP          
SEQRES  17 J  489  PHE LYS VAL PRO TYR TYR CYS MET MET HIS ASP PHE GLY          
SEQRES  18 J  489  VAL THR LYS ASP TYR LEU VAL LEU HIS ILE VAL PRO SER          
SEQRES  19 J  489  ILE GLY SER TRP ASP ARG LEU GLU LYS GLY LEU PRO HIS          
SEQRES  20 J  489  PHE GLY PHE ASP THR THR LEU PRO VAL TYR LEU GLY ILE          
SEQRES  21 J  489  ILE PRO ARG ARG ALA ASP LEU LYS GLN GLU ASP ILE ARG          
SEQRES  22 J  489  TRP PHE LYS ARG GLU ASN CYS PHE ALA SER HIS VAL MET          
SEQRES  23 J  489  ASN ALA PHE GLN GLU GLY THR LYS VAL HIS VAL ASP VAL          
SEQRES  24 J  489  PRO GLU ALA GLU ASN ASN MET PHE PRO PHE PHE PRO ASP          
SEQRES  25 J  489  VAL HIS GLY ALA PRO PHE ASN PRO GLN GLN ALA MET SER          
SEQRES  26 J  489  ARG LEU THR ARG TRP THR VAL ASP MET ALA SER ASN SER          
SEQRES  27 J  489  ASP GLU PHE ASP SER VAL THR ARG LEU THR GLU THR ALA          
SEQRES  28 J  489  GLY GLU PHE PRO ARG ILE ASP ASP ARG MET THR GLY LEU          
SEQRES  29 J  489  PRO TYR ARG TYR GLY TRP MET LEU GLU MET ASP MET LYS          
SEQRES  30 J  489  ARG PRO VAL GLU LEU LYS GLY GLY SER ALA GLY GLY PHE          
SEQRES  31 J  489  LEU MET ASN CYS LEU PHE LEU LYS ASP HIS GLN THR GLY          
SEQRES  32 J  489  ALA GLU GLN HIS TRP TRP CYS GLY PRO THR SER SER LEU          
SEQRES  33 J  489  GLN GLU PRO ALA PHE ILE PRO ARG SER LYS ASP ALA PRO          
SEQRES  34 J  489  GLU GLY ASP GLY TRP ILE VAL GLN VAL CYS ASN ARG LEU          
SEQRES  35 J  489  ALA ASP HIS LYS SER ASP LEU LEU ILE PHE GLU ALA LEU          
SEQRES  36 J  489  ASP ILE GLU LYS GLY PRO VAL ALA THR VAL HIS LEU PRO          
SEQRES  37 J  489  PHE ALA LEU ARG PHE GLY LEU HIS GLY ASN TRP ALA ASN          
SEQRES  38 J  489  ALA GLU GLU ILE GLY LEU ALA ALA                              
HET     CO  Q   1       1                                                       
HETNAM      CO ?                                                                
MODEL        1                                                                  
ATOM      1  N   MET J   1      19.030 -15.786  49.588  0.07 61.70           N  
ATOM      2  CA  MET J   1      19.687 -14.481  49.344  0.08 65.31           C  
ATOM      3  C   MET J   1      20.076 -14.354  47.884  0.08 66.68           C  
ATOM      4  O   MET J   1      20.514 -15.330  47.268  0.08 59.65           O  
ATOM      5  CB  MET J   1      20.933 -14.323  50.212  0.12 58.19           C  
ATOM      6  CG  MET J   1      20.637 -14.222  51.699  0.11 53.03           C  
ATOM      7  SD  MET J   1      22.132 -13.987  52.676  0.11 48.95           S  
ATOM      8  CE  MET J   1      22.721 -12.422  52.047  0.11 42.91           C  
ATOM      9  N   ALA J   2      19.911 -13.147  47.338  0.91 88.71           N  
ATOM     10  CA  ALA J   2      20.269 -12.892  45.950  0.91 94.75           C  
ATOM     11  C   ALA J   2      21.786 -12.870  45.776  0.91 96.57           C  
ATOM     12  O   ALA J   2      22.518 -12.400  46.651  0.91 94.95           O  
ATOM     13  CB  ALA J   2      19.671 -11.564  45.496  0.91 92.61           C  
ATOM     14  N   HIS J   3      22.238 -13.361  44.635  0.96 96.53           N  
ATOM     15  CA  HIS J   3      23.654 -13.350  44.292  0.97 97.15           C  
ATOM     16  C   HIS J   3      23.903 -12.310  43.211  0.97 97.91           C  
ATOM     17  O   HIS J   3      23.483 -12.482  42.066  0.97 97.13           O  
ATOM     18  CB  HIS J   3      24.107 -14.731  43.821  0.97 94.73           C  
ATOM     19  CG  HIS J   3      24.058 -15.766  44.901  0.94 86.24           C  
ATOM     20  ND1 HIS J   3      25.034 -15.882  45.856  0.93 73.94           N  
ATOM     21  CD2 HIS J   3      23.142 -16.718  45.177  0.93 74.88           C  
ATOM     22  CE1 HIS J   3      24.723 -16.863  46.681  0.94 71.90           C  
ATOM     23  NE2 HIS J   3      23.575 -17.393  46.291  0.94 74.36           N  
ATOM     24  N   PHE J   4      24.596 -11.234  43.578  1.00 98.40           N  
ATOM     25  CA  PHE J   4      24.923 -10.161  42.648  1.00 98.61           C  
ATOM     26  C   PHE J   4      26.290 -10.409  42.006  1.00 98.62           C  
ATOM     27  O   PHE J   4      27.108 -11.163  42.541  1.00 98.40           O  
ATOM     28  CB  PHE J   4      24.892  -8.811  43.366  1.00 98.66           C  
ATOM     29  CG  PHE J   4      23.497  -8.276  43.576  1.00 98.74           C  
ATOM     30  CD1 PHE J   4      22.705  -8.734  44.621  1.00 98.51           C  
ATOM     31  CD2 PHE J   4      22.973  -7.321  42.718  1.00 98.52           C  
ATOM     32  CE1 PHE J   4      21.414  -8.249  44.805  1.00 98.41           C  
ATOM     33  CE2 PHE J   4      21.688  -6.829  42.897  1.00 98.41           C  
ATOM     34  CZ  PHE J   4      20.908  -7.292  43.942  1.00 98.57           C  
ATOM     35  N   PRO J   5      26.551  -9.776  40.860  1.00 98.37           N  
ATOM     36  CA  PRO J   5      27.843  -9.989  40.196  1.00 98.38           C  
ATOM     37  C   PRO J   5      29.021  -9.517  41.037  1.00 98.33           C  
ATOM     38  O   PRO J   5      28.935  -8.527  41.766  1.00 97.93           O  
ATOM     39  CB  PRO J   5      27.734  -9.152  38.918  1.00 98.17           C  
ATOM     40  CG  PRO J   5      26.267  -8.984  38.690  1.00 97.25           C  
ATOM     41  CD  PRO J   5      25.650  -8.944  40.056  1.00 98.38           C  
ATOM     42  N   ASP J   6      30.131 -10.228  40.914  0.99 97.81           N  
ATOM     43  CA  ASP J   6      31.390  -9.834  41.546  0.99 97.70           C  
ATOM     44  C   ASP J   6      32.146  -8.914  40.591  0.99 97.64           C  
ATOM     45  O   ASP J   6      33.164  -9.291  39.999  0.99 96.93           O  
ATOM     46  CB  ASP J   6      32.206 -11.080  41.901  0.99 97.28           C  
ATOM     47  CG  ASP J   6      33.462 -10.761  42.692  0.99 95.71           C  
ATOM     48  OD1 ASP J   6      33.590  -9.627  43.195  0.99 94.31           O  
ATOM     49  OD2 ASP J   6      34.318 -11.660  42.814  0.99 93.47           O  
ATOM     50  N   THR J   7      31.618  -7.705  40.425  1.00 97.11           N  
ATOM     51  CA  THR J   7      32.168  -6.707  39.516  1.00 96.96           C  
ATOM     52  C   THR J   7      32.196  -5.359  40.231  1.00 96.48           C  
ATOM     53  O   THR J   7      31.512  -5.178  41.242  1.00 96.13           O  
ATOM     54  CB  THR J   7      31.330  -6.585  38.232  1.00 97.09           C  
ATOM     55  OG1 THR J   7      30.026  -6.089  38.572  1.00 96.64           O  
ATOM     56  CG2 THR J   7      31.207  -7.931  37.520  1.00 96.82           C  
ATOM     57  N   PRO J   8      32.971  -4.385  39.721  1.00 95.76           N  
ATOM     58  CA  PRO J   8      33.018  -3.082  40.399  1.00 94.52           C  
ATOM     59  C   PRO J   8      31.669  -2.387  40.532  1.00 94.25           C  
ATOM     60  O   PRO J   8      31.472  -1.611  41.476  1.00 93.60           O  
ATOM     61  CB  PRO J   8      33.986  -2.272  39.523  1.00 93.44           C  
ATOM     62  CG  PRO J   8      34.876  -3.308  38.914  1.00 92.00           C  
ATOM     63  CD  PRO J   8      33.982  -4.494  38.658  1.00 94.25           C  
ATOM     64  N   ALA J   9      30.728  -2.656  39.629  1.00 95.84           N  
ATOM     65  CA  ALA J   9      29.411  -2.025  39.693  1.00 96.47           C  
ATOM     66  C   ALA J   9      28.543  -2.557  40.830  1.00 97.06           C  
ATOM     67  O   ALA J   9      27.510  -1.954  41.139  1.00 97.02           O  
ATOM     68  CB  ALA J   9      28.682  -2.190  38.363  1.00 96.11           C  
ATOM     69  N   PHE J  10      28.934  -3.670  41.456  1.00 97.06           N  
ATOM     70  CA  PHE J  10      28.120  -4.322  42.483  1.00 97.55           C  
ATOM     71  C   PHE J  10      28.906  -4.709  43.734  1.00 97.34           C  
ATOM     72  O   PHE J  10      28.390  -5.461  44.570  1.00 96.91           O  
ATOM     73  CB  PHE J  10      27.432  -5.559  41.894  1.00 98.00           C  
ATOM     74  CG  PHE J  10      26.436  -5.226  40.818  1.00 98.33           C  
ATOM     75  CD1 PHE J  10      25.145  -4.834  41.145  1.00 98.22           C  
ATOM     76  CD2 PHE J  10      26.796  -5.276  39.481  1.00 98.25           C  
ATOM     77  CE1 PHE J  10      24.227  -4.506  40.156  1.00 98.16           C  
ATOM     78  CE2 PHE J  10      25.884  -4.948  38.484  1.00 98.20           C  
ATOM     79  CZ  PHE J  10      24.599  -4.562  38.826  1.00 98.35           C  
ATOM     80  N   THR J  11      30.128  -4.217  43.884  1.00 96.78           N  
ATOM     81  CA  THR J  11      30.960  -4.535  45.040  1.00 96.21           C  
ATOM     82  C   THR J  11      31.558  -3.256  45.624  1.00 95.28           C  
ATOM     83  O   THR J  11      31.482  -2.181  45.029  1.00 94.48           O  
ATOM     84  CB  THR J  11      32.084  -5.528  44.674  1.00 96.03           C  
ATOM     85  OG1 THR J  11      32.904  -4.973  43.635  1.00 94.93           O  
ATOM     86  CG2 THR J  11      31.514  -6.863  44.216  1.00 95.15           C  
ATOM     87  N   GLY J  12      32.165  -3.373  46.806  1.00 93.91           N  
ATOM     88  CA  GLY J  12      32.764  -2.229  47.475  1.00 93.27           C  
ATOM     89  C   GLY J  12      31.730  -1.174  47.806  1.00 93.92           C  
ATOM     90  O   GLY J  12      30.674  -1.474  48.363  1.00 93.36           O  
ATOM     91  N   PHE J  13      32.031   0.075  47.444  1.00 93.48           N  
ATOM     92  CA  PHE J  13      31.082   1.170  47.662  1.00 94.19           C  
ATOM     93  C   PHE J  13      29.767   0.927  46.923  1.00 94.95           C  
ATOM     94  O   PHE J  13      28.711   1.421  47.341  1.00 94.85           O  
ATOM     95  CB  PHE J  13      31.718   2.490  47.209  1.00 93.95           C  
ATOM     96  CG  PHE J  13      30.846   3.710  47.398  1.00 93.93           C  
ATOM     97  CD1 PHE J  13      30.405   4.088  48.655  1.00 93.17           C  
ATOM     98  CD2 PHE J  13      30.488   4.486  46.311  1.00 93.33           C  
ATOM     99  CE1 PHE J  13      29.609   5.218  48.827  1.00 92.33           C  
ATOM    100  CE2 PHE J  13      29.695   5.618  46.470  1.00 92.49           C  
ATOM    101  CZ  PHE J  13      29.255   5.982  47.729  1.00 92.51           C  
ATOM    102  N   ASN J  14      29.808   0.143  45.847  1.00 95.34           N  
ATOM    103  CA  ASN J  14      28.636  -0.136  45.026  1.00 96.21           C  
ATOM    104  C   ASN J  14      27.896  -1.411  45.424  1.00 97.11           C  
ATOM    105  O   ASN J  14      27.009  -1.859  44.690  1.00 97.29           O  
ATOM    106  CB  ASN J  14      29.042  -0.196  43.554  1.00 96.05           C  
ATOM    107  CG  ASN J  14      29.544   1.139  43.055  1.00 94.96           C  
ATOM    108  OD1 ASN J  14      28.965   2.179  43.369  1.00 92.14           O  
ATOM    109  ND2 ASN J  14      30.626   1.117  42.291  1.00 91.25           N  
ATOM    110  N   ALA J  15      28.232  -2.002  46.568  1.00 96.45           N  
ATOM    111  CA  ALA J  15      27.486  -3.167  47.037  1.00 96.99           C  
ATOM    112  C   ALA J  15      26.001  -2.816  47.158  1.00 97.69           C  
ATOM    113  O   ALA J  15      25.658  -1.737  47.657  1.00 97.76           O  
ATOM    114  CB  ALA J  15      28.028  -3.644  48.379  1.00 96.57           C  
ATOM    115  N   PRO J  16      25.098  -3.699  46.720  1.00 98.06           N  
ATOM    116  CA  PRO J  16      23.671  -3.417  46.872  1.00 98.30           C  
ATOM    117  C   PRO J  16      23.295  -3.174  48.323  1.00 98.38           C  
ATOM    118  O   PRO J  16      23.821  -3.824  49.234  1.00 98.18           O  
ATOM    119  CB  PRO J  16      22.998  -4.684  46.328  1.00 98.16           C  
ATOM    120  CG  PRO J  16      24.003  -5.255  45.379  1.00 96.69           C  
ATOM    121  CD  PRO J  16      25.342  -4.954  45.986  1.00 98.03           C  
ATOM    122  N   SER J  17      22.377  -2.228  48.534  1.00 98.60           N  
ATOM    123  CA  SER J  17      21.887  -1.903  49.872  1.00 98.63           C  
ATOM    124  C   SER J  17      20.448  -2.378  50.046  1.00 98.63           C  
ATOM    125  O   SER J  17      20.173  -3.253  50.867  1.00 98.24           O  
ATOM    126  CB  SER J  17      22.014  -0.396  50.111  1.00 98.49           C  
ATOM    127  OG  SER J  17      21.419  -0.018  51.336  1.00 96.69           O  
ATOM    128  N   ARG J  18      19.519  -1.785  49.279  1.00 98.78           N  
ATOM    129  CA  ARG J  18      18.121  -2.217  49.228  1.00 98.79           C  
ATOM    130  C   ARG J  18      17.393  -2.059  50.565  1.00 98.75           C  
ATOM    131  O   ARG J  18      16.417  -2.761  50.836  1.00 98.39           O  
ATOM    132  CB  ARG J  18      18.012  -3.666  48.708  1.00 98.67           C  
ATOM    133  CG  ARG J  18      18.791  -3.905  47.409  1.00 98.20           C  
ATOM    134  CD  ARG J  18      18.539  -5.293  46.831  1.00 97.31           C  
ATOM    135  NE  ARG J  18      19.020  -6.351  47.720  1.00 96.55           N  
ATOM    136  CZ  ARG J  18      18.723  -7.639  47.575  1.00 96.62           C  
ATOM    137  NH1 ARG J  18      17.947  -8.042  46.577  1.00 93.46           N  
ATOM    138  NH2 ARG J  18      19.199  -8.527  48.441  1.00 93.70           N  
ATOM    139  N   ILE J  19      17.841  -1.108  51.387  1.00 98.83           N  
ATOM    140  CA  ILE J  19      17.265  -0.894  52.714  1.00 98.82           C  
ATOM    141  C   ILE J  19      16.101   0.093  52.639  1.00 98.90           C  
ATOM    142  O   ILE J  19      16.252   1.202  52.116  1.00 98.82           O  
ATOM    143  CB  ILE J  19      18.332  -0.359  53.695  1.00 98.53           C  
ATOM    144  CG1 ILE J  19      19.388  -1.430  53.975  1.00 96.94           C  
ATOM    145  CG2 ILE J  19      17.693   0.133  54.999  1.00 96.89           C  
ATOM    146  CD1 ILE J  19      20.611  -0.899  54.712  1.00 91.51           C  
ATOM    147  N   GLU J  20      14.947  -0.303  53.175  1.00 98.94           N  
ATOM    148  CA  GLU J  20      13.885   0.626  53.543  1.00 98.95           C  
ATOM    149  C   GLU J  20      13.921   0.763  55.060  1.00 98.94           C  
ATOM    150  O   GLU J  20      13.974  -0.246  55.770  1.00 98.81           O  
ATOM    151  CB  GLU J  20      12.516   0.133  53.078  1.00 98.93           C  
ATOM    152  CG  GLU J  20      12.337   0.189  51.567  1.00 98.78           C  
ATOM    153  CD  GLU J  20      10.909  -0.100  51.138  1.00 98.87           C  
ATOM    154  OE1 GLU J  20      10.315  -1.079  51.649  1.00 98.34           O  
ATOM    155  OE2 GLU J  20      10.377   0.658  50.295  1.00 98.44           O  
ATOM    156  N   CYS J  21      13.900   2.008  55.573  1.00 98.95           N  
ATOM    157  CA  CYS J  21      14.069   2.198  57.006  1.00 98.94           C  
ATOM    158  C   CYS J  21      13.394   3.458  57.503  1.00 98.96           C  
ATOM    159  O   CYS J  21      13.054   4.357  56.730  1.00 98.92           O  
ATOM    160  CB  CYS J  21      15.559   2.231  57.375  1.00 98.74           C  
ATOM    161  SG  CYS J  21      16.441   3.696  56.790  1.00 97.17           S  
ATOM    162  N   ASP J  22      13.204   3.509  58.822  1.00 98.96           N  
ATOM    163  CA  ASP J  22      12.749   4.681  59.561  1.00 98.95           C  
ATOM    164  C   ASP J  22      13.572   4.751  60.836  1.00 98.94           C  
ATOM    165  O   ASP J  22      13.589   3.791  61.612  1.00 98.80           O  
ATOM    166  CB  ASP J  22      11.270   4.578  59.929  1.00 98.88           C  
ATOM    167  CG  ASP J  22      10.360   4.544  58.721  1.00 98.46           C  
ATOM    168  OD1 ASP J  22      10.151   3.442  58.170  1.00 96.65           O  
ATOM    169  OD2 ASP J  22       9.855   5.611  58.325  1.00 96.34           O  
ATOM    170  N   ILE J  23      14.263   5.876  61.047  1.00 98.94           N  
ATOM    171  CA  ILE J  23      14.980   6.105  62.301  1.00 98.95           C  
ATOM    172  C   ILE J  23      14.662   7.525  62.759  1.00 98.94           C  
ATOM    173  O   ILE J  23      14.967   8.485  62.040  1.00 98.90           O  
ATOM    174  CB  ILE J  23      16.508   5.939  62.177  1.00 98.94           C  
ATOM    175  CG1 ILE J  23      16.881   4.615  61.499  1.00 98.85           C  
ATOM    176  CG2 ILE J  23      17.156   6.053  63.565  1.00 98.87           C  
ATOM    177  CD1 ILE J  23      18.378   4.459  61.232  1.00 98.46           C  
ATOM    178  N   PRO J  24      14.044   7.684  63.935  1.00 98.85           N  
ATOM    179  CA  PRO J  24      13.787   9.027  64.449  1.00 98.80           C  
ATOM    180  C   PRO J  24      15.016   9.595  65.151  1.00 98.86           C  
ATOM    181  O   PRO J  24      15.840   8.846  65.691  1.00 98.74           O  
ATOM    182  CB  PRO J  24      12.648   8.804  65.448  1.00 98.41           C  
ATOM    183  CG  PRO J  24      12.911   7.427  65.976  1.00 95.92           C  
ATOM    184  CD  PRO J  24      13.496   6.645  64.826  1.00 98.17           C  
ATOM    185  N   ASN J  25      15.119  10.924  65.151  1.00 98.82           N  
ATOM    186  CA  ASN J  25      16.060  11.637  66.010  1.00 98.83           C  
ATOM    187  C   ASN J  25      17.475  11.059  65.920  1.00 98.90           C  
ATOM    188  O   ASN J  25      18.049  10.595  66.917  1.00 98.82           O  
ATOM    189  CB  ASN J  25      15.551  11.640  67.457  1.00 98.60           C  
ATOM    190  CG  ASN J  25      16.252  12.664  68.323  1.00 96.35           C  
ATOM    191  OD1 ASN J  25      16.895  13.587  67.819  1.00 89.57           O  
ATOM    192  ND2 ASN J  25      16.113  12.522  69.633  1.00 88.01           N  
ATOM    193  N   LEU J  26      18.032  11.117  64.714  1.00 98.96           N  
ATOM    194  CA  LEU J  26      19.364  10.574  64.466  1.00 98.97           C  
ATOM    195  C   LEU J  26      20.413  11.213  65.367  1.00 98.97           C  
ATOM    196  O   LEU J  26      20.364  12.413  65.669  1.00 98.91           O  
ATOM    197  CB  LEU J  26      19.751  10.786  63.004  1.00 98.97           C  
ATOM    198  CG  LEU J  26      18.961   9.968  61.978  1.00 98.93           C  
ATOM    199  CD1 LEU J  26      19.134  10.566  60.586  1.00 98.88           C  
ATOM    200  CD2 LEU J  26      19.405   8.510  61.994  1.00 98.86           C  
ATOM    201  N   VAL J  27      21.390  10.415  65.773  1.00 98.97           N  
ATOM    202  CA  VAL J  27      22.533  10.887  66.544  1.00 98.98           C  
ATOM    203  C   VAL J  27      23.278  11.943  65.729  1.00 98.99           C  
ATOM    204  O   VAL J  27      23.455  11.789  64.516  1.00 98.96           O  
ATOM    205  CB  VAL J  27      23.457   9.706  66.895  1.00 98.92           C  
ATOM    206  CG1 VAL J  27      24.759  10.166  67.534  1.00 97.78           C  
ATOM    207  CG2 VAL J  27      22.728   8.728  67.814  1.00 97.61           C  
ATOM    208  N   HIS J  28      23.721  13.027  66.393  1.00 98.96           N  
ATOM    209  CA  HIS J  28      24.443  14.076  65.690  1.00 98.95           C  
ATOM    210  C   HIS J  28      25.446  14.771  66.591  1.00 98.95           C  
ATOM    211  O   HIS J  28      25.391  14.677  67.816  1.00 98.87           O  
ATOM    212  CB  HIS J  28      23.476  15.107  65.091  1.00 98.89           C  
ATOM    213  CG  HIS J  28      22.702  15.878  66.113  1.00 98.72           C  
ATOM    214  ND1 HIS J  28      21.533  15.412  66.664  1.00 95.16           N  
ATOM    215  CD2 HIS J  28      22.944  17.074  66.699  1.00 95.56           C  
ATOM    216  CE1 HIS J  28      21.084  16.294  67.547  1.00 95.72           C  
ATOM    217  NE2 HIS J  28      21.925  17.313  67.583  1.00 96.37           N  
ATOM    218  N   GLU J  29      26.360  15.482  65.946  1.00 98.96           N  
ATOM    219  CA  GLU J  29      27.287  16.400  66.588  1.00 98.94           C  
ATOM    220  C   GLU J  29      26.946  17.818  66.148  1.00 98.97           C  
ATOM    221  O   GLU J  29      26.357  18.028  65.085  1.00 98.91           O  
ATOM    222  CB  GLU J  29      28.732  16.062  66.207  1.00 98.63           C  
ATOM    223  CG  GLU J  29      29.170  14.679  66.653  0.99 89.75           C  
ATOM    224  CD  GLU J  29      30.571  14.324  66.195  0.99 87.07           C  
ATOM    225  OE1 GLU J  29      31.007  14.816  65.132  0.99 82.96           O  
ATOM    226  OE2 GLU J  29      31.245  13.546  66.904  0.99 84.18           O  
ATOM    227  N   GLY J  30      27.328  18.807  66.950  1.00 98.94           N  
ATOM    228  CA  GLY J  30      27.024  20.187  66.642  1.00 98.95           C  
ATOM    229  C   GLY J  30      25.576  20.524  66.921  1.00 98.95           C  
ATOM    230  O   GLY J  30      24.900  19.849  67.704  1.00 98.82           O  
ATOM    231  N   THR J  31      25.106  21.590  66.266  1.00 98.94           N  
ATOM    232  CA  THR J  31      23.759  22.096  66.491  1.00 98.92           C  
ATOM    233  C   THR J  31      22.995  22.094  65.181  1.00 98.95           C  
ATOM    234  O   THR J  31      23.338  22.834  64.257  1.00 98.86           O  
ATOM    235  CB  THR J  31      23.792  23.515  67.070  1.00 98.69           C  
ATOM    236  OG1 THR J  31      24.507  23.499  68.310  1.00 95.25           O  
ATOM    237  CG2 THR J  31      22.383  24.037  67.309  1.00 94.66           C  
ATOM    238  N   ILE J  32      21.954  21.271  65.098  1.00 98.98           N  
ATOM    239  CA  ILE J  32      21.043  21.331  63.963  1.00 98.98           C  
ATOM    240  C   ILE J  32      20.276  22.646  64.085  1.00 98.97           C  
ATOM    241  O   ILE J  32      19.641  22.891  65.116  1.00 98.92           O  
ATOM    242  CB  ILE J  32      20.087  20.127  63.942  1.00 98.97           C  
ATOM    243  CG1 ILE J  32      20.880  18.829  63.761  1.00 98.92           C  
ATOM    244  CG2 ILE J  32      19.046  20.293  62.832  1.00 98.93           C  
ATOM    245  CD1 ILE J  32      20.054  17.561  63.936  1.00 98.82           C  
ATOM    246  N   PRO J  33      20.331  23.529  63.067  1.00 98.94           N  
ATOM    247  CA  PRO J  33      19.661  24.821  63.205  1.00 98.93           C  
ATOM    248  C   PRO J  33      18.190  24.645  63.559  1.00 98.91           C  
ATOM    249  O   PRO J  33      17.454  23.966  62.835  1.00 98.81           O  
ATOM    250  CB  PRO J  33      19.847  25.460  61.824  1.00 98.86           C  
ATOM    251  CG  PRO J  33      21.128  24.856  61.321  1.00 98.49           C  
ATOM    252  CD  PRO J  33      21.097  23.430  61.814  1.00 98.89           C  
ATOM    253  N   PRO J  34      17.744  25.258  64.666  1.00 98.72           N  
ATOM    254  CA  PRO J  34      16.348  25.044  65.080  1.00 98.56           C  
ATOM    255  C   PRO J  34      15.339  25.651  64.123  1.00 98.57           C  
ATOM    256  O   PRO J  34      14.163  25.273  64.157  1.00 98.11           O  
ATOM    257  CB  PRO J  34      16.283  25.706  66.463  1.00 97.99           C  
ATOM    258  CG  PRO J  34      17.429  26.654  66.497  1.00 95.73           C  
ATOM    259  CD  PRO J  34      18.507  26.044  65.649  1.00 98.16           C  
ATOM    260  N   GLU J  35      15.784  26.581  63.261  1.00 98.40           N  
ATOM    261  CA  GLU J  35      14.908  27.195  62.270  1.00 98.13           C  
ATOM    262  C   GLU J  35      14.487  26.228  61.169  1.00 98.27           C  
ATOM    263  O   GLU J  35      13.467  26.452  60.508  1.00 97.86           O  
ATOM    264  CB  GLU J  35      15.598  28.397  61.622  1.00 97.37           C  
ATOM    265  CG  GLU J  35      15.984  29.515  62.576  0.99 93.20           C  
ATOM    266  CD  GLU J  35      17.387  29.391  63.155  0.99 90.82           C  
ATOM    267  OE1 GLU J  35      18.017  28.313  63.051  0.99 85.71           O  
ATOM    268  OE2 GLU J  35      17.867  30.393  63.728  0.99 86.85           O  
ATOM    269  N   LEU J  36      15.272  25.181  60.938  1.00 98.75           N  
ATOM    270  CA  LEU J  36      14.977  24.265  59.844  1.00 98.80           C  
ATOM    271  C   LEU J  36      13.706  23.478  60.132  1.00 98.72           C  
ATOM    272  O   LEU J  36      13.566  22.852  61.190  1.00 98.50           O  
ATOM    273  CB  LEU J  36      16.146  23.312  59.601  1.00 98.82           C  
ATOM    274  CG  LEU J  36      17.360  23.944  58.914  1.00 98.62           C  
ATOM    275  CD1 LEU J  36      18.537  22.980  58.934  1.00 98.22           C  
ATOM    276  CD2 LEU J  36      17.028  24.340  57.482  1.00 98.14           C  
ATOM    277  N   ASN J  37      12.781  23.509  59.159  1.00 98.66           N  
ATOM    278  CA  ASN J  37      11.501  22.820  59.293  1.00 98.53           C  
ATOM    279  C   ASN J  37      11.048  22.362  57.915  1.00 98.57           C  
ATOM    280  O   ASN J  37      10.363  23.097  57.190  1.00 98.41           O  
ATOM    281  CB  ASN J  37      10.458  23.734  59.939  1.00 98.26           C  
ATOM    282  CG  ASN J  37       9.138  23.029  60.170  1.00 97.71           C  
ATOM    283  OD1 ASN J  37       9.095  21.811  60.362  1.00 94.82           O  
ATOM    284  ND2 ASN J  37       8.050  23.785  60.152  1.00 93.93           N  
ATOM    285  N   GLY J  38      11.451  21.162  57.541  1.00 98.76           N  
ATOM    286  CA  GLY J  38      11.151  20.621  56.231  1.00 98.82           C  
ATOM    287  C   GLY J  38      11.930  19.347  56.018  1.00 98.89           C  
ATOM    288  O   GLY J  38      12.310  18.672  56.977  1.00 98.88           O  
ATOM    289  N   ALA J  39      12.170  19.017  54.752  1.00 98.93           N  
ATOM    290  CA  ALA J  39      12.848  17.768  54.439  1.00 98.95           C  
ATOM    291  C   ALA J  39      13.743  17.904  53.226  1.00 98.97           C  
ATOM    292  O   ALA J  39      13.408  18.590  52.255  1.00 98.95           O  
ATOM    293  CB  ALA J  39      11.838  16.647  54.212  1.00 98.92           C  
ATOM    294  N   PHE J  40      14.888  17.221  53.299  1.00 98.99           N  
ATOM    295  CA  PHE J  40      15.796  17.037  52.173  1.00 98.99           C  
ATOM    296  C   PHE J  40      15.574  15.639  51.613  1.00 98.99           C  
ATOM    297  O   PHE J  40      15.732  14.646  52.334  1.00 98.98           O  
ATOM    298  CB  PHE J  40      17.250  17.221  52.624  1.00 98.99           C  
ATOM    299  CG  PHE J  40      18.283  16.846  51.588  1.00 98.99           C  
ATOM    300  CD1 PHE J  40      18.258  17.414  50.325  1.00 98.97           C  
ATOM    301  CD2 PHE J  40      19.279  15.930  51.888  1.00 98.96           C  
ATOM    302  CE1 PHE J  40      19.209  17.070  49.370  1.00 98.93           C  
ATOM    303  CE2 PHE J  40      20.237  15.584  50.940  1.00 98.93           C  
ATOM    304  CZ  PHE J  40      20.198  16.151  49.683  1.00 98.95           C  
ATOM    305  N   PHE J  41      15.199  15.569  50.334  1.00 98.99           N  
ATOM    306  CA  PHE J  41      15.010  14.313  49.615  1.00 98.99           C  
ATOM    307  C   PHE J  41      16.177  14.101  48.658  1.00 98.99           C  
ATOM    308  O   PHE J  41      16.638  15.051  48.019  1.00 98.96           O  
ATOM    309  CB  PHE J  41      13.716  14.343  48.790  1.00 98.99           C  
ATOM    310  CG  PHE J  41      12.445  14.483  49.591  1.00 98.98           C  
ATOM    311  CD1 PHE J  41      11.981  15.733  49.981  1.00 98.93           C  
ATOM    312  CD2 PHE J  41      11.693  13.363  49.925  1.00 98.93           C  
ATOM    313  CE1 PHE J  41      10.792  15.863  50.692  1.00 98.87           C  
ATOM    314  CE2 PHE J  41      10.504  13.484  50.636  1.00 98.86           C  
ATOM    315  CZ  PHE J  41      10.055  14.737  51.020  1.00 98.87           C  
ATOM    316  N   ARG J  42      16.642  12.871  48.517  1.00 98.98           N  
ATOM    317  CA  ARG J  42      17.633  12.511  47.498  1.00 98.98           C  
ATOM    318  C   ARG J  42      17.359  11.087  47.038  1.00 98.99           C  
ATOM    319  O   ARG J  42      16.579  10.355  47.665  1.00 98.97           O  
ATOM    320  CB  ARG J  42      19.093  12.685  47.976  1.00 98.91           C  
ATOM    321  CG  ARG J  42      19.403  12.072  49.324  1.00 98.30           C  
ATOM    322  CD  ARG J  42      19.648  10.559  49.298  1.00 98.26           C  
ATOM    323  NE  ARG J  42      20.962  10.198  48.748  1.00 98.23           N  
ATOM    324  CZ  ARG J  42      21.442   8.948  48.709  1.00 98.49           C  
ATOM    325  NH1 ARG J  42      20.726   7.928  49.169  1.00 97.15           N  
ATOM    326  NH2 ARG J  42      22.647   8.716  48.197  1.00 96.53           N  
ATOM    327  N   VAL J  43      17.989  10.704  45.940  1.00 98.95           N  
ATOM    328  CA  VAL J  43      17.764   9.383  45.361  1.00 98.95           C  
ATOM    329  C   VAL J  43      19.097   8.695  45.113  1.00 98.91           C  
ATOM    330  O   VAL J  43      20.092   9.338  44.753  1.00 98.81           O  
ATOM    331  CB  VAL J  43      16.914   9.458  44.066  1.00 98.95           C  
ATOM    332  CG1 VAL J  43      17.628  10.256  42.967  1.00 98.82           C  
ATOM    333  CG2 VAL J  43      16.532   8.063  43.570  1.00 98.86           C  
ATOM    334  N   GLN J  44      19.115   7.377  45.310  1.00 98.86           N  
ATOM    335  CA  GLN J  44      20.249   6.543  44.923  1.00 98.86           C  
ATOM    336  C   GLN J  44      19.773   5.415  44.016  1.00 98.88           C  
ATOM    337  O   GLN J  44      18.771   4.756  44.318  1.00 98.85           O  
ATOM    338  CB  GLN J  44      20.972   5.959  46.149  1.00 98.80           C  
ATOM    339  CG  GLN J  44      20.148   4.986  46.994  1.00 98.60           C  
ATOM    340  CD  GLN J  44      20.861   4.578  48.278  1.00 98.73           C  
ATOM    341  OE1 GLN J  44      21.560   5.391  48.901  1.00 96.28           O  
ATOM    342  NE2 GLN J  44      20.689   3.328  48.692  1.00 96.50           N  
ATOM    343  N   PRO J  45      20.476   5.169  42.903  1.00 98.77           N  
ATOM    344  CA  PRO J  45      20.243   3.920  42.184  1.00 98.68           C  
ATOM    345  C   PRO J  45      20.652   2.752  43.075  1.00 98.59           C  
ATOM    346  O   PRO J  45      21.741   2.758  43.662  1.00 98.41           O  
ATOM    347  CB  PRO J  45      21.143   4.045  40.945  1.00 98.55           C  
ATOM    348  CG  PRO J  45      21.400   5.523  40.810  1.00 98.20           C  
ATOM    349  CD  PRO J  45      21.459   6.030  42.229  1.00 98.62           C  
ATOM    350  N   ASP J  46      19.774   1.768  43.205  1.00 98.89           N  
ATOM    351  CA  ASP J  46      19.966   0.665  44.150  1.00 98.91           C  
ATOM    352  C   ASP J  46      19.225  -0.541  43.569  1.00 98.91           C  
ATOM    353  O   ASP J  46      18.003  -0.621  43.661  1.00 98.85           O  
ATOM    354  CB  ASP J  46      19.403   1.076  45.517  1.00 98.89           C  
ATOM    355  CG  ASP J  46      19.866   0.200  46.668  1.00 98.82           C  
ATOM    356  OD1 ASP J  46      20.553  -0.819  46.432  1.00 98.53           O  
ATOM    357  OD2 ASP J  46      19.543   0.559  47.827  1.00 98.46           O  
ATOM    358  N   PRO J  47      19.928  -1.471  42.916  1.00 98.87           N  
ATOM    359  CA  PRO J  47      19.227  -2.502  42.143  1.00 98.82           C  
ATOM    360  C   PRO J  47      18.425  -3.448  43.029  1.00 98.87           C  
ATOM    361  O   PRO J  47      18.947  -4.003  44.000  1.00 98.72           O  
ATOM    362  CB  PRO J  47      20.367  -3.243  41.429  1.00 98.42           C  
ATOM    363  CG  PRO J  47      21.573  -2.987  42.274  1.00 96.11           C  
ATOM    364  CD  PRO J  47      21.391  -1.599  42.828  1.00 98.27           C  
ATOM    365  N   GLN J  48      17.149  -3.647  42.667  1.00 98.94           N  
ATOM    366  CA  GLN J  48      16.300  -4.572  43.412  1.00 98.95           C  
ATOM    367  C   GLN J  48      16.765  -6.019  43.233  1.00 98.93           C  
ATOM    368  O   GLN J  48      16.700  -6.818  44.179  1.00 98.85           O  
ATOM    369  CB  GLN J  48      14.842  -4.433  42.955  1.00 98.94           C  
ATOM    370  CG  GLN J  48      13.879  -5.269  43.784  1.00 98.80           C  
ATOM    371  CD  GLN J  48      12.443  -5.205  43.299  1.00 98.75           C  
ATOM    372  OE1 GLN J  48      12.161  -4.804  42.162  1.00 96.06           O  
ATOM    373  NE2 GLN J  48      11.519  -5.627  44.159  1.00 95.45           N  
ATOM    374  N   PHE J  49      17.219  -6.349  42.026  1.00 98.92           N  
ATOM    375  CA  PHE J  49      17.637  -7.706  41.669  1.00 98.92           C  
ATOM    376  C   PHE J  49      18.956  -7.678  40.907  1.00 98.90           C  
ATOM    377  O   PHE J  49      19.308  -6.662  40.306  1.00 98.84           O  
ATOM    378  CB  PHE J  49      16.575  -8.386  40.792  1.00 98.91           C  
ATOM    379  CG  PHE J  49      15.294  -8.676  41.517  1.00 98.91           C  
ATOM    380  CD1 PHE J  49      15.234  -9.683  42.472  1.00 98.80           C  
ATOM    381  CD2 PHE J  49      14.150  -7.940  41.254  1.00 98.81           C  
ATOM    382  CE1 PHE J  49      14.057  -9.947  43.158  1.00 98.71           C  
ATOM    383  CE2 PHE J  49      12.968  -8.196  41.933  1.00 98.71           C  
ATOM    384  CZ  PHE J  49      12.923  -9.200  42.886  1.00 98.77           C  
ATOM    385  N   PRO J  50      19.674  -8.804  40.898  1.00 98.87           N  
ATOM    386  CA  PRO J  50      20.853  -8.895  40.030  1.00 98.86           C  
ATOM    387  C   PRO J  50      20.481  -8.651  38.570  1.00 98.87           C  
ATOM    388  O   PRO J  50      19.369  -8.996  38.142  1.00 98.79           O  
ATOM    389  CB  PRO J  50      21.340 -10.333  40.243  1.00 98.77           C  
ATOM    390  CG  PRO J  50      20.805 -10.717  41.591  1.00 98.38           C  
ATOM    391  CD  PRO J  50      19.474 -10.025  41.692  1.00 98.79           C  
ATOM    392  N   PRO J  51      21.390  -8.065  37.790  1.00 98.83           N  
ATOM    393  CA  PRO J  51      21.050  -7.705  36.411  1.00 98.78           C  
ATOM    394  C   PRO J  51      20.824  -8.929  35.534  1.00 98.77           C  
ATOM    395  O   PRO J  51      21.477  -9.967  35.687  1.00 98.50           O  
ATOM    396  CB  PRO J  51      22.272  -6.911  35.940  1.00 98.50           C  
ATOM    397  CG  PRO J  51      23.396  -7.428  36.777  1.00 97.60           C  
ATOM    398  CD  PRO J  51      22.783  -7.708  38.128  1.00 98.61           C  
ATOM    399  N   ARG J  52      19.910  -8.756  34.583  1.00 98.19           N  
ATOM    400  CA  ARG J  52      19.517  -9.837  33.684  1.00 97.71           C  
ATOM    401  C   ARG J  52      20.687 -10.357  32.847  1.00 97.19           C  
ATOM    402  O   ARG J  52      20.747 -11.557  32.545  1.00 94.82           O  
ATOM    403  CB  ARG J  52      18.396  -9.315  32.780  1.00 96.05           C  
ATOM    404  CG  ARG J  52      17.702 -10.360  31.957  1.00 91.23           C  
ATOM    405  CD  ARG J  52      16.361  -9.845  31.441  1.00 92.70           C  
ATOM    406  NE  ARG J  52      15.740 -10.869  30.609  1.00 94.13           N  
ATOM    407  CZ  ARG J  52      15.851 -10.923  29.290  1.00 96.46           C  
ATOM    408  NH1 ARG J  52      16.515  -9.988  28.626  1.00 90.84           N  
ATOM    409  NH2 ARG J  52      15.285 -11.921  28.629  1.00 91.61           N  
ATOM    410  N   LEU J  53      21.613  -9.481  32.480  0.99 97.33           N  
ATOM    411  CA  LEU J  53      22.684  -9.824  31.540  0.99 96.67           C  
ATOM    412  C   LEU J  53      24.041 -10.051  32.205  0.99 96.20           C  
ATOM    413  O   LEU J  53      25.057 -10.139  31.511  0.99 91.97           O  
ATOM    414  CB  LEU J  53      22.793  -8.752  30.449  0.99 95.12           C  
ATOM    415  CG  LEU J  53      21.525  -8.558  29.612  0.99 92.42           C  
ATOM    416  CD1 LEU J  53      21.758  -7.486  28.556  0.99 85.94           C  
ATOM    417  CD2 LEU J  53      21.089  -9.859  28.948  0.99 85.11           C  
ATOM    418  N   GLY J  54      24.085 -10.143  33.529  1.00 95.90           N  
ATOM    419  CA  GLY J  54      25.308 -10.533  34.218  1.00 95.72           C  
ATOM    420  C   GLY J  54      26.166  -9.403  34.749  1.00 96.89           C  
ATOM    421  O   GLY J  54      26.958  -9.619  35.672  1.00 94.59           O  
ATOM    422  N   ASP J  55      26.048  -8.208  34.194  1.00 97.37           N  
ATOM    423  CA  ASP J  55      26.665  -7.001  34.736  1.00 97.74           C  
ATOM    424  C   ASP J  55      25.810  -5.828  34.289  1.00 98.08           C  
ATOM    425  O   ASP J  55      24.900  -5.994  33.469  1.00 97.73           O  
ATOM    426  CB  ASP J  55      28.124  -6.854  34.275  1.00 97.30           C  
ATOM    427  CG  ASP J  55      28.975  -5.976  35.198  1.00 96.91           C  
ATOM    428  OD1 ASP J  55      28.463  -5.451  36.218  1.00 95.53           O  
ATOM    429  OD2 ASP J  55      30.186  -5.818  34.908  1.00 94.82           O  
ATOM    430  N   ASP J  56      26.073  -4.653  34.835  1.00 97.89           N  
ATOM    431  CA  ASP J  56      25.292  -3.470  34.502  1.00 98.01           C  
ATOM    432  C   ASP J  56      26.086  -2.242  34.907  1.00 97.89           C  
ATOM    433  O   ASP J  56      27.142  -2.362  35.541  1.00 97.31           O  
ATOM    434  CB  ASP J  56      23.930  -3.512  35.222  1.00 98.04           C  
ATOM    435  CG  ASP J  56      22.824  -2.764  34.492  1.00 97.88           C  
ATOM    436  OD1 ASP J  56      23.108  -2.046  33.507  1.00 96.70           O  
ATOM    437  OD2 ASP J  56      21.653  -2.904  34.917  1.00 96.29           O  
ATOM    438  N   ILE J  57      25.590  -1.063  34.553  1.00 97.55           N  
ATOM    439  CA  ILE J  57      26.194   0.190  34.986  1.00 97.61           C  
ATOM    440  C   ILE J  57      25.368   0.800  36.110  1.00 97.75           C  
ATOM    441  O   ILE J  57      24.176   0.520  36.273  1.00 97.65           O  
ATOM    442  CB  ILE J  57      26.388   1.192  33.823  1.00 97.48           C  
ATOM    443  CG1 ILE J  57      25.053   1.702  33.277  1.00 97.00           C  
ATOM    444  CG2 ILE J  57      27.233   0.561  32.714  1.00 96.85           C  
ATOM    445  CD1 ILE J  57      25.203   2.866  32.288  1.00 96.13           C  
ATOM    446  N   SER J  58      26.016   1.669  36.896  1.00 96.93           N  
ATOM    447  CA  SER J  58      25.371   2.228  38.080  1.00 96.70           C  
ATOM    448  C   SER J  58      24.148   3.075  37.740  1.00 97.50           C  
ATOM    449  O   SER J  58      23.207   3.140  38.537  1.00 97.15           O  
ATOM    450  CB  SER J  58      26.382   3.054  38.877  1.00 94.72           C  
ATOM    451  OG  SER J  58      26.853   4.157  38.118  1.00 84.36           O  
ATOM    452  N   PHE J  59      24.140   3.718  36.569  1.00 97.58           N  
ATOM    453  CA  PHE J  59      23.016   4.576  36.186  1.00 97.97           C  
ATOM    454  C   PHE J  59      21.722   3.802  35.951  1.00 98.33           C  
ATOM    455  O   PHE J  59      20.666   4.420  35.761  1.00 98.10           O  
ATOM    456  CB  PHE J  59      23.357   5.387  34.927  1.00 97.48           C  
ATOM    457  CG  PHE J  59      24.232   6.598  35.147  1.00 96.98           C  
ATOM    458  CD1 PHE J  59      24.780   6.894  36.388  1.00 95.55           C  
ATOM    459  CD2 PHE J  59      24.502   7.454  34.086  1.00 95.43           C  
ATOM    460  CE1 PHE J  59      25.583   8.016  36.565  1.00 94.38           C  
ATOM    461  CE2 PHE J  59      25.302   8.577  34.252  1.00 94.22           C  
ATOM    462  CZ  PHE J  59      25.841   8.859  35.493  1.00 93.81           C  
ATOM    463  N   ASN J  60      21.767   2.465  35.979  1.00 98.50           N  
ATOM    464  CA  ASN J  60      20.599   1.637  35.680  1.00 98.71           C  
ATOM    465  C   ASN J  60      19.938   1.023  36.921  1.00 98.78           C  
ATOM    466  O   ASN J  60      18.995   0.238  36.782  1.00 98.73           O  
ATOM    467  CB  ASN J  60      20.991   0.528  34.696  1.00 98.73           C  
ATOM    468  CG  ASN J  60      19.854   0.088  33.796  1.00 98.72           C  
ATOM    469  OD1 ASN J  60      18.944   0.870  33.495  1.00 96.84           O  
ATOM    470  ND2 ASN J  60      19.909  -1.161  33.341  1.00 96.57           N  
ATOM    471  N   GLY J  61      20.397   1.359  38.128  1.00 98.81           N  
ATOM    472  CA  GLY J  61      19.801   0.800  39.335  1.00 98.84           C  
ATOM    473  C   GLY J  61      18.438   1.404  39.653  1.00 98.91           C  
ATOM    474  O   GLY J  61      18.162   2.558  39.328  1.00 98.88           O  
ATOM    475  N   ASP J  62      17.588   0.626  40.315  1.00 98.96           N  
ATOM    476  CA  ASP J  62      16.262   1.104  40.711  1.00 98.98           C  
ATOM    477  C   ASP J  62      16.378   2.252  41.713  1.00 98.98           C  
ATOM    478  O   ASP J  62      17.290   2.280  42.544  1.00 98.97           O  
ATOM    479  CB  ASP J  62      15.453  -0.048  41.310  1.00 98.97           C  
ATOM    480  CG  ASP J  62      15.210  -1.153  40.300  1.00 98.95           C  
ATOM    481  OD1 ASP J  62      14.429  -0.925  39.354  1.00 98.73           O  
ATOM    482  OD2 ASP J  62      15.826  -2.235  40.430  1.00 98.71           O  
ATOM    483  N   GLY J  63      15.441   3.196  41.642  1.00 98.98           N  
ATOM    484  CA  GLY J  63      15.474   4.357  42.515  1.00 98.99           C  
ATOM    485  C   GLY J  63      15.028   4.050  43.933  1.00 98.99           C  
ATOM    486  O   GLY J  63      13.931   3.536  44.160  1.00 98.98           O  
ATOM    487  N   MET J  64      15.885   4.389  44.892  1.00 98.98           N  
ATOM    488  CA  MET J  64      15.571   4.336  46.323  1.00 98.98           C  
ATOM    489  C   MET J  64      15.630   5.767  46.844  1.00 98.98           C  
ATOM    490  O   MET J  64      16.647   6.440  46.688  1.00 98.97           O  
ATOM    491  CB  MET J  64      16.585   3.448  47.053  1.00 98.98           C  
ATOM    492  CG  MET J  64      16.380   3.397  48.567  1.00 98.86           C  
ATOM    493  SD  MET J  64      14.927   2.446  49.046  1.00 98.84           S  
ATOM    494  CE  MET J  64      15.587   0.781  48.952  1.00 98.21           C  
ATOM    495  N   ILE J  65      14.538   6.234  47.446  1.00 98.99           N  
ATOM    496  CA  ILE J  65      14.421   7.622  47.888  1.00 98.99           C  
ATOM    497  C   ILE J  65      14.734   7.725  49.374  1.00 99.00           C  
ATOM    498  O   ILE J  65      14.168   6.989  50.193  1.00 98.99           O  
ATOM    499  CB  ILE J  65      13.005   8.181  47.634  1.00 98.98           C  
ATOM    500  CG1 ILE J  65      12.547   7.920  46.190  1.00 98.61           C  
ATOM    501  CG2 ILE J  65      12.946   9.668  47.984  1.00 98.87           C  
ATOM    502  CD1 ILE J  65      13.376   8.610  45.128  1.00 95.26           C  
ATOM    503  N   THR J  66      15.621   8.666  49.721  1.00 98.99           N  
ATOM    504  CA  THR J  66      15.947   8.988  51.108  1.00 98.99           C  
ATOM    505  C   THR J  66      15.336  10.334  51.453  1.00 98.99           C  
ATOM    506  O   THR J  66      15.485  11.295  50.696  1.00 98.99           O  
ATOM    507  CB  THR J  66      17.467   9.098  51.321  1.00 98.98           C  
ATOM    508  OG1 THR J  66      18.163   8.099  50.566  1.00 98.67           O  
ATOM    509  CG2 THR J  66      17.828   8.977  52.793  1.00 98.78           C  
ATOM    510  N   ARG J  67      14.671  10.423  52.602  1.00 98.99           N  
ATOM    511  CA  ARG J  67      14.168  11.684  53.131  1.00 98.99           C  
ATOM    512  C   ARG J  67      14.794  11.936  54.489  1.00 98.99           C  
ATOM    513  O   ARG J  67      14.699  11.098  55.390  1.00 98.97           O  
ATOM    514  CB  ARG J  67      12.647  11.649  53.282  1.00 98.97           C  
ATOM    515  CG  ARG J  67      12.058  12.972  53.767  1.00 98.89           C  
ATOM    516  CD  ARG J  67      10.567  12.847  54.039  1.00 98.76           C  
ATOM    517  NE  ARG J  67      10.308  12.155  55.302  1.00 98.57           N  
ATOM    518  CZ  ARG J  67       9.103  11.727  55.683  1.00 98.52           C  
ATOM    519  NH1 ARG J  67       8.049  11.896  54.888  1.00 97.50           N  
ATOM    520  NH2 ARG J  67       8.958  11.126  56.860  1.00 97.17           N  
ATOM    521  N   PHE J  68      15.412  13.108  54.636  1.00 98.99           N  
ATOM    522  CA  PHE J  68      15.885  13.596  55.926  1.00 98.99           C  
ATOM    523  C   PHE J  68      14.919  14.682  56.377  1.00 98.98           C  
ATOM    524  O   PHE J  68      14.909  15.784  55.828  1.00 98.95           O  
ATOM    525  CB  PHE J  68      17.306  14.149  55.804  1.00 98.99           C  
ATOM    526  CG  PHE J  68      18.350  13.104  55.503  1.00 98.99           C  
ATOM    527  CD1 PHE J  68      18.901  12.343  56.523  1.00 98.96           C  
ATOM    528  CD2 PHE J  68      18.788  12.890  54.205  1.00 98.96           C  
ATOM    529  CE1 PHE J  68      19.877  11.389  56.259  1.00 98.93           C  
ATOM    530  CE2 PHE J  68      19.759  11.937  53.929  1.00 98.92           C  
ATOM    531  CZ  PHE J  68      20.304  11.188  54.959  1.00 98.93           C  
ATOM    532  N   HIS J  69      14.094  14.367  57.361  1.00 98.95           N  
ATOM    533  CA  HIS J  69      13.103  15.305  57.891  1.00 98.93           C  
ATOM    534  C   HIS J  69      13.735  16.048  59.055  1.00 98.92           C  
ATOM    535  O   HIS J  69      14.034  15.450  60.091  1.00 98.87           O  
ATOM    536  CB  HIS J  69      11.857  14.533  58.322  1.00 98.90           C  
ATOM    537  CG  HIS J  69      10.776  15.374  58.923  1.00 98.80           C  
ATOM    538  ND1 HIS J  69       9.729  14.824  59.635  1.00 95.88           N  
ATOM    539  CD2 HIS J  69      10.570  16.714  58.915  1.00 96.40           C  
ATOM    540  CE1 HIS J  69       8.926  15.792  60.041  1.00 96.41           C  
ATOM    541  NE2 HIS J  69       9.407  16.944  59.621  1.00 96.82           N  
ATOM    542  N   ILE J  70      13.963  17.355  58.876  1.00 98.91           N  
ATOM    543  CA  ILE J  70      14.624  18.183  59.875  1.00 98.92           C  
ATOM    544  C   ILE J  70      13.584  19.106  60.495  1.00 98.87           C  
ATOM    545  O   ILE J  70      12.905  19.859  59.790  1.00 98.77           O  
ATOM    546  CB  ILE J  70      15.790  18.985  59.270  1.00 98.94           C  
ATOM    547  CG1 ILE J  70      16.787  18.034  58.592  1.00 98.85           C  
ATOM    548  CG2 ILE J  70      16.479  19.819  60.351  1.00 98.89           C  
ATOM    549  CD1 ILE J  70      17.936  18.728  57.871  1.00 98.13           C  
ATOM    550  N   HIS J  71      13.460  19.039  61.817  1.00 98.72           N  
ATOM    551  CA  HIS J  71      12.453  19.804  62.541  1.00 98.65           C  
ATOM    552  C   HIS J  71      12.839  19.843  64.013  1.00 98.66           C  
ATOM    553  O   HIS J  71      13.379  18.871  64.548  1.00 98.50           O  
ATOM    554  CB  HIS J  71      11.065  19.161  62.382  1.00 98.52           C  
ATOM    555  CG  HIS J  71      11.000  17.773  62.932  1.00 98.42           C  
ATOM    556  ND1 HIS J  71      10.525  17.493  64.193  1.00 94.79           N  
ATOM    557  CD2 HIS J  71      11.396  16.591  62.401  1.00 95.15           C  
ATOM    558  CE1 HIS J  71      10.625  16.188  64.411  1.00 95.92           C  
ATOM    559  NE2 HIS J  71      11.147  15.622  63.339  1.00 96.56           N  
ATOM    560  N   ASP J  72      12.572  20.971  64.660  1.00 98.42           N  
ATOM    561  CA  ASP J  72      12.769  21.096  66.109  1.00 98.39           C  
ATOM    562  C   ASP J  72      14.182  20.696  66.545  1.00 98.56           C  
ATOM    563  O   ASP J  72      14.371  20.104  67.613  1.00 98.28           O  
ATOM    564  CB  ASP J  72      11.716  20.273  66.862  1.00 98.06           C  
ATOM    565  CG  ASP J  72      10.299  20.692  66.517  1.00 97.24           C  
ATOM    566  OD1 ASP J  72      10.018  21.909  66.546  1.00 95.52           O  
ATOM    567  OD2 ASP J  72       9.473  19.813  66.205  1.00 94.83           O  
ATOM    568  N   GLY J  73      15.173  21.013  65.711  1.00 98.77           N  
ATOM    569  CA  GLY J  73      16.557  20.730  66.048  1.00 98.81           C  
ATOM    570  C   GLY J  73      16.945  19.266  65.993  1.00 98.86           C  
ATOM    571  O   GLY J  73      17.981  18.888  66.549  1.00 98.73           O  
ATOM    572  N   GLN J  74      16.141  18.448  65.328  1.00 98.84           N  
ATOM    573  CA  GLN J  74      16.451  17.032  65.155  1.00 98.80           C  
ATOM    574  C   GLN J  74      16.278  16.626  63.704  1.00 98.91           C  
ATOM    575  O   GLN J  74      15.698  17.365  62.903  1.00 98.86           O  
ATOM    576  CB  GLN J  74      15.586  16.152  66.062  1.00 98.15           C  
ATOM    577  CG  GLN J  74      14.117  16.090  65.686  1.00 89.87           C  
ATOM    578  CD  GLN J  74      13.358  15.100  66.547  1.00 89.70           C  
ATOM    579  OE1 GLN J  74      13.205  15.297  67.756  1.00 85.92           O  
ATOM    580  NE2 GLN J  74      12.894  14.021  65.928  1.00 83.34           N  
ATOM    581  N   CYS J  75      16.787  15.458  63.367  1.00 98.94           N  
ATOM    582  CA  CYS J  75      16.715  14.917  62.014  1.00 98.96           C  
ATOM    583  C   CYS J  75      16.260  13.466  62.076  1.00 98.95           C  
ATOM    584  O   CYS J  75      16.849  12.658  62.799  1.00 98.93           O  
ATOM    585  CB  CYS J  75      18.077  15.028  61.331  1.00 98.97           C  
ATOM    586  SG  CYS J  75      18.117  14.390  59.642  1.00 98.96           S  
ATOM    587  N   ASP J  76      15.204  13.150  61.314  1.00 98.94           N  
ATOM    588  CA  ASP J  76      14.681  11.789  61.172  1.00 98.93           C  
ATOM    589  C   ASP J  76      14.944  11.323  59.747  1.00 98.96           C  
ATOM    590  O   ASP J  76      14.854  12.124  58.817  1.00 98.95           O  
ATOM    591  CB  ASP J  76      13.160  11.737  61.398  1.00 98.85           C  
ATOM    592  CG  ASP J  76      12.668  12.523  62.599  1.00 98.56           C  
ATOM    593  OD1 ASP J  76      13.375  12.592  63.626  1.00 97.77           O  
ATOM    594  OD2 ASP J  76      11.543  13.065  62.517  1.00 97.32           O  
ATOM    595  N   ILE J  77      15.214  10.041  59.546  1.00 98.96           N  
ATOM    596  CA  ILE J  77      15.358   9.478  58.198  1.00 98.98           C  
ATOM    597  C   ILE J  77      14.198   8.536  57.895  1.00 98.98           C  
ATOM    598  O   ILE J  77      13.725   7.801  58.767  1.00 98.96           O  
ATOM    599  CB  ILE J  77      16.720   8.766  57.992  1.00 98.97           C  
ATOM    600  CG1 ILE J  77      16.913   8.361  56.527  1.00 98.87           C  
ATOM    601  CG2 ILE J  77      16.857   7.548  58.909  1.00 98.83           C  
ATOM    602  CD1 ILE J  77      18.288   7.763  56.218  1.00 98.33           C  
ATOM    603  N   LYS J  78      13.738   8.580  56.638  1.00 98.97           N  
ATOM    604  CA  LYS J  78      12.784   7.621  56.090  1.00 98.97           C  
ATOM    605  C   LYS J  78      13.269   7.279  54.693  1.00 98.98           C  
ATOM    606  O   LYS J  78      13.577   8.181  53.910  1.00 98.97           O  
ATOM    607  CB  LYS J  78      11.377   8.225  56.044  1.00 98.94           C  
ATOM    608  CG  LYS J  78      10.263   7.265  55.630  1.00 98.80           C  
ATOM    609  CD  LYS J  78       8.917   7.990  55.623  1.00 98.51           C  
ATOM    610  CE  LYS J  78       7.741   7.045  55.481  1.00 97.52           C  
ATOM    611  NZ  LYS J  78       7.494   6.281  56.730  1.00 96.47           N  
ATOM    612  N   GLN J  79      13.364   5.998  54.371  1.00 98.99           N  
ATOM    613  CA  GLN J  79      13.852   5.579  53.058  1.00 98.99           C  
ATOM    614  C   GLN J  79      12.884   4.560  52.469  1.00 98.99           C  
ATOM    615  O   GLN J  79      12.493   3.608  53.152  1.00 98.98           O  
ATOM    616  CB  GLN J  79      15.272   5.007  53.165  1.00 98.96           C  
ATOM    617  CG  GLN J  79      15.921   4.714  51.819  1.00 97.82           C  
ATOM    618  CD  GLN J  79      17.434   4.692  51.899  1.00 98.66           C  
ATOM    619  OE1 GLN J  79      18.082   5.734  51.789  1.00 93.55           O  
ATOM    620  NE2 GLN J  79      18.008   3.511  52.092  1.00 93.75           N  
ATOM    621  N   ARG J  80      12.480   4.779  51.208  1.00 98.99           N  
ATOM    622  CA  ARG J  80      11.501   3.930  50.521  1.00 98.99           C  
ATOM    623  C   ARG J  80      11.846   3.806  49.047  1.00 98.99           C  
ATOM    624  O   ARG J  80      12.320   4.758  48.424  1.00 98.99           O  
ATOM    625  CB  ARG J  80      10.086   4.509  50.631  1.00 98.98           C  
ATOM    626  CG  ARG J  80       9.503   4.574  52.049  1.00 98.80           C  
ATOM    627  CD  ARG J  80       9.174   3.190  52.591  1.00 98.63           C  
ATOM    628  NE  ARG J  80       8.465   3.256  53.880  1.00 98.50           N  
ATOM    629  CZ  ARG J  80       9.050   3.394  55.071  1.00 98.54           C  
ATOM    630  NH1 ARG J  80      10.372   3.500  55.176  1.00 97.28           N  
ATOM    631  NH2 ARG J  80       8.302   3.436  56.168  1.00 97.15           N  
ATOM    632  N   TRP J  81      11.549   2.639  48.483  1.00 98.99           N  
ATOM    633  CA  TRP J  81      11.637   2.461  47.034  1.00 98.99           C  
ATOM    634  C   TRP J  81      10.685   3.404  46.307  1.00 98.99           C  
ATOM    635  O   TRP J  81       9.565   3.653  46.764  1.00 98.97           O  
ATOM    636  CB  TRP J  81      11.230   1.049  46.625  1.00 98.98           C  
ATOM    637  CG  TRP J  81      12.126  -0.070  47.027  1.00 98.95           C  
ATOM    638  CD1 TRP J  81      11.864  -1.020  47.975  1.00 98.89           C  
ATOM    639  CD2 TRP J  81      13.392  -0.412  46.453  1.00 98.93           C  
ATOM    640  NE1 TRP J  81      12.897  -1.929  48.029  1.00 98.82           N  
ATOM    641  CE2 TRP J  81      13.847  -1.582  47.106  1.00 98.86           C  
ATOM    642  CE3 TRP J  81      14.186   0.153  45.454  1.00 98.84           C  
ATOM    643  CZ2 TRP J  81      15.065  -2.191  46.790  1.00 98.66           C  
ATOM    644  CZ3 TRP J  81      15.393  -0.454  45.139  1.00 98.54           C  
ATOM    645  CH2 TRP J  81      15.819  -1.614  45.805  1.00 98.46           C  
ATOM    646  N   ALA J  82      11.118   3.864  45.128  1.00 98.99           N  
ATOM    647  CA  ALA J  82      10.216   4.442  44.137  1.00 98.99           C  
ATOM    648  C   ALA J  82       9.639   3.268  43.342  1.00 98.99           C  
ATOM    649  O   ALA J  82      10.347   2.621  42.565  1.00 98.97           O  
ATOM    650  CB  ALA J  82      10.988   5.399  43.231  1.00 98.98           C  
ATOM    651  N   LYS J  83       8.356   2.979  43.552  1.00 98.98           N  
ATOM    652  CA  LYS J  83       7.756   1.754  43.023  1.00 98.98           C  
ATOM    653  C   LYS J  83       7.244   1.960  41.599  1.00 98.98           C  
ATOM    654  O   LYS J  83       6.039   2.031  41.334  1.00 98.92           O  
ATOM    655  CB  LYS J  83       6.683   1.224  43.974  1.00 98.96           C  
ATOM    656  CG  LYS J  83       7.282   0.770  45.307  1.00 98.75           C  
ATOM    657  CD  LYS J  83       6.262   0.126  46.224  1.00 97.98           C  
ATOM    658  CE  LYS J  83       6.933  -0.360  47.504  1.00 95.54           C  
ATOM    659  NZ  LYS J  83       5.944  -0.992  48.434  1.00 89.74           N  
ATOM    660  N   THR J  84       8.196   2.059  40.677  1.00 98.98           N  
ATOM    661  CA  THR J  84       7.908   2.164  39.253  1.00 98.98           C  
ATOM    662  C   THR J  84       7.212   0.905  38.737  1.00 98.97           C  
ATOM    663  O   THR J  84       7.170  -0.133  39.413  1.00 98.94           O  
ATOM    664  CB  THR J  84       9.213   2.330  38.467  1.00 98.97           C  
ATOM    665  OG1 THR J  84      10.052   1.197  38.750  1.00 98.87           O  
ATOM    666  CG2 THR J  84       9.947   3.606  38.846  1.00 98.83           C  
ATOM    667  N   ASN J  85       6.698   0.985  37.503  1.00 98.84           N  
ATOM    668  CA  ASN J  85       6.158  -0.214  36.862  1.00 98.76           C  
ATOM    669  C   ASN J  85       7.229  -1.298  36.774  1.00 98.85           C  
ATOM    670  O   ASN J  85       6.952  -2.479  37.017  1.00 98.76           O  
ATOM    671  CB  ASN J  85       5.606   0.112  35.471  1.00 98.33           C  
ATOM    672  CG  ASN J  85       4.323   0.922  35.501  1.00 94.94           C  
ATOM    673  OD1 ASN J  85       3.853   1.343  36.562  1.00 90.78           O  
ATOM    674  ND2 ASN J  85       3.755   1.155  34.323  1.00 88.73           N  
ATOM    675  N   LYS J  86       8.457  -0.893  36.440  1.00 98.96           N  
ATOM    676  CA  LYS J  86       9.587  -1.828  36.423  1.00 98.97           C  
ATOM    677  C   LYS J  86       9.741  -2.524  37.773  1.00 98.98           C  
ATOM    678  O   LYS J  86       9.838  -3.756  37.844  1.00 98.96           O  
ATOM    679  CB  LYS J  86      10.874  -1.086  36.054  1.00 98.97           C  
ATOM    680  CG  LYS J  86      12.143  -1.941  36.151  1.00 98.89           C  
ATOM    681  CD  LYS J  86      13.393  -1.118  35.846  1.00 98.73           C  
ATOM    682  CE  LYS J  86      14.654  -1.975  35.776  1.00 98.39           C  
ATOM    683  NZ  LYS J  86      14.987  -2.614  37.082  1.00 98.13           N  
ATOM    684  N   TRP J  87       9.768  -1.736  38.846  1.00 98.98           N  
ATOM    685  CA  TRP J  87       9.952  -2.287  40.186  1.00 98.98           C  
ATOM    686  C   TRP J  87       8.848  -3.291  40.507  1.00 98.98           C  
ATOM    687  O   TRP J  87       9.116  -4.400  40.990  1.00 98.96           O  
ATOM    688  CB  TRP J  87       9.980  -1.158  41.220  1.00 98.98           C  
ATOM    689  CG  TRP J  87      10.387  -1.599  42.593  1.00 98.97           C  
ATOM    690  CD1 TRP J  87      11.640  -1.525  43.141  1.00 98.91           C  
ATOM    691  CD2 TRP J  87       9.547  -2.197  43.589  1.00 98.94           C  
ATOM    692  NE1 TRP J  87      11.631  -2.043  44.417  1.00 98.83           N  
ATOM    693  CE2 TRP J  87      10.359  -2.464  44.717  1.00 98.88           C  
ATOM    694  CE3 TRP J  87       8.188  -2.534  43.644  1.00 98.81           C  
ATOM    695  CZ2 TRP J  87       9.856  -3.059  45.876  1.00 98.74           C  
ATOM    696  CZ3 TRP J  87       7.692  -3.127  44.802  1.00 98.63           C  
ATOM    697  CH2 TRP J  87       8.525  -3.382  45.898  1.00 98.61           C  
ATOM    698  N   LYS J  88       7.586  -2.919  40.228  1.00 98.97           N  
ATOM    699  CA  LYS J  88       6.455  -3.784  40.562  1.00 98.96           C  
ATOM    700  C   LYS J  88       6.482  -5.085  39.759  1.00 98.97           C  
ATOM    701  O   LYS J  88       6.234  -6.170  40.305  1.00 98.93           O  
ATOM    702  CB  LYS J  88       5.138  -3.041  40.324  1.00 98.93           C  
ATOM    703  CG  LYS J  88       4.890  -1.884  41.284  1.00 98.60           C  
ATOM    704  CD  LYS J  88       3.577  -1.185  40.948  1.00 97.51           C  
ATOM    705  CE  LYS J  88       3.274  -0.057  41.913  1.00 94.33           C  
ATOM    706  NZ  LYS J  88       1.981   0.605  41.572  0.99 88.82           N  
ATOM    707  N   LEU J  89       6.759  -4.992  38.456  1.00 98.96           N  
ATOM    708  CA  LEU J  89       6.792  -6.182  37.607  1.00 98.96           C  
ATOM    709  C   LEU J  89       7.906  -7.135  38.031  1.00 98.96           C  
ATOM    710  O   LEU J  89       7.703  -8.355  38.112  1.00 98.91           O  
ATOM    711  CB  LEU J  89       6.966  -5.771  36.140  1.00 98.95           C  
ATOM    712  CG  LEU J  89       5.731  -5.109  35.516  1.00 98.81           C  
ATOM    713  CD1 LEU J  89       6.115  -4.371  34.238  1.00 98.55           C  
ATOM    714  CD2 LEU J  89       4.643  -6.140  35.232  1.00 98.44           C  
ATOM    715  N   GLU J  90       9.078  -6.587  38.311  1.00 98.97           N  
ATOM    716  CA  GLU J  90      10.198  -7.427  38.725  1.00 98.97           C  
ATOM    717  C   GLU J  90       9.973  -7.998  40.124  1.00 98.95           C  
ATOM    718  O   GLU J  90      10.330  -9.151  40.390  1.00 98.90           O  
ATOM    719  CB  GLU J  90      11.505  -6.643  38.631  1.00 98.97           C  
ATOM    720  CG  GLU J  90      11.844  -6.322  37.170  1.00 98.95           C  
ATOM    721  CD  GLU J  90      13.172  -5.624  36.974  1.00 98.95           C  
ATOM    722  OE1 GLU J  90      13.647  -4.946  37.916  1.00 98.78           O  
ATOM    723  OE2 GLU J  90      13.741  -5.744  35.863  1.00 98.78           O  
ATOM    724  N   ASN J  91       9.354  -7.211  41.022  1.00 98.95           N  
ATOM    725  CA  ASN J  91       9.034  -7.714  42.355  1.00 98.94           C  
ATOM    726  C   ASN J  91       8.106  -8.925  42.272  1.00 98.93           C  
ATOM    727  O   ASN J  91       8.315  -9.931  42.957  1.00 98.80           O  
ATOM    728  CB  ASN J  91       8.409  -6.603  43.202  1.00 98.89           C  
ATOM    729  CG  ASN J  91       8.221  -7.008  44.644  1.00 98.49           C  
ATOM    730  OD1 ASN J  91       7.126  -7.386  45.062  1.00 90.91           O  
ATOM    731  ND2 ASN J  91       9.296  -6.935  45.416  1.00 90.74           N  
ATOM    732  N   ALA J  92       7.076  -8.834  41.415  1.00 98.92           N  
ATOM    733  CA  ALA J  92       6.141  -9.946  41.248  1.00 98.91           C  
ATOM    734  C   ALA J  92       6.821 -11.170  40.640  1.00 98.89           C  
ATOM    735  O   ALA J  92       6.507 -12.308  41.005  1.00 98.75           O  
ATOM    736  CB  ALA J  92       4.957  -9.508  40.390  1.00 98.85           C  
ATOM    737  N   ALA J  93       7.740 -10.943  39.708  1.00 98.88           N  
ATOM    738  CA  ALA J  93       8.441 -12.039  39.038  1.00 98.85           C  
ATOM    739  C   ALA J  93       9.569 -12.630  39.876  1.00 98.78           C  
ATOM    740  O   ALA J  93      10.002 -13.764  39.628  1.00 98.60           O  
ATOM    741  CB  ALA J  93       8.992 -11.562  37.699  1.00 98.83           C  
ATOM    742  N   GLY J  94      10.070 -11.867  40.846  1.00 98.80           N  
ATOM    743  CA  GLY J  94      11.169 -12.312  41.683  1.00 98.70           C  
ATOM    744  C   GLY J  94      12.530 -12.277  41.013  1.00 98.70           C  
ATOM    745  O   GLY J  94      13.461 -12.949  41.477  1.00 98.44           O  
ATOM    746  N   LYS J  95      12.653 -11.507  39.928  1.00 98.76           N  
ATOM    747  CA  LYS J  95      13.899 -11.444  39.170  1.00 98.78           C  
ATOM    748  C   LYS J  95      13.873 -10.246  38.229  1.00 98.84           C  
ATOM    749  O   LYS J  95      12.818  -9.656  37.983  1.00 98.81           O  
ATOM    750  CB  LYS J  95      14.113 -12.727  38.352  1.00 98.68           C  
ATOM    751  CG  LYS J  95      13.066 -12.940  37.267  0.99 98.33           C  
ATOM    752  CD  LYS J  95      13.279 -14.247  36.517  0.99 97.61           C  
ATOM    753  CE  LYS J  95      12.233 -14.445  35.442  0.99 94.96           C  
ATOM    754  NZ  LYS J  95      12.438 -15.715  34.688  0.99 91.02           N  
ATOM    755  N   ALA J  96      15.036  -9.912  37.680  1.00 98.85           N  
ATOM    756  CA  ALA J  96      15.122  -8.848  36.689  1.00 98.89           C  
ATOM    757  C   ALA J  96      14.404  -9.244  35.401  1.00 98.91           C  
ATOM    758  O   ALA J  96      14.511 -10.383  34.931  1.00 98.86           O  
ATOM    759  CB  ALA J  96      16.581  -8.515  36.392  1.00 98.84           C  
ATOM    760  N   LEU J  97      13.677  -8.277  34.825  1.00 98.94           N  
ATOM    761  CA  LEU J  97      12.999  -8.451  33.541  1.00 98.95           C  
ATOM    762  C   LEU J  97      13.451  -7.432  32.498  1.00 98.95           C  
ATOM    763  O   LEU J  97      13.334  -7.687  31.297  1.00 98.92           O  
ATOM    764  CB  LEU J  97      11.480  -8.331  33.714  1.00 98.95           C  
ATOM    765  CG  LEU J  97      10.810  -9.404  34.576  1.00 98.91           C  
ATOM    766  CD1 LEU J  97       9.337  -9.059  34.779  1.00 98.84           C  
ATOM    767  CD2 LEU J  97      10.953 -10.787  33.948  1.00 98.80           C  
ATOM    768  N   PHE J  98      13.935  -6.281  32.942  1.00 98.96           N  
ATOM    769  CA  PHE J  98      14.429  -5.232  32.057  1.00 98.97           C  
ATOM    770  C   PHE J  98      15.948  -5.334  31.994  1.00 98.94           C  
ATOM    771  O   PHE J  98      16.598  -5.670  32.989  1.00 98.86           O  
ATOM    772  CB  PHE J  98      13.992  -3.853  32.550  1.00 98.98           C  
ATOM    773  CG  PHE J  98      12.494  -3.643  32.545  1.00 98.98           C  
ATOM    774  CD1 PHE J  98      11.698  -4.147  33.570  1.00 98.92           C  
ATOM    775  CD2 PHE J  98      11.882  -2.939  31.522  1.00 98.93           C  
ATOM    776  CE1 PHE J  98      10.318  -3.951  33.571  1.00 98.90           C  
ATOM    777  CE2 PHE J  98      10.507  -2.735  31.516  1.00 98.91           C  
ATOM    778  CZ  PHE J  98       9.725  -3.242  32.543  1.00 98.93           C  
ATOM    779  N   GLY J  99      16.501  -5.056  30.821  1.00 98.86           N  
ATOM    780  CA  GLY J  99      17.908  -5.293  30.575  1.00 98.80           C  
ATOM    781  C   GLY J  99      18.788  -4.067  30.708  1.00 98.82           C  
ATOM    782  O   GLY J  99      18.707  -3.310  31.679  1.00 98.67           O  
ATOM    783  N   SER J 100      19.661  -3.872  29.725  1.00 98.76           N  
ATOM    784  CA  SER J 100      20.699  -2.850  29.782  1.00 98.74           C  
ATOM    785  C   SER J 100      20.136  -1.437  29.697  1.00 98.83           C  
ATOM    786  O   SER J 100      19.012  -1.202  29.245  1.00 98.75           O  
ATOM    787  CB  SER J 100      21.706  -3.065  28.652  1.00 98.34           C  
ATOM    788  OG  SER J 100      22.335  -4.326  28.756  1.00 91.32           O  
ATOM    789  N   TYR J 101      20.961  -0.481  30.111  1.00 98.83           N  
ATOM    790  CA  TYR J 101      20.596   0.928  30.137  1.00 98.88           C  
ATOM    791  C   TYR J 101      20.123   1.412  28.765  1.00 98.86           C  
ATOM    792  O   TYR J 101      20.857   1.306  27.774  1.00 98.81           O  
ATOM    793  CB  TYR J 101      21.808   1.742  30.597  1.00 98.89           C  
ATOM    794  CG  TYR J 101      21.613   3.242  30.597  1.00 98.89           C  
ATOM    795  CD1 TYR J 101      21.056   3.894  31.692  1.00 98.81           C  
ATOM    796  CD2 TYR J 101      21.998   4.013  29.504  1.00 98.81           C  
ATOM    797  CE1 TYR J 101      20.889   5.271  31.697  1.00 98.72           C  
ATOM    798  CE2 TYR J 101      21.831   5.392  29.497  1.00 98.72           C  
ATOM    799  CZ  TYR J 101      21.276   6.013  30.596  1.00 98.73           C  
ATOM    800  OH  TYR J 101      21.110   7.378  30.589  1.00 98.49           O  
ATOM    801  N   ARG J 102      18.896   1.950  28.724  1.00 98.89           N  
ATOM    802  CA  ARG J 102      18.314   2.502  27.497  1.00 98.90           C  
ATOM    803  C   ARG J 102      18.400   1.532  26.322  1.00 98.88           C  
ATOM    804  O   ARG J 102      18.625   1.943  25.180  1.00 98.70           O  
ATOM    805  CB  ARG J 102      18.956   3.854  27.142  1.00 98.87           C  
ATOM    806  CG  ARG J 102      18.295   5.052  27.818  1.00 98.58           C  
ATOM    807  CD  ARG J 102      18.909   6.362  27.315  1.00 98.14           C  
ATOM    808  NE  ARG J 102      18.189   7.534  27.824  1.00 97.62           N  
ATOM    809  CZ  ARG J 102      17.172   8.133  27.199  1.00 97.76           C  
ATOM    810  NH1 ARG J 102      16.736   7.691  26.019  1.00 95.66           N  
ATOM    811  NH2 ARG J 102      16.581   9.177  27.757  1.00 95.31           N  
ATOM    812  N   ASN J 103      18.214   0.239  26.586  1.00 98.83           N  
ATOM    813  CA  ASN J 103      18.266  -0.750  25.515  1.00 98.83           C  
ATOM    814  C   ASN J 103      17.114  -1.740  25.626  1.00 98.85           C  
ATOM    815  O   ASN J 103      17.259  -2.806  26.232  1.00 98.79           O  
ATOM    816  CB  ASN J 103      19.614  -1.473  25.485  1.00 98.78           C  
ATOM    817  CG  ASN J 103      19.761  -2.336  24.244  1.00 98.65           C  
ATOM    818  OD1 ASN J 103      18.789  -2.537  23.507  1.00 97.69           O  
ATOM    819  ND2 ASN J 103      20.963  -2.844  24.003  1.00 97.40           N  
ATOM    820  N   PRO J 104      15.961  -1.426  25.017  1.00 98.82           N  
ATOM    821  CA  PRO J 104      14.824  -2.353  25.093  1.00 98.82           C  
ATOM    822  C   PRO J 104      15.042  -3.662  24.344  1.00 98.85           C  
ATOM    823  O   PRO J 104      14.292  -4.617  24.583  1.00 98.76           O  
ATOM    824  CB  PRO J 104      13.658  -1.553  24.490  1.00 98.70           C  
ATOM    825  CG  PRO J 104      14.275  -0.434  23.741  1.00 98.15           C  
ATOM    826  CD  PRO J 104      15.618  -0.160  24.340  1.00 98.74           C  
ATOM    827  N   LEU J 105      16.040  -3.734  23.462  1.00 98.78           N  
ATOM    828  CA  LEU J 105      16.346  -4.997  22.785  1.00 98.77           C  
ATOM    829  C   LEU J 105      16.794  -6.079  23.760  1.00 98.74           C  
ATOM    830  O   LEU J 105      16.730  -7.268  23.431  1.00 98.50           O  
ATOM    831  CB  LEU J 105      17.432  -4.796  21.724  1.00 98.72           C  
ATOM    832  CG  LEU J 105      17.131  -3.795  20.607  1.00 98.48           C  
ATOM    833  CD1 LEU J 105      18.340  -3.676  19.685  1.00 98.24           C  
ATOM    834  CD2 LEU J 105      15.886  -4.185  19.830  1.00 98.10           C  
ATOM    835  N   THR J 106      17.239  -5.685  24.953  1.00 98.76           N  
ATOM    836  CA  THR J 106      17.734  -6.629  25.952  1.00 98.74           C  
ATOM    837  C   THR J 106      16.699  -6.988  27.015  1.00 98.75           C  
ATOM    838  O   THR J 106      17.022  -7.710  27.964  1.00 98.66           O  
ATOM    839  CB  THR J 106      19.000  -6.081  26.631  1.00 98.66           C  
ATOM    840  OG1 THR J 106      18.698  -4.848  27.298  1.00 98.50           O  
ATOM    841  CG2 THR J 106      20.104  -5.842  25.605  1.00 98.52           C  
ATOM    842  N   ASP J 107      15.458  -6.512  26.872  1.00 98.81           N  
ATOM    843  CA  ASP J 107      14.404  -6.799  27.840  1.00 98.87           C  
ATOM    844  C   ASP J 107      13.744  -8.147  27.573  1.00 98.86           C  
ATOM    845  O   ASP J 107      13.696  -8.625  26.435  1.00 98.80           O  
ATOM    846  CB  ASP J 107      13.320  -5.721  27.798  1.00 98.88           C  
ATOM    847  CG  ASP J 107      13.806  -4.359  28.243  1.00 98.88           C  
ATOM    848  OD1 ASP J 107      14.907  -4.262  28.834  1.00 98.75           O  
ATOM    849  OD2 ASP J 107      13.072  -3.374  27.999  1.00 98.74           O  
ATOM    850  N   ASP J 108      13.193  -8.740  28.634  1.00 98.90           N  
ATOM    851  CA  ASP J 108      12.355  -9.922  28.500  1.00 98.91           C  
ATOM    852  C   ASP J 108      11.124  -9.600  27.655  1.00 98.92           C  
ATOM    853  O   ASP J 108      10.563  -8.505  27.741  1.00 98.83           O  
ATOM    854  CB  ASP J 108      11.920 -10.422  29.877  1.00 98.85           C  
ATOM    855  CG  ASP J 108      11.205 -11.750  29.813  1.00 98.49           C  
ATOM    856  OD1 ASP J 108      11.899 -12.780  29.714  1.00 97.14           O  
ATOM    857  OD2 ASP J 108       9.957 -11.763  29.846  1.00 96.85           O  
ATOM    858  N   GLU J 109      10.679 -10.583  26.867  1.00 98.82           N  
ATOM    859  CA  GLU J 109       9.520 -10.378  25.995  1.00 98.79           C  
ATOM    860  C   GLU J 109       8.288  -9.906  26.767  1.00 98.84           C  
ATOM    861  O   GLU J 109       7.487  -9.115  26.254  1.00 98.62           O  
ATOM    862  CB  GLU J 109       9.203 -11.671  25.237  1.00 98.43           C  
ATOM    863  CG  GLU J 109       8.037 -11.561  24.258  0.96 89.06           C  
ATOM    864  CD  GLU J 109       8.332 -10.680  23.054  0.95 84.03           C  
ATOM    865  OE1 GLU J 109       9.523 -10.440  22.747  0.95 79.55           O  
ATOM    866  OE2 GLU J 109       7.365 -10.225  22.405  0.95 80.35           O  
ATOM    867  N   SER J 110       8.139 -10.357  28.011  1.00 98.84           N  
ATOM    868  CA  SER J 110       6.945 -10.050  28.796  1.00 98.81           C  
ATOM    869  C   SER J 110       6.800  -8.572  29.147  1.00 98.82           C  
ATOM    870  O   SER J 110       5.704  -8.146  29.518  1.00 98.57           O  
ATOM    871  CB  SER J 110       6.929 -10.877  30.082  1.00 98.68           C  
ATOM    872  OG  SER J 110       7.973 -10.495  30.961  1.00 98.23           O  
ATOM    873  N   VAL J 111       7.877  -7.793  29.046  1.00 98.89           N  
ATOM    874  CA  VAL J 111       7.820  -6.371  29.405  1.00 98.91           C  
ATOM    875  C   VAL J 111       8.052  -5.439  28.217  1.00 98.88           C  
ATOM    876  O   VAL J 111       8.180  -4.225  28.406  1.00 98.69           O  
ATOM    877  CB  VAL J 111       8.781  -6.024  30.567  1.00 98.89           C  
ATOM    878  CG1 VAL J 111       8.401  -6.809  31.822  1.00 98.75           C  
ATOM    879  CG2 VAL J 111      10.239  -6.268  30.184  1.00 98.79           C  
ATOM    880  N   LYS J 112       8.081  -5.975  26.997  1.00 98.41           N  
ATOM    881  CA  LYS J 112       8.219  -5.125  25.819  1.00 97.80           C  
ATOM    882  C   LYS J 112       7.093  -4.093  25.793  1.00 97.68           C  
ATOM    883  O   LYS J 112       5.918  -4.423  25.990  1.00 96.17           O  
ATOM    884  CB  LYS J 112       8.184  -5.949  24.530  1.00 95.97           C  
ATOM    885  CG  LYS J 112       9.308  -6.965  24.373  0.97 88.32           C  
ATOM    886  CD  LYS J 112      10.664  -6.340  24.117  0.96 85.91           C  
ATOM    887  CE  LYS J 112      11.683  -7.422  23.757  0.95 82.12           C  
ATOM    888  NZ  LYS J 112      13.067  -6.890  23.721  0.95 74.49           N  
ATOM    889  N   GLY J 113       7.451  -2.838  25.555  1.00 97.81           N  
ATOM    890  CA  GLY J 113       6.487  -1.757  25.475  1.00 97.59           C  
ATOM    891  C   GLY J 113       6.198  -1.043  26.780  1.00 98.08           C  
ATOM    892  O   GLY J 113       5.534  -0.002  26.771  1.00 97.27           O  
ATOM    893  N   GLU J 114       6.662  -1.576  27.912  1.00 98.52           N  
ATOM    894  CA  GLU J 114       6.510  -0.893  29.195  1.00 98.56           C  
ATOM    895  C   GLU J 114       7.480   0.273  29.309  1.00 98.69           C  
ATOM    896  O   GLU J 114       8.573   0.252  28.734  1.00 98.46           O  
ATOM    897  CB  GLU J 114       6.769  -1.853  30.360  1.00 98.01           C  
ATOM    898  CG  GLU J 114       5.595  -2.733  30.727  1.00 94.06           C  
ATOM    899  CD  GLU J 114       4.460  -1.986  31.411  1.00 93.41           C  
ATOM    900  OE1 GLU J 114       4.705  -0.954  32.075  1.00 88.81           O  
ATOM    901  OE2 GLU J 114       3.305  -2.437  31.282  1.00 89.82           O  
ATOM    902  N   TYR J 115       7.089   1.282  30.091  1.00 98.60           N  
ATOM    903  CA  TYR J 115       8.060   2.285  30.501  1.00 98.57           C  
ATOM    904  C   TYR J 115       9.182   1.593  31.257  1.00 98.74           C  
ATOM    905  O   TYR J 115       8.940   0.707  32.087  1.00 98.62           O  
ATOM    906  CB  TYR J 115       7.414   3.355  31.380  1.00 98.18           C  
ATOM    907  CG  TYR J 115       6.516   4.310  30.618  1.00 97.86           C  
ATOM    908  CD1 TYR J 115       7.031   5.109  29.604  1.00 96.68           C  
ATOM    909  CD2 TYR J 115       5.166   4.419  30.915  1.00 96.44           C  
ATOM    910  CE1 TYR J 115       6.218   5.990  28.901  1.00 95.57           C  
ATOM    911  CE2 TYR J 115       4.347   5.300  30.221  1.00 95.39           C  
ATOM    912  CZ  TYR J 115       4.880   6.081  29.216  1.00 95.83           C  
ATOM    913  OH  TYR J 115       4.076   6.957  28.523  1.00 93.54           O  
ATOM    914  N   ARG J 116      10.414   2.000  30.978  1.00 98.85           N  
ATOM    915  CA  ARG J 116      11.599   1.367  31.559  1.00 98.88           C  
ATOM    916  C   ARG J 116      12.154   2.137  32.753  1.00 98.90           C  
ATOM    917  O   ARG J 116      13.230   1.804  33.257  1.00 98.79           O  
ATOM    918  CB  ARG J 116      12.685   1.199  30.482  1.00 98.78           C  
ATOM    919  CG  ARG J 116      12.206   0.425  29.259  1.00 98.26           C  
ATOM    920  CD  ARG J 116      13.292   0.244  28.204  1.00 98.19           C  
ATOM    921  NE  ARG J 116      14.192  -0.862  28.553  1.00 98.25           N  
ATOM    922  CZ  ARG J 116      15.427  -0.736  29.037  1.00 98.52           C  
ATOM    923  NH1 ARG J 116      15.970   0.463  29.251  1.00 96.73           N  
ATOM    924  NH2 ARG J 116      16.126  -1.831  29.310  1.00 96.83           N  
ATOM    925  N   SER J 117      11.427   3.148  33.225  1.00 98.97           N  
ATOM    926  CA  SER J 117      11.945   4.054  34.244  1.00 98.98           C  
ATOM    927  C   SER J 117      12.385   3.340  35.513  1.00 98.98           C  
ATOM    928  O   SER J 117      11.666   2.494  36.056  1.00 98.96           O  
ATOM    929  CB  SER J 117      10.891   5.092  34.629  1.00 98.96           C  
ATOM    930  OG  SER J 117      11.400   5.967  35.630  1.00 98.78           O  
ATOM    931  N   THR J 118      13.551   3.744  35.995  1.00 98.98           N  
ATOM    932  CA  THR J 118      14.039   3.401  37.327  1.00 98.99           C  
ATOM    933  C   THR J 118      13.768   4.508  38.349  1.00 98.99           C  
ATOM    934  O   THR J 118      14.024   4.308  39.540  1.00 98.97           O  
ATOM    935  CB  THR J 118      15.546   3.133  37.278  1.00 98.97           C  
ATOM    936  OG1 THR J 118      16.185   4.238  36.628  1.00 98.69           O  
ATOM    937  CG2 THR J 118      15.846   1.851  36.511  1.00 98.74           C  
ATOM    938  N   ALA J 119      13.270   5.669  37.894  1.00 98.99           N  
ATOM    939  CA  ALA J 119      12.983   6.810  38.770  1.00 98.99           C  
ATOM    940  C   ALA J 119      14.168   7.138  39.683  1.00 98.99           C  
ATOM    941  O   ALA J 119      13.995   7.428  40.869  1.00 98.96           O  
ATOM    942  CB  ALA J 119      11.703   6.565  39.576  1.00 98.98           C  
ATOM    943  N   ASN J 120      15.378   7.096  39.133  1.00 98.95           N  
ATOM    944  CA  ASN J 120      16.582   7.065  39.966  1.00 98.94           C  
ATOM    945  C   ASN J 120      17.489   8.290  39.878  1.00 98.91           C  
ATOM    946  O   ASN J 120      18.625   8.233  40.371  1.00 98.79           O  
ATOM    947  CB  ASN J 120      17.402   5.806  39.668  1.00 98.93           C  
ATOM    948  CG  ASN J 120      18.096   5.848  38.314  1.00 98.92           C  
ATOM    949  OD1 ASN J 120      18.027   6.845  37.583  1.00 98.49           O  
ATOM    950  ND2 ASN J 120      18.789   4.762  37.979  1.00 98.38           N  
ATOM    951  N   THR J 121      17.023   9.390  39.268  1.00 98.93           N  
ATOM    952  CA  THR J 121      17.915  10.501  38.944  1.00 98.93           C  
ATOM    953  C   THR J 121      17.666  11.764  39.769  1.00 98.91           C  
ATOM    954  O   THR J 121      18.603  12.515  40.034  1.00 98.86           O  
ATOM    955  CB  THR J 121      17.837  10.796  37.439  1.00 98.92           C  
ATOM    956  OG1 THR J 121      18.034   9.576  36.723  1.00 98.79           O  
ATOM    957  CG2 THR J 121      18.878  11.814  37.004  1.00 98.87           C  
ATOM    958  N   ASN J 122      16.428  12.021  40.186  1.00 98.99           N  
ATOM    959  CA  ASN J 122      16.133  13.193  41.008  1.00 98.99           C  
ATOM    960  C   ASN J 122      14.971  12.865  41.921  1.00 98.99           C  
ATOM    961  O   ASN J 122      14.109  12.053  41.574  1.00 98.98           O  
ATOM    962  CB  ASN J 122      15.814  14.412  40.125  1.00 98.99           C  
ATOM    963  CG  ASN J 122      16.021  15.754  40.818  1.00 98.98           C  
ATOM    964  OD1 ASN J 122      16.204  15.832  42.037  1.00 96.53           O  
ATOM    965  ND2 ASN J 122      15.999  16.833  40.033  1.00 96.86           N  
ATOM    966  N   ALA J 123      14.963  13.496  43.095  1.00 98.99           N  
ATOM    967  CA  ALA J 123      13.850  13.458  44.033  1.00 98.99           C  
ATOM    968  C   ALA J 123      13.463  14.913  44.262  1.00 98.99           C  
ATOM    969  O   ALA J 123      14.129  15.643  45.004  1.00 98.97           O  
ATOM    970  CB  ALA J 123      14.253  12.767  45.331  1.00 98.98           C  
ATOM    971  N   PHE J 124      12.396  15.356  43.595  1.00 98.99           N  
ATOM    972  CA  PHE J 124      12.032  16.765  43.453  1.00 98.99           C  
ATOM    973  C   PHE J 124      10.637  16.992  44.013  1.00 98.98           C  
ATOM    974  O   PHE J 124       9.769  16.137  43.853  1.00 98.94           O  
ATOM    975  CB  PHE J 124      12.071  17.122  41.964  1.00 98.98           C  
ATOM    976  CG  PHE J 124      11.882  18.576  41.652  1.00 98.95           C  
ATOM    977  CD1 PHE J 124      12.937  19.466  41.778  1.00 98.75           C  
ATOM    978  CD2 PHE J 124      10.660  19.048  41.204  1.00 98.73           C  
ATOM    979  CE1 PHE J 124      12.772  20.807  41.470  1.00 98.41           C  
ATOM    980  CE2 PHE J 124      10.485  20.389  40.897  1.00 98.33           C  
ATOM    981  CZ  PHE J 124      11.542  21.267  41.030  1.00 98.36           C  
ATOM    982  N   VAL J 125      10.414  18.133  44.664  1.00 98.94           N  
ATOM    983  CA  VAL J 125       9.104  18.430  45.244  1.00 98.92           C  
ATOM    984  C   VAL J 125       8.446  19.569  44.481  1.00 98.92           C  
ATOM    985  O   VAL J 125       9.046  20.628  44.277  1.00 98.85           O  
ATOM    986  CB  VAL J 125       9.210  18.759  46.744  1.00 98.83           C  
ATOM    987  CG1 VAL J 125       7.865  19.232  47.295  1.00 98.46           C  
ATOM    988  CG2 VAL J 125       9.699  17.536  47.513  1.00 98.50           C  
ATOM    989  N   PHE J 126       7.200  19.360  44.061  1.00 98.91           N  
ATOM    990  CA  PHE J 126       6.429  20.371  43.340  1.00 98.92           C  
ATOM    991  C   PHE J 126       4.945  20.043  43.445  1.00 98.89           C  
ATOM    992  O   PHE J 126       4.558  18.870  43.406  1.00 98.85           O  
ATOM    993  CB  PHE J 126       6.856  20.420  41.864  1.00 98.94           C  
ATOM    994  CG  PHE J 126       6.205  21.524  41.074  1.00 98.96           C  
ATOM    995  CD1 PHE J 126       6.631  22.838  41.213  1.00 98.92           C  
ATOM    996  CD2 PHE J 126       5.170  21.247  40.197  1.00 98.93           C  
ATOM    997  CE1 PHE J 126       6.031  23.859  40.486  1.00 98.90           C  
ATOM    998  CE2 PHE J 126       4.566  22.261  39.468  1.00 98.90           C  
ATOM    999  CZ  PHE J 126       4.998  23.568  39.614  1.00 98.93           C  
ATOM   1000  N   ALA J 127       4.121  21.085  43.581  1.00 98.78           N  
ATOM   1001  CA  ALA J 127       2.663  20.938  43.599  1.00 98.72           C  
ATOM   1002  C   ALA J 127       2.199  19.911  44.635  1.00 98.63           C  
ATOM   1003  O   ALA J 127       1.250  19.155  44.404  1.00 98.32           O  
ATOM   1004  CB  ALA J 127       2.135  20.600  42.201  1.00 98.69           C  
ATOM   1005  N   GLY J 128       2.877  19.891  45.781  1.00 98.55           N  
ATOM   1006  CA  GLY J 128       2.482  19.023  46.880  1.00 98.38           C  
ATOM   1007  C   GLY J 128       2.824  17.556  46.706  1.00 98.51           C  
ATOM   1008  O   GLY J 128       2.400  16.731  47.523  1.00 98.30           O  
ATOM   1009  N   LYS J 129       3.581  17.220  45.660  1.00 98.78           N  
ATOM   1010  CA  LYS J 129       3.970  15.841  45.379  1.00 98.80           C  
ATOM   1011  C   LYS J 129       5.483  15.701  45.371  1.00 98.87           C  
ATOM   1012  O   LYS J 129       6.216  16.667  45.133  1.00 98.86           O  
ATOM   1013  CB  LYS J 129       3.428  15.379  44.024  1.00 98.69           C  
ATOM   1014  CG  LYS J 129       1.917  15.361  43.919  1.00 97.51           C  
ATOM   1015  CD  LYS J 129       1.490  14.922  42.520  1.00 94.04           C  
ATOM   1016  CE  LYS J 129      -0.013  14.995  42.337  1.00 88.50           C  
ATOM   1017  NZ  LYS J 129      -0.400  14.628  40.948  0.99 80.28           N  
ATOM   1018  N   LEU J 130       5.941  14.490  45.627  1.00 98.94           N  
ATOM   1019  CA  LEU J 130       7.340  14.108  45.449  1.00 98.96           C  
ATOM   1020  C   LEU J 130       7.474  13.451  44.081  1.00 98.97           C  
ATOM   1021  O   LEU J 130       6.724  12.525  43.760  1.00 98.95           O  
ATOM   1022  CB  LEU J 130       7.748  13.140  46.561  1.00 98.95           C  
ATOM   1023  CG  LEU J 130       9.120  12.481  46.463  1.00 98.86           C  
ATOM   1024  CD1 LEU J 130      10.230  13.519  46.528  1.00 98.78           C  
ATOM   1025  CD2 LEU J 130       9.270  11.454  47.589  1.00 98.69           C  
ATOM   1026  N   TRP J 131       8.417  13.935  43.267  1.00 98.99           N  
ATOM   1027  CA  TRP J 131       8.632  13.475  41.900  1.00 98.99           C  
ATOM   1028  C   TRP J 131       9.950  12.711  41.860  1.00 98.99           C  
ATOM   1029  O   TRP J 131      11.013  13.273  42.141  1.00 98.97           O  
ATOM   1030  CB  TRP J 131       8.682  14.668  40.930  1.00 98.99           C  
ATOM   1031  CG  TRP J 131       7.456  15.541  40.937  1.00 98.98           C  
ATOM   1032  CD1 TRP J 131       6.929  16.212  42.006  1.00 98.93           C  
ATOM   1033  CD2 TRP J 131       6.612  15.852  39.825  1.00 98.94           C  
ATOM   1034  NE1 TRP J 131       5.803  16.914  41.623  1.00 98.79           N  
ATOM   1035  CE2 TRP J 131       5.592  16.714  40.290  1.00 98.86           C  
ATOM   1036  CE3 TRP J 131       6.625  15.492  38.474  1.00 98.79           C  
ATOM   1037  CZ2 TRP J 131       4.581  17.201  39.451  1.00 98.63           C  
ATOM   1038  CZ3 TRP J 131       5.624  15.983  37.640  1.00 98.40           C  
ATOM   1039  CH2 TRP J 131       4.623  16.828  38.132  1.00 98.36           C  
ATOM   1040  N   ALA J 132       9.866  11.430  41.533  1.00 98.99           N  
ATOM   1041  CA  ALA J 132      11.041  10.575  41.370  1.00 98.99           C  
ATOM   1042  C   ALA J 132      11.261  10.422  39.869  1.00 99.00           C  
ATOM   1043  O   ALA J 132      10.445   9.812  39.163  1.00 98.98           O  
ATOM   1044  CB  ALA J 132      10.821   9.233  42.062  1.00 98.98           C  
ATOM   1045  N   MET J 133      12.353  10.995  39.372  1.00 98.99           N  
ATOM   1046  CA  MET J 133      12.483  11.304  37.955  1.00 98.99           C  
ATOM   1047  C   MET J 133      13.561  10.499  37.244  1.00 98.99           C  
ATOM   1048  O   MET J 133      14.609  10.182  37.817  1.00 98.98           O  
ATOM   1049  CB  MET J 133      12.773  12.796  37.801  1.00 98.99           C  
ATOM   1050  CG  MET J 133      11.638  13.661  38.327  1.00 98.88           C  
ATOM   1051  SD  MET J 133      11.993  15.414  38.179  1.00 98.71           S  
ATOM   1052  CE  MET J 133      10.321  16.038  37.962  1.00 97.62           C  
ATOM   1053  N   LYS J 134      13.296  10.198  35.959  1.00 98.99           N  
ATOM   1054  CA  LYS J 134      14.235   9.532  35.058  1.00 98.99           C  
ATOM   1055  C   LYS J 134      13.880   9.957  33.643  1.00 98.98           C  
ATOM   1056  O   LYS J 134      12.734   9.817  33.214  1.00 98.93           O  
ATOM   1057  CB  LYS J 134      14.134   8.009  35.197  1.00 98.95           C  
ATOM   1058  CG  LYS J 134      15.154   7.223  34.361  1.00 98.65           C  
ATOM   1059  CD  LYS J 134      16.558   7.325  34.942  1.00 98.01           C  
ATOM   1060  CE  LYS J 134      17.530   6.391  34.233  1.00 97.51           C  
ATOM   1061  NZ  LYS J 134      18.888   6.450  34.855  1.00 96.71           N  
ATOM   1062  N   GLU J 135      14.862  10.446  32.903  1.00 98.98           N  
ATOM   1063  CA  GLU J 135      14.590  11.180  31.668  1.00 98.97           C  
ATOM   1064  C   GLU J 135      14.114  10.333  30.483  1.00 98.96           C  
ATOM   1065  O   GLU J 135      13.848  10.888  29.414  1.00 98.82           O  
ATOM   1066  CB  GLU J 135      15.820  12.010  31.276  1.00 98.87           C  
ATOM   1067  CG  GLU J 135      17.010  11.172  30.835  1.00 98.27           C  
ATOM   1068  CD  GLU J 135      18.331  11.905  30.982  1.00 98.49           C  
ATOM   1069  OE1 GLU J 135      18.565  12.508  32.058  1.00 97.19           O  
ATOM   1070  OE2 GLU J 135      19.142  11.879  30.033  1.00 97.37           O  
ATOM   1071  N   ASP J 136      13.983   9.012  30.652  1.00 98.97           N  
ATOM   1072  CA  ASP J 136      13.490   8.149  29.575  1.00 98.96           C  
ATOM   1073  C   ASP J 136      11.986   7.880  29.640  1.00 98.96           C  
ATOM   1074  O   ASP J 136      11.467   7.121  28.811  1.00 98.88           O  
ATOM   1075  CB  ASP J 136      14.267   6.823  29.536  1.00 98.90           C  
ATOM   1076  CG  ASP J 136      14.062   5.946  30.766  1.00 98.72           C  
ATOM   1077  OD1 ASP J 136      13.327   6.339  31.705  1.00 98.26           O  
ATOM   1078  OD2 ASP J 136      14.660   4.846  30.792  1.00 97.89           O  
ATOM   1079  N   SER J 137      11.295   8.479  30.594  1.00 98.96           N  
ATOM   1080  CA  SER J 137       9.906   8.134  30.910  1.00 98.96           C  
ATOM   1081  C   SER J 137       9.205   9.331  31.541  1.00 98.98           C  
ATOM   1082  O   SER J 137       9.865  10.298  31.936  1.00 98.95           O  
ATOM   1083  CB  SER J 137       9.857   6.983  31.926  1.00 98.88           C  
ATOM   1084  OG  SER J 137      10.490   5.805  31.463  1.00 97.73           O  
ATOM   1085  N   PRO J 138       7.880   9.271  31.710  1.00 98.98           N  
ATOM   1086  CA  PRO J 138       7.226  10.242  32.589  1.00 98.98           C  
ATOM   1087  C   PRO J 138       7.781  10.138  34.007  1.00 98.99           C  
ATOM   1088  O   PRO J 138       8.325   9.100  34.404  1.00 98.97           O  
ATOM   1089  CB  PRO J 138       5.748   9.823  32.554  1.00 98.91           C  
ATOM   1090  CG  PRO J 138       5.606   9.010  31.303  1.00 97.81           C  
ATOM   1091  CD  PRO J 138       6.918   8.300  31.147  1.00 98.83           C  
ATOM   1092  N   SER J 139       7.628  11.202  34.781  1.00 98.97           N  
ATOM   1093  CA  SER J 139       8.040  11.165  36.180  1.00 98.97           C  
ATOM   1094  C   SER J 139       7.101  10.292  36.996  1.00 98.98           C  
ATOM   1095  O   SER J 139       5.887  10.277  36.768  1.00 98.92           O  
ATOM   1096  CB  SER J 139       8.049  12.569  36.780  1.00 98.80           C  
ATOM   1097  OG  SER J 139       9.014  13.379  36.145  1.00 93.13           O  
ATOM   1098  N   LEU J 140       7.667   9.601  37.972  1.00 98.99           N  
ATOM   1099  CA  LEU J 140       6.871   8.897  38.972  1.00 98.99           C  
ATOM   1100  C   LEU J 140       6.559   9.868  40.102  1.00 98.99           C  
ATOM   1101  O   LEU J 140       7.458  10.557  40.586  1.00 98.98           O  
ATOM   1102  CB  LEU J 140       7.659   7.707  39.520  1.00 98.98           C  
ATOM   1103  CG  LEU J 140       6.855   6.685  40.321  1.00 98.85           C  
ATOM   1104  CD1 LEU J 140       6.060   5.789  39.381  1.00 98.68           C  
ATOM   1105  CD2 LEU J 140       7.785   5.859  41.204  1.00 98.61           C  
ATOM   1106  N   THR J 141       5.304   9.935  40.531  1.00 98.98           N  
ATOM   1107  CA  THR J 141       4.966  10.766  41.681  1.00 98.97           C  
ATOM   1108  C   THR J 141       4.675   9.917  42.907  1.00 98.98           C  
ATOM   1109  O   THR J 141       4.223   8.767  42.817  1.00 98.94           O  
ATOM   1110  CB  THR J 141       3.807  11.738  41.405  1.00 98.89           C  
ATOM   1111  OG1 THR J 141       2.644  11.024  40.983  1.00 97.56           O  
ATOM   1112  CG2 THR J 141       4.203  12.759  40.350  1.00 97.62           C  
ATOM   1113  N   MET J 142       4.966  10.517  44.053  1.00 98.96           N  
ATOM   1114  CA  MET J 142       4.840   9.881  45.355  1.00 98.97           C  
ATOM   1115  C   MET J 142       4.269  10.892  46.342  1.00 98.95           C  
ATOM   1116  O   MET J 142       4.268  12.101  46.097  1.00 98.92           O  
ATOM   1117  CB  MET J 142       6.212   9.384  45.848  1.00 98.98           C  
ATOM   1118  CG  MET J 142       6.938   8.465  44.877  1.00 98.95           C  
ATOM   1119  SD  MET J 142       8.653   8.121  45.343  1.00 98.91           S  
ATOM   1120  CE  MET J 142       8.436   7.151  46.825  1.00 98.60           C  
ATOM   1121  N   ASP J 143       3.793  10.387  47.471  1.00 98.87           N  
ATOM   1122  CA  ASP J 143       3.341  11.221  48.579  1.00 98.82           C  
ATOM   1123  C   ASP J 143       4.572  11.627  49.395  1.00 98.84           C  
ATOM   1124  O   ASP J 143       5.276  10.756  49.907  1.00 98.77           O  
ATOM   1125  CB  ASP J 143       2.348  10.426  49.430  1.00 98.68           C  
ATOM   1126  CG  ASP J 143       1.739  11.234  50.558  1.00 98.23           C  
ATOM   1127  OD1 ASP J 143       2.492  11.888  51.309  1.00 96.75           O  
ATOM   1128  OD2 ASP J 143       0.501  11.195  50.711  1.00 95.95           O  
ATOM   1129  N   PRO J 144       4.857  12.931  49.539  1.00 98.84           N  
ATOM   1130  CA  PRO J 144       6.087  13.312  50.246  1.00 98.79           C  
ATOM   1131  C   PRO J 144       6.057  13.030  51.745  1.00 98.76           C  
ATOM   1132  O   PRO J 144       7.121  12.976  52.374  1.00 98.59           O  
ATOM   1133  CB  PRO J 144       6.211  14.814  49.966  1.00 98.60           C  
ATOM   1134  CG  PRO J 144       4.811  15.261  49.700  1.00 97.97           C  
ATOM   1135  CD  PRO J 144       4.145  14.104  48.999  1.00 98.66           C  
ATOM   1136  N   ALA J 145       4.875  12.867  52.328  1.00 98.63           N  
ATOM   1137  CA  ALA J 145       4.758  12.589  53.759  1.00 98.51           C  
ATOM   1138  C   ALA J 145       4.875  11.096  54.051  1.00 98.58           C  
ATOM   1139  O   ALA J 145       5.675  10.685  54.895  1.00 98.38           O  
ATOM   1140  CB  ALA J 145       3.443  13.147  54.306  1.00 98.10           C  
ATOM   1141  N   THR J 146       4.079  10.269  53.371  1.00 98.54           N  
ATOM   1142  CA  THR J 146       4.118   8.821  53.597  1.00 98.49           C  
ATOM   1143  C   THR J 146       5.185   8.116  52.770  1.00 98.61           C  
ATOM   1144  O   THR J 146       5.599   7.007  53.119  1.00 98.56           O  
ATOM   1145  CB  THR J 146       2.769   8.167  53.276  1.00 98.29           C  
ATOM   1146  OG1 THR J 146       2.526   8.227  51.867  1.00 97.86           O  
ATOM   1147  CG2 THR J 146       1.630   8.849  54.026  1.00 97.91           C  
ATOM   1148  N   MET J 147       5.604   8.739  51.678  1.00 98.85           N  
ATOM   1149  CA  MET J 147       6.505   8.171  50.678  1.00 98.89           C  
ATOM   1150  C   MET J 147       5.932   6.937  49.982  1.00 98.92           C  
ATOM   1151  O   MET J 147       6.671   6.137  49.408  1.00 98.86           O  
ATOM   1152  CB  MET J 147       7.914   7.950  51.246  1.00 98.77           C  
ATOM   1153  CG  MET J 147       8.562   9.288  51.604  1.00 97.88           C  
ATOM   1154  SD  MET J 147      10.204   9.163  52.315  1.00 98.04           S  
ATOM   1155  CE  MET J 147      11.133   8.537  50.924  1.00 95.84           C  
ATOM   1156  N   GLU J 148       4.600   6.806  49.994  1.00 98.87           N  
ATOM   1157  CA  GLU J 148       3.916   5.843  49.136  1.00 98.85           C  
ATOM   1158  C   GLU J 148       3.989   6.317  47.687  1.00 98.92           C  
ATOM   1159  O   GLU J 148       3.973   7.524  47.415  1.00 98.89           O  
ATOM   1160  CB  GLU J 148       2.452   5.690  49.546  1.00 98.63           C  
ATOM   1161  CG  GLU J 148       2.256   5.038  50.903  0.99 91.70           C  
ATOM   1162  CD  GLU J 148       0.796   4.952  51.317  0.97 83.32           C  
ATOM   1163  OE1 GLU J 148      -0.092   5.293  50.509  0.97 78.52           O  
ATOM   1164  OE2 GLU J 148       0.538   4.530  52.463  0.97 81.47           O  
ATOM   1165  N   THR J 149       4.042   5.377  46.751  1.00 98.94           N  
ATOM   1166  CA  THR J 149       4.068   5.693  45.327  1.00 98.95           C  
ATOM   1167  C   THR J 149       2.656   5.832  44.778  1.00 98.93           C  
ATOM   1168  O   THR J 149       1.793   4.991  45.047  1.00 98.82           O  
ATOM   1169  CB  THR J 149       4.822   4.600  44.558  1.00 98.93           C  
ATOM   1170  OG1 THR J 149       6.192   4.587  44.986  1.00 98.65           O  
ATOM   1171  CG2 THR J 149       4.765   4.841  43.056  1.00 98.70           C  
ATOM   1172  N   PHE J 150       2.427   6.886  43.986  1.00 98.93           N  
ATOM   1173  CA  PHE J 150       1.168   7.043  43.265  1.00 98.89           C  
ATOM   1174  C   PHE J 150       1.245   6.361  41.898  1.00 98.84           C  
ATOM   1175  O   PHE J 150       0.491   5.431  41.615  1.00 98.39           O  
ATOM   1176  CB  PHE J 150       0.813   8.524  43.105  1.00 98.79           C  
ATOM   1177  CG  PHE J 150       0.576   9.252  44.405  1.00 98.69           C  
ATOM   1178  CD1 PHE J 150      -0.184   8.683  45.416  1.00 98.31           C  
ATOM   1179  CD2 PHE J 150       1.095  10.524  44.603  1.00 98.24           C  
ATOM   1180  CE1 PHE J 150      -0.418   9.367  46.605  1.00 97.81           C  
ATOM   1181  CE2 PHE J 150       0.865  11.215  45.784  1.00 97.83           C  
ATOM   1182  CZ  PHE J 150       0.109  10.632  46.787  1.00 97.89           C  
ATOM   1183  N   GLY J 151       2.142   6.815  41.042  1.00 98.72           N  
ATOM   1184  CA  GLY J 151       2.280   6.285  39.697  1.00 98.67           C  
ATOM   1185  C   GLY J 151       2.865   7.330  38.772  1.00 98.85           C  
ATOM   1186  O   GLY J 151       3.245   8.417  39.207  1.00 98.75           O  
ATOM   1187  N   PHE J 152       2.939   7.000  37.486  1.00 98.88           N  
ATOM   1188  CA  PHE J 152       3.497   7.938  36.516  1.00 98.87           C  
ATOM   1189  C   PHE J 152       2.578   9.132  36.313  1.00 98.86           C  
ATOM   1190  O   PHE J 152       1.352   8.996  36.242  1.00 98.72           O  
ATOM   1191  CB  PHE J 152       3.769   7.253  35.177  1.00 98.79           C  
ATOM   1192  CG  PHE J 152       4.950   6.319  35.207  1.00 98.69           C  
ATOM   1193  CD1 PHE J 152       6.211   6.784  35.543  1.00 98.13           C  
ATOM   1194  CD2 PHE J 152       4.804   4.977  34.886  1.00 98.08           C  
ATOM   1195  CE1 PHE J 152       7.308   5.934  35.566  1.00 97.62           C  
ATOM   1196  CE2 PHE J 152       5.893   4.117  34.904  1.00 97.59           C  
ATOM   1197  CZ  PHE J 152       7.144   4.596  35.246  1.00 97.78           C  
ATOM   1198  N   GLU J 153       3.189  10.316  36.191  1.00 98.94           N  
ATOM   1199  CA  GLU J 153       2.461  11.566  36.027  1.00 98.95           C  
ATOM   1200  C   GLU J 153       2.296  11.882  34.546  1.00 98.96           C  
ATOM   1201  O   GLU J 153       3.265  12.180  33.847  1.00 98.89           O  
ATOM   1202  CB  GLU J 153       3.202  12.700  36.738  1.00 98.89           C  
ATOM   1203  CG  GLU J 153       2.502  14.051  36.621  1.00 98.38           C  
ATOM   1204  CD  GLU J 153       1.119  14.043  37.247  1.00 97.89           C  
ATOM   1205  OE1 GLU J 153       1.016  13.786  38.468  1.00 95.36           O  
ATOM   1206  OE2 GLU J 153       0.130  14.276  36.517  1.00 95.49           O  
ATOM   1207  N   LYS J 154       1.044  11.826  34.078  1.00 98.86           N  
ATOM   1208  CA  LYS J 154       0.700  12.154  32.696  1.00 98.81           C  
ATOM   1209  C   LYS J 154      -0.234  13.360  32.611  1.00 98.88           C  
ATOM   1210  O   LYS J 154      -0.767  13.652  31.537  1.00 98.66           O  
ATOM   1211  CB  LYS J 154       0.066  10.940  32.006  1.00 98.24           C  
ATOM   1212  CG  LYS J 154       0.978   9.717  31.908  0.99 95.51           C  
ATOM   1213  CD  LYS J 154       2.051   9.884  30.843  0.99 91.60           C  
ATOM   1214  CE  LYS J 154       1.465   9.806  29.442  0.99 85.54           C  
ATOM   1215  NZ  LYS J 154       2.516   9.930  28.397  0.98 77.92           N  
ATOM   1216  N   PHE J 155      -0.437  14.054  33.719  1.00 98.85           N  
ATOM   1217  CA  PHE J 155      -1.230  15.287  33.763  1.00 98.87           C  
ATOM   1218  C   PHE J 155      -2.648  15.041  33.251  1.00 98.76           C  
ATOM   1219  O   PHE J 155      -3.142  15.736  32.360  1.00 98.16           O  
ATOM   1220  CB  PHE J 155      -0.510  16.418  33.007  1.00 98.88           C  
ATOM   1221  CG  PHE J 155       0.904  16.604  33.486  1.00 98.91           C  
ATOM   1222  CD1 PHE J 155       1.162  17.270  34.673  1.00 98.81           C  
ATOM   1223  CD2 PHE J 155       1.968  16.075  32.776  1.00 98.82           C  
ATOM   1224  CE1 PHE J 155       2.464  17.417  35.140  1.00 98.74           C  
ATOM   1225  CE2 PHE J 155       3.273  16.216  33.235  1.00 98.76           C  
ATOM   1226  CZ  PHE J 155       3.516  16.889  34.419  1.00 98.79           C  
ATOM   1227  N   GLY J 156      -3.296  14.034  33.816  1.00 98.45           N  
ATOM   1228  CA  GLY J 156      -4.655  13.700  33.430  1.00 98.15           C  
ATOM   1229  C   GLY J 156      -4.785  13.228  31.995  1.00 98.27           C  
ATOM   1230  O   GLY J 156      -5.849  13.362  31.392  1.00 96.87           O  
ATOM   1231  N   GLY J 157      -3.709  12.688  31.443  1.00 98.19           N  
ATOM   1232  CA  GLY J 157      -3.689  12.220  30.065  1.00 98.09           C  
ATOM   1233  C   GLY J 157      -3.355  13.286  29.043  1.00 98.48           C  
ATOM   1234  O   GLY J 157      -3.328  12.999  27.841  1.00 97.71           O  
ATOM   1235  N   LYS J 158      -3.079  14.512  29.487  1.00 98.81           N  
ATOM   1236  CA  LYS J 158      -2.832  15.619  28.566  1.00 98.80           C  
ATOM   1237  C   LYS J 158      -1.417  15.627  27.993  1.00 98.86           C  
ATOM   1238  O   LYS J 158      -1.183  16.230  26.945  1.00 98.61           O  
ATOM   1239  CB  LYS J 158      -3.129  16.950  29.253  1.00 98.49           C  
ATOM   1240  CG  LYS J 158      -4.602  17.130  29.591  0.98 94.82           C  
ATOM   1241  CD  LYS J 158      -4.870  18.452  30.291  0.97 88.12           C  
ATOM   1242  CE  LYS J 158      -6.349  18.605  30.604  0.96 81.17           C  
ATOM   1243  NZ  LYS J 158      -6.628  19.870  31.328  0.96 71.24           N  
ATOM   1244  N   MET J 159      -0.470  14.969  28.653  1.00 98.89           N  
ATOM   1245  CA  MET J 159       0.898  14.902  28.148  1.00 98.87           C  
ATOM   1246  C   MET J 159       0.980  13.835  27.062  1.00 98.79           C  
ATOM   1247  O   MET J 159       0.663  12.668  27.316  1.00 98.20           O  
ATOM   1248  CB  MET J 159       1.876  14.573  29.276  1.00 98.71           C  
ATOM   1249  CG  MET J 159       3.334  14.667  28.866  1.00 97.97           C  
ATOM   1250  SD  MET J 159       4.462  14.268  30.217  1.00 97.83           S  
ATOM   1251  CE  MET J 159       4.835  12.575  29.839  1.00 96.04           C  
ATOM   1252  N   THR J 160       1.398  14.228  25.845  1.00 98.89           N  
ATOM   1253  CA  THR J 160       1.541  13.265  24.756  1.00 98.83           C  
ATOM   1254  C   THR J 160       2.992  12.860  24.506  1.00 98.84           C  
ATOM   1255  O   THR J 160       3.232  11.810  23.906  1.00 98.41           O  
ATOM   1256  CB  THR J 160       0.916  13.781  23.450  1.00 98.40           C  
ATOM   1257  OG1 THR J 160       1.657  14.895  22.943  1.00 96.43           O  
ATOM   1258  CG2 THR J 160      -0.538  14.192  23.660  1.00 96.75           C  
ATOM   1259  N   GLY J 161       3.956  13.666  24.942  1.00 98.94           N  
ATOM   1260  CA  GLY J 161       5.348  13.255  24.856  1.00 98.94           C  
ATOM   1261  C   GLY J 161       5.600  12.022  25.707  1.00 98.95           C  
ATOM   1262  O   GLY J 161       4.969  11.825  26.747  1.00 98.85           O  
ATOM   1263  N   GLN J 162       6.545  11.190  25.269  1.00 98.95           N  
ATOM   1264  CA  GLN J 162       6.819   9.933  25.967  1.00 98.94           C  
ATOM   1265  C   GLN J 162       7.704  10.098  27.195  1.00 98.95           C  
ATOM   1266  O   GLN J 162       7.787   9.171  28.013  1.00 98.90           O  
ATOM   1267  CB  GLN J 162       7.474   8.936  25.014  1.00 98.84           C  
ATOM   1268  CG  GLN J 162       6.563   8.484  23.888  1.00 97.72           C  
ATOM   1269  CD  GLN J 162       7.180   7.393  23.034  1.00 96.29           C  
ATOM   1270  OE1 GLN J 162       8.164   6.758  23.422  1.00 92.66           O  
ATOM   1271  NE2 GLN J 162       6.599   7.161  21.864  1.00 91.05           N  
ATOM   1272  N   THR J 163       8.363  11.242  27.321  1.00 98.98           N  
ATOM   1273  CA  THR J 163       9.423  11.410  28.310  1.00 98.99           C  
ATOM   1274  C   THR J 163       9.308  12.739  29.037  1.00 98.99           C  
ATOM   1275  O   THR J 163       8.643  13.675  28.581  1.00 98.99           O  
ATOM   1276  CB  THR J 163      10.810  11.324  27.644  1.00 98.98           C  
ATOM   1277  OG1 THR J 163      10.961  12.420  26.732  1.00 98.90           O  
ATOM   1278  CG2 THR J 163      10.993  10.013  26.889  1.00 98.91           C  
ATOM   1279  N   PHE J 164       9.991  12.810  30.180  1.00 98.99           N  
ATOM   1280  CA  PHE J 164       9.974  13.997  31.033  1.00 99.00           C  
ATOM   1281  C   PHE J 164      11.318  14.072  31.748  1.00 99.00           C  
ATOM   1282  O   PHE J 164      11.825  13.061  32.244  1.00 98.99           O  
ATOM   1283  CB  PHE J 164       8.808  13.915  32.024  1.00 99.00           C  
ATOM   1284  CG  PHE J 164       8.418  15.228  32.663  1.00 98.99           C  
ATOM   1285  CD1 PHE J 164       9.062  15.691  33.801  1.00 98.98           C  
ATOM   1286  CD2 PHE J 164       7.382  15.984  32.135  1.00 98.98           C  
ATOM   1287  CE1 PHE J 164       8.684  16.887  34.398  1.00 98.97           C  
ATOM   1288  CE2 PHE J 164       6.997  17.182  32.725  1.00 98.97           C  
ATOM   1289  CZ  PHE J 164       7.649  17.633  33.858  1.00 98.97           C  
ATOM   1290  N   THR J 165      11.894  15.263  31.786  1.00 98.99           N  
ATOM   1291  CA  THR J 165      13.240  15.478  32.322  1.00 99.00           C  
ATOM   1292  C   THR J 165      13.376  15.072  33.790  1.00 99.00           C  
ATOM   1293  O   THR J 165      12.399  15.029  34.541  1.00 98.99           O  
ATOM   1294  CB  THR J 165      13.623  16.960  32.184  1.00 98.99           C  
ATOM   1295  OG1 THR J 165      14.999  17.147  32.522  1.00 98.85           O  
ATOM   1296  CG2 THR J 165      12.759  17.845  33.089  1.00 98.88           C  
ATOM   1297  N   ALA J 166      14.624  14.833  34.196  1.00 98.99           N  
ATOM   1298  CA  ALA J 166      14.973  14.717  35.609  1.00 98.99           C  
ATOM   1299  C   ALA J 166      15.564  16.010  36.174  1.00 98.99           C  
ATOM   1300  O   ALA J 166      15.978  16.039  37.338  1.00 98.97           O  
ATOM   1301  CB  ALA J 166      15.942  13.556  35.822  1.00 98.97           C  
ATOM   1302  N   HIS J 167      15.593  17.090  35.365  1.00 98.99           N  
ATOM   1303  CA  HIS J 167      16.133  18.385  35.791  1.00 98.99           C  
ATOM   1304  C   HIS J 167      15.123  19.515  35.602  1.00 98.99           C  
ATOM   1305  O   HIS J 167      15.412  20.501  34.918  1.00 98.97           O  
ATOM   1306  CB  HIS J 167      17.442  18.683  35.043  1.00 98.98           C  
ATOM   1307  CG  HIS J 167      18.635  18.067  35.700  1.00 98.97           C  
ATOM   1308  ND1 HIS J 167      19.147  18.544  36.889  1.00 98.67           N  
ATOM   1309  CD2 HIS J 167      19.406  17.014  35.348  1.00 98.68           C  
ATOM   1310  CE1 HIS J 167      20.191  17.805  37.234  1.00 98.53           C  
ATOM   1311  NE2 HIS J 167      20.367  16.871  36.319  1.00 98.57           N  
ATOM   1312  N   PRO J 168      13.941  19.412  36.212  1.00 98.99           N  
ATOM   1313  CA  PRO J 168      12.972  20.496  36.079  1.00 98.98           C  
ATOM   1314  C   PRO J 168      13.486  21.769  36.739  1.00 98.99           C  
ATOM   1315  O   PRO J 168      14.317  21.723  37.656  1.00 98.93           O  
ATOM   1316  CB  PRO J 168      11.743  19.965  36.820  1.00 98.80           C  
ATOM   1317  CG  PRO J 168      12.331  19.083  37.882  1.00 96.79           C  
ATOM   1318  CD  PRO J 168      13.501  18.405  37.205  1.00 98.88           C  
ATOM   1319  N   LYS J 169      12.981  22.908  36.271  1.00 98.99           N  
ATOM   1320  CA  LYS J 169      13.276  24.213  36.848  1.00 98.99           C  
ATOM   1321  C   LYS J 169      11.960  24.856  37.244  1.00 98.99           C  
ATOM   1322  O   LYS J 169      10.955  24.696  36.552  1.00 98.95           O  
ATOM   1323  CB  LYS J 169      14.000  25.104  35.832  1.00 98.96           C  
ATOM   1324  CG  LYS J 169      15.235  24.486  35.163  1.00 98.62           C  
ATOM   1325  CD  LYS J 169      16.375  24.274  36.139  1.00 98.22           C  
ATOM   1326  CE  LYS J 169      17.686  23.904  35.434  1.00 97.86           C  
ATOM   1327  NZ  LYS J 169      17.741  22.473  35.027  1.00 97.93           N  
ATOM   1328  N   VAL J 170      11.959  25.602  38.343  1.00 98.99           N  
ATOM   1329  CA  VAL J 170      10.780  26.371  38.741  1.00 98.99           C  
ATOM   1330  C   VAL J 170      11.052  27.845  38.479  1.00 98.99           C  
ATOM   1331  O   VAL J 170      12.009  28.416  39.003  1.00 98.97           O  
ATOM   1332  CB  VAL J 170      10.389  26.118  40.207  1.00 98.98           C  
ATOM   1333  CG1 VAL J 170       9.226  27.030  40.611  1.00 98.89           C  
ATOM   1334  CG2 VAL J 170      10.007  24.654  40.405  1.00 98.89           C  
ATOM   1335  N   ASP J 171      10.217  28.454  37.641  1.00 98.98           N  
ATOM   1336  CA  ASP J 171      10.291  29.870  37.306  1.00 98.98           C  
ATOM   1337  C   ASP J 171       9.848  30.677  38.528  1.00 98.98           C  
ATOM   1338  O   ASP J 171       8.685  30.584  38.934  1.00 98.92           O  
ATOM   1339  CB  ASP J 171       9.373  30.127  36.108  1.00 98.94           C  
ATOM   1340  CG  ASP J 171       9.297  31.578  35.672  1.00 98.71           C  
ATOM   1341  OD1 ASP J 171       9.811  32.473  36.376  1.00 97.64           O  
ATOM   1342  OD2 ASP J 171       8.682  31.826  34.609  1.00 97.31           O  
ATOM   1343  N   PRO J 172      10.751  31.478  39.118  1.00 98.94           N  
ATOM   1344  CA  PRO J 172      10.361  32.188  40.346  1.00 98.89           C  
ATOM   1345  C   PRO J 172       9.332  33.284  40.113  1.00 98.83           C  
ATOM   1346  O   PRO J 172       8.692  33.722  41.076  1.00 98.42           O  
ATOM   1347  CB  PRO J 172      11.684  32.773  40.845  1.00 98.77           C  
ATOM   1348  CG  PRO J 172      12.510  32.924  39.612  1.00 98.28           C  
ATOM   1349  CD  PRO J 172      12.148  31.746  38.742  1.00 98.86           C  
ATOM   1350  N   LEU J 173       9.173  33.735  38.865  1.00 98.75           N  
ATOM   1351  CA  LEU J 173       8.234  34.818  38.578  1.00 98.60           C  
ATOM   1352  C   LEU J 173       6.794  34.331  38.473  1.00 98.59           C  
ATOM   1353  O   LEU J 173       5.862  35.103  38.721  1.00 98.05           O  
ATOM   1354  CB  LEU J 173       8.631  35.538  37.287  1.00 98.25           C  
ATOM   1355  CG  LEU J 173      10.046  36.120  37.265  1.00 95.99           C  
ATOM   1356  CD1 LEU J 173      10.317  36.809  35.935  1.00 94.60           C  
ATOM   1357  CD2 LEU J 173      10.263  37.082  38.426  1.00 93.88           C  
ATOM   1358  N   THR J 174       6.595  33.073  38.099  1.00 98.80           N  
ATOM   1359  CA  THR J 174       5.255  32.508  37.921  1.00 98.77           C  
ATOM   1360  C   THR J 174       4.960  31.330  38.836  1.00 98.81           C  
ATOM   1361  O   THR J 174       3.791  30.990  39.047  1.00 98.63           O  
ATOM   1362  CB  THR J 174       5.055  32.025  36.478  1.00 98.60           C  
ATOM   1363  OG1 THR J 174       5.964  30.949  36.212  1.00 97.93           O  
ATOM   1364  CG2 THR J 174       5.284  33.152  35.479  1.00 97.93           C  
ATOM   1365  N   GLY J 175       5.996  30.687  39.356  1.00 98.90           N  
ATOM   1366  CA  GLY J 175       5.833  29.439  40.082  1.00 98.91           C  
ATOM   1367  C   GLY J 175       5.668  28.218  39.200  1.00 98.95           C  
ATOM   1368  O   GLY J 175       5.479  27.114  39.718  1.00 98.92           O  
ATOM   1369  N   ASN J 176       5.736  28.395  37.874  1.00 98.97           N  
ATOM   1370  CA  ASN J 176       5.573  27.265  36.960  1.00 98.98           C  
ATOM   1371  C   ASN J 176       6.807  26.375  36.959  1.00 98.99           C  
ATOM   1372  O   ASN J 176       7.938  26.860  37.036  1.00 98.97           O  
ATOM   1373  CB  ASN J 176       5.344  27.739  35.525  1.00 98.95           C  
ATOM   1374  CG  ASN J 176       4.024  28.451  35.317  1.00 98.80           C  
ATOM   1375  OD1 ASN J 176       3.135  28.421  36.169  1.00 96.61           O  
ATOM   1376  ND2 ASN J 176       3.890  29.088  34.157  1.00 96.17           N  
ATOM   1377  N   MET J 177       6.587  25.072  36.827  1.00 98.99           N  
ATOM   1378  CA  MET J 177       7.666  24.148  36.499  1.00 98.99           C  
ATOM   1379  C   MET J 177       7.905  24.195  34.995  1.00 98.99           C  
ATOM   1380  O   MET J 177       6.958  24.110  34.206  1.00 98.98           O  
ATOM   1381  CB  MET J 177       7.314  22.722  36.926  1.00 98.98           C  
ATOM   1382  CG  MET J 177       8.384  21.700  36.554  1.00 98.80           C  
ATOM   1383  SD  MET J 177       7.804  19.992  36.628  1.00 98.53           S  
ATOM   1384  CE  MET J 177       7.682  19.729  38.382  1.00 95.87           C  
ATOM   1385  N   VAL J 178       9.171  24.336  34.593  1.00 99.00           N  
ATOM   1386  CA  VAL J 178       9.586  24.295  33.194  1.00 99.00           C  
ATOM   1387  C   VAL J 178      10.392  23.019  33.003  1.00 99.00           C  
ATOM   1388  O   VAL J 178      11.309  22.727  33.783  1.00 98.99           O  
ATOM   1389  CB  VAL J 178      10.418  25.535  32.817  1.00 98.99           C  
ATOM   1390  CG1 VAL J 178      10.754  25.524  31.329  1.00 98.93           C  
ATOM   1391  CG2 VAL J 178       9.682  26.818  33.200  1.00 98.95           C  
ATOM   1392  N   ALA J 179      10.056  22.249  31.970  1.00 99.00           N  
ATOM   1393  CA  ALA J 179      10.656  20.941  31.750  1.00 99.00           C  
ATOM   1394  C   ALA J 179      10.764  20.653  30.265  1.00 99.00           C  
ATOM   1395  O   ALA J 179      10.058  21.249  29.449  1.00 98.99           O  
ATOM   1396  CB  ALA J 179       9.815  19.856  32.430  1.00 98.99           C  
ATOM   1397  N   ILE J 180      11.649  19.719  29.915  1.00 99.00           N  
ATOM   1398  CA  ILE J 180      11.667  19.160  28.569  1.00 99.00           C  
ATOM   1399  C   ILE J 180      11.425  17.657  28.641  1.00 99.00           C  
ATOM   1400  O   ILE J 180      11.444  17.051  29.713  1.00 98.99           O  
ATOM   1401  CB  ILE J 180      12.986  19.445  27.810  1.00 98.99           C  
ATOM   1402  CG1 ILE J 180      14.180  18.731  28.460  1.00 98.91           C  
ATOM   1403  CG2 ILE J 180      13.221  20.950  27.677  1.00 98.88           C  
ATOM   1404  CD1 ILE J 180      15.431  18.702  27.580  1.00 98.76           C  
ATOM   1405  N   GLY J 181      11.181  17.060  27.488  1.00 99.00           N  
ATOM   1406  CA  GLY J 181      11.211  15.619  27.315  1.00 99.00           C  
ATOM   1407  C   GLY J 181      11.864  15.341  25.977  1.00 99.00           C  
ATOM   1408  O   GLY J 181      11.310  15.695  24.936  1.00 98.99           O  
ATOM   1409  N   TYR J 182      13.059  14.742  25.992  1.00 99.00           N  
ATOM   1410  CA  TYR J 182      13.722  14.414  24.730  1.00 99.00           C  
ATOM   1411  C   TYR J 182      13.429  12.971  24.330  1.00 98.99           C  
ATOM   1412  O   TYR J 182      12.906  12.198  25.134  1.00 98.97           O  
ATOM   1413  CB  TYR J 182      15.221  14.735  24.770  1.00 98.99           C  
ATOM   1414  CG  TYR J 182      16.123  13.773  25.527  1.00 98.99           C  
ATOM   1415  CD1 TYR J 182      16.356  13.932  26.886  1.00 98.97           C  
ATOM   1416  CD2 TYR J 182      16.779  12.744  24.861  1.00 98.97           C  
ATOM   1417  CE1 TYR J 182      17.220  13.080  27.568  1.00 98.95           C  
ATOM   1418  CE2 TYR J 182      17.643  11.888  25.534  1.00 98.94           C  
ATOM   1419  CZ  TYR J 182      17.859  12.060  26.887  1.00 98.95           C  
ATOM   1420  OH  TYR J 182      18.720  11.212  27.556  1.00 98.81           O  
ATOM   1421  N   ALA J 183      13.740  12.628  23.062  1.00 98.99           N  
ATOM   1422  CA  ALA J 183      13.270  11.375  22.475  1.00 98.99           C  
ATOM   1423  C   ALA J 183      11.750  11.279  22.644  1.00 98.98           C  
ATOM   1424  O   ALA J 183      11.199  10.236  23.007  1.00 98.92           O  
ATOM   1425  CB  ALA J 183      13.990  10.170  23.079  1.00 98.96           C  
ATOM   1426  N   ALA J 184      11.074  12.398  22.383  1.00 98.98           N  
ATOM   1427  CA  ALA J 184       9.678  12.554  22.785  1.00 98.99           C  
ATOM   1428  C   ALA J 184       8.722  11.642  22.026  1.00 98.98           C  
ATOM   1429  O   ALA J 184       7.658  11.303  22.562  1.00 98.92           O  
ATOM   1430  CB  ALA J 184       9.246  14.010  22.619  1.00 98.97           C  
ATOM   1431  N   SER J 185       9.065  11.250  20.808  1.00 98.97           N  
ATOM   1432  CA  SER J 185       8.202  10.382  20.004  1.00 98.95           C  
ATOM   1433  C   SER J 185       8.731   8.958  19.881  1.00 98.93           C  
ATOM   1434  O   SER J 185       8.142   8.146  19.165  1.00 98.64           O  
ATOM   1435  CB  SER J 185       7.954  10.985  18.617  1.00 98.89           C  
ATOM   1436  OG  SER J 185       9.142  11.041  17.853  1.00 98.28           O  
ATOM   1437  N   GLY J 186       9.803   8.644  20.586  1.00 98.90           N  
ATOM   1438  CA  GLY J 186      10.369   7.309  20.594  1.00 98.88           C  
ATOM   1439  C   GLY J 186      11.867   7.361  20.794  1.00 98.93           C  
ATOM   1440  O   GLY J 186      12.512   8.388  20.561  1.00 98.84           O  
ATOM   1441  N   LEU J 187      12.430   6.231  21.218  1.00 98.77           N  
ATOM   1442  CA  LEU J 187      13.855   6.165  21.525  1.00 98.74           C  
ATOM   1443  C   LEU J 187      14.685   6.628  20.331  1.00 98.83           C  
ATOM   1444  O   LEU J 187      14.431   6.229  19.193  1.00 98.63           O  
ATOM   1445  CB  LEU J 187      14.232   4.737  21.913  1.00 98.19           C  
ATOM   1446  CG  LEU J 187      15.572   4.549  22.624  1.00 97.09           C  
ATOM   1447  CD1 LEU J 187      15.596   5.284  23.960  1.00 96.73           C  
ATOM   1448  CD2 LEU J 187      15.846   3.060  22.820  1.00 96.40           C  
ATOM   1449  N   CYS J 188      15.674   7.472  20.604  1.00 98.90           N  
ATOM   1450  CA  CYS J 188      16.638   7.977  19.623  1.00 98.91           C  
ATOM   1451  C   CYS J 188      16.065   9.004  18.644  1.00 98.86           C  
ATOM   1452  O   CYS J 188      16.772   9.408  17.720  1.00 98.32           O  
ATOM   1453  CB  CYS J 188      17.331   6.844  18.851  1.00 98.87           C  
ATOM   1454  SG  CYS J 188      18.258   5.701  19.900  1.00 98.75           S  
ATOM   1455  N   THR J 189      14.822   9.436  18.823  1.00 98.97           N  
ATOM   1456  CA  THR J 189      14.258  10.440  17.925  1.00 98.98           C  
ATOM   1457  C   THR J 189      14.766  11.838  18.268  1.00 98.98           C  
ATOM   1458  O   THR J 189      15.178  12.110  19.399  1.00 98.96           O  
ATOM   1459  CB  THR J 189      12.719  10.424  17.928  1.00 98.95           C  
ATOM   1460  OG1 THR J 189      12.209  10.783  19.221  1.00 98.67           O  
ATOM   1461  CG2 THR J 189      12.190   9.051  17.512  1.00 98.74           C  
ATOM   1462  N   ASP J 190      14.726  12.736  17.279  1.00 98.96           N  
ATOM   1463  CA  ASP J 190      15.189  14.109  17.458  1.00 98.96           C  
ATOM   1464  C   ASP J 190      14.076  15.061  17.892  1.00 98.98           C  
ATOM   1465  O   ASP J 190      14.265  16.280  17.867  1.00 98.95           O  
ATOM   1466  CB  ASP J 190      15.902  14.624  16.197  1.00 98.88           C  
ATOM   1467  CG  ASP J 190      15.033  14.636  14.952  1.00 98.49           C  
ATOM   1468  OD1 ASP J 190      13.831  14.320  15.033  1.00 97.83           O  
ATOM   1469  OD2 ASP J 190      15.577  14.952  13.868  1.00 97.08           O  
ATOM   1470  N   ASP J 191      12.936  14.520  18.300  1.00 98.99           N  
ATOM   1471  CA  ASP J 191      11.815  15.308  18.800  1.00 98.99           C  
ATOM   1472  C   ASP J 191      11.981  15.607  20.284  1.00 98.99           C  
ATOM   1473  O   ASP J 191      12.338  14.725  21.075  1.00 98.98           O  
ATOM   1474  CB  ASP J 191      10.498  14.558  18.603  1.00 98.96           C  
ATOM   1475  CG  ASP J 191      10.170  14.324  17.149  1.00 98.68           C  
ATOM   1476  OD1 ASP J 191      10.161  15.303  16.375  1.00 97.53           O  
ATOM   1477  OD2 ASP J 191       9.918  13.161  16.783  1.00 97.10           O  
ATOM   1478  N   VAL J 192      11.695  16.845  20.662  1.00 99.00           N  
ATOM   1479  CA  VAL J 192      11.754  17.289  22.052  1.00 99.00           C  
ATOM   1480  C   VAL J 192      10.468  18.043  22.365  1.00 99.00           C  
ATOM   1481  O   VAL J 192       9.960  18.800  21.529  1.00 98.99           O  
ATOM   1482  CB  VAL J 192      12.982  18.195  22.308  1.00 99.00           C  
ATOM   1483  CG1 VAL J 192      13.071  18.599  23.780  1.00 98.96           C  
ATOM   1484  CG2 VAL J 192      14.275  17.504  21.871  1.00 98.98           C  
ATOM   1485  N   CYS J 193       9.940  17.833  23.569  1.00 98.99           N  
ATOM   1486  CA  CYS J 193       8.824  18.623  24.084  1.00 98.99           C  
ATOM   1487  C   CYS J 193       9.327  19.634  25.097  1.00 99.00           C  
ATOM   1488  O   CYS J 193      10.194  19.318  25.921  1.00 98.98           O  
ATOM   1489  CB  CYS J 193       7.780  17.736  24.763  1.00 98.97           C  
ATOM   1490  SG  CYS J 193       6.820  16.714  23.632  1.00 98.53           S  
ATOM   1491  N   LEU J 194       8.768  20.829  25.044  1.00 99.00           N  
ATOM   1492  CA  LEU J 194       8.884  21.826  26.104  1.00 99.00           C  
ATOM   1493  C   LEU J 194       7.555  21.843  26.846  1.00 99.00           C  
ATOM   1494  O   LEU J 194       6.499  22.000  26.220  1.00 98.99           O  
ATOM   1495  CB  LEU J 194       9.184  23.197  25.489  1.00 98.99           C  
ATOM   1496  CG  LEU J 194       9.003  24.434  26.371  1.00 98.86           C  
ATOM   1497  CD1 LEU J 194       9.904  24.390  27.592  1.00 98.70           C  
ATOM   1498  CD2 LEU J 194       9.272  25.697  25.545  1.00 98.61           C  
ATOM   1499  N   TYR J 195       7.605  21.658  28.158  1.00 99.00           N  
ATOM   1500  CA  TYR J 195       6.409  21.651  28.998  1.00 99.00           C  
ATOM   1501  C   TYR J 195       6.466  22.791  29.998  1.00 99.00           C  
ATOM   1502  O   TYR J 195       7.529  23.101  30.541  1.00 98.99           O  
ATOM   1503  CB  TYR J 195       6.309  20.360  29.819  1.00 98.99           C  
ATOM   1504  CG  TYR J 195       6.450  19.039  29.093  1.00 98.99           C  
ATOM   1505  CD1 TYR J 195       5.442  18.548  28.275  1.00 98.97           C  
ATOM   1506  CD2 TYR J 195       7.578  18.247  29.285  1.00 98.96           C  
ATOM   1507  CE1 TYR J 195       5.560  17.302  27.657  1.00 98.92           C  
ATOM   1508  CE2 TYR J 195       7.707  17.004  28.674  1.00 98.92           C  
ATOM   1509  CZ  TYR J 195       6.695  16.536  27.863  1.00 98.94           C  
ATOM   1510  OH  TYR J 195       6.822  15.301  27.261  1.00 98.79           O  
ATOM   1511  N   GLU J 196       5.321  23.381  30.293  1.00 98.99           N  
ATOM   1512  CA  GLU J 196       5.174  24.174  31.510  1.00 98.99           C  
ATOM   1513  C   GLU J 196       3.998  23.647  32.309  1.00 98.99           C  
ATOM   1514  O   GLU J 196       2.941  23.317  31.751  1.00 98.97           O  
ATOM   1515  CB  GLU J 196       5.031  25.674  31.239  1.00 98.90           C  
ATOM   1516  CG  GLU J 196       6.320  26.281  30.702  1.00 95.22           C  
ATOM   1517  CD  GLU J 196       6.506  27.758  30.989  1.00 97.01           C  
ATOM   1518  OE1 GLU J 196       5.963  28.267  32.001  1.00 93.62           O  
ATOM   1519  OE2 GLU J 196       7.223  28.415  30.205  1.00 95.17           O  
ATOM   1520  N   ILE J 197       4.204  23.564  33.621  1.00 98.99           N  
ATOM   1521  CA  ILE J 197       3.248  22.999  34.568  1.00 98.99           C  
ATOM   1522  C   ILE J 197       2.908  24.078  35.590  1.00 98.99           C  
ATOM   1523  O   ILE J 197       3.808  24.734  36.123  1.00 98.97           O  
ATOM   1524  CB  ILE J 197       3.840  21.771  35.302  1.00 98.97           C  
ATOM   1525  CG1 ILE J 197       4.584  20.818  34.345  1.00 98.64           C  
ATOM   1526  CG2 ILE J 197       2.764  21.060  36.113  1.00 98.85           C  
ATOM   1527  CD1 ILE J 197       3.747  20.238  33.238  1.00 93.53           C  
ATOM   1528  N   SER J 198       1.627  24.269  35.874  1.00 98.98           N  
ATOM   1529  CA  SER J 198       1.203  25.297  36.816  1.00 98.97           C  
ATOM   1530  C   SER J 198       1.612  24.947  38.249  1.00 98.97           C  
ATOM   1531  O   SER J 198       1.891  23.781  38.553  1.00 98.94           O  
ATOM   1532  CB  SER J 198      -0.312  25.480  36.758  1.00 98.93           C  
ATOM   1533  OG  SER J 198      -0.969  24.422  37.437  1.00 98.43           O  
ATOM   1534  N   PRO J 199       1.610  25.946  39.150  1.00 98.91           N  
ATOM   1535  CA  PRO J 199       1.918  25.636  40.554  1.00 98.87           C  
ATOM   1536  C   PRO J 199       0.985  24.607  41.187  1.00 98.79           C  
ATOM   1537  O   PRO J 199       1.362  23.972  42.176  1.00 98.51           O  
ATOM   1538  CB  PRO J 199       1.796  27.000  41.244  1.00 98.78           C  
ATOM   1539  CG  PRO J 199       2.077  27.994  40.163  1.00 98.43           C  
ATOM   1540  CD  PRO J 199       1.490  27.394  38.914  1.00 98.86           C  
ATOM   1541  N   ASP J 200      -0.211  24.421  40.621  1.00 98.75           N  
ATOM   1542  CA  ASP J 200      -1.150  23.408  41.108  1.00 98.57           C  
ATOM   1543  C   ASP J 200      -0.963  22.050  40.434  1.00 98.65           C  
ATOM   1544  O   ASP J 200      -1.712  21.110  40.723  1.00 98.25           O  
ATOM   1545  CB  ASP J 200      -2.590  23.889  40.929  1.00 97.75           C  
ATOM   1546  CG  ASP J 200      -2.933  25.056  41.836  0.99 89.59           C  
ATOM   1547  OD1 ASP J 200      -2.364  25.142  42.944  0.99 86.72           O  
ATOM   1548  OD2 ASP J 200      -3.775  25.889  41.442  0.99 87.40           O  
ATOM   1549  N   GLY J 201       0.005  21.936  39.526  1.00 98.81           N  
ATOM   1550  CA  GLY J 201       0.323  20.653  38.917  1.00 98.76           C  
ATOM   1551  C   GLY J 201      -0.403  20.342  37.623  1.00 98.83           C  
ATOM   1552  O   GLY J 201      -0.420  19.185  37.195  1.00 98.65           O  
ATOM   1553  N   GLU J 202      -0.996  21.347  36.975  1.00 98.92           N  
ATOM   1554  CA  GLU J 202      -1.681  21.153  35.695  1.00 98.92           C  
ATOM   1555  C   GLU J 202      -0.760  21.489  34.525  1.00 98.96           C  
ATOM   1556  O   GLU J 202       0.004  22.455  34.581  1.00 98.94           O  
ATOM   1557  CB  GLU J 202      -2.938  22.015  35.611  1.00 98.73           C  
ATOM   1558  CG  GLU J 202      -4.004  21.652  36.631  0.98 93.80           C  
ATOM   1559  CD  GLU J 202      -5.320  22.352  36.360  0.97 85.74           C  
ATOM   1560  OE1 GLU J 202      -5.734  22.426  35.187  0.97 79.53           O  
ATOM   1561  OE2 GLU J 202      -5.945  22.826  37.326  0.97 81.11           O  
ATOM   1562  N   LEU J 203      -0.854  20.708  33.446  1.00 98.97           N  
ATOM   1563  CA  LEU J 203      -0.084  20.985  32.235  1.00 98.98           C  
ATOM   1564  C   LEU J 203      -0.660  22.214  31.544  1.00 98.97           C  
ATOM   1565  O   LEU J 203      -1.814  22.203  31.100  1.00 98.91           O  
ATOM   1566  CB  LEU J 203      -0.119  19.774  31.296  1.00 98.96           C  
ATOM   1567  CG  LEU J 203       0.649  19.919  29.976  1.00 98.83           C  
ATOM   1568  CD1 LEU J 203       2.140  20.108  30.212  1.00 98.67           C  
ATOM   1569  CD2 LEU J 203       0.399  18.701  29.089  1.00 98.56           C  
ATOM   1570  N   ILE J 204       0.156  23.276  31.451  1.00 98.98           N  
ATOM   1571  CA  ILE J 204      -0.263  24.506  30.782  1.00 98.97           C  
ATOM   1572  C   ILE J 204      -0.096  24.371  29.276  1.00 98.97           C  
ATOM   1573  O   ILE J 204      -1.006  24.705  28.509  1.00 98.86           O  
ATOM   1574  CB  ILE J 204       0.530  25.724  31.295  1.00 98.93           C  
ATOM   1575  CG1 ILE J 204       0.342  25.888  32.804  1.00 98.43           C  
ATOM   1576  CG2 ILE J 204       0.099  26.992  30.554  1.00 98.53           C  
ATOM   1577  CD1 ILE J 204       1.234  26.959  33.411  1.00 97.53           C  
ATOM   1578  N   TYR J 205       1.071  23.909  28.840  1.00 98.98           N  
ATOM   1579  CA  TYR J 205       1.285  23.661  27.423  1.00 98.98           C  
ATOM   1580  C   TYR J 205       2.374  22.626  27.218  1.00 98.98           C  
ATOM   1581  O   TYR J 205       3.197  22.370  28.097  1.00 98.96           O  
ATOM   1582  CB  TYR J 205       1.606  24.946  26.636  1.00 98.96           C  
ATOM   1583  CG  TYR J 205       2.961  25.584  26.896  1.00 98.94           C  
ATOM   1584  CD1 TYR J 205       4.100  25.138  26.236  1.00 98.85           C  
ATOM   1585  CD2 TYR J 205       3.095  26.656  27.771  1.00 98.84           C  
ATOM   1586  CE1 TYR J 205       5.341  25.733  26.447  1.00 98.75           C  
ATOM   1587  CE2 TYR J 205       4.330  27.258  27.988  1.00 98.74           C  
ATOM   1588  CZ  TYR J 205       5.447  26.790  27.325  1.00 98.74           C  
ATOM   1589  OH  TYR J 205       6.675  27.380  27.535  1.00 98.39           O  
ATOM   1590  N   GLU J 206       2.347  22.039  26.021  1.00 98.99           N  
ATOM   1591  CA  GLU J 206       3.339  21.102  25.524  1.00 98.99           C  
ATOM   1592  C   GLU J 206       3.652  21.551  24.101  1.00 98.98           C  
ATOM   1593  O   GLU J 206       2.773  21.534  23.236  1.00 98.95           O  
ATOM   1594  CB  GLU J 206       2.762  19.687  25.540  1.00 98.97           C  
ATOM   1595  CG  GLU J 206       3.615  18.624  24.878  1.00 98.74           C  
ATOM   1596  CD  GLU J 206       2.888  17.292  24.814  1.00 98.74           C  
ATOM   1597  OE1 GLU J 206       2.685  16.667  25.879  1.00 97.55           O  
ATOM   1598  OE2 GLU J 206       2.495  16.876  23.707  1.00 97.69           O  
ATOM   1599  N   ALA J 207       4.888  21.984  23.863  1.00 98.99           N  
ATOM   1600  CA  ALA J 207       5.317  22.476  22.557  1.00 98.98           C  
ATOM   1601  C   ALA J 207       6.396  21.556  22.013  1.00 98.99           C  
ATOM   1602  O   ALA J 207       7.372  21.261  22.702  1.00 98.96           O  
ATOM   1603  CB  ALA J 207       5.836  23.907  22.669  1.00 98.93           C  
ATOM   1604  N   TRP J 208       6.223  21.102  20.772  1.00 98.98           N  
ATOM   1605  CA  TRP J 208       7.147  20.163  20.136  1.00 98.98           C  
ATOM   1606  C   TRP J 208       8.105  20.893  19.205  1.00 98.97           C  
ATOM   1607  O   TRP J 208       7.707  21.804  18.475  1.00 98.92           O  
ATOM   1608  CB  TRP J 208       6.380  19.118  19.323  1.00 98.97           C  
ATOM   1609  CG  TRP J 208       5.633  18.105  20.128  1.00 98.95           C  
ATOM   1610  CD1 TRP J 208       4.551  18.322  20.943  1.00 98.89           C  
ATOM   1611  CD2 TRP J 208       5.897  16.701  20.183  1.00 98.94           C  
ATOM   1612  NE1 TRP J 208       4.133  17.138  21.503  1.00 98.86           N  
ATOM   1613  CE2 TRP J 208       4.938  16.127  21.050  1.00 98.90           C  
ATOM   1614  CE3 TRP J 208       6.853  15.875  19.580  1.00 98.86           C  
ATOM   1615  CZ2 TRP J 208       4.916  14.758  21.330  1.00 98.82           C  
ATOM   1616  CZ3 TRP J 208       6.828  14.513  19.857  1.00 98.75           C  
ATOM   1617  CH2 TRP J 208       5.868  13.973  20.720  1.00 98.76           C  
ATOM   1618  N   PHE J 209       9.370  20.464  19.206  1.00 98.99           N  
ATOM   1619  CA  PHE J 209      10.363  20.974  18.268  1.00 98.99           C  
ATOM   1620  C   PHE J 209      11.412  19.901  18.014  1.00 98.99           C  
ATOM   1621  O   PHE J 209      11.418  18.851  18.663  1.00 98.98           O  
ATOM   1622  CB  PHE J 209      11.007  22.275  18.779  1.00 98.99           C  
ATOM   1623  CG  PHE J 209      11.774  22.136  20.072  1.00 98.99           C  
ATOM   1624  CD1 PHE J 209      11.123  22.224  21.297  1.00 98.97           C  
ATOM   1625  CD2 PHE J 209      13.142  21.936  20.064  1.00 98.98           C  
ATOM   1626  CE1 PHE J 209      11.827  22.110  22.492  1.00 98.96           C  
ATOM   1627  CE2 PHE J 209      13.856  21.821  21.254  1.00 98.96           C  
ATOM   1628  CZ  PHE J 209      13.195  21.908  22.467  1.00 98.97           C  
ATOM   1629  N   LYS J 210      12.285  20.157  17.038  1.00 98.99           N  
ATOM   1630  CA  LYS J 210      13.360  19.241  16.690  1.00 98.99           C  
ATOM   1631  C   LYS J 210      14.712  19.862  16.985  1.00 98.99           C  
ATOM   1632  O   LYS J 210      14.876  21.087  16.906  1.00 98.97           O  
ATOM   1633  CB  LYS J 210      13.269  18.830  15.218  1.00 98.96           C  
ATOM   1634  CG  LYS J 210      12.039  17.983  14.925  1.00 98.19           C  
ATOM   1635  CD  LYS J 210      11.947  17.572  13.465  0.99 96.59           C  
ATOM   1636  CE  LYS J 210      10.724  16.706  13.211  0.99 93.23           C  
ATOM   1637  NZ  LYS J 210      10.855  15.363  13.846  0.98 86.31           N  
ATOM   1638  N   VAL J 211      15.686  19.020  17.320  1.00 98.99           N  
ATOM   1639  CA  VAL J 211      17.053  19.447  17.619  1.00 99.00           C  
ATOM   1640  C   VAL J 211      17.987  19.014  16.486  1.00 98.99           C  
ATOM   1641  O   VAL J 211      17.619  18.170  15.664  1.00 98.98           O  
ATOM   1642  CB  VAL J 211      17.528  18.899  18.979  1.00 98.99           C  
ATOM   1643  CG1 VAL J 211      16.722  19.533  20.109  1.00 98.92           C  
ATOM   1644  CG2 VAL J 211      17.438  17.378  19.028  1.00 98.94           C  
ATOM   1645  N   PRO J 212      19.211  19.574  16.420  1.00 98.99           N  
ATOM   1646  CA  PRO J 212      20.103  19.252  15.295  1.00 98.98           C  
ATOM   1647  C   PRO J 212      20.520  17.791  15.201  1.00 98.97           C  
ATOM   1648  O   PRO J 212      20.728  17.292  14.089  1.00 98.81           O  
ATOM   1649  CB  PRO J 212      21.313  20.158  15.538  1.00 98.92           C  
ATOM   1650  CG  PRO J 212      20.758  21.319  16.296  1.00 98.60           C  
ATOM   1651  CD  PRO J 212      19.710  20.722  17.200  1.00 98.94           C  
ATOM   1652  N   TYR J 213      20.680  17.113  16.334  1.00 98.99           N  
ATOM   1653  CA  TYR J 213      20.930  15.678  16.352  1.00 98.99           C  
ATOM   1654  C   TYR J 213      20.480  15.119  17.692  1.00 98.99           C  
ATOM   1655  O   TYR J 213      20.434  15.834  18.696  1.00 98.97           O  
ATOM   1656  CB  TYR J 213      22.409  15.328  16.076  1.00 98.97           C  
ATOM   1657  CG  TYR J 213      23.442  16.038  16.934  1.00 98.97           C  
ATOM   1658  CD1 TYR J 213      23.734  15.602  18.222  1.00 98.92           C  
ATOM   1659  CD2 TYR J 213      24.145  17.133  16.443  1.00 98.91           C  
ATOM   1660  CE1 TYR J 213      24.692  16.245  19.005  1.00 98.90           C  
ATOM   1661  CE2 TYR J 213      25.105  17.784  17.216  1.00 98.90           C  
ATOM   1662  CZ  TYR J 213      25.373  17.336  18.497  1.00 98.94           C  
ATOM   1663  OH  TYR J 213      26.322  17.980  19.267  1.00 98.86           O  
ATOM   1664  N   TYR J 214      20.125  13.821  17.700  1.00 98.99           N  
ATOM   1665  CA  TYR J 214      19.765  13.140  18.939  1.00 98.99           C  
ATOM   1666  C   TYR J 214      21.002  12.976  19.813  1.00 98.99           C  
ATOM   1667  O   TYR J 214      22.056  12.522  19.345  1.00 98.96           O  
ATOM   1668  CB  TYR J 214      19.156  11.766  18.647  1.00 98.98           C  
ATOM   1669  CG  TYR J 214      18.953  10.929  19.894  1.00 98.97           C  
ATOM   1670  CD1 TYR J 214      17.890  11.175  20.753  1.00 98.92           C  
ATOM   1671  CD2 TYR J 214      19.840   9.915  20.228  1.00 98.92           C  
ATOM   1672  CE1 TYR J 214      17.708  10.418  21.907  1.00 98.87           C  
ATOM   1673  CE2 TYR J 214      19.668   9.153  21.382  1.00 98.86           C  
ATOM   1674  CZ  TYR J 214      18.598   9.407  22.211  1.00 98.86           C  
ATOM   1675  OH  TYR J 214      18.417   8.649  23.349  1.00 98.67           O  
ATOM   1676  N   CYS J 215      20.854  13.313  21.086  1.00 98.99           N  
ATOM   1677  CA  CYS J 215      21.922  13.161  22.058  1.00 98.99           C  
ATOM   1678  C   CYS J 215      21.302  13.104  23.445  1.00 98.99           C  
ATOM   1679  O   CYS J 215      20.075  13.175  23.598  1.00 98.98           O  
ATOM   1680  CB  CYS J 215      22.927  14.317  21.948  1.00 98.99           C  
ATOM   1681  SG  CYS J 215      22.228  15.952  22.305  1.00 98.97           S  
ATOM   1682  N   MET J 216      22.154  12.966  24.459  1.00 98.98           N  
ATOM   1683  CA  MET J 216      21.691  13.032  25.840  1.00 98.98           C  
ATOM   1684  C   MET J 216      21.423  14.491  26.206  1.00 98.98           C  
ATOM   1685  O   MET J 216      22.358  15.264  26.440  1.00 98.93           O  
ATOM   1686  CB  MET J 216      22.724  12.428  26.795  1.00 98.92           C  
ATOM   1687  CG  MET J 216      22.229  12.425  28.231  1.00 98.47           C  
ATOM   1688  SD  MET J 216      23.522  12.129  29.442  1.00 97.40           S  
ATOM   1689  CE  MET J 216      23.999  10.464  29.012  1.00 93.43           C  
ATOM   1690  N   MET J 217      20.154  14.862  26.241  1.00 98.99           N  
ATOM   1691  CA  MET J 217      19.741  16.207  26.641  1.00 98.99           C  
ATOM   1692  C   MET J 217      19.348  16.152  28.109  1.00 98.99           C  
ATOM   1693  O   MET J 217      18.164  16.193  28.479  1.00 98.96           O  
ATOM   1694  CB  MET J 217      18.600  16.703  25.740  1.00 98.98           C  
ATOM   1695  CG  MET J 217      19.084  17.019  24.335  1.00 98.77           C  
ATOM   1696  SD  MET J 217      17.751  17.136  23.126  1.00 98.57           S  
ATOM   1697  CE  MET J 217      17.976  15.566  22.293  1.00 97.05           C  
ATOM   1698  N   HIS J 218      20.372  16.024  28.958  1.00 98.98           N  
ATOM   1699  CA  HIS J 218      20.165  15.710  30.370  1.00 98.97           C  
ATOM   1700  C   HIS J 218      19.704  16.917  31.179  1.00 98.97           C  
ATOM   1701  O   HIS J 218      18.921  16.773  32.125  1.00 98.93           O  
ATOM   1702  CB  HIS J 218      21.465  15.148  30.950  1.00 98.93           C  
ATOM   1703  CG  HIS J 218      21.379  14.821  32.404  1.00 98.90           C  
ATOM   1704  ND1 HIS J 218      20.574  13.816  32.891  1.00 98.67           N  
ATOM   1705  CD2 HIS J 218      21.989  15.378  33.477  1.00 98.64           C  
ATOM   1706  CE1 HIS J 218      20.699  13.765  34.207  1.00 98.55           C  
ATOM   1707  NE2 HIS J 218      21.553  14.701  34.590  1.00 98.58           N  
ATOM   1708  N   ASP J 219      20.196  18.105  30.842  1.00 98.99           N  
ATOM   1709  CA  ASP J 219      19.911  19.331  31.588  1.00 98.99           C  
ATOM   1710  C   ASP J 219      19.736  20.472  30.594  1.00 99.00           C  
ATOM   1711  O   ASP J 219      19.926  20.304  29.381  1.00 98.99           O  
ATOM   1712  CB  ASP J 219      21.041  19.608  32.597  1.00 98.99           C  
ATOM   1713  CG  ASP J 219      20.632  20.495  33.774  1.00 98.97           C  
ATOM   1714  OD1 ASP J 219      19.473  20.970  33.831  1.00 98.89           O  
ATOM   1715  OD2 ASP J 219      21.492  20.716  34.663  1.00 98.88           O  
ATOM   1716  N   PHE J 220      19.351  21.629  31.114  1.00 99.00           N  
ATOM   1717  CA  PHE J 220      19.068  22.810  30.312  1.00 99.00           C  
ATOM   1718  C   PHE J 220      18.964  23.991  31.261  1.00 99.00           C  
ATOM   1719  O   PHE J 220      18.836  23.817  32.478  1.00 98.99           O  
ATOM   1720  CB  PHE J 220      17.751  22.643  29.519  1.00 98.99           C  
ATOM   1721  CG  PHE J 220      16.580  22.288  30.400  1.00 98.99           C  
ATOM   1722  CD1 PHE J 220      16.315  20.960  30.721  1.00 98.94           C  
ATOM   1723  CD2 PHE J 220      15.770  23.273  30.941  1.00 98.94           C  
ATOM   1724  CE1 PHE J 220      15.262  20.626  31.567  1.00 98.89           C  
ATOM   1725  CE2 PHE J 220      14.715  22.949  31.785  1.00 98.88           C  
ATOM   1726  CZ  PHE J 220      14.463  21.621  32.096  1.00 98.91           C  
ATOM   1727  N   GLY J 221      19.018  25.196  30.708  1.00 98.99           N  
ATOM   1728  CA  GLY J 221      18.757  26.398  31.475  1.00 98.99           C  
ATOM   1729  C   GLY J 221      17.395  26.968  31.147  1.00 99.00           C  
ATOM   1730  O   GLY J 221      16.796  26.660  30.113  1.00 98.98           O  
ATOM   1731  N   VAL J 222      16.909  27.818  32.041  1.00 98.99           N  
ATOM   1732  CA  VAL J 222      15.683  28.570  31.835  1.00 98.98           C  
ATOM   1733  C   VAL J 222      15.987  30.021  32.167  1.00 98.98           C  
ATOM   1734  O   VAL J 222      16.701  30.298  33.136  1.00 98.90           O  
ATOM   1735  CB  VAL J 222      14.539  28.027  32.717  1.00 98.81           C  
ATOM   1736  CG1 VAL J 222      13.325  28.949  32.699  1.00 94.47           C  
ATOM   1737  CG2 VAL J 222      14.143  26.627  32.260  1.00 95.24           C  
ATOM   1738  N   THR J 223      15.486  30.940  31.353  1.00 98.99           N  
ATOM   1739  CA  THR J 223      15.547  32.367  31.645  1.00 98.99           C  
ATOM   1740  C   THR J 223      14.125  32.911  31.666  1.00 98.98           C  
ATOM   1741  O   THR J 223      13.160  32.168  31.473  1.00 98.92           O  
ATOM   1742  CB  THR J 223      16.388  33.129  30.603  1.00 98.97           C  
ATOM   1743  OG1 THR J 223      15.688  33.141  29.355  1.00 98.83           O  
ATOM   1744  CG2 THR J 223      17.763  32.495  30.418  1.00 98.83           C  
ATOM   1745  N   LYS J 224      13.995  34.218  31.880  1.00 98.93           N  
ATOM   1746  CA  LYS J 224      12.665  34.824  31.927  1.00 98.86           C  
ATOM   1747  C   LYS J 224      11.845  34.502  30.677  1.00 98.90           C  
ATOM   1748  O   LYS J 224      10.643  34.236  30.780  1.00 98.71           O  
ATOM   1749  CB  LYS J 224      12.801  36.339  32.103  1.00 98.41           C  
ATOM   1750  CG  LYS J 224      11.477  37.081  32.149  0.99 92.03           C  
ATOM   1751  CD  LYS J 224      11.699  38.575  32.395  0.98 88.54           C  
ATOM   1752  CE  LYS J 224      10.406  39.350  32.209  0.97 82.23           C  
ATOM   1753  NZ  LYS J 224       9.987  39.377  30.776  0.96 72.97           N  
ATOM   1754  N   ASP J 225      12.494  34.510  29.499  1.00 98.95           N  
ATOM   1755  CA  ASP J 225      11.787  34.344  28.228  1.00 98.95           C  
ATOM   1756  C   ASP J 225      12.111  33.055  27.484  1.00 98.97           C  
ATOM   1757  O   ASP J 225      11.391  32.711  26.539  1.00 98.94           O  
ATOM   1758  CB  ASP J 225      12.098  35.523  27.304  1.00 98.88           C  
ATOM   1759  CG  ASP J 225      11.593  36.841  27.841  1.00 98.63           C  
ATOM   1760  OD1 ASP J 225      10.410  36.907  28.243  1.00 97.76           O  
ATOM   1761  OD2 ASP J 225      12.374  37.817  27.872  1.00 97.34           O  
ATOM   1762  N   TYR J 226      13.182  32.339  27.873  1.00 98.99           N  
ATOM   1763  CA  TYR J 226      13.717  31.261  27.047  1.00 98.99           C  
ATOM   1764  C   TYR J 226      14.005  29.976  27.804  1.00 98.99           C  
ATOM   1765  O   TYR J 226      14.412  29.987  28.968  1.00 98.99           O  
ATOM   1766  CB  TYR J 226      15.033  31.694  26.386  1.00 98.99           C  
ATOM   1767  CG  TYR J 226      14.929  32.936  25.532  1.00 98.97           C  
ATOM   1768  CD1 TYR J 226      14.172  32.940  24.369  1.00 98.94           C  
ATOM   1769  CD2 TYR J 226      15.599  34.097  25.884  1.00 98.92           C  
ATOM   1770  CE1 TYR J 226      14.083  34.078  23.577  1.00 98.85           C  
ATOM   1771  CE2 TYR J 226      15.516  35.240  25.096  1.00 98.84           C  
ATOM   1772  CZ  TYR J 226      14.758  35.222  23.949  1.00 98.82           C  
ATOM   1773  OH  TYR J 226      14.671  36.349  23.168  1.00 98.42           O  
ATOM   1774  N   LEU J 227      13.830  28.869  27.080  1.00 98.99           N  
ATOM   1775  CA  LEU J 227      14.521  27.612  27.336  1.00 99.00           C  
ATOM   1776  C   LEU J 227      15.874  27.701  26.643  1.00 99.00           C  
ATOM   1777  O   LEU J 227      15.950  28.095  25.472  1.00 98.99           O  
ATOM   1778  CB  LEU J 227      13.689  26.453  26.771  1.00 98.98           C  
ATOM   1779  CG  LEU J 227      14.380  25.104  26.578  1.00 98.76           C  
ATOM   1780  CD1 LEU J 227      14.730  24.480  27.918  1.00 98.68           C  
ATOM   1781  CD2 LEU J 227      13.486  24.174  25.759  1.00 98.62           C  
ATOM   1782  N   VAL J 228      16.950  27.361  27.355  1.00 99.00           N  
ATOM   1783  CA  VAL J 228      18.317  27.435  26.855  1.00 99.00           C  
ATOM   1784  C   VAL J 228      18.854  26.005  26.850  1.00 99.00           C  
ATOM   1785  O   VAL J 228      19.156  25.438  27.901  1.00 98.99           O  
ATOM   1786  CB  VAL J 228      19.166  28.367  27.744  1.00 98.99           C  
ATOM   1787  CG1 VAL J 228      20.601  28.443  27.238  1.00 98.88           C  
ATOM   1788  CG2 VAL J 228      18.534  29.761  27.798  1.00 98.92           C  
ATOM   1789  N   LEU J 229      18.937  25.409  25.656  1.00 99.00           N  
ATOM   1790  CA  LEU J 229      19.179  23.970  25.522  1.00 99.00           C  
ATOM   1791  C   LEU J 229      20.495  23.714  24.799  1.00 99.00           C  
ATOM   1792  O   LEU J 229      20.634  24.032  23.614  1.00 98.99           O  
ATOM   1793  CB  LEU J 229      18.020  23.317  24.766  1.00 98.99           C  
ATOM   1794  CG  LEU J 229      18.107  21.801  24.567  1.00 98.95           C  
ATOM   1795  CD1 LEU J 229      18.179  21.070  25.906  1.00 98.94           C  
ATOM   1796  CD2 LEU J 229      16.910  21.320  23.753  1.00 98.93           C  
ATOM   1797  N   HIS J 230      21.456  23.125  25.501  1.00 98.99           N  
ATOM   1798  CA  HIS J 230      22.744  22.779  24.906  1.00 98.99           C  
ATOM   1799  C   HIS J 230      22.696  21.376  24.309  1.00 98.99           C  
ATOM   1800  O   HIS J 230      22.235  20.424  24.947  1.00 98.92           O  
ATOM   1801  CB  HIS J 230      23.896  22.933  25.917  1.00 98.95           C  
ATOM   1802  CG  HIS J 230      23.686  22.265  27.243  1.00 98.94           C  
ATOM   1803  ND1 HIS J 230      22.670  22.608  28.104  1.00 96.97           N  
ATOM   1804  CD2 HIS J 230      24.394  21.290  27.866  1.00 96.28           C  
ATOM   1805  CE1 HIS J 230      22.751  21.864  29.202  1.00 97.12           C  
ATOM   1806  NE2 HIS J 230      23.791  21.054  29.083  1.00 97.74           N  
ATOM   1807  N   ILE J 231      23.171  21.270  23.068  1.00 99.00           N  
ATOM   1808  CA  ILE J 231      23.213  20.022  22.313  1.00 99.00           C  
ATOM   1809  C   ILE J 231      24.673  19.597  22.245  1.00 99.00           C  
ATOM   1810  O   ILE J 231      25.477  20.193  21.515  1.00 98.99           O  
ATOM   1811  CB  ILE J 231      22.608  20.201  20.905  1.00 98.99           C  
ATOM   1812  CG1 ILE J 231      21.177  20.756  20.986  1.00 98.85           C  
ATOM   1813  CG2 ILE J 231      22.658  18.888  20.129  1.00 98.90           C  
ATOM   1814  CD1 ILE J 231      20.190  19.864  21.732  1.00 98.34           C  
ATOM   1815  N   VAL J 232      25.019  18.584  23.044  1.00 98.99           N  
ATOM   1816  CA  VAL J 232      26.395  18.141  23.276  1.00 98.99           C  
ATOM   1817  C   VAL J 232      26.466  16.685  22.821  1.00 98.99           C  
ATOM   1818  O   VAL J 232      25.605  15.887  23.198  1.00 98.96           O  
ATOM   1819  CB  VAL J 232      26.759  18.304  24.769  1.00 98.98           C  
ATOM   1820  CG1 VAL J 232      28.134  17.714  25.074  1.00 98.82           C  
ATOM   1821  CG2 VAL J 232      26.695  19.775  25.164  1.00 98.85           C  
ATOM   1822  N   PRO J 233      27.471  16.302  22.001  1.00 98.98           N  
ATOM   1823  CA  PRO J 233      27.381  15.033  21.253  1.00 98.98           C  
ATOM   1824  C   PRO J 233      27.754  13.765  22.021  1.00 98.98           C  
ATOM   1825  O   PRO J 233      28.599  12.985  21.556  1.00 98.94           O  
ATOM   1826  CB  PRO J 233      28.301  15.276  20.054  1.00 98.90           C  
ATOM   1827  CG  PRO J 233      29.318  16.248  20.547  1.00 98.54           C  
ATOM   1828  CD  PRO J 233      28.572  17.159  21.492  1.00 98.94           C  
ATOM   1829  N   SER J 234      27.093  13.523  23.143  1.00 98.96           N  
ATOM   1830  CA  SER J 234      26.922  12.171  23.659  1.00 98.95           C  
ATOM   1831  C   SER J 234      25.728  11.618  22.891  1.00 98.97           C  
ATOM   1832  O   SER J 234      24.571  11.872  23.250  1.00 98.92           O  
ATOM   1833  CB  SER J 234      26.662  12.178  25.166  1.00 98.79           C  
ATOM   1834  OG  SER J 234      27.808  12.621  25.880  1.00 92.77           O  
ATOM   1835  N   ILE J 235      26.019  10.907  21.807  1.00 98.98           N  
ATOM   1836  CA  ILE J 235      25.006  10.509  20.837  1.00 98.98           C  
ATOM   1837  C   ILE J 235      24.598   9.055  21.031  1.00 98.98           C  
ATOM   1838  O   ILE J 235      25.339   8.245  21.600  1.00 98.95           O  
ATOM   1839  CB  ILE J 235      25.480  10.738  19.387  1.00 98.95           C  
ATOM   1840  CG1 ILE J 235      26.730   9.902  19.070  1.00 98.41           C  
ATOM   1841  CG2 ILE J 235      25.715  12.225  19.137  1.00 98.35           C  
ATOM   1842  CD1 ILE J 235      27.087   9.885  17.586  1.00 97.11           C  
ATOM   1843  N   GLY J 236      23.407   8.719  20.535  1.00 98.93           N  
ATOM   1844  CA  GLY J 236      22.899   7.364  20.586  1.00 98.91           C  
ATOM   1845  C   GLY J 236      22.134   7.038  19.320  1.00 98.93           C  
ATOM   1846  O   GLY J 236      21.741   7.934  18.563  1.00 98.79           O  
ATOM   1847  N   SER J 237      21.927   5.745  19.085  1.00 98.92           N  
ATOM   1848  CA  SER J 237      21.204   5.296  17.901  1.00 98.89           C  
ATOM   1849  C   SER J 237      20.776   3.847  18.076  1.00 98.89           C  
ATOM   1850  O   SER J 237      21.369   3.098  18.860  1.00 98.76           O  
ATOM   1851  CB  SER J 237      22.077   5.410  16.648  1.00 98.80           C  
ATOM   1852  OG  SER J 237      23.172   4.511  16.703  1.00 98.28           O  
ATOM   1853  N   TRP J 238      19.753   3.434  17.314  1.00 98.86           N  
ATOM   1854  CA  TRP J 238      19.374   2.027  17.290  1.00 98.84           C  
ATOM   1855  C   TRP J 238      20.512   1.160  16.766  1.00 98.82           C  
ATOM   1856  O   TRP J 238      20.693   0.031  17.228  1.00 98.58           O  
ATOM   1857  CB  TRP J 238      18.116   1.824  16.448  1.00 98.71           C  
ATOM   1858  CG  TRP J 238      16.865   2.170  17.189  1.00 98.40           C  
ATOM   1859  CD1 TRP J 238      16.102   3.294  17.042  1.00 97.56           C  
ATOM   1860  CD2 TRP J 238      16.234   1.387  18.205  1.00 98.10           C  
ATOM   1861  NE1 TRP J 238      15.028   3.258  17.903  1.00 96.95           N  
ATOM   1862  CE2 TRP J 238      15.083   2.099  18.626  1.00 97.60           C  
ATOM   1863  CE3 TRP J 238      16.525   0.151  18.794  1.00 97.05           C  
ATOM   1864  CZ2 TRP J 238      14.223   1.605  19.614  1.00 96.35           C  
ATOM   1865  CZ3 TRP J 238      15.671  -0.336  19.775  1.00 95.88           C  
ATOM   1866  CH2 TRP J 238      14.539   0.388  20.173  1.00 95.86           C  
ATOM   1867  N   ASP J 239      21.293   1.679  15.818  1.00 98.80           N  
ATOM   1868  CA  ASP J 239      22.433   0.944  15.276  1.00 98.72           C  
ATOM   1869  C   ASP J 239      23.414   0.554  16.380  1.00 98.75           C  
ATOM   1870  O   ASP J 239      23.917  -0.576  16.407  1.00 98.43           O  
ATOM   1871  CB  ASP J 239      23.133   1.779  14.204  1.00 98.34           C  
ATOM   1872  CG  ASP J 239      24.344   1.095  13.615  0.99 89.21           C  
ATOM   1873  OD1 ASP J 239      24.173   0.049  12.960  0.99 84.98           O  
ATOM   1874  OD2 ASP J 239      25.461   1.612  13.802  0.99 85.78           O  
ATOM   1875  N   ARG J 240      23.691   1.479  17.307  1.00 98.77           N  
ATOM   1876  CA  ARG J 240      24.579   1.166  18.427  1.00 98.73           C  
ATOM   1877  C   ARG J 240      24.019   0.024  19.269  1.00 98.67           C  
ATOM   1878  O   ARG J 240      24.750  -0.895  19.651  1.00 98.33           O  
ATOM   1879  CB  ARG J 240      24.807   2.400  19.309  1.00 98.51           C  
ATOM   1880  CG  ARG J 240      25.710   3.457  18.684  1.00 97.27           C  
ATOM   1881  CD  ARG J 240      25.897   4.658  19.616  1.00 97.67           C  
ATOM   1882  NE  ARG J 240      26.567   4.297  20.868  1.00 97.59           N  
ATOM   1883  CZ  ARG J 240      27.884   4.141  21.010  1.00 98.24           C  
ATOM   1884  NH1 ARG J 240      28.704   4.310  19.974  1.00 95.96           N  
ATOM   1885  NH2 ARG J 240      28.385   3.811  22.191  1.00 96.15           N  
ATOM   1886  N   LEU J 241      22.718   0.065  19.564  1.00 98.66           N  
ATOM   1887  CA  LEU J 241      22.112  -0.975  20.396  1.00 98.58           C  
ATOM   1888  C   LEU J 241      22.145  -2.331  19.696  1.00 98.47           C  
ATOM   1889  O   LEU J 241      22.415  -3.358  20.330  1.00 97.95           O  
ATOM   1890  CB  LEU J 241      20.675  -0.591  20.758  1.00 98.35           C  
ATOM   1891  CG  LEU J 241      20.528   0.741  21.502  1.00 97.42           C  
ATOM   1892  CD1 LEU J 241      19.068   0.975  21.873  1.00 96.05           C  
ATOM   1893  CD2 LEU J 241      21.415   0.793  22.739  1.00 95.62           C  
ATOM   1894  N   GLU J 242      21.882  -2.343  18.394  1.00 98.64           N  
ATOM   1895  CA  GLU J 242      21.911  -3.584  17.627  1.00 98.58           C  
ATOM   1896  C   GLU J 242      23.314  -4.189  17.580  1.00 98.43           C  
ATOM   1897  O   GLU J 242      23.463  -5.410  17.500  1.00 97.84           O  
ATOM   1898  CB  GLU J 242      21.364  -3.332  16.220  1.00 98.46           C  
ATOM   1899  CG  GLU J 242      19.865  -3.042  16.240  0.99 95.35           C  
ATOM   1900  CD  GLU J 242      19.321  -2.485  14.938  0.99 93.16           C  
ATOM   1901  OE1 GLU J 242      20.115  -2.203  14.020  0.99 88.38           O  
ATOM   1902  OE2 GLU J 242      18.085  -2.320  14.845  0.98 89.07           O  
ATOM   1903  N   LYS J 243      24.337  -3.347  17.662  1.00 98.27           N  
ATOM   1904  CA  LYS J 243      25.730  -3.796  17.677  1.00 98.00           C  
ATOM   1905  C   LYS J 243      26.213  -4.202  19.070  1.00 97.50           C  
ATOM   1906  O   LYS J 243      27.364  -4.623  19.224  1.00 96.33           O  
ATOM   1907  CB  LYS J 243      26.636  -2.706  17.103  1.00 97.97           C  
ATOM   1908  CG  LYS J 243      26.476  -2.503  15.603  0.98 96.74           C  
ATOM   1909  CD  LYS J 243      27.279  -1.307  15.117  0.98 94.74           C  
ATOM   1910  CE  LYS J 243      27.222  -1.190  13.601  0.97 90.39           C  
ATOM   1911  NZ  LYS J 243      27.846   0.074  13.128  0.97 83.93           N  
ATOM   1912  N   GLY J 244      25.366  -4.077  20.089  1.00 97.27           N  
ATOM   1913  CA  GLY J 244      25.745  -4.426  21.451  1.00 96.43           C  
ATOM   1914  C   GLY J 244      26.581  -3.375  22.155  1.00 97.07           C  
ATOM   1915  O   GLY J 244      27.255  -3.681  23.146  1.00 96.21           O  
ATOM   1916  N   LEU J 245      26.543  -2.143  21.679  1.00 98.01           N  
ATOM   1917  CA  LEU J 245      27.297  -1.038  22.266  1.00 98.31           C  
ATOM   1918  C   LEU J 245      26.475  -0.330  23.342  1.00 98.46           C  
ATOM   1919  O   LEU J 245      25.243  -0.423  23.355  1.00 98.36           O  
ATOM   1920  CB  LEU J 245      27.681  -0.031  21.181  1.00 98.29           C  
ATOM   1921  CG  LEU J 245      28.606  -0.542  20.078  1.00 97.87           C  
ATOM   1922  CD1 LEU J 245      28.718   0.495  18.966  1.00 96.96           C  
ATOM   1923  CD2 LEU J 245      29.981  -0.873  20.638  1.00 96.68           C  
ATOM   1924  N   PRO J 246      27.133   0.410  24.249  1.00 98.52           N  
ATOM   1925  CA  PRO J 246      26.371   1.273  25.157  1.00 98.63           C  
ATOM   1926  C   PRO J 246      25.504   2.248  24.369  1.00 98.79           C  
ATOM   1927  O   PRO J 246      25.880   2.682  23.270  1.00 98.76           O  
ATOM   1928  CB  PRO J 246      27.461   2.011  25.944  1.00 98.33           C  
ATOM   1929  CG  PRO J 246      28.659   1.116  25.856  1.00 97.13           C  
ATOM   1930  CD  PRO J 246      28.584   0.491  24.495  1.00 98.23           C  
ATOM   1931  N   HIS J 247      24.345   2.595  24.944  1.00 98.86           N  
ATOM   1932  CA  HIS J 247      23.396   3.455  24.236  1.00 98.92           C  
ATOM   1933  C   HIS J 247      24.045   4.741  23.740  1.00 98.92           C  
ATOM   1934  O   HIS J 247      23.858   5.128  22.583  1.00 98.88           O  
ATOM   1935  CB  HIS J 247      22.219   3.797  25.154  1.00 98.93           C  
ATOM   1936  CG  HIS J 247      21.160   4.631  24.494  1.00 98.91           C  
ATOM   1937  ND1 HIS J 247      20.003   4.091  23.970  1.00 96.21           N  
ATOM   1938  CD2 HIS J 247      21.088   5.968  24.267  1.00 96.62           C  
ATOM   1939  CE1 HIS J 247      19.260   5.062  23.451  1.00 96.97           C  
ATOM   1940  NE2 HIS J 247      19.899   6.213  23.620  1.00 97.73           N  
ATOM   1941  N   PHE J 248      24.787   5.418  24.617  1.00 98.92           N  
ATOM   1942  CA  PHE J 248      25.444   6.673  24.271  1.00 98.93           C  
ATOM   1943  C   PHE J 248      26.935   6.465  24.032  1.00 98.90           C  
ATOM   1944  O   PHE J 248      27.568   5.578  24.617  1.00 98.84           O  
ATOM   1945  CB  PHE J 248      25.260   7.714  25.382  1.00 98.94           C  
ATOM   1946  CG  PHE J 248      23.847   8.205  25.554  1.00 98.96           C  
ATOM   1947  CD1 PHE J 248      23.204   8.893  24.535  1.00 98.94           C  
ATOM   1948  CD2 PHE J 248      23.167   8.008  26.749  1.00 98.94           C  
ATOM   1949  CE1 PHE J 248      21.903   9.367  24.692  1.00 98.92           C  
ATOM   1950  CE2 PHE J 248      21.866   8.481  26.919  1.00 98.92           C  
ATOM   1951  CZ  PHE J 248      21.237   9.157  25.889  1.00 98.94           C  
ATOM   1952  N   GLY J 249      27.492   7.302  23.179  1.00 98.94           N  
ATOM   1953  CA  GLY J 249      28.930   7.424  22.986  1.00 98.95           C  
ATOM   1954  C   GLY J 249      29.237   8.855  22.602  1.00 98.96           C  
ATOM   1955  O   GLY J 249      28.381   9.551  22.043  1.00 98.93           O  
ATOM   1956  N   PHE J 250      30.458   9.316  22.896  1.00 98.98           N  
ATOM   1957  CA  PHE J 250      30.810  10.721  22.675  1.00 98.98           C  
ATOM   1958  C   PHE J 250      31.569  10.906  21.365  1.00 98.98           C  
ATOM   1959  O   PHE J 250      32.540  10.191  21.096  1.00 98.96           O  
ATOM   1960  CB  PHE J 250      31.639  11.262  23.842  1.00 98.98           C  
ATOM   1961  CG  PHE J 250      31.828  12.751  23.779  1.00 98.98           C  
ATOM   1962  CD1 PHE J 250      30.763  13.600  24.044  1.00 98.94           C  
ATOM   1963  CD2 PHE J 250      33.049  13.303  23.437  1.00 98.94           C  
ATOM   1964  CE1 PHE J 250      30.916  14.977  23.970  1.00 98.90           C  
ATOM   1965  CE2 PHE J 250      33.214  14.683  23.363  1.00 98.90           C  
ATOM   1966  CZ  PHE J 250      32.145  15.519  23.631  1.00 98.92           C  
ATOM   1967  N   ASP J 251      31.129  11.870  20.566  1.00 98.98           N  
ATOM   1968  CA  ASP J 251      31.711  12.128  19.245  1.00 98.98           C  
ATOM   1969  C   ASP J 251      32.420  13.479  19.252  1.00 98.98           C  
ATOM   1970  O   ASP J 251      31.779  14.531  19.212  1.00 98.96           O  
ATOM   1971  CB  ASP J 251      30.622  12.084  18.168  1.00 98.98           C  
ATOM   1972  CG  ASP J 251      31.179  12.093  16.753  1.00 98.93           C  
ATOM   1973  OD1 ASP J 251      32.325  12.559  16.555  1.00 98.70           O  
ATOM   1974  OD2 ASP J 251      30.465  11.629  15.838  1.00 98.59           O  
ATOM   1975  N   THR J 252      33.764  13.447  19.286  1.00 98.97           N  
ATOM   1976  CA  THR J 252      34.557  14.675  19.343  1.00 98.96           C  
ATOM   1977  C   THR J 252      34.558  15.457  18.033  1.00 98.96           C  
ATOM   1978  O   THR J 252      35.066  16.583  17.997  1.00 98.88           O  
ATOM   1979  CB  THR J 252      36.013  14.383  19.735  1.00 98.90           C  
ATOM   1980  OG1 THR J 252      36.594  13.505  18.763  1.00 98.29           O  
ATOM   1981  CG2 THR J 252      36.105  13.753  21.111  1.00 98.29           C  
ATOM   1982  N   THR J 253      34.011  14.888  16.956  1.00 98.97           N  
ATOM   1983  CA  THR J 253      34.010  15.567  15.660  1.00 98.95           C  
ATOM   1984  C   THR J 253      32.757  16.405  15.414  1.00 98.95           C  
ATOM   1985  O   THR J 253      32.700  17.140  14.426  1.00 98.78           O  
ATOM   1986  CB  THR J 253      34.174  14.574  14.496  1.00 98.86           C  
ATOM   1987  OG1 THR J 253      32.971  13.819  14.303  1.00 98.22           O  
ATOM   1988  CG2 THR J 253      35.347  13.630  14.747  1.00 98.30           C  
ATOM   1989  N   LEU J 254      31.758  16.313  16.284  1.00 98.98           N  
ATOM   1990  CA  LEU J 254      30.515  17.055  16.087  1.00 98.98           C  
ATOM   1991  C   LEU J 254      30.539  18.384  16.836  1.00 98.99           C  
ATOM   1992  O   LEU J 254      31.103  18.477  17.929  1.00 98.96           O  
ATOM   1993  CB  LEU J 254      29.315  16.228  16.543  1.00 98.95           C  
ATOM   1994  CG  LEU J 254      28.958  15.028  15.662  1.00 98.71           C  
ATOM   1995  CD1 LEU J 254      27.814  14.239  16.287  1.00 98.26           C  
ATOM   1996  CD2 LEU J 254      28.583  15.472  14.254  1.00 98.12           C  
ATOM   1997  N   PRO J 255      29.915  19.412  16.276  1.00 98.98           N  
ATOM   1998  CA  PRO J 255      29.831  20.691  16.984  1.00 98.97           C  
ATOM   1999  C   PRO J 255      28.840  20.629  18.138  1.00 98.99           C  
ATOM   2000  O   PRO J 255      27.978  19.743  18.207  1.00 98.96           O  
ATOM   2001  CB  PRO J 255      29.338  21.657  15.905  1.00 98.76           C  
ATOM   2002  CG  PRO J 255      28.526  20.794  14.997  1.00 95.59           C  
ATOM   2003  CD  PRO J 255      29.230  19.459  14.974  1.00 98.69           C  
ATOM   2004  N   VAL J 256      28.966  21.595  19.036  1.00 98.99           N  
ATOM   2005  CA  VAL J 256      28.000  21.834  20.102  1.00 99.00           C  
ATOM   2006  C   VAL J 256      27.078  22.965  19.651  1.00 99.00           C  
ATOM   2007  O   VAL J 256      27.532  23.955  19.066  1.00 98.99           O  
ATOM   2008  CB  VAL J 256      28.726  22.192  21.414  1.00 98.99           C  
ATOM   2009  CG1 VAL J 256      27.779  22.817  22.444  1.00 98.94           C  
ATOM   2010  CG2 VAL J 256      29.405  20.948  21.987  1.00 98.96           C  
ATOM   2011  N   TYR J 257      25.789  22.807  19.932  1.00 99.00           N  
ATOM   2012  CA  TYR J 257      24.816  23.863  19.660  1.00 99.00           C  
ATOM   2013  C   TYR J 257      24.208  24.368  20.960  1.00 99.00           C  
ATOM   2014  O   TYR J 257      24.154  23.653  21.969  1.00 98.99           O  
ATOM   2015  CB  TYR J 257      23.688  23.365  18.748  1.00 98.99           C  
ATOM   2016  CG  TYR J 257      24.125  22.997  17.352  1.00 98.96           C  
ATOM   2017  CD1 TYR J 257      24.169  23.949  16.346  1.00 98.85           C  
ATOM   2018  CD2 TYR J 257      24.491  21.696  17.038  1.00 98.84           C  
ATOM   2019  CE1 TYR J 257      24.569  23.615  15.059  1.00 98.68           C  
ATOM   2020  CE2 TYR J 257      24.895  21.352  15.756  1.00 98.65           C  
ATOM   2021  CZ  TYR J 257      24.931  22.317  14.774  1.00 98.57           C  
ATOM   2022  OH  TYR J 257      25.335  21.981  13.501  1.00 97.58           O  
ATOM   2023  N   LEU J 258      23.742  25.605  20.922  1.00 99.00           N  
ATOM   2024  CA  LEU J 258      22.953  26.181  22.006  1.00 99.00           C  
ATOM   2025  C   LEU J 258      21.679  26.735  21.393  1.00 99.00           C  
ATOM   2026  O   LEU J 258      21.727  27.662  20.576  1.00 98.99           O  
ATOM   2027  CB  LEU J 258      23.731  27.280  22.736  1.00 98.99           C  
ATOM   2028  CG  LEU J 258      23.101  27.756  24.047  1.00 98.94           C  
ATOM   2029  CD1 LEU J 258      23.135  26.645  25.096  1.00 98.91           C  
ATOM   2030  CD2 LEU J 258      23.815  29.000  24.568  1.00 98.89           C  
ATOM   2031  N   GLY J 259      20.549  26.148  21.766  1.00 99.00           N  
ATOM   2032  CA  GLY J 259      19.254  26.589  21.287  1.00 99.00           C  
ATOM   2033  C   GLY J 259      18.630  27.570  22.251  1.00 99.00           C  
ATOM   2034  O   GLY J 259      18.541  27.298  23.452  1.00 98.99           O  
ATOM   2035  N   ILE J 260      18.207  28.713  21.721  1.00 99.00           N  
ATOM   2036  CA  ILE J 260      17.483  29.719  22.495  1.00 99.00           C  
ATOM   2037  C   ILE J 260      16.037  29.656  22.021  1.00 98.99           C  
ATOM   2038  O   ILE J 260      15.711  30.064  20.898  1.00 98.98           O  
ATOM   2039  CB  ILE J 260      18.096  31.119  22.313  1.00 98.99           C  
ATOM   2040  CG1 ILE J 260      19.618  31.089  22.550  1.00 98.93           C  
ATOM   2041  CG2 ILE J 260      17.408  32.111  23.248  1.00 98.95           C  
ATOM   2042  CD1 ILE J 260      20.043  30.611  23.936  1.00 98.80           C  
ATOM   2043  N   ILE J 261      15.185  29.094  22.871  1.00 99.00           N  
ATOM   2044  CA  ILE J 261      13.862  28.615  22.484  1.00 99.00           C  
ATOM   2045  C   ILE J 261      12.806  29.394  23.272  1.00 99.00           C  
ATOM   2046  O   ILE J 261      12.747  29.279  24.496  1.00 98.99           O  
ATOM   2047  CB  ILE J 261      13.760  27.099  22.762  1.00 98.99           C  
ATOM   2048  CG1 ILE J 261      14.830  26.344  21.960  1.00 98.88           C  
ATOM   2049  CG2 ILE J 261      12.362  26.570  22.460  1.00 98.94           C  
ATOM   2050  CD1 ILE J 261      15.166  24.970  22.506  1.00 98.36           C  
ATOM   2051  N   PRO J 262      11.972  30.198  22.598  1.00 98.99           N  
ATOM   2052  CA  PRO J 262      10.964  30.967  23.342  1.00 98.98           C  
ATOM   2053  C   PRO J 262      10.034  30.073  24.155  1.00 98.98           C  
ATOM   2054  O   PRO J 262       9.572  29.033  23.670  1.00 98.92           O  
ATOM   2055  CB  PRO J 262      10.192  31.700  22.239  1.00 98.88           C  
ATOM   2056  CG  PRO J 262      11.174  31.811  21.112  1.00 97.78           C  
ATOM   2057  CD  PRO J 262      11.978  30.535  21.171  1.00 98.88           C  
ATOM   2058  N   ARG J 263       9.761  30.501  25.383  1.00 98.96           N  
ATOM   2059  CA  ARG J 263       8.837  29.766  26.248  1.00 98.93           C  
ATOM   2060  C   ARG J 263       7.407  30.182  25.929  1.00 98.85           C  
ATOM   2061  O   ARG J 263       6.824  31.050  26.599  1.00 98.27           O  
ATOM   2062  CB  ARG J 263       9.164  30.013  27.729  1.00 98.81           C  
ATOM   2063  CG  ARG J 263      10.446  29.344  28.185  1.00 98.51           C  
ATOM   2064  CD  ARG J 263      10.389  29.050  29.668  1.00 98.59           C  
ATOM   2065  NE  ARG J 263      10.661  30.213  30.501  1.00 98.71           N  
ATOM   2066  CZ  ARG J 263       9.920  30.602  31.536  1.00 98.86           C  
ATOM   2067  NH1 ARG J 263       8.785  29.980  31.865  1.00 98.15           N  
ATOM   2068  NH2 ARG J 263      10.317  31.629  32.261  1.00 98.19           N  
ATOM   2069  N   ARG J 264       6.841  29.568  24.889  1.00 98.74           N  
ATOM   2070  CA  ARG J 264       5.514  29.922  24.405  1.00 98.52           C  
ATOM   2071  C   ARG J 264       4.748  28.682  23.952  1.00 98.73           C  
ATOM   2072  O   ARG J 264       5.319  27.782  23.329  1.00 98.42           O  
ATOM   2073  CB  ARG J 264       5.593  30.894  23.216  1.00 96.67           C  
ATOM   2074  CG  ARG J 264       6.261  32.225  23.518  0.99 89.31           C  
ATOM   2075  CD  ARG J 264       5.981  33.252  22.416  0.99 89.55           C  
ATOM   2076  NE  ARG J 264       6.865  33.114  21.253  0.99 88.69           N  
ATOM   2077  CZ  ARG J 264       6.560  32.499  20.115  0.98 88.16           C  
ATOM   2078  NH1 ARG J 264       5.390  31.908  19.954  0.99 81.06           N  
ATOM   2079  NH2 ARG J 264       7.433  32.477  19.123  0.99 80.26           N  
ATOM   2080  N   ALA J 265       3.455  28.668  24.211  1.00 98.54           N  
ATOM   2081  CA  ALA J 265       2.602  27.559  23.793  1.00 98.50           C  
ATOM   2082  C   ALA J 265       2.529  27.432  22.273  1.00 98.62           C  
ATOM   2083  O   ALA J 265       2.370  26.323  21.750  1.00 98.03           O  
ATOM   2084  CB  ALA J 265       1.199  27.725  24.369  1.00 97.82           C  
ATOM   2085  N   ASP J 266       2.648  28.556  21.559  1.00 98.61           N  
ATOM   2086  CA  ASP J 266       2.547  28.560  20.099  1.00 98.59           C  
ATOM   2087  C   ASP J 266       3.913  28.514  19.415  1.00 98.77           C  
ATOM   2088  O   ASP J 266       4.048  28.944  18.263  1.00 98.34           O  
ATOM   2089  CB  ASP J 266       1.729  29.769  19.611  1.00 97.79           C  
ATOM   2090  CG  ASP J 266       2.392  31.106  19.898  0.99 94.79           C  
ATOM   2091  OD1 ASP J 266       3.373  31.153  20.665  0.99 92.74           O  
ATOM   2092  OD2 ASP J 266       1.908  32.125  19.359  0.99 91.87           O  
ATOM   2093  N   LEU J 267       4.914  27.983  20.108  1.00 98.83           N  
ATOM   2094  CA  LEU J 267       6.264  27.850  19.562  1.00 98.88           C  
ATOM   2095  C   LEU J 267       6.252  27.161  18.199  1.00 98.85           C  
ATOM   2096  O   LEU J 267       5.622  26.112  18.028  1.00 98.52           O  
ATOM   2097  CB  LEU J 267       7.122  27.032  20.531  1.00 98.82           C  
ATOM   2098  CG  LEU J 267       8.555  26.730  20.093  1.00 98.60           C  
ATOM   2099  CD1 LEU J 267       9.396  28.003  20.109  1.00 98.40           C  
ATOM   2100  CD2 LEU J 267       9.162  25.669  21.000  1.00 98.32           C  
ATOM   2101  N   LYS J 268       6.973  27.740  17.245  1.00 98.92           N  
ATOM   2102  CA  LYS J 268       7.216  27.148  15.938  1.00 98.91           C  
ATOM   2103  C   LYS J 268       8.707  26.877  15.787  1.00 98.94           C  
ATOM   2104  O   LYS J 268       9.539  27.559  16.395  1.00 98.84           O  
ATOM   2105  CB  LYS J 268       6.739  28.080  14.825  1.00 98.67           C  
ATOM   2106  CG  LYS J 268       5.243  28.362  14.868  0.96 94.88           C  
ATOM   2107  CD  LYS J 268       4.835  29.404  13.841  0.94 87.11           C  
ATOM   2108  CE  LYS J 268       3.329  29.621  13.840  0.92 78.88           C  
ATOM   2109  NZ  LYS J 268       2.831  30.062  15.175  0.92 68.57           N  
ATOM   2110  N   GLN J 269       9.046  25.892  14.953  1.00 98.94           N  
ATOM   2111  CA  GLN J 269      10.447  25.524  14.758  1.00 98.94           C  
ATOM   2112  C   GLN J 269      11.301  26.736  14.372  1.00 98.94           C  
ATOM   2113  O   GLN J 269      12.424  26.904  14.865  1.00 98.84           O  
ATOM   2114  CB  GLN J 269      10.557  24.430  13.688  1.00 98.88           C  
ATOM   2115  CG  GLN J 269      11.962  23.862  13.514  1.00 98.39           C  
ATOM   2116  CD  GLN J 269      12.401  22.992  14.676  1.00 98.57           C  
ATOM   2117  OE1 GLN J 269      11.571  22.395  15.374  1.00 95.63           O  
ATOM   2118  NE2 GLN J 269      13.706  22.909  14.888  1.00 95.61           N  
ATOM   2119  N   GLU J 270      10.776  27.582  13.499  1.00 98.88           N  
ATOM   2120  CA  GLU J 270      11.530  28.731  13.000  1.00 98.80           C  
ATOM   2121  C   GLU J 270      11.739  29.825  14.050  1.00 98.84           C  
ATOM   2122  O   GLU J 270      12.540  30.738  13.827  1.00 98.61           O  
ATOM   2123  CB  GLU J 270      10.854  29.318  11.753  1.00 98.38           C  
ATOM   2124  CG  GLU J 270       9.432  29.801  11.960  0.97 90.84           C  
ATOM   2125  CD  GLU J 270       8.371  28.777  11.584  0.95 87.28           C  
ATOM   2126  OE1 GLU J 270       8.624  27.552  11.694  0.95 83.35           O  
ATOM   2127  OE2 GLU J 270       7.265  29.203  11.177  0.95 84.27           O  
ATOM   2128  N   ASP J 271      11.056  29.728  15.192  1.00 98.87           N  
ATOM   2129  CA  ASP J 271      11.265  30.684  16.282  1.00 98.86           C  
ATOM   2130  C   ASP J 271      12.556  30.414  17.055  1.00 98.88           C  
ATOM   2131  O   ASP J 271      13.000  31.269  17.830  1.00 98.76           O  
ATOM   2132  CB  ASP J 271      10.102  30.637  17.282  1.00 98.73           C  
ATOM   2133  CG  ASP J 271       8.773  31.063  16.697  1.00 98.41           C  
ATOM   2134  OD1 ASP J 271       8.761  31.889  15.760  1.00 97.59           O  
ATOM   2135  OD2 ASP J 271       7.735  30.585  17.205  1.00 97.20           O  
ATOM   2136  N   ILE J 272      13.137  29.237  16.881  1.00 98.94           N  
ATOM   2137  CA  ILE J 272      14.314  28.832  17.647  1.00 98.95           C  
ATOM   2138  C   ILE J 272      15.563  29.412  17.000  1.00 98.94           C  
ATOM   2139  O   ILE J 272      15.759  29.308  15.789  1.00 98.87           O  
ATOM   2140  CB  ILE J 272      14.421  27.301  17.742  1.00 98.95           C  
ATOM   2141  CG1 ILE J 272      13.160  26.726  18.392  1.00 98.83           C  
ATOM   2142  CG2 ILE J 272      15.686  26.901  18.509  1.00 98.83           C  
ATOM   2143  CD1 ILE J 272      13.098  25.209  18.363  1.00 98.62           C  
ATOM   2144  N   ARG J 273      16.425  29.994  17.825  1.00 98.96           N  
ATOM   2145  CA  ARG J 273      17.713  30.504  17.365  1.00 98.95           C  
ATOM   2146  C   ARG J 273      18.797  29.533  17.811  1.00 98.97           C  
ATOM   2147  O   ARG J 273      18.990  29.320  19.011  1.00 98.94           O  
ATOM   2148  CB  ARG J 273      17.951  31.902  17.952  1.00 98.52           C  
ATOM   2149  CG  ARG J 273      19.259  32.537  17.524  1.00 92.75           C  
ATOM   2150  CD  ARG J 273      19.171  33.175  16.149  1.00 94.41           C  
ATOM   2151  NE  ARG J 273      20.454  33.779  15.792  1.00 95.69           N  
ATOM   2152  CZ  ARG J 273      20.846  34.995  16.162  1.00 97.50           C  
ATOM   2153  NH1 ARG J 273      20.044  35.778  16.882  1.00 94.36           N  
ATOM   2154  NH2 ARG J 273      22.049  35.431  15.812  1.00 94.06           N  
ATOM   2155  N   TRP J 274      19.511  28.934  16.850  1.00 98.97           N  
ATOM   2156  CA  TRP J 274      20.589  27.988  17.144  1.00 98.97           C  
ATOM   2157  C   TRP J 274      21.940  28.668  16.983  1.00 98.95           C  
ATOM   2158  O   TRP J 274      22.272  29.171  15.906  1.00 98.84           O  
ATOM   2159  CB  TRP J 274      20.523  26.767  16.218  1.00 98.96           C  
ATOM   2160  CG  TRP J 274      19.354  25.867  16.485  1.00 98.95           C  
ATOM   2161  CD1 TRP J 274      18.238  25.717  15.704  1.00 98.89           C  
ATOM   2162  CD2 TRP J 274      19.185  24.994  17.606  1.00 98.93           C  
ATOM   2163  NE1 TRP J 274      17.385  24.805  16.279  1.00 98.82           N  
ATOM   2164  CE2 TRP J 274      17.938  24.350  17.444  1.00 98.88           C  
ATOM   2165  CE3 TRP J 274      19.966  24.695  18.726  1.00 98.88           C  
ATOM   2166  CZ2 TRP J 274      17.453  23.430  18.378  1.00 98.72           C  
ATOM   2167  CZ3 TRP J 274      19.482  23.777  19.651  1.00 98.71           C  
ATOM   2168  CH2 TRP J 274      18.241  23.156  19.468  1.00 98.65           C  
ATOM   2169  N   PHE J 275      22.731  28.667  18.059  1.00 98.99           N  
ATOM   2170  CA  PHE J 275      24.124  29.096  18.023  1.00 98.99           C  
ATOM   2171  C   PHE J 275      25.011  27.855  18.024  1.00 98.99           C  
ATOM   2172  O   PHE J 275      24.588  26.775  18.450  1.00 98.98           O  
ATOM   2173  CB  PHE J 275      24.440  30.007  19.211  1.00 98.99           C  
ATOM   2174  CG  PHE J 275      23.706  31.322  19.167  1.00 98.98           C  
ATOM   2175  CD1 PHE J 275      22.412  31.430  19.658  1.00 98.95           C  
ATOM   2176  CD2 PHE J 275      24.300  32.449  18.617  1.00 98.95           C  
ATOM   2177  CE1 PHE J 275      21.730  32.641  19.609  1.00 98.92           C  
ATOM   2178  CE2 PHE J 275      23.626  33.663  18.569  1.00 98.91           C  
ATOM   2179  CZ  PHE J 275      22.337  33.756  19.065  1.00 98.93           C  
ATOM   2180  N   LYS J 276      26.242  27.995  17.546  1.00 98.97           N  
ATOM   2181  CA  LYS J 276      27.127  26.855  17.307  1.00 98.95           C  
ATOM   2182  C   LYS J 276      28.528  27.184  17.795  1.00 98.96           C  
ATOM   2183  O   LYS J 276      29.004  28.310  17.624  1.00 98.85           O  
ATOM   2184  CB  LYS J 276      27.142  26.540  15.808  1.00 98.70           C  
ATOM   2185  CG  LYS J 276      27.975  25.366  15.352  0.99 94.98           C  
ATOM   2186  CD  LYS J 276      27.808  25.217  13.835  0.99 93.59           C  
ATOM   2187  CE  LYS J 276      28.807  24.272  13.226  0.98 90.26           C  
ATOM   2188  NZ  LYS J 276      28.656  24.222  11.746  0.98 85.28           N  
ATOM   2189  N   ARG J 277      29.200  26.206  18.401  1.00 98.97           N  
ATOM   2190  CA  ARG J 277      30.590  26.370  18.810  1.00 98.96           C  
ATOM   2191  C   ARG J 277      31.345  25.067  18.604  1.00 98.96           C  
ATOM   2192  O   ARG J 277      30.776  24.046  18.210  1.00 98.86           O  
ATOM   2193  CB  ARG J 277      30.702  26.838  20.274  1.00 98.85           C  
ATOM   2194  CG  ARG J 277      30.056  25.903  21.290  1.00 98.26           C  
ATOM   2195  CD  ARG J 277      30.573  26.162  22.707  1.00 97.88           C  
ATOM   2196  NE  ARG J 277      31.974  25.780  22.821  1.00 98.14           N  
ATOM   2197  CZ  ARG J 277      32.695  25.854  23.943  1.00 98.54           C  
ATOM   2198  NH1 ARG J 277      32.157  26.308  25.070  1.00 97.26           N  
ATOM   2199  NH2 ARG J 277      33.966  25.480  23.934  1.00 96.84           N  
ATOM   2200  N   GLU J 278      32.648  25.101  18.878  1.00 98.95           N  
ATOM   2201  CA  GLU J 278      33.498  23.927  18.753  1.00 98.94           C  
ATOM   2202  C   GLU J 278      33.114  22.856  19.776  1.00 98.97           C  
ATOM   2203  O   GLU J 278      32.497  23.137  20.810  1.00 98.93           O  
ATOM   2204  CB  GLU J 278      34.975  24.317  18.912  1.00 98.70           C  
ATOM   2205  CG  GLU J 278      35.410  24.673  20.338  0.99 94.71           C  
ATOM   2206  CD  GLU J 278      35.115  26.109  20.772  0.99 91.20           C  
ATOM   2207  OE1 GLU J 278      34.413  26.849  20.036  0.98 88.04           O  
ATOM   2208  OE2 GLU J 278      35.593  26.495  21.861  0.98 89.41           O  
ATOM   2209  N   ASN J 279      33.506  21.633  19.491  1.00 98.99           N  
ATOM   2210  CA  ASN J 279      33.234  20.494  20.358  1.00 98.99           C  
ATOM   2211  C   ASN J 279      33.763  20.701  21.775  1.00 98.99           C  
ATOM   2212  O   ASN J 279      34.875  21.198  21.976  1.00 98.96           O  
ATOM   2213  CB  ASN J 279      33.876  19.246  19.747  1.00 98.98           C  
ATOM   2214  CG  ASN J 279      33.577  17.977  20.506  1.00 98.96           C  
ATOM   2215  OD1 ASN J 279      34.322  17.588  21.408  1.00 97.97           O  
ATOM   2216  ND2 ASN J 279      32.492  17.313  20.135  1.00 97.59           N  
ATOM   2217  N   CYS J 280      32.964  20.294  22.750  1.00 98.99           N  
ATOM   2218  CA  CYS J 280      33.356  20.200  24.147  1.00 98.99           C  
ATOM   2219  C   CYS J 280      32.335  19.308  24.829  1.00 98.99           C  
ATOM   2220  O   CYS J 280      31.396  18.820  24.184  1.00 98.97           O  
ATOM   2221  CB  CYS J 280      33.413  21.580  24.819  1.00 98.99           C  
ATOM   2222  SG  CYS J 280      31.802  22.400  24.981  1.00 98.97           S  
ATOM   2223  N   PHE J 281      32.508  19.093  26.126  1.00 98.96           N  
ATOM   2224  CA  PHE J 281      31.529  18.366  26.924  1.00 98.96           C  
ATOM   2225  C   PHE J 281      30.958  19.292  27.988  1.00 98.96           C  
ATOM   2226  O   PHE J 281      31.708  19.987  28.680  1.00 98.93           O  
ATOM   2227  CB  PHE J 281      32.156  17.133  27.584  1.00 98.89           C  
ATOM   2228  CG  PHE J 281      31.149  16.275  28.302  1.00 98.76           C  
ATOM   2229  CD1 PHE J 281      30.727  16.600  29.584  1.00 98.31           C  
ATOM   2230  CD2 PHE J 281      30.593  15.174  27.681  1.00 98.23           C  
ATOM   2231  CE1 PHE J 281      29.766  15.836  30.235  1.00 97.73           C  
ATOM   2232  CE2 PHE J 281      29.632  14.403  28.323  1.00 97.63           C  
ATOM   2233  CZ  PHE J 281      29.222  14.740  29.599  1.00 97.51           C  
ATOM   2234  N   ALA J 282      29.645  19.285  28.134  1.00 98.96           N  
ATOM   2235  CA  ALA J 282      28.964  19.943  29.243  1.00 98.96           C  
ATOM   2236  C   ALA J 282      27.686  19.181  29.508  1.00 98.95           C  
ATOM   2237  O   ALA J 282      27.005  18.756  28.567  1.00 98.83           O  
ATOM   2238  CB  ALA J 282      28.659  21.410  28.930  1.00 98.93           C  
ATOM   2239  N   SER J 283      27.358  19.005  30.777  1.00 98.90           N  
ATOM   2240  CA  SER J 283      26.126  18.325  31.161  1.00 98.80           C  
ATOM   2241  C   SER J 283      25.249  19.262  31.979  1.00 98.79           C  
ATOM   2242  O   SER J 283      24.303  19.847  31.450  1.00 97.98           O  
ATOM   2243  CB  SER J 283      26.437  17.031  31.912  1.00 98.28           C  
ATOM   2244  OG  SER J 283      25.248  16.330  32.245  1.00 95.28           O  
ATOM   2245  N   HIS J 284      25.558  19.441  33.264  1.00 98.93           N  
ATOM   2246  CA  HIS J 284      24.696  20.209  34.148  1.00 98.94           C  
ATOM   2247  C   HIS J 284      24.801  21.711  33.944  1.00 98.96           C  
ATOM   2248  O   HIS J 284      25.818  22.237  33.488  1.00 98.94           O  
ATOM   2249  CB  HIS J 284      24.979  19.861  35.606  1.00 98.90           C  
ATOM   2250  CG  HIS J 284      24.547  18.478  35.959  1.00 98.86           C  
ATOM   2251  ND1 HIS J 284      25.380  17.557  36.545  1.00 98.60           N  
ATOM   2252  CD2 HIS J 284      23.354  17.859  35.794  1.00 98.51           C  
ATOM   2253  CE1 HIS J 284      24.714  16.425  36.727  1.00 98.46           C  
ATOM   2254  NE2 HIS J 284      23.482  16.581  36.279  1.00 98.43           N  
ATOM   2255  N   VAL J 285      23.726  22.394  34.318  1.00 98.99           N  
ATOM   2256  CA  VAL J 285      23.608  23.847  34.241  1.00 98.99           C  
ATOM   2257  C   VAL J 285      23.532  24.406  35.658  1.00 98.99           C  
ATOM   2258  O   VAL J 285      22.694  23.980  36.458  1.00 98.97           O  
ATOM   2259  CB  VAL J 285      22.343  24.238  33.445  1.00 98.99           C  
ATOM   2260  CG1 VAL J 285      22.041  25.731  33.569  1.00 98.94           C  
ATOM   2261  CG2 VAL J 285      22.498  23.835  31.981  1.00 98.96           C  
ATOM   2262  N   MET J 286      24.406  25.375  35.978  1.00 99.00           N  
ATOM   2263  CA  MET J 286      24.272  26.081  37.250  1.00 99.00           C  
ATOM   2264  C   MET J 286      23.060  27.009  37.203  1.00 99.00           C  
ATOM   2265  O   MET J 286      22.180  26.933  38.061  1.00 98.99           O  
ATOM   2266  CB  MET J 286      25.551  26.862  37.593  1.00 99.00           C  
ATOM   2267  CG  MET J 286      25.437  27.618  38.908  1.00 98.97           C  
ATOM   2268  SD  MET J 286      26.979  28.394  39.433  1.00 98.96           S  
ATOM   2269  CE  MET J 286      27.814  26.989  40.180  1.00 98.79           C  
ATOM   2270  N   ASN J 287      23.016  27.890  36.207  1.00 99.00           N  
ATOM   2271  CA  ASN J 287      21.878  28.786  36.012  1.00 99.00           C  
ATOM   2272  C   ASN J 287      21.994  29.411  34.635  1.00 99.00           C  
ATOM   2273  O   ASN J 287      23.017  29.263  33.957  1.00 98.99           O  
ATOM   2274  CB  ASN J 287      21.844  29.872  37.103  1.00 99.00           C  
ATOM   2275  CG  ASN J 287      20.478  30.529  37.279  1.00 98.99           C  
ATOM   2276  OD1 ASN J 287      19.461  30.043  36.772  1.00 97.74           O  
ATOM   2277  ND2 ASN J 287      20.453  31.643  38.015  1.00 97.60           N  
ATOM   2278  N   ALA J 288      20.950  30.112  34.205  1.00 99.00           N  
ATOM   2279  CA  ALA J 288      20.952  30.886  32.971  1.00 99.00           C  
ATOM   2280  C   ALA J 288      20.168  32.160  33.218  1.00 99.00           C  
ATOM   2281  O   ALA J 288      19.292  32.194  34.089  1.00 98.98           O  
ATOM   2282  CB  ALA J 288      20.340  30.090  31.815  1.00 98.99           C  
ATOM   2283  N   PHE J 289      20.495  33.218  32.479  1.00 99.00           N  
ATOM   2284  CA  PHE J 289      19.793  34.486  32.661  1.00 99.00           C  
ATOM   2285  C   PHE J 289      19.995  35.389  31.455  1.00 99.00           C  
ATOM   2286  O   PHE J 289      20.873  35.167  30.625  1.00 98.99           O  
ATOM   2287  CB  PHE J 289      20.246  35.207  33.952  1.00 98.99           C  
ATOM   2288  CG  PHE J 289      21.707  35.580  33.992  1.00 98.98           C  
ATOM   2289  CD1 PHE J 289      22.663  34.652  34.383  1.00 98.94           C  
ATOM   2290  CD2 PHE J 289      22.125  36.858  33.659  1.00 98.93           C  
ATOM   2291  CE1 PHE J 289      24.014  34.994  34.438  1.00 98.87           C  
ATOM   2292  CE2 PHE J 289      23.470  37.210  33.712  1.00 98.86           C  
ATOM   2293  CZ  PHE J 289      24.413  36.274  34.102  1.00 98.87           C  
ATOM   2294  N   GLN J 290      19.153  36.416  31.369  1.00 98.99           N  
ATOM   2295  CA  GLN J 290      19.227  37.411  30.303  1.00 98.98           C  
ATOM   2296  C   GLN J 290      19.828  38.703  30.829  1.00 98.98           C  
ATOM   2297  O   GLN J 290      19.614  39.084  31.986  1.00 98.87           O  
ATOM   2298  CB  GLN J 290      17.834  37.697  29.734  1.00 98.79           C  
ATOM   2299  CG  GLN J 290      17.244  36.515  28.987  1.00 96.74           C  
ATOM   2300  CD  GLN J 290      15.771  36.661  28.690  1.00 98.40           C  
ATOM   2301  OE1 GLN J 290      14.998  35.732  28.918  1.00 95.31           O  
ATOM   2302  NE2 GLN J 290      15.368  37.824  28.184  1.00 96.05           N  
ATOM   2303  N   GLU J 291      20.582  39.394  29.962  1.00 98.97           N  
ATOM   2304  CA  GLU J 291      21.148  40.700  30.277  1.00 98.96           C  
ATOM   2305  C   GLU J 291      21.144  41.514  28.987  1.00 98.96           C  
ATOM   2306  O   GLU J 291      21.952  41.271  28.086  1.00 98.87           O  
ATOM   2307  CB  GLU J 291      22.565  40.558  30.838  1.00 98.83           C  
ATOM   2308  CG  GLU J 291      23.175  41.875  31.293  1.00 97.69           C  
ATOM   2309  CD  GLU J 291      24.584  41.716  31.823  1.00 97.49           C  
ATOM   2310  OE1 GLU J 291      25.239  40.692  31.519  1.00 93.85           O  
ATOM   2311  OE2 GLU J 291      25.050  42.623  32.541  1.00 94.56           O  
ATOM   2312  N   GLY J 292      20.248  42.477  28.877  1.00 98.90           N  
ATOM   2313  CA  GLY J 292      20.075  43.192  27.626  1.00 98.87           C  
ATOM   2314  C   GLY J 292      19.669  42.230  26.530  1.00 98.91           C  
ATOM   2315  O   GLY J 292      18.727  41.452  26.688  1.00 98.71           O  
ATOM   2316  N   THR J 293      20.395  42.264  25.406  1.00 98.92           N  
ATOM   2317  CA  THR J 293      20.141  41.337  24.305  1.00 98.91           C  
ATOM   2318  C   THR J 293      20.887  40.014  24.461  1.00 98.94           C  
ATOM   2319  O   THR J 293      20.743  39.130  23.610  1.00 98.88           O  
ATOM   2320  CB  THR J 293      20.517  41.967  22.953  1.00 98.78           C  
ATOM   2321  OG1 THR J 293      21.917  42.275  22.939  1.00 98.27           O  
ATOM   2322  CG2 THR J 293      19.708  43.234  22.693  1.00 98.28           C  
ATOM   2323  N   LYS J 294      21.678  39.868  25.521  1.00 98.98           N  
ATOM   2324  CA  LYS J 294      22.492  38.674  25.715  1.00 98.98           C  
ATOM   2325  C   LYS J 294      21.763  37.630  26.545  1.00 98.99           C  
ATOM   2326  O   LYS J 294      20.946  37.951  27.414  1.00 98.97           O  
ATOM   2327  CB  LYS J 294      23.822  39.028  26.375  1.00 98.95           C  
ATOM   2328  CG  LYS J 294      24.652  40.018  25.560  1.00 98.56           C  
ATOM   2329  CD  LYS J 294      26.049  40.179  26.117  1.00 97.07           C  
ATOM   2330  CE  LYS J 294      26.773  41.369  25.510  1.00 92.60           C  
ATOM   2331  NZ  LYS J 294      26.782  41.338  24.039  0.99 85.81           N  
ATOM   2332  N   VAL J 295      22.076  36.366  26.265  1.00 99.00           N  
ATOM   2333  CA  VAL J 295      21.624  35.227  27.055  1.00 99.00           C  
ATOM   2334  C   VAL J 295      22.872  34.510  27.548  1.00 99.00           C  
ATOM   2335  O   VAL J 295      23.769  34.195  26.756  1.00 98.99           O  
ATOM   2336  CB  VAL J 295      20.729  34.276  26.234  1.00 98.99           C  
ATOM   2337  CG1 VAL J 295      20.331  33.052  27.062  1.00 98.95           C  
ATOM   2338  CG2 VAL J 295      19.487  35.006  25.731  1.00 98.96           C  
ATOM   2339  N   HIS J 296      22.942  34.278  28.858  1.00 99.00           N  
ATOM   2340  CA  HIS J 296      24.069  33.600  29.501  1.00 99.00           C  
ATOM   2341  C   HIS J 296      23.624  32.255  30.048  1.00 99.00           C  
ATOM   2342  O   HIS J 296      22.509  32.135  30.563  1.00 98.99           O  
ATOM   2343  CB  HIS J 296      24.592  34.425  30.681  1.00 98.99           C  
ATOM   2344  CG  HIS J 296      24.978  35.834  30.351  1.00 98.98           C  
ATOM   2345  ND1 HIS J 296      26.136  36.159  29.680  1.00 97.04           N  
ATOM   2346  CD2 HIS J 296      24.365  37.012  30.631  1.00 97.36           C  
ATOM   2347  CE1 HIS J 296      26.219  37.473  29.563  1.00 97.90           C  
ATOM   2348  NE2 HIS J 296      25.161  38.016  30.129  1.00 98.28           N  
ATOM   2349  N   VAL J 297      24.510  31.267  29.973  1.00 99.00           N  
ATOM   2350  CA  VAL J 297      24.299  30.000  30.670  1.00 99.00           C  
ATOM   2351  C   VAL J 297      25.627  29.555  31.268  1.00 99.00           C  
ATOM   2352  O   VAL J 297      26.667  29.598  30.602  1.00 98.99           O  
ATOM   2353  CB  VAL J 297      23.655  28.916  29.767  1.00 98.99           C  
ATOM   2354  CG1 VAL J 297      24.537  28.575  28.560  1.00 98.80           C  
ATOM   2355  CG2 VAL J 297      23.318  27.666  30.578  1.00 98.87           C  
ATOM   2356  N   ASP J 298      25.606  29.162  32.544  1.00 99.00           N  
ATOM   2357  CA  ASP J 298      26.797  28.773  33.291  1.00 99.00           C  
ATOM   2358  C   ASP J 298      26.802  27.260  33.456  1.00 99.00           C  
ATOM   2359  O   ASP J 298      25.889  26.693  34.064  1.00 98.99           O  
ATOM   2360  CB  ASP J 298      26.820  29.465  34.658  1.00 99.00           C  
ATOM   2361  CG  ASP J 298      26.926  30.978  34.544  1.00 98.98           C  
ATOM   2362  OD1 ASP J 298      27.326  31.479  33.467  1.00 98.90           O  
ATOM   2363  OD2 ASP J 298      26.621  31.676  35.535  1.00 98.89           O  
ATOM   2364  N   VAL J 299      27.834  26.613  32.906  1.00 99.00           N  
ATOM   2365  CA  VAL J 299      27.927  25.154  32.854  1.00 98.99           C  
ATOM   2366  C   VAL J 299      29.325  24.701  33.256  1.00 98.99           C  
ATOM   2367  O   VAL J 299      30.315  25.330  32.868  1.00 98.98           O  
ATOM   2368  CB  VAL J 299      27.603  24.601  31.444  1.00 98.98           C  
ATOM   2369  CG1 VAL J 299      26.156  24.887  31.062  1.00 98.18           C  
ATOM   2370  CG2 VAL J 299      28.543  25.174  30.385  1.00 98.18           C  
ATOM   2371  N   PRO J 300      29.450  23.601  34.007  1.00 98.97           N  
ATOM   2372  CA  PRO J 300      30.764  22.967  34.143  1.00 98.95           C  
ATOM   2373  C   PRO J 300      31.135  22.354  32.796  1.00 98.94           C  
ATOM   2374  O   PRO J 300      30.481  21.423  32.320  1.00 98.87           O  
ATOM   2375  CB  PRO J 300      30.542  21.905  35.236  1.00 98.88           C  
ATOM   2376  CG  PRO J 300      29.256  22.295  35.911  1.00 98.71           C  
ATOM   2377  CD  PRO J 300      28.432  22.941  34.825  1.00 98.92           C  
ATOM   2378  N   GLU J 301      32.163  22.901  32.161  1.00 98.96           N  
ATOM   2379  CA  GLU J 301      32.596  22.495  30.825  1.00 98.97           C  
ATOM   2380  C   GLU J 301      33.904  21.717  30.910  1.00 98.96           C  
ATOM   2381  O   GLU J 301      34.846  22.147  31.582  1.00 98.92           O  
ATOM   2382  CB  GLU J 301      32.787  23.721  29.930  1.00 98.98           C  
ATOM   2383  CG  GLU J 301      33.335  23.391  28.546  1.00 98.89           C  
ATOM   2384  CD  GLU J 301      33.689  24.616  27.724  1.00 98.89           C  
ATOM   2385  OE1 GLU J 301      32.937  25.619  27.775  1.00 98.18           O  
ATOM   2386  OE2 GLU J 301      34.721  24.575  27.020  1.00 98.23           O  
ATOM   2387  N   ALA J 302      33.967  20.597  30.213  1.00 98.93           N  
ATOM   2388  CA  ALA J 302      35.187  19.806  30.067  1.00 98.93           C  
ATOM   2389  C   ALA J 302      35.607  19.783  28.604  1.00 98.96           C  
ATOM   2390  O   ALA J 302      34.783  19.931  27.697  1.00 98.94           O  
ATOM   2391  CB  ALA J 302      34.979  18.380  30.585  1.00 98.80           C  
ATOM   2392  N   GLU J 303      36.906  19.558  28.372  1.00 98.92           N  
ATOM   2393  CA  GLU J 303      37.409  19.453  27.001  1.00 98.92           C  
ATOM   2394  C   GLU J 303      36.853  18.220  26.292  1.00 98.93           C  
ATOM   2395  O   GLU J 303      36.654  18.238  25.069  1.00 98.86           O  
ATOM   2396  CB  GLU J 303      38.940  19.407  27.012  1.00 98.80           C  
ATOM   2397  CG  GLU J 303      39.563  19.327  25.626  0.99 94.25           C  
ATOM   2398  CD  GLU J 303      41.083  19.298  25.647  0.99 92.56           C  
ATOM   2399  OE1 GLU J 303      41.682  19.567  26.714  0.98 88.33           O  
ATOM   2400  OE2 GLU J 303      41.676  19.011  24.588  0.98 89.70           O  
ATOM   2401  N   ASN J 304      36.597  17.154  27.051  1.00 98.81           N  
ATOM   2402  CA  ASN J 304      36.227  15.869  26.469  1.00 98.82           C  
ATOM   2403  C   ASN J 304      35.235  15.155  27.384  1.00 98.73           C  
ATOM   2404  O   ASN J 304      34.946  15.603  28.495  1.00 98.55           O  
ATOM   2405  CB  ASN J 304      37.496  15.022  26.233  1.00 98.83           C  
ATOM   2406  CG  ASN J 304      37.383  14.028  25.084  1.00 98.75           C  
ATOM   2407  OD1 ASN J 304      36.286  13.699  24.627  1.00 96.78           O  
ATOM   2408  ND2 ASN J 304      38.528  13.542  24.613  1.00 96.62           N  
ATOM   2409  N   ASN J 305      34.737  14.040  26.884  1.00 98.67           N  
ATOM   2410  CA  ASN J 305      33.768  13.173  27.550  1.00 98.61           C  
ATOM   2411  C   ASN J 305      34.049  12.949  29.036  1.00 98.42           C  
ATOM   2412  O   ASN J 305      35.182  12.646  29.423  1.00 98.11           O  
ATOM   2413  CB  ASN J 305      33.825  11.834  26.811  1.00 98.64           C  
ATOM   2414  CG  ASN J 305      32.835  10.806  27.290  1.00 98.64           C  
ATOM   2415  OD1 ASN J 305      31.782  11.133  27.844  1.00 97.28           O  
ATOM   2416  ND2 ASN J 305      33.164   9.543  27.042  1.00 97.04           N  
ATOM   2417  N   MET J 306      33.004  13.056  29.853  1.00 98.01           N  
ATOM   2418  CA  MET J 306      33.101  12.805  31.292  1.00 97.75           C  
ATOM   2419  C   MET J 306      32.629  11.412  31.705  1.00 97.26           C  
ATOM   2420  O   MET J 306      32.748  11.055  32.878  1.00 96.63           O  
ATOM   2421  CB  MET J 306      32.302  13.856  32.069  1.00 97.73           C  
ATOM   2422  CG  MET J 306      32.871  15.258  31.956  1.00 96.07           C  
ATOM   2423  SD  MET J 306      31.908  16.502  32.838  1.00 93.34           S  
ATOM   2424  CE  MET J 306      32.079  15.934  34.528  1.00 86.75           C  
ATOM   2425  N   PHE J 307      32.083  10.619  30.790  1.00 97.34           N  
ATOM   2426  CA  PHE J 307      31.491   9.321  31.119  1.00 97.35           C  
ATOM   2427  C   PHE J 307      32.274   8.179  30.468  1.00 97.31           C  
ATOM   2428  O   PHE J 307      32.066   7.881  29.285  1.00 97.09           O  
ATOM   2429  CB  PHE J 307      30.033   9.263  30.646  1.00 97.24           C  
ATOM   2430  CG  PHE J 307      29.122  10.261  31.311  1.00 96.98           C  
ATOM   2431  CD1 PHE J 307      29.026  10.323  32.690  1.00 95.91           C  
ATOM   2432  CD2 PHE J 307      28.338  11.113  30.555  1.00 95.82           C  
ATOM   2433  CE1 PHE J 307      28.166  11.223  33.309  1.00 94.97           C  
ATOM   2434  CE2 PHE J 307      27.475  12.015  31.164  1.00 94.84           C  
ATOM   2435  CZ  PHE J 307      27.390  12.069  32.539  1.00 94.61           C  
ATOM   2436  N   PRO J 308      33.145   7.499  31.225  1.00 96.35           N  
ATOM   2437  CA  PRO J 308      33.905   6.393  30.618  1.00 96.19           C  
ATOM   2438  C   PRO J 308      33.020   5.272  30.077  1.00 96.76           C  
ATOM   2439  O   PRO J 308      33.411   4.585  29.127  1.00 96.67           O  
ATOM   2440  CB  PRO J 308      34.771   5.869  31.776  1.00 95.42           C  
ATOM   2441  CG  PRO J 308      34.740   6.920  32.820  1.00 93.86           C  
ATOM   2442  CD  PRO J 308      33.516   7.761  32.618  1.00 95.78           C  
ATOM   2443  N   PHE J 309      31.838   5.081  30.671  1.00 96.81           N  
ATOM   2444  CA  PHE J 309      30.926   4.008  30.272  1.00 97.15           C  
ATOM   2445  C   PHE J 309      30.059   4.369  29.064  1.00 97.81           C  
ATOM   2446  O   PHE J 309      29.291   3.523  28.584  1.00 97.82           O  
ATOM   2447  CB  PHE J 309      30.068   3.579  31.470  1.00 96.78           C  
ATOM   2448  CG  PHE J 309      29.536   4.731  32.277  1.00 96.32           C  
ATOM   2449  CD1 PHE J 309      30.270   5.252  33.334  1.00 95.29           C  
ATOM   2450  CD2 PHE J 309      28.312   5.300  31.975  1.00 95.17           C  
ATOM   2451  CE1 PHE J 309      29.791   6.325  34.078  1.00 94.32           C  
ATOM   2452  CE2 PHE J 309      27.827   6.373  32.708  1.00 94.20           C  
ATOM   2453  CZ  PHE J 309      28.569   6.885  33.759  1.00 94.10           C  
ATOM   2454  N   PHE J 310      30.167   5.599  28.571  1.00 98.12           N  
ATOM   2455  CA  PHE J 310      29.594   6.010  27.283  1.00 98.43           C  
ATOM   2456  C   PHE J 310      30.772   6.482  26.424  1.00 98.52           C  
ATOM   2457  O   PHE J 310      30.997   7.686  26.275  1.00 98.46           O  
ATOM   2458  CB  PHE J 310      28.569   7.140  27.462  1.00 98.46           C  
ATOM   2459  CG  PHE J 310      27.374   6.798  28.316  1.00 98.40           C  
ATOM   2460  CD1 PHE J 310      26.813   5.530  28.310  1.00 98.04           C  
ATOM   2461  CD2 PHE J 310      26.792   7.773  29.117  1.00 98.02           C  
ATOM   2462  CE1 PHE J 310      25.698   5.232  29.093  1.00 97.72           C  
ATOM   2463  CE2 PHE J 310      25.677   7.488  29.897  1.00 97.57           C  
ATOM   2464  CZ  PHE J 310      25.132   6.216  29.887  1.00 97.45           C  
ATOM   2465  N   PRO J 311      31.551   5.548  25.868  1.00 98.54           N  
ATOM   2466  CA  PRO J 311      32.900   5.878  25.399  1.00 98.64           C  
ATOM   2467  C   PRO J 311      32.941   6.589  24.050  1.00 98.82           C  
ATOM   2468  O   PRO J 311      31.942   6.710  23.342  1.00 98.78           O  
ATOM   2469  CB  PRO J 311      33.578   4.507  25.313  1.00 98.18           C  
ATOM   2470  CG  PRO J 311      32.468   3.551  25.067  1.00 96.33           C  
ATOM   2471  CD  PRO J 311      31.271   4.102  25.801  1.00 98.10           C  
ATOM   2472  N   ASP J 312      34.142   7.054  23.714  1.00 98.88           N  
ATOM   2473  CA  ASP J 312      34.400   7.704  22.436  1.00 98.90           C  
ATOM   2474  C   ASP J 312      33.933   6.822  21.279  1.00 98.89           C  
ATOM   2475  O   ASP J 312      34.264   5.632  21.224  1.00 98.75           O  
ATOM   2476  CB  ASP J 312      35.896   7.993  22.334  1.00 98.86           C  
ATOM   2477  CG  ASP J 312      36.262   8.824  21.129  1.00 98.50           C  
ATOM   2478  OD1 ASP J 312      36.318   8.264  20.015  1.00 96.81           O  
ATOM   2479  OD2 ASP J 312      36.515  10.033  21.300  1.00 96.45           O  
ATOM   2480  N   VAL J 313      33.167   7.400  20.352  1.00 98.94           N  
ATOM   2481  CA  VAL J 313      32.595   6.603  19.260  1.00 98.94           C  
ATOM   2482  C   VAL J 313      33.645   6.135  18.255  1.00 98.92           C  
ATOM   2483  O   VAL J 313      33.374   5.218  17.475  1.00 98.78           O  
ATOM   2484  CB  VAL J 313      31.459   7.346  18.529  1.00 98.91           C  
ATOM   2485  CG1 VAL J 313      30.344   7.726  19.499  1.00 98.65           C  
ATOM   2486  CG2 VAL J 313      31.986   8.567  17.785  1.00 98.73           C  
ATOM   2487  N   HIS J 314      34.819   6.746  18.263  1.00 98.88           N  
ATOM   2488  CA  HIS J 314      35.902   6.359  17.359  1.00 98.84           C  
ATOM   2489  C   HIS J 314      36.991   5.545  18.058  1.00 98.79           C  
ATOM   2490  O   HIS J 314      38.040   5.283  17.467  1.00 98.36           O  
ATOM   2491  CB  HIS J 314      36.490   7.596  16.683  1.00 98.74           C  
ATOM   2492  CG  HIS J 314      35.482   8.358  15.884  1.00 98.31           C  
ATOM   2493  ND1 HIS J 314      35.091   9.641  16.196  1.00 92.91           N  
ATOM   2494  CD2 HIS J 314      34.763   7.998  14.799  1.00 93.13           C  
ATOM   2495  CE1 HIS J 314      34.179  10.040  15.326  1.00 93.84           C  
ATOM   2496  NE2 HIS J 314      33.960   9.064  14.470  1.00 95.25           N  
ATOM   2497  N   GLY J 315      36.754   5.134  19.299  1.00 98.68           N  
ATOM   2498  CA  GLY J 315      37.643   4.215  19.990  1.00 98.56           C  
ATOM   2499  C   GLY J 315      38.751   4.836  20.815  1.00 98.69           C  
ATOM   2500  O   GLY J 315      39.599   4.109  21.336  1.00 98.18           O  
ATOM   2501  N   ALA J 316      38.776   6.154  20.964  1.00 98.81           N  
ATOM   2502  CA  ALA J 316      39.807   6.785  21.783  1.00 98.84           C  
ATOM   2503  C   ALA J 316      39.636   6.380  23.244  1.00 98.83           C  
ATOM   2504  O   ALA J 316      38.509   6.275  23.737  1.00 98.62           O  
ATOM   2505  CB  ALA J 316      39.752   8.299  21.651  1.00 98.72           C  
ATOM   2506  N   PRO J 317      40.744   6.165  23.966  1.00 98.53           N  
ATOM   2507  CA  PRO J 317      40.624   5.842  25.389  1.00 98.40           C  
ATOM   2508  C   PRO J 317      40.127   7.039  26.189  1.00 98.42           C  
ATOM   2509  O   PRO J 317      40.319   8.197  25.800  1.00 98.02           O  
ATOM   2510  CB  PRO J 317      42.049   5.459  25.796  1.00 97.90           C  
ATOM   2511  CG  PRO J 317      42.927   6.123  24.796  1.00 95.82           C  
ATOM   2512  CD  PRO J 317      42.146   6.178  23.512  1.00 98.02           C  
ATOM   2513  N   PHE J 318      39.493   6.737  27.321  1.00 97.78           N  
ATOM   2514  CA  PHE J 318      39.043   7.788  28.228  1.00 97.49           C  
ATOM   2515  C   PHE J 318      40.239   8.604  28.714  1.00 97.61           C  
ATOM   2516  O   PHE J 318      41.278   8.047  29.081  1.00 97.29           O  
ATOM   2517  CB  PHE J 318      38.307   7.165  29.410  1.00 96.91           C  
ATOM   2518  CG  PHE J 318      37.794   8.166  30.407  1.00 96.73           C  
ATOM   2519  CD1 PHE J 318      36.723   8.986  30.095  1.00 96.34           C  
ATOM   2520  CD2 PHE J 318      38.381   8.283  31.655  1.00 96.19           C  
ATOM   2521  CE1 PHE J 318      36.244   9.911  31.008  1.00 95.79           C  
ATOM   2522  CE2 PHE J 318      37.910   9.206  32.578  1.00 95.79           C  
ATOM   2523  CZ  PHE J 318      36.839  10.019  32.253  1.00 95.52           C  
ATOM   2524  N   ASN J 319      40.087   9.925  28.723  1.00 97.41           N  
ATOM   2525  CA  ASN J 319      41.147  10.836  29.140  1.00 97.54           C  
ATOM   2526  C   ASN J 319      40.701  11.557  30.408  1.00 97.43           C  
ATOM   2527  O   ASN J 319      39.922  12.510  30.333  1.00 97.05           O  
ATOM   2528  CB  ASN J 319      41.458  11.831  28.018  1.00 97.60           C  
ATOM   2529  CG  ASN J 319      42.663  12.692  28.320  1.00 97.06           C  
ATOM   2530  OD1 ASN J 319      42.848  13.153  29.445  1.00 93.31           O  
ATOM   2531  ND2 ASN J 319      43.499  12.924  27.311  1.00 92.06           N  
ATOM   2532  N   PRO J 320      41.179  11.126  31.595  1.00 96.27           N  
ATOM   2533  CA  PRO J 320      40.682  11.742  32.834  1.00 95.49           C  
ATOM   2534  C   PRO J 320      41.009  13.223  32.963  1.00 95.77           C  
ATOM   2535  O   PRO J 320      40.211  13.976  33.526  1.00 95.64           O  
ATOM   2536  CB  PRO J 320      41.349  10.926  33.951  1.00 94.00           C  
ATOM   2537  CG  PRO J 320      42.191   9.904  33.303  1.00 91.80           C  
ATOM   2538  CD  PRO J 320      42.081   9.997  31.819  1.00 94.55           C  
ATOM   2539  N   GLN J 321      42.170  13.657  32.455  1.00 95.97           N  
ATOM   2540  CA  GLN J 321      42.525  15.072  32.539  1.00 96.24           C  
ATOM   2541  C   GLN J 321      41.547  15.927  31.734  1.00 96.99           C  
ATOM   2542  O   GLN J 321      41.082  16.973  32.200  1.00 96.89           O  
ATOM   2543  CB  GLN J 321      43.955  15.295  32.048  1.00 95.46           C  
ATOM   2544  CG  GLN J 321      44.434  16.730  32.171  0.96 86.12           C  
ATOM   2545  CD  GLN J 321      45.878  16.905  31.744  0.95 78.41           C  
ATOM   2546  OE1 GLN J 321      46.388  16.160  30.904  0.95 70.77           O  
ATOM   2547  NE2 GLN J 321      46.546  17.895  32.321  0.95 67.68           N  
ATOM   2548  N   GLN J 322      41.221  15.477  30.524  1.00 97.92           N  
ATOM   2549  CA  GLN J 322      40.305  16.229  29.665  1.00 98.32           C  
ATOM   2550  C   GLN J 322      38.859  16.153  30.145  1.00 98.37           C  
ATOM   2551  O   GLN J 322      38.016  16.930  29.685  1.00 98.32           O  
ATOM   2552  CB  GLN J 322      40.417  15.740  28.221  1.00 98.47           C  
ATOM   2553  CG  GLN J 322      41.759  16.085  27.586  1.00 98.19           C  
ATOM   2554  CD  GLN J 322      41.877  15.609  26.152  1.00 97.83           C  
ATOM   2555  OE1 GLN J 322      41.025  14.876  25.649  1.00 94.03           O  
ATOM   2556  NE2 GLN J 322      42.944  16.023  25.483  1.00 92.93           N  
ATOM   2557  N   ALA J 323      38.564  15.224  31.054  1.00 97.65           N  
ATOM   2558  CA  ALA J 323      37.228  15.076  31.629  1.00 97.49           C  
ATOM   2559  C   ALA J 323      36.984  15.988  32.828  1.00 97.45           C  
ATOM   2560  O   ALA J 323      35.869  16.030  33.348  1.00 97.12           O  
ATOM   2561  CB  ALA J 323      36.990  13.623  32.029  1.00 97.13           C  
ATOM   2562  N   MET J 324      38.002  16.709  33.295  1.00 97.72           N  
ATOM   2563  CA  MET J 324      37.844  17.618  34.427  1.00 97.61           C  
ATOM   2564  C   MET J 324      37.079  18.858  33.982  1.00 98.13           C  
ATOM   2565  O   MET J 324      37.559  19.631  33.147  1.00 98.04           O  
ATOM   2566  CB  MET J 324      39.207  18.032  34.982  1.00 96.38           C  
ATOM   2567  CG  MET J 324      40.001  16.924  35.661  1.00 91.30           C  
ATOM   2568  SD  MET J 324      39.360  16.509  37.302  1.00 88.68           S  
ATOM   2569  CE  MET J 324      38.452  15.025  36.923  1.00 80.02           C  
ATOM   2570  N   SER J 325      35.898  19.060  34.543  1.00 98.20           N  
ATOM   2571  CA  SER J 325      35.064  20.190  34.151  1.00 98.43           C  
ATOM   2572  C   SER J 325      35.275  21.387  35.067  1.00 98.60           C  
ATOM   2573  O   SER J 325      35.569  21.241  36.256  1.00 98.59           O  
ATOM   2574  CB  SER J 325      33.587  19.791  34.118  1.00 98.34           C  
ATOM   2575  OG  SER J 325      33.143  19.319  35.376  1.00 98.14           O  
ATOM   2576  N   ARG J 326      35.123  22.580  34.486  1.00 98.90           N  
ATOM   2577  CA  ARG J 326      35.280  23.841  35.203  1.00 98.93           C  
ATOM   2578  C   ARG J 326      34.159  24.777  34.792  1.00 98.96           C  
ATOM   2579  O   ARG J 326      33.809  24.863  33.616  1.00 98.93           O  
ATOM   2580  CB  ARG J 326      36.647  24.464  34.910  1.00 98.86           C  
ATOM   2581  CG  ARG J 326      37.797  23.625  35.458  1.00 98.33           C  
ATOM   2582  CD  ARG J 326      39.157  24.133  34.995  1.00 97.10           C  
ATOM   2583  NE  ARG J 326      40.239  23.362  35.619  1.00 94.34           N  
ATOM   2584  CZ  ARG J 326      40.727  22.212  35.147  1.00 92.10           C  
ATOM   2585  NH1 ARG J 326      40.245  21.674  34.027  1.00 87.26           N  
ATOM   2586  NH2 ARG J 326      41.696  21.593  35.806  1.00 86.77           N  
ATOM   2587  N   LEU J 327      33.602  25.481  35.769  1.00 98.99           N  
ATOM   2588  CA  LEU J 327      32.450  26.342  35.516  1.00 98.99           C  
ATOM   2589  C   LEU J 327      32.801  27.392  34.469  1.00 98.99           C  
ATOM   2590  O   LEU J 327      33.804  28.106  34.597  1.00 98.97           O  
ATOM   2591  CB  LEU J 327      32.007  27.010  36.818  1.00 98.98           C  
ATOM   2592  CG  LEU J 327      30.673  27.746  36.764  1.00 98.86           C  
ATOM   2593  CD1 LEU J 327      29.523  26.763  36.561  1.00 98.84           C  
ATOM   2594  CD2 LEU J 327      30.490  28.558  38.044  1.00 98.80           C  
ATOM   2595  N   THR J 328      31.967  27.495  33.446  1.00 99.00           N  
ATOM   2596  CA  THR J 328      32.218  28.340  32.288  1.00 99.00           C  
ATOM   2597  C   THR J 328      30.926  29.036  31.891  1.00 99.00           C  
ATOM   2598  O   THR J 328      29.866  28.408  31.846  1.00 98.99           O  
ATOM   2599  CB  THR J 328      32.755  27.485  31.125  1.00 98.99           C  
ATOM   2600  OG1 THR J 328      33.923  26.778  31.567  1.00 98.40           O  
ATOM   2601  CG2 THR J 328      33.119  28.332  29.917  1.00 98.65           C  
ATOM   2602  N   ARG J 329      31.017  30.335  31.603  1.00 99.00           N  
ATOM   2603  CA  ARG J 329      29.862  31.103  31.148  1.00 99.00           C  
ATOM   2604  C   ARG J 329      29.853  31.169  29.630  1.00 99.00           C  
ATOM   2605  O   ARG J 329      30.792  31.689  29.014  1.00 98.99           O  
ATOM   2606  CB  ARG J 329      29.867  32.515  31.741  1.00 98.99           C  
ATOM   2607  CG  ARG J 329      28.686  33.381  31.284  1.00 98.94           C  
ATOM   2608  CD  ARG J 329      28.473  34.577  32.211  1.00 98.90           C  
ATOM   2609  NE  ARG J 329      28.052  34.123  33.540  1.00 98.77           N  
ATOM   2610  CZ  ARG J 329      27.962  34.890  34.624  1.00 98.83           C  
ATOM   2611  NH1 ARG J 329      28.252  36.184  34.568  1.00 98.01           N  
ATOM   2612  NH2 ARG J 329      27.577  34.356  35.776  1.00 98.18           N  
ATOM   2613  N   TRP J 330      28.793  30.641  29.038  1.00 99.00           N  
ATOM   2614  CA  TRP J 330      28.557  30.757  27.606  1.00 99.00           C  
ATOM   2615  C   TRP J 330      27.606  31.923  27.396  1.00 99.00           C  
ATOM   2616  O   TRP J 330      26.552  31.992  28.036  1.00 98.99           O  
ATOM   2617  CB  TRP J 330      27.912  29.490  27.049  1.00 99.00           C  
ATOM   2618  CG  TRP J 330      28.714  28.220  27.148  1.00 99.00           C  
ATOM   2619  CD1 TRP J 330      29.974  28.054  27.654  1.00 98.99           C  
ATOM   2620  CD2 TRP J 330      28.288  26.919  26.709  1.00 98.99           C  
ATOM   2621  NE1 TRP J 330      30.356  26.732  27.558  1.00 98.97           N  
ATOM   2622  CE2 TRP J 330      29.341  26.013  26.981  1.00 98.98           C  
ATOM   2623  CE3 TRP J 330      27.121  26.437  26.108  1.00 98.98           C  
ATOM   2624  CZ2 TRP J 330      29.256  24.653  26.666  1.00 98.91           C  
ATOM   2625  CZ3 TRP J 330      27.036  25.087  25.792  1.00 98.89           C  
ATOM   2626  CH2 TRP J 330      28.091  24.211  26.073  1.00 98.86           C  
ATOM   2627  N   THR J 331      27.959  32.831  26.490  1.00 99.00           N  
ATOM   2628  CA  THR J 331      27.124  33.986  26.185  1.00 99.00           C  
ATOM   2629  C   THR J 331      26.828  34.032  24.698  1.00 99.00           C  
ATOM   2630  O   THR J 331      27.736  33.895  23.869  1.00 98.98           O  
ATOM   2631  CB  THR J 331      27.800  35.293  26.631  1.00 98.99           C  
ATOM   2632  OG1 THR J 331      28.022  35.249  28.046  1.00 98.79           O  
ATOM   2633  CG2 THR J 331      26.942  36.511  26.297  1.00 98.88           C  
ATOM   2634  N   VAL J 332      25.560  34.231  24.366  1.00 98.99           N  
ATOM   2635  CA  VAL J 332      25.138  34.490  22.996  1.00 98.99           C  
ATOM   2636  C   VAL J 332      24.359  35.800  22.978  1.00 98.99           C  
ATOM   2637  O   VAL J 332      23.781  36.213  23.986  1.00 98.98           O  
ATOM   2638  CB  VAL J 332      24.301  33.332  22.405  1.00 98.99           C  
ATOM   2639  CG1 VAL J 332      25.138  32.055  22.329  1.00 98.86           C  
ATOM   2640  CG2 VAL J 332      23.024  33.104  23.202  1.00 98.89           C  
ATOM   2641  N   ASP J 333      24.378  36.471  21.834  1.00 98.98           N  
ATOM   2642  CA  ASP J 333      23.738  37.777  21.696  1.00 98.97           C  
ATOM   2643  C   ASP J 333      22.606  37.671  20.681  1.00 98.97           C  
ATOM   2644  O   ASP J 333      22.846  37.413  19.496  1.00 98.91           O  
ATOM   2645  CB  ASP J 333      24.767  38.825  21.261  1.00 98.94           C  
ATOM   2646  CG  ASP J 333      24.235  40.246  21.323  1.00 98.82           C  
ATOM   2647  OD1 ASP J 333      23.002  40.437  21.427  1.00 98.43           O  
ATOM   2648  OD2 ASP J 333      25.061  41.183  21.270  1.00 98.13           O  
ATOM   2649  N   MET J 334      21.385  37.884  21.139  1.00 98.95           N  
ATOM   2650  CA  MET J 334      20.230  37.766  20.257  1.00 98.94           C  
ATOM   2651  C   MET J 334      20.194  38.867  19.196  1.00 98.89           C  
ATOM   2652  O   MET J 334      19.462  38.742  18.212  1.00 98.54           O  
ATOM   2653  CB  MET J 334      18.934  37.762  21.070  1.00 98.89           C  
ATOM   2654  CG  MET J 334      18.840  36.599  22.056  1.00 98.69           C  
ATOM   2655  SD  MET J 334      18.905  34.981  21.260  1.00 98.50           S  
ATOM   2656  CE  MET J 334      17.256  34.894  20.568  1.00 96.97           C  
ATOM   2657  N   ALA J 335      20.998  39.930  19.370  1.00 98.88           N  
ATOM   2658  CA  ALA J 335      21.121  40.981  18.366  1.00 98.86           C  
ATOM   2659  C   ALA J 335      22.133  40.639  17.270  1.00 98.84           C  
ATOM   2660  O   ALA J 335      22.215  41.355  16.267  1.00 98.46           O  
ATOM   2661  CB  ALA J 335      21.499  42.304  19.026  1.00 98.72           C  
ATOM   2662  N   SER J 336      22.904  39.563  17.441  1.00 98.53           N  
ATOM   2663  CA  SER J 336      23.874  39.135  16.437  1.00 98.31           C  
ATOM   2664  C   SER J 336      23.167  38.586  15.201  1.00 98.19           C  
ATOM   2665  O   SER J 336      22.100  37.978  15.298  1.00 96.00           O  
ATOM   2666  CB  SER J 336      24.793  38.065  17.012  1.00 97.16           C  
ATOM   2667  OG  SER J 336      25.631  37.511  16.011  1.00 91.94           O  
ATOM   2668  N   ASN J 337      23.804  38.764  14.043  1.00 97.09           N  
ATOM   2669  CA  ASN J 337      23.288  38.223  12.789  1.00 96.69           C  
ATOM   2670  C   ASN J 337      23.860  36.851  12.441  1.00 97.17           C  
ATOM   2671  O   ASN J 337      23.501  36.288  11.403  1.00 94.44           O  
ATOM   2672  CB  ASN J 337      23.561  39.198  11.643  1.00 93.98           C  
ATOM   2673  CG  ASN J 337      22.781  40.485  11.784  0.97 85.52           C  
ATOM   2674  OD1 ASN J 337      21.604  40.471  12.144  0.96 77.74           O  
ATOM   2675  ND2 ASN J 337      23.433  41.608  11.506  0.96 75.22           N  
ATOM   2676  N   SER J 338      24.746  36.307  13.279  1.00 97.98           N  
ATOM   2677  CA  SER J 338      25.394  35.029  12.989  1.00 97.95           C  
ATOM   2678  C   SER J 338      25.057  33.984  14.044  1.00 98.47           C  
ATOM   2679  O   SER J 338      24.351  34.257  15.016  1.00 97.93           O  
ATOM   2680  CB  SER J 338      26.910  35.206  12.889  1.00 96.01           C  
ATOM   2681  OG  SER J 338      27.513  35.240  14.167  1.00 91.26           O  
ATOM   2682  N   ASP J 339      25.584  32.770  13.837  1.00 98.81           N  
ATOM   2683  CA  ASP J 339      25.425  31.690  14.801  1.00 98.85           C  
ATOM   2684  C   ASP J 339      26.611  31.571  15.755  1.00 98.91           C  
ATOM   2685  O   ASP J 339      26.711  30.588  16.491  1.00 98.82           O  
ATOM   2686  CB  ASP J 339      25.164  30.352  14.090  1.00 98.63           C  
ATOM   2687  CG  ASP J 339      26.333  29.867  13.245  1.00 97.81           C  
ATOM   2688  OD1 ASP J 339      27.368  30.560  13.155  1.00 96.65           O  
ATOM   2689  OD2 ASP J 339      26.200  28.772  12.653  1.00 95.63           O  
ATOM   2690  N   GLU J 340      27.510  32.554  15.764  1.00 98.92           N  
ATOM   2691  CA  GLU J 340      28.676  32.529  16.637  1.00 98.89           C  
ATOM   2692  C   GLU J 340      28.302  32.893  18.070  1.00 98.94           C  
ATOM   2693  O   GLU J 340      27.414  33.717  18.310  1.00 98.85           O  
ATOM   2694  CB  GLU J 340      29.753  33.485  16.124  1.00 98.59           C  
ATOM   2695  CG  GLU J 340      30.345  33.060  14.790  0.98 91.45           C  
ATOM   2696  CD  GLU J 340      31.409  34.009  14.276  0.96 85.38           C  
ATOM   2697  OE1 GLU J 340      31.608  35.086  14.876  0.96 80.49           O  
ATOM   2698  OE2 GLU J 340      32.051  33.671  13.262  0.96 80.66           O  
ATOM   2699  N   PHE J 341      28.998  32.274  19.032  1.00 98.93           N  
ATOM   2700  CA  PHE J 341      28.875  32.677  20.425  1.00 98.94           C  
ATOM   2701  C   PHE J 341      29.485  34.068  20.599  1.00 98.89           C  
ATOM   2702  O   PHE J 341      30.471  34.418  19.939  1.00 98.49           O  
ATOM   2703  CB  PHE J 341      29.598  31.693  21.350  1.00 98.93           C  
ATOM   2704  CG  PHE J 341      28.830  30.444  21.705  1.00 98.91           C  
ATOM   2705  CD1 PHE J 341      28.162  29.696  20.746  1.00 98.50           C  
ATOM   2706  CD2 PHE J 341      28.800  30.008  23.020  1.00 98.58           C  
ATOM   2707  CE1 PHE J 341      27.469  28.542  21.094  1.00 98.30           C  
ATOM   2708  CE2 PHE J 341      28.114  28.856  23.377  1.00 98.43           C  
ATOM   2709  CZ  PHE J 341      27.449  28.122  22.414  1.00 98.65           C  
ATOM   2710  N   ASP J 342      28.921  34.859  21.517  1.00 98.94           N  
ATOM   2711  CA  ASP J 342      29.495  36.159  21.862  1.00 98.89           C  
ATOM   2712  C   ASP J 342      30.773  35.988  22.677  1.00 98.86           C  
ATOM   2713  O   ASP J 342      31.764  36.688  22.446  1.00 98.39           O  
ATOM   2714  CB  ASP J 342      28.478  36.992  22.642  1.00 98.68           C  
ATOM   2715  CG  ASP J 342      28.926  38.418  22.871  1.00 97.29           C  
ATOM   2716  OD1 ASP J 342      28.918  39.198  21.897  1.00 93.37           O  
ATOM   2717  OD2 ASP J 342      29.270  38.765  24.022  1.00 93.33           O  
ATOM   2718  N   SER J 343      30.761  35.069  23.641  1.00 98.95           N  
ATOM   2719  CA  SER J 343      31.941  34.784  24.447  1.00 98.95           C  
ATOM   2720  C   SER J 343      31.783  33.456  25.170  1.00 98.98           C  
ATOM   2721  O   SER J 343      30.670  32.963  25.385  1.00 98.95           O  
ATOM   2722  CB  SER J 343      32.208  35.902  25.464  1.00 98.81           C  
ATOM   2723  OG  SER J 343      31.117  36.068  26.352  1.00 96.57           O  
ATOM   2724  N   VAL J 344      32.935  32.884  25.528  1.00 98.97           N  
ATOM   2725  CA  VAL J 344      33.033  31.693  26.362  1.00 98.96           C  
ATOM   2726  C   VAL J 344      34.075  32.038  27.415  1.00 98.95           C  
ATOM   2727  O   VAL J 344      35.243  32.262  27.085  1.00 98.79           O  
ATOM   2728  CB  VAL J 344      33.449  30.456  25.538  1.00 98.93           C  
ATOM   2729  CG1 VAL J 344      33.714  29.265  26.453  1.00 98.66           C  
ATOM   2730  CG2 VAL J 344      32.377  30.113  24.505  1.00 98.73           C  
ATOM   2731  N   THR J 345      33.666  32.118  28.683  1.00 98.98           N  
ATOM   2732  CA  THR J 345      34.520  32.639  29.752  1.00 98.97           C  
ATOM   2733  C   THR J 345      34.604  31.641  30.898  1.00 98.98           C  
ATOM   2734  O   THR J 345      33.598  31.358  31.548  1.00 98.96           O  
ATOM   2735  CB  THR J 345      33.967  33.973  30.284  1.00 98.87           C  
ATOM   2736  OG1 THR J 345      33.789  34.884  29.196  1.00 94.99           O  
ATOM   2737  CG2 THR J 345      34.912  34.581  31.313  1.00 95.38           C  
ATOM   2738  N   ARG J 346      35.803  31.113  31.166  1.00 98.96           N  
ATOM   2739  CA  ARG J 346      35.990  30.242  32.318  1.00 98.96           C  
ATOM   2740  C   ARG J 346      35.875  31.085  33.587  1.00 98.96           C  
ATOM   2741  O   ARG J 346      36.555  32.103  33.737  1.00 98.85           O  
ATOM   2742  CB  ARG J 346      37.341  29.530  32.249  1.00 98.85           C  
ATOM   2743  CG  ARG J 346      37.547  28.546  33.388  1.00 97.73           C  
ATOM   2744  CD  ARG J 346      38.830  27.751  33.216  1.00 96.17           C  
ATOM   2745  NE  ARG J 346      38.719  26.784  32.125  1.00 93.17           N  
ATOM   2746  CZ  ARG J 346      39.710  25.988  31.723  1.00 91.58           C  
ATOM   2747  NH1 ARG J 346      40.894  26.043  32.318  1.00 86.75           N  
ATOM   2748  NH2 ARG J 346      39.508  25.134  30.727  1.00 87.34           N  
ATOM   2749  N   LEU J 347      35.020  30.662  34.512  1.00 98.98           N  
ATOM   2750  CA  LEU J 347      34.730  31.443  35.718  1.00 98.98           C  
ATOM   2751  C   LEU J 347      35.602  31.060  36.911  1.00 98.96           C  
ATOM   2752  O   LEU J 347      35.676  31.817  37.884  1.00 98.81           O  
ATOM   2753  CB  LEU J 347      33.253  31.293  36.098  1.00 98.96           C  
ATOM   2754  CG  LEU J 347      32.249  31.799  35.060  1.00 98.87           C  
ATOM   2755  CD1 LEU J 347      30.826  31.537  35.538  1.00 98.78           C  
ATOM   2756  CD2 LEU J 347      32.452  33.287  34.778  1.00 98.73           C  
ATOM   2757  N   THR J 348      36.226  29.888  36.870  1.00 98.97           N  
ATOM   2758  CA  THR J 348      37.078  29.417  37.960  1.00 98.96           C  
ATOM   2759  C   THR J 348      38.014  28.349  37.422  1.00 98.96           C  
ATOM   2760  O   THR J 348      37.680  27.645  36.466  1.00 98.85           O  
ATOM   2761  CB  THR J 348      36.250  28.841  39.132  1.00 98.93           C  
ATOM   2762  OG1 THR J 348      37.129  28.348  40.142  1.00 98.45           O  
ATOM   2763  CG2 THR J 348      35.334  27.713  38.669  1.00 98.54           C  
ATOM   2764  N   GLU J 349      39.184  28.218  38.051  1.00 98.91           N  
ATOM   2765  CA  GLU J 349      40.085  27.112  37.745  1.00 98.85           C  
ATOM   2766  C   GLU J 349      39.749  25.854  38.542  1.00 98.86           C  
ATOM   2767  O   GLU J 349      40.314  24.789  38.282  1.00 98.65           O  
ATOM   2768  CB  GLU J 349      41.535  27.532  37.985  1.00 98.65           C  
ATOM   2769  CG  GLU J 349      42.022  28.600  37.014  0.99 96.03           C  
ATOM   2770  CD  GLU J 349      41.933  28.156  35.559  0.99 92.64           C  
ATOM   2771  OE1 GLU J 349      42.377  27.034  35.241  0.99 88.38           O  
ATOM   2772  OE2 GLU J 349      41.406  28.933  34.735  0.98 89.60           O  
ATOM   2773  N   THR J 350      38.834  25.958  39.499  1.00 98.88           N  
ATOM   2774  CA  THR J 350      38.426  24.812  40.308  1.00 98.90           C  
ATOM   2775  C   THR J 350      37.664  23.798  39.453  1.00 98.90           C  
ATOM   2776  O   THR J 350      36.687  24.152  38.790  1.00 98.82           O  
ATOM   2777  CB  THR J 350      37.541  25.278  41.474  1.00 98.86           C  
ATOM   2778  OG1 THR J 350      38.313  26.118  42.339  1.00 98.34           O  
ATOM   2779  CG2 THR J 350      36.997  24.095  42.265  1.00 98.47           C  
ATOM   2780  N   ALA J 351      38.106  22.544  39.494  1.00 98.59           N  
ATOM   2781  CA  ALA J 351      37.388  21.477  38.805  1.00 98.53           C  
ATOM   2782  C   ALA J 351      36.187  21.060  39.643  1.00 98.56           C  
ATOM   2783  O   ALA J 351      36.334  20.742  40.829  1.00 98.46           O  
ATOM   2784  CB  ALA J 351      38.309  20.288  38.562  1.00 98.25           C  
ATOM   2785  N   GLY J 352      35.012  21.063  39.040  1.00 98.59           N  
ATOM   2786  CA  GLY J 352      33.816  20.733  39.789  1.00 98.49           C  
ATOM   2787  C   GLY J 352      32.633  20.362  38.934  1.00 98.59           C  
ATOM   2788  O   GLY J 352      32.600  20.617  37.725  1.00 98.39           O  
ATOM   2789  N   GLU J 353      31.646  19.742  39.586  1.00 98.09           N  
ATOM   2790  CA  GLU J 353      30.380  19.375  38.959  1.00 98.18           C  
ATOM   2791  C   GLU J 353      29.264  19.462  40.006  1.00 98.33           C  
ATOM   2792  O   GLU J 353      29.474  19.990  41.110  1.00 98.37           O  
ATOM   2793  CB  GLU J 353      30.483  17.972  38.324  1.00 98.22           C  
ATOM   2794  CG  GLU J 353      30.264  17.991  36.798  1.00 97.87           C  
ATOM   2795  CD  GLU J 353      28.816  18.233  36.373  1.00 98.07           C  
ATOM   2796  OE1 GLU J 353      28.593  18.487  35.170  1.00 96.59           O  
ATOM   2797  OE2 GLU J 353      27.908  18.170  37.231  1.00 96.95           O  
ATOM   2798  N   PHE J 354      28.079  18.961  39.650  1.00 98.61           N  
ATOM   2799  CA  PHE J 354      26.891  19.044  40.514  1.00 98.69           C  
ATOM   2800  C   PHE J 354      26.628  20.481  40.983  1.00 98.81           C  
ATOM   2801  O   PHE J 354      26.539  20.750  42.186  1.00 98.79           O  
ATOM   2802  CB  PHE J 354      26.998  18.062  41.690  1.00 98.54           C  
ATOM   2803  CG  PHE J 354      26.742  16.631  41.299  1.00 98.33           C  
ATOM   2804  CD1 PHE J 354      25.443  16.164  41.153  1.00 97.81           C  
ATOM   2805  CD2 PHE J 354      27.787  15.753  41.076  1.00 97.66           C  
ATOM   2806  CE1 PHE J 354      25.190  14.844  40.792  1.00 97.13           C  
ATOM   2807  CE2 PHE J 354      27.543  14.432  40.713  1.00 96.93           C  
ATOM   2808  CZ  PHE J 354      26.244  13.980  40.575  1.00 96.76           C  
ATOM   2809  N   PRO J 355      26.488  21.426  40.038  1.00 98.95           N  
ATOM   2810  CA  PRO J 355      26.270  22.821  40.418  1.00 98.96           C  
ATOM   2811  C   PRO J 355      24.878  23.051  41.002  1.00 98.96           C  
ATOM   2812  O   PRO J 355      23.894  22.459  40.541  1.00 98.92           O  
ATOM   2813  CB  PRO J 355      26.429  23.568  39.094  1.00 98.93           C  
ATOM   2814  CG  PRO J 355      25.969  22.575  38.063  1.00 98.81           C  
ATOM   2815  CD  PRO J 355      26.474  21.245  38.574  1.00 98.95           C  
ATOM   2816  N   ARG J 356      24.807  23.934  42.006  1.00 98.99           N  
ATOM   2817  CA  ARG J 356      23.548  24.337  42.617  1.00 98.99           C  
ATOM   2818  C   ARG J 356      23.545  25.830  42.878  1.00 99.00           C  
ATOM   2819  O   ARG J 356      24.604  26.466  42.982  1.00 98.99           O  
ATOM   2820  CB  ARG J 356      23.296  23.582  43.933  1.00 98.98           C  
ATOM   2821  CG  ARG J 356      23.226  22.059  43.820  1.00 98.76           C  
ATOM   2822  CD  ARG J 356      22.119  21.561  42.884  1.00 98.59           C  
ATOM   2823  NE  ARG J 356      20.769  21.906  43.319  1.00 98.38           N  
ATOM   2824  CZ  ARG J 356      19.996  21.167  44.124  1.00 98.61           C  
ATOM   2825  NH1 ARG J 356      20.457  20.048  44.659  1.00 97.63           N  
ATOM   2826  NH2 ARG J 356      18.760  21.553  44.406  1.00 97.24           N  
ATOM   2827  N   ILE J 357      22.347  26.379  42.987  1.00 99.00           N  
ATOM   2828  CA  ILE J 357      22.131  27.785  43.312  1.00 99.00           C  
ATOM   2829  C   ILE J 357      21.078  27.888  44.410  1.00 99.00           C  
ATOM   2830  O   ILE J 357      20.468  26.897  44.819  1.00 98.99           O  
ATOM   2831  CB  ILE J 357      21.666  28.602  42.077  1.00 99.00           C  
ATOM   2832  CG1 ILE J 357      20.334  28.070  41.524  1.00 98.96           C  
ATOM   2833  CG2 ILE J 357      22.745  28.629  41.008  1.00 98.94           C  
ATOM   2834  CD1 ILE J 357      19.695  28.981  40.469  1.00 98.91           C  
ATOM   2835  N   ASP J 358      20.873  29.118  44.875  1.00 99.00           N  
ATOM   2836  CA  ASP J 358      19.642  29.469  45.574  1.00 99.00           C  
ATOM   2837  C   ASP J 358      18.548  29.420  44.512  1.00 99.00           C  
ATOM   2838  O   ASP J 358      18.460  30.312  43.659  1.00 98.99           O  
ATOM   2839  CB  ASP J 358      19.791  30.864  46.177  1.00 99.00           C  
ATOM   2840  CG  ASP J 358      18.569  31.341  46.938  1.00 98.99           C  
ATOM   2841  OD1 ASP J 358      17.449  30.829  46.696  1.00 98.92           O  
ATOM   2842  OD2 ASP J 358      18.737  32.254  47.780  1.00 98.92           O  
ATOM   2843  N   ASP J 359      17.728  28.379  44.533  1.00 98.99           N  
ATOM   2844  CA  ASP J 359      16.800  28.135  43.428  1.00 98.99           C  
ATOM   2845  C   ASP J 359      15.756  29.237  43.269  1.00 98.99           C  
ATOM   2846  O   ASP J 359      15.099  29.306  42.223  1.00 98.96           O  
ATOM   2847  CB  ASP J 359      16.117  26.773  43.597  1.00 98.95           C  
ATOM   2848  CG  ASP J 359      17.079  25.614  43.408  1.00 98.63           C  
ATOM   2849  OD1 ASP J 359      17.846  25.619  42.422  1.00 97.78           O  
ATOM   2850  OD2 ASP J 359      17.076  24.700  44.258  1.00 97.49           O  
ATOM   2851  N   ARG J 360      15.617  30.120  44.261  1.00 98.97           N  
ATOM   2852  CA  ARG J 360      14.727  31.269  44.105  1.00 98.96           C  
ATOM   2853  C   ARG J 360      15.231  32.238  43.039  1.00 98.97           C  
ATOM   2854  O   ARG J 360      14.478  33.108  42.591  1.00 98.93           O  
ATOM   2855  CB  ARG J 360      14.563  32.000  45.441  1.00 98.95           C  
ATOM   2856  CG  ARG J 360      13.921  31.134  46.527  1.00 98.83           C  
ATOM   2857  CD  ARG J 360      13.969  31.814  47.883  1.00 98.85           C  
ATOM   2858  NE  ARG J 360      15.346  32.121  48.265  1.00 98.82           N  
ATOM   2859  CZ  ARG J 360      15.685  32.995  49.206  1.00 98.87           C  
ATOM   2860  NH1 ARG J 360      14.753  33.640  49.900  1.00 98.37           N  
ATOM   2861  NH2 ARG J 360      16.968  33.234  49.447  1.00 98.39           N  
ATOM   2862  N   MET J 361      16.495  32.100  42.609  1.00 98.99           N  
ATOM   2863  CA  MET J 361      17.091  32.931  41.567  1.00 98.99           C  
ATOM   2864  C   MET J 361      17.118  32.256  40.195  1.00 99.00           C  
ATOM   2865  O   MET J 361      17.743  32.778  39.265  1.00 98.98           O  
ATOM   2866  CB  MET J 361      18.510  33.347  41.973  1.00 98.97           C  
ATOM   2867  CG  MET J 361      18.553  34.165  43.257  1.00 98.57           C  
ATOM   2868  SD  MET J 361      17.590  35.688  43.162  1.00 97.27           S  
ATOM   2869  CE  MET J 361      18.470  36.557  41.877  1.00 92.98           C  
ATOM   2870  N   THR J 362      16.446  31.123  40.045  1.00 99.00           N  
ATOM   2871  CA  THR J 362      16.430  30.409  38.773  1.00 99.00           C  
ATOM   2872  C   THR J 362      15.999  31.333  37.631  1.00 99.00           C  
ATOM   2873  O   THR J 362      14.952  31.983  37.702  1.00 98.98           O  
ATOM   2874  CB  THR J 362      15.482  29.204  38.854  1.00 98.99           C  
ATOM   2875  OG1 THR J 362      15.962  28.291  39.852  1.00 98.89           O  
ATOM   2876  CG2 THR J 362      15.389  28.479  37.514  1.00 98.91           C  
ATOM   2877  N   GLY J 363      16.821  31.383  36.568  1.00 98.99           N  
ATOM   2878  CA  GLY J 363      16.478  32.146  35.380  1.00 98.99           C  
ATOM   2879  C   GLY J 363      16.734  33.633  35.463  1.00 98.99           C  
ATOM   2880  O   GLY J 363      16.429  34.357  34.509  1.00 98.94           O  
ATOM   2881  N   LEU J 364      17.301  34.097  36.575  1.00 98.99           N  
ATOM   2882  CA  LEU J 364      17.539  35.512  36.844  1.00 98.99           C  
ATOM   2883  C   LEU J 364      19.027  35.769  37.056  1.00 98.99           C  
ATOM   2884  O   LEU J 364      19.770  34.843  37.408  1.00 98.97           O  
ATOM   2885  CB  LEU J 364      16.782  35.940  38.107  1.00 98.96           C  
ATOM   2886  CG  LEU J 364      15.273  35.713  38.124  1.00 98.74           C  
ATOM   2887  CD1 LEU J 364      14.706  36.064  39.498  1.00 98.43           C  
ATOM   2888  CD2 LEU J 364      14.592  36.532  37.036  1.00 98.21           C  
ATOM   2889  N   PRO J 365      19.491  37.020  36.882  1.00 98.99           N  
ATOM   2890  CA  PRO J 365      20.854  37.338  37.314  1.00 98.98           C  
ATOM   2891  C   PRO J 365      21.031  36.926  38.773  1.00 98.99           C  
ATOM   2892  O   PRO J 365      20.131  37.143  39.596  1.00 98.93           O  
ATOM   2893  CB  PRO J 365      20.942  38.857  37.132  1.00 98.93           C  
ATOM   2894  CG  PRO J 365      19.915  39.164  36.077  1.00 98.16           C  
ATOM   2895  CD  PRO J 365      18.791  38.196  36.333  1.00 98.89           C  
ATOM   2896  N   TYR J 366      22.175  36.319  39.088  1.00 98.99           N  
ATOM   2897  CA  TYR J 366      22.350  35.705  40.394  1.00 99.00           C  
ATOM   2898  C   TYR J 366      23.785  35.862  40.862  1.00 99.00           C  
ATOM   2899  O   TYR J 366      24.672  36.224  40.081  1.00 98.98           O  
ATOM   2900  CB  TYR J 366      21.944  34.217  40.357  1.00 99.00           C  
ATOM   2901  CG  TYR J 366      22.929  33.310  39.641  1.00 99.00           C  
ATOM   2902  CD1 TYR J 366      23.142  33.413  38.265  1.00 98.98           C  
ATOM   2903  CD2 TYR J 366      23.648  32.348  40.339  1.00 98.98           C  
ATOM   2904  CE1 TYR J 366      24.050  32.584  37.610  1.00 98.97           C  
ATOM   2905  CE2 TYR J 366      24.557  31.509  39.693  1.00 98.97           C  
ATOM   2906  CZ  TYR J 366      24.755  31.633  38.331  1.00 98.98           C  
ATOM   2907  OH  TYR J 366      25.661  30.809  37.691  1.00 98.94           O  
ATOM   2908  N   ARG J 367      24.017  35.583  42.149  1.00 99.00           N  
ATOM   2909  CA  ARG J 367      25.313  35.831  42.767  1.00 99.00           C  
ATOM   2910  C   ARG J 367      26.065  34.566  43.164  1.00 99.00           C  
ATOM   2911  O   ARG J 367      27.273  34.481  42.930  1.00 98.98           O  
ATOM   2912  CB  ARG J 367      25.145  36.739  43.986  1.00 98.98           C  
ATOM   2913  CG  ARG J 367      26.469  37.106  44.623  1.00 98.87           C  
ATOM   2914  CD  ARG J 367      26.319  38.204  45.659  1.00 98.74           C  
ATOM   2915  NE  ARG J 367      27.623  38.505  46.247  1.00 98.54           N  
ATOM   2916  CZ  ARG J 367      27.837  39.412  47.185  1.00 98.56           C  
ATOM   2917  NH1 ARG J 367      26.829  40.131  47.671  1.00 97.75           N  
ATOM   2918  NH2 ARG J 367      29.067  39.599  47.647  1.00 97.82           N  
ATOM   2919  N   TYR J 368      25.398  33.597  43.777  1.00 99.00           N  
ATOM   2920  CA  TYR J 368      26.089  32.476  44.416  1.00 99.00           C  
ATOM   2921  C   TYR J 368      25.811  31.144  43.736  1.00 99.00           C  
ATOM   2922  O   TYR J 368      24.677  30.858  43.340  1.00 98.99           O  
ATOM   2923  CB  TYR J 368      25.674  32.358  45.883  1.00 99.00           C  
ATOM   2924  CG  TYR J 368      25.989  33.583  46.704  1.00 98.99           C  
ATOM   2925  CD1 TYR J 368      27.304  33.942  46.971  1.00 98.97           C  
ATOM   2926  CD2 TYR J 368      24.975  34.378  47.219  1.00 98.97           C  
ATOM   2927  CE1 TYR J 368      27.601  35.066  47.735  1.00 98.94           C  
ATOM   2928  CE2 TYR J 368      25.261  35.503  47.983  1.00 98.93           C  
ATOM   2929  CZ  TYR J 368      26.572  35.838  48.235  1.00 98.93           C  
ATOM   2930  OH  TYR J 368      26.860  36.953  48.992  1.00 98.71           O  
ATOM   2931  N   GLY J 369      26.856  30.328  43.629  1.00 99.00           N  
ATOM   2932  CA  GLY J 369      26.723  28.962  43.155  1.00 99.00           C  
ATOM   2933  C   GLY J 369      27.599  28.031  43.969  1.00 99.00           C  
ATOM   2934  O   GLY J 369      28.727  28.385  44.328  1.00 98.99           O  
ATOM   2935  N   TRP J 370      27.087  26.841  44.255  1.00 99.00           N  
ATOM   2936  CA  TRP J 370      27.814  25.801  44.976  1.00 99.00           C  
ATOM   2937  C   TRP J 370      28.053  24.622  44.042  1.00 98.99           C  
ATOM   2938  O   TRP J 370      27.238  24.353  43.156  1.00 98.96           O  
ATOM   2939  CB  TRP J 370      27.017  25.327  46.206  1.00 99.00           C  
ATOM   2940  CG  TRP J 370      26.801  26.383  47.254  1.00 99.00           C  
ATOM   2941  CD1 TRP J 370      27.540  26.574  48.393  1.00 98.99           C  
ATOM   2942  CD2 TRP J 370      25.778  27.391  47.267  1.00 99.00           C  
ATOM   2943  NE1 TRP J 370      27.037  27.642  49.114  1.00 98.99           N  
ATOM   2944  CE2 TRP J 370      25.963  28.160  48.444  1.00 98.99           C  
ATOM   2945  CE3 TRP J 370      24.726  27.713  46.408  1.00 98.99           C  
ATOM   2946  CZ2 TRP J 370      25.136  29.244  48.768  1.00 98.99           C  
ATOM   2947  CZ3 TRP J 370      23.906  28.795  46.729  1.00 98.97           C  
ATOM   2948  CH2 TRP J 370      24.109  29.542  47.902  1.00 98.98           C  
ATOM   2949  N   MET J 371      29.175  23.921  44.225  1.00 98.96           N  
ATOM   2950  CA  MET J 371      29.469  22.717  43.450  1.00 98.95           C  
ATOM   2951  C   MET J 371      30.181  21.695  44.320  1.00 98.95           C  
ATOM   2952  O   MET J 371      30.763  22.032  45.355  1.00 98.91           O  
ATOM   2953  CB  MET J 371      30.371  23.015  42.237  1.00 98.86           C  
ATOM   2954  CG  MET J 371      29.775  23.939  41.194  1.00 96.70           C  
ATOM   2955  SD  MET J 371      30.647  23.855  39.608  1.00 96.99           S  
ATOM   2956  CE  MET J 371      32.264  24.456  40.061  1.00 92.67           C  
ATOM   2957  N   LEU J 372      30.160  20.450  43.866  1.00 98.76           N  
ATOM   2958  CA  LEU J 372      31.139  19.469  44.311  1.00 98.65           C  
ATOM   2959  C   LEU J 372      32.433  19.720  43.559  1.00 98.60           C  
ATOM   2960  O   LEU J 372      32.428  19.944  42.345  1.00 98.46           O  
ATOM   2961  CB  LEU J 372      30.656  18.046  44.045  1.00 98.51           C  
ATOM   2962  CG  LEU J 372      29.473  17.576  44.889  1.00 98.33           C  
ATOM   2963  CD1 LEU J 372      29.099  16.150  44.490  1.00 98.15           C  
ATOM   2964  CD2 LEU J 372      29.795  17.649  46.379  1.00 98.06           C  
ATOM   2965  N   GLU J 373      33.546  19.679  44.280  1.00 98.49           N  
ATOM   2966  CA  GLU J 373      34.870  19.938  43.724  1.00 98.52           C  
ATOM   2967  C   GLU J 373      35.694  18.663  43.739  1.00 98.23           C  
ATOM   2968  O   GLU J 373      35.625  17.874  44.689  1.00 98.04           O  
ATOM   2969  CB  GLU J 373      35.564  21.027  44.542  1.00 98.64           C  
ATOM   2970  CG  GLU J 373      37.022  21.272  44.191  1.00 98.48           C  
ATOM   2971  CD  GLU J 373      37.683  22.321  45.074  1.00 98.50           C  
ATOM   2972  OE1 GLU J 373      37.001  22.908  45.945  1.00 97.68           O  
ATOM   2973  OE2 GLU J 373      38.896  22.562  44.894  1.00 97.78           O  
ATOM   2974  N   MET J 374      36.493  18.491  42.681  1.00 97.95           N  
ATOM   2975  CA  MET J 374      37.435  17.386  42.554  1.00 97.63           C  
ATOM   2976  C   MET J 374      38.837  17.975  42.697  1.00 97.38           C  
ATOM   2977  O   MET J 374      39.436  18.421  41.717  1.00 96.88           O  
ATOM   2978  CB  MET J 374      37.258  16.704  41.190  1.00 97.29           C  
ATOM   2979  CG  MET J 374      35.852  16.159  40.977  1.00 95.13           C  
ATOM   2980  SD  MET J 374      35.474  15.700  39.274  1.00 92.23           S  
ATOM   2981  CE  MET J 374      35.224  17.312  38.531  1.00 83.83           C  
ATOM   2982  N   ASP J 375      39.345  18.019  43.936  1.00 96.97           N  
ATOM   2983  CA  ASP J 375      40.663  18.597  44.207  1.00 97.04           C  
ATOM   2984  C   ASP J 375      41.693  17.477  44.253  1.00 96.54           C  
ATOM   2985  O   ASP J 375      41.874  16.818  45.280  1.00 96.00           O  
ATOM   2986  CB  ASP J 375      40.662  19.398  45.509  1.00 97.36           C  
ATOM   2987  CG  ASP J 375      41.973  20.128  45.743  1.00 97.32           C  
ATOM   2988  OD1 ASP J 375      42.929  19.917  44.962  1.00 96.84           O  
ATOM   2989  OD2 ASP J 375      42.050  20.914  46.710  1.00 96.62           O  
ATOM   2990  N   MET J 376      42.373  17.278  43.133  1.00 95.88           N  
ATOM   2991  CA  MET J 376      43.306  16.166  42.996  1.00 95.12           C  
ATOM   2992  C   MET J 376      44.594  16.370  43.786  1.00 95.49           C  
ATOM   2993  O   MET J 376      45.409  15.446  43.872  1.00 94.72           O  
ATOM   2994  CB  MET J 376      43.616  15.916  41.518  1.00 93.52           C  
ATOM   2995  CG  MET J 376      42.365  15.659  40.669  0.98 87.14           C  
ATOM   2996  SD  MET J 376      41.301  14.343  41.314  0.98 79.40           S  
ATOM   2997  CE  MET J 376      42.291  12.897  40.957  0.98 68.27           C  
ATOM   2998  N   LYS J 377      44.798  17.552  44.379  1.00 95.51           N  
ATOM   2999  CA  LYS J 377      45.958  17.809  45.228  1.00 95.72           C  
ATOM   3000  C   LYS J 377      45.760  17.313  46.660  1.00 95.81           C  
ATOM   3001  O   LYS J 377      46.728  17.227  47.419  1.00 95.10           O  
ATOM   3002  CB  LYS J 377      46.270  19.302  45.272  1.00 95.75           C  
ATOM   3003  CG  LYS J 377      46.566  19.930  43.927  0.95 90.49           C  
ATOM   3004  CD  LYS J 377      46.951  21.400  44.086  0.94 84.22           C  
ATOM   3005  CE  LYS J 377      45.859  22.193  44.792  0.93 75.33           C  
ATOM   3006  NZ  LYS J 377      46.217  23.632  44.939  0.93 65.22           N  
ATOM   3007  N   ARG J 378      44.528  17.011  47.060  0.99 95.70           N  
ATOM   3008  CA  ARG J 378      44.266  16.576  48.429  0.99 95.85           C  
ATOM   3009  C   ARG J 378      44.730  15.133  48.633  0.99 95.22           C  
ATOM   3010  O   ARG J 378      44.690  14.329  47.700  0.99 93.71           O  
ATOM   3011  CB  ARG J 378      42.775  16.665  48.749  1.00 96.44           C  
ATOM   3012  CG  ARG J 378      42.175  18.053  48.616  0.99 96.04           C  
ATOM   3013  CD  ARG J 378      42.524  18.956  49.782  0.99 96.10           C  
ATOM   3014  NE  ARG J 378      41.816  20.230  49.677  1.00 95.75           N  
ATOM   3015  CZ  ARG J 378      41.863  21.206  50.576  0.99 96.61           C  
ATOM   3016  NH1 ARG J 378      42.603  21.074  51.674  0.99 94.29           N  
ATOM   3017  NH2 ARG J 378      41.167  22.315  50.380  0.99 94.90           N  
ATOM   3018  N   PRO J 379      45.149  14.790  49.861  0.99 94.80           N  
ATOM   3019  CA  PRO J 379      45.442  13.386  50.145  0.99 94.58           C  
ATOM   3020  C   PRO J 379      44.214  12.506  49.936  0.99 94.29           C  
ATOM   3021  O   PRO J 379      43.086  12.911  50.237  0.99 92.83           O  
ATOM   3022  CB  PRO J 379      45.849  13.396  51.626  0.99 93.98           C  
ATOM   3023  CG  PRO J 379      46.261  14.799  51.908  0.99 92.71           C  
ATOM   3024  CD  PRO J 379      45.424  15.662  51.011  0.99 95.33           C  
ATOM   3025  N   VAL J 380      44.441  11.301  49.423  0.98 94.25           N  
ATOM   3026  CA  VAL J 380      43.388  10.311  49.233  0.98 93.07           C  
ATOM   3027  C   VAL J 380      43.904   8.977  49.749  0.98 92.23           C  
ATOM   3028  O   VAL J 380      44.941   8.492  49.289  0.98 88.32           O  
ATOM   3029  CB  VAL J 380      42.978  10.176  47.754  0.98 90.48           C  
ATOM   3030  CG1 VAL J 380      41.935   9.073  47.591  0.97 85.85           C  
ATOM   3031  CG2 VAL J 380      42.455  11.497  47.211  0.97 88.29           C  
ATOM   3032  N   GLU J 381      43.176   8.399  50.702  0.95 92.97           N  
ATOM   3033  CA  GLU J 381      43.536   7.097  51.254  0.95 91.32           C  
ATOM   3034  C   GLU J 381      42.586   6.002  50.785  0.95 87.38           C  
ATOM   3035  O   GLU J 381      42.985   4.843  50.675  0.95 79.69           O  
ATOM   3036  CB  GLU J 381      43.596   7.169  52.779  0.96 90.55           C  
ATOM   3037  CG  GLU J 381      44.689   8.119  53.263  0.93 88.05           C  
ATOM   3038  CD  GLU J 381      44.749   8.279  54.766  0.93 87.02           C  
ATOM   3039  OE1 GLU J 381      44.088   7.503  55.486  0.93 81.61           O  
ATOM   3040  OE2 GLU J 381      45.465   9.195  55.225  0.93 83.42           O  
ATOM   3041  N   LEU J 382      41.339   6.354  50.510  0.85 82.59           N  
ATOM   3042  CA  LEU J 382      40.360   5.441  49.935  0.86 78.32           C  
ATOM   3043  C   LEU J 382      39.641   6.153  48.808  0.86 75.24           C  
ATOM   3044  O   LEU J 382      39.250   7.312  48.949  0.86 67.62           O  
ATOM   3045  CB  LEU J 382      39.347   4.977  50.988  0.88 74.77           C  
ATOM   3046  CG  LEU J 382      39.868   4.039  52.078  0.85 72.77           C  
ATOM   3047  CD1 LEU J 382      38.777   3.779  53.107  0.84 70.64           C  
ATOM   3048  CD2 LEU J 382      40.363   2.729  51.483  0.84 70.24           C  
ATOM   3049  N   LYS J 383      39.461   5.449  47.695  0.55 66.85           N  
ATOM   3050  CA  LYS J 383      38.787   6.023  46.538  0.55 64.15           C  
ATOM   3051  C   LYS J 383      37.282   5.901  46.689  0.56 64.33           C  
ATOM   3052  O   LYS J 383      36.777   4.947  47.285  0.56 57.79           O  
ATOM   3053  CB  LYS J 383      39.238   5.333  45.251  0.57 57.19           C  
ATOM   3054  CG  LYS J 383      40.743   5.357  45.022  0.48 51.65           C  
ATOM   3055  CD  LYS J 383      41.258   6.770  44.815  0.47 47.42           C  
ATOM   3056  CE  LYS J 383      42.758   6.766  44.542  0.47 41.78           C  
ATOM   3057  NZ  LYS J 383      43.289   8.130  44.325  0.48 36.92           N  
ATOM   3058  N   GLY J 384      36.572   6.885  46.131  0.49 57.90           N  
ATOM   3059  CA  GLY J 384      35.120   6.876  46.135  0.48 55.64           C  
ATOM   3060  C   GLY J 384      34.592   8.110  45.435  0.48 57.30           C  
ATOM   3061  O   GLY J 384      35.261   9.140  45.388  0.48 53.39           O  
ATOM   3062  N   GLY J 385      33.403   8.015  44.879  0.48 59.98           N  
ATOM   3063  CA  GLY J 385      32.806   9.141  44.183  0.47 57.56           C  
ATOM   3064  C   GLY J 385      31.410   8.840  43.697  0.48 60.12           C  
ATOM   3065  O   GLY J 385      30.851   7.782  44.004  0.48 55.50           O  
ATOM   3066  N   SER J 386      30.874   9.774  42.928  0.51 61.62           N  
ATOM   3067  CA  SER J 386      29.501   9.663  42.444  0.51 60.18           C  
ATOM   3068  C   SER J 386      29.419   9.797  40.925  0.52 61.32           C  
ATOM   3069  O   SER J 386      29.219   8.805  40.219  0.52 56.44           O  
ATOM   3070  CB  SER J 386      28.611  10.691  43.144  0.51 54.98           C  
ATOM   3071  OG  SER J 386      28.583  10.464  44.542  0.49 51.80           O  
ATOM   3072  N   ALA J 387      29.575  11.017  40.405  0.52 60.89           N  
ATOM   3073  CA  ALA J 387      29.376  11.263  38.977  0.52 59.40           C  
ATOM   3074  C   ALA J 387      30.459  10.575  38.151  0.53 61.94           C  
ATOM   3075  O   ALA J 387      31.639  10.920  38.249  0.53 57.54           O  
ATOM   3076  CB  ALA J 387      29.373  12.758  38.689  0.50 55.10           C  
ATOM   3077  N   GLY J 388      30.053   9.607  37.352  0.60 57.88           N  
ATOM   3078  CA  GLY J 388      30.984   8.880  36.499  0.60 55.44           C  
ATOM   3079  C   GLY J 388      32.124   8.215  37.245  0.59 59.80           C  
ATOM   3080  O   GLY J 388      33.155   7.893  36.644  0.59 55.41           O  
ATOM   3081  N   GLY J 389      31.963   8.025  38.554  0.69 63.71           N  
ATOM   3082  CA  GLY J 389      33.010   7.453  39.384  0.70 63.55           C  
ATOM   3083  C   GLY J 389      34.098   8.432  39.797  0.69 68.09           C  
ATOM   3084  O   GLY J 389      35.089   8.022  40.413  0.69 64.34           O  
ATOM   3085  N   PHE J 390      33.951   9.721  39.498  0.89 73.66           N  
ATOM   3086  CA  PHE J 390      34.954  10.720  39.860  0.90 76.58           C  
ATOM   3087  C   PHE J 390      34.963  10.977  41.362  0.89 80.56           C  
ATOM   3088  O   PHE J 390      33.926  10.927  42.031  0.89 78.04           O  
ATOM   3089  CB  PHE J 390      34.709  12.038  39.120  0.89 69.90           C  
ATOM   3090  CG  PHE J 390      34.956  11.963  37.640  0.85 66.52           C  
ATOM   3091  CD1 PHE J 390      36.236  11.797  37.150  0.85 60.71           C  
ATOM   3092  CD2 PHE J 390      33.909  12.069  36.740  0.85 58.63           C  
ATOM   3093  CE1 PHE J 390      36.479  11.728  35.785  0.85 54.64           C  
ATOM   3094  CE2 PHE J 390      34.138  12.002  35.373  0.85 54.27           C  
ATOM   3095  CZ  PHE J 390      35.424  11.832  34.897  0.85 54.94           C  
ATOM   3096  N   LEU J 391      36.153  11.282  41.894  0.99 85.20           N  
ATOM   3097  CA  LEU J 391      36.302  11.643  43.298  0.99 89.46           C  
ATOM   3098  C   LEU J 391      35.780  13.059  43.527  0.99 93.42           C  
ATOM   3099  O   LEU J 391      36.252  14.008  42.898  0.99 93.27           O  
ATOM   3100  CB  LEU J 391      37.772  11.564  43.703  0.99 83.99           C  
ATOM   3101  CG  LEU J 391      38.086  11.999  45.134  0.98 78.50           C  
ATOM   3102  CD1 LEU J 391      37.471  11.035  46.135  0.98 74.55           C  
ATOM   3103  CD2 LEU J 391      39.590  12.109  45.333  0.98 73.58           C  
ATOM   3104  N   MET J 392      34.816  13.187  44.425  1.00 96.16           N  
ATOM   3105  CA  MET J 392      34.258  14.480  44.814  1.00 96.97           C  
ATOM   3106  C   MET J 392      34.598  14.686  46.281  1.00 97.42           C  
ATOM   3107  O   MET J 392      33.915  14.153  47.160  1.00 97.48           O  
ATOM   3108  CB  MET J 392      32.743  14.497  44.613  1.00 96.71           C  
ATOM   3109  CG  MET J 392      32.279  14.101  43.214  1.00 93.41           C  
ATOM   3110  SD  MET J 392      32.725  15.319  41.973  1.00 89.68           S  
ATOM   3111  CE  MET J 392      31.787  14.707  40.575  1.00 80.82           C  
ATOM   3112  N   ASN J 393      35.666  15.438  46.566  1.00 97.26           N  
ATOM   3113  CA  ASN J 393      36.200  15.522  47.926  1.00 97.55           C  
ATOM   3114  C   ASN J 393      36.057  16.881  48.601  1.00 98.09           C  
ATOM   3115  O   ASN J 393      36.436  17.010  49.770  1.00 98.20           O  
ATOM   3116  CB  ASN J 393      37.660  15.053  47.973  1.00 97.28           C  
ATOM   3117  CG  ASN J 393      38.590  15.839  47.064  1.00 97.02           C  
ATOM   3118  OD1 ASN J 393      38.174  16.747  46.344  1.00 94.86           O  
ATOM   3119  ND2 ASN J 393      39.871  15.476  47.094  1.00 94.14           N  
ATOM   3120  N   CYS J 394      35.518  17.883  47.905  1.00 98.51           N  
ATOM   3121  CA  CYS J 394      35.320  19.207  48.496  1.00 98.69           C  
ATOM   3122  C   CYS J 394      33.950  19.765  48.152  1.00 98.75           C  
ATOM   3123  O   CYS J 394      33.368  19.450  47.112  1.00 98.78           O  
ATOM   3124  CB  CYS J 394      36.379  20.209  48.014  1.00 98.72           C  
ATOM   3125  SG  CYS J 394      38.086  19.839  48.472  1.00 98.41           S  
ATOM   3126  N   LEU J 395      33.453  20.626  49.039  1.00 98.96           N  
ATOM   3127  CA  LEU J 395      32.335  21.517  48.747  1.00 98.98           C  
ATOM   3128  C   LEU J 395      32.926  22.863  48.347  1.00 98.98           C  
ATOM   3129  O   LEU J 395      33.857  23.357  48.990  1.00 98.96           O  
ATOM   3130  CB  LEU J 395      31.437  21.652  49.977  1.00 98.99           C  
ATOM   3131  CG  LEU J 395      30.249  22.611  49.868  1.00 98.98           C  
ATOM   3132  CD1 LEU J 395      29.268  22.157  48.790  1.00 98.96           C  
ATOM   3133  CD2 LEU J 395      29.549  22.727  51.220  1.00 98.96           C  
ATOM   3134  N   PHE J 396      32.392  23.469  47.296  1.00 98.99           N  
ATOM   3135  CA  PHE J 396      32.918  24.692  46.694  1.00 99.00           C  
ATOM   3136  C   PHE J 396      31.805  25.725  46.588  1.00 99.00           C  
ATOM   3137  O   PHE J 396      30.669  25.383  46.246  1.00 98.99           O  
ATOM   3138  CB  PHE J 396      33.467  24.355  45.301  1.00 98.99           C  
ATOM   3139  CG  PHE J 396      33.850  25.537  44.451  1.00 98.99           C  
ATOM   3140  CD1 PHE J 396      35.032  26.226  44.679  1.00 98.95           C  
ATOM   3141  CD2 PHE J 396      33.045  25.942  43.398  1.00 98.94           C  
ATOM   3142  CE1 PHE J 396      35.398  27.296  43.873  1.00 98.88           C  
ATOM   3143  CE2 PHE J 396      33.406  27.013  42.589  1.00 98.87           C  
ATOM   3144  CZ  PHE J 396      34.584  27.688  42.827  1.00 98.89           C  
ATOM   3145  N   LEU J 397      32.137  26.988  46.881  1.00 99.00           N  
ATOM   3146  CA  LEU J 397      31.219  28.117  46.717  1.00 99.00           C  
ATOM   3147  C   LEU J 397      31.886  29.187  45.868  1.00 99.00           C  
ATOM   3148  O   LEU J 397      33.016  29.597  46.153  1.00 98.99           O  
ATOM   3149  CB  LEU J 397      30.830  28.706  48.086  1.00 98.99           C  
ATOM   3150  CG  LEU J 397      30.124  30.071  48.081  1.00 98.92           C  
ATOM   3151  CD1 LEU J 397      28.781  30.006  47.362  1.00 98.80           C  
ATOM   3152  CD2 LEU J 397      29.934  30.566  49.516  1.00 98.75           C  
ATOM   3153  N   LYS J 398      31.182  29.657  44.838  1.00 98.99           N  
ATOM   3154  CA  LYS J 398      31.613  30.763  43.986  1.00 98.99           C  
ATOM   3155  C   LYS J 398      30.690  31.954  44.202  1.00 98.99           C  
ATOM   3156  O   LYS J 398      29.466  31.823  44.096  1.00 98.98           O  
ATOM   3157  CB  LYS J 398      31.561  30.335  42.513  1.00 98.96           C  
ATOM   3158  CG  LYS J 398      31.919  31.439  41.513  1.00 98.61           C  
ATOM   3159  CD  LYS J 398      33.407  31.716  41.510  1.00 97.42           C  
ATOM   3160  CE  LYS J 398      33.785  32.726  40.441  1.00 95.61           C  
ATOM   3161  NZ  LYS J 398      35.257  32.901  40.365  1.00 93.13           N  
ATOM   3162  N   ASP J 399      31.287  33.114  44.494  1.00 98.99           N  
ATOM   3163  CA  ASP J 399      30.574  34.390  44.509  1.00 98.99           C  
ATOM   3164  C   ASP J 399      30.811  35.035  43.148  1.00 98.99           C  
ATOM   3165  O   ASP J 399      31.916  35.503  42.862  1.00 98.95           O  
ATOM   3166  CB  ASP J 399      31.096  35.264  45.657  1.00 98.98           C  
ATOM   3167  CG  ASP J 399      30.411  36.620  45.761  1.00 98.91           C  
ATOM   3168  OD1 ASP J 399      29.846  37.108  44.759  1.00 98.61           O  
ATOM   3169  OD2 ASP J 399      30.461  37.217  46.863  1.00 98.46           O  
ATOM   3170  N   HIS J 400      29.784  35.048  42.296  1.00 98.98           N  
ATOM   3171  CA  HIS J 400      29.943  35.543  40.931  1.00 98.97           C  
ATOM   3172  C   HIS J 400      30.149  37.054  40.867  1.00 98.92           C  
ATOM   3173  O   HIS J 400      30.687  37.548  39.878  1.00 98.51           O  
ATOM   3174  CB  HIS J 400      28.733  35.158  40.077  1.00 98.94           C  
ATOM   3175  CG  HIS J 400      28.606  33.687  39.826  1.00 98.93           C  
ATOM   3176  ND1 HIS J 400      29.447  33.002  38.973  1.00 95.82           N  
ATOM   3177  CD2 HIS J 400      27.735  32.771  40.314  1.00 96.36           C  
ATOM   3178  CE1 HIS J 400      29.092  31.725  38.947  1.00 97.02           C  
ATOM   3179  NE2 HIS J 400      28.060  31.558  39.751  1.00 97.84           N  
ATOM   3180  N   GLN J 401      29.735  37.797  41.893  1.00 98.95           N  
ATOM   3181  CA  GLN J 401      29.885  39.255  41.869  1.00 98.91           C  
ATOM   3182  C   GLN J 401      31.285  39.697  42.264  1.00 98.91           C  
ATOM   3183  O   GLN J 401      31.831  40.625  41.665  1.00 98.72           O  
ATOM   3184  CB  GLN J 401      28.840  39.924  42.763  1.00 98.73           C  
ATOM   3185  CG  GLN J 401      27.440  39.857  42.183  0.99 91.10           C  
ATOM   3186  CD  GLN J 401      26.431  40.676  42.960  0.99 86.43           C  
ATOM   3187  OE1 GLN J 401      26.787  41.456  43.850  0.98 79.13           O  
ATOM   3188  NE2 GLN J 401      25.158  40.503  42.631  0.98 76.56           N  
ATOM   3189  N   THR J 402      31.886  39.059  43.269  1.00 98.91           N  
ATOM   3190  CA  THR J 402      33.214  39.450  43.748  1.00 98.91           C  
ATOM   3191  C   THR J 402      34.331  38.568  43.211  1.00 98.89           C  
ATOM   3192  O   THR J 402      35.500  38.959  43.271  1.00 98.64           O  
ATOM   3193  CB  THR J 402      33.285  39.422  45.280  1.00 98.85           C  
ATOM   3194  OG1 THR J 402      33.209  38.066  45.732  1.00 98.37           O  
ATOM   3195  CG2 THR J 402      32.160  40.242  45.903  1.00 98.44           C  
ATOM   3196  N   GLY J 403      34.011  37.386  42.724  1.00 98.85           N  
ATOM   3197  CA  GLY J 403      34.999  36.398  42.335  1.00 98.82           C  
ATOM   3198  C   GLY J 403      35.514  35.538  43.469  1.00 98.91           C  
ATOM   3199  O   GLY J 403      36.304  34.622  43.229  1.00 98.81           O  
ATOM   3200  N   ALA J 404      35.093  35.809  44.703  1.00 98.96           N  
ATOM   3201  CA  ALA J 404      35.581  35.064  45.859  1.00 98.97           C  
ATOM   3202  C   ALA J 404      35.158  33.604  45.785  1.00 98.99           C  
ATOM   3203  O   ALA J 404      34.089  33.270  45.261  1.00 98.97           O  
ATOM   3204  CB  ALA J 404      35.071  35.695  47.151  1.00 98.91           C  
ATOM   3205  N   GLU J 405      36.015  32.741  46.331  1.00 98.99           N  
ATOM   3206  CA  GLU J 405      35.764  31.305  46.340  1.00 98.99           C  
ATOM   3207  C   GLU J 405      36.015  30.740  47.728  1.00 98.98           C  
ATOM   3208  O   GLU J 405      36.911  31.196  48.442  1.00 98.92           O  
ATOM   3209  CB  GLU J 405      36.645  30.594  45.309  1.00 98.96           C  
ATOM   3210  CG  GLU J 405      36.332  31.037  43.881  1.00 98.68           C  
ATOM   3211  CD  GLU J 405      37.196  30.389  42.817  1.00 98.69           C  
ATOM   3212  OE1 GLU J 405      38.163  29.677  43.160  1.00 97.43           O  
ATOM   3213  OE2 GLU J 405      36.900  30.606  41.622  1.00 97.55           O  
ATOM   3214  N   GLN J 406      35.223  29.749  48.114  1.00 98.99           N  
ATOM   3215  CA  GLN J 406      35.424  28.994  49.346  1.00 98.99           C  
ATOM   3216  C   GLN J 406      35.493  27.512  49.021  1.00 98.99           C  
ATOM   3217  O   GLN J 406      34.846  27.043  48.079  1.00 98.98           O  
ATOM   3218  CB  GLN J 406      34.289  29.235  50.348  1.00 98.99           C  
ATOM   3219  CG  GLN J 406      34.204  30.649  50.894  1.00 98.87           C  
ATOM   3220  CD  GLN J 406      33.179  30.765  52.006  1.00 98.74           C  
ATOM   3221  OE1 GLN J 406      32.982  29.826  52.789  1.00 96.54           O  
ATOM   3222  NE2 GLN J 406      32.518  31.911  52.092  1.00 95.72           N  
ATOM   3223  N   HIS J 407      36.272  26.784  49.835  1.00 98.98           N  
ATOM   3224  CA  HIS J 407      36.465  25.349  49.677  1.00 98.97           C  
ATOM   3225  C   HIS J 407      36.408  24.696  51.046  1.00 98.95           C  
ATOM   3226  O   HIS J 407      37.003  25.208  51.999  1.00 98.75           O  
ATOM   3227  CB  HIS J 407      37.834  25.032  49.064  1.00 98.94           C  
ATOM   3228  CG  HIS J 407      38.147  25.803  47.819  1.00 98.79           C  
ATOM   3229  ND1 HIS J 407      38.092  25.254  46.558  1.00 96.30           N  
ATOM   3230  CD2 HIS J 407      38.531  27.095  47.654  1.00 96.97           C  
ATOM   3231  CE1 HIS J 407      38.427  26.170  45.668  1.00 97.16           C  
ATOM   3232  NE2 HIS J 407      38.699  27.299  46.303  1.00 97.61           N  
ATOM   3233  N   TRP J 408      35.732  23.558  51.162  1.00 98.98           N  
ATOM   3234  CA  TRP J 408      35.769  22.752  52.380  1.00 98.98           C  
ATOM   3235  C   TRP J 408      36.043  21.307  51.996  1.00 98.97           C  
ATOM   3236  O   TRP J 408      35.309  20.721  51.203  1.00 98.94           O  
ATOM   3237  CB  TRP J 408      34.473  22.852  53.189  1.00 98.97           C  
ATOM   3238  CG  TRP J 408      34.538  21.971  54.403  1.00 98.96           C  
ATOM   3239  CD1 TRP J 408      35.201  22.228  55.570  1.00 98.91           C  
ATOM   3240  CD2 TRP J 408      33.993  20.654  54.530  1.00 98.95           C  
ATOM   3241  NE1 TRP J 408      35.093  21.154  56.423  1.00 98.85           N  
ATOM   3242  CE2 TRP J 408      34.355  20.175  55.811  1.00 98.89           C  
ATOM   3243  CE3 TRP J 408      33.230  19.834  53.692  1.00 98.87           C  
ATOM   3244  CZ2 TRP J 408      33.981  18.911  56.266  1.00 98.76           C  
ATOM   3245  CZ3 TRP J 408      32.860  18.572  54.149  1.00 98.76           C  
ATOM   3246  CH2 TRP J 408      33.235  18.127  55.424  1.00 98.71           C  
ATOM   3247  N   TRP J 409      37.110  20.738  52.568  1.00 98.80           N  
ATOM   3248  CA  TRP J 409      37.561  19.383  52.272  1.00 98.77           C  
ATOM   3249  C   TRP J 409      37.007  18.415  53.306  1.00 98.77           C  
ATOM   3250  O   TRP J 409      37.077  18.667  54.510  1.00 98.66           O  
ATOM   3251  CB  TRP J 409      39.089  19.360  52.283  1.00 98.63           C  
ATOM   3252  CG  TRP J 409      39.723  18.030  52.009  1.00 98.43           C  
ATOM   3253  CD1 TRP J 409      39.396  17.147  51.023  1.00 98.08           C  
ATOM   3254  CD2 TRP J 409      40.829  17.460  52.720  1.00 98.17           C  
ATOM   3255  NE1 TRP J 409      40.229  16.052  51.074  1.00 97.39           N  
ATOM   3256  CE2 TRP J 409      41.121  16.221  52.104  1.00 97.66           C  
ATOM   3257  CE3 TRP J 409      41.599  17.877  53.808  1.00 97.54           C  
ATOM   3258  CZ2 TRP J 409      42.154  15.392  52.550  1.00 96.72           C  
ATOM   3259  CZ3 TRP J 409      42.630  17.051  54.249  1.00 96.76           C  
ATOM   3260  CH2 TRP J 409      42.897  15.828  53.620  1.00 96.31           C  
ATOM   3261  N   CYS J 410      36.486  17.277  52.840  1.00 98.45           N  
ATOM   3262  CA  CYS J 410      35.879  16.295  53.738  1.00 98.33           C  
ATOM   3263  C   CYS J 410      36.873  15.309  54.344  1.00 98.24           C  
ATOM   3264  O   CYS J 410      36.467  14.451  55.133  1.00 97.98           O  
ATOM   3265  CB  CYS J 410      34.753  15.538  53.032  1.00 98.21           C  
ATOM   3266  SG  CYS J 410      35.274  14.528  51.632  1.00 97.96           S  
ATOM   3267  N   GLY J 411      38.159  15.431  54.001  1.00 97.52           N  
ATOM   3268  CA  GLY J 411      39.174  14.557  54.556  1.00 97.22           C  
ATOM   3269  C   GLY J 411      39.552  13.423  53.621  1.00 96.97           C  
ATOM   3270  O   GLY J 411      38.902  13.201  52.594  1.00 96.53           O  
ATOM   3271  N   PRO J 412      40.617  12.677  53.980  1.00 96.41           N  
ATOM   3272  CA  PRO J 412      41.235  11.740  53.030  1.00 95.68           C  
ATOM   3273  C   PRO J 412      40.521  10.406  52.875  1.00 94.75           C  
ATOM   3274  O   PRO J 412      40.914   9.625  52.000  1.00 93.70           O  
ATOM   3275  CB  PRO J 412      42.635  11.530  53.621  1.00 95.34           C  
ATOM   3276  CG  PRO J 412      42.446  11.719  55.091  1.00 94.88           C  
ATOM   3277  CD  PRO J 412      41.405  12.810  55.219  1.00 96.13           C  
ATOM   3278  N   THR J 413      39.513  10.116  53.702  1.00 96.09           N  
ATOM   3279  CA  THR J 413      38.810   8.837  53.633  1.00 95.68           C  
ATOM   3280  C   THR J 413      37.314   9.013  53.403  1.00 95.59           C  
ATOM   3281  O   THR J 413      36.537   8.088  53.663  1.00 95.01           O  
ATOM   3282  CB  THR J 413      39.050   7.996  54.898  1.00 94.69           C  
ATOM   3283  OG1 THR J 413      38.538   8.689  56.037  1.00 92.31           O  
ATOM   3284  CG2 THR J 413      40.536   7.725  55.094  1.00 91.89           C  
ATOM   3285  N   SER J 414      36.907  10.182  52.914  1.00 96.10           N  
ATOM   3286  CA  SER J 414      35.501  10.478  52.658  1.00 96.26           C  
ATOM   3287  C   SER J 414      35.310  11.025  51.249  1.00 95.62           C  
ATOM   3288  O   SER J 414      36.269  11.425  50.582  1.00 95.20           O  
ATOM   3289  CB  SER J 414      34.968  11.489  53.680  1.00 96.86           C  
ATOM   3290  OG  SER J 414      35.005  10.968  54.999  1.00 96.91           O  
ATOM   3291  N   SER J 415      34.066  11.048  50.801  1.00 96.66           N  
ATOM   3292  CA  SER J 415      33.665  11.751  49.593  1.00 96.64           C  
ATOM   3293  C   SER J 415      32.288  12.358  49.827  1.00 97.06           C  
ATOM   3294  O   SER J 415      31.616  12.045  50.812  1.00 97.30           O  
ATOM   3295  CB  SER J 415      33.686  10.833  48.361  1.00 96.28           C  
ATOM   3296  OG  SER J 415      32.731   9.794  48.463  1.00 95.55           O  
ATOM   3297  N   LEU J 416      31.877  13.257  48.936  1.00 97.63           N  
ATOM   3298  CA  LEU J 416      30.653  14.036  49.119  1.00 97.91           C  
ATOM   3299  C   LEU J 416      29.643  13.771  48.017  1.00 97.68           C  
ATOM   3300  O   LEU J 416      30.003  13.455  46.881  1.00 97.63           O  
ATOM   3301  CB  LEU J 416      30.984  15.532  49.154  1.00 98.32           C  
ATOM   3302  CG  LEU J 416      31.848  15.982  50.332  1.00 98.52           C  
ATOM   3303  CD1 LEU J 416      32.354  17.404  50.117  1.00 98.51           C  
ATOM   3304  CD2 LEU J 416      31.069  15.882  51.638  1.00 98.54           C  
ATOM   3305  N   GLN J 417      28.368  13.935  48.358  1.00 98.04           N  
ATOM   3306  CA  GLN J 417      27.263  13.887  47.403  1.00 98.26           C  
ATOM   3307  C   GLN J 417      26.712  15.295  47.176  1.00 98.47           C  
ATOM   3308  O   GLN J 417      27.056  16.243  47.882  1.00 98.56           O  
ATOM   3309  CB  GLN J 417      26.172  12.917  47.882  1.00 98.32           C  
ATOM   3310  CG  GLN J 417      26.699  11.496  48.070  1.00 98.27           C  
ATOM   3311  CD  GLN J 417      25.619  10.463  48.313  1.00 98.26           C  
ATOM   3312  OE1 GLN J 417      24.436  10.695  48.033  1.00 96.97           O  
ATOM   3313  NE2 GLN J 417      26.018   9.302  48.824  1.00 97.06           N  
ATOM   3314  N   GLU J 418      25.853  15.433  46.170  1.00 98.63           N  
ATOM   3315  CA  GLU J 418      25.374  16.742  45.709  1.00 98.77           C  
ATOM   3316  C   GLU J 418      24.821  17.599  46.853  1.00 98.79           C  
ATOM   3317  O   GLU J 418      24.009  17.118  47.647  1.00 98.81           O  
ATOM   3318  CB  GLU J 418      24.273  16.551  44.664  1.00 98.84           C  
ATOM   3319  CG  GLU J 418      23.778  17.855  44.044  1.00 98.82           C  
ATOM   3320  CD  GLU J 418      22.479  17.694  43.278  1.00 98.84           C  
ATOM   3321  OE1 GLU J 418      21.528  17.104  43.839  1.00 98.52           O  
ATOM   3322  OE2 GLU J 418      22.400  18.164  42.121  1.00 98.59           O  
ATOM   3323  N   PRO J 419      25.219  18.882  46.922  1.00 98.96           N  
ATOM   3324  CA  PRO J 419      24.644  19.790  47.917  1.00 98.97           C  
ATOM   3325  C   PRO J 419      23.268  20.308  47.501  1.00 98.97           C  
ATOM   3326  O   PRO J 419      22.903  20.277  46.322  1.00 98.95           O  
ATOM   3327  CB  PRO J 419      25.652  20.941  47.950  1.00 98.95           C  
ATOM   3328  CG  PRO J 419      26.182  20.993  46.543  1.00 98.80           C  
ATOM   3329  CD  PRO J 419      26.246  19.546  46.097  1.00 98.96           C  
ATOM   3330  N   ALA J 420      22.512  20.801  48.476  1.00 98.99           N  
ATOM   3331  CA  ALA J 420      21.256  21.511  48.223  1.00 98.99           C  
ATOM   3332  C   ALA J 420      21.186  22.732  49.124  1.00 99.00           C  
ATOM   3333  O   ALA J 420      21.562  22.667  50.299  1.00 98.99           O  
ATOM   3334  CB  ALA J 420      20.047  20.607  48.462  1.00 98.98           C  
ATOM   3335  N   PHE J 421      20.708  23.854  48.572  1.00 99.00           N  
ATOM   3336  CA  PHE J 421      20.557  25.096  49.330  1.00 99.00           C  
ATOM   3337  C   PHE J 421      19.178  25.169  49.978  1.00 99.00           C  
ATOM   3338  O   PHE J 421      18.168  24.833  49.350  1.00 98.98           O  
ATOM   3339  CB  PHE J 421      20.763  26.316  48.422  1.00 99.00           C  
ATOM   3340  CG  PHE J 421      20.501  27.626  49.123  1.00 99.00           C  
ATOM   3341  CD1 PHE J 421      21.410  28.127  50.043  1.00 98.98           C  
ATOM   3342  CD2 PHE J 421      19.328  28.330  48.898  1.00 98.99           C  
ATOM   3343  CE1 PHE J 421      21.158  29.311  50.722  1.00 98.97           C  
ATOM   3344  CE2 PHE J 421      19.068  29.518  49.574  1.00 98.97           C  
ATOM   3345  CZ  PHE J 421      19.985  30.007  50.486  1.00 98.98           C  
ATOM   3346  N   ILE J 422      19.151  25.650  51.223  1.00 98.99           N  
ATOM   3347  CA  ILE J 422      17.921  25.847  51.990  1.00 98.99           C  
ATOM   3348  C   ILE J 422      17.838  27.319  52.399  1.00 98.99           C  
ATOM   3349  O   ILE J 422      18.692  27.785  53.160  1.00 98.97           O  
ATOM   3350  CB  ILE J 422      17.903  24.982  53.268  1.00 98.98           C  
ATOM   3351  CG1 ILE J 422      18.198  23.514  52.953  1.00 98.92           C  
ATOM   3352  CG2 ILE J 422      16.561  25.150  53.989  1.00 98.94           C  
ATOM   3353  CD1 ILE J 422      18.361  22.646  54.195  1.00 98.73           C  
ATOM   3354  N   PRO J 423      16.834  28.077  51.927  1.00 98.95           N  
ATOM   3355  CA  PRO J 423      16.732  29.479  52.347  1.00 98.92           C  
ATOM   3356  C   PRO J 423      16.299  29.602  53.806  1.00 98.91           C  
ATOM   3357  O   PRO J 423      15.495  28.806  54.302  1.00 98.77           O  
ATOM   3358  CB  PRO J 423      15.677  30.071  51.405  1.00 98.80           C  
ATOM   3359  CG  PRO J 423      14.891  28.905  50.916  1.00 97.90           C  
ATOM   3360  CD  PRO J 423      15.799  27.709  50.952  1.00 98.82           C  
ATOM   3361  N   ARG J 424      16.829  30.630  54.483  1.00 98.86           N  
ATOM   3362  CA  ARG J 424      16.471  30.870  55.877  1.00 98.81           C  
ATOM   3363  C   ARG J 424      14.981  31.165  56.019  1.00 98.74           C  
ATOM   3364  O   ARG J 424      14.345  30.750  56.997  1.00 98.42           O  
ATOM   3365  CB  ARG J 424      17.300  32.024  56.444  1.00 98.69           C  
ATOM   3366  CG  ARG J 424      17.165  32.222  57.949  1.00 97.57           C  
ATOM   3367  CD  ARG J 424      18.107  33.322  58.449  1.00 96.16           C  
ATOM   3368  NE  ARG J 424      19.507  33.031  58.131  1.00 92.94           N  
ATOM   3369  CZ  ARG J 424      20.316  32.284  58.876  1.00 92.39           C  
ATOM   3370  NH1 ARG J 424      19.895  31.740  60.010  1.00 85.45           N  
ATOM   3371  NH2 ARG J 424      21.561  32.073  58.477  1.00 87.26           N  
ATOM   3372  N   SER J 425      14.435  31.895  55.056  1.00 98.43           N  
ATOM   3373  CA  SER J 425      13.012  32.204  55.016  1.00 98.26           C  
ATOM   3374  C   SER J 425      12.634  32.501  53.575  1.00 98.32           C  
ATOM   3375  O   SER J 425      13.506  32.670  52.721  1.00 98.14           O  
ATOM   3376  CB  SER J 425      12.677  33.402  55.910  1.00 98.03           C  
ATOM   3377  OG  SER J 425      13.290  34.583  55.419  1.00 97.53           O  
ATOM   3378  N   LYS J 426      11.335  32.579  53.300  1.00 97.61           N  
ATOM   3379  CA  LYS J 426      10.869  32.805  51.932  1.00 97.25           C  
ATOM   3380  C   LYS J 426      11.417  34.104  51.344  1.00 97.81           C  
ATOM   3381  O   LYS J 426      11.681  34.181  50.141  1.00 97.24           O  
ATOM   3382  CB  LYS J 426       9.341  32.808  51.880  1.00 95.56           C  
ATOM   3383  CG  LYS J 426       8.705  31.461  52.199  0.89 84.02           C  
ATOM   3384  CD  LYS J 426       7.183  31.538  52.147  0.85 77.25           C  
ATOM   3385  CE  LYS J 426       6.536  30.257  52.652  0.83 65.76           C  
ATOM   3386  NZ  LYS J 426       6.882  29.083  51.814  0.82 56.84           N  
ATOM   3387  N   ASP J 427      11.612  35.120  52.179  1.00 97.96           N  
ATOM   3388  CA  ASP J 427      12.059  36.435  51.725  1.00 98.04           C  
ATOM   3389  C   ASP J 427      13.513  36.742  52.094  1.00 98.57           C  
ATOM   3390  O   ASP J 427      13.941  37.897  52.003  1.00 98.28           O  
ATOM   3391  CB  ASP J 427      11.132  37.522  52.282  1.00 96.63           C  
ATOM   3392  CG  ASP J 427       9.702  37.370  51.810  0.98 89.37           C  
ATOM   3393  OD1 ASP J 427       9.496  37.082  50.611  0.98 84.98           O  
ATOM   3394  OD2 ASP J 427       8.780  37.534  52.636  0.98 84.92           O  
ATOM   3395  N   ALA J 428      14.280  35.746  52.513  1.00 98.81           N  
ATOM   3396  CA  ALA J 428      15.682  35.959  52.856  1.00 98.88           C  
ATOM   3397  C   ALA J 428      16.479  36.405  51.633  1.00 98.94           C  
ATOM   3398  O   ALA J 428      16.156  36.026  50.501  1.00 98.90           O  
ATOM   3399  CB  ALA J 428      16.284  34.682  53.436  1.00 98.76           C  
ATOM   3400  N   PRO J 429      17.550  37.203  51.837  1.00 98.96           N  
ATOM   3401  CA  PRO J 429      18.427  37.537  50.708  1.00 98.97           C  
ATOM   3402  C   PRO J 429      19.012  36.287  50.059  1.00 98.99           C  
ATOM   3403  O   PRO J 429      19.099  35.222  50.685  1.00 98.96           O  
ATOM   3404  CB  PRO J 429      19.534  38.380  51.357  1.00 98.87           C  
ATOM   3405  CG  PRO J 429      18.931  38.905  52.617  1.00 97.31           C  
ATOM   3406  CD  PRO J 429      17.981  37.842  53.092  1.00 98.81           C  
ATOM   3407  N   GLU J 430      19.439  36.436  48.798  1.00 98.99           N  
ATOM   3408  CA  GLU J 430      20.061  35.316  48.096  1.00 98.99           C  
ATOM   3409  C   GLU J 430      21.215  34.742  48.915  1.00 98.99           C  
ATOM   3410  O   GLU J 430      22.072  35.480  49.417  1.00 98.97           O  
ATOM   3411  CB  GLU J 430      20.569  35.756  46.718  1.00 98.99           C  
ATOM   3412  CG  GLU J 430      21.260  34.617  45.972  1.00 98.92           C  
ATOM   3413  CD  GLU J 430      21.820  34.986  44.616  1.00 98.96           C  
ATOM   3414  OE1 GLU J 430      21.670  36.152  44.182  1.00 98.74           O  
ATOM   3415  OE2 GLU J 430      22.423  34.092  43.977  1.00 98.78           O  
ATOM   3416  N   GLY J 431      21.250  33.424  49.031  1.00 98.99           N  
ATOM   3417  CA  GLY J 431      22.324  32.725  49.713  1.00 98.99           C  
ATOM   3418  C   GLY J 431      22.231  32.706  51.225  1.00 98.99           C  
ATOM   3419  O   GLY J 431      23.056  32.060  51.881  1.00 98.97           O  
ATOM   3420  N   ASP J 432      21.254  33.407  51.796  1.00 98.99           N  
ATOM   3421  CA  ASP J 432      21.080  33.460  53.248  1.00 98.99           C  
ATOM   3422  C   ASP J 432      20.345  32.198  53.688  1.00 98.99           C  
ATOM   3423  O   ASP J 432      19.118  32.092  53.546  1.00 98.96           O  
ATOM   3424  CB  ASP J 432      20.310  34.726  53.633  1.00 98.96           C  
ATOM   3425  CG  ASP J 432      20.138  34.910  55.131  1.00 98.76           C  
ATOM   3426  OD1 ASP J 432      20.500  34.005  55.909  1.00 97.93           O  
ATOM   3427  OD2 ASP J 432      19.617  35.973  55.530  1.00 97.51           O  
ATOM   3428  N   GLY J 433      21.109  31.253  54.204  1.00 98.99           N  
ATOM   3429  CA  GLY J 433      20.529  29.988  54.604  1.00 98.99           C  
ATOM   3430  C   GLY J 433      21.600  28.944  54.811  1.00 98.99           C  
ATOM   3431  O   GLY J 433      22.692  29.240  55.304  1.00 98.98           O  
ATOM   3432  N   TRP J 434      21.289  27.721  54.423  1.00 99.00           N  
ATOM   3433  CA  TRP J 434      22.129  26.567  54.703  1.00 99.00           C  
ATOM   3434  C   TRP J 434      22.376  25.739  53.455  1.00 99.00           C  
ATOM   3435  O   TRP J 434      21.629  25.819  52.479  1.00 98.99           O  
ATOM   3436  CB  TRP J 434      21.468  25.678  55.766  1.00 98.99           C  
ATOM   3437  CG  TRP J 434      21.217  26.395  57.059  1.00 98.97           C  
ATOM   3438  CD1 TRP J 434      22.094  26.555  58.096  1.00 98.92           C  
ATOM   3439  CD2 TRP J 434      20.011  27.067  57.448  1.00 98.93           C  
ATOM   3440  NE1 TRP J 434      21.508  27.281  59.109  1.00 98.77           N  
ATOM   3441  CE2 TRP J 434      20.232  27.609  58.738  1.00 98.83           C  
ATOM   3442  CE3 TRP J 434      18.768  27.255  56.840  1.00 98.76           C  
ATOM   3443  CZ2 TRP J 434      19.252  28.337  59.420  1.00 98.49           C  
ATOM   3444  CZ3 TRP J 434      17.795  27.979  57.520  1.00 98.34           C  
ATOM   3445  CH2 TRP J 434      18.038  28.508  58.798  1.00 98.17           C  
ATOM   3446  N   ILE J 435      23.445  24.947  53.493  1.00 99.00           N  
ATOM   3447  CA  ILE J 435      23.697  23.875  52.535  1.00 99.00           C  
ATOM   3448  C   ILE J 435      23.575  22.559  53.284  1.00 99.00           C  
ATOM   3449  O   ILE J 435      24.093  22.430  54.402  1.00 98.99           O  
ATOM   3450  CB  ILE J 435      25.095  23.997  51.891  1.00 99.00           C  
ATOM   3451  CG1 ILE J 435      25.152  25.194  50.935  1.00 98.94           C  
ATOM   3452  CG2 ILE J 435      25.514  22.700  51.184  1.00 98.96           C  
ATOM   3453  CD1 ILE J 435      24.327  25.032  49.662  1.00 98.58           C  
ATOM   3454  N   VAL J 436      22.915  21.585  52.672  1.00 98.99           N  
ATOM   3455  CA  VAL J 436      22.811  20.241  53.221  1.00 98.99           C  
ATOM   3456  C   VAL J 436      23.349  19.259  52.181  1.00 98.99           C  
ATOM   3457  O   VAL J 436      23.140  19.445  50.977  1.00 98.98           O  
ATOM   3458  CB  VAL J 436      21.355  19.921  53.641  1.00 98.91           C  
ATOM   3459  CG1 VAL J 436      20.412  19.889  52.439  1.00 92.35           C  
ATOM   3460  CG2 VAL J 436      21.273  18.640  54.448  1.00 94.10           C  
ATOM   3461  N   GLN J 437      24.095  18.240  52.625  1.00 98.98           N  
ATOM   3462  CA  GLN J 437      24.591  17.218  51.701  1.00 98.98           C  
ATOM   3463  C   GLN J 437      24.992  15.960  52.459  1.00 98.98           C  
ATOM   3464  O   GLN J 437      25.341  16.013  53.640  1.00 98.95           O  
ATOM   3465  CB  GLN J 437      25.778  17.723  50.857  1.00 98.85           C  
ATOM   3466  CG  GLN J 437      27.082  17.849  51.622  1.00 98.12           C  
ATOM   3467  CD  GLN J 437      28.204  18.515  50.838  1.00 98.63           C  
ATOM   3468  OE1 GLN J 437      28.977  19.290  51.408  1.00 96.03           O  
ATOM   3469  NE2 GLN J 437      28.320  18.226  49.546  1.00 96.20           N  
ATOM   3470  N   VAL J 438      24.953  14.839  51.757  1.00 98.89           N  
ATOM   3471  CA  VAL J 438      25.428  13.567  52.298  1.00 98.88           C  
ATOM   3472  C   VAL J 438      26.944  13.484  52.140  1.00 98.78           C  
ATOM   3473  O   VAL J 438      27.511  13.930  51.136  1.00 98.70           O  
ATOM   3474  CB  VAL J 438      24.728  12.384  51.599  1.00 98.90           C  
ATOM   3475  CG1 VAL J 438      25.395  11.047  51.940  1.00 98.86           C  
ATOM   3476  CG2 VAL J 438      23.248  12.355  51.982  1.00 98.88           C  
ATOM   3477  N   CYS J 439      27.598  12.907  53.137  1.00 98.66           N  
ATOM   3478  CA  CYS J 439      29.024  12.603  53.107  1.00 98.60           C  
ATOM   3479  C   CYS J 439      29.208  11.099  53.250  1.00 98.47           C  
ATOM   3480  O   CYS J 439      28.680  10.494  54.189  1.00 98.35           O  
ATOM   3481  CB  CYS J 439      29.743  13.345  54.238  1.00 98.61           C  
ATOM   3482  SG  CYS J 439      31.535  13.100  54.272  1.00 98.46           S  
ATOM   3483  N   ASN J 440      29.947  10.509  52.314  1.00 97.61           N  
ATOM   3484  CA  ASN J 440      30.277   9.088  52.356  1.00 97.19           C  
ATOM   3485  C   ASN J 440      31.517   8.898  53.224  1.00 96.97           C  
ATOM   3486  O   ASN J 440      32.602   9.361  52.865  1.00 96.82           O  
ATOM   3487  CB  ASN J 440      30.568   8.568  50.944  1.00 97.15           C  
ATOM   3488  CG  ASN J 440      29.494   8.938  49.947  1.00 97.18           C  
ATOM   3489  OD1 ASN J 440      28.306   8.720  50.187  1.00 95.98           O  
ATOM   3490  ND2 ASN J 440      29.910   9.515  48.828  1.00 95.82           N  
ATOM   3491  N   ARG J 441      31.356   8.235  54.379  1.00 97.15           N  
ATOM   3492  CA  ARG J 441      32.479   7.919  55.260  1.00 97.06           C  
ATOM   3493  C   ARG J 441      32.996   6.546  54.846  1.00 96.49           C  
ATOM   3494  O   ARG J 441      32.592   5.512  55.388  1.00 95.82           O  
ATOM   3495  CB  ARG J 441      32.034   7.959  56.726  1.00 97.49           C  
ATOM   3496  CG  ARG J 441      31.446   9.311  57.153  1.00 97.44           C  
ATOM   3497  CD  ARG J 441      32.462  10.449  57.029  1.00 97.22           C  
ATOM   3498  NE  ARG J 441      31.925  11.692  57.588  1.00 97.43           N  
ATOM   3499  CZ  ARG J 441      32.540  12.872  57.538  1.00 97.78           C  
ATOM   3500  NH1 ARG J 441      33.728  12.994  56.947  1.00 96.65           N  
ATOM   3501  NH2 ARG J 441      31.965  13.936  58.081  1.00 97.12           N  
ATOM   3502  N   LEU J 442      33.871   6.556  53.844  1.00 95.99           N  
ATOM   3503  CA  LEU J 442      34.226   5.339  53.129  1.00 95.50           C  
ATOM   3504  C   LEU J 442      34.980   4.348  54.009  1.00 94.92           C  
ATOM   3505  O   LEU J 442      34.781   3.138  53.884  1.00 93.93           O  
ATOM   3506  CB  LEU J 442      35.036   5.692  51.881  1.00 95.25           C  
ATOM   3507  CG  LEU J 442      34.271   6.556  50.868  1.00 94.78           C  
ATOM   3508  CD1 LEU J 442      35.224   7.166  49.853  1.00 94.27           C  
ATOM   3509  CD2 LEU J 442      33.184   5.750  50.169  1.00 93.98           C  
ATOM   3510  N   ALA J 443      35.839   4.846  54.909  1.00 95.17           N  
ATOM   3511  CA  ALA J 443      36.607   3.959  55.782  1.00 94.59           C  
ATOM   3512  C   ALA J 443      35.710   3.177  56.738  1.00 94.44           C  
ATOM   3513  O   ALA J 443      36.029   2.044  57.106  1.00 93.19           O  
ATOM   3514  CB  ALA J 443      37.642   4.757  56.572  1.00 93.62           C  
ATOM   3515  N   ASP J 444      34.594   3.785  57.150  1.00 95.55           N  
ATOM   3516  CA  ASP J 444      33.691   3.174  58.125  1.00 95.40           C  
ATOM   3517  C   ASP J 444      32.480   2.498  57.486  1.00 95.73           C  
ATOM   3518  O   ASP J 444      31.660   1.917  58.203  1.00 94.92           O  
ATOM   3519  CB  ASP J 444      33.209   4.231  59.120  1.00 94.43           C  
ATOM   3520  CG  ASP J 444      34.339   4.864  59.901  0.99 89.45           C  
ATOM   3521  OD1 ASP J 444      35.297   4.144  60.254  0.99 85.72           O  
ATOM   3522  OD2 ASP J 444      34.269   6.081  60.159  0.99 85.22           O  
ATOM   3523  N   HIS J 445      32.343   2.585  56.168  1.00 96.29           N  
ATOM   3524  CA  HIS J 445      31.164   2.092  55.449  1.00 96.24           C  
ATOM   3525  C   HIS J 445      29.874   2.621  56.078  1.00 96.98           C  
ATOM   3526  O   HIS J 445      28.926   1.869  56.352  1.00 96.77           O  
ATOM   3527  CB  HIS J 445      31.152   0.565  55.330  1.00 95.12           C  
ATOM   3528  CG  HIS J 445      30.209   0.064  54.274  0.99 87.45           C  
ATOM   3529  ND1 HIS J 445      29.332  -0.975  54.483  0.99 76.60           N  
ATOM   3530  CD2 HIS J 445      30.007   0.483  53.004  0.99 76.50           C  
ATOM   3531  CE1 HIS J 445      28.630  -1.188  53.383  0.99 76.49           C  
ATOM   3532  NE2 HIS J 445      29.017  -0.315  52.471  0.99 78.73           N  
ATOM   3533  N   LYS J 446      29.856   3.930  56.330  1.00 97.49           N  
ATOM   3534  CA  LYS J 446      28.685   4.628  56.847  1.00 97.82           C  
ATOM   3535  C   LYS J 446      28.551   5.963  56.125  1.00 97.94           C  
ATOM   3536  O   LYS J 446      29.411   6.341  55.323  1.00 97.81           O  
ATOM   3537  CB  LYS J 446      28.802   4.836  58.362  1.00 97.54           C  
ATOM   3538  CG  LYS J 446      28.732   3.538  59.153  0.99 92.72           C  
ATOM   3539  CD  LYS J 446      28.649   3.769  60.651  0.99 91.21           C  
ATOM   3540  CE  LYS J 446      29.942   4.300  61.220  0.99 87.13           C  
ATOM   3541  NZ  LYS J 446      29.958   4.208  62.710  0.99 79.97           N  
ATOM   3542  N   SER J 447      27.472   6.676  56.409  1.00 98.75           N  
ATOM   3543  CA  SER J 447      27.223   7.987  55.824  1.00 98.82           C  
ATOM   3544  C   SER J 447      26.784   8.971  56.891  1.00 98.89           C  
ATOM   3545  O   SER J 447      26.193   8.590  57.905  1.00 98.87           O  
ATOM   3546  CB  SER J 447      26.141   7.912  54.739  1.00 98.71           C  
ATOM   3547  OG  SER J 447      26.531   7.075  53.664  1.00 98.04           O  
ATOM   3548  N   ASP J 448      27.073  10.258  56.645  1.00 98.95           N  
ATOM   3549  CA  ASP J 448      26.592  11.364  57.465  1.00 98.96           C  
ATOM   3550  C   ASP J 448      25.801  12.329  56.595  1.00 98.97           C  
ATOM   3551  O   ASP J 448      26.010  12.402  55.382  1.00 98.95           O  
ATOM   3552  CB  ASP J 448      27.753  12.147  58.092  1.00 98.95           C  
ATOM   3553  CG  ASP J 448      28.531  11.371  59.139  1.00 98.84           C  
ATOM   3554  OD1 ASP J 448      27.998  10.396  59.709  1.00 98.49           O  
ATOM   3555  OD2 ASP J 448      29.680  11.782  59.421  1.00 98.40           O  
ATOM   3556  N   LEU J 449      24.915  13.099  57.222  1.00 98.99           N  
ATOM   3557  CA  LEU J 449      24.324  14.284  56.609  1.00 99.00           C  
ATOM   3558  C   LEU J 449      24.987  15.498  57.239  1.00 99.00           C  
ATOM   3559  O   LEU J 449      25.008  15.635  58.465  1.00 98.99           O  
ATOM   3560  CB  LEU J 449      22.810  14.328  56.831  1.00 98.99           C  
ATOM   3561  CG  LEU J 449      22.099  15.463  56.086  1.00 98.93           C  
ATOM   3562  CD1 LEU J 449      22.033  15.156  54.595  1.00 98.87           C  
ATOM   3563  CD2 LEU J 449      20.706  15.698  56.654  1.00 98.82           C  
ATOM   3564  N   LEU J 450      25.539  16.380  56.404  1.00 99.00           N  
ATOM   3565  CA  LEU J 450      26.226  17.587  56.850  1.00 99.00           C  
ATOM   3566  C   LEU J 450      25.351  18.803  56.600  1.00 99.00           C  
ATOM   3567  O   LEU J 450      24.689  18.893  55.562  1.00 98.99           O  
ATOM   3568  CB  LEU J 450      27.545  17.757  56.094  1.00 98.99           C  
ATOM   3569  CG  LEU J 450      28.491  16.554  56.075  1.00 98.95           C  
ATOM   3570  CD1 LEU J 450      29.740  16.892  55.267  1.00 98.90           C  
ATOM   3571  CD2 LEU J 450      28.858  16.123  57.488  1.00 98.88           C  
ATOM   3572  N   ILE J 451      25.367  19.747  57.547  1.00 99.00           N  
ATOM   3573  CA  ILE J 451      24.649  21.015  57.415  1.00 99.00           C  
ATOM   3574  C   ILE J 451      25.660  22.141  57.602  1.00 99.00           C  
ATOM   3575  O   ILE J 451      26.388  22.164  58.600  1.00 98.99           O  
ATOM   3576  CB  ILE J 451      23.507  21.146  58.440  1.00 99.00           C  
ATOM   3577  CG1 ILE J 451      22.563  19.940  58.364  1.00 98.95           C  
ATOM   3578  CG2 ILE J 451      22.740  22.454  58.221  1.00 98.97           C  
ATOM   3579  CD1 ILE J 451      21.527  19.887  59.480  1.00 98.74           C  
ATOM   3580  N   PHE J 452      25.707  23.084  56.647  1.00 99.00           N  
ATOM   3581  CA  PHE J 452      26.630  24.222  56.649  1.00 99.00           C  
ATOM   3582  C   PHE J 452      25.856  25.533  56.626  1.00 99.00           C  
ATOM   3583  O   PHE J 452      24.768  25.604  56.054  1.00 98.99           O  
ATOM   3584  CB  PHE J 452      27.509  24.237  55.388  1.00 99.00           C  
ATOM   3585  CG  PHE J 452      28.361  23.018  55.158  1.00 99.00           C  
ATOM   3586  CD1 PHE J 452      27.823  21.869  54.597  1.00 98.97           C  
ATOM   3587  CD2 PHE J 452      29.714  23.038  55.456  1.00 98.97           C  
ATOM   3588  CE1 PHE J 452      28.619  20.756  54.347  1.00 98.95           C  
ATOM   3589  CE2 PHE J 452      30.518  21.933  55.208  1.00 98.96           C  
ATOM   3590  CZ  PHE J 452      29.967  20.790  54.659  1.00 98.98           C  
ATOM   3591  N   GLU J 453      26.464  26.600  57.175  1.00 98.99           N  
ATOM   3592  CA  GLU J 453      26.038  27.956  56.830  1.00 98.99           C  
ATOM   3593  C   GLU J 453      26.431  28.191  55.371  1.00 99.00           C  
ATOM   3594  O   GLU J 453      27.609  28.080  55.010  1.00 98.98           O  
ATOM   3595  CB  GLU J 453      26.716  28.982  57.738  1.00 98.92           C  
ATOM   3596  CG  GLU J 453      26.266  28.907  59.193  1.00 93.22           C  
ATOM   3597  CD  GLU J 453      24.862  29.447  59.426  0.99 87.09           C  
ATOM   3598  OE1 GLU J 453      24.336  30.180  58.560  0.99 82.36           O  
ATOM   3599  OE2 GLU J 453      24.286  29.136  60.491  0.99 84.29           O  
ATOM   3600  N   ALA J 454      25.469  28.524  54.517  1.00 99.00           N  
ATOM   3601  CA  ALA J 454      25.694  28.483  53.074  1.00 99.00           C  
ATOM   3602  C   ALA J 454      26.753  29.465  52.594  1.00 99.00           C  
ATOM   3603  O   ALA J 454      27.429  29.193  51.596  1.00 98.99           O  
ATOM   3604  CB  ALA J 454      24.382  28.729  52.333  1.00 98.99           C  
ATOM   3605  N   LEU J 455      26.907  30.604  53.267  1.00 99.00           N  
ATOM   3606  CA  LEU J 455      27.880  31.620  52.864  1.00 99.00           C  
ATOM   3607  C   LEU J 455      29.152  31.582  53.701  1.00 98.99           C  
ATOM   3608  O   LEU J 455      29.980  32.493  53.608  1.00 98.91           O  
ATOM   3609  CB  LEU J 455      27.243  33.015  52.883  1.00 98.99           C  
ATOM   3610  CG  LEU J 455      26.076  33.192  51.904  1.00 98.92           C  
ATOM   3611  CD1 LEU J 455      25.524  34.612  51.980  1.00 98.86           C  
ATOM   3612  CD2 LEU J 455      26.490  32.860  50.469  1.00 98.80           C  
ATOM   3613  N   ASP J 456      29.336  30.539  54.512  1.00 98.99           N  
ATOM   3614  CA  ASP J 456      30.569  30.348  55.276  1.00 98.99           C  
ATOM   3615  C   ASP J 456      30.871  28.860  55.378  1.00 98.99           C  
ATOM   3616  O   ASP J 456      30.983  28.308  56.479  1.00 98.96           O  
ATOM   3617  CB  ASP J 456      30.467  30.998  56.662  1.00 98.94           C  
ATOM   3618  CG  ASP J 456      31.815  31.117  57.355  1.00 98.56           C  
ATOM   3619  OD1 ASP J 456      32.851  30.797  56.729  1.00 97.60           O  
ATOM   3620  OD2 ASP J 456      31.833  31.544  58.526  1.00 97.07           O  
ATOM   3621  N   ILE J 457      31.000  28.207  54.218  1.00 98.99           N  
ATOM   3622  CA  ILE J 457      31.217  26.763  54.226  1.00 98.99           C  
ATOM   3623  C   ILE J 457      32.611  26.401  54.738  1.00 98.99           C  
ATOM   3624  O   ILE J 457      32.806  25.293  55.254  1.00 98.95           O  
ATOM   3625  CB  ILE J 457      30.963  26.125  52.840  1.00 98.98           C  
ATOM   3626  CG1 ILE J 457      31.956  26.632  51.789  1.00 98.85           C  
ATOM   3627  CG2 ILE J 457      29.515  26.355  52.399  1.00 98.79           C  
ATOM   3628  CD1 ILE J 457      31.871  25.886  50.450  1.00 98.83           C  
ATOM   3629  N   GLU J 458      33.582  27.325  54.626  1.00 98.96           N  
ATOM   3630  CA  GLU J 458      34.964  26.992  54.994  1.00 98.90           C  
ATOM   3631  C   GLU J 458      35.133  26.696  56.480  1.00 98.94           C  
ATOM   3632  O   GLU J 458      36.083  25.999  56.851  1.00 98.77           O  
ATOM   3633  CB  GLU J 458      35.934  28.093  54.549  1.00 98.06           C  
ATOM   3634  CG  GLU J 458      36.241  28.018  53.065  1.00 89.25           C  
ATOM   3635  CD  GLU J 458      37.297  28.985  52.582  0.99 92.44           C  
ATOM   3636  OE1 GLU J 458      37.759  28.819  51.434  0.99 88.54           O  
ATOM   3637  OE2 GLU J 458      37.655  29.917  53.332  0.99 90.15           O  
ATOM   3638  N   LYS J 459      34.245  27.193  57.337  1.00 98.93           N  
ATOM   3639  CA  LYS J 459      34.326  26.876  58.767  1.00 98.90           C  
ATOM   3640  C   LYS J 459      33.925  25.434  59.062  1.00 98.92           C  
ATOM   3641  O   LYS J 459      34.114  24.961  60.183  1.00 98.71           O  
ATOM   3642  CB  LYS J 459      33.477  27.845  59.594  1.00 98.61           C  
ATOM   3643  CG  LYS J 459      31.983  27.642  59.487  0.99 96.03           C  
ATOM   3644  CD  LYS J 459      31.224  28.697  60.286  0.99 94.84           C  
ATOM   3645  CE  LYS J 459      29.729  28.512  60.145  0.99 93.15           C  
ATOM   3646  NZ  LYS J 459      28.982  29.572  60.874  0.99 89.91           N  
ATOM   3647  N   GLY J 460      33.393  24.742  58.071  1.00 98.96           N  
ATOM   3648  CA  GLY J 460      32.945  23.376  58.245  1.00 98.96           C  
ATOM   3649  C   GLY J 460      31.485  23.301  58.636  1.00 98.98           C  
ATOM   3650  O   GLY J 460      30.828  24.323  58.860  1.00 98.96           O  
ATOM   3651  N   PRO J 461      30.960  22.077  58.727  1.00 98.99           N  
ATOM   3652  CA  PRO J 461      29.537  21.932  59.030  1.00 98.99           C  
ATOM   3653  C   PRO J 461      29.204  22.376  60.449  1.00 98.99           C  
ATOM   3654  O   PRO J 461      29.984  22.155  61.383  1.00 98.95           O  
ATOM   3655  CB  PRO J 461      29.283  20.429  58.847  1.00 98.95           C  
ATOM   3656  CG  PRO J 461      30.618  19.789  59.024  1.00 98.22           C  
ATOM   3657  CD  PRO J 461      31.621  20.783  58.496  1.00 98.94           C  
ATOM   3658  N   VAL J 462      28.027  22.986  60.608  1.00 98.99           N  
ATOM   3659  CA  VAL J 462      27.521  23.328  61.935  1.00 98.99           C  
ATOM   3660  C   VAL J 462      26.881  22.123  62.615  1.00 98.99           C  
ATOM   3661  O   VAL J 462      26.729  22.114  63.839  1.00 98.96           O  
ATOM   3662  CB  VAL J 462      26.542  24.522  61.891  1.00 98.96           C  
ATOM   3663  CG1 VAL J 462      27.247  25.761  61.336  1.00 98.64           C  
ATOM   3664  CG2 VAL J 462      25.289  24.197  61.084  1.00 98.70           C  
ATOM   3665  N   ALA J 463      26.508  21.121  61.832  1.00 98.99           N  
ATOM   3666  CA  ALA J 463      25.984  19.870  62.374  1.00 99.00           C  
ATOM   3667  C   ALA J 463      26.396  18.721  61.473  1.00 99.00           C  
ATOM   3668  O   ALA J 463      26.445  18.861  60.246  1.00 98.99           O  
ATOM   3669  CB  ALA J 463      24.458  19.909  62.506  1.00 98.98           C  
ATOM   3670  N   THR J 464      26.692  17.591  62.098  1.00 98.99           N  
ATOM   3671  CA  THR J 464      26.999  16.341  61.413  1.00 98.99           C  
ATOM   3672  C   THR J 464      26.047  15.295  61.971  1.00 98.99           C  
ATOM   3673  O   THR J 464      26.121  14.952  63.156  1.00 98.97           O  
ATOM   3674  CB  THR J 464      28.462  15.932  61.644  1.00 98.98           C  
ATOM   3675  OG1 THR J 464      29.327  16.942  61.103  1.00 98.70           O  
ATOM   3676  CG2 THR J 464      28.767  14.601  60.976  1.00 98.79           C  
ATOM   3677  N   VAL J 465      25.132  14.827  61.123  1.00 98.99           N  
ATOM   3678  CA  VAL J 465      24.093  13.874  61.527  1.00 99.00           C  
ATOM   3679  C   VAL J 465      24.527  12.484  61.071  1.00 98.99           C  
ATOM   3680  O   VAL J 465      24.815  12.271  59.891  1.00 98.98           O  
ATOM   3681  CB  VAL J 465      22.732  14.260  60.911  1.00 98.99           C  
ATOM   3682  CG1 VAL J 465      21.656  13.259  61.314  1.00 98.93           C  
ATOM   3683  CG2 VAL J 465      22.338  15.679  61.317  1.00 98.96           C  
ATOM   3684  N   HIS J 466      24.582  11.541  62.010  1.00 98.99           N  
ATOM   3685  CA  HIS J 466      25.187  10.239  61.746  1.00 98.98           C  
ATOM   3686  C   HIS J 466      24.158   9.173  61.394  1.00 98.98           C  
ATOM   3687  O   HIS J 466      23.211   8.944  62.146  1.00 98.92           O  
ATOM   3688  CB  HIS J 466      25.957   9.756  62.976  1.00 98.95           C  
ATOM   3689  CG  HIS J 466      27.041  10.684  63.424  1.00 98.77           C  
ATOM   3690  ND1 HIS J 466      28.121  11.004  62.639  1.00 95.66           N  
ATOM   3691  CD2 HIS J 466      27.215  11.347  64.592  1.00 96.70           C  
ATOM   3692  CE1 HIS J 466      28.916  11.823  63.301  1.00 96.92           C  
ATOM   3693  NE2 HIS J 466      28.394  12.044  64.491  1.00 97.33           N  
ATOM   3694  N   LEU J 467      24.373   8.501  60.273  1.00 98.94           N  
ATOM   3695  CA  LEU J 467      23.653   7.273  59.955  1.00 98.94           C  
ATOM   3696  C   LEU J 467      24.483   6.075  60.400  1.00 98.91           C  
ATOM   3697  O   LEU J 467      25.713   6.100  60.293  1.00 98.73           O  
ATOM   3698  CB  LEU J 467      23.385   7.164  58.452  1.00 98.89           C  
ATOM   3699  CG  LEU J 467      22.448   8.197  57.833  1.00 98.46           C  
ATOM   3700  CD1 LEU J 467      22.291   7.905  56.343  1.00 97.82           C  
ATOM   3701  CD2 LEU J 467      21.092   8.185  58.521  1.00 97.72           C  
ATOM   3702  N   PRO J 468      23.826   5.002  60.854  1.00 98.74           N  
ATOM   3703  CA  PRO J 468      24.569   3.801  61.261  1.00 98.51           C  
ATOM   3704  C   PRO J 468      24.841   2.833  60.110  1.00 98.36           C  
ATOM   3705  O   PRO J 468      25.259   1.699  60.362  1.00 97.33           O  
ATOM   3706  CB  PRO J 468      23.643   3.168  62.304  1.00 98.05           C  
ATOM   3707  CG  PRO J 468      22.271   3.526  61.825  1.00 97.22           C  
ATOM   3708  CD  PRO J 468      22.394   4.900  61.187  1.00 98.40           C  
ATOM   3709  N   PHE J 469      24.605   3.267  58.872  1.00 98.64           N  
ATOM   3710  CA  PHE J 469      24.815   2.443  57.685  1.00 98.68           C  
ATOM   3711  C   PHE J 469      25.241   3.352  56.539  1.00 98.70           C  
ATOM   3712  O   PHE J 469      25.211   4.581  56.660  1.00 98.58           O  
ATOM   3713  CB  PHE J 469      23.541   1.653  57.319  1.00 98.66           C  
ATOM   3714  CG  PHE J 469      22.372   2.516  56.906  1.00 98.62           C  
ATOM   3715  CD1 PHE J 469      21.532   3.077  57.856  1.00 98.10           C  
ATOM   3716  CD2 PHE J 469      22.111   2.759  55.568  1.00 98.09           C  
ATOM   3717  CE1 PHE J 469      20.450   3.872  57.479  1.00 97.73           C  
ATOM   3718  CE2 PHE J 469      21.035   3.550  55.179  1.00 97.69           C  
ATOM   3719  CZ  PHE J 469      20.205   4.108  56.136  1.00 97.90           C  
ATOM   3720  N   ALA J 470      25.650   2.737  55.434  1.00 98.50           N  
ATOM   3721  CA  ALA J 470      26.120   3.469  54.264  1.00 98.36           C  
ATOM   3722  C   ALA J 470      25.003   3.668  53.255  1.00 98.56           C  
ATOM   3723  O   ALA J 470      24.293   2.726  52.902  1.00 98.36           O  
ATOM   3724  CB  ALA J 470      27.273   2.727  53.597  1.00 97.64           C  
ATOM   3725  N   LEU J 471      24.872   4.904  52.787  1.00 98.48           N  
ATOM   3726  CA  LEU J 471      24.088   5.184  51.593  1.00 98.61           C  
ATOM   3727  C   LEU J 471      24.931   4.878  50.359  1.00 98.32           C  
ATOM   3728  O   LEU J 471      26.153   5.054  50.368  1.00 98.00           O  
ATOM   3729  CB  LEU J 471      23.643   6.647  51.575  1.00 98.80           C  
ATOM   3730  CG  LEU J 471      22.711   7.058  52.718  1.00 98.82           C  
ATOM   3731  CD1 LEU J 471      22.464   8.560  52.694  1.00 98.72           C  
ATOM   3732  CD2 LEU J 471      21.391   6.299  52.644  1.00 98.74           C  
ATOM   3733  N   ARG J 472      24.269   4.422  49.288  1.00 98.34           N  
ATOM   3734  CA  ARG J 472      24.938   4.269  47.999  1.00 98.26           C  
ATOM   3735  C   ARG J 472      25.129   5.636  47.345  1.00 98.10           C  
ATOM   3736  O   ARG J 472      24.633   6.655  47.841  1.00 97.69           O  
ATOM   3737  CB  ARG J 472      24.135   3.333  47.090  1.00 98.16           C  
ATOM   3738  CG  ARG J 472      24.289   1.855  47.469  1.00 97.49           C  
ATOM   3739  CD  ARG J 472      23.335   0.955  46.710  1.00 97.08           C  
ATOM   3740  NE  ARG J 472      23.370   1.132  45.259  1.00 97.00           N  
ATOM   3741  CZ  ARG J 472      24.138   0.439  44.416  1.00 97.50           C  
ATOM   3742  NH1 ARG J 472      24.990  -0.483  44.866  1.00 94.46           N  
ATOM   3743  NH2 ARG J 472      24.059   0.666  43.109  1.00 95.04           N  
ATOM   3744  N   PHE J 473      25.849   5.653  46.214  1.00 97.16           N  
ATOM   3745  CA  PHE J 473      26.061   6.915  45.507  1.00 97.06           C  
ATOM   3746  C   PHE J 473      24.711   7.546  45.172  1.00 97.61           C  
ATOM   3747  O   PHE J 473      23.738   6.849  44.850  1.00 97.34           O  
ATOM   3748  CB  PHE J 473      26.914   6.722  44.242  1.00 95.89           C  
ATOM   3749  CG  PHE J 473      26.152   6.239  43.036  1.00 90.76           C  
ATOM   3750  CD1 PHE J 473      25.903   4.894  42.856  1.00 83.58           C  
ATOM   3751  CD2 PHE J 473      25.690   7.131  42.085  1.00 84.31           C  
ATOM   3752  CE1 PHE J 473      25.197   4.439  41.746  1.00 76.16           C  
ATOM   3753  CE2 PHE J 473      24.983   6.695  40.971  1.00 77.23           C  
ATOM   3754  CZ  PHE J 473      24.739   5.344  40.805  1.00 77.27           C  
ATOM   3755  N   GLY J 474      24.666   8.861  45.284  1.00 97.89           N  
ATOM   3756  CA  GLY J 474      23.443   9.594  45.034  1.00 97.76           C  
ATOM   3757  C   GLY J 474      23.504  10.383  43.751  1.00 97.76           C  
ATOM   3758  O   GLY J 474      24.581  10.671  43.221  1.00 97.07           O  
ATOM   3759  N   LEU J 475      22.338  10.742  43.251  1.00 98.45           N  
ATOM   3760  CA  LEU J 475      22.217  11.689  42.158  1.00 98.38           C  
ATOM   3761  C   LEU J 475      21.654  12.987  42.722  1.00 98.49           C  
ATOM   3762  O   LEU J 475      22.302  13.592  43.584  1.00 97.95           O  
ATOM   3763  CB  LEU J 475      21.464  11.059  40.989  1.00 97.89           C  
ATOM   3764  CG  LEU J 475      22.474  10.136  40.285  1.00 97.05           C  
ATOM   3765  CD1 LEU J 475      21.814   8.935  39.654  1.00 95.35           C  
ATOM   3766  CD2 LEU J 475      23.317  10.903  39.273  1.00 95.15           C  
ATOM   3767  N   HIS J 476      20.477  13.433  42.290  1.00 98.88           N  
ATOM   3768  CA  HIS J 476      20.027  14.763  42.677  1.00 98.92           C  
ATOM   3769  C   HIS J 476      19.070  14.753  43.853  1.00 98.95           C  
ATOM   3770  O   HIS J 476      18.387  13.760  44.119  1.00 98.93           O  
ATOM   3771  CB  HIS J 476      19.430  15.478  41.470  1.00 98.91           C  
ATOM   3772  CG  HIS J 476      20.405  15.564  40.344  1.00 98.88           C  
ATOM   3773  ND1 HIS J 476      21.515  16.379  40.391  1.00 98.57           N  
ATOM   3774  CD2 HIS J 476      20.480  14.896  39.168  1.00 98.51           C  
ATOM   3775  CE1 HIS J 476      22.224  16.215  39.285  1.00 98.53           C  
ATOM   3776  NE2 HIS J 476      21.620  15.325  38.524  1.00 98.58           N  
ATOM   3777  N   GLY J 477      19.039  15.868  44.577  1.00 98.96           N  
ATOM   3778  CA  GLY J 477      18.200  16.005  45.744  1.00 98.96           C  
ATOM   3779  C   GLY J 477      17.758  17.439  45.946  1.00 98.98           C  
ATOM   3780  O   GLY J 477      18.324  18.372  45.367  1.00 98.96           O  
ATOM   3781  N   ASN J 478      16.726  17.623  46.772  1.00 98.98           N  
ATOM   3782  CA  ASN J 478      16.080  18.920  46.928  1.00 98.99           C  
ATOM   3783  C   ASN J 478      15.453  19.062  48.299  1.00 98.98           C  
ATOM   3784  O   ASN J 478      15.014  18.086  48.904  1.00 98.96           O  
ATOM   3785  CB  ASN J 478      14.990  19.106  45.862  1.00 98.98           C  
ATOM   3786  CG  ASN J 478      15.542  19.031  44.463  1.00 98.95           C  
ATOM   3787  OD1 ASN J 478      16.002  20.038  43.916  1.00 96.85           O  
ATOM   3788  ND2 ASN J 478      15.544  17.830  43.895  1.00 96.87           N  
ATOM   3789  N   TRP J 479      15.381  20.311  48.762  1.00 98.97           N  
ATOM   3790  CA  TRP J 479      14.731  20.666  50.017  1.00 98.96           C  
ATOM   3791  C   TRP J 479      13.310  21.144  49.765  1.00 98.93           C  
ATOM   3792  O   TRP J 479      13.043  21.832  48.778  1.00 98.84           O  
ATOM   3793  CB  TRP J 479      15.524  21.779  50.703  1.00 98.94           C  
ATOM   3794  CG  TRP J 479      14.852  22.340  51.924  1.00 98.94           C  
ATOM   3795  CD1 TRP J 479      14.076  23.467  51.995  1.00 98.87           C  
ATOM   3796  CD2 TRP J 479      14.893  21.794  53.248  1.00 98.92           C  
ATOM   3797  NE1 TRP J 479      13.642  23.660  53.288  1.00 98.79           N  
ATOM   3798  CE2 TRP J 479      14.132  22.649  54.078  1.00 98.85           C  
ATOM   3799  CE3 TRP J 479      15.506  20.674  53.813  1.00 98.83           C  
ATOM   3800  CZ2 TRP J 479      13.974  22.415  55.445  1.00 98.67           C  
ATOM   3801  CZ3 TRP J 479      15.347  20.445  55.172  1.00 98.65           C  
ATOM   3802  CH2 TRP J 479      14.587  21.311  55.971  1.00 98.60           C  
ATOM   3803  N   ALA J 480      12.406  20.814  50.681  1.00 98.88           N  
ATOM   3804  CA  ALA J 480      11.058  21.365  50.698  1.00 98.83           C  
ATOM   3805  C   ALA J 480      10.677  21.727  52.123  1.00 98.85           C  
ATOM   3806  O   ALA J 480      10.950  20.965  53.055  1.00 98.75           O  
ATOM   3807  CB  ALA J 480      10.051  20.374  50.123  1.00 98.63           C  
ATOM   3808  N   ASN J 481      10.046  22.892  52.292  1.00 98.64           N  
ATOM   3809  CA  ASN J 481       9.537  23.285  53.596  1.00 98.54           C  
ATOM   3810  C   ASN J 481       8.343  22.420  53.985  1.00 98.48           C  
ATOM   3811  O   ASN J 481       7.587  21.953  53.129  1.00 98.16           O  
ATOM   3812  CB  ASN J 481       9.146  24.758  53.585  1.00 98.30           C  
ATOM   3813  CG  ASN J 481      10.334  25.665  53.398  1.00 97.27           C  
ATOM   3814  OD1 ASN J 481      11.374  25.479  54.026  1.00 92.37           O  
ATOM   3815  ND2 ASN J 481      10.196  26.652  52.525  1.00 91.32           N  
ATOM   3816  N   ALA J 482       8.153  22.238  55.292  1.00 98.31           N  
ATOM   3817  CA  ALA J 482       7.104  21.345  55.781  1.00 98.30           C  
ATOM   3818  C   ALA J 482       5.727  21.719  55.238  1.00 98.16           C  
ATOM   3819  O   ALA J 482       4.940  20.841  54.875  1.00 97.57           O  
ATOM   3820  CB  ALA J 482       7.091  21.340  57.307  1.00 98.11           C  
ATOM   3821  N   GLU J 483       5.437  23.020  55.159  1.00 97.47           N  
ATOM   3822  CA  GLU J 483       4.109  23.446  54.720  1.00 96.68           C  
ATOM   3823  C   GLU J 483       3.850  23.148  53.245  1.00 96.50           C  
ATOM   3824  O   GLU J 483       2.692  23.058  52.828  1.00 94.59           O  
ATOM   3825  CB  GLU J 483       3.886  24.934  55.016  0.99 95.08           C  
ATOM   3826  CG  GLU J 483       4.688  25.899  54.162  0.94 84.24           C  
ATOM   3827  CD  GLU J 483       6.051  26.261  54.736  0.93 77.64           C  
ATOM   3828  OE1 GLU J 483       6.526  25.581  55.678  0.93 72.43           O  
ATOM   3829  OE2 GLU J 483       6.651  27.236  54.234  0.93 73.24           O  
ATOM   3830  N   GLU J 484       4.919  22.983  52.450  0.99 96.55           N  
ATOM   3831  CA  GLU J 484       4.782  22.672  51.024  0.99 95.99           C  
ATOM   3832  C   GLU J 484       4.369  21.225  50.789  0.99 95.94           C  
ATOM   3833  O   GLU J 484       3.859  20.893  49.711  0.99 94.18           O  
ATOM   3834  CB  GLU J 484       6.099  22.943  50.290  0.99 94.82           C  
ATOM   3835  CG  GLU J 484       6.551  24.390  50.334  0.98 88.63           C  
ATOM   3836  CD  GLU J 484       7.951  24.609  49.778  0.98 84.76           C  
ATOM   3837  OE1 GLU J 484       8.770  23.663  49.780  0.98 78.88           O  
ATOM   3838  OE2 GLU J 484       8.241  25.743  49.352  0.98 80.10           O  
ATOM   3839  N   ILE J 485       4.601  20.368  51.764  1.00 95.21           N  
ATOM   3840  CA  ILE J 485       4.415  18.925  51.591  1.00 94.97           C  
ATOM   3841  C   ILE J 485       3.531  18.295  52.666  1.00 95.15           C  
ATOM   3842  O   ILE J 485       3.391  17.070  52.703  1.00 93.62           O  
ATOM   3843  CB  ILE J 485       5.778  18.201  51.524  1.00 93.91           C  
ATOM   3844  CG1 ILE J 485       6.622  18.506  52.765  0.99 92.61           C  
ATOM   3845  CG2 ILE J 485       6.517  18.580  50.237  0.99 90.74           C  
ATOM   3846  CD1 ILE J 485       7.946  17.749  52.812  0.99 89.63           C  
ATOM   3847  N   GLY J 486       2.926  19.117  53.519  0.99 94.20           N  
ATOM   3848  CA  GLY J 486       2.042  18.592  54.549  0.99 94.41           C  
ATOM   3849  C   GLY J 486       2.737  17.665  55.524  0.99 95.56           C  
ATOM   3850  O   GLY J 486       2.146  16.682  55.979  0.99 92.00           O  
ATOM   3851  N   LEU J 487       3.986  17.977  55.849  0.97 94.64           N  
ATOM   3852  CA  LEU J 487       4.789  17.101  56.701  0.97 94.59           C  
ATOM   3853  C   LEU J 487       4.800  17.638  58.128  0.97 93.62           C  
ATOM   3854  O   LEU J 487       5.396  18.680  58.406  0.97 88.25           O  
ATOM   3855  CB  LEU J 487       6.208  16.994  56.143  0.98 92.54           C  
ATOM   3856  CG  LEU J 487       7.135  15.986  56.817  0.96 91.91           C  
ATOM   3857  CD1 LEU J 487       6.550  14.580  56.757  0.96 89.83           C  
ATOM   3858  CD2 LEU J 487       8.501  16.023  56.142  0.96 90.26           C  
ATOM   3859  N   ALA J 488       4.135  16.931  59.019  0.85 92.49           N  
ATOM   3860  CA  ALA J 488       4.069  17.319  60.426  0.85 92.25           C  
ATOM   3861  C   ALA J 488       5.339  16.903  61.161  0.86 91.24           C  
ATOM   3862  O   ALA J 488       5.952  15.880  60.836  0.85 83.02           O  
ATOM   3863  CB  ALA J 488       2.846  16.687  61.093  0.87 87.41           C  
ATOM   3864  N   ALA J 489       5.712  17.709  62.155  0.76 87.40           N  
ATOM   3865  CA  ALA J 489       6.872  17.390  62.989  0.74 86.35           C  
ATOM   3866  C   ALA J 489       6.639  16.094  63.767  0.74 80.00           C  
ATOM   3867  O   ALA J 489       7.614  15.390  64.083  0.74 72.39           O  
ATOM   3868  CB  ALA J 489       7.165  18.543  63.939  0.74 81.77           C  
ATOM   3869  OXT ALA J 489       5.509  15.766  64.106  0.57 73.90           O  
TER    3870      ALA J 489                                                      
HETATM 3871  CO   CO Q   1      21.842  15.361  36.511  1.00 98.30          CO  
ENDMDL                                                                          
END                                                                             
