# Supplementary material for: Accurate structure prediction of biomolecular interactions with AlphaFold 3
Source: Nature. 2024 May 8;630(8016):493–500. doi: 10.1038/s41586-024-07487-w (PMC11168924; doi:10.1038/s41586-024-07487-w)
Supplement: Supplementary file 3 — AF3 predictions for the Posebusters benchmark and outputs of the Posebusters checks for those predictions. [file 41586_2024_7487_MOESM3_ESM.zip › 6XM9_V55_pred_lig_pose.sdf]

6XM9_V55_A_501
     RDKit          3D

 11 11  0  0  0  0  0  0  0  0999 V2000
   22.8823   11.0226   34.4468 C   0  0  0  0  0  0  0  0  0  0  0  0
   22.2935   10.0264   35.2343 C   0  0  0  0  0  0  0  0  0  0  0  0
   21.3759    9.1503   34.6617 C   0  0  0  0  0  0  0  0  0  0  0  0
   21.0502    9.2534   33.2977 C   0  0  0  0  0  0  0  0  0  0  0  0
   21.6336   10.2477   32.5267 C   0  0  0  0  0  0  0  0  0  0  0  0
   24.4331   12.8302   34.3543 O   0  0  0  0  0  0  0  0  0  0  0  0
   22.5649   11.1296   33.1002 C   0  0  0  0  0  0  0  0  0  0  0  0
   23.8599   11.9258   35.1119 C   0  0  0  0  0  0  0  0  0  0  0  0
   21.0968    7.9772   36.7439 C   0  0  0  0  0  0  0  0  0  0  0  0
   20.7789    8.1379   35.3640 O   0  0  0  0  0  0  0  0  0  0  0  0
   20.1537    8.3611   32.7643 O   0  0  0  0  0  0  0  0  0  0  0  0
  1  2  2  0
  2  3  1  0
  3  4  2  0
  4  5  1  0
  1  7  1  0
  5  7  2  0
  1  8  1  0
  6  8  2  0
  3 10  1  0
  9 10  1  0
  4 11  1  0
M  END
