# Supplementary material for: Accurate structure prediction of biomolecular interactions with AlphaFold 3
Source: Nature. 2024 May 8;630(8016):493–500. doi: 10.1038/s41586-024-07487-w (PMC11168924; doi:10.1038/s41586-024-07487-w)
Supplement: Supplementary file 3 — AF3 predictions for the Posebusters benchmark and outputs of the Posebusters checks for those predictions. [file 41586_2024_7487_MOESM3_ESM.zip › 6XUM_30L_pred_context_pose.pdb]

TITLE     6XUM                                                                  
REVDAT   1   01-OCT-21         0                                                
REMARK   6                                                                      
REMARK   6 PDB GENERATED WITH DEEPMIND STRUCTURE CLASS VERSION 1.0.2.           
SEQRES   1 J  316  MET ALA SER ARG ILE LEU LEU ASN ASN GLY ALA LYS MET          
SEQRES   2 J  316  PRO ILE LEU GLY LEU GLY THR TRP LYS SER PRO PRO GLY          
SEQRES   3 J  316  GLN VAL THR GLU ALA VAL LYS VAL ALA ILE ASP VAL GLY          
SEQRES   4 J  316  TYR ARG HIS ILE ASP CYS ALA HIS VAL TYR GLN ASN GLU          
SEQRES   5 J  316  ASN GLU VAL GLY VAL ALA ILE GLN GLU LYS LEU ARG GLU          
SEQRES   6 J  316  GLN VAL VAL LYS ARG GLU GLU LEU PHE ILE VAL SER LYS          
SEQRES   7 J  316  LEU TRP CYS THR TYR HIS GLU LYS GLY LEU VAL LYS GLY          
SEQRES   8 J  316  ALA CYS GLN LYS THR LEU SER ASP LEU LYS LEU ASP TYR          
SEQRES   9 J  316  LEU ASP LEU TYR LEU ILE HIS TRP PRO THR GLY PHE LYS          
SEQRES  10 J  316  PRO GLY LYS GLU PHE PHE PRO LEU ASP GLU SER GLY ASN          
SEQRES  11 J  316  VAL VAL PRO SER ASP THR ASN ILE LEU ASP THR TRP ALA          
SEQRES  12 J  316  ALA MET GLU GLU LEU VAL ASP GLU GLY LEU VAL LYS ALA          
SEQRES  13 J  316  ILE GLY ILE SER ASN PHE ASN HIS LEU GLN VAL GLU MET          
SEQRES  14 J  316  ILE LEU ASN LYS PRO GLY LEU LYS TYR LYS PRO ALA VAL          
SEQRES  15 J  316  ASN GLN ILE GLU CYS HIS PRO TYR LEU THR GLN GLU LYS          
SEQRES  16 J  316  LEU ILE GLN TYR CYS GLN SER LYS GLY ILE VAL VAL THR          
SEQRES  17 J  316  ALA TYR SER PRO LEU GLY SER PRO ASP ARG PRO TRP ALA          
SEQRES  18 J  316  LYS PRO GLU ASP PRO SER LEU LEU GLU ASP PRO ARG ILE          
SEQRES  19 J  316  LYS ALA ILE ALA ALA LYS HIS ASN LYS THR THR ALA GLN          
SEQRES  20 J  316  VAL LEU ILE ARG PHE PRO MET GLN ARG ASN LEU VAL VAL          
SEQRES  21 J  316  ILE PRO LYS SER VAL THR PRO GLU ARG ILE ALA GLU ASN          
SEQRES  22 J  316  PHE LYS VAL PHE ASP PHE GLU LEU SER SER GLN ASP MET          
SEQRES  23 J  316  THR THR LEU LEU SER TYR ASN ARG ASN TRP ARG VAL CYS          
SEQRES  24 J  316  ALA ALA ALA SER CYS THR SER HIS LYS ASP TYR PRO PHE          
SEQRES  25 J  316  HIS GLU GLU PHE                                              
HET    NAP  Q   1      48                                                       
HETNAM     NAP ?                                                                
MODEL        1                                                                  
ATOM      1  N   MET J   1     109.553 -11.408  69.436  0.80 90.25           N  
ATOM      2  CA  MET J   1     108.236 -11.357  68.764  0.81 94.78           C  
ATOM      3  C   MET J   1     108.387 -10.751  67.375  0.81 95.70           C  
ATOM      4  O   MET J   1     109.060  -9.736  67.209  0.80 92.46           O  
ATOM      5  CB  MET J   1     107.255 -10.519  69.592  0.82 89.87           C  
ATOM      6  CG  MET J   1     105.882 -10.343  68.984  0.77 87.26           C  
ATOM      7  SD  MET J   1     104.749  -9.474  70.080  0.75 88.09           S  
ATOM      8  CE  MET J   1     104.480 -10.712  71.323  0.72 79.93           C  
ATOM      9  N   ALA J   2     107.766 -11.380  66.390  0.98 96.17           N  
ATOM     10  CA  ALA J   2     107.783 -10.847  65.033  0.98 97.59           C  
ATOM     11  C   ALA J   2     107.106  -9.480  64.996  0.98 98.27           C  
ATOM     12  O   ALA J   2     106.175  -9.206  65.762  0.98 97.66           O  
ATOM     13  CB  ALA J   2     107.081 -11.808  64.078  0.98 95.99           C  
ATOM     14  N   SER J   3     107.557  -8.627  64.080  1.00 97.73           N  
ATOM     15  CA  SER J   3     107.051  -7.260  64.010  1.00 98.54           C  
ATOM     16  C   SER J   3     105.828  -7.107  63.116  1.00 98.87           C  
ATOM     17  O   SER J   3     105.196  -6.045  63.141  1.00 98.86           O  
ATOM     18  CB  SER J   3     108.145  -6.313  63.534  1.00 97.80           C  
ATOM     19  OG  SER J   3     108.502  -6.588  62.195  1.00 94.79           O  
ATOM     20  N   ARG J   4     105.490  -8.118  62.325  1.00 98.89           N  
ATOM     21  CA  ARG J   4     104.351  -8.044  61.410  1.00 98.90           C  
ATOM     22  C   ARG J   4     103.520  -9.317  61.481  1.00 98.90           C  
ATOM     23  O   ARG J   4     104.020 -10.378  61.862  1.00 98.78           O  
ATOM     24  CB  ARG J   4     104.804  -7.784  59.962  1.00 98.78           C  
ATOM     25  CG  ARG J   4     105.624  -6.507  59.800  1.00 97.18           C  
ATOM     26  CD  ARG J   4     105.650  -6.018  58.357  1.00 95.20           C  
ATOM     27  NE  ARG J   4     106.380  -6.919  57.476  0.99 90.56           N  
ATOM     28  CZ  ARG J   4     106.403  -6.813  56.149  0.99 85.74           C  
ATOM     29  NH1 ARG J   4     105.725  -5.851  55.533  0.99 82.03           N  
ATOM     30  NH2 ARG J   4     107.110  -7.682  55.429  0.99 80.63           N  
ATOM     31  N   ILE J   5     102.257  -9.197  61.112  1.00 98.94           N  
ATOM     32  CA  ILE J   5     101.307 -10.306  61.107  1.00 98.96           C  
ATOM     33  C   ILE J   5     100.761 -10.478  59.692  1.00 98.97           C  
ATOM     34  O   ILE J   5     100.490  -9.498  58.994  1.00 98.95           O  
ATOM     35  CB  ILE J   5     100.184 -10.065  62.144  1.00 98.93           C  
ATOM     36  CG1 ILE J   5      99.272 -11.281  62.274  1.00 98.45           C  
ATOM     37  CG2 ILE J   5      99.377  -8.799  61.835  1.00 98.47           C  
ATOM     38  CD1 ILE J   5      98.377 -11.225  63.516  1.00 96.20           C  
ATOM     39  N   LEU J   6     100.624 -11.729  59.261  1.00 98.91           N  
ATOM     40  CA  LEU J   6     100.148 -12.026  57.913  1.00 98.89           C  
ATOM     41  C   LEU J   6      98.635 -11.844  57.816  1.00 98.91           C  
ATOM     42  O   LEU J   6      97.877 -12.404  58.619  1.00 98.83           O  
ATOM     43  CB  LEU J   6     100.522 -13.461  57.534  1.00 98.77           C  
ATOM     44  CG  LEU J   6     100.203 -13.903  56.108  1.00 97.92           C  
ATOM     45  CD1 LEU J   6     101.006 -13.109  55.093  1.00 97.42           C  
ATOM     46  CD2 LEU J   6     100.479 -15.395  55.960  1.00 96.93           C  
ATOM     47  N   LEU J   7      98.208 -11.072  56.832  1.00 98.78           N  
ATOM     48  CA  LEU J   7      96.795 -10.868  56.536  1.00 98.81           C  
ATOM     49  C   LEU J   7      96.309 -11.850  55.483  1.00 98.63           C  
ATOM     50  O   LEU J   7      97.099 -12.492  54.783  1.00 98.31           O  
ATOM     51  CB  LEU J   7      96.553  -9.441  56.034  1.00 98.88           C  
ATOM     52  CG  LEU J   7      96.969  -8.309  56.957  1.00 98.89           C  
ATOM     53  CD1 LEU J   7      96.628  -6.974  56.299  1.00 98.86           C  
ATOM     54  CD2 LEU J   7      96.297  -8.424  58.317  1.00 98.83           C  
ATOM     55  N   ASN J   8      94.996 -11.912  55.330  1.00 97.39           N  
ATOM     56  CA  ASN J   8      94.406 -12.854  54.382  1.00 96.03           C  
ATOM     57  C   ASN J   8      94.487 -12.409  52.921  1.00 96.26           C  
ATOM     58  O   ASN J   8      93.976 -13.106  52.042  1.00 94.70           O  
ATOM     59  CB  ASN J   8      92.969 -13.220  54.793  1.00 92.68           C  
ATOM     60  CG  ASN J   8      92.023 -12.035  54.807  1.00 92.69           C  
ATOM     61  OD1 ASN J   8      92.271 -11.012  54.168  1.00 87.14           O  
ATOM     62  ND2 ASN J   8      90.917 -12.178  55.532  1.00 86.03           N  
ATOM     63  N   ASN J   9      95.134 -11.281  52.637  1.00 96.81           N  
ATOM     64  CA  ASN J   9      95.477 -10.894  51.268  1.00 96.60           C  
ATOM     65  C   ASN J   9      96.926 -11.218  50.921  1.00 96.69           C  
ATOM     66  O   ASN J   9      97.403 -10.833  49.848  1.00 96.22           O  
ATOM     67  CB  ASN J   9      95.200  -9.405  51.029  1.00 96.59           C  
ATOM     68  CG  ASN J   9      96.176  -8.504  51.756  1.00 97.59           C  
ATOM     69  OD1 ASN J   9      96.809  -8.921  52.731  1.00 96.03           O  
ATOM     70  ND2 ASN J   9      96.313  -7.266  51.287  1.00 94.89           N  
ATOM     71  N   GLY J  10      97.639 -11.883  51.829  1.00 97.81           N  
ATOM     72  CA  GLY J  10      99.034 -12.231  51.622  1.00 97.92           C  
ATOM     73  C   GLY J  10     100.035 -11.165  52.011  1.00 98.32           C  
ATOM     74  O   GLY J  10     101.244 -11.400  51.924  1.00 97.92           O  
ATOM     75  N   ALA J  11      99.574 -10.003  52.433  1.00 98.77           N  
ATOM     76  CA  ALA J  11     100.458  -8.930  52.875  1.00 98.85           C  
ATOM     77  C   ALA J  11     100.723  -9.042  54.367  1.00 98.90           C  
ATOM     78  O   ALA J  11      99.937  -9.636  55.109  1.00 98.85           O  
ATOM     79  CB  ALA J  11      99.853  -7.570  52.547  1.00 98.78           C  
ATOM     80  N   LYS J  12     101.827  -8.443  54.812  1.00 98.94           N  
ATOM     81  CA  LYS J  12     102.168  -8.418  56.231  1.00 98.95           C  
ATOM     82  C   LYS J  12     101.935  -7.027  56.803  1.00 98.97           C  
ATOM     83  O   LYS J  12     102.359  -6.023  56.224  1.00 98.95           O  
ATOM     84  CB  LYS J  12     103.612  -8.865  56.448  1.00 98.87           C  
ATOM     85  CG  LYS J  12     103.833 -10.339  56.137  1.00 98.16           C  
ATOM     86  CD  LYS J  12     105.246 -10.775  56.466  0.99 96.46           C  
ATOM     87  CE  LYS J  12     105.453 -12.243  56.149  0.99 92.12           C  
ATOM     88  NZ  LYS J  12     106.832 -12.685  56.470  0.98 84.21           N  
ATOM     89  N   MET J  13     101.255  -6.968  57.944  1.00 98.99           N  
ATOM     90  CA  MET J  13     100.870  -5.730  58.616  1.00 98.99           C  
ATOM     91  C   MET J  13     101.709  -5.540  59.882  1.00 98.99           C  
ATOM     92  O   MET J  13     101.742  -6.438  60.726  1.00 98.99           O  
ATOM     93  CB  MET J  13      99.392  -5.809  58.992  1.00 98.99           C  
ATOM     94  CG  MET J  13      98.838  -4.590  59.695  1.00 98.98           C  
ATOM     95  SD  MET J  13      97.072  -4.822  59.985  1.00 98.97           S  
ATOM     96  CE  MET J  13      96.608  -3.182  60.557  1.00 98.83           C  
ATOM     97  N   PRO J  14     102.373  -4.384  60.049  1.00 98.99           N  
ATOM     98  CA  PRO J  14     103.118  -4.168  61.293  1.00 98.99           C  
ATOM     99  C   PRO J  14     102.189  -4.183  62.500  1.00 99.00           C  
ATOM    100  O   PRO J  14     101.124  -3.551  62.484  1.00 98.99           O  
ATOM    101  CB  PRO J  14     103.761  -2.792  61.097  1.00 98.99           C  
ATOM    102  CG  PRO J  14     103.779  -2.590  59.604  1.00 98.89           C  
ATOM    103  CD  PRO J  14     102.540  -3.279  59.103  1.00 98.99           C  
ATOM    104  N   ILE J  15     102.611  -4.883  63.565  1.00 98.99           N  
ATOM    105  CA  ILE J  15     101.733  -5.053  64.723  1.00 98.99           C  
ATOM    106  C   ILE J  15     101.672  -3.824  65.619  1.00 99.00           C  
ATOM    107  O   ILE J  15     100.825  -3.769  66.517  1.00 98.99           O  
ATOM    108  CB  ILE J  15     102.083  -6.309  65.542  1.00 98.98           C  
ATOM    109  CG1 ILE J  15     103.442  -6.187  66.225  1.00 98.55           C  
ATOM    110  CG2 ILE J  15     101.990  -7.549  64.661  1.00 98.48           C  
ATOM    111  CD1 ILE J  15     103.735  -7.354  67.173  1.00 97.65           C  
ATOM    112  N   LEU J  16     102.535  -2.845  65.399  1.00 99.00           N  
ATOM    113  CA  LEU J  16     102.500  -1.577  66.122  1.00 99.00           C  
ATOM    114  C   LEU J  16     102.365  -0.452  65.111  1.00 99.00           C  
ATOM    115  O   LEU J  16     103.154  -0.365  64.165  1.00 98.99           O  
ATOM    116  CB  LEU J  16     103.775  -1.413  66.954  1.00 98.99           C  
ATOM    117  CG  LEU J  16     103.917  -0.124  67.761  1.00 98.92           C  
ATOM    118  CD1 LEU J  16     102.763   0.067  68.732  1.00 98.80           C  
ATOM    119  CD2 LEU J  16     105.240  -0.142  68.522  1.00 98.76           C  
ATOM    120  N   GLY J  17     101.365   0.387  65.292  1.00 99.00           N  
ATOM    121  CA  GLY J  17     101.166   1.551  64.447  1.00 99.00           C  
ATOM    122  C   GLY J  17     100.952   2.800  65.279  1.00 99.00           C  
ATOM    123  O   GLY J  17     100.772   2.734  66.496  1.00 99.00           O  
ATOM    124  N   LEU J  18     100.972   3.954  64.609  1.00 99.00           N  
ATOM    125  CA  LEU J  18     100.743   5.249  65.255  1.00 99.00           C  
ATOM    126  C   LEU J  18      99.311   5.701  65.000  1.00 99.00           C  
ATOM    127  O   LEU J  18      98.892   5.825  63.846  1.00 99.00           O  
ATOM    128  CB  LEU J  18     101.710   6.295  64.694  1.00 99.00           C  
ATOM    129  CG  LEU J  18     101.557   7.695  65.299  1.00 98.98           C  
ATOM    130  CD1 LEU J  18     102.113   7.729  66.716  1.00 98.97           C  
ATOM    131  CD2 LEU J  18     102.240   8.741  64.424  1.00 98.97           C  
ATOM    132  N   GLY J  19      98.569   5.965  66.079  1.00 99.00           N  
ATOM    133  CA  GLY J  19      97.244   6.551  65.954  1.00 99.00           C  
ATOM    134  C   GLY J  19      97.300   8.042  65.684  1.00 99.00           C  
ATOM    135  O   GLY J  19      98.261   8.724  66.063  1.00 99.00           O  
ATOM    136  N   THR J  20      96.236   8.574  65.045  1.00 99.00           N  
ATOM    137  CA  THR J  20      96.195   9.993  64.680  1.00 99.00           C  
ATOM    138  C   THR J  20      94.895  10.718  65.027  1.00 99.00           C  
ATOM    139  O   THR J  20      94.780  11.916  64.744  1.00 98.99           O  
ATOM    140  CB  THR J  20      96.508  10.206  63.186  1.00 99.00           C  
ATOM    141  OG1 THR J  20      95.516   9.570  62.378  1.00 98.94           O  
ATOM    142  CG2 THR J  20      97.889   9.673  62.820  1.00 98.94           C  
ATOM    143  N   TRP J  21      93.914  10.055  65.646  1.00 98.98           N  
ATOM    144  CA  TRP J  21      92.728  10.781  66.110  1.00 98.97           C  
ATOM    145  C   TRP J  21      93.133  11.772  67.192  1.00 98.97           C  
ATOM    146  O   TRP J  21      93.817  11.415  68.150  1.00 98.94           O  
ATOM    147  CB  TRP J  21      91.671   9.808  66.645  1.00 98.95           C  
ATOM    148  CG  TRP J  21      90.443  10.451  67.237  1.00 98.91           C  
ATOM    149  CD1 TRP J  21      89.803  11.585  66.805  1.00 98.85           C  
ATOM    150  CD2 TRP J  21      89.706   9.990  68.371  1.00 98.89           C  
ATOM    151  NE1 TRP J  21      88.721  11.855  67.610  1.00 98.75           N  
ATOM    152  CE2 TRP J  21      88.631  10.890  68.580  1.00 98.80           C  
ATOM    153  CE3 TRP J  21      89.848   8.898  69.239  1.00 98.78           C  
ATOM    154  CZ2 TRP J  21      87.710  10.732  69.618  1.00 98.57           C  
ATOM    155  CZ3 TRP J  21      88.927   8.740  70.269  1.00 98.56           C  
ATOM    156  CH2 TRP J  21      87.877   9.651  70.448  1.00 98.46           C  
ATOM    157  N   LYS J  22      92.678  13.015  67.028  1.00 98.95           N  
ATOM    158  CA  LYS J  22      92.947  14.116  67.964  1.00 98.94           C  
ATOM    159  C   LYS J  22      94.357  14.689  67.825  1.00 98.93           C  
ATOM    160  O   LYS J  22      94.696  15.634  68.546  1.00 98.84           O  
ATOM    161  CB  LYS J  22      92.698  13.718  69.434  1.00 98.89           C  
ATOM    162  CG  LYS J  22      91.295  13.209  69.712  1.00 98.64           C  
ATOM    163  CD  LYS J  22      91.165  12.610  71.133  1.00 98.40           C  
ATOM    164  CE  LYS J  22      91.480  11.112  71.174  1.00 98.18           C  
ATOM    165  NZ  LYS J  22      92.936  10.786  71.026  1.00 98.07           N  
ATOM    166  N   SER J  23      95.174  14.156  66.930  1.00 98.98           N  
ATOM    167  CA  SER J  23      96.485  14.750  66.678  1.00 98.98           C  
ATOM    168  C   SER J  23      96.282  16.080  65.952  1.00 98.98           C  
ATOM    169  O   SER J  23      95.791  16.093  64.820  1.00 98.95           O  
ATOM    170  CB  SER J  23      97.339  13.806  65.842  1.00 98.98           C  
ATOM    171  OG  SER J  23      97.614  12.611  66.555  1.00 98.94           O  
ATOM    172  N   PRO J  24      96.628  17.209  66.574  1.00 98.89           N  
ATOM    173  CA  PRO J  24      96.335  18.492  65.927  1.00 98.82           C  
ATOM    174  C   PRO J  24      97.034  18.620  64.582  1.00 98.89           C  
ATOM    175  O   PRO J  24      98.179  18.184  64.432  1.00 98.83           O  
ATOM    176  CB  PRO J  24      96.862  19.524  66.927  1.00 98.48           C  
ATOM    177  CG  PRO J  24      96.821  18.819  68.247  1.00 97.58           C  
ATOM    178  CD  PRO J  24      97.195  17.397  67.917  1.00 98.73           C  
ATOM    179  N   PRO J  25      96.369  19.243  63.601  1.00 98.89           N  
ATOM    180  CA  PRO J  25      97.013  19.366  62.285  1.00 98.88           C  
ATOM    181  C   PRO J  25      98.349  20.100  62.342  1.00 98.88           C  
ATOM    182  O   PRO J  25      99.251  19.794  61.555  1.00 98.68           O  
ATOM    183  CB  PRO J  25      95.965  20.111  61.442  1.00 98.71           C  
ATOM    184  CG  PRO J  25      95.001  20.690  62.416  1.00 97.86           C  
ATOM    185  CD  PRO J  25      94.997  19.780  63.607  1.00 98.77           C  
ATOM    186  N   GLY J  26      98.498  21.025  63.288  1.00 98.92           N  
ATOM    187  CA  GLY J  26      99.758  21.743  63.439  1.00 98.93           C  
ATOM    188  C   GLY J  26     100.859  20.974  64.144  1.00 98.96           C  
ATOM    189  O   GLY J  26     101.982  21.477  64.263  1.00 98.86           O  
ATOM    190  N   GLN J  27     100.554  19.772  64.630  1.00 98.98           N  
ATOM    191  CA  GLN J  27     101.528  18.935  65.338  1.00 98.98           C  
ATOM    192  C   GLN J  27     101.721  17.566  64.699  1.00 98.99           C  
ATOM    193  O   GLN J  27     102.761  16.931  64.911  1.00 98.98           O  
ATOM    194  CB  GLN J  27     101.101  18.745  66.800  1.00 98.95           C  
ATOM    195  CG  GLN J  27     101.094  20.034  67.602  1.00 98.36           C  
ATOM    196  CD  GLN J  27     100.512  19.853  68.985  1.00 97.11           C  
ATOM    197  OE1 GLN J  27     100.802  18.870  69.675  1.00 91.38           O  
ATOM    198  NE2 GLN J  27      99.674  20.789  69.401  1.00 88.12           N  
ATOM    199  N   VAL J  28     100.741  17.090  63.935  1.00 98.99           N  
ATOM    200  CA  VAL J  28     100.785  15.708  63.465  1.00 98.99           C  
ATOM    201  C   VAL J  28     101.856  15.482  62.394  1.00 99.00           C  
ATOM    202  O   VAL J  28     102.372  14.371  62.272  1.00 98.99           O  
ATOM    203  CB  VAL J  28      99.389  15.224  63.002  1.00 98.99           C  
ATOM    204  CG1 VAL J  28      98.981  15.877  61.688  1.00 98.90           C  
ATOM    205  CG2 VAL J  28      99.327  13.706  62.922  1.00 98.93           C  
ATOM    206  N   THR J  29     102.215  16.510  61.626  1.00 98.99           N  
ATOM    207  CA  THR J  29     103.262  16.300  60.621  1.00 98.99           C  
ATOM    208  C   THR J  29     104.569  15.901  61.300  1.00 99.00           C  
ATOM    209  O   THR J  29     105.196  14.902  60.938  1.00 98.99           O  
ATOM    210  CB  THR J  29     103.450  17.545  59.741  1.00 98.99           C  
ATOM    211  OG1 THR J  29     102.223  17.835  59.060  1.00 98.93           O  
ATOM    212  CG2 THR J  29     104.547  17.318  58.715  1.00 98.94           C  
ATOM    213  N   GLU J  30     104.971  16.670  62.327  1.00 98.99           N  
ATOM    214  CA  GLU J  30     106.195  16.311  63.044  1.00 98.99           C  
ATOM    215  C   GLU J  30     106.054  14.968  63.756  1.00 98.99           C  
ATOM    216  O   GLU J  30     107.005  14.185  63.800  1.00 98.98           O  
ATOM    217  CB  GLU J  30     106.583  17.405  64.042  1.00 98.93           C  
ATOM    218  CG  GLU J  30     107.913  17.148  64.752  1.00 93.72           C  
ATOM    219  CD  GLU J  30     109.129  17.191  63.839  1.00 89.76           C  
ATOM    220  OE1 GLU J  30     110.200  16.733  64.289  0.99 85.78           O  
ATOM    221  OE2 GLU J  30     109.032  17.680  62.697  0.99 89.06           O  
ATOM    222  N   ALA J  31     104.862  14.687  64.318  1.00 98.99           N  
ATOM    223  CA  ALA J  31     104.665  13.414  65.006  1.00 99.00           C  
ATOM    224  C   ALA J  31     104.909  12.230  64.075  1.00 99.00           C  
ATOM    225  O   ALA J  31     105.582  11.261  64.448  1.00 98.99           O  
ATOM    226  CB  ALA J  31     103.255  13.347  65.598  1.00 98.99           C  
ATOM    227  N   VAL J  32     104.359  12.291  62.874  1.00 99.00           N  
ATOM    228  CA  VAL J  32     104.527  11.188  61.925  1.00 99.00           C  
ATOM    229  C   VAL J  32     105.975  11.105  61.439  1.00 99.00           C  
ATOM    230  O   VAL J  32     106.519  10.007  61.277  1.00 98.99           O  
ATOM    231  CB  VAL J  32     103.521  11.309  60.766  1.00 99.00           C  
ATOM    232  CG1 VAL J  32     103.802  10.283  59.672  1.00 98.97           C  
ATOM    233  CG2 VAL J  32     102.095  11.142  61.287  1.00 98.98           C  
ATOM    234  N   LYS J  33     106.618  12.256  61.222  1.00 98.99           N  
ATOM    235  CA  LYS J  33     108.037  12.229  60.855  1.00 98.99           C  
ATOM    236  C   LYS J  33     108.869  11.547  61.937  1.00 98.99           C  
ATOM    237  O   LYS J  33     109.708  10.683  61.640  1.00 98.98           O  
ATOM    238  CB  LYS J  33     108.562  13.648  60.620  1.00 98.98           C  
ATOM    239  CG  LYS J  33     108.034  14.324  59.366  1.00 98.81           C  
ATOM    240  CD  LYS J  33     108.597  15.735  59.273  1.00 98.05           C  
ATOM    241  CE  LYS J  33     108.113  16.464  58.045  1.00 95.05           C  
ATOM    242  NZ  LYS J  33     108.658  17.854  58.011  1.00 88.65           N  
ATOM    243  N   VAL J  34     108.647  11.942  63.202  1.00 98.99           N  
ATOM    244  CA  VAL J  34     109.379  11.336  64.317  1.00 98.98           C  
ATOM    245  C   VAL J  34     109.095   9.837  64.386  1.00 98.99           C  
ATOM    246  O   VAL J  34     110.009   9.025  64.574  1.00 98.96           O  
ATOM    247  CB  VAL J  34     109.028  12.032  65.646  1.00 98.95           C  
ATOM    248  CG1 VAL J  34     109.545  11.236  66.844  1.00 98.49           C  
ATOM    249  CG2 VAL J  34     109.591  13.446  65.666  1.00 98.55           C  
ATOM    250  N   ALA J  35     107.823   9.464  64.232  1.00 98.99           N  
ATOM    251  CA  ALA J  35     107.464   8.051  64.302  1.00 99.00           C  
ATOM    252  C   ALA J  35     108.224   7.239  63.259  1.00 99.00           C  
ATOM    253  O   ALA J  35     108.790   6.185  63.567  1.00 98.99           O  
ATOM    254  CB  ALA J  35     105.956   7.880  64.132  1.00 98.99           C  
ATOM    255  N   ILE J  36     108.247   7.721  62.029  1.00 98.99           N  
ATOM    256  CA  ILE J  36     108.963   6.987  60.986  1.00 98.99           C  
ATOM    257  C   ILE J  36     110.458   6.932  61.310  1.00 98.99           C  
ATOM    258  O   ILE J  36     111.097   5.884  61.163  1.00 98.98           O  
ATOM    259  CB  ILE J  36     108.666   7.588  59.600  1.00 98.99           C  
ATOM    260  CG1 ILE J  36     107.196   7.321  59.240  1.00 98.95           C  
ATOM    261  CG2 ILE J  36     109.604   7.007  58.538  1.00 98.96           C  
ATOM    262  CD1 ILE J  36     106.707   8.036  57.986  1.00 98.86           C  
ATOM    263  N   ASP J  37     111.012   8.044  61.800  1.00 98.99           N  
ATOM    264  CA  ASP J  37     112.436   8.068  62.146  1.00 98.98           C  
ATOM    265  C   ASP J  37     112.797   7.025  63.200  1.00 98.97           C  
ATOM    266  O   ASP J  37     113.891   6.455  63.154  1.00 98.91           O  
ATOM    267  CB  ASP J  37     112.845   9.449  62.660  1.00 98.95           C  
ATOM    268  CG  ASP J  37     112.955  10.501  61.578  1.00 98.79           C  
ATOM    269  OD1 ASP J  37     113.054  10.146  60.385  1.00 98.13           O  
ATOM    270  OD2 ASP J  37     112.967  11.697  61.935  1.00 98.07           O  
ATOM    271  N   VAL J  38     111.904   6.788  64.170  1.00 98.94           N  
ATOM    272  CA  VAL J  38     112.213   5.860  65.263  1.00 98.91           C  
ATOM    273  C   VAL J  38     111.753   4.429  65.001  1.00 98.94           C  
ATOM    274  O   VAL J  38     111.966   3.559  65.856  1.00 98.85           O  
ATOM    275  CB  VAL J  38     111.708   6.364  66.634  1.00 98.65           C  
ATOM    276  CG1 VAL J  38     112.283   7.752  66.936  1.00 96.70           C  
ATOM    277  CG2 VAL J  38     110.200   6.343  66.723  1.00 96.70           C  
ATOM    278  N   GLY J  39     111.146   4.169  63.855  1.00 98.97           N  
ATOM    279  CA  GLY J  39     110.887   2.804  63.435  1.00 98.96           C  
ATOM    280  C   GLY J  39     109.464   2.421  63.096  1.00 98.98           C  
ATOM    281  O   GLY J  39     109.249   1.322  62.568  1.00 98.95           O  
ATOM    282  N   TYR J  40     108.482   3.280  63.382  1.00 98.99           N  
ATOM    283  CA  TYR J  40     107.108   2.943  63.006  1.00 98.99           C  
ATOM    284  C   TYR J  40     107.002   2.826  61.496  1.00 98.99           C  
ATOM    285  O   TYR J  40     107.572   3.636  60.750  1.00 98.99           O  
ATOM    286  CB  TYR J  40     106.107   4.008  63.441  1.00 98.99           C  
ATOM    287  CG  TYR J  40     105.849   4.178  64.918  1.00 98.99           C  
ATOM    288  CD1 TYR J  40     106.800   4.747  65.751  1.00 98.97           C  
ATOM    289  CD2 TYR J  40     104.623   3.841  65.464  1.00 98.95           C  
ATOM    290  CE1 TYR J  40     106.534   4.971  67.095  1.00 98.94           C  
ATOM    291  CE2 TYR J  40     104.341   4.063  66.807  1.00 98.95           C  
ATOM    292  CZ  TYR J  40     105.301   4.629  67.618  1.00 98.99           C  
ATOM    293  OH  TYR J  40     105.031   4.863  68.942  1.00 98.97           O  
ATOM    294  N   ARG J  41     106.217   1.841  61.051  1.00 98.99           N  
ATOM    295  CA  ARG J  41     105.952   1.661  59.626  1.00 98.99           C  
ATOM    296  C   ARG J  41     104.464   1.595  59.307  1.00 98.99           C  
ATOM    297  O   ARG J  41     104.095   1.369  58.156  1.00 98.98           O  
ATOM    298  CB  ARG J  41     106.675   0.415  59.113  1.00 98.97           C  
ATOM    299  CG  ARG J  41     108.203   0.506  59.223  1.00 98.86           C  
ATOM    300  CD  ARG J  41     108.763   1.571  58.286  1.00 98.70           C  
ATOM    301  NE  ARG J  41     110.224   1.675  58.362  1.00 98.80           N  
ATOM    302  CZ  ARG J  41     110.891   2.569  59.086  1.00 98.85           C  
ATOM    303  NH1 ARG J  41     110.243   3.451  59.842  1.00 98.37           N  
ATOM    304  NH2 ARG J  41     112.216   2.586  59.057  1.00 98.45           N  
ATOM    305  N   HIS J  42     103.619   1.812  60.299  1.00 99.00           N  
ATOM    306  CA  HIS J  42     102.168   1.696  60.178  1.00 99.00           C  
ATOM    307  C   HIS J  42     101.571   2.954  60.788  1.00 99.00           C  
ATOM    308  O   HIS J  42     101.905   3.311  61.922  1.00 99.00           O  
ATOM    309  CB  HIS J  42     101.731   0.408  60.907  1.00 99.00           C  
ATOM    310  CG  HIS J  42     100.270   0.245  61.197  1.00 98.99           C  
ATOM    311  ND1 HIS J  42      99.807  -0.785  62.004  1.00 97.80           N  
ATOM    312  CD2 HIS J  42      99.174   0.959  60.839  1.00 97.63           C  
ATOM    313  CE1 HIS J  42      98.493  -0.683  62.123  1.00 98.00           C  
ATOM    314  NE2 HIS J  42      98.085   0.356  61.437  1.00 98.48           N  
ATOM    315  N   ILE J  43     100.717   3.645  60.026  1.00 99.00           N  
ATOM    316  CA  ILE J  43     100.014   4.833  60.510  1.00 99.00           C  
ATOM    317  C   ILE J  43      98.520   4.596  60.336  1.00 99.00           C  
ATOM    318  O   ILE J  43      98.072   4.195  59.252  1.00 99.00           O  
ATOM    319  CB  ILE J  43     100.413   6.119  59.747  1.00 98.99           C  
ATOM    320  CG1 ILE J  43     101.934   6.245  59.565  1.00 98.68           C  
ATOM    321  CG2 ILE J  43      99.822   7.344  60.459  1.00 98.90           C  
ATOM    322  CD1 ILE J  43     102.715   6.409  60.847  1.00 96.32           C  
ATOM    323  N   ASP J  44      97.749   4.853  61.399  1.00 99.00           N  
ATOM    324  CA  ASP J  44      96.296   4.714  61.370  1.00 99.00           C  
ATOM    325  C   ASP J  44      95.647   6.082  61.175  1.00 99.00           C  
ATOM    326  O   ASP J  44      95.800   6.972  62.021  1.00 98.99           O  
ATOM    327  CB  ASP J  44      95.778   4.068  62.652  1.00 99.00           C  
ATOM    328  CG  ASP J  44      94.285   3.809  62.583  1.00 98.99           C  
ATOM    329  OD1 ASP J  44      93.889   2.870  61.858  1.00 98.92           O  
ATOM    330  OD2 ASP J  44      93.511   4.558  63.213  1.00 98.94           O  
ATOM    331  N   CYS J  45      94.903   6.240  60.081  1.00 99.00           N  
ATOM    332  CA  CYS J  45      94.319   7.504  59.658  1.00 99.00           C  
ATOM    333  C   CYS J  45      92.814   7.368  59.481  1.00 99.00           C  
ATOM    334  O   CYS J  45      92.266   6.262  59.504  1.00 98.99           O  
ATOM    335  CB  CYS J  45      94.933   7.943  58.322  1.00 99.00           C  
ATOM    336  SG  CYS J  45      96.733   7.906  58.281  1.00 98.98           S  
ATOM    337  N   ALA J  46      92.154   8.500  59.269  1.00 99.00           N  
ATOM    338  CA  ALA J  46      90.754   8.518  58.853  1.00 99.00           C  
ATOM    339  C   ALA J  46      90.405   9.895  58.326  1.00 99.00           C  
ATOM    340  O   ALA J  46      90.877  10.913  58.849  1.00 98.99           O  
ATOM    341  CB  ALA J  46      89.812   8.177  60.016  1.00 98.99           C  
ATOM    342  N   HIS J  47      89.525   9.936  57.324  1.00 98.99           N  
ATOM    343  CA  HIS J  47      89.038  11.215  56.823  1.00 98.99           C  
ATOM    344  C   HIS J  47      88.403  12.051  57.935  1.00 98.99           C  
ATOM    345  O   HIS J  47      88.626  13.265  58.015  1.00 98.97           O  
ATOM    346  CB  HIS J  47      88.028  10.975  55.697  1.00 98.99           C  
ATOM    347  CG  HIS J  47      87.410  12.227  55.180  1.00 98.96           C  
ATOM    348  ND1 HIS J  47      88.121  13.180  54.490  1.00 96.41           N  
ATOM    349  CD2 HIS J  47      86.144  12.696  55.280  1.00 97.05           C  
ATOM    350  CE1 HIS J  47      87.314  14.180  54.179  1.00 97.76           C  
ATOM    351  NE2 HIS J  47      86.107  13.911  54.647  1.00 98.23           N  
ATOM    352  N   VAL J  48      87.627  11.411  58.800  1.00 98.98           N  
ATOM    353  CA  VAL J  48      86.901  12.160  59.828  1.00 98.98           C  
ATOM    354  C   VAL J  48      87.833  12.827  60.842  1.00 98.98           C  
ATOM    355  O   VAL J  48      87.416  13.755  61.540  1.00 98.95           O  
ATOM    356  CB  VAL J  48      85.840  11.268  60.519  1.00 98.95           C  
ATOM    357  CG1 VAL J  48      86.482  10.299  61.520  1.00 98.78           C  
ATOM    358  CG2 VAL J  48      84.750  12.110  61.177  1.00 98.75           C  
ATOM    359  N   TYR J  49      89.098  12.406  60.925  1.00 98.98           N  
ATOM    360  CA  TYR J  49      90.042  13.027  61.858  1.00 98.98           C  
ATOM    361  C   TYR J  49      90.511  14.407  61.396  1.00 98.97           C  
ATOM    362  O   TYR J  49      91.139  15.136  62.170  1.00 98.93           O  
ATOM    363  CB  TYR J  49      91.246  12.112  62.123  1.00 98.98           C  
ATOM    364  CG  TYR J  49      90.908  10.727  62.649  1.00 98.99           C  
ATOM    365  CD1 TYR J  49      89.682  10.443  63.252  1.00 98.97           C  
ATOM    366  CD2 TYR J  49      91.824   9.693  62.541  1.00 98.97           C  
ATOM    367  CE1 TYR J  49      89.382   9.162  63.720  1.00 98.96           C  
ATOM    368  CE2 TYR J  49      91.541   8.410  63.006  1.00 98.96           C  
ATOM    369  CZ  TYR J  49      90.315   8.155  63.589  1.00 98.98           C  
ATOM    370  OH  TYR J  49      90.022   6.883  64.035  1.00 98.95           O  
ATOM    371  N   GLN J  50      90.218  14.766  60.152  1.00 98.97           N  
ATOM    372  CA  GLN J  50      90.475  16.105  59.614  1.00 98.95           C  
ATOM    373  C   GLN J  50      91.945  16.508  59.640  1.00 98.96           C  
ATOM    374  O   GLN J  50      92.267  17.701  59.733  1.00 98.86           O  
ATOM    375  CB  GLN J  50      89.603  17.154  60.314  1.00 98.85           C  
ATOM    376  CG  GLN J  50      88.115  16.909  60.130  1.00 97.78           C  
ATOM    377  CD  GLN J  50      87.280  18.019  60.719  1.00 94.51           C  
ATOM    378  OE1 GLN J  50      87.326  19.159  60.258  1.00 87.17           O  
ATOM    379  NE2 GLN J  50      86.520  17.703  61.750  1.00 83.97           N  
ATOM    380  N   ASN J  51      92.831  15.532  59.524  1.00 98.98           N  
ATOM    381  CA  ASN J  51      94.263  15.806  59.512  1.00 98.99           C  
ATOM    382  C   ASN J  51      95.025  14.948  58.504  1.00 98.99           C  
ATOM    383  O   ASN J  51      96.256  14.854  58.582  1.00 98.98           O  
ATOM    384  CB  ASN J  51      94.852  15.651  60.923  1.00 98.98           C  
ATOM    385  CG  ASN J  51      94.664  14.260  61.498  1.00 98.98           C  
ATOM    386  OD1 ASN J  51      94.215  13.340  60.806  1.00 98.43           O  
ATOM    387  ND2 ASN J  51      95.010  14.096  62.774  1.00 98.30           N  
ATOM    388  N   GLU J  52      94.313  14.338  57.540  1.00 98.99           N  
ATOM    389  CA  GLU J  52      95.013  13.465  56.600  1.00 98.99           C  
ATOM    390  C   GLU J  52      95.994  14.224  55.713  1.00 98.99           C  
ATOM    391  O   GLU J  52      97.048  13.687  55.368  1.00 98.99           O  
ATOM    392  CB  GLU J  52      94.027  12.634  55.765  1.00 98.99           C  
ATOM    393  CG  GLU J  52      93.416  11.513  56.605  1.00 98.97           C  
ATOM    394  CD  GLU J  52      92.619  10.492  55.819  1.00 98.98           C  
ATOM    395  OE1 GLU J  52      91.932  10.874  54.847  1.00 98.83           O  
ATOM    396  OE2 GLU J  52      92.672   9.298  56.195  1.00 98.86           O  
ATOM    397  N   ASN J  53      95.688  15.469  55.364  1.00 98.98           N  
ATOM    398  CA  ASN J  53      96.646  16.231  54.566  1.00 98.98           C  
ATOM    399  C   ASN J  53      97.979  16.367  55.294  1.00 98.99           C  
ATOM    400  O   ASN J  53      99.050  16.163  54.713  1.00 98.96           O  
ATOM    401  CB  ASN J  53      96.078  17.607  54.223  1.00 98.91           C  
ATOM    402  CG  ASN J  53      96.976  18.393  53.298  1.00 93.62           C  
ATOM    403  OD1 ASN J  53      97.491  17.869  52.310  1.00 88.09           O  
ATOM    404  ND2 ASN J  53      97.176  19.664  53.610  1.00 88.38           N  
ATOM    405  N   GLU J  54      97.916  16.720  56.582  1.00 98.99           N  
ATOM    406  CA  GLU J  54      99.132  16.932  57.363  1.00 98.99           C  
ATOM    407  C   GLU J  54      99.875  15.627  57.631  1.00 98.99           C  
ATOM    408  O   GLU J  54     101.112  15.609  57.664  1.00 98.99           O  
ATOM    409  CB  GLU J  54      98.791  17.668  58.662  1.00 98.98           C  
ATOM    410  CG  GLU J  54      98.339  19.116  58.444  1.00 98.76           C  
ATOM    411  CD  GLU J  54      96.868  19.311  58.081  1.00 98.71           C  
ATOM    412  OE1 GLU J  54      96.097  18.322  58.010  1.00 97.98           O  
ATOM    413  OE2 GLU J  54      96.474  20.478  57.867  1.00 98.02           O  
ATOM    414  N   VAL J  55      99.137  14.529  57.835  1.00 98.99           N  
ATOM    415  CA  VAL J  55      99.790  13.218  57.895  1.00 99.00           C  
ATOM    416  C   VAL J  55     100.524  12.946  56.582  1.00 99.00           C  
ATOM    417  O   VAL J  55     101.680  12.498  56.565  1.00 98.99           O  
ATOM    418  CB  VAL J  55      98.763  12.100  58.188  1.00 98.99           C  
ATOM    419  CG1 VAL J  55      99.414  10.721  58.064  1.00 98.97           C  
ATOM    420  CG2 VAL J  55      98.142  12.273  59.572  1.00 98.98           C  
ATOM    421  N   GLY J  56      99.846  13.219  55.474  1.00 98.99           N  
ATOM    422  CA  GLY J  56     100.430  12.965  54.169  1.00 98.99           C  
ATOM    423  C   GLY J  56     101.684  13.770  53.898  1.00 98.99           C  
ATOM    424  O   GLY J  56     102.607  13.283  53.239  1.00 98.97           O  
ATOM    425  N   VAL J  57     101.738  15.013  54.393  1.00 98.98           N  
ATOM    426  CA  VAL J  57     102.954  15.813  54.247  1.00 98.98           C  
ATOM    427  C   VAL J  57     104.149  15.068  54.842  1.00 98.98           C  
ATOM    428  O   VAL J  57     105.229  15.011  54.241  1.00 98.95           O  
ATOM    429  CB  VAL J  57     102.784  17.203  54.897  1.00 98.96           C  
ATOM    430  CG1 VAL J  57     104.119  17.938  54.998  1.00 98.79           C  
ATOM    431  CG2 VAL J  57     101.784  18.039  54.106  1.00 98.82           C  
ATOM    432  N   ALA J  58     103.956  14.487  56.033  1.00 98.98           N  
ATOM    433  CA  ALA J  58     105.041  13.760  56.685  1.00 98.99           C  
ATOM    434  C   ALA J  58     105.433  12.511  55.912  1.00 98.99           C  
ATOM    435  O   ALA J  58     106.625  12.232  55.726  1.00 98.98           O  
ATOM    436  CB  ALA J  58     104.640  13.385  58.109  1.00 98.98           C  
ATOM    437  N   ILE J  59     104.427  11.743  55.483  1.00 98.98           N  
ATOM    438  CA  ILE J  59     104.718  10.528  54.722  1.00 98.98           C  
ATOM    439  C   ILE J  59     105.509  10.879  53.464  1.00 98.97           C  
ATOM    440  O   ILE J  59     106.539  10.265  53.162  1.00 98.93           O  
ATOM    441  CB  ILE J  59     103.420   9.774  54.371  1.00 98.96           C  
ATOM    442  CG1 ILE J  59     102.755   9.233  55.641  1.00 98.81           C  
ATOM    443  CG2 ILE J  59     103.699   8.647  53.375  1.00 98.85           C  
ATOM    444  CD1 ILE J  59     101.341   8.700  55.406  1.00 98.30           C  
ATOM    445  N   GLN J  60     105.028  11.886  52.734  1.00 98.95           N  
ATOM    446  CA  GLN J  60     105.670  12.244  51.474  1.00 98.90           C  
ATOM    447  C   GLN J  60     107.095  12.734  51.701  1.00 98.92           C  
ATOM    448  O   GLN J  60     107.996  12.423  50.917  1.00 98.82           O  
ATOM    449  CB  GLN J  60     104.839  13.297  50.737  1.00 98.62           C  
ATOM    450  CG  GLN J  60     105.376  13.655  49.360  1.00 93.84           C  
ATOM    451  CD  GLN J  60     105.360  12.494  48.370  1.00 90.62           C  
ATOM    452  OE1 GLN J  60     104.761  11.438  48.610  1.00 86.90           O  
ATOM    453  NE2 GLN J  60     106.019  12.687  47.237  1.00 82.48           N  
ATOM    454  N   GLU J  61     107.311  13.490  52.777  1.00 98.92           N  
ATOM    455  CA  GLU J  61     108.653  13.979  53.088  1.00 98.90           C  
ATOM    456  C   GLU J  61     109.611  12.816  53.351  1.00 98.92           C  
ATOM    457  O   GLU J  61     110.742  12.806  52.854  1.00 98.85           O  
ATOM    458  CB  GLU J  61     108.597  14.901  54.301  1.00 98.71           C  
ATOM    459  CG  GLU J  61     109.755  15.845  54.420  1.00 91.46           C  
ATOM    460  CD  GLU J  61     109.344  17.290  54.231  1.00 90.35           C  
ATOM    461  OE1 GLU J  61     108.437  17.559  53.415  1.00 85.88           O  
ATOM    462  OE2 GLU J  61     109.928  18.158  54.916  1.00 87.63           O  
ATOM    463  N   LYS J  62     109.154  11.829  54.132  1.00 98.95           N  
ATOM    464  CA  LYS J  62     110.029  10.705  54.464  1.00 98.96           C  
ATOM    465  C   LYS J  62     110.285   9.800  53.261  1.00 98.95           C  
ATOM    466  O   LYS J  62     111.368   9.221  53.147  1.00 98.88           O  
ATOM    467  CB  LYS J  62     109.471   9.927  55.665  1.00 98.95           C  
ATOM    468  CG  LYS J  62     109.546  10.719  56.977  1.00 98.85           C  
ATOM    469  CD  LYS J  62     110.986  10.995  57.389  1.00 98.74           C  
ATOM    470  CE  LYS J  62     111.077  12.019  58.507  1.00 98.53           C  
ATOM    471  NZ  LYS J  62     112.504  12.347  58.798  1.00 98.35           N  
ATOM    472  N   LEU J  63     109.312   9.694  52.355  1.00 98.88           N  
ATOM    473  CA  LEU J  63     109.553   8.981  51.098  1.00 98.83           C  
ATOM    474  C   LEU J  63     110.554   9.737  50.225  1.00 98.78           C  
ATOM    475  O   LEU J  63     111.489   9.147  49.672  1.00 98.60           O  
ATOM    476  CB  LEU J  63     108.239   8.773  50.338  1.00 98.76           C  
ATOM    477  CG  LEU J  63     107.233   7.821  50.983  1.00 98.57           C  
ATOM    478  CD1 LEU J  63     105.897   7.896  50.249  1.00 98.32           C  
ATOM    479  CD2 LEU J  63     107.751   6.390  50.987  1.00 98.22           C  
ATOM    480  N   ARG J  64     110.359  11.063  50.100  1.00 98.82           N  
ATOM    481  CA  ARG J  64     111.255  11.866  49.278  1.00 98.76           C  
ATOM    482  C   ARG J  64     112.680  11.830  49.814  1.00 98.80           C  
ATOM    483  O   ARG J  64     113.640  11.743  49.045  1.00 98.56           O  
ATOM    484  CB  ARG J  64     110.759  13.312  49.209  1.00 98.37           C  
ATOM    485  CG  ARG J  64     111.577  14.180  48.260  0.97 89.33           C  
ATOM    486  CD  ARG J  64     111.221  15.660  48.365  0.96 87.40           C  
ATOM    487  NE  ARG J  64     111.574  16.220  49.669  0.95 81.22           N  
ATOM    488  CZ  ARG J  64     112.803  16.551  50.060  0.95 73.99           C  
ATOM    489  NH1 ARG J  64     113.841  16.379  49.243  0.96 67.71           N  
ATOM    490  NH2 ARG J  64     113.003  17.055  51.267  0.96 68.16           N  
ATOM    491  N   GLU J  65     112.810  11.886  51.146  1.00 98.82           N  
ATOM    492  CA  GLU J  65     114.115  11.830  51.809  1.00 98.84           C  
ATOM    493  C   GLU J  65     114.759  10.449  51.732  1.00 98.86           C  
ATOM    494  O   GLU J  65     115.926  10.297  52.110  1.00 98.64           O  
ATOM    495  CB  GLU J  65     113.979  12.223  53.281  1.00 98.73           C  
ATOM    496  CG  GLU J  65     113.680  13.682  53.534  1.00 96.75           C  
ATOM    497  CD  GLU J  65     113.490  13.996  55.009  1.00 94.89           C  
ATOM    498  OE1 GLU J  65     113.414  13.058  55.829  1.00 90.81           O  
ATOM    499  OE2 GLU J  65     113.419  15.190  55.352  1.00 91.22           O  
ATOM    500  N   GLN J  66     114.008   9.455  51.287  1.00 98.68           N  
ATOM    501  CA  GLN J  66     114.463   8.066  51.209  1.00 98.63           C  
ATOM    502  C   GLN J  66     114.793   7.480  52.582  1.00 98.75           C  
ATOM    503  O   GLN J  66     115.666   6.618  52.713  1.00 98.45           O  
ATOM    504  CB  GLN J  66     115.620   7.918  50.213  1.00 98.28           C  
ATOM    505  CG  GLN J  66     115.214   8.351  48.805  1.00 96.06           C  
ATOM    506  CD  GLN J  66     116.264   8.066  47.755  1.00 92.71           C  
ATOM    507  OE1 GLN J  66     117.460   8.057  48.034  0.99 87.30           O  
ATOM    508  NE2 GLN J  66     115.820   7.833  46.529  0.99 82.92           N  
ATOM    509  N   VAL J  67     114.071   7.937  53.605  1.00 98.84           N  
ATOM    510  CA  VAL J  67     114.140   7.309  54.922  1.00 98.85           C  
ATOM    511  C   VAL J  67     113.454   5.945  54.878  1.00 98.83           C  
ATOM    512  O   VAL J  67     113.895   4.995  55.534  1.00 98.59           O  
ATOM    513  CB  VAL J  67     113.512   8.220  55.991  1.00 98.78           C  
ATOM    514  CG1 VAL J  67     113.425   7.517  57.344  1.00 98.25           C  
ATOM    515  CG2 VAL J  67     114.321   9.505  56.112  1.00 98.34           C  
ATOM    516  N   VAL J  68     112.377   5.852  54.115  1.00 98.89           N  
ATOM    517  CA  VAL J  68     111.642   4.612  53.899  1.00 98.87           C  
ATOM    518  C   VAL J  68     111.205   4.546  52.448  1.00 98.90           C  
ATOM    519  O   VAL J  68     111.108   5.572  51.762  1.00 98.77           O  
ATOM    520  CB  VAL J  68     110.388   4.495  54.796  1.00 98.57           C  
ATOM    521  CG1 VAL J  68     110.770   4.317  56.254  1.00 94.86           C  
ATOM    522  CG2 VAL J  68     109.462   5.691  54.604  1.00 94.90           C  
ATOM    523  N   LYS J  69     110.912   3.338  51.998  1.00 98.92           N  
ATOM    524  CA  LYS J  69     110.261   3.110  50.713  1.00 98.91           C  
ATOM    525  C   LYS J  69     108.770   2.897  50.930  1.00 98.95           C  
ATOM    526  O   LYS J  69     108.345   2.419  51.984  1.00 98.91           O  
ATOM    527  CB  LYS J  69     110.859   1.884  50.028  1.00 98.69           C  
ATOM    528  CG  LYS J  69     112.312   2.049  49.629  0.98 94.90           C  
ATOM    529  CD  LYS J  69     112.850   0.801  48.942  0.97 90.48           C  
ATOM    530  CE  LYS J  69     113.692  -0.016  49.892  0.96 83.82           C  
ATOM    531  NZ  LYS J  69     114.233  -1.235  49.230  0.95 73.57           N  
ATOM    532  N   ARG J  70     107.962   3.223  49.912  1.00 98.95           N  
ATOM    533  CA  ARG J  70     106.515   3.072  50.049  1.00 98.96           C  
ATOM    534  C   ARG J  70     106.124   1.656  50.437  1.00 98.96           C  
ATOM    535  O   ARG J  70     105.204   1.456  51.231  1.00 98.93           O  
ATOM    536  CB  ARG J  70     105.810   3.480  48.751  1.00 98.94           C  
ATOM    537  CG  ARG J  70     104.292   3.255  48.772  1.00 98.85           C  
ATOM    538  CD  ARG J  70     103.594   4.161  49.772  1.00 98.82           C  
ATOM    539  NE  ARG J  70     102.160   3.864  49.888  1.00 98.88           N  
ATOM    540  CZ  ARG J  70     101.625   3.018  50.770  1.00 98.93           C  
ATOM    541  NH1 ARG J  70     102.397   2.341  51.621  1.00 98.62           N  
ATOM    542  NH2 ARG J  70     100.312   2.844  50.801  1.00 98.71           N  
ATOM    543  N   GLU J  71     106.812   0.682  49.888  1.00 98.94           N  
ATOM    544  CA  GLU J  71     106.503  -0.724  50.136  1.00 98.90           C  
ATOM    545  C   GLU J  71     106.735  -1.130  51.588  1.00 98.92           C  
ATOM    546  O   GLU J  71     106.190  -2.140  52.041  1.00 98.83           O  
ATOM    547  CB  GLU J  71     107.337  -1.610  49.210  1.00 98.71           C  
ATOM    548  CG  GLU J  71     106.988  -1.474  47.730  0.99 94.56           C  
ATOM    549  CD  GLU J  71     107.611  -0.275  47.019  0.99 90.94           C  
ATOM    550  OE1 GLU J  71     108.400   0.490  47.632  0.99 87.95           O  
ATOM    551  OE2 GLU J  71     107.308  -0.094  45.822  0.99 89.41           O  
ATOM    552  N   GLU J  72     107.532  -0.360  52.323  1.00 98.93           N  
ATOM    553  CA  GLU J  72     107.823  -0.642  53.728  1.00 98.93           C  
ATOM    554  C   GLU J  72     106.793  -0.039  54.674  1.00 98.96           C  
ATOM    555  O   GLU J  72     106.759  -0.395  55.859  1.00 98.93           O  
ATOM    556  CB  GLU J  72     109.213  -0.115  54.084  1.00 98.84           C  
ATOM    557  CG  GLU J  72     110.327  -0.795  53.310  1.00 97.94           C  
ATOM    558  CD  GLU J  72     111.680  -0.121  53.446  1.00 96.70           C  
ATOM    559  OE1 GLU J  72     111.741   1.096  53.733  1.00 94.19           O  
ATOM    560  OE2 GLU J  72     112.696  -0.813  53.233  1.00 94.59           O  
ATOM    561  N   LEU J  73     105.973   0.883  54.179  1.00 98.98           N  
ATOM    562  CA  LEU J  73     104.932   1.515  54.976  1.00 98.98           C  
ATOM    563  C   LEU J  73     103.621   0.762  54.846  1.00 98.99           C  
ATOM    564  O   LEU J  73     103.330   0.158  53.805  1.00 98.97           O  
ATOM    565  CB  LEU J  73     104.728   2.964  54.542  1.00 98.98           C  
ATOM    566  CG  LEU J  73     105.897   3.911  54.790  1.00 98.94           C  
ATOM    567  CD1 LEU J  73     105.587   5.280  54.193  1.00 98.92           C  
ATOM    568  CD2 LEU J  73     106.194   4.033  56.278  1.00 98.89           C  
ATOM    569  N   PHE J  74     102.821   0.844  55.901  1.00 98.99           N  
ATOM    570  CA  PHE J  74     101.489   0.250  55.927  1.00 98.99           C  
ATOM    571  C   PHE J  74     100.537   1.347  56.387  1.00 99.00           C  
ATOM    572  O   PHE J  74     100.476   1.677  57.576  1.00 98.99           O  
ATOM    573  CB  PHE J  74     101.464  -0.963  56.860  1.00 98.99           C  
ATOM    574  CG  PHE J  74     100.249  -1.831  56.670  1.00 98.99           C  
ATOM    575  CD1 PHE J  74      99.033  -1.478  57.226  1.00 98.97           C  
ATOM    576  CD2 PHE J  74     100.322  -2.991  55.918  1.00 98.95           C  
ATOM    577  CE1 PHE J  74      97.909  -2.268  57.033  1.00 98.95           C  
ATOM    578  CE2 PHE J  74      99.205  -3.791  55.718  1.00 98.95           C  
ATOM    579  CZ  PHE J  74      97.997  -3.424  56.278  1.00 98.98           C  
ATOM    580  N   ILE J  75      99.821   1.942  55.440  1.00 99.00           N  
ATOM    581  CA  ILE J  75      98.977   3.098  55.716  1.00 99.00           C  
ATOM    582  C   ILE J  75      97.522   2.670  55.672  1.00 99.00           C  
ATOM    583  O   ILE J  75      97.063   2.063  54.694  1.00 99.00           O  
ATOM    584  CB  ILE J  75      99.248   4.245  54.730  1.00 99.00           C  
ATOM    585  CG1 ILE J  75     100.749   4.574  54.670  1.00 98.98           C  
ATOM    586  CG2 ILE J  75      98.419   5.474  55.110  1.00 98.98           C  
ATOM    587  CD1 ILE J  75     101.375   4.977  56.005  1.00 98.85           C  
ATOM    588  N   VAL J  76      96.802   2.992  56.746  1.00 99.00           N  
ATOM    589  CA  VAL J  76      95.408   2.608  56.941  1.00 99.00           C  
ATOM    590  C   VAL J  76      94.553   3.858  56.969  1.00 99.00           C  
ATOM    591  O   VAL J  76      94.911   4.845  57.618  1.00 99.00           O  
ATOM    592  CB  VAL J  76      95.234   1.846  58.269  1.00 99.00           C  
ATOM    593  CG1 VAL J  76      93.788   1.399  58.470  1.00 98.97           C  
ATOM    594  CG2 VAL J  76      96.197   0.666  58.353  1.00 98.98           C  
ATOM    595  N   SER J  77      93.415   3.832  56.293  1.00 99.00           N  
ATOM    596  CA  SER J  77      92.395   4.843  56.502  1.00 99.00           C  
ATOM    597  C   SER J  77      91.019   4.186  56.515  1.00 99.00           C  
ATOM    598  O   SER J  77      90.897   2.958  56.467  1.00 99.00           O  
ATOM    599  CB  SER J  77      92.498   5.980  55.480  1.00 99.00           C  
ATOM    600  OG  SER J  77      91.635   7.040  55.851  1.00 98.98           O  
ATOM    601  N   LYS J  78      89.982   5.020  56.609  1.00 99.00           N  
ATOM    602  CA  LYS J  78      88.645   4.538  56.915  1.00 99.00           C  
ATOM    603  C   LYS J  78      87.591   5.366  56.184  1.00 99.00           C  
ATOM    604  O   LYS J  78      87.680   6.600  56.121  1.00 98.99           O  
ATOM    605  CB  LYS J  78      88.371   4.590  58.426  1.00 98.99           C  
ATOM    606  CG  LYS J  78      89.528   4.119  59.305  1.00 98.94           C  
ATOM    607  CD  LYS J  78      89.135   3.984  60.770  1.00 98.93           C  
ATOM    608  CE  LYS J  78      90.353   3.732  61.653  1.00 98.90           C  
ATOM    609  NZ  LYS J  78      91.161   4.971  61.872  1.00 98.93           N  
ATOM    610  N   LEU J  79      86.582   4.672  55.677  1.00 99.00           N  
ATOM    611  CA  LEU J  79      85.421   5.251  55.001  1.00 99.00           C  
ATOM    612  C   LEU J  79      84.448   5.796  56.041  1.00 99.00           C  
ATOM    613  O   LEU J  79      83.919   5.034  56.854  1.00 98.99           O  
ATOM    614  CB  LEU J  79      84.725   4.161  54.182  1.00 98.99           C  
ATOM    615  CG  LEU J  79      83.455   4.575  53.438  1.00 98.98           C  
ATOM    616  CD1 LEU J  79      83.805   5.389  52.201  1.00 98.97           C  
ATOM    617  CD2 LEU J  79      82.640   3.340  53.056  1.00 98.96           C  
ATOM    618  N   TRP J  80      84.184   7.099  55.993  1.00 98.98           N  
ATOM    619  CA  TRP J  80      83.273   7.672  56.986  1.00 98.97           C  
ATOM    620  C   TRP J  80      81.818   7.295  56.699  1.00 98.97           C  
ATOM    621  O   TRP J  80      81.434   6.919  55.591  1.00 98.96           O  
ATOM    622  CB  TRP J  80      83.454   9.195  57.105  1.00 98.96           C  
ATOM    623  CG  TRP J  80      82.625   9.728  58.236  1.00 98.96           C  
ATOM    624  CD1 TRP J  80      81.579  10.600  58.147  1.00 98.94           C  
ATOM    625  CD2 TRP J  80      82.707   9.343  59.614  1.00 98.96           C  
ATOM    626  NE1 TRP J  80      81.013  10.778  59.390  1.00 98.91           N  
ATOM    627  CE2 TRP J  80      81.681  10.019  60.309  1.00 98.93           C  
ATOM    628  CE3 TRP J  80      83.545   8.480  60.340  1.00 98.94           C  
ATOM    629  CZ2 TRP J  80      81.471   9.868  61.677  1.00 98.87           C  
ATOM    630  CZ3 TRP J  80      83.332   8.330  61.706  1.00 98.88           C  
ATOM    631  CH2 TRP J  80      82.307   9.021  62.356  1.00 98.84           C  
ATOM    632  N   CYS J  81      80.994   7.436  57.732  1.00 98.94           N  
ATOM    633  CA  CYS J  81      79.610   6.976  57.724  1.00 98.94           C  
ATOM    634  C   CYS J  81      78.726   7.661  56.686  1.00 98.94           C  
ATOM    635  O   CYS J  81      77.734   7.073  56.248  1.00 98.93           O  
ATOM    636  CB  CYS J  81      79.004   7.194  59.105  1.00 98.94           C  
ATOM    637  SG  CYS J  81      79.869   6.361  60.452  1.00 98.91           S  
ATOM    638  N   THR J  82      79.056   8.895  56.309  1.00 98.95           N  
ATOM    639  CA  THR J  82      78.260   9.628  55.319  1.00 98.94           C  
ATOM    640  C   THR J  82      78.568   9.229  53.882  1.00 98.93           C  
ATOM    641  O   THR J  82      78.004   9.812  52.953  1.00 98.90           O  
ATOM    642  CB  THR J  82      78.432  11.145  55.479  1.00 98.94           C  
ATOM    643  OG1 THR J  82      79.825  11.462  55.487  1.00 98.84           O  
ATOM    644  CG2 THR J  82      77.789  11.632  56.769  1.00 98.79           C  
ATOM    645  N   TYR J  83      79.444   8.255  53.678  1.00 98.94           N  
ATOM    646  CA  TYR J  83      79.841   7.814  52.341  1.00 98.94           C  
ATOM    647  C   TYR J  83      79.544   6.337  52.100  1.00 98.92           C  
ATOM    648  O   TYR J  83      80.202   5.701  51.268  1.00 98.88           O  
ATOM    649  CB  TYR J  83      81.334   8.083  52.119  1.00 98.93           C  
ATOM    650  CG  TYR J  83      81.736   9.521  52.311  1.00 98.89           C  
ATOM    651  CD1 TYR J  83      81.566  10.453  51.299  1.00 98.64           C  
ATOM    652  CD2 TYR J  83      82.284   9.950  53.508  1.00 98.57           C  
ATOM    653  CE1 TYR J  83      81.940  11.777  51.475  1.00 98.26           C  
ATOM    654  CE2 TYR J  83      82.660  11.271  53.698  1.00 98.26           C  
ATOM    655  CZ  TYR J  83      82.488  12.178  52.675  1.00 98.44           C  
ATOM    656  OH  TYR J  83      82.865  13.489  52.854  1.00 97.75           O  
ATOM    657  N   HIS J  84      78.569   5.768  52.804  1.00 98.93           N  
ATOM    658  CA  HIS J  84      78.289   4.340  52.633  1.00 98.94           C  
ATOM    659  C   HIS J  84      77.598   4.012  51.308  1.00 98.87           C  
ATOM    660  O   HIS J  84      77.657   2.861  50.867  1.00 98.74           O  
ATOM    661  CB  HIS J  84      77.451   3.799  53.793  1.00 98.96           C  
ATOM    662  CG  HIS J  84      78.249   3.470  55.015  1.00 98.96           C  
ATOM    663  ND1 HIS J  84      77.869   2.492  55.912  1.00 96.97           N  
ATOM    664  CD2 HIS J  84      79.414   3.989  55.480  1.00 97.47           C  
ATOM    665  CE1 HIS J  84      78.763   2.428  56.886  1.00 97.30           C  
ATOM    666  NE2 HIS J  84      79.709   3.319  56.649  1.00 98.16           N  
ATOM    667  N   GLU J  85      76.954   4.984  50.666  1.00 98.82           N  
ATOM    668  CA  GLU J  85      76.309   4.747  49.372  1.00 98.76           C  
ATOM    669  C   GLU J  85      77.338   4.285  48.345  1.00 98.81           C  
ATOM    670  O   GLU J  85      78.434   4.836  48.261  1.00 98.73           O  
ATOM    671  CB  GLU J  85      75.617   6.011  48.863  1.00 98.42           C  
ATOM    672  CG  GLU J  85      74.360   6.406  49.625  1.00 92.44           C  
ATOM    673  CD  GLU J  85      74.590   7.081  50.972  1.00 90.71           C  
ATOM    674  OE1 GLU J  85      75.743   7.433  51.310  1.00 86.28           O  
ATOM    675  OE2 GLU J  85      73.586   7.254  51.697  1.00 87.34           O  
ATOM    676  N   LYS J  86      76.983   3.286  47.536  1.00 98.17           N  
ATOM    677  CA  LYS J  86      77.939   2.727  46.577  1.00 97.81           C  
ATOM    678  C   LYS J  86      78.537   3.794  45.670  1.00 98.19           C  
ATOM    679  O   LYS J  86      79.728   3.741  45.352  1.00 97.69           O  
ATOM    680  CB  LYS J  86      77.297   1.618  45.742  1.00 95.83           C  
ATOM    681  CG  LYS J  86      77.110   0.313  46.505  0.97 85.85           C  
ATOM    682  CD  LYS J  86      76.780  -0.866  45.597  0.96 82.26           C  
ATOM    683  CE  LYS J  86      78.006  -1.391  44.872  0.95 74.97           C  
ATOM    684  NZ  LYS J  86      77.734  -2.666  44.145  0.95 66.28           N  
ATOM    685  N   GLY J  87      77.728   4.763  45.269  1.00 98.23           N  
ATOM    686  CA  GLY J  87      78.200   5.814  44.383  1.00 98.27           C  
ATOM    687  C   GLY J  87      79.136   6.823  45.014  1.00 98.60           C  
ATOM    688  O   GLY J  87      79.689   7.669  44.305  1.00 98.39           O  
ATOM    689  N   LEU J  88      79.324   6.765  46.330  1.00 98.78           N  
ATOM    690  CA  LEU J  88      80.187   7.700  47.051  1.00 98.88           C  
ATOM    691  C   LEU J  88      81.485   7.075  47.544  1.00 98.94           C  
ATOM    692  O   LEU J  88      82.407   7.801  47.934  1.00 98.95           O  
ATOM    693  CB  LEU J  88      79.436   8.295  48.247  1.00 98.86           C  
ATOM    694  CG  LEU J  88      78.183   9.103  47.921  1.00 98.75           C  
ATOM    695  CD1 LEU J  88      77.544   9.615  49.205  1.00 98.57           C  
ATOM    696  CD2 LEU J  88      78.504  10.262  46.987  1.00 98.46           C  
ATOM    697  N   VAL J  89      81.576   5.758  47.554  1.00 98.95           N  
ATOM    698  CA  VAL J  89      82.718   5.091  48.178  1.00 98.97           C  
ATOM    699  C   VAL J  89      84.031   5.405  47.455  1.00 98.98           C  
ATOM    700  O   VAL J  89      85.037   5.734  48.091  1.00 98.98           O  
ATOM    701  CB  VAL J  89      82.467   3.574  48.278  1.00 98.97           C  
ATOM    702  CG1 VAL J  89      83.725   2.829  48.710  1.00 98.90           C  
ATOM    703  CG2 VAL J  89      81.319   3.305  49.245  1.00 98.92           C  
ATOM    704  N   LYS J  90      84.038   5.316  46.123  1.00 98.97           N  
ATOM    705  CA  LYS J  90      85.297   5.530  45.409  1.00 98.98           C  
ATOM    706  C   LYS J  90      85.820   6.947  45.612  1.00 98.99           C  
ATOM    707  O   LYS J  90      87.015   7.145  45.861  1.00 98.97           O  
ATOM    708  CB  LYS J  90      85.149   5.209  43.920  1.00 98.96           C  
ATOM    709  CG  LYS J  90      86.455   5.386  43.153  1.00 98.67           C  
ATOM    710  CD  LYS J  90      86.364   4.897  41.717  1.00 98.02           C  
ATOM    711  CE  LYS J  90      87.686   5.119  40.994  1.00 96.24           C  
ATOM    712  NZ  LYS J  90      87.658   4.567  39.614  1.00 92.04           N  
ATOM    713  N   GLY J  91      84.941   7.943  45.502  1.00 98.98           N  
ATOM    714  CA  GLY J  91      85.377   9.316  45.693  1.00 98.98           C  
ATOM    715  C   GLY J  91      85.892   9.588  47.092  1.00 98.99           C  
ATOM    716  O   GLY J  91      86.841  10.360  47.278  1.00 98.97           O  
ATOM    717  N   ALA J  92      85.273   8.962  48.095  1.00 98.99           N  
ATOM    718  CA  ALA J  92      85.762   9.110  49.463  1.00 98.99           C  
ATOM    719  C   ALA J  92      87.172   8.552  49.594  1.00 99.00           C  
ATOM    720  O   ALA J  92      88.050   9.175  50.204  1.00 98.99           O  
ATOM    721  CB  ALA J  92      84.811   8.422  50.435  1.00 98.98           C  
ATOM    722  N   CYS J  93      87.398   7.382  49.019  1.00 99.00           N  
ATOM    723  CA  CYS J  93      88.729   6.782  49.043  1.00 99.00           C  
ATOM    724  C   CYS J  93      89.734   7.656  48.296  1.00 99.00           C  
ATOM    725  O   CYS J  93      90.859   7.873  48.766  1.00 98.99           O  
ATOM    726  CB  CYS J  93      88.657   5.379  48.445  1.00 98.99           C  
ATOM    727  SG  CYS J  93      90.211   4.471  48.494  1.00 98.97           S  
ATOM    728  N   GLN J  94      89.325   8.177  47.135  1.00 98.99           N  
ATOM    729  CA  GLN J  94      90.225   9.018  46.349  1.00 98.99           C  
ATOM    730  C   GLN J  94      90.594  10.308  47.079  1.00 98.99           C  
ATOM    731  O   GLN J  94      91.727  10.781  46.970  1.00 98.98           O  
ATOM    732  CB  GLN J  94      89.605   9.326  44.991  1.00 98.97           C  
ATOM    733  CG  GLN J  94      89.551   8.115  44.074  1.00 97.12           C  
ATOM    734  CD  GLN J  94      88.810   8.405  42.792  1.00 93.81           C  
ATOM    735  OE1 GLN J  94      87.730   9.003  42.808  1.00 89.02           O  
ATOM    736  NE2 GLN J  94      89.376   7.992  41.668  1.00 87.25           N  
ATOM    737  N   LYS J  95      89.644  10.899  47.820  1.00 98.99           N  
ATOM    738  CA  LYS J  95      89.959  12.094  48.605  1.00 98.99           C  
ATOM    739  C   LYS J  95      91.008  11.775  49.665  1.00 98.99           C  
ATOM    740  O   LYS J  95      91.968  12.537  49.855  1.00 98.98           O  
ATOM    741  CB  LYS J  95      88.684  12.662  49.229  1.00 98.97           C  
ATOM    742  CG  LYS J  95      88.899  13.763  50.274  1.00 98.68           C  
ATOM    743  CD  LYS J  95      89.627  14.992  49.744  1.00 98.23           C  
ATOM    744  CE  LYS J  95      89.666  16.068  50.822  0.99 96.93           C  
ATOM    745  NZ  LYS J  95      90.567  17.193  50.464  0.99 94.00           N  
ATOM    746  N   THR J  96      90.844  10.654  50.357  1.00 98.99           N  
ATOM    747  CA  THR J  96      91.840  10.234  51.336  1.00 99.00           C  
ATOM    748  C   THR J  96      93.203  10.004  50.677  1.00 99.00           C  
ATOM    749  O   THR J  96      94.234  10.454  51.194  1.00 98.99           O  
ATOM    750  CB  THR J  96      91.330   8.993  52.089  1.00 98.99           C  
ATOM    751  OG1 THR J  96      90.467   9.438  53.145  1.00 98.94           O  
ATOM    752  CG2 THR J  96      92.467   8.171  52.673  1.00 98.96           C  
ATOM    753  N   LEU J  97      93.220   9.318  49.535  1.00 99.00           N  
ATOM    754  CA  LEU J  97      94.489   9.103  48.843  1.00 99.00           C  
ATOM    755  C   LEU J  97      95.148  10.425  48.459  1.00 98.99           C  
ATOM    756  O   LEU J  97      96.360  10.595  48.620  1.00 98.98           O  
ATOM    757  CB  LEU J  97      94.277   8.241  47.597  1.00 98.99           C  
ATOM    758  CG  LEU J  97      94.000   6.766  47.871  1.00 98.96           C  
ATOM    759  CD1 LEU J  97      93.514   6.084  46.598  1.00 98.95           C  
ATOM    760  CD2 LEU J  97      95.249   6.067  48.404  1.00 98.94           C  
ATOM    761  N   SER J  98      94.351  11.369  47.949  1.00 98.99           N  
ATOM    762  CA  SER J  98      94.889  12.670  47.572  1.00 98.99           C  
ATOM    763  C   SER J  98      95.469  13.395  48.784  1.00 98.99           C  
ATOM    764  O   SER J  98      96.576  13.946  48.724  1.00 98.93           O  
ATOM    765  CB  SER J  98      93.794  13.508  46.911  1.00 98.94           C  
ATOM    766  OG  SER J  98      94.285  14.775  46.528  1.00 89.87           O  
ATOM    767  N   ASP J  99      94.728  13.398  49.899  1.00 98.99           N  
ATOM    768  CA  ASP J  99      95.202  14.070  51.109  1.00 98.98           C  
ATOM    769  C   ASP J  99      96.488  13.441  51.631  1.00 98.98           C  
ATOM    770  O   ASP J  99      97.415  14.150  52.035  1.00 98.95           O  
ATOM    771  CB  ASP J  99      94.127  14.016  52.197  1.00 98.97           C  
ATOM    772  CG  ASP J  99      92.949  14.932  51.932  1.00 98.88           C  
ATOM    773  OD1 ASP J  99      93.041  15.809  51.045  1.00 98.47           O  
ATOM    774  OD2 ASP J  99      91.931  14.782  52.640  1.00 98.43           O  
ATOM    775  N   LEU J 100      96.542  12.116  51.646  1.00 98.99           N  
ATOM    776  CA  LEU J 100      97.713  11.393  52.138  1.00 98.99           C  
ATOM    777  C   LEU J 100      98.867  11.374  51.137  1.00 98.98           C  
ATOM    778  O   LEU J 100      99.979  10.973  51.494  1.00 98.95           O  
ATOM    779  CB  LEU J 100      97.322   9.962  52.516  1.00 98.99           C  
ATOM    780  CG  LEU J 100      96.406   9.829  53.735  1.00 98.97           C  
ATOM    781  CD1 LEU J 100      95.931   8.386  53.881  1.00 98.97           C  
ATOM    782  CD2 LEU J 100      97.120  10.271  55.010  1.00 98.97           C  
ATOM    783  N   LYS J 101      98.603  11.797  49.904  1.00 98.91           N  
ATOM    784  CA  LYS J 101      99.598  11.844  48.834  1.00 98.79           C  
ATOM    785  C   LYS J 101     100.123  10.458  48.486  1.00 98.70           C  
ATOM    786  O   LYS J 101     101.324  10.247  48.291  1.00 97.95           O  
ATOM    787  CB  LYS J 101     100.700  12.850  49.163  1.00 98.47           C  
ATOM    788  CG  LYS J 101     100.140  14.277  49.128  1.00 97.07           C  
ATOM    789  CD  LYS J 101     100.956  15.269  49.936  1.00 95.61           C  
ATOM    790  CE  LYS J 101     100.579  15.242  51.409  1.00 95.34           C  
ATOM    791  NZ  LYS J 101      99.242  15.884  51.688  0.99 93.58           N  
ATOM    792  N   LEU J 102      99.183   9.524  48.387  1.00 98.95           N  
ATOM    793  CA  LEU J 102      99.464   8.130  48.058  1.00 98.96           C  
ATOM    794  C   LEU J 102      98.716   7.725  46.800  1.00 98.95           C  
ATOM    795  O   LEU J 102      97.697   8.327  46.451  1.00 98.90           O  
ATOM    796  CB  LEU J 102      99.000   7.221  49.201  1.00 98.94           C  
ATOM    797  CG  LEU J 102      99.636   7.462  50.564  1.00 98.85           C  
ATOM    798  CD1 LEU J 102      98.975   6.561  51.601  1.00 98.75           C  
ATOM    799  CD2 LEU J 102     101.136   7.224  50.510  1.00 98.70           C  
ATOM    800  N   ASP J 103      99.184   6.675  46.145  1.00 98.90           N  
ATOM    801  CA  ASP J 103      98.423   6.089  45.045  1.00 98.87           C  
ATOM    802  C   ASP J 103      97.731   4.784  45.423  1.00 98.94           C  
ATOM    803  O   ASP J 103      96.986   4.241  44.601  1.00 98.86           O  
ATOM    804  CB  ASP J 103      99.260   5.954  43.765  1.00 98.34           C  
ATOM    805  CG  ASP J 103     100.478   5.081  43.912  1.00 91.94           C  
ATOM    806  OD1 ASP J 103     100.620   4.393  44.944  1.00 86.74           O  
ATOM    807  OD2 ASP J 103     101.300   5.085  42.974  1.00 89.65           O  
ATOM    808  N   TYR J 104      97.937   4.300  46.647  1.00 98.98           N  
ATOM    809  CA  TYR J 104      97.171   3.185  47.187  1.00 98.98           C  
ATOM    810  C   TYR J 104      97.217   3.233  48.709  1.00 98.99           C  
ATOM    811  O   TYR J 104      98.141   3.804  49.295  1.00 98.98           O  
ATOM    812  CB  TYR J 104      97.681   1.820  46.679  1.00 98.97           C  
ATOM    813  CG  TYR J 104      99.043   1.399  47.199  1.00 98.96           C  
ATOM    814  CD1 TYR J 104      99.159   0.662  48.371  1.00 98.91           C  
ATOM    815  CD2 TYR J 104     100.207   1.732  46.519  1.00 98.90           C  
ATOM    816  CE1 TYR J 104     100.400   0.270  48.857  1.00 98.86           C  
ATOM    817  CE2 TYR J 104     101.452   1.346  46.999  1.00 98.85           C  
ATOM    818  CZ  TYR J 104     101.543   0.617  48.167  1.00 98.87           C  
ATOM    819  OH  TYR J 104     102.774   0.235  48.649  1.00 98.71           O  
ATOM    820  N   LEU J 105      96.205   2.634  49.330  1.00 98.99           N  
ATOM    821  CA  LEU J 105      96.202   2.354  50.764  1.00 98.99           C  
ATOM    822  C   LEU J 105      96.531   0.888  50.987  1.00 98.99           C  
ATOM    823  O   LEU J 105      96.113   0.018  50.215  1.00 98.99           O  
ATOM    824  CB  LEU J 105      94.831   2.635  51.380  1.00 98.99           C  
ATOM    825  CG  LEU J 105      94.364   4.082  51.374  1.00 98.97           C  
ATOM    826  CD1 LEU J 105      92.896   4.147  51.793  1.00 98.96           C  
ATOM    827  CD2 LEU J 105      95.217   4.929  52.305  1.00 98.94           C  
ATOM    828  N   ASP J 106      97.232   0.605  52.081  1.00 98.99           N  
ATOM    829  CA  ASP J 106      97.453  -0.788  52.450  1.00 98.99           C  
ATOM    830  C   ASP J 106      96.191  -1.440  52.994  1.00 98.99           C  
ATOM    831  O   ASP J 106      95.976  -2.641  52.795  1.00 98.97           O  
ATOM    832  CB  ASP J 106      98.599  -0.867  53.446  1.00 98.99           C  
ATOM    833  CG  ASP J 106      99.882  -0.431  52.790  1.00 98.98           C  
ATOM    834  OD1 ASP J 106     100.469  -1.260  52.063  1.00 98.82           O  
ATOM    835  OD2 ASP J 106     100.251   0.761  52.922  1.00 98.83           O  
ATOM    836  N   LEU J 107      95.368  -0.649  53.665  1.00 99.00           N  
ATOM    837  CA  LEU J 107      94.134  -1.160  54.257  1.00 99.00           C  
ATOM    838  C   LEU J 107      93.127  -0.027  54.339  1.00 99.00           C  
ATOM    839  O   LEU J 107      93.465   1.078  54.771  1.00 99.00           O  
ATOM    840  CB  LEU J 107      94.429  -1.713  55.655  1.00 99.00           C  
ATOM    841  CG  LEU J 107      93.255  -2.228  56.484  1.00 98.99           C  
ATOM    842  CD1 LEU J 107      92.599  -3.446  55.843  1.00 98.98           C  
ATOM    843  CD2 LEU J 107      93.748  -2.576  57.891  1.00 98.98           C  
ATOM    844  N   TYR J 108      91.892  -0.302  53.924  1.00 99.00           N  
ATOM    845  CA  TYR J 108      90.798   0.664  54.019  1.00 99.00           C  
ATOM    846  C   TYR J 108      89.653  -0.015  54.756  1.00 99.00           C  
ATOM    847  O   TYR J 108      89.241  -1.119  54.387  1.00 98.99           O  
ATOM    848  CB  TYR J 108      90.370   1.124  52.620  1.00 99.00           C  
ATOM    849  CG  TYR J 108      89.523   2.379  52.531  1.00 99.00           C  
ATOM    850  CD1 TYR J 108      89.872   3.541  53.209  1.00 98.99           C  
ATOM    851  CD2 TYR J 108      88.407   2.417  51.703  1.00 98.99           C  
ATOM    852  CE1 TYR J 108      89.125   4.706  53.072  1.00 98.99           C  
ATOM    853  CE2 TYR J 108      87.652   3.580  51.554  1.00 98.99           C  
ATOM    854  CZ  TYR J 108      88.017   4.721  52.242  1.00 98.99           C  
ATOM    855  OH  TYR J 108      87.276   5.871  52.096  1.00 98.98           O  
ATOM    856  N   LEU J 109      89.162   0.644  55.803  1.00 99.00           N  
ATOM    857  CA  LEU J 109      88.143   0.077  56.683  1.00 99.00           C  
ATOM    858  C   LEU J 109      86.816   0.808  56.547  1.00 99.00           C  
ATOM    859  O   LEU J 109      86.790   2.033  56.390  1.00 98.99           O  
ATOM    860  CB  LEU J 109      88.580   0.189  58.144  1.00 99.00           C  
ATOM    861  CG  LEU J 109      89.948  -0.381  58.512  1.00 98.99           C  
ATOM    862  CD1 LEU J 109      90.249  -0.111  59.986  1.00 98.98           C  
ATOM    863  CD2 LEU J 109      90.017  -1.870  58.215  1.00 98.97           C  
ATOM    864  N   ILE J 110      85.717   0.086  56.670  1.00 98.99           N  
ATOM    865  CA  ILE J 110      84.432   0.736  56.956  1.00 98.99           C  
ATOM    866  C   ILE J 110      84.506   1.180  58.419  1.00 98.99           C  
ATOM    867  O   ILE J 110      84.613   0.344  59.322  1.00 98.99           O  
ATOM    868  CB  ILE J 110      83.236  -0.202  56.718  1.00 98.99           C  
ATOM    869  CG1 ILE J 110      83.217  -0.730  55.277  1.00 98.94           C  
ATOM    870  CG2 ILE J 110      81.937   0.542  57.039  1.00 98.94           C  
ATOM    871  CD1 ILE J 110      82.073  -1.712  54.994  1.00 98.81           C  
ATOM    872  N   HIS J 111      84.464   2.488  58.660  1.00 98.98           N  
ATOM    873  CA  HIS J 111      84.815   3.026  59.973  1.00 98.98           C  
ATOM    874  C   HIS J 111      83.838   2.592  61.065  1.00 98.98           C  
ATOM    875  O   HIS J 111      84.239   2.286  62.191  1.00 98.97           O  
ATOM    876  CB  HIS J 111      84.885   4.552  59.869  1.00 98.99           C  
ATOM    877  CG  HIS J 111      85.690   5.222  60.931  1.00 98.99           C  
ATOM    878  ND1 HIS J 111      86.355   6.414  60.699  1.00 98.58           N  
ATOM    879  CD2 HIS J 111      85.940   4.886  62.216  1.00 98.59           C  
ATOM    880  CE1 HIS J 111      86.974   6.780  61.809  1.00 98.44           C  
ATOM    881  NE2 HIS J 111      86.743   5.874  62.743  1.00 98.63           N  
ATOM    882  N   TRP J 112      82.549   2.599  60.729  1.00 98.96           N  
ATOM    883  CA  TRP J 112      81.471   2.143  61.604  1.00 98.95           C  
ATOM    884  C   TRP J 112      80.459   1.412  60.740  1.00 98.94           C  
ATOM    885  O   TRP J 112      80.332   1.715  59.550  1.00 98.92           O  
ATOM    886  CB  TRP J 112      80.786   3.335  62.304  1.00 98.94           C  
ATOM    887  CG  TRP J 112      81.659   3.988  63.325  1.00 98.93           C  
ATOM    888  CD1 TRP J 112      82.615   4.945  63.110  1.00 98.88           C  
ATOM    889  CD2 TRP J 112      81.695   3.684  64.721  1.00 98.93           C  
ATOM    890  NE1 TRP J 112      83.244   5.247  64.297  1.00 98.85           N  
ATOM    891  CE2 TRP J 112      82.701   4.491  65.301  1.00 98.89           C  
ATOM    892  CE3 TRP J 112      80.977   2.804  65.546  1.00 98.87           C  
ATOM    893  CZ2 TRP J 112      83.009   4.434  66.661  1.00 98.80           C  
ATOM    894  CZ3 TRP J 112      81.277   2.751  66.899  1.00 98.80           C  
ATOM    895  CH2 TRP J 112      82.288   3.561  67.440  1.00 98.77           C  
ATOM    896  N   PRO J 113      79.706   0.475  61.315  1.00 98.95           N  
ATOM    897  CA  PRO J 113      78.680  -0.208  60.513  1.00 98.92           C  
ATOM    898  C   PRO J 113      77.492   0.679  60.159  1.00 98.86           C  
ATOM    899  O   PRO J 113      76.687   0.313  59.295  1.00 98.76           O  
ATOM    900  CB  PRO J 113      78.253  -1.369  61.418  1.00 98.89           C  
ATOM    901  CG  PRO J 113      78.572  -0.909  62.802  1.00 98.82           C  
ATOM    902  CD  PRO J 113      79.818  -0.072  62.674  1.00 98.93           C  
ATOM    903  N   THR J 114      77.389   1.839  60.789  1.00 98.85           N  
ATOM    904  CA  THR J 114      76.258   2.747  60.663  1.00 98.84           C  
ATOM    905  C   THR J 114      76.442   3.726  59.506  1.00 98.88           C  
ATOM    906  O   THR J 114      77.325   4.581  59.542  1.00 98.84           O  
ATOM    907  CB  THR J 114      76.125   3.546  61.964  1.00 98.68           C  
ATOM    908  OG1 THR J 114      77.416   4.067  62.306  1.00 97.64           O  
ATOM    909  CG2 THR J 114      75.645   2.660  63.102  1.00 97.43           C  
ATOM    910  N   GLY J 115      75.606   3.620  58.495  1.00 98.87           N  
ATOM    911  CA  GLY J 115      75.587   4.595  57.413  1.00 98.90           C  
ATOM    912  C   GLY J 115      74.719   5.792  57.762  1.00 98.90           C  
ATOM    913  O   GLY J 115      73.624   5.636  58.308  1.00 98.86           O  
ATOM    914  N   PHE J 116      75.209   6.995  57.438  1.00 98.88           N  
ATOM    915  CA  PHE J 116      74.486   8.242  57.697  1.00 98.89           C  
ATOM    916  C   PHE J 116      74.114   8.918  56.383  1.00 98.85           C  
ATOM    917  O   PHE J 116      74.768   8.717  55.353  1.00 98.77           O  
ATOM    918  CB  PHE J 116      75.334   9.243  58.491  1.00 98.88           C  
ATOM    919  CG  PHE J 116      75.858   8.785  59.826  1.00 98.88           C  
ATOM    920  CD1 PHE J 116      75.308   7.725  60.531  1.00 98.79           C  
ATOM    921  CD2 PHE J 116      76.921   9.470  60.393  1.00 98.80           C  
ATOM    922  CE1 PHE J 116      75.820   7.351  61.770  1.00 98.73           C  
ATOM    923  CE2 PHE J 116      77.434   9.108  61.629  1.00 98.71           C  
ATOM    924  CZ  PHE J 116      76.887   8.046  62.314  1.00 98.73           C  
ATOM    925  N   LYS J 117      73.091   9.791  56.433  1.00 98.85           N  
ATOM    926  CA  LYS J 117      72.677  10.572  55.266  1.00 98.85           C  
ATOM    927  C   LYS J 117      73.876  11.324  54.682  1.00 98.88           C  
ATOM    928  O   LYS J 117      74.610  11.992  55.419  1.00 98.82           O  
ATOM    929  CB  LYS J 117      71.595  11.578  55.664  1.00 98.73           C  
ATOM    930  CG  LYS J 117      71.083  12.425  54.509  0.99 97.90           C  
ATOM    931  CD  LYS J 117      70.056  13.476  54.957  0.99 95.54           C  
ATOM    932  CE  LYS J 117      70.666  14.574  55.798  0.98 90.34           C  
ATOM    933  NZ  LYS J 117      71.699  15.355  55.061  0.98 81.94           N  
ATOM    934  N   PRO J 118      74.071  11.255  53.364  1.00 98.83           N  
ATOM    935  CA  PRO J 118      75.218  11.959  52.781  1.00 98.80           C  
ATOM    936  C   PRO J 118      75.049  13.473  52.808  1.00 98.80           C  
ATOM    937  O   PRO J 118      73.930  13.991  52.789  1.00 98.65           O  
ATOM    938  CB  PRO J 118      75.259  11.436  51.341  1.00 98.61           C  
ATOM    939  CG  PRO J 118      73.873  10.986  51.057  1.00 97.62           C  
ATOM    940  CD  PRO J 118      73.319  10.477  52.359  1.00 98.60           C  
ATOM    941  N   GLY J 119      76.168  14.165  52.838  1.00 98.69           N  
ATOM    942  CA  GLY J 119      76.191  15.607  52.861  1.00 98.64           C  
ATOM    943  C   GLY J 119      77.452  16.098  53.530  1.00 98.70           C  
ATOM    944  O   GLY J 119      78.350  15.320  53.850  1.00 98.47           O  
ATOM    945  N   LYS J 120      77.514  17.417  53.758  1.00 98.53           N  
ATOM    946  CA  LYS J 120      78.719  18.028  54.306  1.00 98.47           C  
ATOM    947  C   LYS J 120      78.942  17.706  55.782  1.00 98.64           C  
ATOM    948  O   LYS J 120      80.091  17.676  56.238  1.00 98.39           O  
ATOM    949  CB  LYS J 120      78.669  19.544  54.123  1.00 97.93           C  
ATOM    950  CG  LYS J 120      78.778  20.000  52.676  0.94 90.09           C  
ATOM    951  CD  LYS J 120      78.643  21.510  52.567  0.91 84.65           C  
ATOM    952  CE  LYS J 120      78.755  21.983  51.124  0.90 75.78           C  
ATOM    953  NZ  LYS J 120      80.152  21.943  50.627  0.90 64.14           N  
ATOM    954  N   GLU J 121      77.863  17.492  56.536  1.00 98.62           N  
ATOM    955  CA  GLU J 121      77.966  17.257  57.970  1.00 98.61           C  
ATOM    956  C   GLU J 121      78.360  15.812  58.256  1.00 98.79           C  
ATOM    957  O   GLU J 121      77.723  14.881  57.757  1.00 98.71           O  
ATOM    958  CB  GLU J 121      76.636  17.569  58.654  1.00 98.07           C  
ATOM    959  CG  GLU J 121      76.196  19.016  58.537  0.99 91.61           C  
ATOM    960  CD  GLU J 121      77.042  19.957  59.369  0.98 86.90           C  
ATOM    961  OE1 GLU J 121      77.547  19.532  60.428  0.98 80.61           O  
ATOM    962  OE2 GLU J 121      77.193  21.125  58.958  0.98 81.14           O  
ATOM    963  N   PHE J 122      79.375  15.623  59.099  1.00 98.79           N  
ATOM    964  CA  PHE J 122      79.799  14.271  59.448  1.00 98.87           C  
ATOM    965  C   PHE J 122      78.772  13.528  60.294  1.00 98.88           C  
ATOM    966  O   PHE J 122      78.705  12.297  60.224  1.00 98.84           O  
ATOM    967  CB  PHE J 122      81.138  14.294  60.193  1.00 98.85           C  
ATOM    968  CG  PHE J 122      82.334  14.621  59.337  1.00 98.81           C  
ATOM    969  CD1 PHE J 122      82.431  14.185  58.025  1.00 98.52           C  
ATOM    970  CD2 PHE J 122      83.388  15.340  59.868  1.00 98.50           C  
ATOM    971  CE1 PHE J 122      83.553  14.473  57.256  1.00 98.25           C  
ATOM    972  CE2 PHE J 122      84.514  15.630  59.111  1.00 98.19           C  
ATOM    973  CZ  PHE J 122      84.593  15.198  57.803  1.00 98.35           C  
ATOM    974  N   PHE J 123      78.001  14.253  61.111  1.00 98.63           N  
ATOM    975  CA  PHE J 123      76.920  13.690  61.923  1.00 98.55           C  
ATOM    976  C   PHE J 123      75.628  14.447  61.618  1.00 98.58           C  
ATOM    977  O   PHE J 123      75.238  15.338  62.380  1.00 98.37           O  
ATOM    978  CB  PHE J 123      77.233  13.795  63.418  1.00 98.20           C  
ATOM    979  CG  PHE J 123      78.217  12.785  63.926  1.00 97.50           C  
ATOM    980  CD1 PHE J 123      77.787  11.555  64.396  1.00 95.75           C  
ATOM    981  CD2 PHE J 123      79.568  13.068  63.951  1.00 95.85           C  
ATOM    982  CE1 PHE J 123      78.687  10.624  64.889  1.00 94.79           C  
ATOM    983  CE2 PHE J 123      80.477  12.139  64.438  1.00 94.46           C  
ATOM    984  CZ  PHE J 123      80.034  10.919  64.909  1.00 93.97           C  
ATOM    985  N   PRO J 124      74.953  14.138  60.510  1.00 98.70           N  
ATOM    986  CA  PRO J 124      73.696  14.825  60.203  1.00 98.74           C  
ATOM    987  C   PRO J 124      72.634  14.444  61.221  1.00 98.72           C  
ATOM    988  O   PRO J 124      72.369  13.261  61.437  1.00 98.56           O  
ATOM    989  CB  PRO J 124      73.350  14.305  58.804  1.00 98.66           C  
ATOM    990  CG  PRO J 124      73.996  12.953  58.743  1.00 98.35           C  
ATOM    991  CD  PRO J 124      75.277  13.087  59.522  1.00 98.71           C  
ATOM    992  N   LEU J 125      72.032  15.444  61.856  1.00 98.28           N  
ATOM    993  CA  LEU J 125      71.055  15.211  62.914  1.00 98.14           C  
ATOM    994  C   LEU J 125      69.676  15.693  62.510  1.00 98.23           C  
ATOM    995  O   LEU J 125      69.540  16.665  61.767  1.00 97.96           O  
ATOM    996  CB  LEU J 125      71.466  15.934  64.199  1.00 97.60           C  
ATOM    997  CG  LEU J 125      72.829  15.584  64.784  0.99 96.67           C  
ATOM    998  CD1 LEU J 125      73.066  16.393  66.053  0.99 95.56           C  
ATOM    999  CD2 LEU J 125      72.947  14.094  65.067  0.99 95.11           C  
ATOM   1000  N   ASP J 126      68.656  15.036  63.033  1.00 98.01           N  
ATOM   1001  CA  ASP J 126      67.302  15.548  62.921  1.00 97.93           C  
ATOM   1002  C   ASP J 126      67.061  16.584  64.019  1.00 97.80           C  
ATOM   1003  O   ASP J 126      67.947  16.879  64.829  1.00 97.18           O  
ATOM   1004  CB  ASP J 126      66.266  14.413  62.917  1.00 97.63           C  
ATOM   1005  CG  ASP J 126      66.185  13.636  64.218  0.99 97.19           C  
ATOM   1006  OD1 ASP J 126      66.605  14.148  65.276  0.99 95.81           O  
ATOM   1007  OD2 ASP J 126      65.660  12.503  64.181  0.99 94.81           O  
ATOM   1008  N   GLU J 127      65.841  17.151  64.049  0.98 97.19           N  
ATOM   1009  CA  GLU J 127      65.569  18.225  65.006  0.98 96.96           C  
ATOM   1010  C   GLU J 127      65.517  17.742  66.453  0.98 96.64           C  
ATOM   1011  O   GLU J 127      65.500  18.564  67.371  0.98 94.46           O  
ATOM   1012  CB  GLU J 127      64.286  18.961  64.630  0.98 96.04           C  
ATOM   1013  CG  GLU J 127      64.452  19.829  63.394  0.88 87.48           C  
ATOM   1014  CD  GLU J 127      63.243  20.694  63.117  0.87 80.62           C  
ATOM   1015  OE1 GLU J 127      63.021  21.659  63.874  0.87 74.61           O  
ATOM   1016  OE2 GLU J 127      62.516  20.403  62.148  0.87 75.73           O  
ATOM   1017  N   SER J 128      65.512  16.432  66.674  0.99 96.67           N  
ATOM   1018  CA  SER J 128      65.542  15.853  68.017  1.00 95.92           C  
ATOM   1019  C   SER J 128      66.937  15.400  68.436  0.99 95.91           C  
ATOM   1020  O   SER J 128      67.100  14.852  69.531  0.99 93.94           O  
ATOM   1021  CB  SER J 128      64.567  14.682  68.109  0.99 94.22           C  
ATOM   1022  OG  SER J 128      63.238  15.117  67.872  0.97 86.51           O  
ATOM   1023  N   GLY J 129      67.949  15.589  67.581  0.99 96.26           N  
ATOM   1024  CA  GLY J 129      69.312  15.220  67.918  0.99 96.22           C  
ATOM   1025  C   GLY J 129      69.701  13.792  67.607  0.99 96.91           C  
ATOM   1026  O   GLY J 129      70.770  13.340  68.032  0.99 96.11           O  
ATOM   1027  N   ASN J 130      68.857  13.076  66.871  1.00 97.36           N  
ATOM   1028  CA  ASN J 130      69.184  11.719  66.437  1.00 97.68           C  
ATOM   1029  C   ASN J 130      69.880  11.767  65.085  1.00 98.22           C  
ATOM   1030  O   ASN J 130      69.487  12.541  64.212  1.00 98.07           O  
ATOM   1031  CB  ASN J 130      67.918  10.873  66.309  1.00 96.76           C  
ATOM   1032  CG  ASN J 130      67.115  10.829  67.585  0.99 93.53           C  
ATOM   1033  OD1 ASN J 130      67.625  10.443  68.633  0.99 86.52           O  
ATOM   1034  ND2 ASN J 130      65.853  11.225  67.497  0.99 84.12           N  
ATOM   1035  N   VAL J 131      70.894  10.928  64.899  1.00 98.30           N  
ATOM   1036  CA  VAL J 131      71.560  10.881  63.601  1.00 98.55           C  
ATOM   1037  C   VAL J 131      70.567  10.433  62.526  1.00 98.65           C  
ATOM   1038  O   VAL J 131      69.680   9.611  62.777  1.00 98.60           O  
ATOM   1039  CB  VAL J 131      72.810   9.978  63.639  1.00 98.34           C  
ATOM   1040  CG1 VAL J 131      72.438   8.492  63.649  1.00 96.11           C  
ATOM   1041  CG2 VAL J 131      73.730  10.305  62.471  1.00 95.86           C  
ATOM   1042  N   VAL J 132      70.707  11.005  61.327  1.00 98.81           N  
ATOM   1043  CA  VAL J 132      69.857  10.634  60.198  1.00 98.86           C  
ATOM   1044  C   VAL J 132      70.537   9.498  59.438  1.00 98.88           C  
ATOM   1045  O   VAL J 132      71.636   9.683  58.902  1.00 98.84           O  
ATOM   1046  CB  VAL J 132      69.596  11.830  59.266  1.00 98.80           C  
ATOM   1047  CG1 VAL J 132      68.655  11.421  58.136  1.00 98.53           C  
ATOM   1048  CG2 VAL J 132      69.011  13.003  60.051  1.00 98.55           C  
ATOM   1049  N   PRO J 133      69.923   8.322  59.379  1.00 98.72           N  
ATOM   1050  CA  PRO J 133      70.581   7.193  58.717  1.00 98.68           C  
ATOM   1051  C   PRO J 133      70.595   7.293  57.200  1.00 98.66           C  
ATOM   1052  O   PRO J 133      69.797   8.013  56.593  1.00 98.48           O  
ATOM   1053  CB  PRO J 133      69.739   5.982  59.141  1.00 98.42           C  
ATOM   1054  CG  PRO J 133      68.876   6.456  60.258  1.00 97.22           C  
ATOM   1055  CD  PRO J 133      68.684   7.917  60.052  1.00 98.35           C  
ATOM   1056  N   SER J 134      71.496   6.545  56.603  1.00 98.19           N  
ATOM   1057  CA  SER J 134      71.451   6.211  55.189  1.00 97.77           C  
ATOM   1058  C   SER J 134      70.589   4.967  54.998  1.00 97.69           C  
ATOM   1059  O   SER J 134      70.491   4.125  55.896  1.00 96.53           O  
ATOM   1060  CB  SER J 134      72.861   5.933  54.678  1.00 95.98           C  
ATOM   1061  OG  SER J 134      72.841   5.350  53.387  1.00 89.51           O  
ATOM   1062  N   ASP J 135      69.999   4.835  53.806  1.00 96.40           N  
ATOM   1063  CA  ASP J 135      69.221   3.634  53.493  1.00 95.42           C  
ATOM   1064  C   ASP J 135      70.066   2.522  52.870  1.00 95.35           C  
ATOM   1065  O   ASP J 135      69.516   1.517  52.411  1.00 91.24           O  
ATOM   1066  CB  ASP J 135      68.028   3.975  52.591  1.00 92.32           C  
ATOM   1067  CG  ASP J 135      68.431   4.527  51.235  0.98 82.96           C  
ATOM   1068  OD1 ASP J 135      69.641   4.675  50.968  0.97 76.96           O  
ATOM   1069  OD2 ASP J 135      67.520   4.824  50.436  0.97 77.71           O  
ATOM   1070  N   THR J 136      71.376   2.668  52.858  1.00 94.96           N  
ATOM   1071  CA  THR J 136      72.248   1.610  52.355  1.00 94.53           C  
ATOM   1072  C   THR J 136      72.571   0.613  53.459  1.00 94.95           C  
ATOM   1073  O   THR J 136      72.628   0.960  54.642  1.00 93.24           O  
ATOM   1074  CB  THR J 136      73.543   2.183  51.772  1.00 91.59           C  
ATOM   1075  OG1 THR J 136      74.227   2.941  52.773  1.00 85.01           O  
ATOM   1076  CG2 THR J 136      73.230   3.068  50.574  1.00 82.95           C  
ATOM   1077  N   ASN J 137      72.792  -0.629  53.063  1.00 95.53           N  
ATOM   1078  CA  ASN J 137      73.117  -1.682  54.015  1.00 95.99           C  
ATOM   1079  C   ASN J 137      74.592  -2.034  53.928  1.00 97.51           C  
ATOM   1080  O   ASN J 137      75.267  -1.732  52.942  1.00 97.25           O  
ATOM   1081  CB  ASN J 137      72.230  -2.912  53.793  1.00 92.83           C  
ATOM   1082  CG  ASN J 137      72.441  -3.555  52.448  1.00 91.00           C  
ATOM   1083  OD1 ASN J 137      73.478  -4.164  52.209  1.00 86.11           O  
ATOM   1084  ND2 ASN J 137      71.461  -3.432  51.566  1.00 84.17           N  
ATOM   1085  N   ILE J 138      75.089  -2.686  54.980  1.00 96.98           N  
ATOM   1086  CA  ILE J 138      76.522  -2.949  55.051  1.00 97.26           C  
ATOM   1087  C   ILE J 138      76.987  -3.913  53.966  1.00 98.12           C  
ATOM   1088  O   ILE J 138      78.152  -3.859  53.564  1.00 98.08           O  
ATOM   1089  CB  ILE J 138      76.961  -3.421  56.456  1.00 95.41           C  
ATOM   1090  CG1 ILE J 138      76.291  -4.737  56.862  1.00 86.10           C  
ATOM   1091  CG2 ILE J 138      76.698  -2.329  57.489  1.00 84.83           C  
ATOM   1092  CD1 ILE J 138      76.781  -5.266  58.209  1.00 81.45           C  
ATOM   1093  N   LEU J 139      76.119  -4.774  53.463  1.00 98.57           N  
ATOM   1094  CA  LEU J 139      76.536  -5.708  52.422  1.00 98.69           C  
ATOM   1095  C   LEU J 139      76.796  -4.993  51.103  1.00 98.77           C  
ATOM   1096  O   LEU J 139      77.752  -5.317  50.391  1.00 98.76           O  
ATOM   1097  CB  LEU J 139      75.499  -6.818  52.235  1.00 98.62           C  
ATOM   1098  CG  LEU J 139      75.218  -7.670  53.471  1.00 98.14           C  
ATOM   1099  CD1 LEU J 139      74.261  -8.800  53.112  1.00 97.28           C  
ATOM   1100  CD2 LEU J 139      76.501  -8.229  54.077  1.00 97.04           C  
ATOM   1101  N   ASP J 140      75.961  -4.007  50.770  1.00 98.60           N  
ATOM   1102  CA  ASP J 140      76.197  -3.237  49.554  1.00 98.56           C  
ATOM   1103  C   ASP J 140      77.415  -2.332  49.701  1.00 98.74           C  
ATOM   1104  O   ASP J 140      78.166  -2.135  48.740  1.00 98.72           O  
ATOM   1105  CB  ASP J 140      74.952  -2.435  49.180  1.00 98.16           C  
ATOM   1106  CG  ASP J 140      73.825  -3.308  48.661  1.00 96.48           C  
ATOM   1107  OD1 ASP J 140      74.090  -4.443  48.214  1.00 94.90           O  
ATOM   1108  OD2 ASP J 140      72.665  -2.851  48.695  1.00 93.91           O  
ATOM   1109  N   THR J 141      77.627  -1.773  50.895  1.00 98.79           N  
ATOM   1110  CA  THR J 141      78.842  -0.999  51.130  1.00 98.89           C  
ATOM   1111  C   THR J 141      80.073  -1.889  50.984  1.00 98.93           C  
ATOM   1112  O   THR J 141      81.084  -1.479  50.402  1.00 98.94           O  
ATOM   1113  CB  THR J 141      78.803  -0.324  52.505  1.00 98.89           C  
ATOM   1114  OG1 THR J 141      77.599   0.446  52.615  1.00 98.74           O  
ATOM   1115  CG2 THR J 141      79.996   0.597  52.698  1.00 98.77           C  
ATOM   1116  N   TRP J 142      79.978  -3.116  51.497  1.00 98.90           N  
ATOM   1117  CA  TRP J 142      81.098  -4.048  51.354  1.00 98.93           C  
ATOM   1118  C   TRP J 142      81.409  -4.321  49.886  1.00 98.93           C  
ATOM   1119  O   TRP J 142      82.585  -4.365  49.491  1.00 98.94           O  
ATOM   1120  CB  TRP J 142      80.824  -5.365  52.095  1.00 98.95           C  
ATOM   1121  CG  TRP J 142      82.059  -6.211  52.117  1.00 98.96           C  
ATOM   1122  CD1 TRP J 142      82.303  -7.343  51.394  1.00 98.94           C  
ATOM   1123  CD2 TRP J 142      83.256  -5.936  52.849  1.00 98.97           C  
ATOM   1124  NE1 TRP J 142      83.579  -7.790  51.639  1.00 98.94           N  
ATOM   1125  CE2 TRP J 142      84.187  -6.948  52.526  1.00 98.96           C  
ATOM   1126  CE3 TRP J 142      83.637  -4.931  53.749  1.00 98.96           C  
ATOM   1127  CZ2 TRP J 142      85.475  -6.979  53.070  1.00 98.94           C  
ATOM   1128  CZ3 TRP J 142      84.915  -4.964  54.290  1.00 98.94           C  
ATOM   1129  CH2 TRP J 142      85.817  -5.983  53.947  1.00 98.93           C  
ATOM   1130  N   ALA J 143      80.396  -4.507  49.064  1.00 98.89           N  
ATOM   1131  CA  ALA J 143      80.633  -4.731  47.639  1.00 98.87           C  
ATOM   1132  C   ALA J 143      81.375  -3.555  47.009  1.00 98.90           C  
ATOM   1133  O   ALA J 143      82.236  -3.743  46.143  1.00 98.87           O  
ATOM   1134  CB  ALA J 143      79.311  -4.989  46.920  1.00 98.76           C  
ATOM   1135  N   ALA J 144      81.057  -2.331  47.439  1.00 98.92           N  
ATOM   1136  CA  ALA J 144      81.771  -1.160  46.936  1.00 98.94           C  
ATOM   1137  C   ALA J 144      83.222  -1.144  47.403  1.00 98.97           C  
ATOM   1138  O   ALA J 144      84.116  -0.730  46.657  1.00 98.96           O  
ATOM   1139  CB  ALA J 144      81.048   0.117  47.353  1.00 98.89           C  
ATOM   1140  N   MET J 145      83.471  -1.592  48.635  1.00 98.98           N  
ATOM   1141  CA  MET J 145      84.848  -1.726  49.107  1.00 98.99           C  
ATOM   1142  C   MET J 145      85.621  -2.740  48.262  1.00 98.99           C  
ATOM   1143  O   MET J 145      86.787  -2.516  47.913  1.00 98.98           O  
ATOM   1144  CB  MET J 145      84.871  -2.134  50.581  1.00 98.99           C  
ATOM   1145  CG  MET J 145      84.247  -1.099  51.518  1.00 98.95           C  
ATOM   1146  SD  MET J 145      85.272   0.355  51.800  1.00 98.95           S  
ATOM   1147  CE  MET J 145      86.454  -0.301  52.979  1.00 98.58           C  
ATOM   1148  N   GLU J 146      84.973  -3.845  47.920  1.00 98.97           N  
ATOM   1149  CA  GLU J 146      85.615  -4.854  47.077  1.00 98.96           C  
ATOM   1150  C   GLU J 146      86.047  -4.277  45.731  1.00 98.96           C  
ATOM   1151  O   GLU J 146      87.107  -4.640  45.201  1.00 98.94           O  
ATOM   1152  CB  GLU J 146      84.677  -6.047  46.871  1.00 98.95           C  
ATOM   1153  CG  GLU J 146      84.475  -6.872  48.138  1.00 98.88           C  
ATOM   1154  CD  GLU J 146      83.464  -7.992  47.971  1.00 98.86           C  
ATOM   1155  OE1 GLU J 146      82.520  -7.839  47.163  1.00 98.52           O  
ATOM   1156  OE2 GLU J 146      83.613  -9.028  48.660  1.00 98.53           O  
ATOM   1157  N   GLU J 147      85.245  -3.363  45.174  1.00 98.96           N  
ATOM   1158  CA  GLU J 147      85.615  -2.729  43.908  1.00 98.95           C  
ATOM   1159  C   GLU J 147      86.919  -1.949  44.026  1.00 98.96           C  
ATOM   1160  O   GLU J 147      87.696  -1.887  43.070  1.00 98.93           O  
ATOM   1161  CB  GLU J 147      84.503  -1.801  43.419  1.00 98.87           C  
ATOM   1162  CG  GLU J 147      83.244  -2.510  42.970  1.00 94.86           C  
ATOM   1163  CD  GLU J 147      82.220  -1.551  42.394  1.00 91.14           C  
ATOM   1164  OE1 GLU J 147      82.623  -0.546  41.771  0.99 85.50           O  
ATOM   1165  OE2 GLU J 147      81.010  -1.805  42.563  0.99 87.47           O  
ATOM   1166  N   LEU J 148      87.170  -1.343  45.191  1.00 98.98           N  
ATOM   1167  CA  LEU J 148      88.407  -0.586  45.373  1.00 98.98           C  
ATOM   1168  C   LEU J 148      89.634  -1.479  45.263  1.00 98.98           C  
ATOM   1169  O   LEU J 148      90.676  -1.048  44.758  1.00 98.97           O  
ATOM   1170  CB  LEU J 148      88.418   0.119  46.730  1.00 98.98           C  
ATOM   1171  CG  LEU J 148      87.258   1.072  47.015  1.00 98.97           C  
ATOM   1172  CD1 LEU J 148      87.402   1.635  48.425  1.00 98.95           C  
ATOM   1173  CD2 LEU J 148      87.184   2.189  45.989  1.00 98.94           C  
ATOM   1174  N   VAL J 149      89.525  -2.707  45.758  1.00 98.95           N  
ATOM   1175  CA  VAL J 149      90.619  -3.664  45.603  1.00 98.94           C  
ATOM   1176  C   VAL J 149      90.833  -3.970  44.126  1.00 98.94           C  
ATOM   1177  O   VAL J 149      91.960  -3.938  43.621  1.00 98.90           O  
ATOM   1178  CB  VAL J 149      90.351  -4.961  46.391  1.00 98.91           C  
ATOM   1179  CG1 VAL J 149      91.498  -5.949  46.187  1.00 98.81           C  
ATOM   1180  CG2 VAL J 149      90.148  -4.669  47.867  1.00 98.85           C  
ATOM   1181  N   ASP J 150      89.740  -4.242  43.425  1.00 98.94           N  
ATOM   1182  CA  ASP J 150      89.850  -4.635  42.025  1.00 98.93           C  
ATOM   1183  C   ASP J 150      90.310  -3.492  41.127  1.00 98.93           C  
ATOM   1184  O   ASP J 150      90.818  -3.742  40.030  1.00 98.83           O  
ATOM   1185  CB  ASP J 150      88.527  -5.226  41.544  1.00 98.86           C  
ATOM   1186  CG  ASP J 150      88.255  -6.591  42.152  1.00 98.56           C  
ATOM   1187  OD1 ASP J 150      89.226  -7.286  42.530  1.00 97.80           O  
ATOM   1188  OD2 ASP J 150      87.076  -6.978  42.252  1.00 97.54           O  
ATOM   1189  N   GLU J 151      90.158  -2.250  41.589  1.00 98.96           N  
ATOM   1190  CA  GLU J 151      90.631  -1.075  40.859  1.00 98.94           C  
ATOM   1191  C   GLU J 151      92.054  -0.668  41.239  1.00 98.95           C  
ATOM   1192  O   GLU J 151      92.608   0.258  40.643  1.00 98.82           O  
ATOM   1193  CB  GLU J 151      89.668   0.090  41.080  1.00 98.83           C  
ATOM   1194  CG  GLU J 151      88.317  -0.138  40.417  1.00 96.58           C  
ATOM   1195  CD  GLU J 151      87.269   0.886  40.798  1.00 93.04           C  
ATOM   1196  OE1 GLU J 151      87.341   1.445  41.906  1.00 88.63           O  
ATOM   1197  OE2 GLU J 151      86.360   1.124  39.983  1.00 88.66           O  
ATOM   1198  N   GLY J 152      92.634  -1.329  42.233  1.00 98.93           N  
ATOM   1199  CA  GLY J 152      94.003  -1.049  42.635  1.00 98.92           C  
ATOM   1200  C   GLY J 152      94.187   0.118  43.584  1.00 98.95           C  
ATOM   1201  O   GLY J 152      95.328   0.529  43.837  1.00 98.91           O  
ATOM   1202  N   LEU J 153      93.100   0.665  44.130  1.00 98.98           N  
ATOM   1203  CA  LEU J 153      93.212   1.789  45.059  1.00 98.99           C  
ATOM   1204  C   LEU J 153      93.619   1.345  46.459  1.00 98.99           C  
ATOM   1205  O   LEU J 153      94.213   2.132  47.210  1.00 98.98           O  
ATOM   1206  CB  LEU J 153      91.900   2.577  45.137  1.00 98.97           C  
ATOM   1207  CG  LEU J 153      91.659   3.611  44.031  1.00 98.71           C  
ATOM   1208  CD1 LEU J 153      91.497   2.979  42.671  1.00 96.82           C  
ATOM   1209  CD2 LEU J 153      90.445   4.462  44.366  1.00 96.22           C  
ATOM   1210  N   VAL J 154      93.274   0.130  46.827  1.00 98.97           N  
ATOM   1211  CA  VAL J 154      93.591  -0.389  48.151  1.00 98.97           C  
ATOM   1212  C   VAL J 154      94.059  -1.830  48.017  1.00 98.96           C  
ATOM   1213  O   VAL J 154      93.604  -2.568  47.137  1.00 98.94           O  
ATOM   1214  CB  VAL J 154      92.391  -0.275  49.134  1.00 98.96           C  
ATOM   1215  CG1 VAL J 154      91.766   1.125  49.085  1.00 98.09           C  
ATOM   1216  CG2 VAL J 154      91.338  -1.322  48.854  1.00 98.32           C  
ATOM   1217  N   LYS J 155      94.993  -2.234  48.890  1.00 98.96           N  
ATOM   1218  CA  LYS J 155      95.506  -3.606  48.876  1.00 98.94           C  
ATOM   1219  C   LYS J 155      94.646  -4.551  49.702  1.00 98.93           C  
ATOM   1220  O   LYS J 155      94.597  -5.755  49.422  1.00 98.84           O  
ATOM   1221  CB  LYS J 155      96.942  -3.650  49.407  1.00 98.90           C  
ATOM   1222  CG  LYS J 155      97.940  -2.791  48.649  1.00 98.37           C  
ATOM   1223  CD  LYS J 155      98.174  -3.272  47.236  1.00 96.88           C  
ATOM   1224  CE  LYS J 155      99.321  -2.503  46.591  0.99 92.84           C  
ATOM   1225  NZ  LYS J 155      99.515  -2.916  45.173  0.99 85.36           N  
ATOM   1226  N   ALA J 156      93.999  -4.030  50.733  1.00 98.96           N  
ATOM   1227  CA  ALA J 156      93.160  -4.822  51.624  1.00 98.97           C  
ATOM   1228  C   ALA J 156      92.000  -3.975  52.093  1.00 98.98           C  
ATOM   1229  O   ALA J 156      92.092  -2.743  52.141  1.00 98.98           O  
ATOM   1230  CB  ALA J 156      93.953  -5.333  52.828  1.00 98.94           C  
ATOM   1231  N   ILE J 157      90.912  -4.642  52.456  1.00 98.98           N  
ATOM   1232  CA  ILE J 157      89.742  -3.990  53.016  1.00 98.99           C  
ATOM   1233  C   ILE J 157      89.357  -4.676  54.314  1.00 98.99           C  
ATOM   1234  O   ILE J 157      89.639  -5.859  54.530  1.00 98.99           O  
ATOM   1235  CB  ILE J 157      88.560  -3.941  52.024  1.00 98.99           C  
ATOM   1236  CG1 ILE J 157      88.272  -5.331  51.429  1.00 98.96           C  
ATOM   1237  CG2 ILE J 157      88.829  -2.892  50.953  1.00 98.92           C  
ATOM   1238  CD1 ILE J 157      87.052  -5.368  50.501  1.00 98.92           C  
ATOM   1239  N   GLY J 158      88.714  -3.902  55.190  1.00 98.99           N  
ATOM   1240  CA  GLY J 158      88.285  -4.422  56.464  1.00 98.99           C  
ATOM   1241  C   GLY J 158      87.178  -3.582  57.057  1.00 99.00           C  
ATOM   1242  O   GLY J 158      86.565  -2.741  56.392  1.00 98.99           O  
ATOM   1243  N   ILE J 159      86.938  -3.832  58.324  1.00 98.99           N  
ATOM   1244  CA  ILE J 159      85.827  -3.260  59.052  1.00 98.99           C  
ATOM   1245  C   ILE J 159      86.326  -2.749  60.396  1.00 99.00           C  
ATOM   1246  O   ILE J 159      87.427  -3.082  60.847  1.00 98.99           O  
ATOM   1247  CB  ILE J 159      84.691  -4.293  59.219  1.00 98.99           C  
ATOM   1248  CG1 ILE J 159      85.235  -5.588  59.864  1.00 98.93           C  
ATOM   1249  CG2 ILE J 159      84.018  -4.551  57.875  1.00 98.89           C  
ATOM   1250  CD1 ILE J 159      84.207  -6.718  59.965  1.00 98.82           C  
ATOM   1251  N   SER J 160      85.504  -1.911  61.032  1.00 98.99           N  
ATOM   1252  CA  SER J 160      85.837  -1.372  62.341  1.00 98.99           C  
ATOM   1253  C   SER J 160      84.552  -1.169  63.125  1.00 98.99           C  
ATOM   1254  O   SER J 160      83.543  -0.725  62.567  1.00 98.98           O  
ATOM   1255  CB  SER J 160      86.607  -0.059  62.200  1.00 98.99           C  
ATOM   1256  OG  SER J 160      87.005   0.467  63.449  1.00 98.95           O  
ATOM   1257  N   ASN J 161      84.590  -1.506  64.415  1.00 98.98           N  
ATOM   1258  CA  ASN J 161      83.418  -1.354  65.282  1.00 98.97           C  
ATOM   1259  C   ASN J 161      82.246  -2.234  64.870  1.00 98.96           C  
ATOM   1260  O   ASN J 161      81.094  -1.905  65.148  1.00 98.94           O  
ATOM   1261  CB  ASN J 161      82.994   0.118  65.369  1.00 98.98           C  
ATOM   1262  CG  ASN J 161      84.085   0.985  65.937  1.00 98.98           C  
ATOM   1263  OD1 ASN J 161      84.483   0.809  67.088  1.00 98.30           O  
ATOM   1264  ND2 ASN J 161      84.584   1.908  65.130  1.00 98.22           N  
ATOM   1265  N   PHE J 162      82.528  -3.345  64.222  1.00 98.97           N  
ATOM   1266  CA  PHE J 162      81.500  -4.316  63.860  1.00 98.98           C  
ATOM   1267  C   PHE J 162      81.385  -5.343  64.984  1.00 98.97           C  
ATOM   1268  O   PHE J 162      82.396  -5.922  65.409  1.00 98.95           O  
ATOM   1269  CB  PHE J 162      81.849  -5.038  62.554  1.00 98.97           C  
ATOM   1270  CG  PHE J 162      81.488  -4.290  61.290  1.00 98.97           C  
ATOM   1271  CD1 PHE J 162      81.870  -2.970  61.095  1.00 98.89           C  
ATOM   1272  CD2 PHE J 162      80.775  -4.926  60.287  1.00 98.90           C  
ATOM   1273  CE1 PHE J 162      81.537  -2.294  59.924  1.00 98.88           C  
ATOM   1274  CE2 PHE J 162      80.440  -4.263  59.111  1.00 98.89           C  
ATOM   1275  CZ  PHE J 162      80.820  -2.944  58.934  1.00 98.93           C  
ATOM   1276  N   ASN J 163      80.167  -5.587  65.449  1.00 98.94           N  
ATOM   1277  CA  ASN J 163      79.947  -6.650  66.420  1.00 98.94           C  
ATOM   1278  C   ASN J 163      79.963  -8.014  65.732  1.00 98.94           C  
ATOM   1279  O   ASN J 163      80.048  -8.104  64.503  1.00 98.92           O  
ATOM   1280  CB  ASN J 163      78.678  -6.395  67.241  1.00 98.93           C  
ATOM   1281  CG  ASN J 163      77.389  -6.531  66.456  1.00 98.92           C  
ATOM   1282  OD1 ASN J 163      77.256  -7.389  65.586  1.00 98.12           O  
ATOM   1283  ND2 ASN J 163      76.404  -5.707  66.801  1.00 97.92           N  
ATOM   1284  N   HIS J 164      79.899  -9.095  66.517  1.00 98.76           N  
ATOM   1285  CA  HIS J 164      80.116 -10.409  65.912  1.00 98.65           C  
ATOM   1286  C   HIS J 164      79.034 -10.782  64.907  1.00 98.77           C  
ATOM   1287  O   HIS J 164      79.322 -11.464  63.922  1.00 98.65           O  
ATOM   1288  CB  HIS J 164      80.292 -11.500  66.976  1.00 97.97           C  
ATOM   1289  CG  HIS J 164      79.041 -12.181  67.415  1.00 96.87           C  
ATOM   1290  ND1 HIS J 164      78.172 -11.638  68.336  1.00 88.78           N  
ATOM   1291  CD2 HIS J 164      78.517 -13.377  67.069  1.00 89.24           C  
ATOM   1292  CE1 HIS J 164      77.172 -12.475  68.539  1.00 91.47           C  
ATOM   1293  NE2 HIS J 164      77.354 -13.539  67.785  1.00 92.52           N  
ATOM   1294  N   LEU J 165      77.806 -10.324  65.112  1.00 98.86           N  
ATOM   1295  CA  LEU J 165      76.745 -10.612  64.153  1.00 98.86           C  
ATOM   1296  C   LEU J 165      76.953  -9.838  62.859  1.00 98.89           C  
ATOM   1297  O   LEU J 165      76.632 -10.329  61.771  1.00 98.83           O  
ATOM   1298  CB  LEU J 165      75.374 -10.295  64.750  1.00 98.77           C  
ATOM   1299  CG  LEU J 165      74.973 -11.163  65.942  1.00 98.09           C  
ATOM   1300  CD1 LEU J 165      73.632 -10.695  66.495  1.00 97.29           C  
ATOM   1301  CD2 LEU J 165      74.907 -12.637  65.556  1.00 97.06           C  
ATOM   1302  N   GLN J 166      77.485  -8.631  62.959  1.00 98.87           N  
ATOM   1303  CA  GLN J 166      77.791  -7.831  61.778  1.00 98.89           C  
ATOM   1304  C   GLN J 166      78.979  -8.402  61.012  1.00 98.88           C  
ATOM   1305  O   GLN J 166      78.969  -8.421  59.777  1.00 98.85           O  
ATOM   1306  CB  GLN J 166      78.024  -6.378  62.189  1.00 98.90           C  
ATOM   1307  CG  GLN J 166      76.735  -5.735  62.712  1.00 98.90           C  
ATOM   1308  CD  GLN J 166      76.943  -4.408  63.396  1.00 98.91           C  
ATOM   1309  OE1 GLN J 166      77.998  -4.154  63.992  1.00 98.10           O  
ATOM   1310  NE2 GLN J 166      75.929  -3.549  63.337  1.00 98.25           N  
ATOM   1311  N   VAL J 167      80.004  -8.880  61.728  1.00 98.91           N  
ATOM   1312  CA  VAL J 167      81.092  -9.597  61.057  1.00 98.92           C  
ATOM   1313  C   VAL J 167      80.528 -10.807  60.319  1.00 98.91           C  
ATOM   1314  O   VAL J 167      80.844 -11.056  59.149  1.00 98.88           O  
ATOM   1315  CB  VAL J 167      82.183 -10.033  62.055  1.00 98.88           C  
ATOM   1316  CG1 VAL J 167      83.273 -10.820  61.334  1.00 98.68           C  
ATOM   1317  CG2 VAL J 167      82.782  -8.844  62.788  1.00 98.75           C  
ATOM   1318  N   GLU J 168      79.679 -11.562  61.005  1.00 98.90           N  
ATOM   1319  CA  GLU J 168      79.073 -12.757  60.419  1.00 98.87           C  
ATOM   1320  C   GLU J 168      78.270 -12.426  59.162  1.00 98.91           C  
ATOM   1321  O   GLU J 168      78.298 -13.180  58.184  1.00 98.85           O  
ATOM   1322  CB  GLU J 168      78.190 -13.426  61.471  1.00 98.63           C  
ATOM   1323  CG  GLU J 168      77.499 -14.686  61.034  1.00 91.91           C  
ATOM   1324  CD  GLU J 168      76.698 -15.277  62.181  1.00 87.83           C  
ATOM   1325  OE1 GLU J 168      75.549 -14.839  62.394  1.00 82.84           O  
ATOM   1326  OE2 GLU J 168      77.228 -16.158  62.881  1.00 84.14           O  
ATOM   1327  N   MET J 169      77.551 -11.295  59.167  1.00 98.89           N  
ATOM   1328  CA  MET J 169      76.789 -10.896  57.987  1.00 98.86           C  
ATOM   1329  C   MET J 169      77.697 -10.695  56.778  1.00 98.90           C  
ATOM   1330  O   MET J 169      77.348 -11.092  55.662  1.00 98.79           O  
ATOM   1331  CB  MET J 169      75.987  -9.622  58.264  1.00 98.57           C  
ATOM   1332  CG  MET J 169      74.765  -9.846  59.137  1.00 88.61           C  
ATOM   1333  SD  MET J 169      73.506 -10.871  58.361  1.00 85.90           S  
ATOM   1334  CE  MET J 169      73.059  -9.864  56.966  1.00 76.62           C  
ATOM   1335  N   ILE J 170      78.862 -10.069  56.989  1.00 98.85           N  
ATOM   1336  CA  ILE J 170      79.813  -9.909  55.887  1.00 98.84           C  
ATOM   1337  C   ILE J 170      80.322 -11.276  55.427  1.00 98.88           C  
ATOM   1338  O   ILE J 170      80.355 -11.566  54.228  1.00 98.79           O  
ATOM   1339  CB  ILE J 170      81.002  -9.010  56.285  1.00 98.60           C  
ATOM   1340  CG1 ILE J 170      80.542  -7.601  56.678  1.00 96.05           C  
ATOM   1341  CG2 ILE J 170      82.034  -8.960  55.151  1.00 97.16           C  
ATOM   1342  CD1 ILE J 170      80.056  -6.756  55.541  1.00 92.83           C  
ATOM   1343  N   LEU J 171      80.722 -12.117  56.374  1.00 98.92           N  
ATOM   1344  CA  LEU J 171      81.277 -13.422  56.004  1.00 98.92           C  
ATOM   1345  C   LEU J 171      80.261 -14.289  55.268  1.00 98.89           C  
ATOM   1346  O   LEU J 171      80.639 -15.103  54.420  1.00 98.76           O  
ATOM   1347  CB  LEU J 171      81.795 -14.149  57.244  1.00 98.90           C  
ATOM   1348  CG  LEU J 171      82.996 -13.491  57.926  1.00 98.83           C  
ATOM   1349  CD1 LEU J 171      83.377 -14.279  59.171  1.00 98.74           C  
ATOM   1350  CD2 LEU J 171      84.185 -13.376  56.980  1.00 98.70           C  
ATOM   1351  N   ASN J 172      78.984 -14.096  55.572  1.00 98.84           N  
ATOM   1352  CA  ASN J 172      77.908 -14.849  54.931  1.00 98.79           C  
ATOM   1353  C   ASN J 172      77.284 -14.121  53.741  1.00 98.73           C  
ATOM   1354  O   ASN J 172      76.244 -14.552  53.230  1.00 98.35           O  
ATOM   1355  CB  ASN J 172      76.825 -15.188  55.958  1.00 98.70           C  
ATOM   1356  CG  ASN J 172      77.282 -16.198  56.984  1.00 98.01           C  
ATOM   1357  OD1 ASN J 172      78.232 -16.946  56.759  1.00 92.70           O  
ATOM   1358  ND2 ASN J 172      76.594 -16.235  58.114  1.00 92.15           N  
ATOM   1359  N   LYS J 173      77.906 -13.018  53.292  1.00 98.12           N  
ATOM   1360  CA  LYS J 173      77.349 -12.248  52.179  1.00 97.84           C  
ATOM   1361  C   LYS J 173      77.257 -13.103  50.915  1.00 97.80           C  
ATOM   1362  O   LYS J 173      78.248 -13.713  50.498  1.00 97.69           O  
ATOM   1363  CB  LYS J 173      78.213 -11.021  51.892  1.00 97.63           C  
ATOM   1364  CG  LYS J 173      77.693 -10.164  50.723  1.00 97.02           C  
ATOM   1365  CD  LYS J 173      78.652  -9.039  50.368  1.00 96.27           C  
ATOM   1366  CE  LYS J 173      78.144  -8.241  49.180  1.00 95.31           C  
ATOM   1367  NZ  LYS J 173      78.042  -9.062  47.947  1.00 93.24           N  
ATOM   1368  N   PRO J 174      76.085 -13.127  50.260  1.00 97.21           N  
ATOM   1369  CA  PRO J 174      76.016 -13.820  48.971  1.00 96.79           C  
ATOM   1370  C   PRO J 174      76.997 -13.212  47.975  1.00 96.79           C  
ATOM   1371  O   PRO J 174      77.057 -11.987  47.812  1.00 95.52           O  
ATOM   1372  CB  PRO J 174      74.560 -13.600  48.530  1.00 96.04           C  
ATOM   1373  CG  PRO J 174      73.811 -13.370  49.805  1.00 94.74           C  
ATOM   1374  CD  PRO J 174      74.767 -12.623  50.690  1.00 96.71           C  
ATOM   1375  N   GLY J 175      77.784 -14.063  47.320  1.00 97.84           N  
ATOM   1376  CA  GLY J 175      78.739 -13.594  46.333  1.00 98.24           C  
ATOM   1377  C   GLY J 175      79.957 -12.888  46.896  1.00 98.56           C  
ATOM   1378  O   GLY J 175      80.650 -12.184  46.155  1.00 98.24           O  
ATOM   1379  N   LEU J 176      80.230 -13.067  48.185  1.00 98.80           N  
ATOM   1380  CA  LEU J 176      81.408 -12.443  48.796  1.00 98.86           C  
ATOM   1381  C   LEU J 176      82.648 -12.708  47.955  1.00 98.84           C  
ATOM   1382  O   LEU J 176      82.929 -13.857  47.600  1.00 98.69           O  
ATOM   1383  CB  LEU J 176      81.620 -13.007  50.201  1.00 98.87           C  
ATOM   1384  CG  LEU J 176      82.769 -12.403  51.003  1.00 98.83           C  
ATOM   1385  CD1 LEU J 176      82.421 -10.986  51.437  1.00 98.73           C  
ATOM   1386  CD2 LEU J 176      83.089 -13.275  52.210  1.00 98.67           C  
ATOM   1387  N   LYS J 177      83.393 -11.638  47.653  1.00 98.89           N  
ATOM   1388  CA  LYS J 177      84.602 -11.768  46.842  1.00 98.84           C  
ATOM   1389  C   LYS J 177      85.865 -11.729  47.693  1.00 98.83           C  
ATOM   1390  O   LYS J 177      86.782 -12.521  47.471  1.00 98.56           O  
ATOM   1391  CB  LYS J 177      84.639 -10.674  45.769  1.00 98.61           C  
ATOM   1392  CG  LYS J 177      85.736 -10.879  44.738  1.00 96.57           C  
ATOM   1393  CD  LYS J 177      85.576  -9.943  43.551  0.99 94.18           C  
ATOM   1394  CE  LYS J 177      86.578 -10.280  42.461  0.99 91.74           C  
ATOM   1395  NZ  LYS J 177      86.450  -9.358  41.308  0.99 85.64           N  
ATOM   1396  N   TYR J 178      85.942 -10.800  48.643  1.00 98.87           N  
ATOM   1397  CA  TYR J 178      87.072 -10.689  49.567  1.00 98.88           C  
ATOM   1398  C   TYR J 178      86.556 -10.659  50.991  1.00 98.89           C  
ATOM   1399  O   TYR J 178      85.662  -9.875  51.318  1.00 98.86           O  
ATOM   1400  CB  TYR J 178      87.888  -9.415  49.306  1.00 98.85           C  
ATOM   1401  CG  TYR J 178      88.438  -9.324  47.904  1.00 98.84           C  
ATOM   1402  CD1 TYR J 178      89.385 -10.229  47.455  1.00 98.69           C  
ATOM   1403  CD2 TYR J 178      88.003  -8.345  47.028  1.00 98.68           C  
ATOM   1404  CE1 TYR J 178      89.879 -10.164  46.158  1.00 98.54           C  
ATOM   1405  CE2 TYR J 178      88.491  -8.269  45.732  1.00 98.50           C  
ATOM   1406  CZ  TYR J 178      89.424  -9.186  45.304  1.00 98.59           C  
ATOM   1407  OH  TYR J 178      89.904  -9.121  44.015  1.00 98.19           O  
ATOM   1408  N   LYS J 179      87.130 -11.496  51.845  1.00 98.86           N  
ATOM   1409  CA  LYS J 179      86.830 -11.443  53.270  1.00 98.86           C  
ATOM   1410  C   LYS J 179      87.464 -10.197  53.881  1.00 98.93           C  
ATOM   1411  O   LYS J 179      88.507  -9.737  53.404  1.00 98.91           O  
ATOM   1412  CB  LYS J 179      87.378 -12.676  53.985  1.00 98.58           C  
ATOM   1413  CG  LYS J 179      86.705 -13.977  53.597  0.99 93.30           C  
ATOM   1414  CD  LYS J 179      87.125 -15.122  54.513  0.99 89.99           C  
ATOM   1415  CE  LYS J 179      88.545 -15.564  54.282  0.99 83.32           C  
ATOM   1416  NZ  LYS J 179      88.856 -16.800  55.065  0.99 74.25           N  
ATOM   1417  N   PRO J 180      86.878  -9.662  54.951  1.00 98.94           N  
ATOM   1418  CA  PRO J 180      87.575  -8.605  55.677  1.00 98.95           C  
ATOM   1419  C   PRO J 180      88.921  -9.100  56.184  1.00 98.96           C  
ATOM   1420  O   PRO J 180      89.027 -10.216  56.712  1.00 98.94           O  
ATOM   1421  CB  PRO J 180      86.647  -8.289  56.860  1.00 98.91           C  
ATOM   1422  CG  PRO J 180      85.341  -8.921  56.538  1.00 98.45           C  
ATOM   1423  CD  PRO J 180      85.583 -10.020  55.559  1.00 98.89           C  
ATOM   1424  N   ALA J 181      89.944  -8.261  56.038  1.00 98.97           N  
ATOM   1425  CA  ALA J 181      91.265  -8.599  56.548  1.00 98.97           C  
ATOM   1426  C   ALA J 181      91.395  -8.308  58.036  1.00 98.97           C  
ATOM   1427  O   ALA J 181      92.126  -9.008  58.748  1.00 98.96           O  
ATOM   1428  CB  ALA J 181      92.323  -7.825  55.768  1.00 98.96           C  
ATOM   1429  N   VAL J 182      90.717  -7.273  58.495  1.00 98.99           N  
ATOM   1430  CA  VAL J 182      90.878  -6.711  59.838  1.00 98.99           C  
ATOM   1431  C   VAL J 182      89.517  -6.301  60.384  1.00 98.99           C  
ATOM   1432  O   VAL J 182      88.647  -5.855  59.627  1.00 98.99           O  
ATOM   1433  CB  VAL J 182      91.821  -5.479  59.784  1.00 98.99           C  
ATOM   1434  CG1 VAL J 182      91.752  -4.620  61.049  1.00 98.94           C  
ATOM   1435  CG2 VAL J 182      93.259  -5.918  59.515  1.00 98.96           C  
ATOM   1436  N   ASN J 183      89.339  -6.433  61.705  1.00 98.99           N  
ATOM   1437  CA  ASN J 183      88.304  -5.699  62.445  1.00 98.99           C  
ATOM   1438  C   ASN J 183      89.021  -4.871  63.496  1.00 98.99           C  
ATOM   1439  O   ASN J 183      89.695  -5.421  64.374  1.00 98.99           O  
ATOM   1440  CB  ASN J 183      87.287  -6.655  63.095  1.00 98.99           C  
ATOM   1441  CG  ASN J 183      86.060  -5.943  63.661  1.00 98.99           C  
ATOM   1442  OD1 ASN J 183      85.812  -4.768  63.371  1.00 97.63           O  
ATOM   1443  ND2 ASN J 183      85.264  -6.665  64.453  1.00 97.41           N  
ATOM   1444  N   GLN J 184      88.913  -3.546  63.394  1.00 98.99           N  
ATOM   1445  CA  GLN J 184      89.562  -2.636  64.330  1.00 99.00           C  
ATOM   1446  C   GLN J 184      88.554  -2.236  65.405  1.00 98.99           C  
ATOM   1447  O   GLN J 184      87.510  -1.652  65.095  1.00 98.99           O  
ATOM   1448  CB  GLN J 184      90.112  -1.405  63.598  1.00 99.00           C  
ATOM   1449  CG  GLN J 184      90.858  -0.467  64.537  1.00 98.99           C  
ATOM   1450  CD  GLN J 184      91.355   0.806  63.888  1.00 98.99           C  
ATOM   1451  OE1 GLN J 184      91.011   1.900  64.336  1.00 98.13           O  
ATOM   1452  NE2 GLN J 184      92.168   0.697  62.845  1.00 98.11           N  
ATOM   1453  N   ILE J 185      88.863  -2.551  66.663  1.00 98.99           N  
ATOM   1454  CA  ILE J 185      87.920  -2.385  67.769  1.00 98.99           C  
ATOM   1455  C   ILE J 185      88.623  -1.825  68.999  1.00 98.99           C  
ATOM   1456  O   ILE J 185      89.838  -1.956  69.169  1.00 98.99           O  
ATOM   1457  CB  ILE J 185      87.225  -3.719  68.129  1.00 98.99           C  
ATOM   1458  CG1 ILE J 185      88.244  -4.754  68.638  1.00 98.95           C  
ATOM   1459  CG2 ILE J 185      86.433  -4.248  66.937  1.00 98.95           C  
ATOM   1460  CD1 ILE J 185      87.622  -6.074  69.101  1.00 98.92           C  
ATOM   1461  N   GLU J 186      87.841  -1.203  69.880  1.00 98.98           N  
ATOM   1462  CA  GLU J 186      88.386  -0.746  71.158  1.00 98.98           C  
ATOM   1463  C   GLU J 186      88.808  -1.942  72.004  1.00 98.98           C  
ATOM   1464  O   GLU J 186      88.045  -2.904  72.156  1.00 98.97           O  
ATOM   1465  CB  GLU J 186      87.349   0.091  71.907  1.00 98.95           C  
ATOM   1466  CG  GLU J 186      87.900   0.722  73.173  1.00 98.88           C  
ATOM   1467  CD  GLU J 186      86.926   1.654  73.875  1.00 98.89           C  
ATOM   1468  OE1 GLU J 186      85.958   2.124  73.231  1.00 98.59           O  
ATOM   1469  OE2 GLU J 186      87.142   1.926  75.074  1.00 98.62           O  
ATOM   1470  N   CYS J 187      90.016  -1.871  72.574  1.00 98.98           N  
ATOM   1471  CA  CYS J 187      90.494  -2.972  73.406  1.00 98.99           C  
ATOM   1472  C   CYS J 187      91.615  -2.503  74.317  1.00 98.99           C  
ATOM   1473  O   CYS J 187      92.595  -1.907  73.857  1.00 98.98           O  
ATOM   1474  CB  CYS J 187      90.969  -4.128  72.523  1.00 98.98           C  
ATOM   1475  SG  CYS J 187      91.366  -5.629  73.442  1.00 98.90           S  
ATOM   1476  N   HIS J 188      91.471  -2.800  75.598  1.00 98.99           N  
ATOM   1477  CA  HIS J 188      92.413  -2.403  76.644  1.00 98.99           C  
ATOM   1478  C   HIS J 188      92.009  -3.182  77.905  1.00 98.99           C  
ATOM   1479  O   HIS J 188      91.009  -3.904  77.875  1.00 98.98           O  
ATOM   1480  CB  HIS J 188      92.390  -0.878  76.849  1.00 98.98           C  
ATOM   1481  CG  HIS J 188      91.019  -0.296  76.967  1.00 98.98           C  
ATOM   1482  ND1 HIS J 188      90.203  -0.530  78.051  1.00 97.62           N  
ATOM   1483  CD2 HIS J 188      90.319   0.499  76.120  1.00 97.38           C  
ATOM   1484  CE1 HIS J 188      89.057   0.103  77.866  1.00 98.40           C  
ATOM   1485  NE2 HIS J 188      89.099   0.735  76.703  1.00 98.60           N  
ATOM   1486  N   PRO J 189      92.752  -3.073  79.020  1.00 98.99           N  
ATOM   1487  CA  PRO J 189      92.400  -3.914  80.175  1.00 98.99           C  
ATOM   1488  C   PRO J 189      91.038  -3.669  80.803  1.00 98.98           C  
ATOM   1489  O   PRO J 189      90.564  -4.531  81.553  1.00 98.95           O  
ATOM   1490  CB  PRO J 189      93.542  -3.655  81.165  1.00 98.98           C  
ATOM   1491  CG  PRO J 189      94.719  -3.399  80.271  1.00 98.94           C  
ATOM   1492  CD  PRO J 189      94.134  -2.550  79.156  1.00 98.99           C  
ATOM   1493  N   TYR J 190      90.391  -2.534  80.508  1.00 98.95           N  
ATOM   1494  CA  TYR J 190      89.036  -2.317  81.007  1.00 98.93           C  
ATOM   1495  C   TYR J 190      87.958  -2.707  79.999  1.00 98.87           C  
ATOM   1496  O   TYR J 190      86.758  -2.602  80.306  1.00 98.74           O  
ATOM   1497  CB  TYR J 190      88.827  -0.861  81.431  1.00 98.92           C  
ATOM   1498  CG  TYR J 190      89.738  -0.338  82.524  1.00 98.92           C  
ATOM   1499  CD1 TYR J 190      90.361  -1.171  83.447  1.00 98.86           C  
ATOM   1500  CD2 TYR J 190      89.950   1.029  82.641  1.00 98.87           C  
ATOM   1501  CE1 TYR J 190      91.178  -0.652  84.448  1.00 98.81           C  
ATOM   1502  CE2 TYR J 190      90.759   1.561  83.635  1.00 98.81           C  
ATOM   1503  CZ  TYR J 190      91.370   0.717  84.531  1.00 98.82           C  
ATOM   1504  OH  TYR J 190      92.173   1.248  85.515  1.00 98.64           O  
ATOM   1505  N   LEU J 191      88.348  -3.135  78.806  1.00 98.90           N  
ATOM   1506  CA  LEU J 191      87.426  -3.626  77.771  1.00 98.92           C  
ATOM   1507  C   LEU J 191      88.184  -4.681  76.988  1.00 98.95           C  
ATOM   1508  O   LEU J 191      88.724  -4.422  75.908  1.00 98.94           O  
ATOM   1509  CB  LEU J 191      86.956  -2.485  76.860  1.00 98.91           C  
ATOM   1510  CG  LEU J 191      85.882  -2.876  75.838  1.00 98.86           C  
ATOM   1511  CD1 LEU J 191      84.554  -3.197  76.521  1.00 98.81           C  
ATOM   1512  CD2 LEU J 191      85.696  -1.763  74.802  1.00 98.76           C  
ATOM   1513  N   THR J 192      88.251  -5.882  77.541  1.00 98.96           N  
ATOM   1514  CA  THR J 192      89.207  -6.870  77.059  1.00 98.97           C  
ATOM   1515  C   THR J 192      88.758  -7.654  75.827  1.00 98.98           C  
ATOM   1516  O   THR J 192      89.609  -8.241  75.143  1.00 98.97           O  
ATOM   1517  CB  THR J 192      89.608  -7.824  78.184  1.00 98.96           C  
ATOM   1518  OG1 THR J 192      88.434  -8.367  78.794  1.00 98.81           O  
ATOM   1519  CG2 THR J 192      90.434  -7.098  79.238  1.00 98.78           C  
ATOM   1520  N   GLN J 193      87.465  -7.665  75.536  1.00 98.94           N  
ATOM   1521  CA  GLN J 193      86.952  -8.150  74.245  1.00 98.95           C  
ATOM   1522  C   GLN J 193      87.239  -9.627  73.953  1.00 98.95           C  
ATOM   1523  O   GLN J 193      87.384 -10.010  72.788  1.00 98.92           O  
ATOM   1524  CB  GLN J 193      87.476  -7.275  73.094  1.00 98.94           C  
ATOM   1525  CG  GLN J 193      87.068  -5.803  73.176  1.00 98.86           C  
ATOM   1526  CD  GLN J 193      85.741  -5.500  72.502  1.00 98.85           C  
ATOM   1527  OE1 GLN J 193      84.847  -6.351  72.448  1.00 96.86           O  
ATOM   1528  NE2 GLN J 193      85.599  -4.284  71.977  1.00 96.14           N  
ATOM   1529  N   GLU J 194      87.292 -10.476  74.977  1.00 98.89           N  
ATOM   1530  CA  GLU J 194      87.636 -11.880  74.727  1.00 98.87           C  
ATOM   1531  C   GLU J 194      86.726 -12.547  73.695  1.00 98.92           C  
ATOM   1532  O   GLU J 194      87.207 -13.243  72.796  1.00 98.89           O  
ATOM   1533  CB  GLU J 194      87.627 -12.699  76.017  1.00 98.70           C  
ATOM   1534  CG  GLU J 194      88.828 -12.437  76.914  1.00 96.33           C  
ATOM   1535  CD  GLU J 194      88.558 -11.477  78.048  1.00 94.30           C  
ATOM   1536  OE1 GLU J 194      87.770 -10.519  77.871  1.00 90.25           O  
ATOM   1537  OE2 GLU J 194      89.150 -11.690  79.132  1.00 92.25           O  
ATOM   1538  N   LYS J 195      85.420 -12.346  73.803  1.00 98.88           N  
ATOM   1539  CA  LYS J 195      84.496 -13.054  72.911  1.00 98.90           C  
ATOM   1540  C   LYS J 195      84.634 -12.600  71.464  1.00 98.94           C  
ATOM   1541  O   LYS J 195      84.690 -13.431  70.549  1.00 98.92           O  
ATOM   1542  CB  LYS J 195      83.048 -12.898  73.388  1.00 98.83           C  
ATOM   1543  CG  LYS J 195      82.754 -13.662  74.671  1.00 98.20           C  
ATOM   1544  CD  LYS J 195      81.278 -13.583  75.037  0.99 96.77           C  
ATOM   1545  CE  LYS J 195      80.979 -14.380  76.295  0.99 93.27           C  
ATOM   1546  NZ  LYS J 195      79.528 -14.339  76.626  0.99 86.23           N  
ATOM   1547  N   LEU J 196      84.683 -11.288  71.235  1.00 98.91           N  
ATOM   1548  CA  LEU J 196      84.765 -10.798  69.861  1.00 98.94           C  
ATOM   1549  C   LEU J 196      86.121 -11.122  69.244  1.00 98.95           C  
ATOM   1550  O   LEU J 196      86.197 -11.472  68.059  1.00 98.94           O  
ATOM   1551  CB  LEU J 196      84.476  -9.297  69.819  1.00 98.94           C  
ATOM   1552  CG  LEU J 196      84.460  -8.639  68.440  1.00 98.90           C  
ATOM   1553  CD1 LEU J 196      83.500  -9.332  67.475  1.00 98.86           C  
ATOM   1554  CD2 LEU J 196      84.095  -7.164  68.583  1.00 98.84           C  
ATOM   1555  N   ILE J 197      87.195 -11.011  70.030  1.00 98.97           N  
ATOM   1556  CA  ILE J 197      88.519 -11.361  69.518  1.00 98.98           C  
ATOM   1557  C   ILE J 197      88.575 -12.835  69.134  1.00 98.97           C  
ATOM   1558  O   ILE J 197      89.052 -13.185  68.050  1.00 98.95           O  
ATOM   1559  CB  ILE J 197      89.619 -10.990  70.527  1.00 98.98           C  
ATOM   1560  CG1 ILE J 197      89.728  -9.460  70.614  1.00 98.94           C  
ATOM   1561  CG2 ILE J 197      90.961 -11.616  70.130  1.00 98.95           C  
ATOM   1562  CD1 ILE J 197      90.606  -8.967  71.749  1.00 98.82           C  
ATOM   1563  N   GLN J 198      88.092 -13.715  70.016  1.00 98.93           N  
ATOM   1564  CA  GLN J 198      88.106 -15.139  69.689  1.00 98.92           C  
ATOM   1565  C   GLN J 198      87.321 -15.407  68.415  1.00 98.93           C  
ATOM   1566  O   GLN J 198      87.759 -16.172  67.549  1.00 98.87           O  
ATOM   1567  CB  GLN J 198      87.542 -15.965  70.851  1.00 98.80           C  
ATOM   1568  CG  GLN J 198      87.401 -17.454  70.544  0.99 91.92           C  
ATOM   1569  CD  GLN J 198      88.722 -18.129  70.198  0.99 86.11           C  
ATOM   1570  OE1 GLN J 198      89.787 -17.718  70.668  0.99 77.73           O  
ATOM   1571  NE2 GLN J 198      88.658 -19.173  69.379  0.98 74.75           N  
ATOM   1572  N   TYR J 199      86.157 -14.778  68.280  1.00 98.91           N  
ATOM   1573  CA  TYR J 199      85.354 -14.968  67.077  1.00 98.90           C  
ATOM   1574  C   TYR J 199      86.125 -14.530  65.830  1.00 98.89           C  
ATOM   1575  O   TYR J 199      86.244 -15.287  64.859  1.00 98.82           O  
ATOM   1576  CB  TYR J 199      84.024 -14.215  67.189  1.00 98.85           C  
ATOM   1577  CG  TYR J 199      83.219 -14.327  65.918  1.00 98.75           C  
ATOM   1578  CD1 TYR J 199      82.480 -15.463  65.637  1.00 98.23           C  
ATOM   1579  CD2 TYR J 199      83.250 -13.315  64.973  1.00 98.28           C  
ATOM   1580  CE1 TYR J 199      81.778 -15.586  64.448  1.00 97.94           C  
ATOM   1581  CE2 TYR J 199      82.555 -13.430  63.778  1.00 97.89           C  
ATOM   1582  CZ  TYR J 199      81.822 -14.567  63.524  1.00 98.05           C  
ATOM   1583  OH  TYR J 199      81.135 -14.683  62.343  1.00 96.88           O  
ATOM   1584  N   CYS J 200      86.654 -13.303  65.841  1.00 98.91           N  
ATOM   1585  CA  CYS J 200      87.357 -12.807  64.659  1.00 98.90           C  
ATOM   1586  C   CYS J 200      88.568 -13.672  64.324  1.00 98.86           C  
ATOM   1587  O   CYS J 200      88.772 -14.043  63.166  1.00 98.82           O  
ATOM   1588  CB  CYS J 200      87.786 -11.354  64.862  1.00 98.93           C  
ATOM   1589  SG  CYS J 200      86.404 -10.184  64.834  1.00 98.92           S  
ATOM   1590  N   GLN J 201      89.378 -13.993  65.338  1.00 98.90           N  
ATOM   1591  CA  GLN J 201      90.582 -14.782  65.077  1.00 98.89           C  
ATOM   1592  C   GLN J 201      90.230 -16.167  64.544  1.00 98.79           C  
ATOM   1593  O   GLN J 201      90.938 -16.703  63.687  1.00 98.67           O  
ATOM   1594  CB  GLN J 201      91.450 -14.862  66.333  1.00 98.92           C  
ATOM   1595  CG  GLN J 201      92.081 -13.511  66.678  1.00 98.88           C  
ATOM   1596  CD  GLN J 201      92.958 -13.549  67.906  1.00 98.82           C  
ATOM   1597  OE1 GLN J 201      92.836 -14.449  68.743  1.00 97.17           O  
ATOM   1598  NE2 GLN J 201      93.844 -12.566  68.035  1.00 96.67           N  
ATOM   1599  N   SER J 202      89.121 -16.742  65.012  1.00 98.82           N  
ATOM   1600  CA  SER J 202      88.694 -18.052  64.526  1.00 98.75           C  
ATOM   1601  C   SER J 202      88.310 -18.027  63.051  1.00 98.64           C  
ATOM   1602  O   SER J 202      88.296 -19.071  62.395  1.00 98.35           O  
ATOM   1603  CB  SER J 202      87.517 -18.579  65.353  1.00 98.69           C  
ATOM   1604  OG  SER J 202      86.284 -17.990  64.974  1.00 97.38           O  
ATOM   1605  N   LYS J 203      88.004 -16.836  62.531  1.00 98.65           N  
ATOM   1606  CA  LYS J 203      87.627 -16.660  61.129  1.00 98.54           C  
ATOM   1607  C   LYS J 203      88.772 -16.144  60.268  1.00 98.44           C  
ATOM   1608  O   LYS J 203      88.575 -15.831  59.090  1.00 98.13           O  
ATOM   1609  CB  LYS J 203      86.425 -15.711  61.029  1.00 98.50           C  
ATOM   1610  CG  LYS J 203      85.179 -16.165  61.786  1.00 98.02           C  
ATOM   1611  CD  LYS J 203      84.625 -17.462  61.236  1.00 97.00           C  
ATOM   1612  CE  LYS J 203      83.313 -17.824  61.920  1.00 94.12           C  
ATOM   1613  NZ  LYS J 203      82.774 -19.107  61.400  1.00 90.62           N  
ATOM   1614  N   GLY J 204      89.976 -16.043  60.830  1.00 98.59           N  
ATOM   1615  CA  GLY J 204      91.119 -15.548  60.079  1.00 98.49           C  
ATOM   1616  C   GLY J 204      91.140 -14.045  59.886  1.00 98.63           C  
ATOM   1617  O   GLY J 204      91.825 -13.544  58.981  1.00 98.44           O  
ATOM   1618  N   ILE J 205      90.407 -13.318  60.712  1.00 98.77           N  
ATOM   1619  CA  ILE J 205      90.369 -11.857  60.677  1.00 98.87           C  
ATOM   1620  C   ILE J 205      91.299 -11.332  61.767  1.00 98.91           C  
ATOM   1621  O   ILE J 205      91.138 -11.669  62.947  1.00 98.93           O  
ATOM   1622  CB  ILE J 205      88.934 -11.339  60.889  1.00 98.90           C  
ATOM   1623  CG1 ILE J 205      88.024 -11.813  59.750  1.00 98.85           C  
ATOM   1624  CG2 ILE J 205      88.911  -9.810  61.018  1.00 98.86           C  
ATOM   1625  CD1 ILE J 205      86.544 -11.568  60.015  1.00 98.71           C  
ATOM   1626  N   VAL J 206      92.265 -10.512  61.379  1.00 98.96           N  
ATOM   1627  CA  VAL J 206      93.172  -9.893  62.342  1.00 98.98           C  
ATOM   1628  C   VAL J 206      92.437  -8.772  63.074  1.00 98.99           C  
ATOM   1629  O   VAL J 206      91.703  -7.988  62.468  1.00 98.98           O  
ATOM   1630  CB  VAL J 206      94.434  -9.379  61.634  1.00 98.97           C  
ATOM   1631  CG1 VAL J 206      95.264  -8.464  62.541  1.00 98.88           C  
ATOM   1632  CG2 VAL J 206      95.274 -10.565  61.162  1.00 98.90           C  
ATOM   1633  N   VAL J 207      92.651  -8.688  64.384  1.00 98.99           N  
ATOM   1634  CA  VAL J 207      92.051  -7.627  65.193  1.00 99.00           C  
ATOM   1635  C   VAL J 207      93.092  -6.559  65.492  1.00 99.00           C  
ATOM   1636  O   VAL J 207      94.212  -6.866  65.914  1.00 98.99           O  
ATOM   1637  CB  VAL J 207      91.457  -8.204  66.494  1.00 98.99           C  
ATOM   1638  CG1 VAL J 207      91.025  -7.088  67.452  1.00 98.96           C  
ATOM   1639  CG2 VAL J 207      90.278  -9.116  66.168  1.00 98.97           C  
ATOM   1640  N   THR J 208      92.711  -5.292  65.285  1.00 99.00           N  
ATOM   1641  CA  THR J 208      93.495  -4.145  65.738  1.00 99.00           C  
ATOM   1642  C   THR J 208      92.827  -3.554  66.970  1.00 99.00           C  
ATOM   1643  O   THR J 208      91.621  -3.286  66.954  1.00 99.00           O  
ATOM   1644  CB  THR J 208      93.603  -3.073  64.647  1.00 99.00           C  
ATOM   1645  OG1 THR J 208      94.289  -3.593  63.506  1.00 98.96           O  
ATOM   1646  CG2 THR J 208      94.346  -1.842  65.152  1.00 98.97           C  
ATOM   1647  N   ALA J 209      93.613  -3.342  68.026  1.00 99.00           N  
ATOM   1648  CA  ALA J 209      93.156  -2.720  69.261  1.00 99.00           C  
ATOM   1649  C   ALA J 209      93.337  -1.210  69.188  1.00 99.00           C  
ATOM   1650  O   ALA J 209      94.466  -0.720  69.040  1.00 99.00           O  
ATOM   1651  CB  ALA J 209      93.946  -3.272  70.447  1.00 99.00           C  
ATOM   1652  N   TYR J 210      92.225  -0.478  69.314  1.00 98.99           N  
ATOM   1653  CA  TYR J 210      92.300   0.971  69.416  1.00 98.99           C  
ATOM   1654  C   TYR J 210      92.098   1.451  70.851  1.00 98.99           C  
ATOM   1655  O   TYR J 210      91.651   0.699  71.717  1.00 98.99           O  
ATOM   1656  CB  TYR J 210      91.390   1.668  68.400  1.00 98.99           C  
ATOM   1657  CG  TYR J 210      89.885   1.732  68.604  1.00 98.99           C  
ATOM   1658  CD1 TYR J 210      89.324   2.412  69.672  1.00 98.96           C  
ATOM   1659  CD2 TYR J 210      89.025   1.215  67.637  1.00 98.95           C  
ATOM   1660  CE1 TYR J 210      87.942   2.564  69.782  1.00 98.94           C  
ATOM   1661  CE2 TYR J 210      87.644   1.368  67.736  1.00 98.94           C  
ATOM   1662  CZ  TYR J 210      87.109   2.045  68.806  1.00 98.97           C  
ATOM   1663  OH  TYR J 210      85.745   2.212  68.899  1.00 98.92           O  
ATOM   1664  N   SER J 211      92.480   2.715  71.098  1.00 98.99           N  
ATOM   1665  CA  SER J 211      92.473   3.319  72.433  1.00 98.98           C  
ATOM   1666  C   SER J 211      93.158   2.426  73.474  1.00 98.98           C  
ATOM   1667  O   SER J 211      92.615   2.204  74.561  1.00 98.97           O  
ATOM   1668  CB  SER J 211      91.054   3.700  72.866  1.00 98.98           C  
ATOM   1669  OG  SER J 211      90.463   4.614  71.949  1.00 98.94           O  
ATOM   1670  N   PRO J 212      94.363   1.916  73.190  1.00 99.00           N  
ATOM   1671  CA  PRO J 212      94.978   0.958  74.116  1.00 99.00           C  
ATOM   1672  C   PRO J 212      95.400   1.572  75.442  1.00 99.00           C  
ATOM   1673  O   PRO J 212      95.628   0.825  76.407  1.00 98.99           O  
ATOM   1674  CB  PRO J 212      96.195   0.463  73.335  1.00 98.99           C  
ATOM   1675  CG  PRO J 212      96.547   1.627  72.438  1.00 98.96           C  
ATOM   1676  CD  PRO J 212      95.205   2.181  72.015  1.00 99.00           C  
ATOM   1677  N   LEU J 213      95.518   2.897  75.497  1.00 99.00           N  
ATOM   1678  CA  LEU J 213      95.876   3.613  76.724  1.00 99.00           C  
ATOM   1679  C   LEU J 213      94.651   4.207  77.410  1.00 98.99           C  
ATOM   1680  O   LEU J 213      94.782   4.964  78.379  1.00 98.95           O  
ATOM   1681  CB  LEU J 213      96.882   4.732  76.418  1.00 99.00           C  
ATOM   1682  CG  LEU J 213      98.077   4.346  75.544  1.00 98.98           C  
ATOM   1683  CD1 LEU J 213      98.978   5.556  75.318  1.00 98.97           C  
ATOM   1684  CD2 LEU J 213      98.852   3.192  76.144  1.00 98.97           C  
ATOM   1685  N   GLY J 214      93.463   3.888  76.914  1.00 98.96           N  
ATOM   1686  CA  GLY J 214      92.227   4.424  77.456  1.00 98.93           C  
ATOM   1687  C   GLY J 214      91.879   5.821  76.992  1.00 98.90           C  
ATOM   1688  O   GLY J 214      91.034   6.473  77.615  1.00 98.75           O  
ATOM   1689  N   SER J 215      92.527   6.288  75.932  1.00 98.93           N  
ATOM   1690  CA  SER J 215      92.210   7.567  75.300  1.00 98.93           C  
ATOM   1691  C   SER J 215      92.039   8.703  76.313  1.00 98.88           C  
ATOM   1692  O   SER J 215      90.974   9.331  76.392  1.00 98.76           O  
ATOM   1693  CB  SER J 215      90.963   7.420  74.418  1.00 98.92           C  
ATOM   1694  OG  SER J 215      90.801   8.522  73.545  1.00 98.83           O  
ATOM   1695  N   PRO J 216      93.075   9.003  77.107  1.00 98.90           N  
ATOM   1696  CA  PRO J 216      92.903  10.059  78.112  1.00 98.82           C  
ATOM   1697  C   PRO J 216      92.572  11.432  77.536  1.00 98.72           C  
ATOM   1698  O   PRO J 216      92.013  12.269  78.252  1.00 98.41           O  
ATOM   1699  CB  PRO J 216      94.248  10.068  78.857  1.00 98.71           C  
ATOM   1700  CG  PRO J 216      95.214   9.408  77.932  1.00 98.53           C  
ATOM   1701  CD  PRO J 216      94.408   8.370  77.196  1.00 98.85           C  
ATOM   1702  N   ASP J 217      92.873  11.674  76.263  1.00 98.82           N  
ATOM   1703  CA  ASP J 217      92.552  12.943  75.610  1.00 98.81           C  
ATOM   1704  C   ASP J 217      91.190  12.947  74.910  1.00 98.77           C  
ATOM   1705  O   ASP J 217      90.869  13.912  74.208  1.00 98.54           O  
ATOM   1706  CB  ASP J 217      93.663  13.353  74.629  1.00 98.80           C  
ATOM   1707  CG  ASP J 217      93.958  12.327  73.542  1.00 98.80           C  
ATOM   1708  OD1 ASP J 217      93.593  11.137  73.690  1.00 98.36           O  
ATOM   1709  OD2 ASP J 217      94.613  12.717  72.547  1.00 98.30           O  
ATOM   1710  N   ARG J 218      90.369  11.915  75.106  1.00 98.69           N  
ATOM   1711  CA  ARG J 218      89.040  11.914  74.493  1.00 98.62           C  
ATOM   1712  C   ARG J 218      88.267  13.148  74.958  1.00 98.54           C  
ATOM   1713  O   ARG J 218      88.347  13.528  76.132  1.00 98.36           O  
ATOM   1714  CB  ARG J 218      88.282  10.620  74.840  1.00 98.45           C  
ATOM   1715  CG  ARG J 218      87.902  10.500  76.302  1.00 97.62           C  
ATOM   1716  CD  ARG J 218      87.624   9.061  76.733  1.00 97.21           C  
ATOM   1717  NE  ARG J 218      87.254   8.987  78.144  1.00 97.45           N  
ATOM   1718  CZ  ARG J 218      88.128   9.001  79.154  1.00 97.66           C  
ATOM   1719  NH1 ARG J 218      89.442   9.067  78.935  1.00 95.26           N  
ATOM   1720  NH2 ARG J 218      87.687   8.955  80.396  1.00 95.48           N  
ATOM   1721  N   PRO J 219      87.500  13.786  74.061  1.00 98.41           N  
ATOM   1722  CA  PRO J 219      86.908  15.075  74.443  1.00 98.14           C  
ATOM   1723  C   PRO J 219      85.825  14.994  75.506  1.00 97.84           C  
ATOM   1724  O   PRO J 219      85.526  16.009  76.141  1.00 97.09           O  
ATOM   1725  CB  PRO J 219      86.362  15.629  73.121  1.00 97.90           C  
ATOM   1726  CG  PRO J 219      86.377  14.517  72.159  1.00 96.98           C  
ATOM   1727  CD  PRO J 219      87.352  13.489  72.629  1.00 98.16           C  
ATOM   1728  N   TRP J 220      85.257  13.819  75.722  1.00 97.90           N  
ATOM   1729  CA  TRP J 220      84.175  13.624  76.691  1.00 97.61           C  
ATOM   1730  C   TRP J 220      84.646  13.005  78.005  1.00 97.50           C  
ATOM   1731  O   TRP J 220      83.828  12.548  78.805  1.00 96.77           O  
ATOM   1732  CB  TRP J 220      83.071  12.759  76.068  1.00 97.22           C  
ATOM   1733  CG  TRP J 220      83.575  11.508  75.411  1.00 96.53           C  
ATOM   1734  CD1 TRP J 220      83.876  10.318  76.019  1.00 94.81           C  
ATOM   1735  CD2 TRP J 220      83.850  11.324  74.014  1.00 96.71           C  
ATOM   1736  NE1 TRP J 220      84.321   9.406  75.084  1.00 94.69           N  
ATOM   1737  CE2 TRP J 220      84.307   9.996  73.849  1.00 96.26           C  
ATOM   1738  CE3 TRP J 220      83.745  12.148  72.890  1.00 95.29           C  
ATOM   1739  CZ2 TRP J 220      84.661   9.478  72.594  1.00 94.55           C  
ATOM   1740  CZ3 TRP J 220      84.100  11.630  71.646  1.00 94.49           C  
ATOM   1741  CH2 TRP J 220      84.549  10.310  71.511  1.00 94.47           C  
ATOM   1742  N   ALA J 221      85.944  12.991  78.263  1.00 97.68           N  
ATOM   1743  CA  ALA J 221      86.463  12.425  79.507  1.00 97.73           C  
ATOM   1744  C   ALA J 221      85.911  13.162  80.726  1.00 97.55           C  
ATOM   1745  O   ALA J 221      85.724  14.381  80.705  1.00 97.05           O  
ATOM   1746  CB  ALA J 221      87.988  12.480  79.520  1.00 97.74           C  
ATOM   1747  N   LYS J 222      85.676  12.416  81.799  1.00 97.31           N  
ATOM   1748  CA  LYS J 222      85.226  12.963  83.074  1.00 97.19           C  
ATOM   1749  C   LYS J 222      86.219  12.591  84.171  1.00 97.42           C  
ATOM   1750  O   LYS J 222      86.845  11.527  84.109  1.00 97.03           O  
ATOM   1751  CB  LYS J 222      83.836  12.440  83.420  1.00 96.46           C  
ATOM   1752  CG  LYS J 222      82.771  12.864  82.425  0.95 92.45           C  
ATOM   1753  CD  LYS J 222      81.410  12.308  82.785  0.94 87.91           C  
ATOM   1754  CE  LYS J 222      80.353  12.772  81.796  0.92 80.35           C  
ATOM   1755  NZ  LYS J 222      80.186  14.248  81.817  0.92 71.39           N  
ATOM   1756  N   PRO J 223      86.374  13.441  85.201  1.00 96.30           N  
ATOM   1757  CA  PRO J 223      87.378  13.157  86.239  1.00 96.24           C  
ATOM   1758  C   PRO J 223      87.190  11.821  86.947  1.00 96.24           C  
ATOM   1759  O   PRO J 223      88.175  11.192  87.352  1.00 95.46           O  
ATOM   1760  CB  PRO J 223      87.207  14.321  87.225  1.00 95.74           C  
ATOM   1761  CG  PRO J 223      86.622  15.421  86.416  1.00 93.58           C  
ATOM   1762  CD  PRO J 223      85.751  14.763  85.382  1.00 95.85           C  
ATOM   1763  N   GLU J 224      85.947  11.382  87.100  1.00 96.31           N  
ATOM   1764  CA  GLU J 224      85.657  10.150  87.819  1.00 96.21           C  
ATOM   1765  C   GLU J 224      85.839   8.886  86.979  1.00 96.65           C  
ATOM   1766  O   GLU J 224      85.724   7.774  87.505  1.00 95.71           O  
ATOM   1767  CB  GLU J 224      84.234  10.193  88.386  1.00 95.17           C  
ATOM   1768  CG  GLU J 224      83.129  10.271  87.341  0.96 90.49           C  
ATOM   1769  CD  GLU J 224      82.734  11.687  86.941  0.95 86.30           C  
ATOM   1770  OE1 GLU J 224      83.540  12.633  87.124  0.95 82.22           O  
ATOM   1771  OE2 GLU J 224      81.605  11.855  86.433  0.95 83.76           O  
ATOM   1772  N   ASP J 225      86.110   9.033  85.688  1.00 97.06           N  
ATOM   1773  CA  ASP J 225      86.277   7.874  84.817  1.00 97.32           C  
ATOM   1774  C   ASP J 225      87.497   7.049  85.232  1.00 97.53           C  
ATOM   1775  O   ASP J 225      88.465   7.586  85.782  1.00 97.47           O  
ATOM   1776  CB  ASP J 225      86.458   8.315  83.367  1.00 97.24           C  
ATOM   1777  CG  ASP J 225      85.195   8.856  82.729  1.00 97.05           C  
ATOM   1778  OD1 ASP J 225      84.088   8.601  83.256  1.00 96.10           O  
ATOM   1779  OD2 ASP J 225      85.322   9.524  81.680  1.00 95.63           O  
ATOM   1780  N   PRO J 226      87.489   5.745  84.949  1.00 97.73           N  
ATOM   1781  CA  PRO J 226      88.684   4.949  85.220  1.00 97.78           C  
ATOM   1782  C   PRO J 226      89.860   5.410  84.365  1.00 98.25           C  
ATOM   1783  O   PRO J 226      89.681   5.935  83.260  1.00 98.08           O  
ATOM   1784  CB  PRO J 226      88.250   3.525  84.855  1.00 96.82           C  
ATOM   1785  CG  PRO J 226      87.115   3.697  83.913  1.00 94.98           C  
ATOM   1786  CD  PRO J 226      86.404   4.943  84.341  1.00 96.98           C  
ATOM   1787  N   SER J 227      91.062   5.220  84.891  1.00 98.50           N  
ATOM   1788  CA  SER J 227      92.283   5.649  84.218  1.00 98.66           C  
ATOM   1789  C   SER J 227      93.291   4.515  84.181  1.00 98.79           C  
ATOM   1790  O   SER J 227      93.904   4.182  85.200  1.00 98.76           O  
ATOM   1791  CB  SER J 227      92.892   6.851  84.931  1.00 98.51           C  
ATOM   1792  OG  SER J 227      94.145   7.178  84.361  1.00 97.19           O  
ATOM   1793  N   LEU J 228      93.494   3.938  83.011  1.00 98.89           N  
ATOM   1794  CA  LEU J 228      94.484   2.877  82.858  1.00 98.95           C  
ATOM   1795  C   LEU J 228      95.880   3.348  83.230  1.00 98.96           C  
ATOM   1796  O   LEU J 228      96.619   2.641  83.925  1.00 98.95           O  
ATOM   1797  CB  LEU J 228      94.498   2.382  81.413  1.00 98.95           C  
ATOM   1798  CG  LEU J 228      93.296   1.536  81.009  1.00 98.85           C  
ATOM   1799  CD1 LEU J 228      93.157   1.531  79.491  1.00 98.79           C  
ATOM   1800  CD2 LEU J 228      93.446   0.113  81.541  1.00 98.72           C  
ATOM   1801  N   LEU J 229      96.254   4.533  82.756  1.00 98.95           N  
ATOM   1802  CA  LEU J 229      97.625   5.005  82.964  1.00 98.95           C  
ATOM   1803  C   LEU J 229      97.925   5.298  84.430  1.00 98.94           C  
ATOM   1804  O   LEU J 229      99.097   5.328  84.822  1.00 98.85           O  
ATOM   1805  CB  LEU J 229      97.898   6.238  82.103  1.00 98.94           C  
ATOM   1806  CG  LEU J 229      98.082   5.952  80.608  1.00 98.87           C  
ATOM   1807  CD1 LEU J 229      98.010   7.250  79.809  1.00 98.81           C  
ATOM   1808  CD2 LEU J 229      99.411   5.246  80.343  1.00 98.79           C  
ATOM   1809  N   GLU J 230      96.882   5.513  85.243  1.00 98.89           N  
ATOM   1810  CA  GLU J 230      97.035   5.795  86.669  1.00 98.86           C  
ATOM   1811  C   GLU J 230      96.678   4.607  87.559  1.00 98.91           C  
ATOM   1812  O   GLU J 230      96.730   4.725  88.786  1.00 98.84           O  
ATOM   1813  CB  GLU J 230      96.187   7.003  87.058  1.00 98.67           C  
ATOM   1814  CG  GLU J 230      96.642   8.299  86.404  1.00 96.54           C  
ATOM   1815  CD  GLU J 230      98.040   8.707  86.818  1.00 93.72           C  
ATOM   1816  OE1 GLU J 230      98.421   8.463  87.983  0.99 89.02           O  
ATOM   1817  OE2 GLU J 230      98.764   9.264  85.967  0.99 90.29           O  
ATOM   1818  N   ASP J 231      96.318   3.479  86.972  1.00 98.90           N  
ATOM   1819  CA  ASP J 231      95.905   2.313  87.752  1.00 98.95           C  
ATOM   1820  C   ASP J 231      97.126   1.746  88.483  1.00 98.96           C  
ATOM   1821  O   ASP J 231      98.081   1.304  87.838  1.00 98.96           O  
ATOM   1822  CB  ASP J 231      95.278   1.276  86.819  1.00 98.95           C  
ATOM   1823  CG  ASP J 231      94.660   0.097  87.544  1.00 98.93           C  
ATOM   1824  OD1 ASP J 231      95.243  -0.379  88.547  1.00 98.70           O  
ATOM   1825  OD2 ASP J 231      93.594  -0.376  87.094  1.00 98.66           O  
ATOM   1826  N   PRO J 232      97.124   1.739  89.835  1.00 98.96           N  
ATOM   1827  CA  PRO J 232      98.335   1.309  90.546  1.00 98.95           C  
ATOM   1828  C   PRO J 232      98.684  -0.152  90.310  1.00 98.97           C  
ATOM   1829  O   PRO J 232      99.851  -0.535  90.451  1.00 98.94           O  
ATOM   1830  CB  PRO J 232      97.993   1.574  92.017  1.00 98.73           C  
ATOM   1831  CG  PRO J 232      96.501   1.570  92.067  1.00 96.65           C  
ATOM   1832  CD  PRO J 232      96.053   2.159  90.763  1.00 98.70           C  
ATOM   1833  N   ARG J 233      97.707  -0.963  89.955  1.00 98.97           N  
ATOM   1834  CA  ARG J 233      97.968  -2.368  89.673  1.00 98.97           C  
ATOM   1835  C   ARG J 233      98.756  -2.526  88.380  1.00 98.98           C  
ATOM   1836  O   ARG J 233      99.636  -3.388  88.273  1.00 98.96           O  
ATOM   1837  CB  ARG J 233      96.648  -3.134  89.580  1.00 98.93           C  
ATOM   1838  CG  ARG J 233      95.781  -3.031  90.836  1.00 98.63           C  
ATOM   1839  CD  ARG J 233      94.377  -3.559  90.590  1.00 98.39           C  
ATOM   1840  NE  ARG J 233      93.685  -2.784  89.566  1.00 98.38           N  
ATOM   1841  CZ  ARG J 233      92.441  -3.029  89.149  1.00 98.50           C  
ATOM   1842  NH1 ARG J 233      91.740  -4.027  89.681  1.00 97.35           N  
ATOM   1843  NH2 ARG J 233      91.909  -2.278  88.195  1.00 97.61           N  
ATOM   1844  N   ILE J 234      98.447  -1.700  87.384  1.00 98.99           N  
ATOM   1845  CA  ILE J 234      99.165  -1.757  86.112  1.00 98.99           C  
ATOM   1846  C   ILE J 234     100.540  -1.118  86.272  1.00 98.99           C  
ATOM   1847  O   ILE J 234     101.537  -1.620  85.741  1.00 98.99           O  
ATOM   1848  CB  ILE J 234      98.348  -1.117  84.975  1.00 98.99           C  
ATOM   1849  CG1 ILE J 234      96.949  -1.751  84.921  1.00 98.94           C  
ATOM   1850  CG2 ILE J 234      99.064  -1.299  83.628  1.00 98.95           C  
ATOM   1851  CD1 ILE J 234      96.029  -1.170  83.849  1.00 98.88           C  
ATOM   1852  N   LYS J 235     100.611  -0.028  87.037  1.00 98.99           N  
ATOM   1853  CA  LYS J 235     101.901   0.584  87.347  1.00 98.99           C  
ATOM   1854  C   LYS J 235     102.849  -0.421  88.001  1.00 98.99           C  
ATOM   1855  O   LYS J 235     104.050  -0.425  87.719  1.00 98.97           O  
ATOM   1856  CB  LYS J 235     101.706   1.810  88.244  1.00 98.96           C  
ATOM   1857  CG  LYS J 235     101.031   2.982  87.540  1.00 98.52           C  
ATOM   1858  CD  LYS J 235     100.710   4.124  88.494  1.00 97.55           C  
ATOM   1859  CE  LYS J 235     101.951   4.789  89.037  1.00 94.93           C  
ATOM   1860  NZ  LYS J 235     101.600   5.969  89.871  1.00 89.16           N  
ATOM   1861  N   ALA J 236     102.326  -1.281  88.884  1.00 98.98           N  
ATOM   1862  CA  ALA J 236     103.169  -2.261  89.568  1.00 98.98           C  
ATOM   1863  C   ALA J 236     103.740  -3.291  88.602  1.00 98.98           C  
ATOM   1864  O   ALA J 236     104.902  -3.700  88.734  1.00 98.95           O  
ATOM   1865  CB  ALA J 236     102.384  -2.942  90.685  1.00 98.94           C  
ATOM   1866  N   ILE J 237     102.940  -3.723  87.636  1.00 98.99           N  
ATOM   1867  CA  ILE J 237     103.445  -4.638  86.614  1.00 98.99           C  
ATOM   1868  C   ILE J 237     104.546  -3.951  85.809  1.00 98.99           C  
ATOM   1869  O   ILE J 237     105.591  -4.545  85.514  1.00 98.98           O  
ATOM   1870  CB  ILE J 237     102.303  -5.142  85.711  1.00 98.99           C  
ATOM   1871  CG1 ILE J 237     101.347  -6.020  86.528  1.00 98.93           C  
ATOM   1872  CG2 ILE J 237     102.850  -5.907  84.504  1.00 98.95           C  
ATOM   1873  CD1 ILE J 237     100.065  -6.403  85.795  1.00 98.80           C  
ATOM   1874  N   ALA J 238     104.329  -2.681  85.465  1.00 98.99           N  
ATOM   1875  CA  ALA J 238     105.339  -1.931  84.728  1.00 98.99           C  
ATOM   1876  C   ALA J 238     106.643  -1.827  85.516  1.00 98.99           C  
ATOM   1877  O   ALA J 238     107.732  -2.041  84.973  1.00 98.97           O  
ATOM   1878  CB  ALA J 238     104.799  -0.548  84.378  1.00 98.98           C  
ATOM   1879  N   ALA J 239     106.540  -1.500  86.812  1.00 98.99           N  
ATOM   1880  CA  ALA J 239     107.737  -1.352  87.635  1.00 98.99           C  
ATOM   1881  C   ALA J 239     108.531  -2.653  87.701  1.00 98.99           C  
ATOM   1882  O   ALA J 239     109.766  -2.639  87.653  1.00 98.94           O  
ATOM   1883  CB  ALA J 239     107.353  -0.880  89.034  1.00 98.96           C  
ATOM   1884  N   LYS J 240     107.835  -3.774  87.809  1.00 98.95           N  
ATOM   1885  CA  LYS J 240     108.488  -5.081  87.864  1.00 98.91           C  
ATOM   1886  C   LYS J 240     109.341  -5.332  86.621  1.00 98.95           C  
ATOM   1887  O   LYS J 240     110.397  -5.968  86.701  1.00 98.82           O  
ATOM   1888  CB  LYS J 240     107.426  -6.172  88.010  1.00 98.43           C  
ATOM   1889  CG  LYS J 240     107.948  -7.588  87.981  0.99 92.48           C  
ATOM   1890  CD  LYS J 240     106.848  -8.600  88.271  0.99 91.91           C  
ATOM   1891  CE  LYS J 240     105.823  -8.664  87.165  0.99 90.25           C  
ATOM   1892  NZ  LYS J 240     104.811  -9.730  87.421  0.99 86.41           N  
ATOM   1893  N   HIS J 241     108.885  -4.845  85.478  1.00 98.98           N  
ATOM   1894  CA  HIS J 241     109.574  -5.049  84.202  1.00 98.98           C  
ATOM   1895  C   HIS J 241     110.507  -3.904  83.826  1.00 98.98           C  
ATOM   1896  O   HIS J 241     111.102  -3.933  82.744  1.00 98.92           O  
ATOM   1897  CB  HIS J 241     108.545  -5.270  83.088  1.00 98.98           C  
ATOM   1898  CG  HIS J 241     107.830  -6.581  83.186  1.00 98.96           C  
ATOM   1899  ND1 HIS J 241     108.397  -7.765  82.776  1.00 96.99           N  
ATOM   1900  CD2 HIS J 241     106.599  -6.894  83.653  1.00 96.97           C  
ATOM   1901  CE1 HIS J 241     107.542  -8.750  82.988  1.00 97.61           C  
ATOM   1902  NE2 HIS J 241     106.444  -8.252  83.517  1.00 98.27           N  
ATOM   1903  N   ASN J 242     110.634  -2.899  84.685  1.00 98.98           N  
ATOM   1904  CA  ASN J 242     111.432  -1.705  84.381  1.00 98.97           C  
ATOM   1905  C   ASN J 242     110.970  -1.034  83.092  1.00 98.98           C  
ATOM   1906  O   ASN J 242     111.784  -0.595  82.268  1.00 98.94           O  
ATOM   1907  CB  ASN J 242     112.926  -2.045  84.343  1.00 98.88           C  
ATOM   1908  CG  ASN J 242     113.428  -2.548  85.679  1.00 94.73           C  
ATOM   1909  OD1 ASN J 242     113.222  -1.911  86.714  1.00 85.43           O  
ATOM   1910  ND2 ASN J 242     114.071  -3.705  85.674  1.00 83.91           N  
ATOM   1911  N   LYS J 243     109.651  -0.958  82.926  1.00 98.99           N  
ATOM   1912  CA  LYS J 243     109.015  -0.321  81.780  1.00 98.99           C  
ATOM   1913  C   LYS J 243     107.980   0.681  82.280  1.00 98.99           C  
ATOM   1914  O   LYS J 243     107.677   0.743  83.476  1.00 98.97           O  
ATOM   1915  CB  LYS J 243     108.358  -1.383  80.887  1.00 98.97           C  
ATOM   1916  CG  LYS J 243     109.344  -2.232  80.085  1.00 98.81           C  
ATOM   1917  CD  LYS J 243     110.037  -1.390  79.018  1.00 98.55           C  
ATOM   1918  CE  LYS J 243     110.813  -2.223  78.026  1.00 98.01           C  
ATOM   1919  NZ  LYS J 243     111.425  -1.362  76.970  1.00 97.68           N  
ATOM   1920  N   THR J 244     107.452   1.494  81.375  1.00 99.00           N  
ATOM   1921  CA  THR J 244     106.385   2.419  81.749  1.00 99.00           C  
ATOM   1922  C   THR J 244     105.025   1.742  81.650  1.00 99.00           C  
ATOM   1923  O   THR J 244     104.852   0.709  80.992  1.00 99.00           O  
ATOM   1924  CB  THR J 244     106.380   3.687  80.883  1.00 98.99           C  
ATOM   1925  OG1 THR J 244     105.954   3.357  79.561  1.00 98.88           O  
ATOM   1926  CG2 THR J 244     107.749   4.358  80.865  1.00 98.87           C  
ATOM   1927  N   THR J 245     104.031   2.355  82.298  1.00 99.00           N  
ATOM   1928  CA  THR J 245     102.673   1.837  82.217  1.00 99.00           C  
ATOM   1929  C   THR J 245     102.196   1.789  80.768  1.00 99.00           C  
ATOM   1930  O   THR J 245     101.576   0.806  80.343  1.00 99.00           O  
ATOM   1931  CB  THR J 245     101.740   2.683  83.088  1.00 98.99           C  
ATOM   1932  OG1 THR J 245     102.259   2.695  84.425  1.00 98.35           O  
ATOM   1933  CG2 THR J 245     100.334   2.119  83.106  1.00 98.36           C  
ATOM   1934  N   ALA J 246     102.493   2.826  79.990  1.00 99.00           N  
ATOM   1935  CA  ALA J 246     102.095   2.822  78.584  1.00 99.00           C  
ATOM   1936  C   ALA J 246     102.726   1.656  77.831  1.00 99.00           C  
ATOM   1937  O   ALA J 246     102.069   1.017  77.004  1.00 99.00           O  
ATOM   1938  CB  ALA J 246     102.460   4.147  77.918  1.00 98.99           C  
ATOM   1939  N   GLN J 247     103.991   1.372  78.106  1.00 99.00           N  
ATOM   1940  CA  GLN J 247     104.651   0.260  77.430  1.00 99.00           C  
ATOM   1941  C   GLN J 247     103.978  -1.071  77.753  1.00 99.00           C  
ATOM   1942  O   GLN J 247     103.813  -1.917  76.866  1.00 99.00           O  
ATOM   1943  CB  GLN J 247     106.142   0.237  77.775  1.00 99.00           C  
ATOM   1944  CG  GLN J 247     106.902   1.368  77.071  1.00 98.99           C  
ATOM   1945  CD  GLN J 247     108.315   1.560  77.569  1.00 98.99           C  
ATOM   1946  OE1 GLN J 247     108.606   1.348  78.754  1.00 98.50           O  
ATOM   1947  NE2 GLN J 247     109.209   1.970  76.676  1.00 98.29           N  
ATOM   1948  N   VAL J 248     103.570  -1.270  79.009  1.00 99.00           N  
ATOM   1949  CA  VAL J 248     102.817  -2.476  79.362  1.00 99.00           C  
ATOM   1950  C   VAL J 248     101.490  -2.527  78.606  1.00 99.00           C  
ATOM   1951  O   VAL J 248     101.088  -3.581  78.098  1.00 98.99           O  
ATOM   1952  CB  VAL J 248     102.605  -2.560  80.884  1.00 99.00           C  
ATOM   1953  CG1 VAL J 248     101.559  -3.615  81.251  1.00 98.95           C  
ATOM   1954  CG2 VAL J 248     103.932  -2.858  81.572  1.00 98.96           C  
ATOM   1955  N   LEU J 249     100.804  -1.387  78.515  1.00 99.00           N  
ATOM   1956  CA  LEU J 249      99.503  -1.343  77.849  1.00 99.00           C  
ATOM   1957  C   LEU J 249      99.602  -1.597  76.349  1.00 99.00           C  
ATOM   1958  O   LEU J 249      98.614  -2.007  75.730  1.00 99.00           O  
ATOM   1959  CB  LEU J 249      98.818  -0.005  78.122  1.00 99.00           C  
ATOM   1960  CG  LEU J 249      98.341   0.181  79.568  1.00 98.99           C  
ATOM   1961  CD1 LEU J 249      97.969   1.633  79.825  1.00 98.99           C  
ATOM   1962  CD2 LEU J 249      97.160  -0.739  79.882  1.00 98.98           C  
ATOM   1963  N   ILE J 250     100.772  -1.342  75.769  1.00 99.00           N  
ATOM   1964  CA  ILE J 250     101.004  -1.623  74.351  1.00 99.00           C  
ATOM   1965  C   ILE J 250     101.444  -3.076  74.155  1.00 99.00           C  
ATOM   1966  O   ILE J 250     100.984  -3.758  73.230  1.00 98.99           O  
ATOM   1967  CB  ILE J 250     102.021  -0.620  73.778  1.00 99.00           C  
ATOM   1968  CG1 ILE J 250     101.429   0.796  73.815  1.00 98.99           C  
ATOM   1969  CG2 ILE J 250     102.427  -0.988  72.354  1.00 98.99           C  
ATOM   1970  CD1 ILE J 250     102.464   1.903  73.670  1.00 98.95           C  
ATOM   1971  N   ARG J 251     102.316  -3.574  75.041  1.00 98.99           N  
ATOM   1972  CA  ARG J 251     102.772  -4.960  74.932  1.00 98.99           C  
ATOM   1973  C   ARG J 251     101.625  -5.948  75.135  1.00 98.99           C  
ATOM   1974  O   ARG J 251     101.584  -7.007  74.487  1.00 98.98           O  
ATOM   1975  CB  ARG J 251     103.886  -5.210  75.948  1.00 98.99           C  
ATOM   1976  CG  ARG J 251     104.473  -6.618  75.895  1.00 98.86           C  
ATOM   1977  CD  ARG J 251     105.369  -6.828  74.680  1.00 98.82           C  
ATOM   1978  NE  ARG J 251     105.732  -8.241  74.555  1.00 98.75           N  
ATOM   1979  CZ  ARG J 251     106.654  -8.715  73.725  1.00 98.89           C  
ATOM   1980  NH1 ARG J 251     107.339  -7.904  72.939  1.00 98.18           N  
ATOM   1981  NH2 ARG J 251     106.882 -10.022  73.680  1.00 98.04           N  
ATOM   1982  N   PHE J 252     100.699  -5.617  76.019  1.00 99.00           N  
ATOM   1983  CA  PHE J 252      99.560  -6.482  76.342  1.00 99.00           C  
ATOM   1984  C   PHE J 252      98.805  -6.970  75.090  1.00 99.00           C  
ATOM   1985  O   PHE J 252      98.710  -8.186  74.863  1.00 98.99           O  
ATOM   1986  CB  PHE J 252      98.668  -5.730  77.350  1.00 98.99           C  
ATOM   1987  CG  PHE J 252      97.344  -6.365  77.684  1.00 98.99           C  
ATOM   1988  CD1 PHE J 252      97.256  -7.648  78.198  1.00 98.96           C  
ATOM   1989  CD2 PHE J 252      96.179  -5.632  77.541  1.00 98.96           C  
ATOM   1990  CE1 PHE J 252      96.024  -8.191  78.545  1.00 98.94           C  
ATOM   1991  CE2 PHE J 252      94.947  -6.165  77.886  1.00 98.94           C  
ATOM   1992  CZ  PHE J 252      94.871  -7.446  78.383  1.00 98.94           C  
ATOM   1993  N   PRO J 253      98.301  -6.083  74.227  1.00 99.00           N  
ATOM   1994  CA  PRO J 253      97.613  -6.598  73.030  1.00 98.99           C  
ATOM   1995  C   PRO J 253      98.540  -7.324  72.056  1.00 98.99           C  
ATOM   1996  O   PRO J 253      98.108  -8.273  71.387  1.00 98.98           O  
ATOM   1997  CB  PRO J 253      97.004  -5.339  72.394  1.00 98.98           C  
ATOM   1998  CG  PRO J 253      97.811  -4.201  72.944  1.00 98.66           C  
ATOM   1999  CD  PRO J 253      98.174  -4.621  74.342  1.00 98.96           C  
ATOM   2000  N   MET J 254      99.802  -6.910  71.976  1.00 98.99           N  
ATOM   2001  CA  MET J 254     100.735  -7.607  71.091  1.00 98.99           C  
ATOM   2002  C   MET J 254     100.795  -9.097  71.429  1.00 98.99           C  
ATOM   2003  O   MET J 254     100.843  -9.951  70.535  1.00 98.96           O  
ATOM   2004  CB  MET J 254     102.136  -6.993  71.194  1.00 98.97           C  
ATOM   2005  CG  MET J 254     102.217  -5.560  70.683  1.00 98.73           C  
ATOM   2006  SD  MET J 254     103.749  -4.719  71.135  1.00 98.40           S  
ATOM   2007  CE  MET J 254     104.966  -5.731  70.318  1.00 96.61           C  
ATOM   2008  N   GLN J 255     100.781  -9.419  72.721  1.00 98.98           N  
ATOM   2009  CA  GLN J 255     100.873 -10.814  73.152  1.00 98.98           C  
ATOM   2010  C   GLN J 255      99.559 -11.573  73.029  1.00 98.97           C  
ATOM   2011  O   GLN J 255      99.515 -12.777  73.292  1.00 98.95           O  
ATOM   2012  CB  GLN J 255     101.441 -10.903  74.568  1.00 98.97           C  
ATOM   2013  CG  GLN J 255     102.925 -10.551  74.573  1.00 98.93           C  
ATOM   2014  CD  GLN J 255     103.626 -10.756  75.895  1.00 98.95           C  
ATOM   2015  OE1 GLN J 255     104.562 -10.020  76.211  1.00 97.90           O  
ATOM   2016  NE2 GLN J 255     103.204 -11.742  76.675  1.00 97.99           N  
ATOM   2017  N   ARG J 256      98.504 -10.894  72.602  1.00 98.98           N  
ATOM   2018  CA  ARG J 256      97.236 -11.527  72.248  1.00 98.98           C  
ATOM   2019  C   ARG J 256      97.092 -11.698  70.741  1.00 98.98           C  
ATOM   2020  O   ARG J 256      95.990 -11.988  70.251  1.00 98.96           O  
ATOM   2021  CB  ARG J 256      96.064 -10.714  72.816  1.00 98.98           C  
ATOM   2022  CG  ARG J 256      96.135 -10.535  74.323  1.00 98.91           C  
ATOM   2023  CD  ARG J 256      95.012  -9.647  74.822  1.00 98.88           C  
ATOM   2024  NE  ARG J 256      93.720 -10.316  74.721  1.00 98.84           N  
ATOM   2025  CZ  ARG J 256      92.547  -9.710  74.882  1.00 98.93           C  
ATOM   2026  NH1 ARG J 256      92.490  -8.407  75.126  1.00 98.41           N  
ATOM   2027  NH2 ARG J 256      91.425 -10.412  74.797  1.00 98.36           N  
ATOM   2028  N   ASN J 257      98.183 -11.517  69.995  1.00 98.97           N  
ATOM   2029  CA  ASN J 257      98.176 -11.592  68.535  1.00 98.96           C  
ATOM   2030  C   ASN J 257      97.297 -10.522  67.909  1.00 98.98           C  
ATOM   2031  O   ASN J 257      96.681 -10.743  66.859  1.00 98.96           O  
ATOM   2032  CB  ASN J 257      97.807 -13.000  68.052  1.00 98.84           C  
ATOM   2033  CG  ASN J 257      98.824 -14.028  68.487  1.00 92.56           C  
ATOM   2034  OD1 ASN J 257     100.028 -13.772  68.465  1.00 84.89           O  
ATOM   2035  ND2 ASN J 257      98.347 -15.190  68.902  1.00 82.54           N  
ATOM   2036  N   LEU J 258      97.255  -9.362  68.545  1.00 98.99           N  
ATOM   2037  CA  LEU J 258      96.560  -8.190  68.024  1.00 98.99           C  
ATOM   2038  C   LEU J 258      97.559  -7.193  67.457  1.00 98.99           C  
ATOM   2039  O   LEU J 258      98.733  -7.170  67.848  1.00 98.98           O  
ATOM   2040  CB  LEU J 258      95.760  -7.490  69.129  1.00 98.99           C  
ATOM   2041  CG  LEU J 258      94.859  -8.367  69.997  1.00 98.95           C  
ATOM   2042  CD1 LEU J 258      94.166  -7.521  71.068  1.00 98.87           C  
ATOM   2043  CD2 LEU J 258      93.839  -9.111  69.156  1.00 98.85           C  
ATOM   2044  N   VAL J 259      97.075  -6.351  66.560  1.00 99.00           N  
ATOM   2045  CA  VAL J 259      97.747  -5.119  66.167  1.00 99.00           C  
ATOM   2046  C   VAL J 259      97.322  -4.036  67.160  1.00 99.00           C  
ATOM   2047  O   VAL J 259      96.205  -4.081  67.686  1.00 99.00           O  
ATOM   2048  CB  VAL J 259      97.362  -4.759  64.721  1.00 99.00           C  
ATOM   2049  CG1 VAL J 259      97.942  -3.424  64.278  1.00 98.97           C  
ATOM   2050  CG2 VAL J 259      97.789  -5.877  63.768  1.00 98.98           C  
ATOM   2051  N   VAL J 260      98.194  -3.053  67.432  1.00 99.00           N  
ATOM   2052  CA  VAL J 260      97.871  -2.002  68.395  1.00 99.00           C  
ATOM   2053  C   VAL J 260      98.371  -0.662  67.873  1.00 99.00           C  
ATOM   2054  O   VAL J 260      99.446  -0.572  67.276  1.00 99.00           O  
ATOM   2055  CB  VAL J 260      98.419  -2.345  69.801  1.00 98.99           C  
ATOM   2056  CG1 VAL J 260      99.945  -2.485  69.801  1.00 98.91           C  
ATOM   2057  CG2 VAL J 260      97.945  -1.344  70.839  1.00 98.93           C  
ATOM   2058  N   ILE J 261      97.572   0.405  68.106  1.00 99.00           N  
ATOM   2059  CA  ILE J 261      97.800   1.701  67.474  1.00 99.00           C  
ATOM   2060  C   ILE J 261      97.729   2.863  68.476  1.00 99.00           C  
ATOM   2061  O   ILE J 261      96.877   3.756  68.353  1.00 99.00           O  
ATOM   2062  CB  ILE J 261      96.851   1.909  66.270  1.00 99.00           C  
ATOM   2063  CG1 ILE J 261      95.380   1.631  66.632  1.00 98.98           C  
ATOM   2064  CG2 ILE J 261      97.300   1.026  65.107  1.00 98.94           C  
ATOM   2065  CD1 ILE J 261      94.405   2.008  65.513  1.00 98.97           C  
ATOM   2066  N   PRO J 262      98.631   2.906  69.457  1.00 99.00           N  
ATOM   2067  CA  PRO J 262      98.630   4.034  70.386  1.00 99.00           C  
ATOM   2068  C   PRO J 262      98.873   5.354  69.663  1.00 99.00           C  
ATOM   2069  O   PRO J 262      99.668   5.426  68.718  1.00 99.00           O  
ATOM   2070  CB  PRO J 262      99.795   3.720  71.326  1.00 98.99           C  
ATOM   2071  CG  PRO J 262     100.728   2.891  70.482  1.00 98.93           C  
ATOM   2072  CD  PRO J 262      99.792   2.023  69.666  1.00 99.00           C  
ATOM   2073  N   LYS J 263      98.195   6.405  70.138  1.00 99.00           N  
ATOM   2074  CA  LYS J 263      98.345   7.747  69.591  1.00 99.00           C  
ATOM   2075  C   LYS J 263      99.224   8.593  70.493  1.00 99.00           C  
ATOM   2076  O   LYS J 263      99.055   8.596  71.723  1.00 98.99           O  
ATOM   2077  CB  LYS J 263      96.969   8.405  69.437  1.00 98.99           C  
ATOM   2078  CG  LYS J 263      96.979   9.884  69.041  1.00 98.89           C  
ATOM   2079  CD  LYS J 263      96.932  10.811  70.257  1.00 98.85           C  
ATOM   2080  CE  LYS J 263      96.927  12.284  69.852  1.00 98.71           C  
ATOM   2081  NZ  LYS J 263      96.869  13.160  71.063  1.00 98.69           N  
ATOM   2082  N   SER J 264     100.131   9.348  69.894  1.00 99.00           N  
ATOM   2083  CA  SER J 264     100.812  10.430  70.599  1.00 99.00           C  
ATOM   2084  C   SER J 264     101.290  11.458  69.594  1.00 99.00           C  
ATOM   2085  O   SER J 264     101.622  11.110  68.460  1.00 98.99           O  
ATOM   2086  CB  SER J 264     102.008   9.910  71.401  1.00 99.00           C  
ATOM   2087  OG  SER J 264     102.632  10.965  72.109  1.00 98.98           O  
ATOM   2088  N   VAL J 265     101.326  12.729  70.009  1.00 99.00           N  
ATOM   2089  CA  VAL J 265     102.024  13.774  69.263  1.00 98.99           C  
ATOM   2090  C   VAL J 265     103.270  14.258  69.997  1.00 98.99           C  
ATOM   2091  O   VAL J 265     103.917  15.211  69.559  1.00 98.98           O  
ATOM   2092  CB  VAL J 265     101.116  14.973  68.912  1.00 98.98           C  
ATOM   2093  CG1 VAL J 265     100.030  14.553  67.926  1.00 98.88           C  
ATOM   2094  CG2 VAL J 265     100.525  15.616  70.165  1.00 98.87           C  
ATOM   2095  N   THR J 266     103.616  13.610  71.106  1.00 98.99           N  
ATOM   2096  CA  THR J 266     104.768  13.994  71.917  1.00 98.99           C  
ATOM   2097  C   THR J 266     105.976  13.178  71.466  1.00 99.00           C  
ATOM   2098  O   THR J 266     105.968  11.957  71.615  1.00 98.99           O  
ATOM   2099  CB  THR J 266     104.484  13.724  73.398  1.00 98.99           C  
ATOM   2100  OG1 THR J 266     103.271  14.369  73.783  1.00 98.90           O  
ATOM   2101  CG2 THR J 266     105.634  14.210  74.271  1.00 98.92           C  
ATOM   2102  N   PRO J 267     107.026  13.809  70.934  1.00 98.99           N  
ATOM   2103  CA  PRO J 267     108.131  13.007  70.389  1.00 98.99           C  
ATOM   2104  C   PRO J 267     108.703  11.982  71.360  1.00 98.99           C  
ATOM   2105  O   PRO J 267     108.984  10.843  70.966  1.00 98.98           O  
ATOM   2106  CB  PRO J 267     109.163  14.072  69.997  1.00 98.94           C  
ATOM   2107  CG  PRO J 267     108.317  15.245  69.609  1.00 97.96           C  
ATOM   2108  CD  PRO J 267     107.172  15.237  70.597  1.00 98.89           C  
ATOM   2109  N   GLU J 268     108.865  12.358  72.632  1.00 98.98           N  
ATOM   2110  CA  GLU J 268     109.423  11.434  73.613  1.00 98.98           C  
ATOM   2111  C   GLU J 268     108.514  10.227  73.824  1.00 98.99           C  
ATOM   2112  O   GLU J 268     108.989   9.098  73.985  1.00 98.98           O  
ATOM   2113  CB  GLU J 268     109.670  12.154  74.936  1.00 98.94           C  
ATOM   2114  CG  GLU J 268     110.735  13.244  74.868  0.99 95.33           C  
ATOM   2115  CD  GLU J 268     110.263  14.598  74.329  0.99 91.76           C  
ATOM   2116  OE1 GLU J 268     109.083  14.751  73.931  0.99 88.44           O  
ATOM   2117  OE2 GLU J 268     111.097  15.525  74.299  0.99 91.16           O  
ATOM   2118  N   ARG J 269     107.193  10.453  73.829  1.00 98.99           N  
ATOM   2119  CA  ARG J 269     106.244   9.358  73.987  1.00 98.99           C  
ATOM   2120  C   ARG J 269     106.163   8.493  72.737  1.00 99.00           C  
ATOM   2121  O   ARG J 269     106.010   7.272  72.832  1.00 98.99           O  
ATOM   2122  CB  ARG J 269     104.857   9.897  74.332  1.00 98.99           C  
ATOM   2123  CG  ARG J 269     104.769  10.508  75.717  1.00 98.93           C  
ATOM   2124  CD  ARG J 269     103.411  11.144  75.920  1.00 98.91           C  
ATOM   2125  NE  ARG J 269     103.231  11.571  77.302  1.00 98.74           N  
ATOM   2126  CZ  ARG J 269     102.219  12.316  77.722  1.00 98.76           C  
ATOM   2127  NH1 ARG J 269     101.298  12.736  76.862  1.00 98.21           N  
ATOM   2128  NH2 ARG J 269     102.123  12.636  79.008  1.00 98.30           N  
ATOM   2129  N   ILE J 270     106.238   9.105  71.569  1.00 99.00           N  
ATOM   2130  CA  ILE J 270     106.250   8.337  70.326  1.00 99.00           C  
ATOM   2131  C   ILE J 270     107.394   7.324  70.363  1.00 99.00           C  
ATOM   2132  O   ILE J 270     107.209   6.141  70.067  1.00 98.99           O  
ATOM   2133  CB  ILE J 270     106.348   9.275  69.106  1.00 99.00           C  
ATOM   2134  CG1 ILE J 270     105.059  10.099  68.971  1.00 98.98           C  
ATOM   2135  CG2 ILE J 270     106.618   8.489  67.824  1.00 98.98           C  
ATOM   2136  CD1 ILE J 270     105.166  11.269  67.997  1.00 98.91           C  
ATOM   2137  N   ALA J 271     108.582   7.789  70.762  1.00 98.99           N  
ATOM   2138  CA  ALA J 271     109.732   6.896  70.855  1.00 98.99           C  
ATOM   2139  C   ALA J 271     109.552   5.856  71.958  1.00 98.99           C  
ATOM   2140  O   ALA J 271     109.801   4.665  71.743  1.00 98.98           O  
ATOM   2141  CB  ALA J 271     111.003   7.712  71.076  1.00 98.97           C  
ATOM   2142  N   GLU J 272     109.121   6.293  73.151  1.00 98.99           N  
ATOM   2143  CA  GLU J 272     108.872   5.373  74.264  1.00 99.00           C  
ATOM   2144  C   GLU J 272     107.940   4.243  73.852  1.00 99.00           C  
ATOM   2145  O   GLU J 272     108.186   3.066  74.152  1.00 98.99           O  
ATOM   2146  CB  GLU J 272     108.257   6.144  75.438  1.00 98.99           C  
ATOM   2147  CG  GLU J 272     107.754   5.286  76.593  1.00 98.86           C  
ATOM   2148  CD  GLU J 272     107.003   6.095  77.640  1.00 98.89           C  
ATOM   2149  OE1 GLU J 272     107.426   7.233  77.935  1.00 98.28           O  
ATOM   2150  OE2 GLU J 272     105.977   5.596  78.159  1.00 98.39           O  
ATOM   2151  N   ASN J 273     106.866   4.605  73.165  1.00 99.00           N  
ATOM   2152  CA  ASN J 273     105.822   3.642  72.844  1.00 99.00           C  
ATOM   2153  C   ASN J 273     106.279   2.583  71.857  1.00 99.00           C  
ATOM   2154  O   ASN J 273     105.625   1.545  71.730  1.00 98.99           O  
ATOM   2155  CB  ASN J 273     104.591   4.369  72.296  1.00 99.00           C  
ATOM   2156  CG  ASN J 273     103.877   5.212  73.330  1.00 99.00           C  
ATOM   2157  OD1 ASN J 273     104.189   5.160  74.527  1.00 98.24           O  
ATOM   2158  ND2 ASN J 273     102.905   5.993  72.870  1.00 98.32           N  
ATOM   2159  N   PHE J 274     107.368   2.833  71.137  1.00 98.99           N  
ATOM   2160  CA  PHE J 274     107.897   1.848  70.189  1.00 98.99           C  
ATOM   2161  C   PHE J 274     108.850   0.853  70.855  1.00 98.99           C  
ATOM   2162  O   PHE J 274     109.149  -0.203  70.277  1.00 98.96           O  
ATOM   2163  CB  PHE J 274     108.599   2.563  69.027  1.00 98.97           C  
ATOM   2164  CG  PHE J 274     108.802   1.696  67.817  1.00 98.93           C  
ATOM   2165  CD1 PHE J 274     107.743   1.415  66.967  1.00 98.61           C  
ATOM   2166  CD2 PHE J 274     110.038   1.151  67.533  1.00 98.55           C  
ATOM   2167  CE1 PHE J 274     107.913   0.598  65.856  1.00 98.30           C  
ATOM   2168  CE2 PHE J 274     110.222   0.333  66.423  1.00 98.29           C  
ATOM   2169  CZ  PHE J 274     109.153   0.057  65.588  1.00 98.54           C  
ATOM   2170  N   LYS J 275     109.317   1.162  72.062  1.00 98.99           N  
ATOM   2171  CA  LYS J 275     110.308   0.325  72.739  1.00 98.99           C  
ATOM   2172  C   LYS J 275     109.616  -0.772  73.543  1.00 98.99           C  
ATOM   2173  O   LYS J 275     109.695  -0.835  74.779  1.00 98.97           O  
ATOM   2174  CB  LYS J 275     111.224   1.196  73.598  1.00 98.96           C  
ATOM   2175  CG  LYS J 275     112.047   2.163  72.752  0.99 98.14           C  
ATOM   2176  CD  LYS J 275     112.875   3.111  73.600  0.99 95.55           C  
ATOM   2177  CE  LYS J 275     113.601   4.123  72.716  0.98 89.71           C  
ATOM   2178  NZ  LYS J 275     114.358   5.120  73.533  0.98 78.54           N  
ATOM   2179  N   VAL J 276     108.919  -1.637  72.817  1.00 98.98           N  
ATOM   2180  CA  VAL J 276     108.076  -2.682  73.399  1.00 98.99           C  
ATOM   2181  C   VAL J 276     108.379  -4.059  72.820  1.00 98.98           C  
ATOM   2182  O   VAL J 276     107.620  -5.009  73.053  1.00 98.97           O  
ATOM   2183  CB  VAL J 276     106.578  -2.342  73.233  1.00 98.99           C  
ATOM   2184  CG1 VAL J 276     106.209  -1.117  74.072  1.00 98.93           C  
ATOM   2185  CG2 VAL J 276     106.226  -2.120  71.764  1.00 98.94           C  
ATOM   2186  N   PHE J 277     109.481  -4.188  72.091  1.00 98.95           N  
ATOM   2187  CA  PHE J 277     109.856  -5.465  71.483  1.00 98.94           C  
ATOM   2188  C   PHE J 277     110.945  -6.199  72.265  1.00 98.88           C  
ATOM   2189  O   PHE J 277     111.377  -7.273  71.838  1.00 98.69           O  
ATOM   2190  CB  PHE J 277     110.297  -5.240  70.034  1.00 98.94           C  
ATOM   2191  CG  PHE J 277     109.180  -4.792  69.128  1.00 98.95           C  
ATOM   2192  CD1 PHE J 277     108.340  -5.721  68.534  1.00 98.89           C  
ATOM   2193  CD2 PHE J 277     108.956  -3.448  68.885  1.00 98.89           C  
ATOM   2194  CE1 PHE J 277     107.298  -5.318  67.704  1.00 98.85           C  
ATOM   2195  CE2 PHE J 277     107.917  -3.032  68.061  1.00 98.87           C  
ATOM   2196  CZ  PHE J 277     107.089  -3.970  67.468  1.00 98.91           C  
ATOM   2197  N   ASP J 278     111.371  -5.647  73.401  1.00 98.86           N  
ATOM   2198  CA  ASP J 278     112.514  -6.173  74.146  1.00 98.80           C  
ATOM   2199  C   ASP J 278     112.161  -6.693  75.538  1.00 98.83           C  
ATOM   2200  O   ASP J 278     113.055  -6.867  76.374  1.00 98.58           O  
ATOM   2201  CB  ASP J 278     113.620  -5.117  74.240  1.00 98.53           C  
ATOM   2202  CG  ASP J 278     113.214  -3.901  75.053  1.00 97.78           C  
ATOM   2203  OD1 ASP J 278     112.014  -3.745  75.373  1.00 96.45           O  
ATOM   2204  OD2 ASP J 278     114.107  -3.086  75.365  1.00 95.85           O  
ATOM   2205  N   PHE J 279     110.884  -6.925  75.814  1.00 98.93           N  
ATOM   2206  CA  PHE J 279     110.479  -7.554  77.067  1.00 98.95           C  
ATOM   2207  C   PHE J 279     109.229  -8.377  76.818  1.00 98.94           C  
ATOM   2208  O   PHE J 279     108.610  -8.281  75.759  1.00 98.91           O  
ATOM   2209  CB  PHE J 279     110.273  -6.530  78.200  1.00 98.96           C  
ATOM   2210  CG  PHE J 279     108.967  -5.763  78.152  1.00 98.97           C  
ATOM   2211  CD1 PHE J 279     108.726  -4.818  77.166  1.00 98.94           C  
ATOM   2212  CD2 PHE J 279     107.992  -5.973  79.113  1.00 98.93           C  
ATOM   2213  CE1 PHE J 279     107.530  -4.098  77.141  1.00 98.90           C  
ATOM   2214  CE2 PHE J 279     106.795  -5.258  79.098  1.00 98.91           C  
ATOM   2215  CZ  PHE J 279     106.566  -4.320  78.109  1.00 98.92           C  
ATOM   2216  N   GLU J 280     108.881  -9.207  77.802  1.00 98.97           N  
ATOM   2217  CA  GLU J 280     107.740 -10.098  77.675  1.00 98.97           C  
ATOM   2218  C   GLU J 280     106.937 -10.073  78.966  1.00 98.98           C  
ATOM   2219  O   GLU J 280     107.496 -10.207  80.058  1.00 98.95           O  
ATOM   2220  CB  GLU J 280     108.213 -11.521  77.374  1.00 98.87           C  
ATOM   2221  CG  GLU J 280     107.099 -12.505  77.090  1.00 94.41           C  
ATOM   2222  CD  GLU J 280     107.606 -13.875  76.676  1.00 92.24           C  
ATOM   2223  OE1 GLU J 280     108.838 -14.099  76.683  0.99 87.69           O  
ATOM   2224  OE2 GLU J 280     106.768 -14.733  76.344  0.99 88.47           O  
ATOM   2225  N   LEU J 281     105.636  -9.890  78.843  1.00 98.98           N  
ATOM   2226  CA  LEU J 281     104.734 -10.082  79.969  1.00 98.98           C  
ATOM   2227  C   LEU J 281     104.554 -11.578  80.198  1.00 98.98           C  
ATOM   2228  O   LEU J 281     104.386 -12.345  79.243  1.00 98.94           O  
ATOM   2229  CB  LEU J 281     103.386  -9.422  79.688  1.00 98.99           C  
ATOM   2230  CG  LEU J 281     103.433  -7.898  79.541  1.00 98.98           C  
ATOM   2231  CD1 LEU J 281     102.134  -7.380  78.944  1.00 98.97           C  
ATOM   2232  CD2 LEU J 281     103.710  -7.229  80.884  1.00 98.97           C  
ATOM   2233  N   SER J 282     104.580 -12.001  81.462  1.00 98.96           N  
ATOM   2234  CA  SER J 282     104.355 -13.408  81.772  1.00 98.96           C  
ATOM   2235  C   SER J 282     102.903 -13.792  81.526  1.00 98.97           C  
ATOM   2236  O   SER J 282     102.011 -12.942  81.426  1.00 98.94           O  
ATOM   2237  CB  SER J 282     104.718 -13.697  83.228  1.00 98.91           C  
ATOM   2238  OG  SER J 282     103.781 -13.091  84.100  1.00 98.46           O  
ATOM   2239  N   SER J 283     102.656 -15.108  81.466  1.00 98.87           N  
ATOM   2240  CA  SER J 283     101.279 -15.585  81.368  1.00 98.83           C  
ATOM   2241  C   SER J 283     100.446 -15.050  82.531  1.00 98.89           C  
ATOM   2242  O   SER J 283      99.292 -14.642  82.352  1.00 98.75           O  
ATOM   2243  CB  SER J 283     101.253 -17.112  81.343  1.00 98.46           C  
ATOM   2244  OG  SER J 283      99.925 -17.590  81.292  1.00 90.70           O  
ATOM   2245  N   GLN J 284     101.046 -15.032  83.733  1.00 98.90           N  
ATOM   2246  CA  GLN J 284     100.349 -14.503  84.898  1.00 98.89           C  
ATOM   2247  C   GLN J 284     100.047 -13.017  84.735  1.00 98.94           C  
ATOM   2248  O   GLN J 284      98.949 -12.561  85.079  1.00 98.87           O  
ATOM   2249  CB  GLN J 284     101.173 -14.759  86.158  1.00 98.64           C  
ATOM   2250  CG  GLN J 284     100.493 -14.342  87.447  0.98 89.36           C  
ATOM   2251  CD  GLN J 284     101.283 -14.749  88.675  0.97 82.98           C  
ATOM   2252  OE1 GLN J 284     102.511 -14.864  88.634  0.97 75.89           O  
ATOM   2253  NE2 GLN J 284     100.587 -14.965  89.782  0.96 71.05           N  
ATOM   2254  N   ASP J 285     101.010 -12.239  84.217  1.00 98.96           N  
ATOM   2255  CA  ASP J 285     100.758 -10.816  83.951  1.00 98.98           C  
ATOM   2256  C   ASP J 285      99.581 -10.648  82.999  1.00 98.98           C  
ATOM   2257  O   ASP J 285      98.723  -9.780  83.196  1.00 98.97           O  
ATOM   2258  CB  ASP J 285     101.972 -10.144  83.295  1.00 98.97           C  
ATOM   2259  CG  ASP J 285     103.192 -10.001  84.176  1.00 98.94           C  
ATOM   2260  OD1 ASP J 285     103.069  -9.962  85.418  1.00 98.76           O  
ATOM   2261  OD2 ASP J 285     104.297  -9.898  83.588  1.00 98.74           O  
ATOM   2262  N   MET J 286      99.556 -11.456  81.946  1.00 98.98           N  
ATOM   2263  CA  MET J 286      98.500 -11.344  80.941  1.00 98.98           C  
ATOM   2264  C   MET J 286      97.135 -11.647  81.548  1.00 98.98           C  
ATOM   2265  O   MET J 286      96.169 -10.905  81.332  1.00 98.96           O  
ATOM   2266  CB  MET J 286      98.782 -12.275  79.761  1.00 98.96           C  
ATOM   2267  CG  MET J 286     100.021 -11.897  78.950  1.00 98.90           C  
ATOM   2268  SD  MET J 286      99.864 -10.341  78.060  1.00 98.92           S  
ATOM   2269  CE  MET J 286      98.559 -10.757  76.903  1.00 98.62           C  
ATOM   2270  N   THR J 287      97.054 -12.738  82.323  1.00 98.94           N  
ATOM   2271  CA  THR J 287      95.786 -13.088  82.949  1.00 98.90           C  
ATOM   2272  C   THR J 287      95.361 -12.017  83.947  1.00 98.93           C  
ATOM   2273  O   THR J 287      94.174 -11.679  84.045  1.00 98.83           O  
ATOM   2274  CB  THR J 287      95.891 -14.469  83.599  1.00 98.58           C  
ATOM   2275  OG1 THR J 287      96.129 -15.439  82.573  1.00 93.60           O  
ATOM   2276  CG2 THR J 287      94.615 -14.829  84.337  1.00 93.93           C  
ATOM   2277  N   THR J 288      96.329 -11.461  84.685  1.00 98.97           N  
ATOM   2278  CA  THR J 288      96.014 -10.397  85.631  1.00 98.98           C  
ATOM   2279  C   THR J 288      95.447  -9.179  84.912  1.00 98.98           C  
ATOM   2280  O   THR J 288      94.424  -8.618  85.325  1.00 98.97           O  
ATOM   2281  CB  THR J 288      97.258 -10.036  86.447  1.00 98.96           C  
ATOM   2282  OG1 THR J 288      97.650 -11.173  87.225  1.00 98.57           O  
ATOM   2283  CG2 THR J 288      96.985  -8.867  87.374  1.00 98.61           C  
ATOM   2284  N   LEU J 289      96.091  -8.754  83.824  1.00 98.99           N  
ATOM   2285  CA  LEU J 289      95.586  -7.609  83.070  1.00 98.99           C  
ATOM   2286  C   LEU J 289      94.190  -7.881  82.518  1.00 98.99           C  
ATOM   2287  O   LEU J 289      93.320  -7.000  82.556  1.00 98.97           O  
ATOM   2288  CB  LEU J 289      96.566  -7.248  81.950  1.00 98.99           C  
ATOM   2289  CG  LEU J 289      97.874  -6.616  82.444  1.00 98.97           C  
ATOM   2290  CD1 LEU J 289      98.950  -6.692  81.368  1.00 98.96           C  
ATOM   2291  CD2 LEU J 289      97.654  -5.168  82.877  1.00 98.96           C  
ATOM   2292  N   LEU J 290      93.958  -9.094  82.018  1.00 98.98           N  
ATOM   2293  CA  LEU J 290      92.624  -9.455  81.539  1.00 98.98           C  
ATOM   2294  C   LEU J 290      91.578  -9.368  82.645  1.00 98.97           C  
ATOM   2295  O   LEU J 290      90.412  -9.046  82.387  1.00 98.92           O  
ATOM   2296  CB  LEU J 290      92.631 -10.864  80.943  1.00 98.96           C  
ATOM   2297  CG  LEU J 290      93.336 -11.003  79.593  1.00 98.87           C  
ATOM   2298  CD1 LEU J 290      93.572 -12.475  79.275  1.00 98.78           C  
ATOM   2299  CD2 LEU J 290      92.527 -10.346  78.485  1.00 98.72           C  
ATOM   2300  N   SER J 291      91.989  -9.639  83.886  1.00 98.98           N  
ATOM   2301  CA  SER J 291      91.053  -9.637  85.009  1.00 98.97           C  
ATOM   2302  C   SER J 291      90.529  -8.248  85.354  1.00 98.96           C  
ATOM   2303  O   SER J 291      89.578  -8.128  86.131  1.00 98.90           O  
ATOM   2304  CB  SER J 291      91.691 -10.269  86.249  1.00 98.94           C  
ATOM   2305  OG  SER J 291      92.524  -9.358  86.953  1.00 98.50           O  
ATOM   2306  N   TYR J 292      91.120  -7.196  84.789  1.00 98.97           N  
ATOM   2307  CA  TYR J 292      90.680  -5.834  85.074  1.00 98.96           C  
ATOM   2308  C   TYR J 292      89.517  -5.390  84.198  1.00 98.92           C  
ATOM   2309  O   TYR J 292      89.071  -4.240  84.302  1.00 98.81           O  
ATOM   2310  CB  TYR J 292      91.855  -4.856  84.950  1.00 98.96           C  
ATOM   2311  CG  TYR J 292      93.034  -5.174  85.854  1.00 98.95           C  
ATOM   2312  CD1 TYR J 292      92.870  -5.852  87.058  1.00 98.86           C  
ATOM   2313  CD2 TYR J 292      94.315  -4.791  85.495  1.00 98.88           C  
ATOM   2314  CE1 TYR J 292      93.959  -6.141  87.878  1.00 98.80           C  
ATOM   2315  CE2 TYR J 292      95.412  -5.073  86.306  1.00 98.81           C  
ATOM   2316  CZ  TYR J 292      95.224  -5.750  87.491  1.00 98.84           C  
ATOM   2317  OH  TYR J 292      96.305  -6.038  88.293  1.00 98.57           O  
ATOM   2318  N   ASN J 293      88.994  -6.272  83.358  1.00 98.88           N  
ATOM   2319  CA  ASN J 293      87.876  -5.921  82.487  1.00 98.86           C  
ATOM   2320  C   ASN J 293      86.708  -5.334  83.271  1.00 98.77           C  
ATOM   2321  O   ASN J 293      86.295  -5.878  84.295  1.00 98.53           O  
ATOM   2322  CB  ASN J 293      87.394  -7.147  81.720  1.00 98.87           C  
ATOM   2323  CG  ASN J 293      86.270  -6.820  80.769  1.00 98.84           C  
ATOM   2324  OD1 ASN J 293      86.389  -5.911  79.945  1.00 97.48           O  
ATOM   2325  ND2 ASN J 293      85.159  -7.531  80.889  1.00 97.06           N  
ATOM   2326  N   ARG J 294      86.164  -4.221  82.767  1.00 98.41           N  
ATOM   2327  CA  ARG J 294      84.987  -3.565  83.333  1.00 97.86           C  
ATOM   2328  C   ARG J 294      83.925  -3.275  82.281  1.00 97.68           C  
ATOM   2329  O   ARG J 294      82.944  -2.590  82.585  1.00 96.08           O  
ATOM   2330  CB  ARG J 294      85.377  -2.240  84.012  1.00 96.26           C  
ATOM   2331  CG  ARG J 294      86.467  -2.340  85.074  0.99 90.59           C  
ATOM   2332  CD  ARG J 294      86.074  -3.216  86.247  0.99 88.66           C  
ATOM   2333  NE  ARG J 294      84.856  -2.758  86.900  0.99 88.51           N  
ATOM   2334  CZ  ARG J 294      84.331  -3.322  87.990  0.99 87.07           C  
ATOM   2335  NH1 ARG J 294      84.921  -4.363  88.556  0.99 80.39           N  
ATOM   2336  NH2 ARG J 294      83.213  -2.827  88.506  0.99 80.90           N  
ATOM   2337  N   ASN J 295      84.109  -3.763  81.057  1.00 98.29           N  
ATOM   2338  CA  ASN J 295      83.220  -3.437  79.937  1.00 97.96           C  
ATOM   2339  C   ASN J 295      83.031  -1.928  79.800  1.00 97.83           C  
ATOM   2340  O   ASN J 295      81.924  -1.442  79.530  1.00 96.97           O  
ATOM   2341  CB  ASN J 295      81.888  -4.180  80.069  1.00 97.39           C  
ATOM   2342  CG  ASN J 295      82.089  -5.676  80.143  1.00 93.14           C  
ATOM   2343  OD1 ASN J 295      82.839  -6.250  79.354  1.00 88.10           O  
ATOM   2344  ND2 ASN J 295      81.452  -6.313  81.114  1.00 84.96           N  
ATOM   2345  N   TRP J 296      84.121  -1.191  79.978  1.00 98.26           N  
ATOM   2346  CA  TRP J 296      84.130   0.267  79.928  1.00 98.26           C  
ATOM   2347  C   TRP J 296      84.621   0.725  78.558  1.00 98.43           C  
ATOM   2348  O   TRP J 296      85.741   0.405  78.162  1.00 98.25           O  
ATOM   2349  CB  TRP J 296      85.037   0.827  81.024  1.00 97.96           C  
ATOM   2350  CG  TRP J 296      85.146   2.322  80.994  1.00 97.33           C  
ATOM   2351  CD1 TRP J 296      84.217   3.225  81.427  1.00 95.73           C  
ATOM   2352  CD2 TRP J 296      86.242   3.088  80.475  1.00 96.87           C  
ATOM   2353  NE1 TRP J 296      84.667   4.508  81.214  1.00 95.01           N  
ATOM   2354  CE2 TRP J 296      85.908   4.457  80.634  1.00 96.04           C  
ATOM   2355  CE3 TRP J 296      87.473   2.756  79.896  1.00 95.14           C  
ATOM   2356  CZ2 TRP J 296      86.765   5.485  80.229  1.00 93.66           C  
ATOM   2357  CZ3 TRP J 296      88.327   3.784  79.494  1.00 94.07           C  
ATOM   2358  CH2 TRP J 296      87.965   5.127  79.668  1.00 93.58           C  
ATOM   2359  N   ARG J 297      83.768   1.478  77.849  1.00 97.99           N  
ATOM   2360  CA  ARG J 297      84.078   1.940  76.499  1.00 97.71           C  
ATOM   2361  C   ARG J 297      84.423   3.408  76.457  1.00 97.38           C  
ATOM   2362  O   ARG J 297      83.699   4.246  77.007  1.00 96.67           O  
ATOM   2363  CB  ARG J 297      82.884   1.756  75.562  1.00 97.19           C  
ATOM   2364  CG  ARG J 297      82.618   0.358  75.154  1.00 95.37           C  
ATOM   2365  CD  ARG J 297      81.549   0.290  74.067  1.00 96.40           C  
ATOM   2366  NE  ARG J 297      81.132  -1.092  73.929  1.00 97.23           N  
ATOM   2367  CZ  ARG J 297      81.722  -1.985  73.144  1.00 98.07           C  
ATOM   2368  NH1 ARG J 297      82.745  -1.642  72.372  1.00 96.41           N  
ATOM   2369  NH2 ARG J 297      81.275  -3.231  73.135  1.00 97.03           N  
ATOM   2370  N   VAL J 298      85.468   3.721  75.711  1.00 97.47           N  
ATOM   2371  CA  VAL J 298      85.767   5.089  75.309  1.00 96.79           C  
ATOM   2372  C   VAL J 298      84.806   5.562  74.224  1.00 96.99           C  
ATOM   2373  O   VAL J 298      84.305   6.696  74.259  1.00 95.57           O  
ATOM   2374  CB  VAL J 298      87.212   5.163  74.768  1.00 94.64           C  
ATOM   2375  CG1 VAL J 298      87.466   6.460  73.998  1.00 88.79           C  
ATOM   2376  CG2 VAL J 298      88.216   4.974  75.893  1.00 89.40           C  
ATOM   2377  N   CYS J 299      84.573   4.714  73.221  1.00 97.87           N  
ATOM   2378  CA  CYS J 299      84.063   5.188  71.939  1.00 97.75           C  
ATOM   2379  C   CYS J 299      82.686   4.615  71.621  1.00 97.50           C  
ATOM   2380  O   CYS J 299      82.549   3.462  71.209  1.00 96.25           O  
ATOM   2381  CB  CYS J 299      85.071   4.849  70.841  1.00 96.59           C  
ATOM   2382  SG  CYS J 299      85.037   5.994  69.466  1.00 90.35           S  
ATOM   2383  N   ALA J 300      81.678   5.451  71.824  1.00 96.95           N  
ATOM   2384  CA  ALA J 300      80.294   5.187  71.438  1.00 96.48           C  
ATOM   2385  C   ALA J 300      79.608   6.545  71.395  1.00 96.27           C  
ATOM   2386  O   ALA J 300      80.026   7.467  72.107  1.00 94.66           O  
ATOM   2387  CB  ALA J 300      79.590   4.264  72.432  1.00 94.75           C  
ATOM   2388  N   ALA J 301      78.585   6.689  70.559  0.99 96.57           N  
ATOM   2389  CA  ALA J 301      77.917   7.978  70.380  0.99 96.72           C  
ATOM   2390  C   ALA J 301      76.436   7.855  70.706  0.99 96.94           C  
ATOM   2391  O   ALA J 301      75.709   7.091  70.066  0.99 96.35           O  
ATOM   2392  CB  ALA J 301      78.092   8.491  68.952  0.99 95.75           C  
ATOM   2393  N   ALA J 302      75.980   8.647  71.687  0.99 96.32           N  
ATOM   2394  CA  ALA J 302      74.581   8.604  72.099  0.99 96.19           C  
ATOM   2395  C   ALA J 302      73.631   8.929  70.951  0.99 96.87           C  
ATOM   2396  O   ALA J 302      72.541   8.357  70.861  0.99 96.52           O  
ATOM   2397  CB  ALA J 302      74.347   9.556  73.268  0.99 94.74           C  
ATOM   2398  N   SER J 303      74.028   9.831  70.053  0.99 96.94           N  
ATOM   2399  CA  SER J 303      73.160  10.232  68.946  0.99 97.61           C  
ATOM   2400  C   SER J 303      72.925   9.111  67.942  0.99 98.00           C  
ATOM   2401  O   SER J 303      72.061   9.243  67.070  0.99 97.89           O  
ATOM   2402  CB  SER J 303      73.744  11.451  68.227  0.99 97.13           C  
ATOM   2403  OG  SER J 303      74.982  11.141  67.621  0.99 94.10           O  
ATOM   2404  N   CYS J 304      73.683   8.020  68.057  0.99 97.92           N  
ATOM   2405  CA  CYS J 304      73.598   6.907  67.118  0.99 98.24           C  
ATOM   2406  C   CYS J 304      72.932   5.668  67.700  0.99 98.33           C  
ATOM   2407  O   CYS J 304      72.802   4.665  66.992  0.99 98.23           O  
ATOM   2408  CB  CYS J 304      74.995   6.537  66.629  0.99 98.18           C  
ATOM   2409  SG  CYS J 304      75.848   7.894  65.797  0.99 97.21           S  
ATOM   2410  N   THR J 305      72.507   5.709  68.960  0.99 98.14           N  
ATOM   2411  CA  THR J 305      72.056   4.485  69.620  0.99 98.05           C  
ATOM   2412  C   THR J 305      70.750   3.931  69.064  0.99 98.00           C  
ATOM   2413  O   THR J 305      70.450   2.755  69.284  0.99 97.42           O  
ATOM   2414  CB  THR J 305      71.932   4.675  71.138  0.99 97.42           C  
ATOM   2415  OG1 THR J 305      71.030   5.748  71.415  0.99 93.59           O  
ATOM   2416  CG2 THR J 305      73.291   4.981  71.754  0.99 92.98           C  
ATOM   2417  N   SER J 306      69.973   4.740  68.337  1.00 97.86           N  
ATOM   2418  CA  SER J 306      68.757   4.245  67.691  1.00 97.67           C  
ATOM   2419  C   SER J 306      68.971   3.825  66.239  1.00 97.95           C  
ATOM   2420  O   SER J 306      68.028   3.380  65.583  1.00 97.58           O  
ATOM   2421  CB  SER J 306      67.645   5.290  67.775  1.00 96.74           C  
ATOM   2422  OG  SER J 306      67.242   5.475  69.118  0.99 87.95           O  
ATOM   2423  N   HIS J 307      70.195   3.975  65.717  1.00 98.10           N  
ATOM   2424  CA  HIS J 307      70.496   3.525  64.363  1.00 98.39           C  
ATOM   2425  C   HIS J 307      70.349   2.005  64.308  1.00 98.41           C  
ATOM   2426  O   HIS J 307      70.788   1.296  65.217  1.00 98.41           O  
ATOM   2427  CB  HIS J 307      71.912   3.953  63.976  1.00 98.53           C  
ATOM   2428  CG  HIS J 307      72.222   3.814  62.518  1.00 98.62           C  
ATOM   2429  ND1 HIS J 307      72.314   2.594  61.887  1.00 96.89           N  
ATOM   2430  CD2 HIS J 307      72.473   4.754  61.572  1.00 96.93           C  
ATOM   2431  CE1 HIS J 307      72.597   2.786  60.611  1.00 97.48           C  
ATOM   2432  NE2 HIS J 307      72.702   4.087  60.391  1.00 97.88           N  
ATOM   2433  N   LYS J 308      69.741   1.480  63.238  1.00 98.28           N  
ATOM   2434  CA  LYS J 308      69.499   0.040  63.150  1.00 98.28           C  
ATOM   2435  C   LYS J 308      70.776  -0.789  63.229  1.00 98.43           C  
ATOM   2436  O   LYS J 308      70.727  -1.961  63.618  1.00 98.33           O  
ATOM   2437  CB  LYS J 308      68.736  -0.309  61.870  1.00 98.02           C  
ATOM   2438  CG  LYS J 308      69.511  -0.078  60.580  0.98 96.28           C  
ATOM   2439  CD  LYS J 308      68.691  -0.506  59.354  0.98 94.07           C  
ATOM   2440  CE  LYS J 308      69.329  -0.049  58.052  0.97 90.02           C  
ATOM   2441  NZ  LYS J 308      70.690  -0.589  57.844  0.97 83.71           N  
ATOM   2442  N   ASP J 309      71.909  -0.194  62.864  1.00 98.44           N  
ATOM   2443  CA  ASP J 309      73.187  -0.902  62.851  1.00 98.61           C  
ATOM   2444  C   ASP J 309      74.129  -0.465  63.974  1.00 98.74           C  
ATOM   2445  O   ASP J 309      75.319  -0.775  63.929  1.00 98.76           O  
ATOM   2446  CB  ASP J 309      73.856  -0.741  61.485  1.00 98.58           C  
ATOM   2447  CG  ASP J 309      73.032  -1.359  60.376  1.00 98.38           C  
ATOM   2448  OD1 ASP J 309      72.580  -2.510  60.548  1.00 97.81           O  
ATOM   2449  OD2 ASP J 309      72.811  -0.686  59.347  1.00 97.59           O  
ATOM   2450  N   TYR J 310      73.601   0.252  64.978  1.00 98.60           N  
ATOM   2451  CA  TYR J 310      74.422   0.579  66.143  1.00 98.66           C  
ATOM   2452  C   TYR J 310      75.024  -0.710  66.706  1.00 98.73           C  
ATOM   2453  O   TYR J 310      74.287  -1.667  66.977  1.00 98.72           O  
ATOM   2454  CB  TYR J 310      73.577   1.279  67.205  1.00 98.61           C  
ATOM   2455  CG  TYR J 310      74.346   1.655  68.445  1.00 98.64           C  
ATOM   2456  CD1 TYR J 310      75.180   2.764  68.454  1.00 98.49           C  
ATOM   2457  CD2 TYR J 310      74.240   0.900  69.605  1.00 98.49           C  
ATOM   2458  CE1 TYR J 310      75.885   3.117  69.591  1.00 98.37           C  
ATOM   2459  CE2 TYR J 310      74.947   1.248  70.752  1.00 98.34           C  
ATOM   2460  CZ  TYR J 310      75.764   2.357  70.737  1.00 98.39           C  
ATOM   2461  OH  TYR J 310      76.462   2.710  71.868  1.00 98.00           O  
ATOM   2462  N   PRO J 311      76.342  -0.772  66.903  1.00 98.79           N  
ATOM   2463  CA  PRO J 311      76.950  -2.082  67.155  1.00 98.82           C  
ATOM   2464  C   PRO J 311      76.966  -2.560  68.597  1.00 98.80           C  
ATOM   2465  O   PRO J 311      77.274  -3.737  68.823  1.00 98.70           O  
ATOM   2466  CB  PRO J 311      78.379  -1.891  66.650  1.00 98.81           C  
ATOM   2467  CG  PRO J 311      78.653  -0.434  66.845  1.00 98.73           C  
ATOM   2468  CD  PRO J 311      77.339   0.256  66.569  1.00 98.89           C  
ATOM   2469  N   PHE J 312      76.658  -1.684  69.572  1.00 98.74           N  
ATOM   2470  CA  PHE J 312      76.963  -2.011  70.961  1.00 98.73           C  
ATOM   2471  C   PHE J 312      75.746  -2.337  71.825  1.00 98.48           C  
ATOM   2472  O   PHE J 312      75.845  -2.340  73.058  1.00 97.89           O  
ATOM   2473  CB  PHE J 312      77.812  -0.903  71.600  1.00 98.76           C  
ATOM   2474  CG  PHE J 312      79.066  -0.576  70.829  1.00 98.84           C  
ATOM   2475  CD1 PHE J 312      79.843  -1.576  70.260  1.00 98.78           C  
ATOM   2476  CD2 PHE J 312      79.472   0.740  70.678  1.00 98.78           C  
ATOM   2477  CE1 PHE J 312      80.998  -1.269  69.544  1.00 98.73           C  
ATOM   2478  CE2 PHE J 312      80.627   1.058  69.969  1.00 98.74           C  
ATOM   2479  CZ  PHE J 312      81.386   0.052  69.402  1.00 98.77           C  
ATOM   2480  N   HIS J 313      74.601  -2.641  71.210  1.00 98.30           N  
ATOM   2481  CA  HIS J 313      73.509  -3.240  71.974  1.00 97.91           C  
ATOM   2482  C   HIS J 313      73.800  -4.711  72.239  1.00 97.80           C  
ATOM   2483  O   HIS J 313      73.535  -5.219  73.328  1.00 96.77           O  
ATOM   2484  CB  HIS J 313      72.173  -3.104  71.238  1.00 97.34           C  
ATOM   2485  CG  HIS J 313      71.730  -1.694  71.018  1.00 96.98           C  
ATOM   2486  ND1 HIS J 313      71.719  -0.744  72.012  1.00 90.52           N  
ATOM   2487  CD2 HIS J 313      71.266  -1.074  69.904  0.99 90.39           C  
ATOM   2488  CE1 HIS J 313      71.276   0.399  71.519  0.99 91.45           C  
ATOM   2489  NE2 HIS J 313      70.990   0.223  70.241  0.99 92.75           N  
ATOM   2490  N   GLU J 314      74.344  -5.406  71.248  0.99 97.79           N  
ATOM   2491  CA  GLU J 314      74.729  -6.809  71.393  0.99 97.77           C  
ATOM   2492  C   GLU J 314      75.830  -6.954  72.432  0.99 97.91           C  
ATOM   2493  O   GLU J 314      76.652  -6.053  72.622  0.99 97.12           O  
ATOM   2494  CB  GLU J 314      75.214  -7.371  70.057  0.99 96.79           C  
ATOM   2495  CG  GLU J 314      74.118  -7.596  69.043  0.98 91.72           C  
ATOM   2496  CD  GLU J 314      73.235  -8.785  69.374  0.97 88.97           C  
ATOM   2497  OE1 GLU J 314      73.725  -9.755  69.984  0.97 83.61           O  
ATOM   2498  OE2 GLU J 314      72.042  -8.740  69.007  0.97 84.96           O  
ATOM   2499  N   GLU J 315      75.861  -8.118  73.096  0.98 97.86           N  
ATOM   2500  CA  GLU J 315      76.905  -8.383  74.080  0.98 97.75           C  
ATOM   2501  C   GLU J 315      78.300  -8.267  73.473  0.98 97.78           C  
ATOM   2502  O   GLU J 315      79.215  -7.711  74.099  0.98 96.70           O  
ATOM   2503  CB  GLU J 315      76.723  -9.779  74.686  0.98 97.17           C  
ATOM   2504  CG  GLU J 315      77.774 -10.103  75.729  0.97 95.11           C  
ATOM   2505  CD  GLU J 315      77.816 -11.559  76.137  0.97 93.63           C  
ATOM   2506  OE1 GLU J 315      77.038 -12.376  75.603  0.97 88.95           O  
ATOM   2507  OE2 GLU J 315      78.657 -11.890  77.004  0.97 90.83           O  
ATOM   2508  N   PHE J 316      78.483  -8.803  72.267  0.99 98.00           N  
ATOM   2509  CA  PHE J 316      79.769  -8.734  71.593  0.99 98.50           C  
ATOM   2510  C   PHE J 316      79.579  -8.839  70.086  0.99 98.32           C  
ATOM   2511  O   PHE J 316      78.453  -9.150  69.637  0.99 97.43           O  
ATOM   2512  CB  PHE J 316      80.744  -9.814  72.092  0.99 98.21           C  
ATOM   2513  CG  PHE J 316      80.419 -11.212  71.625  0.99 98.55           C  
ATOM   2514  CD1 PHE J 316      79.425 -11.958  72.238  0.99 98.18           C  
ATOM   2515  CD2 PHE J 316      81.125 -11.787  70.586  0.98 98.24           C  
ATOM   2516  CE1 PHE J 316      79.130 -13.251  71.814  0.98 97.91           C  
ATOM   2517  CE2 PHE J 316      80.846 -13.077  70.154  0.97 98.27           C  
ATOM   2518  CZ  PHE J 316      79.848 -13.811  70.766  0.98 97.85           C  
ATOM   2519  OXT PHE J 316      80.529  -8.661  69.345  0.87 96.21           O  
TER    2520      PHE J 316                                                      
HETATM 2521  PA  NAP Q   1      95.141   6.204  73.093  1.00 98.95           P  
HETATM 2522  O1A NAP Q   1      94.617   5.166  74.005  1.00 86.88           O  
HETATM 2523  O2A NAP Q   1      96.155   5.870  72.063  1.00 83.94           O  
HETATM 2524  O5B NAP Q   1      95.665   7.389  74.011  1.00 98.96           O  
HETATM 2525  C5B NAP Q   1      96.159   8.595  73.447  1.00 98.95           C  
HETATM 2526  C4B NAP Q   1      96.485   9.533  74.610  1.00 98.98           C  
HETATM 2527  O4B NAP Q   1      97.524   8.949  75.419  1.00 98.97           O  
HETATM 2528  C3B NAP Q   1      96.971  10.912  74.207  1.00 98.97           C  
HETATM 2529  O3B NAP Q   1      96.435  11.852  75.138  1.00 98.83           O  
HETATM 2530  C2B NAP Q   1      98.478  10.814  74.358  1.00 98.98           C  
HETATM 2531  O2B NAP Q   1      99.062  12.080  74.662  1.00 98.91           O  
HETATM 2532  C1B NAP Q   1      98.602   9.862  75.542  1.00 98.98           C  
HETATM 2533  N9A NAP Q   1      99.852   9.095  75.532  1.00 98.99           N  
HETATM 2534  C8A NAP Q   1     100.427   8.474  74.486  1.00 98.99           C  
HETATM 2535  N7A NAP Q   1     101.533   7.861  74.844  1.00 98.99           N  
HETATM 2536  C5A NAP Q   1     101.689   8.094  76.172  1.00 98.99           C  
HETATM 2537  C6A NAP Q   1     102.684   7.711  77.117  1.00 98.98           C  
HETATM 2538  N6A NAP Q   1     103.730   6.958  76.756  1.00 98.95           N  
HETATM 2539  N1A NAP Q   1     102.535   8.142  78.394  1.00 98.95           N  
HETATM 2540  C2A NAP Q   1     101.481   8.914  78.749  1.00 98.94           C  
HETATM 2541  N3A NAP Q   1     100.513   9.298  77.898  1.00 98.97           N  
HETATM 2542  C4A NAP Q   1     100.614   8.889  76.615  1.00 98.99           C  
HETATM 2543  O3  NAP Q   1      93.873   6.925  72.416  1.00 98.88           O  
HETATM 2544  PN  NAP Q   1      93.118   6.978  71.004  1.00 98.96           P  
HETATM 2545  O1N NAP Q   1      93.705   8.133  70.246  1.00 91.90           O  
HETATM 2546  O2N NAP Q   1      91.672   6.993  71.319  1.00 89.37           O  
HETATM 2547  O5D NAP Q   1      93.398   5.596  70.287  1.00 98.93           O  
HETATM 2548  C5D NAP Q   1      94.508   5.371  69.466  1.00 98.96           C  
HETATM 2549  C4D NAP Q   1      94.163   5.440  67.991  1.00 98.99           C  
HETATM 2550  O4D NAP Q   1      93.227   4.422  67.631  1.00 98.96           O  
HETATM 2551  C3D NAP Q   1      93.456   6.712  67.542  1.00 98.99           C  
HETATM 2552  O3D NAP Q   1      94.306   7.832  67.515  1.00 98.92           O  
HETATM 2553  C2D NAP Q   1      92.925   6.292  66.200  1.00 98.99           C  
HETATM 2554  O2D NAP Q   1      93.971   6.274  65.231  1.00 98.93           O  
HETATM 2555  C1D NAP Q   1      92.438   4.870  66.535  1.00 98.99           C  
HETATM 2556  N1N NAP Q   1      90.997   4.838  66.918  1.00 98.99           N  
HETATM 2557  C2N NAP Q   1      90.105   4.266  66.059  1.00 98.97           C  
HETATM 2558  C3N NAP Q   1      88.751   4.267  66.339  1.00 98.98           C  
HETATM 2559  C7N NAP Q   1      87.771   3.628  65.387  1.00 98.97           C  
HETATM 2560  O7N NAP Q   1      86.572   3.863  65.507  1.00 97.80           O  
HETATM 2561  N7N NAP Q   1      88.248   2.815  64.462  1.00 96.15           N  
HETATM 2562  C4N NAP Q   1      88.292   4.848  67.543  1.00 98.96           C  
HETATM 2563  C5N NAP Q   1      89.232   5.383  68.424  1.00 98.95           C  
HETATM 2564  C6N NAP Q   1      90.568   5.343  68.124  1.00 98.96           C  
HETATM 2565  P2B NAP Q   1      99.926  12.972  73.651  1.00 98.79           P  
HETATM 2566  O1X NAP Q   1     101.348  12.551  73.800  1.00 91.33           O  
HETATM 2567  O2X NAP Q   1      99.399  12.740  72.266  1.00 90.87           O  
HETATM 2568  O3X NAP Q   1      99.663  14.356  74.169  1.00 93.39           O  
ENDMDL                                                                          
END                                                                             
