# Supplementary material for: Accurate structure prediction of biomolecular interactions with AlphaFold 3
Source: Nature. 2024 May 8;630(8016):493–500. doi: 10.1038/s41586-024-07487-w (PMC11168924; doi:10.1038/s41586-024-07487-w)
Supplement: Supplementary file 3 — AF3 predictions for the Posebusters benchmark and outputs of the Posebusters checks for those predictions. [file 41586_2024_7487_MOESM3_ESM.zip › 6XUM_30L_pred_lig_pose.sdf]

6XUM_30L_A_401
     RDKit          3D

 25 26  0  0  0  0  0  0  0  0999 V2000
   83.1015    8.4835   67.0845 N   0  0  0  0  0  0  0  0  0  0  0  0
   82.0503    7.6826   67.7157 C   0  0  0  0  0  0  0  0  0  0  0  0
   81.0497    7.1454   66.7443 C   0  0  0  0  0  0  0  0  0  0  0  0
   80.1141    6.2249   67.2209 C   0  0  0  0  0  0  0  0  0  0  0  0
   79.1539    5.6879   66.3627 C   0  0  0  0  0  0  0  0  0  0  0  0
   78.2134    4.7397   66.8542 N   0  0  0  0  0  4  0  0  0  0  0  0
   78.2170    4.5045   68.0959 O   0  0  0  0  0  0  0  0  0  0  0  0
   77.4430    4.1771   66.0627 O   0  0  0  0  0  1  0  0  0  0  0  0
   79.1225    6.0542   65.0329 C   0  0  0  0  0  0  0  0  0  0  0  0
   80.0428    6.9729   64.5651 C   0  0  0  0  0  0  0  0  0  0  0  0
   81.0001    7.5064   65.4092 C   0  0  0  0  0  0  0  0  0  0  0  0
   83.0629    9.8237   67.1320 C   0  0  0  0  0  0  0  0  0  0  0  0
   82.1364   10.4427   67.6489 O   0  0  0  0  0  0  0  0  0  0  0  0
   84.1524   10.5281   66.4597 C   0  0  0  0  0  0  0  0  0  0  0  0
   83.8926   11.6956   65.7777 C   0  0  0  0  0  0  0  0  0  0  0  0
   84.8816   12.3689   65.0846 C   0  0  0  0  0  0  0  0  0  0  0  0
   86.1743   11.8364   65.0886 C   0  0  0  0  0  0  0  0  0  0  0  0
   87.1562   12.4606   64.4369 F   0  0  0  0  0  0  0  0  0  0  0  0
   86.4762   10.6469   65.7770 C   0  0  0  0  0  0  0  0  0  0  0  0
   85.4693   10.0173   66.5035 C   0  0  0  0  0  0  0  0  0  0  0  0
   85.7137    8.9082   67.2848 O   0  0  0  0  0  0  0  0  0  0  0  0
   86.8687    8.1192   66.9874 C   0  0  0  0  0  0  0  0  0  0  0  0
   86.6012    7.3222   65.7377 C   0  0  0  0  0  0  0  0  0  0  0  0
   87.5952    6.8720   65.1132 O   0  0  0  0  0  0  0  0  0  0  0  0
   85.3934    7.1345   65.4101 O   0  0  0  0  0  0  0  0  0  0  0  0
  1  2  1  0
  2  3  1  0
  3  4  2  0
  4  5  1  0
  5  6  1  0
  6  7  2  0
  6  8  1  0
  5  9  2  0
  9 10  1  0
 10 11  2  0
  3 11  1  0
  1 12  1  0
 12 13  2  0
 12 14  1  0
 14 15  2  0
 15 16  1  0
 16 17  2  0
 17 18  1  0
 17 19  1  0
 14 20  1  0
 19 20  2  0
 20 21  1  0
 21 22  1  0
 22 23  1  0
 23 24  2  0
 23 25  1  0
M  CHG  2   6   1   8  -1
M  END
