# Supplementary material for: Accurate structure prediction of biomolecular interactions with AlphaFold 3
Source: Nature. 2024 May 8;630(8016):493–500. doi: 10.1038/s41586-024-07487-w (PMC11168924; doi:10.1038/s41586-024-07487-w)
Supplement: Supplementary file 3 — AF3 predictions for the Posebusters benchmark and outputs of the Posebusters checks for those predictions. [file 41586_2024_7487_MOESM3_ESM.zip › 6Y7L_QMG_pred_context_pose.pdb]

TITLE     6Y7L                                                                  
REVDAT   1   01-OCT-21         0                                                
REMARK   6                                                                      
REMARK   6 PDB GENERATED WITH DEEPMIND STRUCTURE CLASS VERSION 1.0.2.           
SEQRES   1 J  121  LEU LYS LEU SER ALA GLU ASN GLU SER THR PRO ILE GLN          
SEQRES   2 J  121  GLN LEU LEU GLU HIS PHE LEU ARG GLN LEU GLN ARG LYS          
SEQRES   3 J  121  ASP PRO HIS GLY PHE PHE ALA PHE PRO VAL THR ASP ALA          
SEQRES   4 J  121  ILE ALA PRO GLY TYR SER MET ILE ILE LYS HIS PRO MET          
SEQRES   5 J  121  ASP PHE GLY THR MET LYS ASP LYS ILE VAL ALA ASN GLU          
SEQRES   6 J  121  TYR LYS SER VAL THR GLU PHE LYS ALA ASP PHE LYS LEU          
SEQRES   7 J  121  MET CYS ASP ASN ALA MET THR TYR ASN ARG PRO ASP THR          
SEQRES   8 J  121  VAL TYR TYR LYS LEU ALA LYS LYS ILE LEU HIS ALA GLY          
SEQRES   9 J  121  PHE LYS MET MET SER LYS GLU ARG LEU LEU ALA LEU LYS          
SEQRES  10 J  121  ARG SER MET SER                                              
MODEL        1                                                                  
ATOM      1  N   LEU J   1     100.491  -0.649  44.322  0.01 63.19           N  
ATOM      2  CA  LEU J   1     100.105   0.261  43.232  0.01 71.83           C  
ATOM      3  C   LEU J   1     100.494  -0.358  41.886  0.01 72.12           C  
ATOM      4  O   LEU J   1     101.665  -0.665  41.661  0.01 69.21           O  
ATOM      5  CB  LEU J   1     100.798   1.620  43.404  0.01 68.10           C  
ATOM      6  CG  LEU J   1     100.512   2.705  42.353  0.01 64.10           C  
ATOM      7  CD1 LEU J   1      99.025   3.032  42.290  0.01 61.46           C  
ATOM      8  CD2 LEU J   1     101.301   3.958  42.681  0.01 64.14           C  
ATOM      9  N   LYS J   2      99.525  -0.534  41.000  0.02 68.86           N  
ATOM     10  CA  LYS J   2      99.760  -1.093  39.677  0.01 73.78           C  
ATOM     11  C   LYS J   2     100.019   0.036  38.693  0.01 76.74           C  
ATOM     12  O   LYS J   2      99.080   0.693  38.244  0.01 74.61           O  
ATOM     13  CB  LYS J   2      98.548  -1.890  39.204  0.01 68.23           C  
ATOM     14  CG  LYS J   2      98.256  -3.153  39.984  0.01 64.55           C  
ATOM     15  CD  LYS J   2      97.021  -3.838  39.403  0.01 60.29           C  
ATOM     16  CE  LYS J   2      96.608  -5.052  40.202  0.01 53.09           C  
ATOM     17  NZ  LYS J   2      95.370  -5.670  39.646  0.01 49.63           N  
ATOM     18  N   LEU J   3     101.278   0.240  38.351  0.01 65.38           N  
ATOM     19  CA  LEU J   3     101.639   1.302  37.425  0.01 67.74           C  
ATOM     20  C   LEU J   3     101.057   1.058  36.030  0.01 68.23           C  
ATOM     21  O   LEU J   3     100.705   2.004  35.324  0.01 64.46           O  
ATOM     22  CB  LEU J   3     103.162   1.441  37.349  0.01 63.29           C  
ATOM     23  CG  LEU J   3     103.702   2.653  36.593  0.01 58.64           C  
ATOM     24  CD1 LEU J   3     103.199   3.951  37.212  0.01 57.19           C  
ATOM     25  CD2 LEU J   3     105.223   2.620  36.599  0.01 57.32           C  
ATOM     26  N   SER J   4     100.958  -0.210  35.632  0.01 63.06           N  
ATOM     27  CA  SER J   4     100.462  -0.569  34.307  0.01 64.41           C  
ATOM     28  C   SER J   4      98.942  -0.438  34.171  0.01 66.65           C  
ATOM     29  O   SER J   4      98.420  -0.501  33.052  0.01 64.44           O  
ATOM     30  CB  SER J   4     100.882  -1.999  33.958  0.01 58.19           C  
ATOM     31  OG  SER J   4     100.314  -2.922  34.866  0.01 53.53           O  
ATOM     32  N   ALA J   5      98.237  -0.271  35.273  0.02 68.63           N  
ATOM     33  CA  ALA J   5      96.788  -0.120  35.255  0.02 73.20           C  
ATOM     34  C   ALA J   5      96.429   1.364  35.290  0.02 75.04           C  
ATOM     35  O   ALA J   5      96.636   2.027  36.308  0.02 70.11           O  
ATOM     36  CB  ALA J   5      96.170  -0.851  36.441  0.02 66.73           C  
ATOM     37  N   GLU J   6      95.885   1.879  34.188  0.02 66.95           N  
ATOM     38  CA  GLU J   6      95.604   3.306  34.084  0.02 70.06           C  
ATOM     39  C   GLU J   6      94.662   3.809  35.178  0.02 69.47           C  
ATOM     40  O   GLU J   6      94.785   4.941  35.640  0.02 64.20           O  
ATOM     41  CB  GLU J   6      95.028   3.649  32.705  0.02 64.04           C  
ATOM     42  CG  GLU J   6      93.663   3.055  32.425  0.02 57.27           C  
ATOM     43  CD  GLU J   6      92.821   3.921  31.511  0.02 54.44           C  
ATOM     44  OE1 GLU J   6      93.311   4.326  30.431  0.02 47.90           O  
ATOM     45  OE2 GLU J   6      91.673   4.211  31.882  0.02 54.95           O  
ATOM     46  N   ASN J   7      93.748   2.970  35.594  0.10 70.74           N  
ATOM     47  CA  ASN J   7      92.784   3.360  36.612  0.10 76.14           C  
ATOM     48  C   ASN J   7      93.404   3.484  38.000  0.10 78.77           C  
ATOM     49  O   ASN J   7      92.843   4.150  38.879  0.10 72.05           O  
ATOM     50  CB  ASN J   7      91.637   2.351  36.654  0.09 66.23           C  
ATOM     51  CG  ASN J   7      90.316   2.988  37.002  0.08 58.83           C  
ATOM     52  OD1 ASN J   7      89.813   2.840  38.110  0.08 51.92           O  
ATOM     53  ND2 ASN J   7      89.753   3.703  36.040  0.08 50.90           N  
ATOM     54  N   GLU J   8      94.571   2.854  38.192  0.22 82.95           N  
ATOM     55  CA  GLU J   8      95.236   2.795  39.491  0.21 86.96           C  
ATOM     56  C   GLU J   8      96.444   3.724  39.595  0.21 87.10           C  
ATOM     57  O   GLU J   8      97.153   3.693  40.605  0.21 80.34           O  
ATOM     58  CB  GLU J   8      95.673   1.353  39.789  0.22 79.58           C  
ATOM     59  CG  GLU J   8      94.538   0.337  39.775  0.15 68.60           C  
ATOM     60  CD  GLU J   8      93.532   0.555  40.887  0.14 62.18           C  
ATOM     61  OE1 GLU J   8      93.912   1.089  41.951  0.15 55.28           O  
ATOM     62  OE2 GLU J   8      92.355   0.178  40.700  0.14 60.18           O  
ATOM     63  N   SER J   9      96.678   4.545  38.553  0.83 90.14           N  
ATOM     64  CA  SER J   9      97.819   5.450  38.541  0.82 93.71           C  
ATOM     65  C   SER J   9      97.430   6.795  37.943  0.82 95.44           C  
ATOM     66  O   SER J   9      96.428   6.910  37.235  0.82 93.79           O  
ATOM     67  CB  SER J   9      98.989   4.836  37.771  0.80 88.16           C  
ATOM     68  OG  SER J   9      98.606   4.481  36.462  0.74 79.75           O  
ATOM     69  N   THR J  10      98.228   7.802  38.236  0.99 96.93           N  
ATOM     70  CA  THR J  10      97.971   9.151  37.752  0.99 97.47           C  
ATOM     71  C   THR J  10      98.514   9.345  36.338  0.99 97.62           C  
ATOM     72  O   THR J  10      99.365   8.574  35.887  0.99 97.27           O  
ATOM     73  CB  THR J  10      98.616  10.184  38.676  0.99 97.04           C  
ATOM     74  OG1 THR J  10     100.039  10.036  38.615  0.99 95.92           O  
ATOM     75  CG2 THR J  10      98.145  10.015  40.114  0.99 95.58           C  
ATOM     76  N   PRO J  11      98.053  10.391  35.627  1.00 96.51           N  
ATOM     77  CA  PRO J  11      98.615  10.683  34.307  1.00 96.61           C  
ATOM     78  C   PRO J  11     100.126  10.877  34.325  1.00 97.10           C  
ATOM     79  O   PRO J  11     100.806  10.429  33.397  1.00 96.98           O  
ATOM     80  CB  PRO J  11      97.884  11.961  33.893  1.00 95.84           C  
ATOM     81  CG  PRO J  11      96.564  11.853  34.586  1.00 94.36           C  
ATOM     82  CD  PRO J  11      96.878  11.219  35.915  1.00 96.10           C  
ATOM     83  N   ILE J  12     100.668  11.530  35.351  1.00 97.42           N  
ATOM     84  CA  ILE J  12     102.115  11.725  35.407  1.00 97.81           C  
ATOM     85  C   ILE J  12     102.830  10.386  35.582  1.00 98.26           C  
ATOM     86  O   ILE J  12     103.871  10.155  34.966  1.00 98.28           O  
ATOM     87  CB  ILE J  12     102.541  12.764  36.480  1.00 97.40           C  
ATOM     88  CG1 ILE J  12     104.049  13.038  36.418  1.00 94.05           C  
ATOM     89  CG2 ILE J  12     102.144  12.343  37.872  1.00 93.36           C  
ATOM     90  CD1 ILE J  12     104.509  13.707  35.143  0.99 86.45           C  
ATOM     91  N   GLN J  13     102.278   9.480  36.390  1.00 98.33           N  
ATOM     92  CA  GLN J  13     102.882   8.155  36.531  1.00 98.61           C  
ATOM     93  C   GLN J  13     102.899   7.411  35.198  1.00 98.67           C  
ATOM     94  O   GLN J  13     103.895   6.771  34.855  1.00 98.65           O  
ATOM     95  CB  GLN J  13     102.140   7.326  37.578  1.00 98.56           C  
ATOM     96  CG  GLN J  13     102.441   7.739  39.016  1.00 98.09           C  
ATOM     97  CD  GLN J  13     101.546   7.017  39.999  1.00 97.94           C  
ATOM     98  OE1 GLN J  13     100.322   7.143  39.939  1.00 95.20           O  
ATOM     99  NE2 GLN J  13     102.142   6.237  40.892  1.00 94.38           N  
ATOM    100  N   GLN J  14     101.807   7.500  34.441  1.00 98.26           N  
ATOM    101  CA  GLN J  14     101.742   6.848  33.134  1.00 98.21           C  
ATOM    102  C   GLN J  14     102.779   7.427  32.174  1.00 98.42           C  
ATOM    103  O   GLN J  14     103.449   6.690  31.445  1.00 98.41           O  
ATOM    104  CB  GLN J  14     100.338   6.996  32.537  1.00 97.77           C  
ATOM    105  CG  GLN J  14      99.265   6.212  33.281  0.99 95.30           C  
ATOM    106  CD  GLN J  14      99.364   4.717  33.042  0.98 92.27           C  
ATOM    107  OE1 GLN J  14      99.868   4.269  32.010  0.98 86.23           O  
ATOM    108  NE2 GLN J  14      98.880   3.932  33.989  0.97 82.69           N  
ATOM    109  N   LEU J  15     102.912   8.746  32.165  1.00 98.21           N  
ATOM    110  CA  LEU J  15     103.881   9.405  31.295  1.00 98.34           C  
ATOM    111  C   LEU J  15     105.311   9.017  31.658  1.00 98.58           C  
ATOM    112  O   LEU J  15     106.120   8.696  30.782  1.00 98.62           O  
ATOM    113  CB  LEU J  15     103.708  10.922  31.374  1.00 98.23           C  
ATOM    114  CG  LEU J  15     104.690  11.742  30.535  1.00 97.89           C  
ATOM    115  CD1 LEU J  15     104.535  11.428  29.050  1.00 97.40           C  
ATOM    116  CD2 LEU J  15     104.490  13.228  30.795  1.00 97.29           C  
ATOM    117  N   LEU J  16     105.629   9.038  32.945  1.00 98.72           N  
ATOM    118  CA  LEU J  16     106.983   8.704  33.375  1.00 98.86           C  
ATOM    119  C   LEU J  16     107.312   7.237  33.125  1.00 98.90           C  
ATOM    120  O   LEU J  16     108.448   6.911  32.775  1.00 98.92           O  
ATOM    121  CB  LEU J  16     107.191   9.073  34.844  1.00 98.86           C  
ATOM    122  CG  LEU J  16     107.065  10.570  35.168  1.00 98.82           C  
ATOM    123  CD1 LEU J  16     107.385  10.805  36.641  1.00 98.73           C  
ATOM    124  CD2 LEU J  16     107.946  11.436  34.274  1.00 98.70           C  
ATOM    125  N   GLU J  17     106.326   6.344  33.278  1.00 98.75           N  
ATOM    126  CA  GLU J  17     106.553   4.939  32.935  1.00 98.72           C  
ATOM    127  C   GLU J  17     106.910   4.809  31.456  1.00 98.79           C  
ATOM    128  O   GLU J  17     107.818   4.059  31.094  1.00 98.71           O  
ATOM    129  CB  GLU J  17     105.326   4.077  33.246  1.00 98.39           C  
ATOM    130  CG  GLU J  17     105.579   2.603  32.925  0.99 90.36           C  
ATOM    131  CD  GLU J  17     104.378   1.695  33.097  0.99 85.83           C  
ATOM    132  OE1 GLU J  17     103.306   2.163  33.527  0.98 79.86           O  
ATOM    133  OE2 GLU J  17     104.518   0.484  32.793  0.98 83.11           O  
ATOM    134  N   HIS J  18     106.197   5.535  30.596  1.00 98.70           N  
ATOM    135  CA  HIS J  18     106.505   5.531  29.165  1.00 98.66           C  
ATOM    136  C   HIS J  18     107.937   5.994  28.911  1.00 98.77           C  
ATOM    137  O   HIS J  18     108.699   5.332  28.198  1.00 98.74           O  
ATOM    138  CB  HIS J  18     105.512   6.414  28.402  1.00 98.42           C  
ATOM    139  CG  HIS J  18     105.928   6.707  26.996  1.00 97.50           C  
ATOM    140  ND1 HIS J  18     105.821   5.789  25.976  1.00 91.03           N  
ATOM    141  CD2 HIS J  18     106.478   7.817  26.451  1.00 91.24           C  
ATOM    142  CE1 HIS J  18     106.285   6.325  24.860  1.00 91.80           C  
ATOM    143  NE2 HIS J  18     106.691   7.556  25.117  1.00 93.08           N  
ATOM    144  N   PHE J  19     108.317   7.126  29.487  1.00 98.89           N  
ATOM    145  CA  PHE J  19     109.679   7.629  29.310  1.00 98.92           C  
ATOM    146  C   PHE J  19     110.711   6.619  29.809  1.00 98.95           C  
ATOM    147  O   PHE J  19     111.715   6.361  29.140  1.00 98.94           O  
ATOM    148  CB  PHE J  19     109.872   8.958  30.047  1.00 98.89           C  
ATOM    149  CG  PHE J  19     109.154  10.144  29.441  1.00 98.83           C  
ATOM    150  CD1 PHE J  19     108.808  10.187  28.096  1.00 98.63           C  
ATOM    151  CD2 PHE J  19     108.865  11.252  30.231  1.00 98.60           C  
ATOM    152  CE1 PHE J  19     108.181  11.307  27.556  1.00 98.33           C  
ATOM    153  CE2 PHE J  19     108.239  12.374  29.698  1.00 98.31           C  
ATOM    154  CZ  PHE J  19     107.896  12.398  28.359  1.00 98.36           C  
ATOM    155  N   LEU J  20     110.469   6.045  30.987  1.00 98.96           N  
ATOM    156  CA  LEU J  20     111.415   5.091  31.564  1.00 98.97           C  
ATOM    157  C   LEU J  20     111.596   3.875  30.657  1.00 98.97           C  
ATOM    158  O   LEU J  20     112.723   3.427  30.433  1.00 98.95           O  
ATOM    159  CB  LEU J  20     110.956   4.665  32.958  1.00 98.97           C  
ATOM    160  CG  LEU J  20     111.910   3.736  33.714  1.00 98.91           C  
ATOM    161  CD1 LEU J  20     113.265   4.392  33.932  1.00 98.78           C  
ATOM    162  CD2 LEU J  20     111.296   3.334  35.049  1.00 98.74           C  
ATOM    163  N   ARG J  21     110.502   3.345  30.125  1.00 98.93           N  
ATOM    164  CA  ARG J  21     110.588   2.191  29.232  1.00 98.91           C  
ATOM    165  C   ARG J  21     111.389   2.514  27.975  1.00 98.93           C  
ATOM    166  O   ARG J  21     112.199   1.703  27.523  1.00 98.84           O  
ATOM    167  CB  ARG J  21     109.191   1.691  28.863  1.00 98.71           C  
ATOM    168  CG  ARG J  21     108.473   1.013  30.022  0.99 91.78           C  
ATOM    169  CD  ARG J  21     107.106   0.483  29.606  0.98 90.63           C  
ATOM    170  NE  ARG J  21     106.359  -0.025  30.752  0.97 86.37           N  
ATOM    171  CZ  ARG J  21     106.506  -1.244  31.273  0.97 81.06           C  
ATOM    172  NH1 ARG J  21     107.373  -2.097  30.754  0.97 74.99           N  
ATOM    173  NH2 ARG J  21     105.778  -1.599  32.318  0.97 76.90           N  
ATOM    174  N   GLN J  22     111.164   3.695  27.405  1.00 98.87           N  
ATOM    175  CA  GLN J  22     111.900   4.102  26.207  1.00 98.80           C  
ATOM    176  C   GLN J  22     113.395   4.229  26.494  1.00 98.83           C  
ATOM    177  O   GLN J  22     114.228   3.863  25.659  1.00 98.70           O  
ATOM    178  CB  GLN J  22     111.348   5.421  25.652  1.00 98.54           C  
ATOM    179  CG  GLN J  22     109.910   5.333  25.154  1.00 94.95           C  
ATOM    180  CD  GLN J  22     109.729   4.276  24.081  1.00 90.05           C  
ATOM    181  OE1 GLN J  22     109.123   3.233  24.313  0.99 82.75           O  
ATOM    182  NE2 GLN J  22     110.265   4.537  22.899  0.99 79.57           N  
ATOM    183  N   LEU J  23     113.736   4.746  27.668  1.00 98.92           N  
ATOM    184  CA  LEU J  23     115.139   4.880  28.052  1.00 98.92           C  
ATOM    185  C   LEU J  23     115.786   3.521  28.321  1.00 98.91           C  
ATOM    186  O   LEU J  23     116.916   3.272  27.888  1.00 98.85           O  
ATOM    187  CB  LEU J  23     115.259   5.784  29.280  1.00 98.91           C  
ATOM    188  CG  LEU J  23     114.876   7.247  29.033  1.00 98.85           C  
ATOM    189  CD1 LEU J  23     114.746   7.990  30.356  1.00 98.77           C  
ATOM    190  CD2 LEU J  23     115.891   7.932  28.123  1.00 98.73           C  
ATOM    191  N   GLN J  24     115.072   2.635  29.016  1.00 98.93           N  
ATOM    192  CA  GLN J  24     115.634   1.321  29.340  1.00 98.93           C  
ATOM    193  C   GLN J  24     115.863   0.456  28.103  1.00 98.89           C  
ATOM    194  O   GLN J  24     116.739  -0.413  28.112  1.00 98.76           O  
ATOM    195  CB  GLN J  24     114.762   0.590  30.359  1.00 98.90           C  
ATOM    196  CG  GLN J  24     114.874   1.165  31.762  1.00 98.54           C  
ATOM    197  CD  GLN J  24     114.498   0.161  32.824  1.00 98.36           C  
ATOM    198  OE1 GLN J  24     113.352   0.108  33.271  1.00 93.41           O  
ATOM    199  NE2 GLN J  24     115.462  -0.657  33.230  1.00 91.75           N  
ATOM    200  N   ARG J  25     115.093   0.697  27.040  1.00 98.84           N  
ATOM    201  CA  ARG J  25     115.314  -0.004  25.771  1.00 98.76           C  
ATOM    202  C   ARG J  25     116.728   0.222  25.244  1.00 98.76           C  
ATOM    203  O   ARG J  25     117.267  -0.620  24.516  1.00 98.41           O  
ATOM    204  CB  ARG J  25     114.320   0.487  24.712  1.00 98.38           C  
ATOM    205  CG  ARG J  25     113.012  -0.262  24.650  0.99 92.87           C  
ATOM    206  CD  ARG J  25     112.068   0.353  23.614  0.99 91.18           C  
ATOM    207  NE  ARG J  25     112.793   0.897  22.459  0.98 86.98           N  
ATOM    208  CZ  ARG J  25     112.217   1.553  21.453  0.98 82.87           C  
ATOM    209  NH1 ARG J  25     110.907   1.750  21.442  0.98 75.90           N  
ATOM    210  NH2 ARG J  25     112.954   2.015  20.452  0.98 76.96           N  
ATOM    211  N   LYS J  26     117.324   1.350  25.596  1.00 98.68           N  
ATOM    212  CA  LYS J  26     118.660   1.716  25.135  1.00 98.56           C  
ATOM    213  C   LYS J  26     119.766   1.087  25.976  1.00 98.67           C  
ATOM    214  O   LYS J  26     120.949   1.299  25.699  1.00 98.41           O  
ATOM    215  CB  LYS J  26     118.802   3.242  25.113  1.00 97.85           C  
ATOM    216  CG  LYS J  26     117.770   3.919  24.215  1.00 94.32           C  
ATOM    217  CD  LYS J  26     117.861   5.435  24.286  0.99 91.12           C  
ATOM    218  CE  LYS J  26     116.768   6.087  23.444  0.99 84.89           C  
ATOM    219  NZ  LYS J  26     116.935   5.787  21.995  0.99 77.71           N  
ATOM    220  N   ASP J  27     119.390   0.310  26.986  1.00 98.86           N  
ATOM    221  CA  ASP J  27     120.321  -0.365  27.886  1.00 98.88           C  
ATOM    222  C   ASP J  27     119.996  -1.858  27.937  1.00 98.84           C  
ATOM    223  O   ASP J  27     119.579  -2.378  28.975  1.00 98.76           O  
ATOM    224  CB  ASP J  27     120.237   0.265  29.283  1.00 98.91           C  
ATOM    225  CG  ASP J  27     121.143  -0.403  30.302  1.00 98.93           C  
ATOM    226  OD1 ASP J  27     122.209  -0.929  29.911  1.00 98.84           O  
ATOM    227  OD2 ASP J  27     120.780  -0.400  31.500  1.00 98.84           O  
ATOM    228  N   PRO J  28     120.174  -2.581  26.816  1.00 98.76           N  
ATOM    229  CA  PRO J  28     119.754  -3.986  26.768  1.00 98.61           C  
ATOM    230  C   PRO J  28     120.506  -4.897  27.734  1.00 98.64           C  
ATOM    231  O   PRO J  28     119.956  -5.916  28.155  1.00 98.29           O  
ATOM    232  CB  PRO J  28     120.007  -4.391  25.310  1.00 98.15           C  
ATOM    233  CG  PRO J  28     121.019  -3.416  24.810  1.00 97.12           C  
ATOM    234  CD  PRO J  28     120.705  -2.125  25.513  1.00 98.38           C  
ATOM    235  N   HIS J  29     121.738  -4.555  28.098  1.00 98.70           N  
ATOM    236  CA  HIS J  29     122.501  -5.352  29.058  1.00 98.61           C  
ATOM    237  C   HIS J  29     122.062  -5.115  30.499  1.00 98.68           C  
ATOM    238  O   HIS J  29     122.425  -5.885  31.391  1.00 98.34           O  
ATOM    239  CB  HIS J  29     123.992  -5.055  28.935  1.00 98.28           C  
ATOM    240  CG  HIS J  29     124.592  -5.471  27.628  1.00 96.75           C  
ATOM    241  ND1 HIS J  29     124.710  -6.786  27.250  1.00 88.35           N  
ATOM    242  CD2 HIS J  29     125.111  -4.733  26.614  1.00 88.75           C  
ATOM    243  CE1 HIS J  29     125.275  -6.841  26.053  1.00 89.97           C  
ATOM    244  NE2 HIS J  29     125.531  -5.612  25.645  1.00 91.39           N  
ATOM    245  N   GLY J  30     121.304  -4.057  30.732  1.00 98.86           N  
ATOM    246  CA  GLY J  30     120.850  -3.737  32.076  1.00 98.87           C  
ATOM    247  C   GLY J  30     121.910  -3.143  32.982  1.00 98.92           C  
ATOM    248  O   GLY J  30     121.820  -3.280  34.203  1.00 98.84           O  
ATOM    249  N   PHE J  31     122.906  -2.481  32.418  1.00 98.93           N  
ATOM    250  CA  PHE J  31     123.955  -1.869  33.239  1.00 98.92           C  
ATOM    251  C   PHE J  31     123.412  -0.788  34.167  1.00 98.92           C  
ATOM    252  O   PHE J  31     124.016  -0.500  35.206  1.00 98.82           O  
ATOM    253  CB  PHE J  31     125.051  -1.258  32.359  1.00 98.85           C  
ATOM    254  CG  PHE J  31     125.824  -2.248  31.526  1.00 98.78           C  
ATOM    255  CD1 PHE J  31     126.153  -3.502  32.017  1.00 98.54           C  
ATOM    256  CD2 PHE J  31     126.249  -1.906  30.250  1.00 98.52           C  
ATOM    257  CE1 PHE J  31     126.888  -4.401  31.249  1.00 98.21           C  
ATOM    258  CE2 PHE J  31     126.984  -2.796  29.474  1.00 98.19           C  
ATOM    259  CZ  PHE J  31     127.300  -4.042  29.974  1.00 98.26           C  
ATOM    260  N   PHE J  32     122.289  -0.185  33.799  1.00 98.98           N  
ATOM    261  CA  PHE J  32     121.652   0.864  34.604  1.00 98.99           C  
ATOM    262  C   PHE J  32     120.373   0.387  35.293  1.00 98.99           C  
ATOM    263  O   PHE J  32     119.648   1.190  35.885  1.00 98.98           O  
ATOM    264  CB  PHE J  32     121.374   2.092  33.725  1.00 98.98           C  
ATOM    265  CG  PHE J  32     122.627   2.744  33.214  1.00 98.97           C  
ATOM    266  CD1 PHE J  32     123.282   3.696  33.976  1.00 98.91           C  
ATOM    267  CD2 PHE J  32     123.178   2.376  31.996  1.00 98.90           C  
ATOM    268  CE1 PHE J  32     124.462   4.281  33.530  1.00 98.85           C  
ATOM    269  CE2 PHE J  32     124.357   2.952  31.541  1.00 98.82           C  
ATOM    270  CZ  PHE J  32     124.995   3.907  32.311  1.00 98.86           C  
ATOM    271  N   ALA J  33     120.099  -0.917  35.243  1.00 98.98           N  
ATOM    272  CA  ALA J  33     118.844  -1.458  35.764  1.00 98.98           C  
ATOM    273  C   ALA J  33     118.771  -1.486  37.284  1.00 98.98           C  
ATOM    274  O   ALA J  33     117.680  -1.379  37.850  1.00 98.94           O  
ATOM    275  CB  ALA J  33     118.611  -2.866  35.213  1.00 98.96           C  
ATOM    276  N   PHE J  34     119.921  -1.642  37.938  1.00 98.91           N  
ATOM    277  CA  PHE J  34     119.991  -1.820  39.389  1.00 98.85           C  
ATOM    278  C   PHE J  34     121.106  -0.967  39.975  1.00 98.88           C  
ATOM    279  O   PHE J  34     122.030  -0.575  39.253  1.00 98.75           O  
ATOM    280  CB  PHE J  34     120.250  -3.291  39.733  1.00 98.48           C  
ATOM    281  CG  PHE J  34     119.230  -4.230  39.162  1.00 95.14           C  
ATOM    282  CD1 PHE J  34     117.973  -4.325  39.736  1.00 91.56           C  
ATOM    283  CD2 PHE J  34     119.518  -5.002  38.048  1.00 91.58           C  
ATOM    284  CE1 PHE J  34     117.015  -5.182  39.208  1.00 89.16           C  
ATOM    285  CE2 PHE J  34     118.568  -5.862  37.511  1.00 89.32           C  
ATOM    286  CZ  PHE J  34     117.319  -5.948  38.093  1.00 87.96           C  
ATOM    287  N   PRO J  35     121.054  -0.696  41.285  1.00 98.95           N  
ATOM    288  CA  PRO J  35     122.129   0.078  41.911  1.00 98.93           C  
ATOM    289  C   PRO J  35     123.496  -0.564  41.717  1.00 98.93           C  
ATOM    290  O   PRO J  35     123.641  -1.788  41.817  1.00 98.82           O  
ATOM    291  CB  PRO J  35     121.751   0.094  43.397  1.00 98.84           C  
ATOM    292  CG  PRO J  35     120.266  -0.099  43.407  1.00 98.37           C  
ATOM    293  CD  PRO J  35     119.985  -1.020  42.253  1.00 98.89           C  
ATOM    294  N   VAL J  36     124.489   0.264  41.453  1.00 98.91           N  
ATOM    295  CA  VAL J  36     125.871  -0.199  41.375  1.00 98.90           C  
ATOM    296  C   VAL J  36     126.336  -0.531  42.789  1.00 98.86           C  
ATOM    297  O   VAL J  36     126.118   0.252  43.719  1.00 98.65           O  
ATOM    298  CB  VAL J  36     126.783   0.877  40.755  1.00 98.85           C  
ATOM    299  CG1 VAL J  36     128.230   0.384  40.679  1.00 98.67           C  
ATOM    300  CG2 VAL J  36     126.287   1.282  39.368  1.00 98.73           C  
ATOM    301  N   THR J  37     126.976  -1.684  42.958  1.00 98.56           N  
ATOM    302  CA  THR J  37     127.506  -2.088  44.258  1.00 98.37           C  
ATOM    303  C   THR J  37     129.022  -1.946  44.289  1.00 98.51           C  
ATOM    304  O   THR J  37     129.684  -1.985  43.250  1.00 98.42           O  
ATOM    305  CB  THR J  37     127.144  -3.544  44.589  1.00 97.82           C  
ATOM    306  OG1 THR J  37     127.823  -4.419  43.682  1.00 96.70           O  
ATOM    307  CG2 THR J  37     125.638  -3.777  44.500  1.00 96.61           C  
ATOM    308  N   ASP J  38     129.573  -1.814  45.504  1.00 98.75           N  
ATOM    309  CA  ASP J  38     131.023  -1.735  45.649  1.00 98.79           C  
ATOM    310  C   ASP J  38     131.707  -3.033  45.218  1.00 98.79           C  
ATOM    311  O   ASP J  38     132.865  -3.014  44.792  1.00 98.54           O  
ATOM    312  CB  ASP J  38     131.407  -1.388  47.092  1.00 98.67           C  
ATOM    313  CG  ASP J  38     131.076   0.046  47.463  1.00 98.31           C  
ATOM    314  OD1 ASP J  38     131.314   0.957  46.644  1.00 96.99           O  
ATOM    315  OD2 ASP J  38     130.573   0.267  48.582  1.00 96.56           O  
ATOM    316  N   ALA J  39     131.003  -4.162  45.317  1.00 98.74           N  
ATOM    317  CA  ALA J  39     131.556  -5.441  44.870  1.00 98.61           C  
ATOM    318  C   ALA J  39     131.777  -5.453  43.362  1.00 98.49           C  
ATOM    319  O   ALA J  39     132.765  -6.011  42.874  1.00 97.74           O  
ATOM    320  CB  ALA J  39     130.633  -6.587  45.283  1.00 98.34           C  
ATOM    321  N   ILE J  40     130.848  -4.843  42.626  1.00 98.46           N  
ATOM    322  CA  ILE J  40     130.943  -4.767  41.166  1.00 98.25           C  
ATOM    323  C   ILE J  40     131.889  -3.652  40.725  1.00 98.37           C  
ATOM    324  O   ILE J  40     132.645  -3.807  39.760  1.00 97.83           O  
ATOM    325  CB  ILE J  40     129.540  -4.571  40.549  1.00 97.07           C  
ATOM    326  CG1 ILE J  40     128.707  -5.847  40.744  1.00 88.40           C  
ATOM    327  CG2 ILE J  40     129.621  -4.207  39.065  1.00 86.61           C  
ATOM    328  CD1 ILE J  40     127.231  -5.669  40.435  1.00 79.62           C  
ATOM    329  N   ALA J  41     131.839  -2.529  41.434  1.00 98.65           N  
ATOM    330  CA  ALA J  41     132.622  -1.345  41.096  1.00 98.72           C  
ATOM    331  C   ALA J  41     133.361  -0.870  42.345  1.00 98.78           C  
ATOM    332  O   ALA J  41     132.810  -0.117  43.151  1.00 98.64           O  
ATOM    333  CB  ALA J  41     131.707  -0.247  40.556  1.00 98.59           C  
ATOM    334  N   PRO J  42     134.616  -1.305  42.524  1.00 98.70           N  
ATOM    335  CA  PRO J  42     135.356  -0.980  43.748  1.00 98.61           C  
ATOM    336  C   PRO J  42     135.407   0.517  44.051  1.00 98.71           C  
ATOM    337  O   PRO J  42     135.697   1.335  43.171  1.00 98.41           O  
ATOM    338  CB  PRO J  42     136.753  -1.547  43.466  1.00 98.01           C  
ATOM    339  CG  PRO J  42     136.495  -2.694  42.542  1.00 96.09           C  
ATOM    340  CD  PRO J  42     135.368  -2.224  41.655  1.00 98.24           C  
ATOM    341  N   GLY J  43     135.109   0.856  45.312  1.00 98.55           N  
ATOM    342  CA  GLY J  43     135.146   2.232  45.767  1.00 98.54           C  
ATOM    343  C   GLY J  43     133.983   3.097  45.321  1.00 98.73           C  
ATOM    344  O   GLY J  43     134.004   4.310  45.559  1.00 98.49           O  
ATOM    345  N   TYR J  44     132.962   2.495  44.699  1.00 98.86           N  
ATOM    346  CA  TYR J  44     131.875   3.284  44.118  1.00 98.90           C  
ATOM    347  C   TYR J  44     131.217   4.219  45.130  1.00 98.88           C  
ATOM    348  O   TYR J  44     131.023   5.408  44.850  1.00 98.86           O  
ATOM    349  CB  TYR J  44     130.818   2.367  43.498  1.00 98.92           C  
ATOM    350  CG  TYR J  44     129.826   3.106  42.627  1.00 98.95           C  
ATOM    351  CD1 TYR J  44     130.129   3.402  41.303  1.00 98.93           C  
ATOM    352  CD2 TYR J  44     128.600   3.525  43.127  1.00 98.92           C  
ATOM    353  CE1 TYR J  44     129.233   4.087  40.495  1.00 98.91           C  
ATOM    354  CE2 TYR J  44     127.694   4.214  42.328  1.00 98.90           C  
ATOM    355  CZ  TYR J  44     128.018   4.492  41.012  1.00 98.94           C  
ATOM    356  OH  TYR J  44     127.131   5.170  40.213  1.00 98.89           O  
ATOM    357  N   SER J  45     130.886   3.687  46.302  1.00 98.84           N  
ATOM    358  CA  SER J  45     130.159   4.475  47.298  1.00 98.76           C  
ATOM    359  C   SER J  45     131.005   5.581  47.929  1.00 98.77           C  
ATOM    360  O   SER J  45     130.453   6.513  48.524  1.00 98.45           O  
ATOM    361  CB  SER J  45     129.568   3.565  48.382  1.00 98.35           C  
ATOM    362  OG  SER J  45     130.587   2.970  49.159  1.00 94.05           O  
ATOM    363  N   MET J  46     132.329   5.497  47.799  1.00 98.79           N  
ATOM    364  CA  MET J  46     133.210   6.557  48.288  1.00 98.64           C  
ATOM    365  C   MET J  46     133.293   7.712  47.294  1.00 98.59           C  
ATOM    366  O   MET J  46     133.599   8.841  47.678  1.00 97.90           O  
ATOM    367  CB  MET J  46     134.608   6.004  48.568  1.00 98.20           C  
ATOM    368  CG  MET J  46     134.645   5.009  49.715  0.99 88.81           C  
ATOM    369  SD  MET J  46     136.322   4.540  50.173  0.98 82.04           S  
ATOM    370  CE  MET J  46     136.819   3.587  48.756  0.98 72.22           C  
ATOM    371  N   ILE J  47     133.008   7.425  46.034  1.00 98.79           N  
ATOM    372  CA  ILE J  47     133.116   8.404  44.954  1.00 98.77           C  
ATOM    373  C   ILE J  47     131.760   9.025  44.620  1.00 98.82           C  
ATOM    374  O   ILE J  47     131.654  10.237  44.402  1.00 98.70           O  
ATOM    375  CB  ILE J  47     133.738   7.746  43.701  1.00 98.63           C  
ATOM    376  CG1 ILE J  47     135.173   7.291  44.012  1.00 97.89           C  
ATOM    377  CG2 ILE J  47     133.704   8.691  42.498  1.00 98.03           C  
ATOM    378  CD1 ILE J  47     135.765   6.353  42.978  1.00 94.42           C  
ATOM    379  N   ILE J  48     130.723   8.193  44.578  1.00 98.92           N  
ATOM    380  CA  ILE J  48     129.383   8.611  44.180  1.00 98.95           C  
ATOM    381  C   ILE J  48     128.506   8.729  45.420  1.00 98.92           C  
ATOM    382  O   ILE J  48     128.133   7.728  46.037  1.00 98.86           O  
ATOM    383  CB  ILE J  48     128.785   7.617  43.165  1.00 98.96           C  
ATOM    384  CG1 ILE J  48     129.657   7.540  41.896  1.00 98.93           C  
ATOM    385  CG2 ILE J  48     127.337   7.980  42.837  1.00 98.92           C  
ATOM    386  CD1 ILE J  48     129.865   8.870  41.168  1.00 98.86           C  
ATOM    387  N   LYS J  49     128.169   9.957  45.784  1.00 98.88           N  
ATOM    388  CA  LYS J  49     127.438  10.226  47.021  1.00 98.81           C  
ATOM    389  C   LYS J  49     125.928  10.108  46.877  1.00 98.86           C  
ATOM    390  O   LYS J  49     125.227   9.921  47.878  1.00 98.63           O  
ATOM    391  CB  LYS J  49     127.806  11.612  47.552  1.00 98.42           C  
ATOM    392  CG  LYS J  49     129.294  11.797  47.821  0.99 94.92           C  
ATOM    393  CD  LYS J  49     129.827  10.715  48.756  0.98 90.88           C  
ATOM    394  CE  LYS J  49     131.287  10.959  49.100  0.97 85.05           C  
ATOM    395  NZ  LYS J  49     131.834   9.859  49.937  0.97 76.91           N  
ATOM    396  N   HIS J  50     125.425  10.231  45.660  1.00 98.95           N  
ATOM    397  CA  HIS J  50     123.986  10.156  45.401  1.00 98.96           C  
ATOM    398  C   HIS J  50     123.732   9.198  44.241  1.00 98.97           C  
ATOM    399  O   HIS J  50     123.494   9.625  43.110  1.00 98.96           O  
ATOM    400  CB  HIS J  50     123.425  11.550  45.110  1.00 98.92           C  
ATOM    401  CG  HIS J  50     123.673  12.523  46.212  1.00 98.73           C  
ATOM    402  ND1 HIS J  50     123.024  12.457  47.423  1.00 93.29           N  
ATOM    403  CD2 HIS J  50     124.528  13.571  46.297  1.00 93.91           C  
ATOM    404  CE1 HIS J  50     123.464  13.430  48.206  1.00 93.90           C  
ATOM    405  NE2 HIS J  50     124.378  14.124  47.548  1.00 95.08           N  
ATOM    406  N   PRO J  51     123.805   7.893  44.510  1.00 98.98           N  
ATOM    407  CA  PRO J  51     123.591   6.921  43.444  1.00 98.98           C  
ATOM    408  C   PRO J  51     122.162   6.952  42.908  1.00 98.99           C  
ATOM    409  O   PRO J  51     121.225   7.339  43.614  1.00 98.98           O  
ATOM    410  CB  PRO J  51     123.906   5.571  44.102  1.00 98.94           C  
ATOM    411  CG  PRO J  51     123.864   5.821  45.565  1.00 98.56           C  
ATOM    412  CD  PRO J  51     124.152   7.267  45.789  1.00 98.92           C  
ATOM    413  N   MET J  52     122.008   6.547  41.657  1.00 98.99           N  
ATOM    414  CA  MET J  52     120.698   6.467  41.028  1.00 99.00           C  
ATOM    415  C   MET J  52     120.750   5.451  39.900  1.00 99.00           C  
ATOM    416  O   MET J  52     121.788   5.270  39.258  1.00 98.99           O  
ATOM    417  CB  MET J  52     120.261   7.846  40.509  1.00 99.00           C  
ATOM    418  CG  MET J  52     118.836   7.898  39.946  1.00 98.99           C  
ATOM    419  SD  MET J  52     117.548   7.297  41.067  1.00 98.99           S  
ATOM    420  CE  MET J  52     117.796   8.357  42.497  1.00 98.92           C  
ATOM    421  N   ASP J  53     119.625   4.783  39.665  1.00 99.00           N  
ATOM    422  CA  ASP J  53     119.520   3.754  38.638  1.00 99.00           C  
ATOM    423  C   ASP J  53     118.067   3.644  38.193  1.00 99.00           C  
ATOM    424  O   ASP J  53     117.160   4.159  38.856  1.00 99.00           O  
ATOM    425  CB  ASP J  53     120.017   2.408  39.180  1.00 98.99           C  
ATOM    426  CG  ASP J  53     119.134   1.913  40.299  1.00 98.98           C  
ATOM    427  OD1 ASP J  53     119.301   2.391  41.448  1.00 98.92           O  
ATOM    428  OD2 ASP J  53     118.241   1.085  40.032  1.00 98.90           O  
ATOM    429  N   PHE J  54     117.838   2.959  37.073  1.00 99.00           N  
ATOM    430  CA  PHE J  54     116.484   2.842  36.538  1.00 99.00           C  
ATOM    431  C   PHE J  54     115.525   2.121  37.492  1.00 98.99           C  
ATOM    432  O   PHE J  54     114.345   2.471  37.564  1.00 98.98           O  
ATOM    433  CB  PHE J  54     116.490   2.101  35.195  1.00 99.00           C  
ATOM    434  CG  PHE J  54     116.993   2.897  34.016  1.00 99.00           C  
ATOM    435  CD1 PHE J  54     116.578   4.206  33.795  1.00 98.99           C  
ATOM    436  CD2 PHE J  54     117.840   2.307  33.086  1.00 98.99           C  
ATOM    437  CE1 PHE J  54     117.007   4.914  32.673  1.00 98.98           C  
ATOM    438  CE2 PHE J  54     118.272   3.007  31.962  1.00 98.98           C  
ATOM    439  CZ  PHE J  54     117.854   4.309  31.757  1.00 98.98           C  
ATOM    440  N   GLY J  55     116.012   1.111  38.204  1.00 98.99           N  
ATOM    441  CA  GLY J  55     115.157   0.394  39.141  1.00 98.99           C  
ATOM    442  C   GLY J  55     114.650   1.294  40.254  1.00 98.98           C  
ATOM    443  O   GLY J  55     113.467   1.261  40.613  1.00 98.94           O  
ATOM    444  N   THR J  56     115.539   2.113  40.792  1.00 98.99           N  
ATOM    445  CA  THR J  56     115.153   3.083  41.813  1.00 98.99           C  
ATOM    446  C   THR J  56     114.161   4.095  41.243  1.00 98.99           C  
ATOM    447  O   THR J  56     113.180   4.459  41.899  1.00 98.97           O  
ATOM    448  CB  THR J  56     116.396   3.785  42.377  1.00 98.98           C  
ATOM    449  OG1 THR J  56     117.260   2.807  42.958  1.00 98.91           O  
ATOM    450  CG2 THR J  56     116.024   4.807  43.440  1.00 98.91           C  
ATOM    451  N   MET J  57     114.387   4.544  40.012  1.00 98.99           N  
ATOM    452  CA  MET J  57     113.459   5.470  39.367  1.00 98.99           C  
ATOM    453  C   MET J  57     112.082   4.831  39.185  1.00 98.99           C  
ATOM    454  O   MET J  57     111.056   5.478  39.422  1.00 98.97           O  
ATOM    455  CB  MET J  57     114.032   5.951  38.028  1.00 98.99           C  
ATOM    456  CG  MET J  57     115.266   6.833  38.215  1.00 98.95           C  
ATOM    457  SD  MET J  57     116.195   7.117  36.695  1.00 98.90           S  
ATOM    458  CE  MET J  57     115.010   8.093  35.783  1.00 98.34           C  
ATOM    459  N   LYS J  58     112.052   3.559  38.791  1.00 98.95           N  
ATOM    460  CA  LYS J  58     110.782   2.837  38.676  1.00 98.91           C  
ATOM    461  C   LYS J  58     110.059   2.795  40.019  1.00 98.87           C  
ATOM    462  O   LYS J  58     108.855   3.052  40.098  1.00 98.74           O  
ATOM    463  CB  LYS J  58     111.019   1.416  38.145  1.00 98.81           C  
ATOM    464  CG  LYS J  58     109.775   0.523  38.086  0.99 96.80           C  
ATOM    465  CD  LYS J  58     108.733   1.050  37.117  0.98 93.40           C  
ATOM    466  CE  LYS J  58     107.580   0.065  36.938  0.97 86.66           C  
ATOM    467  NZ  LYS J  58     108.004  -1.194  36.261  0.97 78.47           N  
ATOM    468  N   ASP J  59     110.798   2.469  41.077  1.00 98.87           N  
ATOM    469  CA  ASP J  59     110.200   2.423  42.412  1.00 98.84           C  
ATOM    470  C   ASP J  59     109.628   3.785  42.809  1.00 98.74           C  
ATOM    471  O   ASP J  59     108.555   3.861  43.420  1.00 98.63           O  
ATOM    472  CB  ASP J  59     111.234   1.974  43.450  1.00 98.85           C  
ATOM    473  CG  ASP J  59     111.629   0.510  43.320  1.00 98.69           C  
ATOM    474  OD1 ASP J  59     110.894  -0.265  42.669  1.00 98.33           O  
ATOM    475  OD2 ASP J  59     112.676   0.137  43.887  1.00 98.13           O  
ATOM    476  N   LYS J  60     110.325   4.861  42.463  1.00 98.96           N  
ATOM    477  CA  LYS J  60     109.851   6.209  42.785  1.00 98.96           C  
ATOM    478  C   LYS J  60     108.598   6.571  41.990  1.00 98.91           C  
ATOM    479  O   LYS J  60     107.715   7.260  42.508  1.00 98.79           O  
ATOM    480  CB  LYS J  60     110.967   7.241  42.588  1.00 98.97           C  
ATOM    481  CG  LYS J  60     112.068   7.128  43.643  1.00 98.95           C  
ATOM    482  CD  LYS J  60     113.186   8.143  43.455  1.00 98.89           C  
ATOM    483  CE  LYS J  60     112.735   9.563  43.768  1.00 98.73           C  
ATOM    484  NZ  LYS J  60     113.879  10.518  43.797  1.00 98.42           N  
ATOM    485  N   ILE J  61     108.496   6.112  40.740  1.00 98.94           N  
ATOM    486  CA  ILE J  61     107.260   6.316  39.970  1.00 98.92           C  
ATOM    487  C   ILE J  61     106.100   5.597  40.662  1.00 98.86           C  
ATOM    488  O   ILE J  61     105.038   6.186  40.888  1.00 98.79           O  
ATOM    489  CB  ILE J  61     107.390   5.826  38.513  1.00 98.94           C  
ATOM    490  CG1 ILE J  61     108.448   6.627  37.749  1.00 98.93           C  
ATOM    491  CG2 ILE J  61     106.032   5.933  37.801  1.00 98.90           C  
ATOM    492  CD1 ILE J  61     108.788   6.036  36.379  1.00 98.91           C  
ATOM    493  N   VAL J  62     106.312   4.326  41.001  1.00 98.73           N  
ATOM    494  CA  VAL J  62     105.264   3.518  41.631  1.00 98.55           C  
ATOM    495  C   VAL J  62     104.802   4.136  42.952  1.00 98.50           C  
ATOM    496  O   VAL J  62     103.607   4.134  43.269  1.00 98.29           O  
ATOM    497  CB  VAL J  62     105.748   2.063  41.829  1.00 98.31           C  
ATOM    498  CG1 VAL J  62     104.766   1.262  42.678  1.00 97.61           C  
ATOM    499  CG2 VAL J  62     105.950   1.388  40.478  1.00 97.75           C  
ATOM    500  N   ALA J  63     105.752   4.690  43.705  1.00 98.60           N  
ATOM    501  CA  ALA J  63     105.459   5.334  44.982  1.00 98.57           C  
ATOM    502  C   ALA J  63     104.893   6.747  44.834  1.00 98.51           C  
ATOM    503  O   ALA J  63     104.612   7.411  45.838  1.00 98.31           O  
ATOM    504  CB  ALA J  63     106.718   5.365  45.845  1.00 98.55           C  
ATOM    505  N   ASN J  64     104.728   7.208  43.592  1.00 98.57           N  
ATOM    506  CA  ASN J  64     104.218   8.548  43.284  1.00 98.48           C  
ATOM    507  C   ASN J  64     105.079   9.659  43.895  1.00 98.68           C  
ATOM    508  O   ASN J  64     104.562  10.682  44.359  1.00 98.38           O  
ATOM    509  CB  ASN J  64     102.748   8.690  43.704  1.00 97.60           C  
ATOM    510  CG  ASN J  64     102.039   9.819  42.985  1.00 94.05           C  
ATOM    511  OD1 ASN J  64     102.401  10.189  41.866  1.00 83.16           O  
ATOM    512  ND2 ASN J  64     101.020  10.377  43.624  1.00 80.97           N  
ATOM    513  N   GLU J  65     106.397   9.462  43.879  1.00 98.84           N  
ATOM    514  CA  GLU J  65     107.326  10.452  44.433  1.00 98.85           C  
ATOM    515  C   GLU J  65     107.639  11.587  43.459  1.00 98.83           C  
ATOM    516  O   GLU J  65     108.021  12.675  43.892  1.00 98.64           O  
ATOM    517  CB  GLU J  65     108.623   9.777  44.886  1.00 98.80           C  
ATOM    518  CG  GLU J  65     108.422   8.856  46.080  1.00 98.15           C  
ATOM    519  CD  GLU J  65     109.724   8.362  46.680  1.00 97.51           C  
ATOM    520  OE1 GLU J  65     110.746   9.071  46.568  1.00 94.76           O  
ATOM    521  OE2 GLU J  65     109.721   7.263  47.270  1.00 94.90           O  
ATOM    522  N   TYR J  66     107.486  11.353  42.153  1.00 98.88           N  
ATOM    523  CA  TYR J  66     107.731  12.406  41.167  1.00 98.86           C  
ATOM    524  C   TYR J  66     106.461  13.211  40.940  1.00 98.64           C  
ATOM    525  O   TYR J  66     105.433  12.669  40.527  1.00 98.41           O  
ATOM    526  CB  TYR J  66     108.190  11.814  39.835  1.00 98.92           C  
ATOM    527  CG  TYR J  66     109.508  11.077  39.881  1.00 98.97           C  
ATOM    528  CD1 TYR J  66     110.682  11.730  40.241  1.00 98.96           C  
ATOM    529  CD2 TYR J  66     109.583   9.730  39.535  1.00 98.96           C  
ATOM    530  CE1 TYR J  66     111.898  11.055  40.262  1.00 98.96           C  
ATOM    531  CE2 TYR J  66     110.797   9.047  39.549  1.00 98.96           C  
ATOM    532  CZ  TYR J  66     111.948   9.713  39.912  1.00 98.97           C  
ATOM    533  OH  TYR J  66     113.146   9.037  39.928  1.00 98.96           O  
ATOM    534  N   LYS J  67     106.548  14.517  41.166  1.00 98.30           N  
ATOM    535  CA  LYS J  67     105.410  15.410  40.965  1.00 97.83           C  
ATOM    536  C   LYS J  67     105.487  16.158  39.638  1.00 97.54           C  
ATOM    537  O   LYS J  67     104.550  16.869  39.269  1.00 96.25           O  
ATOM    538  CB  LYS J  67     105.298  16.396  42.135  1.00 97.08           C  
ATOM    539  CG  LYS J  67     105.269  15.723  43.505  0.96 92.17           C  
ATOM    540  CD  LYS J  67     104.173  14.669  43.602  0.95 87.81           C  
ATOM    541  CE  LYS J  67     104.196  13.972  44.955  0.94 83.58           C  
ATOM    542  NZ  LYS J  67     103.254  12.823  44.994  0.94 75.43           N  
ATOM    543  N   SER J  68     106.598  15.987  38.916  1.00 97.91           N  
ATOM    544  CA  SER J  68     106.794  16.643  37.631  1.00 97.79           C  
ATOM    545  C   SER J  68     107.800  15.873  36.795  1.00 98.24           C  
ATOM    546  O   SER J  68     108.587  15.078  37.320  1.00 98.23           O  
ATOM    547  CB  SER J  68     107.304  18.070  37.834  1.00 97.18           C  
ATOM    548  OG  SER J  68     108.614  18.058  38.373  1.00 96.66           O  
ATOM    549  N   VAL J  69     107.789  16.136  35.491  1.00 98.19           N  
ATOM    550  CA  VAL J  69     108.809  15.570  34.612  1.00 98.31           C  
ATOM    551  C   VAL J  69     110.184  16.120  34.986  1.00 98.50           C  
ATOM    552  O   VAL J  69     111.188  15.412  34.881  1.00 98.52           O  
ATOM    553  CB  VAL J  69     108.488  15.829  33.126  1.00 98.10           C  
ATOM    554  CG1 VAL J  69     109.596  15.274  32.234  1.00 97.68           C  
ATOM    555  CG2 VAL J  69     107.150  15.198  32.746  1.00 97.71           C  
ATOM    556  N   THR J  70     110.238  17.369  35.446  1.00 98.08           N  
ATOM    557  CA  THR J  70     111.507  17.971  35.857  1.00 98.06           C  
ATOM    558  C   THR J  70     112.203  17.150  36.941  1.00 98.43           C  
ATOM    559  O   THR J  70     113.417  16.933  36.885  1.00 98.43           O  
ATOM    560  CB  THR J  70     111.284  19.413  36.338  1.00 97.47           C  
ATOM    561  OG1 THR J  70     110.769  20.184  35.252  1.00 96.08           O  
ATOM    562  CG2 THR J  70     112.580  20.045  36.830  1.00 96.04           C  
ATOM    563  N   GLU J  71     111.446  16.681  37.930  1.00 98.67           N  
ATOM    564  CA  GLU J  71     112.029  15.870  39.000  1.00 98.78           C  
ATOM    565  C   GLU J  71     112.558  14.543  38.469  1.00 98.87           C  
ATOM    566  O   GLU J  71     113.624  14.075  38.885  1.00 98.87           O  
ATOM    567  CB  GLU J  71     111.000  15.632  40.109  1.00 98.72           C  
ATOM    568  CG  GLU J  71     110.675  16.889  40.909  1.00 98.14           C  
ATOM    569  CD  GLU J  71     109.622  16.671  41.985  1.00 97.58           C  
ATOM    570  OE1 GLU J  71     109.109  15.541  42.117  1.00 95.95           O  
ATOM    571  OE2 GLU J  71     109.305  17.641  42.701  1.00 96.12           O  
ATOM    572  N   PHE J  72     111.817  13.930  37.554  1.00 98.90           N  
ATOM    573  CA  PHE J  72     112.252  12.685  36.923  1.00 98.94           C  
ATOM    574  C   PHE J  72     113.524  12.909  36.098  1.00 98.94           C  
ATOM    575  O   PHE J  72     114.470  12.120  36.169  1.00 98.94           O  
ATOM    576  CB  PHE J  72     111.110  12.148  36.059  1.00 98.96           C  
ATOM    577  CG  PHE J  72     111.442  10.905  35.275  1.00 98.97           C  
ATOM    578  CD1 PHE J  72     111.354   9.651  35.859  1.00 98.95           C  
ATOM    579  CD2 PHE J  72     111.816  10.991  33.946  1.00 98.95           C  
ATOM    580  CE1 PHE J  72     111.634   8.502  35.129  1.00 98.93           C  
ATOM    581  CE2 PHE J  72     112.101   9.850  33.208  1.00 98.93           C  
ATOM    582  CZ  PHE J  72     112.010   8.606  33.801  1.00 98.94           C  
ATOM    583  N   LYS J  73     113.552  13.990  35.316  1.00 98.87           N  
ATOM    584  CA  LYS J  73     114.733  14.326  34.523  1.00 98.82           C  
ATOM    585  C   LYS J  73     115.963  14.511  35.402  1.00 98.89           C  
ATOM    586  O   LYS J  73     117.066  14.128  35.009  1.00 98.83           O  
ATOM    587  CB  LYS J  73     114.509  15.600  33.704  1.00 98.37           C  
ATOM    588  CG  LYS J  73     113.637  15.412  32.479  1.00 92.75           C  
ATOM    589  CD  LYS J  73     113.337  16.741  31.795  0.99 91.86           C  
ATOM    590  CE  LYS J  73     114.565  17.379  31.187  0.99 88.40           C  
ATOM    591  NZ  LYS J  73     114.200  18.596  30.401  0.99 84.33           N  
ATOM    592  N   ALA J  74     115.783  15.106  36.574  1.00 98.91           N  
ATOM    593  CA  ALA J  74     116.904  15.320  37.482  1.00 98.92           C  
ATOM    594  C   ALA J  74     117.518  14.002  37.943  1.00 98.96           C  
ATOM    595  O   ALA J  74     118.742  13.867  37.989  1.00 98.96           O  
ATOM    596  CB  ALA J  74     116.464  16.164  38.674  1.00 98.84           C  
ATOM    597  N   ASP J  75     116.685  13.020  38.281  1.00 98.98           N  
ATOM    598  CA  ASP J  75     117.204  11.705  38.672  1.00 98.99           C  
ATOM    599  C   ASP J  75     117.869  10.998  37.494  1.00 98.99           C  
ATOM    600  O   ASP J  75     118.907  10.350  37.655  1.00 98.99           O  
ATOM    601  CB  ASP J  75     116.092  10.824  39.247  1.00 98.99           C  
ATOM    602  CG  ASP J  75     115.909  10.980  40.746  1.00 98.99           C  
ATOM    603  OD1 ASP J  75     116.708  11.697  41.395  1.00 98.93           O  
ATOM    604  OD2 ASP J  75     114.971  10.353  41.281  1.00 98.93           O  
ATOM    605  N   PHE J  76     117.279  11.116  36.311  1.00 98.99           N  
ATOM    606  CA  PHE J  76     117.872  10.532  35.115  1.00 98.99           C  
ATOM    607  C   PHE J  76     119.252  11.130  34.835  1.00 98.99           C  
ATOM    608  O   PHE J  76     120.217  10.409  34.566  1.00 98.99           O  
ATOM    609  CB  PHE J  76     116.929  10.742  33.927  1.00 98.98           C  
ATOM    610  CG  PHE J  76     117.527  10.346  32.612  1.00 98.97           C  
ATOM    611  CD1 PHE J  76     117.798   9.015  32.330  1.00 98.91           C  
ATOM    612  CD2 PHE J  76     117.829  11.304  31.663  1.00 98.90           C  
ATOM    613  CE1 PHE J  76     118.366   8.649  31.119  1.00 98.84           C  
ATOM    614  CE2 PHE J  76     118.396  10.947  30.449  1.00 98.81           C  
ATOM    615  CZ  PHE J  76     118.664   9.619  30.181  1.00 98.82           C  
ATOM    616  N   LYS J  77     119.356  12.455  34.908  1.00 98.98           N  
ATOM    617  CA  LYS J  77     120.642  13.115  34.697  1.00 98.97           C  
ATOM    618  C   LYS J  77     121.652  12.708  35.766  1.00 98.98           C  
ATOM    619  O   LYS J  77     122.822  12.484  35.459  1.00 98.97           O  
ATOM    620  CB  LYS J  77     120.471  14.636  34.669  1.00 98.93           C  
ATOM    621  CG  LYS J  77     121.766  15.386  34.361  1.00 98.43           C  
ATOM    622  CD  LYS J  77     121.538  16.886  34.236  1.00 97.70           C  
ATOM    623  CE  LYS J  77     122.801  17.608  33.770  1.00 95.83           C  
ATOM    624  NZ  LYS J  77     123.902  17.517  34.759  1.00 92.62           N  
ATOM    625  N   LEU J  78     121.198  12.614  37.011  1.00 98.99           N  
ATOM    626  CA  LEU J  78     122.063  12.167  38.104  1.00 98.99           C  
ATOM    627  C   LEU J  78     122.651  10.791  37.807  1.00 98.99           C  
ATOM    628  O   LEU J  78     123.857  10.572  37.963  1.00 98.99           O  
ATOM    629  CB  LEU J  78     121.264  12.146  39.411  1.00 98.99           C  
ATOM    630  CG  LEU J  78     121.952  11.548  40.637  1.00 98.97           C  
ATOM    631  CD1 LEU J  78     123.193  12.351  41.015  1.00 98.95           C  
ATOM    632  CD2 LEU J  78     120.965  11.484  41.796  1.00 98.94           C  
ATOM    633  N   MET J  79     121.811   9.867  37.377  1.00 99.00           N  
ATOM    634  CA  MET J  79     122.261   8.520  37.034  1.00 99.00           C  
ATOM    635  C   MET J  79     123.364   8.551  35.975  1.00 99.00           C  
ATOM    636  O   MET J  79     124.403   7.896  36.117  1.00 98.99           O  
ATOM    637  CB  MET J  79     121.068   7.702  36.526  1.00 98.99           C  
ATOM    638  CG  MET J  79     121.400   6.258  36.207  1.00 98.97           C  
ATOM    639  SD  MET J  79     120.043   5.413  35.367  1.00 98.97           S  
ATOM    640  CE  MET J  79     120.258   6.032  33.697  1.00 98.79           C  
ATOM    641  N   CYS J  80     123.134   9.309  34.910  1.00 99.00           N  
ATOM    642  CA  CYS J  80     124.099   9.392  33.819  1.00 98.99           C  
ATOM    643  C   CYS J  80     125.380  10.109  34.244  1.00 98.99           C  
ATOM    644  O   CYS J  80     126.486   9.673  33.911  1.00 98.99           O  
ATOM    645  CB  CYS J  80     123.463  10.087  32.616  1.00 98.99           C  
ATOM    646  SG  CYS J  80     122.071   9.163  31.915  1.00 98.97           S  
ATOM    647  N   ASP J  81     125.234  11.204  34.985  1.00 98.99           N  
ATOM    648  CA  ASP J  81     126.394  11.949  35.472  1.00 98.99           C  
ATOM    649  C   ASP J  81     127.251  11.090  36.403  1.00 98.99           C  
ATOM    650  O   ASP J  81     128.481  11.157  36.358  1.00 98.98           O  
ATOM    651  CB  ASP J  81     125.959  13.229  36.192  1.00 98.97           C  
ATOM    652  CG  ASP J  81     125.508  14.336  35.251  1.00 98.78           C  
ATOM    653  OD1 ASP J  81     125.758  14.244  34.030  1.00 98.45           O  
ATOM    654  OD2 ASP J  81     124.920  15.320  35.747  1.00 98.28           O  
ATOM    655  N   ASN J  82     126.616  10.279  37.244  1.00 98.99           N  
ATOM    656  CA  ASN J  82     127.360   9.375  38.116  1.00 98.99           C  
ATOM    657  C   ASN J  82     128.235   8.424  37.302  1.00 98.99           C  
ATOM    658  O   ASN J  82     129.405   8.205  37.629  1.00 98.98           O  
ATOM    659  CB  ASN J  82     126.399   8.556  38.986  1.00 98.99           C  
ATOM    660  CG  ASN J  82     125.768   9.357  40.106  1.00 98.99           C  
ATOM    661  OD1 ASN J  82     126.228  10.445  40.456  1.00 98.74           O  
ATOM    662  ND2 ASN J  82     124.714   8.800  40.690  1.00 98.77           N  
ATOM    663  N   ALA J  83     127.664   7.858  36.239  1.00 98.99           N  
ATOM    664  CA  ALA J  83     128.410   6.923  35.401  1.00 98.99           C  
ATOM    665  C   ALA J  83     129.576   7.601  34.692  1.00 98.99           C  
ATOM    666  O   ALA J  83     130.630   6.994  34.500  1.00 98.96           O  
ATOM    667  CB  ALA J  83     127.479   6.264  34.388  1.00 98.97           C  
ATOM    668  N   MET J  84     129.391   8.860  34.312  1.00 98.99           N  
ATOM    669  CA  MET J  84     130.458   9.605  33.639  1.00 98.99           C  
ATOM    670  C   MET J  84     131.467  10.201  34.623  1.00 98.98           C  
ATOM    671  O   MET J  84     132.492  10.739  34.205  1.00 98.88           O  
ATOM    672  CB  MET J  84     129.859  10.680  32.719  1.00 98.97           C  
ATOM    673  CG  MET J  84     129.157  10.066  31.509  1.00 98.78           C  
ATOM    674  SD  MET J  84     128.581  11.271  30.300  1.00 98.44           S  
ATOM    675  CE  MET J  84     127.185  11.954  31.169  1.00 95.87           C  
ATOM    676  N   THR J  85     131.175  10.098  35.920  1.00 98.98           N  
ATOM    677  CA  THR J  85     132.110  10.518  36.961  1.00 98.97           C  
ATOM    678  C   THR J  85     132.979   9.348  37.405  1.00 98.96           C  
ATOM    679  O   THR J  85     134.204   9.458  37.465  1.00 98.88           O  
ATOM    680  CB  THR J  85     131.351  11.106  38.163  1.00 98.94           C  
ATOM    681  OG1 THR J  85     130.654  12.285  37.749  1.00 98.49           O  
ATOM    682  CG2 THR J  85     132.303  11.463  39.300  1.00 98.56           C  
ATOM    683  N   TYR J  86     132.345   8.221  37.727  1.00 98.95           N  
ATOM    684  CA  TYR J  86     133.073   7.062  38.223  1.00 98.95           C  
ATOM    685  C   TYR J  86     133.907   6.381  37.129  1.00 98.92           C  
ATOM    686  O   TYR J  86     135.045   5.964  37.372  1.00 98.86           O  
ATOM    687  CB  TYR J  86     132.095   6.052  38.839  1.00 98.93           C  
ATOM    688  CG  TYR J  86     132.785   4.790  39.297  1.00 98.93           C  
ATOM    689  CD1 TYR J  86     133.392   4.720  40.547  1.00 98.84           C  
ATOM    690  CD2 TYR J  86     132.876   3.687  38.458  1.00 98.84           C  
ATOM    691  CE1 TYR J  86     134.063   3.574  40.952  1.00 98.77           C  
ATOM    692  CE2 TYR J  86     133.545   2.536  38.858  1.00 98.76           C  
ATOM    693  CZ  TYR J  86     134.136   2.486  40.102  1.00 98.79           C  
ATOM    694  OH  TYR J  86     134.800   1.353  40.494  1.00 98.58           O  
ATOM    695  N   ASN J  87     133.330   6.261  35.932  1.00 98.91           N  
ATOM    696  CA  ASN J  87     133.960   5.513  34.847  1.00 98.93           C  
ATOM    697  C   ASN J  87     134.795   6.412  33.946  1.00 98.92           C  
ATOM    698  O   ASN J  87     134.504   7.597  33.789  1.00 98.89           O  
ATOM    699  CB  ASN J  87     132.892   4.798  34.017  1.00 98.93           C  
ATOM    700  CG  ASN J  87     132.091   3.819  34.833  1.00 98.94           C  
ATOM    701  OD1 ASN J  87     132.589   2.751  35.190  1.00 98.57           O  
ATOM    702  ND2 ASN J  87     130.859   4.177  35.162  1.00 98.55           N  
ATOM    703  N   ARG J  88     135.814   5.820  33.340  1.00 98.89           N  
ATOM    704  CA  ARG J  88     136.636   6.542  32.370  1.00 98.85           C  
ATOM    705  C   ARG J  88     135.933   6.587  31.015  1.00 98.92           C  
ATOM    706  O   ARG J  88     135.093   5.729  30.715  1.00 98.85           O  
ATOM    707  CB  ARG J  88     138.010   5.872  32.246  1.00 98.53           C  
ATOM    708  CG  ARG J  88     138.806   5.898  33.554  0.99 94.83           C  
ATOM    709  CD  ARG J  88     139.477   7.242  33.780  0.99 91.54           C  
ATOM    710  NE  ARG J  88     139.650   7.557  35.200  0.98 85.59           N  
ATOM    711  CZ  ARG J  88     140.592   7.027  35.988  0.98 79.15           C  
ATOM    712  NH1 ARG J  88     141.450   6.139  35.506  0.98 73.36           N  
ATOM    713  NH2 ARG J  88     140.667   7.380  37.266  0.98 73.69           N  
ATOM    714  N   PRO J  89     136.263   7.579  30.175  1.00 98.95           N  
ATOM    715  CA  PRO J  89     135.568   7.745  28.889  1.00 98.96           C  
ATOM    716  C   PRO J  89     135.657   6.569  27.918  1.00 98.97           C  
ATOM    717  O   PRO J  89     134.802   6.448  27.035  1.00 98.93           O  
ATOM    718  CB  PRO J  89     136.234   8.990  28.288  1.00 98.91           C  
ATOM    719  CG  PRO J  89     136.672   9.778  29.478  1.00 98.42           C  
ATOM    720  CD  PRO J  89     137.123   8.744  30.478  1.00 98.90           C  
ATOM    721  N   ASP J  90     136.663   5.709  28.069  1.00 98.94           N  
ATOM    722  CA  ASP J  90     136.811   4.578  27.157  1.00 98.92           C  
ATOM    723  C   ASP J  90     136.009   3.336  27.575  1.00 98.93           C  
ATOM    724  O   ASP J  90     136.106   2.294  26.926  1.00 98.72           O  
ATOM    725  CB  ASP J  90     138.295   4.223  26.959  1.00 98.79           C  
ATOM    726  CG  ASP J  90     138.979   3.721  28.217  1.00 96.77           C  
ATOM    727  OD1 ASP J  90     138.446   3.925  29.330  1.00 94.64           O  
ATOM    728  OD2 ASP J  90     140.073   3.131  28.091  1.00 94.01           O  
ATOM    729  N   THR J  91     135.200   3.440  28.625  1.00 98.95           N  
ATOM    730  CA  THR J  91     134.423   2.307  29.118  1.00 98.95           C  
ATOM    731  C   THR J  91     133.026   2.255  28.513  1.00 98.96           C  
ATOM    732  O   THR J  91     132.467   3.278  28.106  1.00 98.93           O  
ATOM    733  CB  THR J  91     134.287   2.334  30.651  1.00 98.90           C  
ATOM    734  OG1 THR J  91     133.525   3.475  31.053  1.00 98.75           O  
ATOM    735  CG2 THR J  91     135.658   2.345  31.329  1.00 98.73           C  
ATOM    736  N   VAL J  92     132.451   1.049  28.490  1.00 98.89           N  
ATOM    737  CA  VAL J  92     131.089   0.876  27.981  1.00 98.84           C  
ATOM    738  C   VAL J  92     130.082   1.667  28.810  1.00 98.91           C  
ATOM    739  O   VAL J  92     129.083   2.157  28.280  1.00 98.86           O  
ATOM    740  CB  VAL J  92     130.674  -0.611  27.919  1.00 98.49           C  
ATOM    741  CG1 VAL J  92     131.563  -1.371  26.935  1.00 94.82           C  
ATOM    742  CG2 VAL J  92     130.706  -1.272  29.293  1.00 94.95           C  
ATOM    743  N   TYR J  93     130.337   1.800  30.113  1.00 98.93           N  
ATOM    744  CA  TYR J  93     129.403   2.474  31.012  1.00 98.94           C  
ATOM    745  C   TYR J  93     129.355   3.974  30.739  1.00 98.96           C  
ATOM    746  O   TYR J  93     128.278   4.568  30.679  1.00 98.95           O  
ATOM    747  CB  TYR J  93     129.779   2.204  32.478  1.00 98.89           C  
ATOM    748  CG  TYR J  93     130.061   0.741  32.733  1.00 98.85           C  
ATOM    749  CD1 TYR J  93     129.043  -0.206  32.660  1.00 98.72           C  
ATOM    750  CD2 TYR J  93     131.352   0.299  33.005  1.00 98.71           C  
ATOM    751  CE1 TYR J  93     129.305  -1.556  32.857  1.00 98.56           C  
ATOM    752  CE2 TYR J  93     131.621  -1.048  33.208  1.00 98.53           C  
ATOM    753  CZ  TYR J  93     130.595  -1.968  33.132  1.00 98.55           C  
ATOM    754  OH  TYR J  93     130.863  -3.306  33.327  1.00 98.07           O  
ATOM    755  N   TYR J  94     130.516   4.585  30.572  1.00 98.98           N  
ATOM    756  CA  TYR J  94     130.590   6.010  30.252  1.00 98.99           C  
ATOM    757  C   TYR J  94     129.938   6.292  28.900  1.00 98.99           C  
ATOM    758  O   TYR J  94     129.127   7.209  28.763  1.00 98.98           O  
ATOM    759  CB  TYR J  94     132.057   6.459  30.245  1.00 98.99           C  
ATOM    760  CG  TYR J  94     132.282   7.944  30.028  1.00 98.98           C  
ATOM    761  CD1 TYR J  94     132.104   8.526  28.773  1.00 98.87           C  
ATOM    762  CD2 TYR J  94     132.689   8.761  31.078  1.00 98.87           C  
ATOM    763  CE1 TYR J  94     132.322   9.882  28.572  1.00 98.86           C  
ATOM    764  CE2 TYR J  94     132.913  10.120  30.886  1.00 98.86           C  
ATOM    765  CZ  TYR J  94     132.724  10.675  29.632  1.00 98.93           C  
ATOM    766  OH  TYR J  94     132.942  12.013  29.438  1.00 98.85           O  
ATOM    767  N   LYS J  95     130.300   5.498  27.895  1.00 98.97           N  
ATOM    768  CA  LYS J  95     129.782   5.710  26.545  1.00 98.96           C  
ATOM    769  C   LYS J  95     128.266   5.570  26.498  1.00 98.96           C  
ATOM    770  O   LYS J  95     127.580   6.373  25.859  1.00 98.89           O  
ATOM    771  CB  LYS J  95     130.446   4.743  25.562  1.00 98.93           C  
ATOM    772  CG  LYS J  95     131.921   5.042  25.328  1.00 98.55           C  
ATOM    773  CD  LYS J  95     132.565   3.969  24.457  1.00 97.77           C  
ATOM    774  CE  LYS J  95     134.038   4.254  24.234  0.99 95.53           C  
ATOM    775  NZ  LYS J  95     134.673   3.198  23.405  0.99 91.16           N  
ATOM    776  N   LEU J  96     127.737   4.558  27.177  1.00 98.94           N  
ATOM    777  CA  LEU J  96     126.291   4.364  27.193  1.00 98.94           C  
ATOM    778  C   LEU J  96     125.595   5.477  27.966  1.00 98.93           C  
ATOM    779  O   LEU J  96     124.544   5.962  27.546  1.00 98.86           O  
ATOM    780  CB  LEU J  96     125.936   2.989  27.762  1.00 98.90           C  
ATOM    781  CG  LEU J  96     124.450   2.628  27.747  1.00 98.69           C  
ATOM    782  CD1 LEU J  96     123.866   2.716  26.338  1.00 98.40           C  
ATOM    783  CD2 LEU J  96     124.250   1.230  28.317  1.00 98.32           C  
ATOM    784  N   ALA J  97     126.169   5.898  29.093  1.00 98.98           N  
ATOM    785  CA  ALA J  97     125.595   6.999  29.863  1.00 98.98           C  
ATOM    786  C   ALA J  97     125.476   8.258  29.013  1.00 98.98           C  
ATOM    787  O   ALA J  97     124.447   8.935  29.030  1.00 98.96           O  
ATOM    788  CB  ALA J  97     126.445   7.281  31.099  1.00 98.97           C  
ATOM    789  N   LYS J  98     126.524   8.569  28.268  1.00 98.94           N  
ATOM    790  CA  LYS J  98     126.507   9.754  27.413  1.00 98.92           C  
ATOM    791  C   LYS J  98     125.432   9.638  26.337  1.00 98.91           C  
ATOM    792  O   LYS J  98     124.696  10.594  26.067  1.00 98.75           O  
ATOM    793  CB  LYS J  98     127.887   9.963  26.788  1.00 98.81           C  
ATOM    794  CG  LYS J  98     128.017  11.270  26.030  1.00 97.44           C  
ATOM    795  CD  LYS J  98     129.456  11.509  25.586  1.00 95.10           C  
ATOM    796  CE  LYS J  98     129.585  12.834  24.859  0.99 90.29           C  
ATOM    797  NZ  LYS J  98     130.987  13.089  24.433  0.99 83.67           N  
ATOM    798  N   LYS J  99     125.329   8.456  25.739  1.00 98.86           N  
ATOM    799  CA  LYS J  99     124.334   8.210  24.696  1.00 98.76           C  
ATOM    800  C   LYS J  99     122.913   8.364  25.228  1.00 98.81           C  
ATOM    801  O   LYS J  99     122.089   9.067  24.630  1.00 98.56           O  
ATOM    802  CB  LYS J  99     124.539   6.813  24.105  1.00 98.23           C  
ATOM    803  CG  LYS J  99     123.556   6.440  23.009  0.99 89.95           C  
ATOM    804  CD  LYS J  99     123.842   5.032  22.486  0.98 87.46           C  
ATOM    805  CE  LYS J  99     122.864   4.627  21.399  0.97 78.84           C  
ATOM    806  NZ  LYS J  99     123.142   3.256  20.896  0.97 70.79           N  
ATOM    807  N   ILE J 100     122.611   7.706  26.340  1.00 98.73           N  
ATOM    808  CA  ILE J 100     121.244   7.758  26.857  1.00 98.70           C  
ATOM    809  C   ILE J 100     120.913   9.123  27.457  1.00 98.77           C  
ATOM    810  O   ILE J 100     119.755   9.545  27.401  1.00 98.53           O  
ATOM    811  CB  ILE J 100     120.920   6.603  27.831  1.00 98.00           C  
ATOM    812  CG1 ILE J 100     121.720   6.684  29.121  1.00 86.82           C  
ATOM    813  CG2 ILE J 100     121.127   5.247  27.137  1.00 86.29           C  
ATOM    814  CD1 ILE J 100     121.381   5.566  30.111  1.00 85.97           C  
ATOM    815  N   LEU J 101     121.903   9.830  27.989  1.00 98.95           N  
ATOM    816  CA  LEU J 101     121.660  11.180  28.499  1.00 98.95           C  
ATOM    817  C   LEU J 101     121.147  12.086  27.385  1.00 98.92           C  
ATOM    818  O   LEU J 101     120.142  12.782  27.545  1.00 98.78           O  
ATOM    819  CB  LEU J 101     122.933  11.767  29.115  1.00 98.92           C  
ATOM    820  CG  LEU J 101     122.809  13.189  29.671  1.00 98.73           C  
ATOM    821  CD1 LEU J 101     121.821  13.240  30.834  1.00 98.43           C  
ATOM    822  CD2 LEU J 101     124.172  13.709  30.112  1.00 98.25           C  
ATOM    823  N   HIS J 102     121.828  12.063  26.251  1.00 98.79           N  
ATOM    824  CA  HIS J 102     121.416  12.905  25.129  1.00 98.67           C  
ATOM    825  C   HIS J 102     120.059  12.477  24.576  1.00 98.62           C  
ATOM    826  O   HIS J 102     119.215  13.321  24.267  1.00 98.19           O  
ATOM    827  CB  HIS J 102     122.492  12.909  24.044  1.00 98.25           C  
ATOM    828  CG  HIS J 102     123.678  13.751  24.400  1.00 84.73           C  
ATOM    829  ND1 HIS J 102     124.664  13.332  25.265  0.99 74.25           N  
ATOM    830  CD2 HIS J 102     124.015  15.011  24.033  0.99 74.74           C  
ATOM    831  CE1 HIS J 102     125.562  14.294  25.404  0.99 72.95           C  
ATOM    832  NE2 HIS J 102     125.194  15.328  24.670  0.99 73.89           N  
ATOM    833  N   ALA J 103     119.836  11.165  24.463  1.00 98.59           N  
ATOM    834  CA  ALA J 103     118.551  10.663  23.982  1.00 98.33           C  
ATOM    835  C   ALA J 103     117.411  11.068  24.914  1.00 98.40           C  
ATOM    836  O   ALA J 103     116.337  11.472  24.462  1.00 98.06           O  
ATOM    837  CB  ALA J 103     118.600   9.147  23.833  1.00 97.67           C  
ATOM    838  N   GLY J 104     117.644  10.959  26.218  1.00 98.57           N  
ATOM    839  CA  GLY J 104     116.624  11.294  27.200  1.00 98.57           C  
ATOM    840  C   GLY J 104     116.292  12.767  27.229  1.00 98.63           C  
ATOM    841  O   GLY J 104     115.127  13.147  27.343  1.00 98.43           O  
ATOM    842  N   PHE J 105     117.313  13.613  27.120  1.00 98.55           N  
ATOM    843  CA  PHE J 105     117.049  15.046  27.124  1.00 98.36           C  
ATOM    844  C   PHE J 105     116.356  15.503  25.841  1.00 98.49           C  
ATOM    845  O   PHE J 105     115.571  16.452  25.872  1.00 98.11           O  
ATOM    846  CB  PHE J 105     118.325  15.836  27.438  1.00 97.48           C  
ATOM    847  CG  PHE J 105     118.476  16.089  28.916  0.99 92.16           C  
ATOM    848  CD1 PHE J 105     118.633  15.029  29.805  0.99 87.31           C  
ATOM    849  CD2 PHE J 105     118.404  17.375  29.428  0.99 86.63           C  
ATOM    850  CE1 PHE J 105     118.717  15.250  31.173  0.99 83.57           C  
ATOM    851  CE2 PHE J 105     118.491  17.606  30.795  0.99 83.05           C  
ATOM    852  CZ  PHE J 105     118.649  16.544  31.667  0.99 81.19           C  
ATOM    853  N   LYS J 106     116.593  14.809  24.735  1.00 98.72           N  
ATOM    854  CA  LYS J 106     115.838  15.080  23.509  1.00 98.63           C  
ATOM    855  C   LYS J 106     114.383  14.650  23.681  1.00 98.65           C  
ATOM    856  O   LYS J 106     113.456  15.388  23.336  1.00 98.34           O  
ATOM    857  CB  LYS J 106     116.479  14.366  22.318  1.00 98.19           C  
ATOM    858  CG  LYS J 106     115.784  14.642  20.993  0.97 89.97           C  
ATOM    859  CD  LYS J 106     116.515  13.984  19.830  0.95 88.19           C  
ATOM    860  CE  LYS J 106     115.812  14.264  18.515  0.93 79.74           C  
ATOM    861  NZ  LYS J 106     116.505  13.620  17.366  0.93 71.46           N  
ATOM    862  N   MET J 107     114.185  13.458  24.230  1.00 98.65           N  
ATOM    863  CA  MET J 107     112.851  12.912  24.487  1.00 98.54           C  
ATOM    864  C   MET J 107     112.019  13.833  25.375  1.00 98.51           C  
ATOM    865  O   MET J 107     110.823  14.029  25.139  1.00 98.16           O  
ATOM    866  CB  MET J 107     112.992  11.540  25.153  1.00 98.16           C  
ATOM    867  CG  MET J 107     111.698  10.827  25.474  1.00 96.38           C  
ATOM    868  SD  MET J 107     111.991   9.321  26.444  1.00 95.44           S  
ATOM    869  CE  MET J 107     113.118   8.442  25.380  1.00 91.27           C  
ATOM    870  N   MET J 108     112.666  14.397  26.387  1.00 98.66           N  
ATOM    871  CA  MET J 108     112.000  15.223  27.382  1.00 98.61           C  
ATOM    872  C   MET J 108     112.422  16.688  27.264  1.00 98.41           C  
ATOM    873  O   MET J 108     112.572  17.383  28.272  1.00 97.87           O  
ATOM    874  CB  MET J 108     112.302  14.677  28.786  1.00 98.54           C  
ATOM    875  CG  MET J 108     111.836  13.239  28.987  1.00 98.35           C  
ATOM    876  SD  MET J 108     112.184  12.608  30.639  1.00 98.22           S  
ATOM    877  CE  MET J 108     113.931  12.263  30.513  1.00 96.76           C  
ATOM    878  N   SER J 109     112.614  17.153  26.042  1.00 98.60           N  
ATOM    879  CA  SER J 109     113.037  18.528  25.804  1.00 98.48           C  
ATOM    880  C   SER J 109     111.949  19.517  26.199  1.00 98.27           C  
ATOM    881  O   SER J 109     110.761  19.186  26.222  1.00 97.80           O  
ATOM    882  CB  SER J 109     113.399  18.735  24.335  1.00 98.30           C  
ATOM    883  OG  SER J 109     112.255  18.619  23.507  1.00 97.48           O  
ATOM    884  N   LYS J 110     112.366  20.758  26.484  1.00 98.06           N  
ATOM    885  CA  LYS J 110     111.426  21.819  26.824  1.00 97.75           C  
ATOM    886  C   LYS J 110     110.353  21.962  25.751  1.00 97.65           C  
ATOM    887  O   LYS J 110     109.166  22.085  26.061  1.00 96.83           O  
ATOM    888  CB  LYS J 110     112.173  23.140  27.016  1.00 96.95           C  
ATOM    889  CG  LYS J 110     111.280  24.308  27.416  0.86 87.66           C  
ATOM    890  CD  LYS J 110     112.105  25.572  27.651  0.81 84.50           C  
ATOM    891  CE  LYS J 110     111.232  26.741  28.064  0.79 75.45           C  
ATOM    892  NZ  LYS J 110     112.034  27.968  28.320  0.77 66.56           N  
ATOM    893  N   GLU J 111     110.764  21.932  24.479  1.00 98.24           N  
ATOM    894  CA  GLU J 111     109.828  22.075  23.367  1.00 98.24           C  
ATOM    895  C   GLU J 111     108.777  20.969  23.371  1.00 98.18           C  
ATOM    896  O   GLU J 111     107.579  21.237  23.216  1.00 97.52           O  
ATOM    897  CB  GLU J 111     110.583  22.082  22.037  1.00 97.86           C  
ATOM    898  CG  GLU J 111     109.685  22.208  20.815  0.95 89.71           C  
ATOM    899  CD  GLU J 111     110.453  22.271  19.505  0.94 86.20           C  
ATOM    900  OE1 GLU J 111     111.703  22.241  19.530  0.94 80.93           O  
ATOM    901  OE2 GLU J 111     109.803  22.352  18.446  0.94 83.62           O  
ATOM    902  N   ARG J 112     109.216  19.718  23.560  1.00 98.05           N  
ATOM    903  CA  ARG J 112     108.282  18.598  23.562  1.00 97.79           C  
ATOM    904  C   ARG J 112     107.359  18.631  24.772  1.00 97.43           C  
ATOM    905  O   ARG J 112     106.171  18.331  24.655  1.00 96.67           O  
ATOM    906  CB  ARG J 112     109.029  17.269  23.497  0.99 97.30           C  
ATOM    907  CG  ARG J 112     109.629  16.993  22.135  0.96 93.76           C  
ATOM    908  CD  ARG J 112     110.168  15.585  22.048  0.95 91.79           C  
ATOM    909  NE  ARG J 112     110.667  15.291  20.709  0.94 87.14           N  
ATOM    910  CZ  ARG J 112     110.995  14.075  20.283  0.93 83.44           C  
ATOM    911  NH1 ARG J 112     110.874  13.033  21.096  0.94 77.34           N  
ATOM    912  NH2 ARG J 112     111.438  13.901  19.048  0.94 76.98           N  
ATOM    913  N   LEU J 113     107.895  19.000  25.927  1.00 97.65           N  
ATOM    914  CA  LEU J 113     107.070  19.067  27.131  1.00 97.25           C  
ATOM    915  C   LEU J 113     106.052  20.200  27.051  1.00 96.80           C  
ATOM    916  O   LEU J 113     104.916  20.043  27.501  1.00 96.32           O  
ATOM    917  CB  LEU J 113     107.945  19.195  28.378  1.00 97.11           C  
ATOM    918  CG  LEU J 113     108.863  17.994  28.650  0.99 96.89           C  
ATOM    919  CD1 LEU J 113     109.675  18.233  29.914  0.99 96.57           C  
ATOM    920  CD2 LEU J 113     108.084  16.689  28.752  0.99 96.05           C  
ATOM    921  N   LEU J 114     106.436  21.338  26.469  1.00 97.24           N  
ATOM    922  CA  LEU J 114     105.490  22.435  26.274  1.00 97.31           C  
ATOM    923  C   LEU J 114     104.379  22.040  25.306  1.00 97.51           C  
ATOM    924  O   LEU J 114     103.209  22.355  25.536  1.00 97.15           O  
ATOM    925  CB  LEU J 114     106.208  23.688  25.769  1.00 97.04           C  
ATOM    926  CG  LEU J 114     106.977  24.485  26.819  0.97 92.68           C  
ATOM    927  CD1 LEU J 114     107.826  25.555  26.142  0.97 91.36           C  
ATOM    928  CD2 LEU J 114     106.036  25.123  27.830  0.96 90.85           C  
ATOM    929  N   ALA J 115     104.737  21.351  24.220  1.00 97.62           N  
ATOM    930  CA  ALA J 115     103.740  20.889  23.258  1.00 97.69           C  
ATOM    931  C   ALA J 115     102.761  19.923  23.914  1.00 97.59           C  
ATOM    932  O   ALA J 115     101.553  19.980  23.664  1.00 97.09           O  
ATOM    933  CB  ALA J 115     104.422  20.236  22.061  1.00 97.55           C  
ATOM    934  N   LEU J 116     103.280  19.041  24.758  0.99 96.80           N  
ATOM    935  CA  LEU J 116     102.438  18.096  25.482  0.99 96.08           C  
ATOM    936  C   LEU J 116     101.470  18.830  26.406  0.99 95.82           C  
ATOM    937  O   LEU J 116     100.276  18.525  26.435  0.99 94.62           O  
ATOM    938  CB  LEU J 116     103.302  17.117  26.276  0.99 95.10           C  
ATOM    939  CG  LEU J 116     102.566  16.049  27.079  0.97 91.42           C  
ATOM    940  CD1 LEU J 116     101.720  15.164  26.173  0.97 89.81           C  
ATOM    941  CD2 LEU J 116     103.564  15.212  27.858  0.97 89.28           C  
ATOM    942  N   LYS J 117     101.979  19.816  27.156  1.00 96.21           N  
ATOM    943  CA  LYS J 117     101.129  20.605  28.049  1.00 96.37           C  
ATOM    944  C   LYS J 117     100.006  21.292  27.283  1.00 96.89           C  
ATOM    945  O   LYS J 117      98.856  21.303  27.732  1.00 96.45           O  
ATOM    946  CB  LYS J 117     101.957  21.645  28.810  1.00 95.45           C  
ATOM    947  CG  LYS J 117     102.822  21.056  29.910  0.92 88.91           C  
ATOM    948  CD  LYS J 117     103.627  22.141  30.617  0.90 86.56           C  
ATOM    949  CE  LYS J 117     104.535  21.557  31.684  0.88 80.17           C  
ATOM    950  NZ  LYS J 117     105.343  22.606  32.357  0.87 73.31           N  
ATOM    951  N   ARG J 118     100.324  21.873  26.116  0.99 97.48           N  
ATOM    952  CA  ARG J 118      99.306  22.534  25.304  0.99 97.79           C  
ATOM    953  C   ARG J 118      98.248  21.553  24.820  0.99 97.42           C  
ATOM    954  O   ARG J 118      97.055  21.871  24.810  0.99 96.03           O  
ATOM    955  CB  ARG J 118      99.943  23.250  24.113  0.99 97.74           C  
ATOM    956  CG  ARG J 118     100.715  24.503  24.482  0.93 94.46           C  
ATOM    957  CD  ARG J 118     101.055  25.339  23.256  0.91 93.37           C  
ATOM    958  NE  ARG J 118     101.914  24.632  22.305  0.90 90.40           N  
ATOM    959  CZ  ARG J 118     103.247  24.655  22.321  0.90 88.36           C  
ATOM    960  NH1 ARG J 118     103.894  25.344  23.247  0.91 82.13           N  
ATOM    961  NH2 ARG J 118     103.936  23.982  21.411  0.91 84.11           N  
ATOM    962  N   SER J 119      98.670  20.339  24.438  0.98 96.40           N  
ATOM    963  CA  SER J 119      97.740  19.332  23.927  0.98 96.33           C  
ATOM    964  C   SER J 119      96.801  18.799  25.007  0.98 96.20           C  
ATOM    965  O   SER J 119      95.728  18.272  24.699  0.98 94.32           O  
ATOM    966  CB  SER J 119      98.507  18.171  23.289  0.97 95.16           C  
ATOM    967  OG  SER J 119      99.078  17.321  24.264  0.95 88.41           O  
ATOM    968  N   MET J 120      97.195  18.941  26.262  0.92 95.07           N  
ATOM    969  CA  MET J 120      96.403  18.445  27.382  0.92 94.48           C  
ATOM    970  C   MET J 120      95.319  19.418  27.838  0.91 93.96           C  
ATOM    971  O   MET J 120      94.469  19.042  28.652  0.91 89.84           O  
ATOM    972  CB  MET J 120      97.320  18.108  28.560  0.92 92.36           C  
ATOM    973  CG  MET J 120      98.197  16.885  28.319  0.88 88.66           C  
ATOM    974  SD  MET J 120      99.487  16.684  29.561  0.86 85.76           S  
ATOM    975  CE  MET J 120      98.521  16.314  31.007  0.86 77.76           C  
ATOM    976  N   SER J 121      95.361  20.643  27.325  0.61 92.93           N  
ATOM    977  CA  SER J 121      94.416  21.678  27.735  0.60 94.06           C  
ATOM    978  C   SER J 121      92.984  21.329  27.312  0.60 92.08           C  
ATOM    979  O   SER J 121      92.037  21.803  27.953  0.60 86.19           O  
ATOM    980  CB  SER J 121      94.808  23.035  27.158  0.58 89.70           C  
ATOM    981  OG  SER J 121      94.657  23.058  25.759  0.49 85.04           O  
ATOM    982  OXT SER J 121      92.767  20.625  26.354  0.33 83.95           O  
TER     983      SER J 121                                                      
ENDMDL                                                                          
END                                                                             
