# Supplementary material for: Accurate structure prediction of biomolecular interactions with AlphaFold 3
Source: Nature. 2024 May 8;630(8016):493–500. doi: 10.1038/s41586-024-07487-w (PMC11168924; doi:10.1038/s41586-024-07487-w)
Supplement: Supplementary file 3 — AF3 predictions for the Posebusters benchmark and outputs of the Posebusters checks for those predictions. [file 41586_2024_7487_MOESM3_ESM.zip › 6Y7L_QMG_pred_lig_pose.sdf]

6Y7L_QMG_A_301
     RDKit          3D

 25 28  0  0  0  0  0  0  0  0999 V2000
  129.8808   -6.9228   31.4277 C   0  0  0  0  0  0  0  0  0  0  0  0
  126.4510   -5.7910   35.8636 C   0  0  0  0  0  0  0  0  0  0  0  0
  126.2462   -3.5671   36.8197 C   0  0  0  0  0  0  0  0  0  0  0  0
  131.6474   -1.7121   36.8530 C   0  0  0  0  0  0  0  0  0  0  0  0
  131.7938   -0.3204   36.8340 C   0  0  0  0  0  0  0  0  0  0  0  0
  127.8806    1.8294   36.1059 C   0  0  0  0  0  0  0  0  0  0  0  0
  128.1929    0.4067   36.2024 C   0  0  0  0  0  0  0  0  0  0  0  0
  127.2965   -0.6186   36.0589 C   0  0  0  0  0  0  0  0  0  0  0  0
  127.9881   -1.8207   36.2375 C   0  0  0  0  0  0  0  0  0  0  0  0
  127.4301   -3.1779   36.1389 C   0  0  0  0  0  0  0  0  0  0  0  0
  128.1133   -4.1123   35.3359 C   0  0  0  0  0  0  0  0  0  0  0  0
  127.6273   -5.4263   35.1872 C   0  0  0  0  0  0  0  0  0  0  0  0
  128.3546   -6.4111   34.3191 C   0  0  0  0  0  0  0  0  0  0  0  0
  130.3014   -6.9600   32.8567 C   0  0  0  0  0  0  0  0  0  0  0  0
  131.1851   -6.2897   31.8365 C   0  0  0  0  0  0  0  0  0  0  0  0
  125.7889   -4.8726   36.6720 C   0  0  0  0  0  0  0  0  0  0  0  0
  125.4555   -2.6045   37.7088 C   0  0  0  0  0  0  0  0  0  0  0  0
  129.3542   -1.4958   36.4740 C   0  0  0  0  0  0  0  0  0  0  0  0
  130.6698    0.4970   36.6357 C   0  0  0  0  0  0  0  0  0  0  0  0
  126.5227    2.2383   35.6721 C   0  0  0  0  0  0  0  0  0  0  0  0
  129.5344   -6.0304   33.7239 N   0  0  0  0  0  0  0  0  0  0  0  0
  130.4282   -2.3104   36.6812 N   0  0  0  0  0  0  0  0  0  0  0  0
  129.4569   -0.1299   36.4564 N   0  0  0  0  0  0  0  0  0  0  0  0
  128.7332    2.7088   36.4180 O   0  0  0  0  0  0  0  0  0  0  0  0
  127.8991   -7.5425   34.1432 O   0  0  0  0  0  0  0  0  0  0  0  0
  4  5  1  0
  6  7  1  0
  7  8  2  0
  8  9  1  0
  9 10  1  0
  3 10  1  0
 10 11  2  0
 11 12  1  0
  2 12  2  0
 12 13  1  0
  1 14  1  0
 14 15  1  0
  1 15  1  0
  3 16  2  0
  2 16  1  0
  3 17  1  0
  9 18  2  0
  5 19  2  0
  6 20  1  0
 14 21  1  0
 13 21  1  0
  4 22  2  0
 18 22  1  0
 19 23  1  0
 18 23  1  0
  7 23  1  0
  6 24  2  0
 13 25  2  0
M  END
