# Supplementary material for: Accurate structure prediction of biomolecular interactions with AlphaFold 3
Source: Nature. 2024 May 8;630(8016):493–500. doi: 10.1038/s41586-024-07487-w (PMC11168924; doi:10.1038/s41586-024-07487-w)
Supplement: Supplementary file 3 — AF3 predictions for the Posebusters benchmark and outputs of the Posebusters checks for those predictions. [file 41586_2024_7487_MOESM3_ESM.zip › 6YDY_K73_pred_context_pose.pdb]

TITLE     6YDY                                                                  
REVDAT   1   01-OCT-21         0                                                
REMARK   6                                                                      
REMARK   6 PDB GENERATED WITH DEEPMIND STRUCTURE CLASS VERSION 1.0.2.           
SEQRES   1 J  246  MET LYS THR PHE ILE PHE LEU ALA LEU LEU GLY ALA ALA          
SEQRES   2 J  246  VAL ALA PHE PRO VAL ASP ASP ASP ASP LYS ILE VAL GLY          
SEQRES   3 J  246  GLY TYR THR CYS GLY ALA ASN THR VAL PRO TYR GLN VAL          
SEQRES   4 J  246  SER LEU ASN SER GLY TYR HIS PHE CYS GLY GLY SER LEU          
SEQRES   5 J  246  ILE ASN SER GLN TRP VAL VAL SER ALA ALA HIS CYS TYR          
SEQRES   6 J  246  LYS SER GLY ILE GLN VAL ARG LEU GLY GLU ASP ASN ILE          
SEQRES   7 J  246  ASN VAL VAL GLU GLY ASN GLU GLN PHE ILE SER ALA SER          
SEQRES   8 J  246  LYS SER ILE VAL HIS PRO SER TYR ASN SER ASN THR LEU          
SEQRES   9 J  246  ASN ASN ASP ILE MET LEU ILE LYS LEU LYS SER ALA ALA          
SEQRES  10 J  246  SER LEU ASN SER ARG VAL ALA SER ILE SER LEU PRO THR          
SEQRES  11 J  246  SER CYS ALA SER ALA GLY THR GLN CYS LEU ILE SER GLY          
SEQRES  12 J  246  TRP GLY ASN THR LYS SER SER GLY THR SER TYR PRO ASP          
SEQRES  13 J  246  VAL LEU LYS CYS LEU LYS ALA PRO ILE LEU SER ASP SER          
SEQRES  14 J  246  SER CYS LYS SER ALA TYR PRO GLY GLN ILE THR SER ASN          
SEQRES  15 J  246  MET PHE CYS ALA GLY TYR LEU GLU GLY GLY LYS ASP SER          
SEQRES  16 J  246  CYS GLN GLY ASP SER GLY GLY PRO VAL VAL CYS SER GLY          
SEQRES  17 J  246  LYS LEU GLN GLY ILE VAL SER TRP GLY SER GLY CYS ALA          
SEQRES  18 J  246  GLN LYS ASN LYS PRO GLY VAL TYR THR LYS VAL CYS ASN          
SEQRES  19 J  246  TYR VAL SER TRP ILE LYS GLN THR ILE ALA SER ASN              
MODEL        1                                                                  
ATOM      1  N   MET J   1     -12.912  61.151 -19.628  0.00 23.59           N  
ATOM      2  CA  MET J   1     -11.711  60.391 -19.218  0.00 25.92           C  
ATOM      3  C   MET J   1     -12.183  59.201 -18.400  0.00 42.33           C  
ATOM      4  O   MET J   1     -12.674  59.398 -17.296  0.00 34.55           O  
ATOM      5  CB  MET J   1     -10.758  61.271 -18.395  0.00 37.93           C  
ATOM      6  CG  MET J   1      -9.955  62.223 -19.282  0.00 29.01           C  
ATOM      7  SD  MET J   1      -9.279  63.654 -18.427  0.00 29.57           S  
ATOM      8  CE  MET J   1      -7.999  62.923 -17.401  0.00 21.68           C  
ATOM      9  N   LYS J   2     -12.129  57.939 -18.963  0.00 18.38           N  
ATOM     10  CA  LYS J   2     -12.556  56.722 -18.259  0.00 25.28           C  
ATOM     11  C   LYS J   2     -11.356  56.192 -17.485  0.00 27.91           C  
ATOM     12  O   LYS J   2     -10.396  55.721 -18.085  0.00 27.17           O  
ATOM     13  CB  LYS J   2     -13.105  55.674 -19.248  0.00 30.05           C  
ATOM     14  CG  LYS J   2     -14.520  56.004 -19.742  0.00 24.63           C  
ATOM     15  CD  LYS J   2     -15.057  54.901 -20.668  0.00 21.39           C  
ATOM     16  CE  LYS J   2     -16.500  55.181 -21.109  0.00 16.80           C  
ATOM     17  NZ  LYS J   2     -17.028  54.118 -21.997  0.00 14.36           N  
ATOM     18  N   THR J   3     -11.379  56.319 -16.170  0.00 22.90           N  
ATOM     19  CA  THR J   3     -10.315  55.853 -15.273  0.00 28.33           C  
ATOM     20  C   THR J   3     -10.390  54.335 -15.183  0.00 51.07           C  
ATOM     21  O   THR J   3     -11.278  53.786 -14.547  0.00 51.01           O  
ATOM     22  CB  THR J   3     -10.445  56.501 -13.871  0.00 40.87           C  
ATOM     23  OG1 THR J   3     -11.395  57.541 -13.871  0.00 38.18           O  
ATOM     24  CG2 THR J   3      -9.133  57.111 -13.415  0.00 48.75           C  
ATOM     25  N   PHE J   4      -9.473  53.637 -15.878  0.00 17.68           N  
ATOM     26  CA  PHE J   4      -9.336  52.186 -15.762  0.00 13.15           C  
ATOM     27  C   PHE J   4      -8.698  51.871 -14.400  0.00 18.93           C  
ATOM     28  O   PHE J   4      -7.505  52.112 -14.194  0.00 16.86           O  
ATOM     29  CB  PHE J   4      -8.492  51.630 -16.928  0.00 21.56           C  
ATOM     30  CG  PHE J   4      -9.295  51.174 -18.127  0.00 18.57           C  
ATOM     31  CD1 PHE J   4      -9.655  49.818 -18.261  0.00 19.71           C  
ATOM     32  CD2 PHE J   4      -9.677  52.085 -19.130  0.00 19.83           C  
ATOM     33  CE1 PHE J   4     -10.384  49.378 -19.374  0.00 16.21           C  
ATOM     34  CE2 PHE J   4     -10.406  51.657 -20.248  0.00 14.83           C  
ATOM     35  CZ  PHE J   4     -10.756  50.292 -20.372  0.00 17.57           C  
ATOM     36  N   ILE J   5      -9.507  51.351 -13.474  0.00 25.43           N  
ATOM     37  CA  ILE J   5      -9.008  50.825 -12.203  0.00 20.75           C  
ATOM     38  C   ILE J   5      -8.394  49.452 -12.515  0.00 31.71           C  
ATOM     39  O   ILE J   5      -9.111  48.491 -12.776  0.00 29.43           O  
ATOM     40  CB  ILE J   5     -10.131  50.758 -11.134  0.00 32.02           C  
ATOM     41  CG1 ILE J   5     -10.654  52.190 -10.844  0.00 28.03           C  
ATOM     42  CG2 ILE J   5      -9.622  50.088  -9.852  0.00 33.57           C  
ATOM     43  CD1 ILE J   5     -11.866  52.232  -9.883  0.00 29.57           C  
ATOM     44  N   PHE J   6      -7.067  49.357 -12.542  0.00 18.82           N  
ATOM     45  CA  PHE J   6      -6.349  48.087 -12.591  0.00 11.69           C  
ATOM     46  C   PHE J   6      -6.501  47.410 -11.221  0.00 17.91           C  
ATOM     47  O   PHE J   6      -5.846  47.794 -10.251  0.00 15.73           O  
ATOM     48  CB  PHE J   6      -4.867  48.309 -12.965  0.00 20.89           C  
ATOM     49  CG  PHE J   6      -4.554  48.043 -14.419  0.00 18.64           C  
ATOM     50  CD1 PHE J   6      -4.080  46.778 -14.817  0.00 20.85           C  
ATOM     51  CD2 PHE J   6      -4.726  49.047 -15.389  0.00 21.34           C  
ATOM     52  CE1 PHE J   6      -3.781  46.522 -16.157  0.00 17.58           C  
ATOM     53  CE2 PHE J   6      -4.429  48.801 -16.734  0.00 16.54           C  
ATOM     54  CZ  PHE J   6      -3.949  47.531 -17.117  0.00 19.26           C  
ATOM     55  N   LEU J   7      -7.370  46.421 -11.144  0.00 18.98           N  
ATOM     56  CA  LEU J   7      -7.482  45.580  -9.957  0.00 14.25           C  
ATOM     57  C   LEU J   7      -6.277  44.618  -9.942  0.00 22.94           C  
ATOM     58  O   LEU J   7      -6.243  43.627 -10.676  0.00 21.23           O  
ATOM     59  CB  LEU J   7      -8.841  44.843  -9.962  0.00 21.67           C  
ATOM     60  CG  LEU J   7      -9.350  44.527  -8.545  0.00 19.38           C  
ATOM     61  CD1 LEU J   7     -10.118  45.747  -7.987  0.00 21.59           C  
ATOM     62  CD2 LEU J   7     -10.308  43.351  -8.525  0.00 20.96           C  
ATOM     63  N   ALA J   8      -5.255  44.937  -9.160  0.00 15.32           N  
ATOM     64  CA  ALA J   8      -4.126  44.049  -8.926  0.00 16.27           C  
ATOM     65  C   ALA J   8      -4.615  42.861  -8.083  0.00 25.15           C  
ATOM     66  O   ALA J   8      -4.761  42.961  -6.871  0.00 31.68           O  
ATOM     67  CB  ALA J   8      -2.986  44.831  -8.252  0.00 19.90           C  
ATOM     68  N   LEU J   9      -4.883  41.720  -8.735  0.00 16.07           N  
ATOM     69  CA  LEU J   9      -5.111  40.449  -8.050  0.00 14.29           C  
ATOM     70  C   LEU J   9      -3.778  40.007  -7.435  0.00 17.79           C  
ATOM     71  O   LEU J   9      -2.956  39.353  -8.080  0.00 17.15           O  
ATOM     72  CB  LEU J   9      -5.674  39.411  -9.047  0.00 18.18           C  
ATOM     73  CG  LEU J   9      -7.194  39.519  -9.253  0.00 16.81           C  
ATOM     74  CD1 LEU J   9      -7.597  39.015 -10.639  0.00 17.96           C  
ATOM     75  CD2 LEU J   9      -7.935  38.663  -8.211  0.00 17.73           C  
ATOM     76  N   LEU J  10      -3.553  40.379  -6.176  0.00 18.94           N  
ATOM     77  CA  LEU J  10      -2.525  39.761  -5.343  0.00 18.84           C  
ATOM     78  C   LEU J  10      -2.954  38.308  -5.125  0.00 22.95           C  
ATOM     79  O   LEU J  10      -3.746  38.000  -4.236  0.00 21.49           O  
ATOM     80  CB  LEU J  10      -2.376  40.535  -4.013  0.00 23.62           C  
ATOM     81  CG  LEU J  10      -1.366  41.691  -4.100  0.00 20.37           C  
ATOM     82  CD1 LEU J  10      -1.952  42.993  -3.541  0.00 20.70           C  
ATOM     83  CD2 LEU J  10      -0.101  41.351  -3.308  0.00 20.21           C  
ATOM     84  N   GLY J  11      -2.445  37.400  -5.964  0.00 37.28           N  
ATOM     85  CA  GLY J  11      -2.551  35.975  -5.737  0.00 43.19           C  
ATOM     86  C   GLY J  11      -1.796  35.650  -4.452  0.00 52.82           C  
ATOM     87  O   GLY J  11      -0.572  35.621  -4.454  0.00 46.47           O  
ATOM     88  N   ALA J  12      -2.506  35.455  -3.357  0.00 22.04           N  
ATOM     89  CA  ALA J  12      -1.914  34.913  -2.149  0.00 28.42           C  
ATOM     90  C   ALA J  12      -1.408  33.510  -2.496  0.00 36.98           C  
ATOM     91  O   ALA J  12      -2.195  32.586  -2.687  0.00 36.36           O  
ATOM     92  CB  ALA J  12      -2.964  34.906  -1.026  0.00 29.82           C  
ATOM     93  N   ALA J  13      -0.089  33.362  -2.639  0.00 19.49           N  
ATOM     94  CA  ALA J  13       0.536  32.057  -2.715  0.00 24.73           C  
ATOM     95  C   ALA J  13       0.279  31.379  -1.366  0.00 33.64           C  
ATOM     96  O   ALA J  13       0.969  31.640  -0.387  0.00 34.33           O  
ATOM     97  CB  ALA J  13       2.029  32.216  -3.035  0.00 25.30           C  
ATOM     98  N   VAL J  14      -0.756  30.547  -1.300  0.00 20.98           N  
ATOM     99  CA  VAL J  14      -0.979  29.679  -0.148  0.00 29.43           C  
ATOM    100  C   VAL J  14       0.195  28.707  -0.145  0.00 40.20           C  
ATOM    101  O   VAL J  14       0.257  27.794  -0.965  0.00 36.84           O  
ATOM    102  CB  VAL J  14      -2.337  28.953  -0.222  0.00 28.05           C  
ATOM    103  CG1 VAL J  14      -2.579  28.108   1.023  0.00 22.20           C  
ATOM    104  CG2 VAL J  14      -3.480  29.968  -0.332  0.00 29.59           C  
ATOM    105  N   ALA J  15       1.172  28.958   0.723  0.00 33.28           N  
ATOM    106  CA  ALA J  15       2.230  28.008   0.996  0.00 47.48           C  
ATOM    107  C   ALA J  15       1.558  26.793   1.630  0.00 65.28           C  
ATOM    108  O   ALA J  15       1.163  26.835   2.791  0.00 56.96           O  
ATOM    109  CB  ALA J  15       3.286  28.652   1.913  0.00 39.65           C  
ATOM    110  N   PHE J  16       1.349  25.752   0.848  0.00 38.23           N  
ATOM    111  CA  PHE J  16       0.927  24.483   1.425  0.00 42.84           C  
ATOM    112  C   PHE J  16       2.013  24.052   2.406  0.00 43.37           C  
ATOM    113  O   PHE J  16       3.195  24.095   2.039  0.00 38.18           O  
ATOM    114  CB  PHE J  16       0.697  23.437   0.325  0.00 42.45           C  
ATOM    115  CG  PHE J  16      -0.562  23.702  -0.475  0.00 33.77           C  
ATOM    116  CD1 PHE J  16      -1.807  23.269   0.013  0.00 30.27           C  
ATOM    117  CD2 PHE J  16      -0.507  24.405  -1.693  0.00 30.88           C  
ATOM    118  CE1 PHE J  16      -2.987  23.544  -0.705  0.00 23.43           C  
ATOM    119  CE2 PHE J  16      -1.677  24.682  -2.412  0.00 21.29           C  
ATOM    120  CZ  PHE J  16      -2.924  24.241  -1.917  0.00 26.85           C  
ATOM    121  N   PRO J  17       1.654  23.690   3.639  0.00 43.74           N  
ATOM    122  CA  PRO J  17       2.641  23.171   4.575  0.00 53.04           C  
ATOM    123  C   PRO J  17       3.313  21.975   3.906  0.00 60.05           C  
ATOM    124  O   PRO J  17       2.639  21.081   3.381  0.00 50.92           O  
ATOM    125  CB  PRO J  17       1.870  22.801   5.857  0.00 43.55           C  
ATOM    126  CG  PRO J  17       0.427  22.621   5.384  0.00 38.37           C  
ATOM    127  CD  PRO J  17       0.304  23.556   4.185  0.00 53.34           C  
ATOM    128  N   VAL J  18       4.625  22.015   3.846  0.00 37.87           N  
ATOM    129  CA  VAL J  18       5.415  20.868   3.385  0.00 40.63           C  
ATOM    130  C   VAL J  18       5.202  19.797   4.443  0.00 41.69           C  
ATOM    131  O   VAL J  18       5.454  20.045   5.617  0.00 38.19           O  
ATOM    132  CB  VAL J  18       6.902  21.222   3.220  0.00 35.94           C  
ATOM    133  CG1 VAL J  18       7.650  20.101   2.509  0.00 28.37           C  
ATOM    134  CG2 VAL J  18       7.083  22.503   2.391  0.00 31.77           C  
ATOM    135  N   ASP J  19       4.663  18.675   4.053  0.00 52.34           N  
ATOM    136  CA  ASP J  19       4.408  17.562   4.962  0.00 51.86           C  
ATOM    137  C   ASP J  19       5.776  16.970   5.348  0.00 53.99           C  
ATOM    138  O   ASP J  19       6.367  16.170   4.614  0.00 48.24           O  
ATOM    139  CB  ASP J  19       3.448  16.566   4.269  0.00 44.46           C  
ATOM    140  CG  ASP J  19       2.529  15.785   5.227  0.00 36.72           C  
ATOM    141  OD1 ASP J  19       2.539  16.066   6.443  0.00 34.15           O  
ATOM    142  OD2 ASP J  19       1.756  14.941   4.705  0.00 35.10           O  
ATOM    143  N   ASP J  20       6.323  17.446   6.448  0.00 53.28           N  
ATOM    144  CA  ASP J  20       7.624  17.055   7.003  0.00 51.13           C  
ATOM    145  C   ASP J  20       7.551  15.675   7.677  0.00 54.22           C  
ATOM    146  O   ASP J  20       8.112  15.447   8.754  0.00 47.86           O  
ATOM    147  CB  ASP J  20       8.170  18.157   7.956  0.00 43.12           C  
ATOM    148  CG  ASP J  20       9.038  19.230   7.280  0.00 36.25           C  
ATOM    149  OD1 ASP J  20       9.541  19.000   6.158  0.00 33.83           O  
ATOM    150  OD2 ASP J  20       9.247  20.280   7.933  0.00 33.84           O  
ATOM    151  N   ASP J  21       6.861  14.738   7.075  0.00 57.75           N  
ATOM    152  CA  ASP J  21       6.729  13.379   7.580  0.00 55.46           C  
ATOM    153  C   ASP J  21       8.100  12.677   7.598  0.00 57.97           C  
ATOM    154  O   ASP J  21       8.569  12.106   6.598  0.00 50.96           O  
ATOM    155  CB  ASP J  21       5.669  12.617   6.767  0.00 46.79           C  
ATOM    156  CG  ASP J  21       4.286  12.503   7.412  0.00 40.68           C  
ATOM    157  OD1 ASP J  21       4.075  12.987   8.535  0.00 38.15           O  
ATOM    158  OD2 ASP J  21       3.464  11.768   6.800  0.00 37.57           O  
ATOM    159  N   ASP J  22       8.721  12.673   8.758  0.00 60.67           N  
ATOM    160  CA  ASP J  22       9.901  11.900   9.123  0.00 58.64           C  
ATOM    161  C   ASP J  22       9.648  10.396   8.908  0.00 63.57           C  
ATOM    162  O   ASP J  22       8.865   9.774   9.630  0.00 56.02           O  
ATOM    163  CB  ASP J  22      10.204  12.188  10.606  0.00 48.12           C  
ATOM    164  CG  ASP J  22      10.790  13.579  10.875  0.01 41.76           C  
ATOM    165  OD1 ASP J  22      11.524  14.073   9.986  0.01 38.26           O  
ATOM    166  OD2 ASP J  22      10.545  14.085  11.995  0.01 37.31           O  
ATOM    167  N   LYS J  23      10.318   9.737   7.916  0.01 70.19           N  
ATOM    168  CA  LYS J  23      10.119   8.312   7.594  0.00 69.24           C  
ATOM    169  C   LYS J  23      11.402   7.687   7.042  0.00 68.49           C  
ATOM    170  O   LYS J  23      12.106   8.363   6.298  0.00 58.22           O  
ATOM    171  CB  LYS J  23       8.972   8.142   6.568  0.01 59.39           C  
ATOM    172  CG  LYS J  23       7.615   8.659   7.060  0.00 51.78           C  
ATOM    173  CD  LYS J  23       6.460   8.550   6.080  0.00 48.09           C  
ATOM    174  CE  LYS J  23       5.266   9.285   6.697  0.00 41.58           C  
ATOM    175  NZ  LYS J  23       4.143   9.555   5.774  0.00 36.90           N  
ATOM    176  N   ILE J  24      11.775   6.110   7.130  1.00 98.92           N  
ATOM    177  CA  ILE J  24      12.458   5.248   6.167  1.00 98.97           C  
ATOM    178  C   ILE J  24      11.861   5.583   4.798  1.00 98.98           C  
ATOM    179  O   ILE J  24      10.652   5.813   4.710  1.00 98.97           O  
ATOM    180  CB  ILE J  24      12.278   3.757   6.565  1.00 98.97           C  
ATOM    181  CG1 ILE J  24      13.173   2.845   5.730  1.00 98.90           C  
ATOM    182  CG2 ILE J  24      10.818   3.305   6.491  1.00 98.95           C  
ATOM    183  CD1 ILE J  24      13.215   1.401   6.243  1.00 98.92           C  
ATOM    184  N   VAL J  25      12.630   5.736   3.769  1.00 98.99           N  
ATOM    185  CA  VAL J  25      12.166   6.422   2.556  1.00 98.99           C  
ATOM    186  C   VAL J  25      10.892   5.766   2.012  1.00 98.99           C  
ATOM    187  O   VAL J  25      10.866   4.574   1.718  1.00 98.97           O  
ATOM    188  CB  VAL J  25      13.255   6.497   1.469  1.00 98.97           C  
ATOM    189  CG1 VAL J  25      12.757   7.315   0.269  1.00 98.81           C  
ATOM    190  CG2 VAL J  25      14.540   7.159   1.989  1.00 98.87           C  
ATOM    191  N   GLY J  26       9.821   6.534   1.889  1.00 98.98           N  
ATOM    192  CA  GLY J  26       8.519   6.062   1.402  1.00 98.98           C  
ATOM    193  C   GLY J  26       7.787   5.085   2.327  1.00 98.99           C  
ATOM    194  O   GLY J  26       6.802   4.472   1.904  1.00 98.94           O  
ATOM    195  N   GLY J  27       8.262   4.913   3.566  1.00 98.98           N  
ATOM    196  CA  GLY J  27       7.637   4.065   4.584  1.00 98.98           C  
ATOM    197  C   GLY J  27       6.547   4.767   5.392  1.00 98.98           C  
ATOM    198  O   GLY J  27       6.001   5.797   4.994  1.00 98.92           O  
ATOM    199  N   TYR J  28       6.239   4.194   6.553  1.00 98.98           N  
ATOM    200  CA  TYR J  28       5.213   4.685   7.471  1.00 98.98           C  
ATOM    201  C   TYR J  28       5.692   4.578   8.924  1.00 98.98           C  
ATOM    202  O   TYR J  28       6.580   3.784   9.236  1.00 98.97           O  
ATOM    203  CB  TYR J  28       3.901   3.902   7.239  1.00 98.97           C  
ATOM    204  CG  TYR J  28       3.983   2.400   7.481  1.00 98.96           C  
ATOM    205  CD1 TYR J  28       4.476   1.540   6.475  1.00 98.91           C  
ATOM    206  CD2 TYR J  28       3.580   1.850   8.715  1.00 98.90           C  
ATOM    207  CE1 TYR J  28       4.569   0.154   6.694  1.00 98.82           C  
ATOM    208  CE2 TYR J  28       3.668   0.466   8.947  1.00 98.81           C  
ATOM    209  CZ  TYR J  28       4.163  -0.375   7.934  1.00 98.78           C  
ATOM    210  OH  TYR J  28       4.257  -1.735   8.160  1.00 98.56           O  
ATOM    211  N   THR J  29       5.098   5.357   9.826  1.00 98.99           N  
ATOM    212  CA  THR J  29       5.344   5.232  11.267  1.00 98.99           C  
ATOM    213  C   THR J  29       4.844   3.873  11.748  1.00 98.99           C  
ATOM    214  O   THR J  29       3.669   3.558  11.574  1.00 98.98           O  
ATOM    215  CB  THR J  29       4.654   6.375  12.025  1.00 98.97           C  
ATOM    216  OG1 THR J  29       5.199   7.602  11.590  1.00 98.83           O  
ATOM    217  CG2 THR J  29       4.880   6.299  13.533  1.00 98.82           C  
ATOM    218  N   CYS J  30       5.723   3.051  12.318  1.00 98.99           N  
ATOM    219  CA  CYS J  30       5.371   1.693  12.747  1.00 98.99           C  
ATOM    220  C   CYS J  30       4.293   1.702  13.835  1.00 98.99           C  
ATOM    221  O   CYS J  30       3.418   0.837  13.846  1.00 98.98           O  
ATOM    222  CB  CYS J  30       6.618   0.988  13.293  1.00 98.99           C  
ATOM    223  SG  CYS J  30       8.011   0.843  12.156  1.00 98.97           S  
ATOM    224  N   GLY J  31       4.370   2.668  14.730  1.00 98.98           N  
ATOM    225  CA  GLY J  31       3.651   2.695  16.003  1.00 98.98           C  
ATOM    226  C   GLY J  31       4.526   2.158  17.130  1.00 98.99           C  
ATOM    227  O   GLY J  31       5.311   1.222  16.923  1.00 98.97           O  
ATOM    228  N   ALA J  32       4.394   2.750  18.313  1.00 98.99           N  
ATOM    229  CA  ALA J  32       5.258   2.468  19.452  1.00 98.99           C  
ATOM    230  C   ALA J  32       5.281   0.970  19.786  1.00 98.99           C  
ATOM    231  O   ALA J  32       4.237   0.339  19.985  1.00 98.98           O  
ATOM    232  CB  ALA J  32       4.797   3.302  20.653  1.00 98.96           C  
ATOM    233  N   ASN J  33       6.484   0.401  19.851  1.00 98.99           N  
ATOM    234  CA  ASN J  33       6.766  -0.977  20.242  1.00 98.99           C  
ATOM    235  C   ASN J  33       6.051  -2.063  19.405  1.00 98.99           C  
ATOM    236  O   ASN J  33       5.918  -3.208  19.848  1.00 98.94           O  
ATOM    237  CB  ASN J  33       6.532  -1.143  21.754  1.00 98.96           C  
ATOM    238  CG  ASN J  33       7.166  -0.043  22.597  1.00 98.83           C  
ATOM    239  OD1 ASN J  33       6.486   0.655  23.338  1.00 94.03           O  
ATOM    240  ND2 ASN J  33       8.464   0.128  22.521  1.00 92.29           N  
ATOM    241  N   THR J  34       5.604  -1.738  18.190  1.00 98.99           N  
ATOM    242  CA  THR J  34       5.001  -2.719  17.263  1.00 98.99           C  
ATOM    243  C   THR J  34       6.038  -3.638  16.609  1.00 98.99           C  
ATOM    244  O   THR J  34       5.683  -4.699  16.093  1.00 98.96           O  
ATOM    245  CB  THR J  34       4.175  -2.039  16.167  1.00 98.97           C  
ATOM    246  OG1 THR J  34       4.964  -1.115  15.454  1.00 98.63           O  
ATOM    247  CG2 THR J  34       2.962  -1.299  16.732  1.00 98.61           C  
ATOM    248  N   VAL J  35       7.321  -3.271  16.668  1.00 99.00           N  
ATOM    249  CA  VAL J  35       8.463  -4.061  16.184  1.00 99.00           C  
ATOM    250  C   VAL J  35       9.369  -4.403  17.379  1.00 99.00           C  
ATOM    251  O   VAL J  35      10.460  -3.854  17.514  1.00 99.00           O  
ATOM    252  CB  VAL J  35       9.208  -3.318  15.051  1.00 98.99           C  
ATOM    253  CG1 VAL J  35      10.213  -4.245  14.371  1.00 98.95           C  
ATOM    254  CG2 VAL J  35       8.254  -2.809  13.966  1.00 98.96           C  
ATOM    255  N   PRO J  36       8.936  -5.298  18.294  1.00 99.00           N  
ATOM    256  CA  PRO J  36       9.547  -5.431  19.623  1.00 99.00           C  
ATOM    257  C   PRO J  36      10.963  -6.028  19.613  1.00 99.00           C  
ATOM    258  O   PRO J  36      11.648  -6.002  20.635  1.00 99.00           O  
ATOM    259  CB  PRO J  36       8.567  -6.316  20.406  1.00 98.99           C  
ATOM    260  CG  PRO J  36       7.914  -7.173  19.323  1.00 98.93           C  
ATOM    261  CD  PRO J  36       7.789  -6.191  18.164  1.00 98.99           C  
ATOM    262  N   TYR J  37      11.408  -6.577  18.491  1.00 99.00           N  
ATOM    263  CA  TYR J  37      12.762  -7.094  18.287  1.00 99.00           C  
ATOM    264  C   TYR J  37      13.733  -6.035  17.748  1.00 99.00           C  
ATOM    265  O   TYR J  37      14.940  -6.282  17.739  1.00 99.00           O  
ATOM    266  CB  TYR J  37      12.701  -8.307  17.341  1.00 99.00           C  
ATOM    267  CG  TYR J  37      11.988  -8.034  16.031  1.00 99.00           C  
ATOM    268  CD1 TYR J  37      10.639  -8.412  15.871  1.00 98.99           C  
ATOM    269  CD2 TYR J  37      12.651  -7.377  14.976  1.00 98.99           C  
ATOM    270  CE1 TYR J  37       9.959  -8.149  14.674  1.00 98.99           C  
ATOM    271  CE2 TYR J  37      11.978  -7.100  13.776  1.00 98.99           C  
ATOM    272  CZ  TYR J  37      10.633  -7.490  13.634  1.00 98.99           C  
ATOM    273  OH  TYR J  37       9.961  -7.223  12.457  1.00 98.97           O  
ATOM    274  N   GLN J  38      13.234  -4.884  17.281  1.00 99.00           N  
ATOM    275  CA  GLN J  38      14.082  -3.793  16.800  1.00 99.00           C  
ATOM    276  C   GLN J  38      14.865  -3.192  17.962  1.00 99.00           C  
ATOM    277  O   GLN J  38      14.295  -2.851  18.997  1.00 98.99           O  
ATOM    278  CB  GLN J  38      13.218  -2.727  16.107  1.00 99.00           C  
ATOM    279  CG  GLN J  38      14.007  -1.490  15.643  1.00 98.98           C  
ATOM    280  CD  GLN J  38      14.800  -1.721  14.364  1.00 98.98           C  
ATOM    281  OE1 GLN J  38      14.246  -2.087  13.342  1.00 96.63           O  
ATOM    282  NE2 GLN J  38      16.087  -1.483  14.384  1.00 96.80           N  
ATOM    283  N   VAL J  39      16.159  -3.009  17.775  1.00 99.00           N  
ATOM    284  CA  VAL J  39      17.014  -2.274  18.706  1.00 99.00           C  
ATOM    285  C   VAL J  39      17.695  -1.115  17.993  1.00 99.00           C  
ATOM    286  O   VAL J  39      17.933  -1.166  16.781  1.00 98.99           O  
ATOM    287  CB  VAL J  39      18.031  -3.184  19.427  1.00 98.97           C  
ATOM    288  CG1 VAL J  39      17.335  -4.386  20.089  1.00 97.98           C  
ATOM    289  CG2 VAL J  39      19.134  -3.702  18.507  1.00 97.77           C  
ATOM    290  N   SER J  40      18.044  -0.082  18.762  1.00 99.00           N  
ATOM    291  CA  SER J  40      18.941   0.991  18.351  1.00 99.00           C  
ATOM    292  C   SER J  40      20.320   0.756  18.952  1.00 99.00           C  
ATOM    293  O   SER J  40      20.452   0.509  20.152  1.00 99.00           O  
ATOM    294  CB  SER J  40      18.370   2.354  18.766  1.00 99.00           C  
ATOM    295  OG  SER J  40      19.314   3.381  18.552  1.00 98.97           O  
ATOM    296  N   LEU J  41      21.358   0.833  18.134  1.00 99.00           N  
ATOM    297  CA  LEU J  41      22.740   0.870  18.592  1.00 99.00           C  
ATOM    298  C   LEU J  41      23.140   2.324  18.791  1.00 99.00           C  
ATOM    299  O   LEU J  41      23.057   3.139  17.869  1.00 98.99           O  
ATOM    300  CB  LEU J  41      23.671   0.152  17.602  1.00 99.00           C  
ATOM    301  CG  LEU J  41      23.288  -1.299  17.251  1.00 98.99           C  
ATOM    302  CD1 LEU J  41      24.385  -1.913  16.387  1.00 98.98           C  
ATOM    303  CD2 LEU J  41      23.096  -2.178  18.492  1.00 98.98           C  
ATOM    304  N   ASN J  42      23.586   2.645  20.000  1.00 98.99           N  
ATOM    305  CA  ASN J  42      23.890   4.004  20.413  1.00 98.99           C  
ATOM    306  C   ASN J  42      25.337   4.118  20.910  1.00 98.99           C  
ATOM    307  O   ASN J  42      25.827   3.272  21.657  1.00 98.96           O  
ATOM    308  CB  ASN J  42      22.845   4.431  21.464  1.00 98.98           C  
ATOM    309  CG  ASN J  42      22.949   5.901  21.818  1.00 98.93           C  
ATOM    310  OD1 ASN J  42      23.840   6.330  22.530  1.00 95.96           O  
ATOM    311  ND2 ASN J  42      22.047   6.714  21.315  1.00 95.06           N  
ATOM    312  N   SER J  43      26.012   5.195  20.501  1.00 98.97           N  
ATOM    313  CA  SER J  43      27.349   5.569  20.987  1.00 98.96           C  
ATOM    314  C   SER J  43      27.404   7.064  21.319  1.00 98.95           C  
ATOM    315  O   SER J  43      28.286   7.785  20.850  1.00 98.81           O  
ATOM    316  CB  SER J  43      28.431   5.150  19.973  1.00 98.89           C  
ATOM    317  OG  SER J  43      28.296   5.846  18.751  1.00 98.46           O  
ATOM    318  N   GLY J  44      26.407   7.537  22.067  1.00 98.94           N  
ATOM    319  CA  GLY J  44      26.100   8.960  22.260  1.00 98.91           C  
ATOM    320  C   GLY J  44      25.024   9.484  21.293  1.00 98.93           C  
ATOM    321  O   GLY J  44      24.393  10.500  21.567  1.00 98.67           O  
ATOM    322  N   TYR J  45      24.800   8.757  20.200  1.00 98.94           N  
ATOM    323  CA  TYR J  45      23.732   8.983  19.220  1.00 98.93           C  
ATOM    324  C   TYR J  45      23.342   7.640  18.583  1.00 98.95           C  
ATOM    325  O   TYR J  45      24.121   6.680  18.633  1.00 98.89           O  
ATOM    326  CB  TYR J  45      24.218   9.977  18.151  1.00 98.81           C  
ATOM    327  CG  TYR J  45      25.529   9.593  17.482  1.00 98.30           C  
ATOM    328  CD1 TYR J  45      26.758   9.938  18.082  1.00 96.54           C  
ATOM    329  CD2 TYR J  45      25.537   8.875  16.273  1.00 96.27           C  
ATOM    330  CE1 TYR J  45      27.975   9.564  17.494  1.00 94.79           C  
ATOM    331  CE2 TYR J  45      26.744   8.494  15.674  1.00 94.99           C  
ATOM    332  CZ  TYR J  45      27.958   8.839  16.292  1.00 94.67           C  
ATOM    333  OH  TYR J  45      29.154   8.460  15.711  1.00 91.54           O  
ATOM    334  N   HIS J  46      22.151   7.556  17.986  1.00 98.99           N  
ATOM    335  CA  HIS J  46      21.778   6.413  17.148  1.00 98.99           C  
ATOM    336  C   HIS J  46      22.680   6.365  15.913  1.00 98.99           C  
ATOM    337  O   HIS J  46      22.838   7.368  15.221  1.00 98.97           O  
ATOM    338  CB  HIS J  46      20.302   6.503  16.736  1.00 98.98           C  
ATOM    339  CG  HIS J  46      19.924   5.464  15.714  1.00 98.98           C  
ATOM    340  ND1 HIS J  46      19.531   4.172  15.980  1.00 98.38           N  
ATOM    341  CD2 HIS J  46      19.983   5.583  14.349  1.00 98.23           C  
ATOM    342  CE1 HIS J  46      19.352   3.539  14.820  1.00 98.48           C  
ATOM    343  NE2 HIS J  46      19.619   4.369  13.813  1.00 98.66           N  
ATOM    344  N   PHE J  47      23.266   5.198  15.622  1.00 98.98           N  
ATOM    345  CA  PHE J  47      24.117   5.056  14.439  1.00 98.98           C  
ATOM    346  C   PHE J  47      23.789   3.826  13.582  1.00 98.98           C  
ATOM    347  O   PHE J  47      24.167   3.787  12.414  1.00 98.95           O  
ATOM    348  CB  PHE J  47      25.594   5.064  14.854  1.00 98.97           C  
ATOM    349  CG  PHE J  47      26.052   3.833  15.598  1.00 98.97           C  
ATOM    350  CD1 PHE J  47      26.021   3.802  17.002  1.00 98.95           C  
ATOM    351  CD2 PHE J  47      26.506   2.710  14.889  1.00 98.96           C  
ATOM    352  CE1 PHE J  47      26.439   2.657  17.690  1.00 98.93           C  
ATOM    353  CE2 PHE J  47      26.923   1.564  15.573  1.00 98.93           C  
ATOM    354  CZ  PHE J  47      26.889   1.540  16.976  1.00 98.94           C  
ATOM    355  N   CYS J  48      23.122   2.814  14.140  1.00 99.00           N  
ATOM    356  CA  CYS J  48      22.714   1.602  13.436  1.00 99.00           C  
ATOM    357  C   CYS J  48      21.522   0.955  14.146  1.00 99.00           C  
ATOM    358  O   CYS J  48      21.335   1.119  15.355  1.00 99.00           O  
ATOM    359  CB  CYS J  48      23.889   0.618  13.377  1.00 99.00           C  
ATOM    360  SG  CYS J  48      24.984   0.871  11.946  1.00 98.99           S  
ATOM    361  N   GLY J  49      20.772   0.158  13.408  1.00 99.00           N  
ATOM    362  CA  GLY J  49      19.796  -0.764  13.969  1.00 99.00           C  
ATOM    363  C   GLY J  49      20.410  -2.121  14.321  1.00 99.00           C  
ATOM    364  O   GLY J  49      21.592  -2.402  14.114  1.00 98.99           O  
ATOM    365  N   GLY J  50      19.565  -2.984  14.854  1.00 99.00           N  
ATOM    366  CA  GLY J  50      19.865  -4.381  15.135  1.00 99.00           C  
ATOM    367  C   GLY J  50      18.591  -5.144  15.471  1.00 99.00           C  
ATOM    368  O   GLY J  50      17.511  -4.556  15.599  1.00 99.00           O  
ATOM    369  N   SER J  51      18.725  -6.465  15.615  1.00 99.00           N  
ATOM    370  CA  SER J  51      17.608  -7.357  15.918  1.00 99.00           C  
ATOM    371  C   SER J  51      17.920  -8.222  17.131  1.00 99.00           C  
ATOM    372  O   SER J  51      18.913  -8.956  17.136  1.00 99.00           O  
ATOM    373  CB  SER J  51      17.295  -8.248  14.720  1.00 99.00           C  
ATOM    374  OG  SER J  51      17.016  -7.474  13.571  1.00 98.89           O  
ATOM    375  N   LEU J  52      17.064  -8.177  18.141  1.00 99.00           N  
ATOM    376  CA  LEU J  52      17.174  -9.042  19.311  1.00 99.00           C  
ATOM    377  C   LEU J  52      16.783 -10.477  18.930  1.00 99.00           C  
ATOM    378  O   LEU J  52      15.649 -10.728  18.527  1.00 98.99           O  
ATOM    379  CB  LEU J  52      16.283  -8.482  20.430  1.00 99.00           C  
ATOM    380  CG  LEU J  52      16.459  -9.183  21.784  1.00 98.94           C  
ATOM    381  CD1 LEU J  52      17.803  -8.835  22.422  1.00 98.96           C  
ATOM    382  CD2 LEU J  52      15.352  -8.747  22.738  1.00 98.96           C  
ATOM    383  N   ILE J  53      17.701 -11.438  19.079  1.00 99.00           N  
ATOM    384  CA  ILE J  53      17.447 -12.848  18.728  1.00 99.00           C  
ATOM    385  C   ILE J  53      17.275 -13.766  19.943  1.00 99.00           C  
ATOM    386  O   ILE J  53      16.751 -14.868  19.818  1.00 98.95           O  
ATOM    387  CB  ILE J  53      18.505 -13.395  17.751  1.00 98.99           C  
ATOM    388  CG1 ILE J  53      19.934 -13.307  18.332  1.00 98.89           C  
ATOM    389  CG2 ILE J  53      18.389 -12.662  16.401  1.00 98.78           C  
ATOM    390  CD1 ILE J  53      20.939 -14.169  17.564  1.00 98.89           C  
ATOM    391  N   ASN J  54      17.705 -13.320  21.113  1.00 98.99           N  
ATOM    392  CA  ASN J  54      17.356 -13.872  22.420  1.00 98.98           C  
ATOM    393  C   ASN J  54      17.645 -12.818  23.505  1.00 98.99           C  
ATOM    394  O   ASN J  54      18.088 -11.716  23.187  1.00 98.93           O  
ATOM    395  CB  ASN J  54      18.089 -15.212  22.649  1.00 98.84           C  
ATOM    396  CG  ASN J  54      19.598 -15.084  22.765  1.00 98.50           C  
ATOM    397  OD1 ASN J  54      20.118 -14.213  23.430  1.00 94.97           O  
ATOM    398  ND2 ASN J  54      20.337 -15.978  22.157  1.00 93.83           N  
ATOM    399  N   SER J  55      17.443 -13.124  24.779  1.00 98.99           N  
ATOM    400  CA  SER J  55      17.591 -12.145  25.872  1.00 98.99           C  
ATOM    401  C   SER J  55      18.997 -11.544  26.039  1.00 98.99           C  
ATOM    402  O   SER J  55      19.141 -10.549  26.745  1.00 98.97           O  
ATOM    403  CB  SER J  55      17.148 -12.772  27.197  1.00 98.97           C  
ATOM    404  OG  SER J  55      17.949 -13.895  27.515  1.00 98.68           O  
ATOM    405  N   GLN J  56      20.027 -12.121  25.403  1.00 98.98           N  
ATOM    406  CA  GLN J  56      21.424 -11.686  25.570  1.00 98.97           C  
ATOM    407  C   GLN J  56      22.140 -11.335  24.265  1.00 98.99           C  
ATOM    408  O   GLN J  56      23.283 -10.882  24.328  1.00 98.94           O  
ATOM    409  CB  GLN J  56      22.215 -12.775  26.307  1.00 98.63           C  
ATOM    410  CG  GLN J  56      21.778 -12.931  27.766  1.00 91.74           C  
ATOM    411  CD  GLN J  56      22.605 -14.006  28.470  1.00 91.13           C  
ATOM    412  OE1 GLN J  56      23.670 -13.752  29.011  1.00 81.52           O  
ATOM    413  NE2 GLN J  56      22.142 -15.239  28.450  1.00 78.06           N  
ATOM    414  N   TRP J  57      21.526 -11.563  23.114  1.00 99.00           N  
ATOM    415  CA  TRP J  57      22.210 -11.428  21.830  1.00 99.00           C  
ATOM    416  C   TRP J  57      21.402 -10.633  20.818  1.00 99.00           C  
ATOM    417  O   TRP J  57      20.205 -10.853  20.630  1.00 99.00           O  
ATOM    418  CB  TRP J  57      22.577 -12.804  21.270  1.00 99.00           C  
ATOM    419  CG  TRP J  57      23.663 -13.514  22.021  1.00 99.00           C  
ATOM    420  CD1 TRP J  57      23.490 -14.361  23.060  1.00 99.00           C  
ATOM    421  CD2 TRP J  57      25.100 -13.439  21.779  1.00 99.00           C  
ATOM    422  NE1 TRP J  57      24.733 -14.853  23.469  1.00 98.99           N  
ATOM    423  CE2 TRP J  57      25.737 -14.314  22.700  1.00 98.99           C  
ATOM    424  CE3 TRP J  57      25.909 -12.741  20.860  1.00 98.99           C  
ATOM    425  CZ2 TRP J  57      27.140 -14.511  22.696  1.00 98.97           C  
ATOM    426  CZ3 TRP J  57      27.308 -12.936  20.859  1.00 98.97           C  
ATOM    427  CH2 TRP J  57      27.910 -13.814  21.767  1.00 98.95           C  
ATOM    428  N   VAL J  58      22.119  -9.748  20.123  1.00 99.00           N  
ATOM    429  CA  VAL J  58      21.622  -8.932  19.014  1.00 99.00           C  
ATOM    430  C   VAL J  58      22.389  -9.299  17.748  1.00 99.00           C  
ATOM    431  O   VAL J  58      23.604  -9.490  17.788  1.00 98.99           O  
ATOM    432  CB  VAL J  58      21.752  -7.435  19.363  1.00 99.00           C  
ATOM    433  CG1 VAL J  58      21.522  -6.508  18.169  1.00 98.90           C  
ATOM    434  CG2 VAL J  58      20.754  -7.056  20.465  1.00 98.94           C  
ATOM    435  N   VAL J  59      21.679  -9.376  16.623  1.00 98.99           N  
ATOM    436  CA  VAL J  59      22.276  -9.428  15.283  1.00 98.98           C  
ATOM    437  C   VAL J  59      22.252  -8.027  14.682  1.00 98.99           C  
ATOM    438  O   VAL J  59      21.231  -7.346  14.738  1.00 98.94           O  
ATOM    439  CB  VAL J  59      21.527 -10.422  14.370  1.00 98.32           C  
ATOM    440  CG1 VAL J  59      22.070 -10.417  12.939  1.00 87.35           C  
ATOM    441  CG2 VAL J  59      21.658 -11.848  14.887  1.00 89.38           C  
ATOM    442  N   SER J  60      23.360  -7.612  14.081  1.00 99.00           N  
ATOM    443  CA  SER J  60      23.481  -6.370  13.319  1.00 99.00           C  
ATOM    444  C   SER J  60      24.420  -6.572  12.117  1.00 99.00           C  
ATOM    445  O   SER J  60      24.861  -7.692  11.851  1.00 98.99           O  
ATOM    446  CB  SER J  60      23.943  -5.242  14.251  1.00 99.00           C  
ATOM    447  OG  SER J  60      23.867  -3.984  13.614  1.00 98.98           O  
ATOM    448  N   ALA J  61      24.723  -5.511  11.389  1.00 99.00           N  
ATOM    449  CA  ALA J  61      25.684  -5.526  10.296  1.00 99.00           C  
ATOM    450  C   ALA J  61      27.121  -5.376  10.816  1.00 99.00           C  
ATOM    451  O   ALA J  61      27.373  -4.627  11.761  1.00 99.00           O  
ATOM    452  CB  ALA J  61      25.326  -4.408   9.306  1.00 98.99           C  
ATOM    453  N   ALA J  62      28.077  -6.043  10.183  1.00 99.00           N  
ATOM    454  CA  ALA J  62      29.491  -5.915  10.540  1.00 99.00           C  
ATOM    455  C   ALA J  62      30.029  -4.495  10.282  1.00 99.00           C  
ATOM    456  O   ALA J  62      30.842  -4.005  11.065  1.00 98.99           O  
ATOM    457  CB  ALA J  62      30.289  -6.963   9.763  1.00 98.99           C  
ATOM    458  N   HIS J  63      29.544  -3.805   9.250  1.00 98.99           N  
ATOM    459  CA  HIS J  63      29.944  -2.413   8.984  1.00 98.99           C  
ATOM    460  C   HIS J  63      29.478  -1.427  10.070  1.00 98.99           C  
ATOM    461  O   HIS J  63      29.982  -0.306  10.144  1.00 98.97           O  
ATOM    462  CB  HIS J  63      29.482  -1.981   7.581  1.00 98.97           C  
ATOM    463  CG  HIS J  63      28.029  -1.614   7.477  1.00 98.95           C  
ATOM    464  ND1 HIS J  63      27.039  -2.397   6.931  1.00 97.92           N  
ATOM    465  CD2 HIS J  63      27.447  -0.433   7.847  1.00 97.98           C  
ATOM    466  CE1 HIS J  63      25.891  -1.709   6.968  1.00 98.09           C  
ATOM    467  NE2 HIS J  63      26.108  -0.516   7.522  1.00 98.29           N  
ATOM    468  N   CYS J  64      28.562  -1.846  10.957  1.00 99.00           N  
ATOM    469  CA  CYS J  64      28.162  -1.099  12.147  1.00 98.99           C  
ATOM    470  C   CYS J  64      29.131  -1.265  13.324  1.00 98.99           C  
ATOM    471  O   CYS J  64      28.908  -0.682  14.386  1.00 98.97           O  
ATOM    472  CB  CYS J  64      26.746  -1.531  12.560  1.00 98.99           C  
ATOM    473  SG  CYS J  64      25.462  -1.025  11.393  1.00 98.97           S  
ATOM    474  N   TYR J  65      30.187  -2.070  13.188  1.00 98.98           N  
ATOM    475  CA  TYR J  65      31.114  -2.305  14.295  1.00 98.98           C  
ATOM    476  C   TYR J  65      31.780  -1.005  14.756  1.00 98.97           C  
ATOM    477  O   TYR J  65      32.367  -0.256  13.983  1.00 98.87           O  
ATOM    478  CB  TYR J  65      32.176  -3.343  13.921  1.00 98.97           C  
ATOM    479  CG  TYR J  65      33.231  -3.524  14.999  1.00 98.90           C  
ATOM    480  CD1 TYR J  65      34.451  -2.831  14.918  1.00 98.49           C  
ATOM    481  CD2 TYR J  65      32.978  -4.346  16.113  1.00 98.45           C  
ATOM    482  CE1 TYR J  65      35.414  -2.965  15.926  1.00 97.88           C  
ATOM    483  CE2 TYR J  65      33.930  -4.487  17.128  1.00 97.94           C  
ATOM    484  CZ  TYR J  65      35.148  -3.796  17.026  1.00 97.99           C  
ATOM    485  OH  TYR J  65      36.092  -3.931  18.019  1.00 95.87           O  
ATOM    486  N   LYS J  66      31.738  -0.796  16.059  1.00 98.85           N  
ATOM    487  CA  LYS J  66      32.549   0.176  16.797  1.00 98.73           C  
ATOM    488  C   LYS J  66      32.654  -0.251  18.261  1.00 98.79           C  
ATOM    489  O   LYS J  66      31.885  -1.091  18.735  1.00 98.34           O  
ATOM    490  CB  LYS J  66      31.984   1.600  16.638  1.00 97.24           C  
ATOM    491  CG  LYS J  66      30.545   1.758  17.142  1.00 92.17           C  
ATOM    492  CD  LYS J  66      30.053   3.208  17.030  0.99 91.91           C  
ATOM    493  CE  LYS J  66      29.869   3.657  15.582  0.99 90.00           C  
ATOM    494  NZ  LYS J  66      29.330   5.037  15.517  0.99 86.80           N  
ATOM    495  N   SER J  67      33.585   0.321  18.999  1.00 98.71           N  
ATOM    496  CA  SER J  67      33.654   0.166  20.456  1.00 98.63           C  
ATOM    497  C   SER J  67      32.615   1.058  21.159  1.00 98.77           C  
ATOM    498  O   SER J  67      32.116   2.024  20.579  1.00 98.39           O  
ATOM    499  CB  SER J  67      35.074   0.471  20.947  1.00 97.84           C  
ATOM    500  OG  SER J  67      35.465   1.767  20.554  1.00 90.27           O  
ATOM    501  N   GLY J  68      32.309   0.740  22.424  1.00 98.58           N  
ATOM    502  CA  GLY J  68      31.442   1.588  23.254  1.00 98.55           C  
ATOM    503  C   GLY J  68      29.964   1.569  22.861  1.00 98.67           C  
ATOM    504  O   GLY J  68      29.271   2.564  23.051  1.00 97.37           O  
ATOM    505  N   ILE J  69      29.476   0.441  22.325  1.00 98.98           N  
ATOM    506  CA  ILE J  69      28.064   0.300  21.951  1.00 98.99           C  
ATOM    507  C   ILE J  69      27.199   0.143  23.206  1.00 98.99           C  
ATOM    508  O   ILE J  69      27.435  -0.733  24.041  1.00 98.98           O  
ATOM    509  CB  ILE J  69      27.852  -0.872  20.964  1.00 98.97           C  
ATOM    510  CG1 ILE J  69      28.651  -0.625  19.662  1.00 98.66           C  
ATOM    511  CG2 ILE J  69      26.356  -1.069  20.660  1.00 98.72           C  
ATOM    512  CD1 ILE J  69      28.598  -1.778  18.651  1.00 97.94           C  
ATOM    513  N   GLN J  70      26.159   0.959  23.301  1.00 98.99           N  
ATOM    514  CA  GLN J  70      25.001   0.713  24.154  1.00 99.00           C  
ATOM    515  C   GLN J  70      23.842   0.255  23.270  1.00 98.99           C  
ATOM    516  O   GLN J  70      23.485   0.936  22.313  1.00 98.98           O  
ATOM    517  CB  GLN J  70      24.663   1.981  24.953  1.00 98.98           C  
ATOM    518  CG  GLN J  70      23.479   1.780  25.909  1.00 98.76           C  
ATOM    519  CD  GLN J  70      23.125   3.082  26.632  1.00 98.64           C  
ATOM    520  OE1 GLN J  70      22.571   4.004  26.051  1.00 94.81           O  
ATOM    521  NE2 GLN J  70      23.445   3.198  27.895  1.00 94.07           N  
ATOM    522  N   VAL J  71      23.258  -0.902  23.594  1.00 99.00           N  
ATOM    523  CA  VAL J  71      22.056  -1.403  22.929  1.00 99.00           C  
ATOM    524  C   VAL J  71      20.846  -0.819  23.636  1.00 99.00           C  
ATOM    525  O   VAL J  71      20.730  -0.940  24.854  1.00 99.00           O  
ATOM    526  CB  VAL J  71      22.019  -2.941  22.914  1.00 99.00           C  
ATOM    527  CG1 VAL J  71      20.780  -3.452  22.170  1.00 98.91           C  
ATOM    528  CG2 VAL J  71      23.263  -3.519  22.226  1.00 98.94           C  
ATOM    529  N   ARG J  72      19.954  -0.191  22.881  1.00 99.00           N  
ATOM    530  CA  ARG J  72      18.707   0.391  23.375  1.00 99.00           C  
ATOM    531  C   ARG J  72      17.533  -0.403  22.827  1.00 99.00           C  
ATOM    532  O   ARG J  72      17.340  -0.466  21.613  1.00 98.98           O  
ATOM    533  CB  ARG J  72      18.630   1.872  22.996  1.00 98.99           C  
ATOM    534  CG  ARG J  72      19.764   2.686  23.624  1.00 98.95           C  
ATOM    535  CD  ARG J  72      19.512   4.177  23.425  1.00 98.91           C  
ATOM    536  NE  ARG J  72      20.480   4.985  24.165  1.00 98.77           N  
ATOM    537  CZ  ARG J  72      20.444   6.303  24.292  1.00 98.75           C  
ATOM    538  NH1 ARG J  72      19.534   7.022  23.688  1.00 98.06           N  
ATOM    539  NH2 ARG J  72      21.322   6.908  25.048  1.00 98.17           N  
ATOM    540  N   LEU J  73      16.812  -1.067  23.735  1.00 99.00           N  
ATOM    541  CA  LEU J  73      15.658  -1.914  23.443  1.00 99.00           C  
ATOM    542  C   LEU J  73      14.383  -1.204  23.894  1.00 99.00           C  
ATOM    543  O   LEU J  73      14.439  -0.355  24.780  1.00 98.96           O  
ATOM    544  CB  LEU J  73      15.795  -3.272  24.156  1.00 98.99           C  
ATOM    545  CG  LEU J  73      17.125  -4.021  23.937  1.00 98.65           C  
ATOM    546  CD1 LEU J  73      18.125  -3.759  25.067  1.00 96.98           C  
ATOM    547  CD2 LEU J  73      16.882  -5.518  23.889  1.00 96.50           C  
ATOM    548  N   GLY J  74      13.239  -1.588  23.340  1.00 99.00           N  
ATOM    549  CA  GLY J  74      11.944  -1.000  23.710  1.00 99.00           C  
ATOM    550  C   GLY J  74      11.785   0.462  23.296  1.00 99.00           C  
ATOM    551  O   GLY J  74      10.934   1.155  23.845  1.00 98.98           O  
ATOM    552  N   GLU J  75      12.614   0.913  22.351  1.00 99.00           N  
ATOM    553  CA  GLU J  75      12.557   2.277  21.821  1.00 99.00           C  
ATOM    554  C   GLU J  75      11.411   2.455  20.816  1.00 98.99           C  
ATOM    555  O   GLU J  75      11.144   1.570  20.004  1.00 98.97           O  
ATOM    556  CB  GLU J  75      13.891   2.633  21.135  1.00 98.98           C  
ATOM    557  CG  GLU J  75      15.066   2.800  22.101  1.00 98.80           C  
ATOM    558  CD  GLU J  75      15.067   4.133  22.846  1.00 98.89           C  
ATOM    559  OE1 GLU J  75      16.086   4.434  23.495  1.00 98.28           O  
ATOM    560  OE2 GLU J  75      14.080   4.889  22.784  1.00 98.44           O  
ATOM    561  N   ASP J  76      10.807   3.627  20.851  1.00 98.99           N  
ATOM    562  CA  ASP J  76      10.071   4.186  19.716  1.00 98.99           C  
ATOM    563  C   ASP J  76      10.681   5.536  19.338  1.00 99.00           C  
ATOM    564  O   ASP J  76      11.410   5.620  18.348  1.00 98.99           O  
ATOM    565  CB  ASP J  76       8.564   4.262  19.999  1.00 98.97           C  
ATOM    566  CG  ASP J  76       7.785   4.722  18.765  1.00 98.88           C  
ATOM    567  OD1 ASP J  76       8.122   4.256  17.648  1.00 98.33           O  
ATOM    568  OD2 ASP J  76       6.826   5.508  18.915  1.00 98.25           O  
ATOM    569  N   ASN J  77      10.466   6.566  20.148  1.00 98.99           N  
ATOM    570  CA  ASN J  77      11.180   7.826  20.001  1.00 99.00           C  
ATOM    571  C   ASN J  77      12.569   7.721  20.647  1.00 99.00           C  
ATOM    572  O   ASN J  77      12.706   7.641  21.867  1.00 98.99           O  
ATOM    573  CB  ASN J  77      10.331   8.972  20.570  1.00 98.99           C  
ATOM    574  CG  ASN J  77      10.921  10.336  20.248  1.00 98.98           C  
ATOM    575  OD1 ASN J  77      12.125  10.541  20.229  1.00 97.71           O  
ATOM    576  ND2 ASN J  77      10.087  11.308  19.967  1.00 97.61           N  
ATOM    577  N   ILE J  78      13.618   7.732  19.820  1.00 98.99           N  
ATOM    578  CA  ILE J  78      15.010   7.568  20.278  1.00 98.99           C  
ATOM    579  C   ILE J  78      15.587   8.817  20.955  1.00 98.99           C  
ATOM    580  O   ILE J  78      16.680   8.750  21.521  1.00 98.93           O  
ATOM    581  CB  ILE J  78      15.927   7.088  19.132  1.00 98.97           C  
ATOM    582  CG1 ILE J  78      15.865   8.031  17.909  1.00 98.66           C  
ATOM    583  CG2 ILE J  78      15.584   5.632  18.774  1.00 98.58           C  
ATOM    584  CD1 ILE J  78      16.952   7.752  16.871  1.00 98.70           C  
ATOM    585  N   ASN J  79      14.873   9.939  20.927  1.00 98.97           N  
ATOM    586  CA  ASN J  79      15.274  11.210  21.529  1.00 98.95           C  
ATOM    587  C   ASN J  79      14.511  11.541  22.817  1.00 98.94           C  
ATOM    588  O   ASN J  79      14.866  12.489  23.521  1.00 98.69           O  
ATOM    589  CB  ASN J  79      15.160  12.314  20.467  1.00 98.86           C  
ATOM    590  CG  ASN J  79      16.166  12.120  19.337  1.00 98.27           C  
ATOM    591  OD1 ASN J  79      17.324  11.796  19.559  1.00 91.94           O  
ATOM    592  ND2 ASN J  79      15.763  12.305  18.105  1.00 91.40           N  
ATOM    593  N   VAL J  80      13.502  10.733  23.171  1.00 98.96           N  
ATOM    594  CA  VAL J  80      12.667  10.917  24.365  1.00 98.96           C  
ATOM    595  C   VAL J  80      12.613   9.616  25.158  1.00 98.98           C  
ATOM    596  O   VAL J  80      12.406   8.544  24.598  1.00 98.94           O  
ATOM    597  CB  VAL J  80      11.249  11.396  23.985  1.00 98.90           C  
ATOM    598  CG1 VAL J  80      10.368  11.613  25.223  1.00 98.40           C  
ATOM    599  CG2 VAL J  80      11.292  12.721  23.209  1.00 98.36           C  
ATOM    600  N   VAL J  81      12.756   9.702  26.480  1.00 98.93           N  
ATOM    601  CA  VAL J  81      12.517   8.563  27.375  1.00 98.90           C  
ATOM    602  C   VAL J  81      11.010   8.435  27.584  1.00 98.91           C  
ATOM    603  O   VAL J  81      10.401   9.266  28.256  1.00 98.60           O  
ATOM    604  CB  VAL J  81      13.276   8.709  28.710  1.00 98.68           C  
ATOM    605  CG1 VAL J  81      12.981   7.531  29.652  1.00 97.38           C  
ATOM    606  CG2 VAL J  81      14.791   8.757  28.475  1.00 97.23           C  
ATOM    607  N   GLU J  82      10.407   7.383  27.022  1.00 98.90           N  
ATOM    608  CA  GLU J  82       8.959   7.126  27.045  1.00 98.90           C  
ATOM    609  C   GLU J  82       8.557   6.055  28.077  1.00 98.81           C  
ATOM    610  O   GLU J  82       7.372   5.863  28.347  1.00 97.98           O  
ATOM    611  CB  GLU J  82       8.472   6.764  25.639  1.00 98.78           C  
ATOM    612  CG  GLU J  82       8.697   7.912  24.625  1.00 98.42           C  
ATOM    613  CD  GLU J  82       8.162   7.522  23.250  1.00 98.44           C  
ATOM    614  OE1 GLU J  82       7.073   8.001  22.878  1.00 96.34           O  
ATOM    615  OE2 GLU J  82       8.824   6.708  22.571  1.00 96.66           O  
ATOM    616  N   GLY J  83       9.528   5.366  28.690  1.00 98.73           N  
ATOM    617  CA  GLY J  83       9.319   4.487  29.852  1.00 98.58           C  
ATOM    618  C   GLY J  83       9.333   2.984  29.572  1.00 98.36           C  
ATOM    619  O   GLY J  83       9.168   2.197  30.509  1.00 93.74           O  
ATOM    620  N   ASN J  84       9.530   2.555  28.326  1.00 98.94           N  
ATOM    621  CA  ASN J  84       9.635   1.128  27.973  1.00 98.94           C  
ATOM    622  C   ASN J  84      11.060   0.699  27.601  1.00 98.97           C  
ATOM    623  O   ASN J  84      11.298  -0.482  27.322  1.00 98.91           O  
ATOM    624  CB  ASN J  84       8.646   0.808  26.843  1.00 98.77           C  
ATOM    625  CG  ASN J  84       7.212   1.080  27.251  1.00 97.97           C  
ATOM    626  OD1 ASN J  84       6.676   0.496  28.187  1.00 92.02           O  
ATOM    627  ND2 ASN J  84       6.541   1.966  26.553  1.00 90.64           N  
ATOM    628  N   GLU J  85      11.995   1.631  27.590  1.00 98.99           N  
ATOM    629  CA  GLU J  85      13.374   1.431  27.161  1.00 98.99           C  
ATOM    630  C   GLU J  85      14.169   0.580  28.153  1.00 98.99           C  
ATOM    631  O   GLU J  85      14.030   0.681  29.371  1.00 98.97           O  
ATOM    632  CB  GLU J  85      14.093   2.768  26.936  1.00 98.97           C  
ATOM    633  CG  GLU J  85      13.388   3.693  25.932  1.00 98.87           C  
ATOM    634  CD  GLU J  85      12.357   4.633  26.552  1.00 98.91           C  
ATOM    635  OE1 GLU J  85      12.128   5.704  25.963  1.00 98.50           O  
ATOM    636  OE2 GLU J  85      11.789   4.307  27.624  1.00 98.58           O  
ATOM    637  N   GLN J  86      15.064  -0.229  27.610  1.00 99.00           N  
ATOM    638  CA  GLN J  86      16.126  -0.884  28.358  1.00 99.00           C  
ATOM    639  C   GLN J  86      17.457  -0.552  27.692  1.00 99.00           C  
ATOM    640  O   GLN J  86      17.686  -0.907  26.535  1.00 98.99           O  
ATOM    641  CB  GLN J  86      15.910  -2.407  28.427  1.00 99.00           C  
ATOM    642  CG  GLN J  86      14.591  -2.810  29.104  1.00 98.96           C  
ATOM    643  CD  GLN J  86      14.378  -4.322  29.080  1.00 98.98           C  
ATOM    644  OE1 GLN J  86      15.266  -5.111  29.391  1.00 98.04           O  
ATOM    645  NE2 GLN J  86      13.197  -4.763  28.718  1.00 97.56           N  
ATOM    646  N   PHE J  87      18.353   0.091  28.421  1.00 98.99           N  
ATOM    647  CA  PHE J  87      19.676   0.464  27.932  1.00 98.99           C  
ATOM    648  C   PHE J  87      20.706  -0.496  28.514  1.00 98.98           C  
ATOM    649  O   PHE J  87      20.955  -0.507  29.724  1.00 98.68           O  
ATOM    650  CB  PHE J  87      19.983   1.930  28.274  1.00 98.98           C  
ATOM    651  CG  PHE J  87      19.023   2.979  27.735  1.00 98.92           C  
ATOM    652  CD1 PHE J  87      18.120   2.706  26.687  1.00 98.60           C  
ATOM    653  CD2 PHE J  87      19.039   4.273  28.293  1.00 98.57           C  
ATOM    654  CE1 PHE J  87      17.239   3.692  26.215  1.00 98.25           C  
ATOM    655  CE2 PHE J  87      18.170   5.266  27.822  1.00 98.25           C  
ATOM    656  CZ  PHE J  87      17.265   4.976  26.787  1.00 98.36           C  
ATOM    657  N   ILE J  88      21.312  -1.312  27.662  1.00 99.00           N  
ATOM    658  CA  ILE J  88      22.242  -2.367  28.069  1.00 99.00           C  
ATOM    659  C   ILE J  88      23.520  -2.241  27.241  1.00 99.00           C  
ATOM    660  O   ILE J  88      23.494  -2.316  26.016  1.00 98.99           O  
ATOM    661  CB  ILE J  88      21.600  -3.771  27.951  1.00 99.00           C  
ATOM    662  CG1 ILE J  88      20.225  -3.834  28.668  1.00 98.95           C  
ATOM    663  CG2 ILE J  88      22.566  -4.816  28.535  1.00 98.96           C  
ATOM    664  CD1 ILE J  88      19.517  -5.192  28.579  1.00 98.87           C  
ATOM    665  N   SER J  89      24.653  -2.079  27.912  1.00 99.00           N  
ATOM    666  CA  SER J  89      25.945  -2.031  27.230  1.00 98.99           C  
ATOM    667  C   SER J  89      26.272  -3.369  26.565  1.00 99.00           C  
ATOM    668  O   SER J  89      25.995  -4.432  27.122  1.00 98.99           O  
ATOM    669  CB  SER J  89      27.068  -1.650  28.198  1.00 98.96           C  
ATOM    670  OG  SER J  89      26.819  -0.390  28.788  1.00 92.48           O  
ATOM    671  N   ALA J  90      26.920  -3.318  25.408  1.00 98.99           N  
ATOM    672  CA  ALA J  90      27.517  -4.495  24.800  1.00 98.98           C  
ATOM    673  C   ALA J  90      28.708  -4.971  25.641  1.00 98.98           C  
ATOM    674  O   ALA J  90      29.579  -4.180  26.002  1.00 98.91           O  
ATOM    675  CB  ALA J  90      27.921  -4.170  23.358  1.00 98.92           C  
ATOM    676  N   SER J  91      28.765  -6.268  25.937  1.00 98.95           N  
ATOM    677  CA  SER J  91      29.941  -6.887  26.571  1.00 98.89           C  
ATOM    678  C   SER J  91      30.926  -7.438  25.547  1.00 98.85           C  
ATOM    679  O   SER J  91      32.119  -7.561  25.831  1.00 98.14           O  
ATOM    680  CB  SER J  91      29.518  -7.996  27.535  1.00 98.56           C  
ATOM    681  OG  SER J  91      28.860  -9.045  26.855  1.00 96.54           O  
ATOM    682  N   LYS J  92      30.432  -7.783  24.363  1.00 98.83           N  
ATOM    683  CA  LYS J  92      31.209  -8.385  23.279  1.00 98.67           C  
ATOM    684  C   LYS J  92      30.539  -8.073  21.943  1.00 98.79           C  
ATOM    685  O   LYS J  92      29.323  -8.164  21.839  1.00 98.33           O  
ATOM    686  CB  LYS J  92      31.301  -9.902  23.530  1.00 96.91           C  
ATOM    687  CG  LYS J  92      32.359 -10.603  22.675  0.99 89.26           C  
ATOM    688  CD  LYS J  92      32.433 -12.113  22.941  0.99 89.75           C  
ATOM    689  CE  LYS J  92      32.984 -12.459  24.329  0.98 86.03           C  
ATOM    690  NZ  LYS J  92      33.133 -13.923  24.503  0.98 79.01           N  
ATOM    691  N   SER J  93      31.346  -7.752  20.935  1.00 98.92           N  
ATOM    692  CA  SER J  93      30.909  -7.638  19.541  1.00 98.85           C  
ATOM    693  C   SER J  93      31.749  -8.583  18.701  1.00 98.76           C  
ATOM    694  O   SER J  93      32.976  -8.541  18.789  1.00 97.50           O  
ATOM    695  CB  SER J  93      31.035  -6.193  19.047  1.00 98.45           C  
ATOM    696  OG  SER J  93      30.229  -5.335  19.840  1.00 93.94           O  
ATOM    697  N   ILE J  94      31.108  -9.454  17.933  1.00 98.99           N  
ATOM    698  CA  ILE J  94      31.756 -10.496  17.133  1.00 98.99           C  
ATOM    699  C   ILE J  94      31.371 -10.255  15.679  1.00 99.00           C  
ATOM    700  O   ILE J  94      30.270 -10.605  15.250  1.00 98.99           O  
ATOM    701  CB  ILE J  94      31.369 -11.913  17.619  1.00 98.98           C  
ATOM    702  CG1 ILE J  94      31.667 -12.084  19.129  1.00 98.82           C  
ATOM    703  CG2 ILE J  94      32.120 -12.969  16.789  1.00 98.86           C  
ATOM    704  CD1 ILE J  94      31.188 -13.411  19.719  1.00 98.39           C  
ATOM    705  N   VAL J  95      32.281  -9.643  14.933  1.00 99.00           N  
ATOM    706  CA  VAL J  95      32.166  -9.499  13.478  1.00 99.00           C  
ATOM    707  C   VAL J  95      32.384 -10.868  12.833  1.00 99.00           C  
ATOM    708  O   VAL J  95      33.204 -11.653  13.312  1.00 98.99           O  
ATOM    709  CB  VAL J  95      33.167  -8.443  12.964  1.00 98.98           C  
ATOM    710  CG1 VAL J  95      33.194  -8.344  11.434  1.00 98.43           C  
ATOM    711  CG2 VAL J  95      32.805  -7.056  13.516  1.00 98.50           C  
ATOM    712  N   HIS J  96      31.657 -11.172  11.758  1.00 99.00           N  
ATOM    713  CA  HIS J  96      31.854 -12.426  11.033  1.00 99.00           C  
ATOM    714  C   HIS J  96      33.321 -12.554  10.580  1.00 99.00           C  
ATOM    715  O   HIS J  96      33.862 -11.602  10.023  1.00 98.99           O  
ATOM    716  CB  HIS J  96      30.896 -12.510   9.840  1.00 99.00           C  
ATOM    717  CG  HIS J  96      30.904 -13.867   9.194  1.00 99.00           C  
ATOM    718  ND1 HIS J  96      31.731 -14.266   8.171  1.00 98.04           N  
ATOM    719  CD2 HIS J  96      30.161 -14.963   9.547  1.00 98.18           C  
ATOM    720  CE1 HIS J  96      31.499 -15.563   7.916  1.00 97.98           C  
ATOM    721  NE2 HIS J  96      30.552 -16.011   8.735  1.00 98.46           N  
ATOM    722  N   PRO J  97      33.975 -13.710  10.781  1.00 98.98           N  
ATOM    723  CA  PRO J  97      35.414 -13.854  10.512  1.00 98.97           C  
ATOM    724  C   PRO J  97      35.796 -13.633   9.043  1.00 98.98           C  
ATOM    725  O   PRO J  97      36.930 -13.256   8.756  1.00 98.90           O  
ATOM    726  CB  PRO J  97      35.759 -15.276  10.973  1.00 98.76           C  
ATOM    727  CG  PRO J  97      34.424 -16.014  10.954  1.00 95.62           C  
ATOM    728  CD  PRO J  97      33.435 -14.926  11.348  1.00 98.65           C  
ATOM    729  N   SER J  98      34.855 -13.839   8.122  1.00 98.97           N  
ATOM    730  CA  SER J  98      35.052 -13.620   6.683  1.00 98.99           C  
ATOM    731  C   SER J  98      34.432 -12.311   6.177  1.00 98.99           C  
ATOM    732  O   SER J  98      34.233 -12.162   4.971  1.00 98.98           O  
ATOM    733  CB  SER J  98      34.520 -14.817   5.883  1.00 98.96           C  
ATOM    734  OG  SER J  98      35.073 -16.029   6.362  1.00 97.64           O  
ATOM    735  N   TYR J  99      34.123 -11.367   7.069  1.00 99.00           N  
ATOM    736  CA  TYR J  99      33.635 -10.052   6.660  1.00 99.00           C  
ATOM    737  C   TYR J  99      34.669  -9.326   5.796  1.00 99.00           C  
ATOM    738  O   TYR J  99      35.845  -9.241   6.144  1.00 98.99           O  
ATOM    739  CB  TYR J  99      33.260  -9.200   7.885  1.00 99.00           C  
ATOM    740  CG  TYR J  99      32.917  -7.757   7.548  1.00 98.99           C  
ATOM    741  CD1 TYR J  99      33.659  -6.701   8.112  1.00 98.98           C  
ATOM    742  CD2 TYR J  99      31.875  -7.462   6.647  1.00 98.98           C  
ATOM    743  CE1 TYR J  99      33.362  -5.366   7.797  1.00 98.95           C  
ATOM    744  CE2 TYR J  99      31.571  -6.135   6.316  1.00 98.95           C  
ATOM    745  CZ  TYR J  99      32.316  -5.091   6.896  1.00 98.96           C  
ATOM    746  OH  TYR J  99      32.024  -3.783   6.582  1.00 98.83           O  
ATOM    747  N   ASN J 100      34.209  -8.797   4.671  1.00 98.99           N  
ATOM    748  CA  ASN J 100      35.018  -7.997   3.767  1.00 98.99           C  
ATOM    749  C   ASN J 100      34.405  -6.599   3.643  1.00 98.99           C  
ATOM    750  O   ASN J 100      33.361  -6.428   3.021  1.00 98.96           O  
ATOM    751  CB  ASN J 100      35.135  -8.736   2.419  1.00 98.99           C  
ATOM    752  CG  ASN J 100      36.046  -8.027   1.430  1.00 98.97           C  
ATOM    753  OD1 ASN J 100      36.157  -6.814   1.387  1.00 98.28           O  
ATOM    754  ND2 ASN J 100      36.733  -8.769   0.594  1.00 98.16           N  
ATOM    755  N   SER J 101      35.079  -5.596   4.210  1.00 98.99           N  
ATOM    756  CA  SER J 101      34.597  -4.207   4.208  1.00 98.98           C  
ATOM    757  C   SER J 101      34.604  -3.536   2.832  1.00 98.98           C  
ATOM    758  O   SER J 101      33.930  -2.525   2.648  1.00 98.93           O  
ATOM    759  CB  SER J 101      35.421  -3.369   5.189  1.00 98.93           C  
ATOM    760  OG  SER J 101      36.797  -3.424   4.862  1.00 98.60           O  
ATOM    761  N   ASN J 102      35.344  -4.088   1.855  1.00 98.98           N  
ATOM    762  CA  ASN J 102      35.405  -3.528   0.501  1.00 98.97           C  
ATOM    763  C   ASN J 102      34.222  -3.969  -0.361  1.00 98.94           C  
ATOM    764  O   ASN J 102      33.857  -3.281  -1.308  1.00 98.64           O  
ATOM    765  CB  ASN J 102      36.729  -3.936  -0.168  1.00 98.93           C  
ATOM    766  CG  ASN J 102      37.956  -3.389   0.542  1.00 98.58           C  
ATOM    767  OD1 ASN J 102      37.928  -2.367   1.203  1.00 95.26           O  
ATOM    768  ND2 ASN J 102      39.073  -4.058   0.417  1.00 95.41           N  
ATOM    769  N   THR J 103      33.644  -5.131  -0.056  1.00 98.99           N  
ATOM    770  CA  THR J 103      32.532  -5.717  -0.824  1.00 98.99           C  
ATOM    771  C   THR J 103      31.247  -5.843  -0.015  1.00 98.99           C  
ATOM    772  O   THR J 103      30.204  -6.136  -0.589  1.00 98.96           O  
ATOM    773  CB  THR J 103      32.915  -7.098  -1.379  1.00 98.97           C  
ATOM    774  OG1 THR J 103      33.187  -7.999  -0.319  1.00 98.80           O  
ATOM    775  CG2 THR J 103      34.159  -7.061  -2.266  1.00 98.82           C  
ATOM    776  N   LEU J 104      31.327  -5.682   1.298  1.00 98.96           N  
ATOM    777  CA  LEU J 104      30.289  -6.002   2.285  1.00 98.97           C  
ATOM    778  C   LEU J 104      29.817  -7.463   2.230  1.00 98.99           C  
ATOM    779  O   LEU J 104      28.733  -7.797   2.700  1.00 98.94           O  
ATOM    780  CB  LEU J 104      29.150  -4.967   2.249  1.00 98.74           C  
ATOM    781  CG  LEU J 104      29.595  -3.518   2.523  1.00 97.10           C  
ATOM    782  CD1 LEU J 104      28.377  -2.600   2.530  1.00 92.86           C  
ATOM    783  CD2 LEU J 104      30.288  -3.362   3.878  1.00 93.06           C  
ATOM    784  N   ASN J 105      30.645  -8.367   1.700  1.00 98.99           N  
ATOM    785  CA  ASN J 105      30.364  -9.790   1.809  1.00 99.00           C  
ATOM    786  C   ASN J 105      30.512 -10.239   3.273  1.00 99.00           C  
ATOM    787  O   ASN J 105      31.474  -9.860   3.944  1.00 98.99           O  
ATOM    788  CB  ASN J 105      31.262 -10.595   0.865  1.00 98.99           C  
ATOM    789  CG  ASN J 105      30.808 -12.043   0.734  1.00 98.98           C  
ATOM    790  OD1 ASN J 105      29.639 -12.373   0.832  1.00 97.19           O  
ATOM    791  ND2 ASN J 105      31.719 -12.955   0.504  1.00 97.05           N  
ATOM    792  N   ASN J 106      29.582 -11.048   3.745  1.00 99.00           N  
ATOM    793  CA  ASN J 106      29.452 -11.465   5.143  1.00 99.00           C  
ATOM    794  C   ASN J 106      29.240 -10.285   6.109  1.00 99.00           C  
ATOM    795  O   ASN J 106      29.818 -10.258   7.198  1.00 98.99           O  
ATOM    796  CB  ASN J 106      30.622 -12.377   5.556  1.00 99.00           C  
ATOM    797  CG  ASN J 106      30.921 -13.471   4.546  1.00 98.99           C  
ATOM    798  OD1 ASN J 106      30.161 -14.408   4.349  1.00 95.63           O  
ATOM    799  ND2 ASN J 106      32.039 -13.376   3.869  1.00 96.16           N  
ATOM    800  N   ASP J 107      28.422  -9.318   5.716  1.00 99.00           N  
ATOM    801  CA  ASP J 107      28.089  -8.151   6.540  1.00 99.00           C  
ATOM    802  C   ASP J 107      27.116  -8.523   7.665  1.00 99.00           C  
ATOM    803  O   ASP J 107      25.910  -8.271   7.606  1.00 99.00           O  
ATOM    804  CB  ASP J 107      27.565  -7.015   5.653  1.00 99.00           C  
ATOM    805  CG  ASP J 107      27.444  -5.701   6.412  1.00 99.00           C  
ATOM    806  OD1 ASP J 107      28.095  -5.559   7.477  1.00 98.98           O  
ATOM    807  OD2 ASP J 107      26.722  -4.810   5.926  1.00 98.98           O  
ATOM    808  N   ILE J 108      27.649  -9.187   8.677  1.00 99.00           N  
ATOM    809  CA  ILE J 108      26.912  -9.638   9.858  1.00 99.00           C  
ATOM    810  C   ILE J 108      27.805  -9.581  11.097  1.00 99.00           C  
ATOM    811  O   ILE J 108      28.989  -9.919  11.059  1.00 99.00           O  
ATOM    812  CB  ILE J 108      26.278 -11.030   9.624  1.00 99.00           C  
ATOM    813  CG1 ILE J 108      25.358 -11.426  10.792  1.00 98.96           C  
ATOM    814  CG2 ILE J 108      27.340 -12.116   9.348  1.00 98.98           C  
ATOM    815  CD1 ILE J 108      24.511 -12.678  10.526  1.00 98.89           C  
ATOM    816  N   MET J 109      27.208  -9.168  12.205  1.00 99.00           N  
ATOM    817  CA  MET J 109      27.854  -9.073  13.508  1.00 98.99           C  
ATOM    818  C   MET J 109      26.903  -9.565  14.591  1.00 98.99           C  
ATOM    819  O   MET J 109      25.699  -9.308  14.542  1.00 98.96           O  
ATOM    820  CB  MET J 109      28.282  -7.619  13.747  1.00 98.83           C  
ATOM    821  CG  MET J 109      28.838  -7.360  15.146  1.00 96.37           C  
ATOM    822  SD  MET J 109      29.473  -5.684  15.412  1.00 98.18           S  
ATOM    823  CE  MET J 109      27.989  -4.685  15.185  1.00 96.29           C  
ATOM    824  N   LEU J 110      27.445 -10.226  15.609  1.00 99.00           N  
ATOM    825  CA  LEU J 110      26.735 -10.568  16.837  1.00 99.00           C  
ATOM    826  C   LEU J 110      27.204  -9.674  17.980  1.00 99.00           C  
ATOM    827  O   LEU J 110      28.401  -9.495  18.191  1.00 98.97           O  
ATOM    828  CB  LEU J 110      26.949 -12.051  17.174  1.00 98.99           C  
ATOM    829  CG  LEU J 110      26.234 -13.013  16.211  1.00 98.87           C  
ATOM    830  CD1 LEU J 110      26.703 -14.439  16.478  1.00 98.80           C  
ATOM    831  CD2 LEU J 110      24.716 -12.977  16.398  1.00 98.72           C  
ATOM    832  N   ILE J 111      26.257  -9.159  18.748  1.00 99.00           N  
ATOM    833  CA  ILE J 111      26.509  -8.349  19.940  1.00 99.00           C  
ATOM    834  C   ILE J 111      25.937  -9.087  21.142  1.00 99.00           C  
ATOM    835  O   ILE J 111      24.741  -9.375  21.188  1.00 99.00           O  
ATOM    836  CB  ILE J 111      25.905  -6.936  19.791  1.00 99.00           C  
ATOM    837  CG1 ILE J 111      26.442  -6.229  18.525  1.00 98.94           C  
ATOM    838  CG2 ILE J 111      26.196  -6.109  21.056  1.00 98.96           C  
ATOM    839  CD1 ILE J 111      25.767  -4.886  18.231  1.00 98.73           C  
ATOM    840  N   LYS J 112      26.784  -9.386  22.127  1.00 99.00           N  
ATOM    841  CA  LYS J 112      26.345  -9.899  23.428  1.00 99.00           C  
ATOM    842  C   LYS J 112      26.056  -8.730  24.362  1.00 98.99           C  
ATOM    843  O   LYS J 112      26.892  -7.836  24.505  1.00 98.95           O  
ATOM    844  CB  LYS J 112      27.393 -10.843  24.021  1.00 98.99           C  
ATOM    845  CG  LYS J 112      26.826 -11.634  25.214  1.00 98.90           C  
ATOM    846  CD  LYS J 112      27.844 -12.644  25.746  1.00 98.69           C  
ATOM    847  CE  LYS J 112      27.218 -13.525  26.821  1.00 97.71           C  
ATOM    848  NZ  LYS J 112      28.100 -14.664  27.171  1.00 96.02           N  
ATOM    849  N   LEU J 113      24.908  -8.769  25.015  1.00 99.00           N  
ATOM    850  CA  LEU J 113      24.536  -7.805  26.043  1.00 99.00           C  
ATOM    851  C   LEU J 113      25.273  -8.117  27.349  1.00 98.99           C  
ATOM    852  O   LEU J 113      25.471  -9.281  27.702  1.00 98.96           O  
ATOM    853  CB  LEU J 113      23.009  -7.812  26.235  1.00 98.99           C  
ATOM    854  CG  LEU J 113      22.178  -7.554  24.960  1.00 98.84           C  
ATOM    855  CD1 LEU J 113      20.693  -7.496  25.319  1.00 98.67           C  
ATOM    856  CD2 LEU J 113      22.564  -6.245  24.274  1.00 98.54           C  
ATOM    857  N   LYS J 114      25.662  -7.080  28.090  1.00 98.99           N  
ATOM    858  CA  LYS J 114      26.338  -7.221  29.391  1.00 98.98           C  
ATOM    859  C   LYS J 114      25.441  -7.896  30.436  1.00 98.96           C  
ATOM    860  O   LYS J 114      25.937  -8.612  31.306  1.00 98.60           O  
ATOM    861  CB  LYS J 114      26.810  -5.835  29.854  1.00 98.90           C  
ATOM    862  CG  LYS J 114      27.682  -5.903  31.111  1.00 94.80           C  
ATOM    863  CD  LYS J 114      28.234  -4.523  31.476  0.99 90.42           C  
ATOM    864  CE  LYS J 114      29.087  -4.614  32.737  0.99 84.16           C  
ATOM    865  NZ  LYS J 114      29.646  -3.294  33.128  0.99 74.40           N  
ATOM    866  N   SER J 115      24.143  -7.678  30.337  1.00 98.99           N  
ATOM    867  CA  SER J 115      23.112  -8.361  31.122  1.00 98.98           C  
ATOM    868  C   SER J 115      21.954  -8.742  30.207  1.00 98.99           C  
ATOM    869  O   SER J 115      21.760  -8.118  29.165  1.00 98.96           O  
ATOM    870  CB  SER J 115      22.626  -7.467  32.270  1.00 98.87           C  
ATOM    871  OG  SER J 115      22.176  -6.218  31.790  1.00 93.10           O  
ATOM    872  N   ALA J 116      21.192  -9.767  30.585  1.00 98.99           N  
ATOM    873  CA  ALA J 116      20.039 -10.193  29.801  1.00 98.99           C  
ATOM    874  C   ALA J 116      18.953  -9.108  29.802  1.00 98.99           C  
ATOM    875  O   ALA J 116      18.657  -8.525  30.846  1.00 98.97           O  
ATOM    876  CB  ALA J 116      19.519 -11.527  30.353  1.00 98.94           C  
ATOM    877  N   ALA J 117      18.355  -8.868  28.643  1.00 98.99           N  
ATOM    878  CA  ALA J 117      17.168  -8.035  28.534  1.00 98.99           C  
ATOM    879  C   ALA J 117      15.972  -8.711  29.222  1.00 99.00           C  
ATOM    880  O   ALA J 117      15.817  -9.937  29.160  1.00 98.98           O  
ATOM    881  CB  ALA J 117      16.879  -7.757  27.054  1.00 98.97           C  
ATOM    882  N   SER J 118      15.117  -7.907  29.850  1.00 98.99           N  
ATOM    883  CA  SER J 118      13.825  -8.367  30.362  1.00 98.99           C  
ATOM    884  C   SER J 118      12.839  -8.445  29.203  1.00 98.99           C  
ATOM    885  O   SER J 118      12.400  -7.417  28.688  1.00 98.91           O  
ATOM    886  CB  SER J 118      13.309  -7.422  31.449  1.00 98.92           C  
ATOM    887  OG  SER J 118      14.210  -7.413  32.544  1.00 87.59           O  
ATOM    888  N   LEU J 119      12.501  -9.660  28.787  1.00 98.99           N  
ATOM    889  CA  LEU J 119      11.572  -9.870  27.679  1.00 98.99           C  
ATOM    890  C   LEU J 119      10.126  -9.646  28.133  1.00 98.98           C  
ATOM    891  O   LEU J 119       9.705 -10.135  29.184  1.00 98.83           O  
ATOM    892  CB  LEU J 119      11.762 -11.268  27.058  1.00 98.96           C  
ATOM    893  CG  LEU J 119      13.187 -11.572  26.547  1.00 98.70           C  
ATOM    894  CD1 LEU J 119      13.193 -12.935  25.852  1.00 98.26           C  
ATOM    895  CD2 LEU J 119      13.702 -10.528  25.557  1.00 97.92           C  
ATOM    896  N   ASN J 120       9.378  -8.916  27.319  1.00 98.93           N  
ATOM    897  CA  ASN J 120       7.972  -8.586  27.532  1.00 98.90           C  
ATOM    898  C   ASN J 120       7.292  -8.327  26.171  1.00 98.91           C  
ATOM    899  O   ASN J 120       7.865  -8.627  25.123  1.00 98.76           O  
ATOM    900  CB  ASN J 120       7.891  -7.399  28.521  1.00 98.76           C  
ATOM    901  CG  ASN J 120       8.555  -6.134  27.998  1.00 98.45           C  
ATOM    902  OD1 ASN J 120       8.148  -5.585  26.995  1.00 96.05           O  
ATOM    903  ND2 ASN J 120       9.579  -5.643  28.657  1.00 94.60           N  
ATOM    904  N   SER J 121       6.071  -7.791  26.169  1.00 98.90           N  
ATOM    905  CA  SER J 121       5.352  -7.523  24.907  1.00 98.85           C  
ATOM    906  C   SER J 121       6.006  -6.450  24.027  1.00 98.91           C  
ATOM    907  O   SER J 121       5.765  -6.437  22.820  1.00 98.74           O  
ATOM    908  CB  SER J 121       3.902  -7.123  25.206  1.00 98.53           C  
ATOM    909  OG  SER J 121       3.857  -6.004  26.077  1.00 96.00           O  
ATOM    910  N   ARG J 122       6.826  -5.566  24.611  1.00 98.93           N  
ATOM    911  CA  ARG J 122       7.487  -4.448  23.910  1.00 98.92           C  
ATOM    912  C   ARG J 122       8.964  -4.718  23.613  1.00 98.94           C  
ATOM    913  O   ARG J 122       9.564  -4.011  22.806  1.00 98.74           O  
ATOM    914  CB  ARG J 122       7.334  -3.163  24.738  1.00 98.61           C  
ATOM    915  CG  ARG J 122       5.869  -2.806  25.030  1.00 95.14           C  
ATOM    916  CD  ARG J 122       5.806  -1.517  25.844  0.99 89.35           C  
ATOM    917  NE  ARG J 122       4.423  -1.121  26.162  0.99 81.00           N  
ATOM    918  CZ  ARG J 122       3.784  -1.310  27.308  0.99 73.41           C  
ATOM    919  NH1 ARG J 122       4.334  -1.945  28.312  0.99 69.64           N  
ATOM    920  NH2 ARG J 122       2.571  -0.843  27.466  0.99 67.80           N  
ATOM    921  N   VAL J 123       9.536  -5.732  24.250  1.00 98.99           N  
ATOM    922  CA  VAL J 123      10.916  -6.189  24.043  1.00 98.99           C  
ATOM    923  C   VAL J 123      10.883  -7.703  23.889  1.00 98.99           C  
ATOM    924  O   VAL J 123      10.777  -8.447  24.866  1.00 98.97           O  
ATOM    925  CB  VAL J 123      11.846  -5.758  25.194  1.00 98.99           C  
ATOM    926  CG1 VAL J 123      13.272  -6.276  24.971  1.00 98.95           C  
ATOM    927  CG2 VAL J 123      11.909  -4.234  25.333  1.00 98.97           C  
ATOM    928  N   ALA J 124      10.962  -8.169  22.650  1.00 99.00           N  
ATOM    929  CA  ALA J 124      10.844  -9.579  22.306  1.00 99.00           C  
ATOM    930  C   ALA J 124      11.879  -9.980  21.254  1.00 99.00           C  
ATOM    931  O   ALA J 124      12.283  -9.177  20.419  1.00 98.98           O  
ATOM    932  CB  ALA J 124       9.409  -9.857  21.829  1.00 98.97           C  
ATOM    933  N   SER J 125      12.300 -11.235  21.284  1.00 99.00           N  
ATOM    934  CA  SER J 125      13.229 -11.751  20.276  1.00 99.00           C  
ATOM    935  C   SER J 125      12.517 -12.121  18.974  1.00 99.00           C  
ATOM    936  O   SER J 125      11.375 -12.581  18.986  1.00 98.97           O  
ATOM    937  CB  SER J 125      14.015 -12.942  20.829  1.00 98.97           C  
ATOM    938  OG  SER J 125      13.153 -13.985  21.234  1.00 97.40           O  
ATOM    939  N   ILE J 126      13.232 -11.995  17.864  1.00 99.00           N  
ATOM    940  CA  ILE J 126      12.802 -12.509  16.557  1.00 99.00           C  
ATOM    941  C   ILE J 126      13.443 -13.874  16.281  1.00 99.00           C  
ATOM    942  O   ILE J 126      14.618 -14.113  16.572  1.00 98.99           O  
ATOM    943  CB  ILE J 126      13.056 -11.472  15.439  1.00 98.99           C  
ATOM    944  CG1 ILE J 126      12.433 -11.883  14.094  1.00 98.91           C  
ATOM    945  CG2 ILE J 126      14.552 -11.176  15.224  1.00 98.94           C  
ATOM    946  CD1 ILE J 126      10.913 -12.058  14.131  1.00 98.85           C  
ATOM    947  N   SER J 127      12.676 -14.783  15.701  1.00 98.99           N  
ATOM    948  CA  SER J 127      13.172 -16.113  15.345  1.00 98.99           C  
ATOM    949  C   SER J 127      14.133 -16.063  14.155  1.00 99.00           C  
ATOM    950  O   SER J 127      13.873 -15.385  13.155  1.00 98.99           O  
ATOM    951  CB  SER J 127      12.009 -17.048  15.011  1.00 98.96           C  
ATOM    952  OG  SER J 127      11.173 -17.245  16.134  1.00 96.86           O  
ATOM    953  N   LEU J 128      15.194 -16.855  14.226  1.00 99.00           N  
ATOM    954  CA  LEU J 128      16.047 -17.132  13.068  1.00 99.00           C  
ATOM    955  C   LEU J 128      15.302 -18.005  12.042  1.00 99.00           C  
ATOM    956  O   LEU J 128      14.434 -18.796  12.420  1.00 98.98           O  
ATOM    957  CB  LEU J 128      17.354 -17.802  13.525  1.00 98.99           C  
ATOM    958  CG  LEU J 128      18.252 -16.922  14.413  1.00 98.92           C  
ATOM    959  CD1 LEU J 128      19.474 -17.732  14.849  1.00 98.90           C  
ATOM    960  CD2 LEU J 128      18.739 -15.666  13.690  1.00 98.84           C  
ATOM    961  N   PRO J 129      15.637 -17.887  10.750  1.00 98.99           N  
ATOM    962  CA  PRO J 129      15.011 -18.698   9.720  1.00 98.99           C  
ATOM    963  C   PRO J 129      15.477 -20.159   9.786  1.00 98.99           C  
ATOM    964  O   PRO J 129      16.610 -20.459  10.165  1.00 98.96           O  
ATOM    965  CB  PRO J 129      15.399 -18.026   8.400  1.00 98.91           C  
ATOM    966  CG  PRO J 129      16.762 -17.406   8.699  1.00 97.83           C  
ATOM    967  CD  PRO J 129      16.644 -16.991  10.158  1.00 98.97           C  
ATOM    968  N   THR J 130      14.606 -21.065   9.378  1.00 98.96           N  
ATOM    969  CA  THR J 130      14.930 -22.490   9.171  1.00 98.93           C  
ATOM    970  C   THR J 130      15.211 -22.807   7.699  1.00 98.91           C  
ATOM    971  O   THR J 130      15.806 -23.834   7.388  1.00 98.56           O  
ATOM    972  CB  THR J 130      13.793 -23.383   9.681  1.00 98.78           C  
ATOM    973  OG1 THR J 130      12.560 -22.956   9.131  1.00 97.27           O  
ATOM    974  CG2 THR J 130      13.655 -23.308  11.197  1.00 96.42           C  
ATOM    975  N   SER J 131      14.810 -21.911   6.796  1.00 98.97           N  
ATOM    976  CA  SER J 131      15.090 -21.969   5.362  1.00 98.97           C  
ATOM    977  C   SER J 131      15.225 -20.551   4.805  1.00 98.98           C  
ATOM    978  O   SER J 131      14.788 -19.584   5.434  1.00 98.95           O  
ATOM    979  CB  SER J 131      13.989 -22.741   4.629  1.00 98.88           C  
ATOM    980  OG  SER J 131      12.728 -22.139   4.839  1.00 95.65           O  
ATOM    981  N   CYS J 132      15.839 -20.407   3.643  1.00 98.99           N  
ATOM    982  CA  CYS J 132      15.911 -19.126   2.951  1.00 98.99           C  
ATOM    983  C   CYS J 132      14.539 -18.760   2.372  1.00 98.98           C  
ATOM    984  O   CYS J 132      13.797 -19.638   1.929  1.00 98.80           O  
ATOM    985  CB  CYS J 132      16.991 -19.184   1.866  1.00 98.96           C  
ATOM    986  SG  CYS J 132      18.651 -19.575   2.498  1.00 98.85           S  
ATOM    987  N   ALA J 133      14.219 -17.472   2.359  1.00 98.96           N  
ATOM    988  CA  ALA J 133      12.997 -16.976   1.735  1.00 98.95           C  
ATOM    989  C   ALA J 133      13.143 -16.908   0.206  1.00 98.94           C  
ATOM    990  O   ALA J 133      14.230 -16.661  -0.316  1.00 98.78           O  
ATOM    991  CB  ALA J 133      12.642 -15.612   2.339  1.00 98.84           C  
ATOM    992  N   SER J 134      12.042 -17.095  -0.495  1.00 98.94           N  
ATOM    993  CA  SER J 134      11.987 -17.027  -1.959  1.00 98.92           C  
ATOM    994  C   SER J 134      11.734 -15.600  -2.449  1.00 98.95           C  
ATOM    995  O   SER J 134      11.185 -14.769  -1.720  1.00 98.84           O  
ATOM    996  CB  SER J 134      10.903 -17.973  -2.482  1.00 98.51           C  
ATOM    997  OG  SER J 134      11.165 -19.299  -2.057  1.00 88.02           O  
ATOM    998  N   ALA J 135      12.096 -15.327  -3.701  1.00 98.95           N  
ATOM    999  CA  ALA J 135      11.706 -14.093  -4.375  1.00 98.95           C  
ATOM   1000  C   ALA J 135      10.176 -13.910  -4.349  1.00 98.95           C  
ATOM   1001  O   ALA J 135       9.423 -14.883  -4.421  1.00 98.76           O  
ATOM   1002  CB  ALA J 135      12.250 -14.109  -5.810  1.00 98.79           C  
ATOM   1003  N   GLY J 136       9.741 -12.663  -4.218  1.00 98.96           N  
ATOM   1004  CA  GLY J 136       8.334 -12.302  -4.056  1.00 98.96           C  
ATOM   1005  C   GLY J 136       7.817 -12.358  -2.615  1.00 98.96           C  
ATOM   1006  O   GLY J 136       6.751 -11.805  -2.340  1.00 98.78           O  
ATOM   1007  N   THR J 137       8.562 -12.960  -1.680  1.00 98.98           N  
ATOM   1008  CA  THR J 137       8.171 -12.972  -0.260  1.00 98.98           C  
ATOM   1009  C   THR J 137       8.104 -11.545   0.282  1.00 98.99           C  
ATOM   1010  O   THR J 137       9.068 -10.790   0.164  1.00 98.97           O  
ATOM   1011  CB  THR J 137       9.152 -13.805   0.586  1.00 98.94           C  
ATOM   1012  OG1 THR J 137       9.215 -15.127   0.099  1.00 98.39           O  
ATOM   1013  CG2 THR J 137       8.720 -13.916   2.048  1.00 98.47           C  
ATOM   1014  N   GLN J 138       6.980 -11.187   0.893  1.00 98.98           N  
ATOM   1015  CA  GLN J 138       6.799  -9.883   1.520  1.00 98.96           C  
ATOM   1016  C   GLN J 138       7.482  -9.849   2.887  1.00 98.97           C  
ATOM   1017  O   GLN J 138       7.324 -10.771   3.696  1.00 98.84           O  
ATOM   1018  CB  GLN J 138       5.302  -9.549   1.649  1.00 98.73           C  
ATOM   1019  CG  GLN J 138       4.639  -9.260   0.295  1.00 88.33           C  
ATOM   1020  CD  GLN J 138       5.145  -7.973  -0.377  0.99 81.52           C  
ATOM   1021  OE1 GLN J 138       5.645  -7.061   0.256  0.99 73.92           O  
ATOM   1022  NE2 GLN J 138       5.002  -7.866  -1.671  0.99 68.82           N  
ATOM   1023  N   CYS J 139       8.210  -8.772   3.152  1.00 99.00           N  
ATOM   1024  CA  CYS J 139       8.972  -8.577   4.372  1.00 99.00           C  
ATOM   1025  C   CYS J 139       8.670  -7.215   4.996  1.00 99.00           C  
ATOM   1026  O   CYS J 139       8.206  -6.294   4.315  1.00 98.98           O  
ATOM   1027  CB  CYS J 139      10.464  -8.750   4.065  1.00 98.99           C  
ATOM   1028  SG  CYS J 139      10.868 -10.318   3.246  1.00 98.96           S  
ATOM   1029  N   LEU J 140       8.954  -7.087   6.286  1.00 99.00           N  
ATOM   1030  CA  LEU J 140       8.949  -5.829   7.017  1.00 99.00           C  
ATOM   1031  C   LEU J 140      10.394  -5.405   7.279  1.00 99.00           C  
ATOM   1032  O   LEU J 140      11.138  -6.129   7.939  1.00 98.99           O  
ATOM   1033  CB  LEU J 140       8.160  -6.001   8.323  1.00 98.99           C  
ATOM   1034  CG  LEU J 140       8.011  -4.702   9.133  1.00 98.94           C  
ATOM   1035  CD1 LEU J 140       7.086  -3.711   8.422  1.00 98.85           C  
ATOM   1036  CD2 LEU J 140       7.423  -5.007  10.502  1.00 98.75           C  
ATOM   1037  N   ILE J 141      10.748  -4.226   6.790  1.00 99.00           N  
ATOM   1038  CA  ILE J 141      12.022  -3.550   7.037  1.00 99.00           C  
ATOM   1039  C   ILE J 141      11.728  -2.371   7.958  1.00 99.00           C  
ATOM   1040  O   ILE J 141      10.705  -1.705   7.792  1.00 98.99           O  
ATOM   1041  CB  ILE J 141      12.684  -3.108   5.714  1.00 98.99           C  
ATOM   1042  CG1 ILE J 141      12.699  -4.269   4.687  1.00 98.89           C  
ATOM   1043  CG2 ILE J 141      14.099  -2.573   5.991  1.00 98.89           C  
ATOM   1044  CD1 ILE J 141      13.305  -3.920   3.330  1.00 98.61           C  
ATOM   1045  N   SER J 142      12.589  -2.116   8.935  1.00 99.00           N  
ATOM   1046  CA  SER J 142      12.368  -1.039   9.904  1.00 99.00           C  
ATOM   1047  C   SER J 142      13.672  -0.391  10.357  1.00 99.00           C  
ATOM   1048  O   SER J 142      14.725  -1.034  10.355  1.00 98.99           O  
ATOM   1049  CB  SER J 142      11.566  -1.560  11.109  1.00 98.99           C  
ATOM   1050  OG  SER J 142      12.107  -2.763  11.626  1.00 98.98           O  
ATOM   1051  N   GLY J 143      13.597   0.877  10.748  1.00 99.00           N  
ATOM   1052  CA  GLY J 143      14.750   1.614  11.251  1.00 99.00           C  
ATOM   1053  C   GLY J 143      14.485   3.100  11.502  1.00 99.00           C  
ATOM   1054  O   GLY J 143      13.427   3.631  11.171  1.00 98.99           O  
ATOM   1055  N   TRP J 144      15.496   3.761  12.082  1.00 99.00           N  
ATOM   1056  CA  TRP J 144      15.531   5.211  12.323  1.00 99.00           C  
ATOM   1057  C   TRP J 144      16.479   5.918  11.346  1.00 98.99           C  
ATOM   1058  O   TRP J 144      17.099   6.937  11.674  1.00 98.97           O  
ATOM   1059  CB  TRP J 144      15.919   5.487  13.781  1.00 99.00           C  
ATOM   1060  CG  TRP J 144      14.943   4.997  14.808  1.00 99.00           C  
ATOM   1061  CD1 TRP J 144      13.870   5.683  15.274  1.00 98.99           C  
ATOM   1062  CD2 TRP J 144      14.969   3.729  15.531  1.00 99.00           C  
ATOM   1063  NE1 TRP J 144      13.235   4.937  16.262  1.00 98.99           N  
ATOM   1064  CE2 TRP J 144      13.884   3.737  16.446  1.00 98.99           C  
ATOM   1065  CE3 TRP J 144      15.814   2.599  15.506  1.00 98.98           C  
ATOM   1066  CZ2 TRP J 144      13.649   2.662  17.338  1.00 98.99           C  
ATOM   1067  CZ3 TRP J 144      15.570   1.522  16.391  1.00 98.99           C  
ATOM   1068  CH2 TRP J 144      14.500   1.562  17.296  1.00 98.98           C  
ATOM   1069  N   GLY J 145      16.642   5.344  10.161  1.00 98.99           N  
ATOM   1070  CA  GLY J 145      17.510   5.887   9.125  1.00 98.99           C  
ATOM   1071  C   GLY J 145      16.913   7.089   8.400  1.00 98.99           C  
ATOM   1072  O   GLY J 145      15.768   7.483   8.620  1.00 98.95           O  
ATOM   1073  N   ASN J 146      17.719   7.660   7.514  1.00 98.98           N  
ATOM   1074  CA  ASN J 146      17.298   8.792   6.697  1.00 98.98           C  
ATOM   1075  C   ASN J 146      16.011   8.478   5.920  1.00 98.98           C  
ATOM   1076  O   ASN J 146      15.869   7.409   5.326  1.00 98.95           O  
ATOM   1077  CB  ASN J 146      18.453   9.189   5.764  1.00 98.94           C  
ATOM   1078  CG  ASN J 146      18.177  10.442   4.941  1.00 98.89           C  
ATOM   1079  OD1 ASN J 146      17.289  11.233   5.217  1.00 97.26           O  
ATOM   1080  ND2 ASN J 146      18.940  10.662   3.904  1.00 97.03           N  
ATOM   1081  N   THR J 147      15.104   9.438   5.899  1.00 98.98           N  
ATOM   1082  CA  THR J 147      13.781   9.313   5.265  1.00 98.98           C  
ATOM   1083  C   THR J 147      13.684  10.011   3.912  1.00 98.97           C  
ATOM   1084  O   THR J 147      12.655   9.931   3.240  1.00 98.90           O  
ATOM   1085  CB  THR J 147      12.708   9.854   6.197  1.00 98.95           C  
ATOM   1086  OG1 THR J 147      12.956  11.222   6.425  1.00 98.71           O  
ATOM   1087  CG2 THR J 147      12.709   9.097   7.518  1.00 98.71           C  
ATOM   1088  N   LYS J 148      14.766  10.676   3.487  1.00 98.94           N  
ATOM   1089  CA  LYS J 148      14.825  11.402   2.216  1.00 98.92           C  
ATOM   1090  C   LYS J 148      15.732  10.680   1.221  1.00 98.92           C  
ATOM   1091  O   LYS J 148      16.871  10.344   1.528  1.00 98.71           O  
ATOM   1092  CB  LYS J 148      15.297  12.844   2.462  1.00 98.76           C  
ATOM   1093  CG  LYS J 148      14.452  13.653   3.470  0.99 97.39           C  
ATOM   1094  CD  LYS J 148      13.006  13.930   3.031  0.99 92.98           C  
ATOM   1095  CE  LYS J 148      12.349  14.833   4.095  0.99 86.22           C  
ATOM   1096  NZ  LYS J 148      10.946  15.208   3.798  0.98 76.28           N  
ATOM   1097  N   SER J 149      15.244  10.478   0.004  1.00 98.76           N  
ATOM   1098  CA  SER J 149      16.068   9.976  -1.109  1.00 98.68           C  
ATOM   1099  C   SER J 149      17.048  11.027  -1.639  1.00 98.75           C  
ATOM   1100  O   SER J 149      18.082  10.688  -2.220  1.00 98.10           O  
ATOM   1101  CB  SER J 149      15.172   9.491  -2.248  1.00 97.46           C  
ATOM   1102  OG  SER J 149      14.328  10.541  -2.686  1.00 90.48           O  
ATOM   1103  N   SER J 150      16.729  12.299  -1.432  1.00 98.64           N  
ATOM   1104  CA  SER J 150      17.585  13.454  -1.685  1.00 98.44           C  
ATOM   1105  C   SER J 150      17.555  14.362  -0.455  1.00 98.16           C  
ATOM   1106  O   SER J 150      16.474  14.697   0.041  1.00 94.61           O  
ATOM   1107  CB  SER J 150      17.106  14.205  -2.929  1.00 97.57           C  
ATOM   1108  OG  SER J 150      17.963  15.294  -3.204  1.00 88.64           O  
ATOM   1109  N   GLY J 151      18.720  14.732   0.047  1.00 98.52           N  
ATOM   1110  CA  GLY J 151      18.856  15.442   1.315  1.00 98.54           C  
ATOM   1111  C   GLY J 151      18.839  14.504   2.524  1.00 98.74           C  
ATOM   1112  O   GLY J 151      19.057  13.298   2.399  1.00 98.36           O  
ATOM   1113  N   THR J 152      18.629  15.073   3.709  1.00 98.73           N  
ATOM   1114  CA  THR J 152      18.769  14.367   4.983  1.00 98.65           C  
ATOM   1115  C   THR J 152      17.672  14.804   5.946  1.00 98.74           C  
ATOM   1116  O   THR J 152      17.543  15.990   6.235  1.00 98.15           O  
ATOM   1117  CB  THR J 152      20.153  14.634   5.603  1.00 97.48           C  
ATOM   1118  OG1 THR J 152      21.178  14.302   4.687  1.00 87.51           O  
ATOM   1119  CG2 THR J 152      20.408  13.797   6.848  1.00 86.26           C  
ATOM   1120  N   SER J 153      16.922  13.830   6.450  1.00 98.84           N  
ATOM   1121  CA  SER J 153      15.986  13.987   7.559  1.00 98.87           C  
ATOM   1122  C   SER J 153      15.964  12.674   8.339  1.00 98.92           C  
ATOM   1123  O   SER J 153      15.684  11.626   7.757  1.00 98.83           O  
ATOM   1124  CB  SER J 153      14.583  14.332   7.051  1.00 98.68           C  
ATOM   1125  OG  SER J 153      13.705  14.524   8.137  1.00 96.95           O  
ATOM   1126  N   TYR J 154      16.331  12.712   9.613  1.00 98.91           N  
ATOM   1127  CA  TYR J 154      16.311  11.534  10.479  1.00 98.91           C  
ATOM   1128  C   TYR J 154      15.078  11.598  11.375  1.00 98.93           C  
ATOM   1129  O   TYR J 154      14.835  12.651  11.959  1.00 98.81           O  
ATOM   1130  CB  TYR J 154      17.603  11.441  11.298  1.00 98.76           C  
ATOM   1131  CG  TYR J 154      18.794  11.013  10.465  1.00 98.31           C  
ATOM   1132  CD1 TYR J 154      18.996   9.654  10.178  1.00 96.30           C  
ATOM   1133  CD2 TYR J 154      19.694  11.969   9.954  1.00 96.39           C  
ATOM   1134  CE1 TYR J 154      20.080   9.240   9.393  1.00 95.25           C  
ATOM   1135  CE2 TYR J 154      20.782  11.567   9.164  1.00 95.24           C  
ATOM   1136  CZ  TYR J 154      20.971  10.202   8.890  1.00 95.68           C  
ATOM   1137  OH  TYR J 154      22.040   9.801   8.111  1.00 93.00           O  
ATOM   1138  N   PRO J 155      14.301  10.513  11.481  1.00 98.97           N  
ATOM   1139  CA  PRO J 155      13.085  10.502  12.276  1.00 98.97           C  
ATOM   1140  C   PRO J 155      13.396  10.312  13.765  1.00 98.98           C  
ATOM   1141  O   PRO J 155      14.359   9.630  14.133  1.00 98.94           O  
ATOM   1142  CB  PRO J 155      12.269   9.335  11.722  1.00 98.93           C  
ATOM   1143  CG  PRO J 155      13.344   8.333  11.312  1.00 98.82           C  
ATOM   1144  CD  PRO J 155      14.488   9.220  10.827  1.00 98.97           C  
ATOM   1145  N   ASP J 156      12.517  10.822  14.616  1.00 98.96           N  
ATOM   1146  CA  ASP J 156      12.535  10.522  16.049  1.00 98.96           C  
ATOM   1147  C   ASP J 156      11.985   9.118  16.326  1.00 98.98           C  
ATOM   1148  O   ASP J 156      12.544   8.363  17.125  1.00 98.95           O  
ATOM   1149  CB  ASP J 156      11.700  11.571  16.799  1.00 98.74           C  
ATOM   1150  CG  ASP J 156      12.324  12.965  16.791  1.00 96.32           C  
ATOM   1151  OD1 ASP J 156      13.574  13.047  16.829  1.00 92.76           O  
ATOM   1152  OD2 ASP J 156      11.554  13.945  16.782  1.00 92.05           O  
ATOM   1153  N   VAL J 157      10.905   8.735  15.646  1.00 98.99           N  
ATOM   1154  CA  VAL J 157      10.169   7.482  15.859  1.00 98.99           C  
ATOM   1155  C   VAL J 157      10.485   6.433  14.796  1.00 98.99           C  
ATOM   1156  O   VAL J 157      10.819   6.749  13.652  1.00 98.99           O  
ATOM   1157  CB  VAL J 157       8.647   7.708  15.976  1.00 98.98           C  
ATOM   1158  CG1 VAL J 157       8.309   8.644  17.145  1.00 98.88           C  
ATOM   1159  CG2 VAL J 157       8.024   8.262  14.689  1.00 98.87           C  
ATOM   1160  N   LEU J 158      10.335   5.165  15.154  1.00 98.99           N  
ATOM   1161  CA  LEU J 158      10.617   4.039  14.274  1.00 99.00           C  
ATOM   1162  C   LEU J 158       9.739   4.071  13.017  1.00 99.00           C  
ATOM   1163  O   LEU J 158       8.513   4.212  13.076  1.00 98.99           O  
ATOM   1164  CB  LEU J 158      10.457   2.721  15.057  1.00 99.00           C  
ATOM   1165  CG  LEU J 158      10.909   1.463  14.291  1.00 98.99           C  
ATOM   1166  CD1 LEU J 158      12.408   1.469  13.994  1.00 98.99           C  
ATOM   1167  CD2 LEU J 158      10.595   0.216  15.109  1.00 98.98           C  
ATOM   1168  N   LYS J 159      10.394   3.868  11.879  1.00 99.00           N  
ATOM   1169  CA  LYS J 159       9.746   3.774  10.570  1.00 99.00           C  
ATOM   1170  C   LYS J 159       9.763   2.349  10.044  1.00 99.00           C  
ATOM   1171  O   LYS J 159      10.689   1.577  10.282  1.00 98.99           O  
ATOM   1172  CB  LYS J 159      10.380   4.755   9.576  1.00 98.99           C  
ATOM   1173  CG  LYS J 159      10.335   6.220  10.035  1.00 98.92           C  
ATOM   1174  CD  LYS J 159       8.928   6.748  10.341  1.00 98.67           C  
ATOM   1175  CE  LYS J 159       9.035   8.198  10.809  1.00 97.85           C  
ATOM   1176  NZ  LYS J 159       7.728   8.861  10.991  1.00 96.76           N  
ATOM   1177  N   CYS J 160       8.722   2.007   9.300  1.00 98.99           N  
ATOM   1178  CA  CYS J 160       8.476   0.698   8.727  1.00 99.00           C  
ATOM   1179  C   CYS J 160       8.271   0.779   7.214  1.00 99.00           C  
ATOM   1180  O   CYS J 160       7.670   1.716   6.694  1.00 98.99           O  
ATOM   1181  CB  CYS J 160       7.243   0.093   9.400  1.00 98.99           C  
ATOM   1182  SG  CYS J 160       7.581  -0.737  10.971  1.00 98.99           S  
ATOM   1183  N   LEU J 161       8.704  -0.273   6.522  1.00 99.00           N  
ATOM   1184  CA  LEU J 161       8.456  -0.462   5.102  1.00 99.00           C  
ATOM   1185  C   LEU J 161       8.129  -1.927   4.826  1.00 99.00           C  
ATOM   1186  O   LEU J 161       8.892  -2.824   5.189  1.00 98.99           O  
ATOM   1187  CB  LEU J 161       9.695   0.002   4.317  1.00 98.99           C  
ATOM   1188  CG  LEU J 161       9.635  -0.259   2.806  1.00 98.91           C  
ATOM   1189  CD1 LEU J 161       8.519   0.545   2.139  1.00 98.83           C  
ATOM   1190  CD2 LEU J 161      10.961   0.115   2.162  1.00 98.78           C  
ATOM   1191  N   LYS J 162       7.023  -2.171   4.147  1.00 98.98           N  
ATOM   1192  CA  LYS J 162       6.736  -3.488   3.564  1.00 98.98           C  
ATOM   1193  C   LYS J 162       7.364  -3.556   2.179  1.00 98.95           C  
ATOM   1194  O   LYS J 162       7.071  -2.705   1.340  1.00 98.59           O  
ATOM   1195  CB  LYS J 162       5.231  -3.753   3.513  1.00 98.94           C  
ATOM   1196  CG  LYS J 162       4.643  -3.926   4.913  0.99 96.59           C  
ATOM   1197  CD  LYS J 162       3.137  -4.176   4.853  0.99 91.05           C  
ATOM   1198  CE  LYS J 162       2.582  -4.283   6.271  0.98 82.71           C  
ATOM   1199  NZ  LYS J 162       1.108  -4.447   6.293  0.97 71.76           N  
ATOM   1200  N   ALA J 163       8.215  -4.544   1.938  1.00 98.97           N  
ATOM   1201  CA  ALA J 163       8.925  -4.697   0.671  1.00 98.98           C  
ATOM   1202  C   ALA J 163       9.076  -6.172   0.285  1.00 98.99           C  
ATOM   1203  O   ALA J 163       9.309  -7.007   1.163  1.00 98.97           O  
ATOM   1204  CB  ALA J 163      10.290  -4.012   0.796  1.00 98.91           C  
ATOM   1205  N   PRO J 164       8.969  -6.511  -1.008  1.00 99.00           N  
ATOM   1206  CA  PRO J 164       9.214  -7.866  -1.479  1.00 99.00           C  
ATOM   1207  C   PRO J 164      10.711  -8.142  -1.644  1.00 99.00           C  
ATOM   1208  O   PRO J 164      11.478  -7.259  -2.041  1.00 98.99           O  
ATOM   1209  CB  PRO J 164       8.469  -7.966  -2.812  1.00 98.98           C  
ATOM   1210  CG  PRO J 164       8.567  -6.544  -3.366  1.00 98.87           C  
ATOM   1211  CD  PRO J 164       8.525  -5.666  -2.117  1.00 98.98           C  
ATOM   1212  N   ILE J 165      11.113  -9.390  -1.421  1.00 99.00           N  
ATOM   1213  CA  ILE J 165      12.400  -9.905  -1.896  1.00 99.00           C  
ATOM   1214  C   ILE J 165      12.358  -9.953  -3.425  1.00 99.00           C  
ATOM   1215  O   ILE J 165      11.416 -10.483  -4.019  1.00 98.98           O  
ATOM   1216  CB  ILE J 165      12.712 -11.290  -1.290  1.00 98.99           C  
ATOM   1217  CG1 ILE J 165      12.811 -11.181   0.251  1.00 98.90           C  
ATOM   1218  CG2 ILE J 165      14.019 -11.859  -1.884  1.00 98.91           C  
ATOM   1219  CD1 ILE J 165      13.077 -12.514   0.966  1.00 98.74           C  
ATOM   1220  N   LEU J 166      13.393  -9.412  -4.057  1.00 98.99           N  
ATOM   1221  CA  LEU J 166      13.531  -9.428  -5.510  1.00 98.99           C  
ATOM   1222  C   LEU J 166      14.219 -10.715  -5.978  1.00 98.99           C  
ATOM   1223  O   LEU J 166      14.912 -11.387  -5.212  1.00 98.93           O  
ATOM   1224  CB  LEU J 166      14.273  -8.163  -5.981  1.00 98.97           C  
ATOM   1225  CG  LEU J 166      13.591  -6.839  -5.585  1.00 98.78           C  
ATOM   1226  CD1 LEU J 166      14.387  -5.673  -6.150  1.00 98.45           C  
ATOM   1227  CD2 LEU J 166      12.157  -6.736  -6.112  1.00 98.37           C  
ATOM   1228  N   SER J 167      14.052 -11.055  -7.254  1.00 98.97           N  
ATOM   1229  CA  SER J 167      14.764 -12.185  -7.846  1.00 98.97           C  
ATOM   1230  C   SER J 167      16.277 -11.928  -7.877  1.00 98.98           C  
ATOM   1231  O   SER J 167      16.723 -10.791  -8.062  1.00 98.95           O  
ATOM   1232  CB  SER J 167      14.230 -12.503  -9.251  1.00 98.92           C  
ATOM   1233  OG  SER J 167      14.606 -11.508 -10.183  1.00 98.48           O  
ATOM   1234  N   ASP J 168      17.075 -12.986  -7.773  1.00 98.83           N  
ATOM   1235  CA  ASP J 168      18.533 -12.880  -7.895  1.00 98.74           C  
ATOM   1236  C   ASP J 168      18.961 -12.305  -9.252  1.00 98.87           C  
ATOM   1237  O   ASP J 168      19.937 -11.563  -9.323  1.00 98.59           O  
ATOM   1238  CB  ASP J 168      19.184 -14.261  -7.707  1.00 97.42           C  
ATOM   1239  CG  ASP J 168      19.310 -14.716  -6.255  1.00 84.03           C  
ATOM   1240  OD1 ASP J 168      18.897 -13.962  -5.343  1.00 73.84           O  
ATOM   1241  OD2 ASP J 168      19.851 -15.826  -6.062  1.00 74.52           O  
ATOM   1242  N   SER J 169      18.233 -12.608 -10.329  1.00 98.86           N  
ATOM   1243  CA  SER J 169      18.499 -12.047 -11.657  1.00 98.81           C  
ATOM   1244  C   SER J 169      18.300 -10.531 -11.683  1.00 98.90           C  
ATOM   1245  O   SER J 169      19.186  -9.815 -12.141  1.00 98.75           O  
ATOM   1246  CB  SER J 169      17.635 -12.724 -12.728  1.00 98.29           C  
ATOM   1247  OG  SER J 169      16.259 -12.644 -12.399  1.00 87.54           O  
ATOM   1248  N   SER J 170      17.198 -10.023 -11.127  1.00 98.92           N  
ATOM   1249  CA  SER J 170      16.959  -8.579 -11.009  1.00 98.90           C  
ATOM   1250  C   SER J 170      18.001  -7.904 -10.119  1.00 98.96           C  
ATOM   1251  O   SER J 170      18.504  -6.837 -10.456  1.00 98.86           O  
ATOM   1252  CB  SER J 170      15.562  -8.310 -10.441  1.00 98.20           C  
ATOM   1253  OG  SER J 170      14.568  -8.848 -11.289  1.00 85.70           O  
ATOM   1254  N   CYS J 171      18.374  -8.555  -9.011  1.00 98.98           N  
ATOM   1255  CA  CYS J 171      19.372  -8.043  -8.082  1.00 98.99           C  
ATOM   1256  C   CYS J 171      20.754  -7.923  -8.746  1.00 98.99           C  
ATOM   1257  O   CYS J 171      21.384  -6.867  -8.709  1.00 98.97           O  
ATOM   1258  CB  CYS J 171      19.400  -8.968  -6.860  1.00 98.97           C  
ATOM   1259  SG  CYS J 171      20.370  -8.345  -5.464  1.00 98.85           S  
ATOM   1260  N   LYS J 172      21.198  -8.988  -9.424  1.00 98.99           N  
ATOM   1261  CA  LYS J 172      22.475  -9.005 -10.158  1.00 98.98           C  
ATOM   1262  C   LYS J 172      22.482  -8.052 -11.354  1.00 98.98           C  
ATOM   1263  O   LYS J 172      23.515  -7.457 -11.642  1.00 98.87           O  
ATOM   1264  CB  LYS J 172      22.798 -10.435 -10.608  1.00 98.95           C  
ATOM   1265  CG  LYS J 172      23.193 -11.329  -9.426  1.00 98.54           C  
ATOM   1266  CD  LYS J 172      23.373 -12.783  -9.869  1.00 97.53           C  
ATOM   1267  CE  LYS J 172      23.710 -13.642  -8.655  1.00 94.70           C  
ATOM   1268  NZ  LYS J 172      23.846 -15.079  -9.001  1.00 89.07           N  
ATOM   1269  N   SER J 173      21.353  -7.868 -12.017  1.00 98.98           N  
ATOM   1270  CA  SER J 173      21.226  -6.870 -13.090  1.00 98.96           C  
ATOM   1271  C   SER J 173      21.339  -5.438 -12.564  1.00 98.97           C  
ATOM   1272  O   SER J 173      21.931  -4.589 -13.227  1.00 98.84           O  
ATOM   1273  CB  SER J 173      19.896  -7.041 -13.830  1.00 98.78           C  
ATOM   1274  OG  SER J 173      19.842  -8.305 -14.466  1.00 86.86           O  
ATOM   1275  N   ALA J 174      20.819  -5.169 -11.366  1.00 98.98           N  
ATOM   1276  CA  ALA J 174      20.930  -3.858 -10.725  1.00 98.98           C  
ATOM   1277  C   ALA J 174      22.358  -3.552 -10.244  1.00 98.98           C  
ATOM   1278  O   ALA J 174      22.800  -2.399 -10.307  1.00 98.95           O  
ATOM   1279  CB  ALA J 174      19.927  -3.804  -9.566  1.00 98.94           C  
ATOM   1280  N   TYR J 175      23.090  -4.580  -9.801  1.00 98.99           N  
ATOM   1281  CA  TYR J 175      24.440  -4.472  -9.245  1.00 98.99           C  
ATOM   1282  C   TYR J 175      25.387  -5.512  -9.872  1.00 98.99           C  
ATOM   1283  O   TYR J 175      25.791  -6.475  -9.203  1.00 98.98           O  
ATOM   1284  CB  TYR J 175      24.360  -4.608  -7.720  1.00 98.99           C  
ATOM   1285  CG  TYR J 175      23.511  -3.557  -7.038  1.00 98.99           C  
ATOM   1286  CD1 TYR J 175      23.968  -2.231  -6.938  1.00 98.99           C  
ATOM   1287  CD2 TYR J 175      22.261  -3.902  -6.489  1.00 98.99           C  
ATOM   1288  CE1 TYR J 175      23.209  -1.262  -6.274  1.00 98.98           C  
ATOM   1289  CE2 TYR J 175      21.490  -2.938  -5.819  1.00 98.98           C  
ATOM   1290  CZ  TYR J 175      21.974  -1.622  -5.712  1.00 98.98           C  
ATOM   1291  OH  TYR J 175      21.234  -0.676  -5.034  1.00 98.96           O  
ATOM   1292  N   PRO J 176      25.763  -5.361 -11.154  1.00 98.98           N  
ATOM   1293  CA  PRO J 176      26.596  -6.346 -11.843  1.00 98.98           C  
ATOM   1294  C   PRO J 176      27.927  -6.597 -11.121  1.00 98.98           C  
ATOM   1295  O   PRO J 176      28.651  -5.663 -10.777  1.00 98.92           O  
ATOM   1296  CB  PRO J 176      26.812  -5.789 -13.260  1.00 98.89           C  
ATOM   1297  CG  PRO J 176      25.606  -4.874 -13.471  1.00 97.10           C  
ATOM   1298  CD  PRO J 176      25.357  -4.309 -12.076  1.00 98.87           C  
ATOM   1299  N   GLY J 177      28.248  -7.871 -10.883  1.00 98.93           N  
ATOM   1300  CA  GLY J 177      29.500  -8.291 -10.242  1.00 98.93           C  
ATOM   1301  C   GLY J 177      29.616  -8.010  -8.738  1.00 98.95           C  
ATOM   1302  O   GLY J 177      30.654  -8.315  -8.156  1.00 98.69           O  
ATOM   1303  N   GLN J 178      28.589  -7.462  -8.095  1.00 98.98           N  
ATOM   1304  CA  GLN J 178      28.638  -7.048  -6.687  1.00 98.98           C  
ATOM   1305  C   GLN J 178      27.818  -7.945  -5.750  1.00 98.98           C  
ATOM   1306  O   GLN J 178      28.061  -7.947  -4.544  1.00 98.94           O  
ATOM   1307  CB  GLN J 178      28.176  -5.589  -6.572  1.00 98.94           C  
ATOM   1308  CG  GLN J 178      29.085  -4.614  -7.325  1.00 98.20           C  
ATOM   1309  CD  GLN J 178      28.544  -3.184  -7.286  1.00 94.21           C  
ATOM   1310  OE1 GLN J 178      28.174  -2.648  -6.254  1.00 83.22           O  
ATOM   1311  NE2 GLN J 178      28.461  -2.538  -8.423  1.00 78.04           N  
ATOM   1312  N   ILE J 179      26.859  -8.706  -6.277  1.00 98.99           N  
ATOM   1313  CA  ILE J 179      25.963  -9.540  -5.469  1.00 98.99           C  
ATOM   1314  C   ILE J 179      26.564 -10.931  -5.278  1.00 98.99           C  
ATOM   1315  O   ILE J 179      26.719 -11.696  -6.232  1.00 98.94           O  
ATOM   1316  CB  ILE J 179      24.544  -9.599  -6.076  1.00 98.99           C  
ATOM   1317  CG1 ILE J 179      23.939  -8.194  -6.309  1.00 98.88           C  
ATOM   1318  CG2 ILE J 179      23.610 -10.444  -5.194  1.00 98.93           C  
ATOM   1319  CD1 ILE J 179      23.872  -7.289  -5.074  1.00 98.84           C  
ATOM   1320  N   THR J 180      26.874 -11.271  -4.030  1.00 98.99           N  
ATOM   1321  CA  THR J 180      27.343 -12.604  -3.636  1.00 98.99           C  
ATOM   1322  C   THR J 180      26.167 -13.505  -3.244  1.00 98.99           C  
ATOM   1323  O   THR J 180      25.033 -13.054  -3.103  1.00 98.97           O  
ATOM   1324  CB  THR J 180      28.367 -12.524  -2.492  1.00 98.98           C  
ATOM   1325  OG1 THR J 180      27.719 -12.225  -1.278  1.00 98.90           O  
ATOM   1326  CG2 THR J 180      29.468 -11.493  -2.736  1.00 98.88           C  
ATOM   1327  N   SER J 181      26.440 -14.790  -2.994  1.00 98.98           N  
ATOM   1328  CA  SER J 181      25.443 -15.735  -2.467  1.00 98.97           C  
ATOM   1329  C   SER J 181      24.951 -15.395  -1.057  1.00 98.98           C  
ATOM   1330  O   SER J 181      23.959 -15.967  -0.603  1.00 98.95           O  
ATOM   1331  CB  SER J 181      26.020 -17.152  -2.481  1.00 98.87           C  
ATOM   1332  OG  SER J 181      27.222 -17.198  -1.734  1.00 94.72           O  
ATOM   1333  N   ASN J 182      25.627 -14.468  -0.364  1.00 99.00           N  
ATOM   1334  CA  ASN J 182      25.306 -14.019   0.989  1.00 99.00           C  
ATOM   1335  C   ASN J 182      24.461 -12.741   1.017  1.00 99.00           C  
ATOM   1336  O   ASN J 182      24.273 -12.156   2.087  1.00 98.99           O  
ATOM   1337  CB  ASN J 182      26.612 -13.842   1.770  1.00 98.99           C  
ATOM   1338  CG  ASN J 182      27.398 -15.133   1.874  1.00 98.97           C  
ATOM   1339  OD1 ASN J 182      26.857 -16.191   2.167  1.00 96.55           O  
ATOM   1340  ND2 ASN J 182      28.682 -15.084   1.625  1.00 96.52           N  
ATOM   1341  N   MET J 183      23.973 -12.308  -0.139  1.00 99.00           N  
ATOM   1342  CA  MET J 183      23.193 -11.086  -0.303  1.00 99.00           C  
ATOM   1343  C   MET J 183      21.903 -11.368  -1.063  1.00 99.00           C  
ATOM   1344  O   MET J 183      21.845 -12.258  -1.911  1.00 98.98           O  
ATOM   1345  CB  MET J 183      24.012 -10.028  -1.058  1.00 98.99           C  
ATOM   1346  CG  MET J 183      25.323  -9.645  -0.375  1.00 98.90           C  
ATOM   1347  SD  MET J 183      26.396  -8.690  -1.471  1.00 98.97           S  
ATOM   1348  CE  MET J 183      27.887  -8.605  -0.453  1.00 98.73           C  
ATOM   1349  N   PHE J 184      20.882 -10.572  -0.795  1.00 99.00           N  
ATOM   1350  CA  PHE J 184      19.694 -10.487  -1.636  1.00 99.00           C  
ATOM   1351  C   PHE J 184      19.241  -9.032  -1.751  1.00 99.00           C  
ATOM   1352  O   PHE J 184      19.540  -8.211  -0.888  1.00 98.99           O  
ATOM   1353  CB  PHE J 184      18.577 -11.399  -1.104  1.00 99.00           C  
ATOM   1354  CG  PHE J 184      17.967 -10.976   0.218  1.00 99.00           C  
ATOM   1355  CD1 PHE J 184      18.522 -11.421   1.429  1.00 98.99           C  
ATOM   1356  CD2 PHE J 184      16.836 -10.147   0.242  1.00 98.99           C  
ATOM   1357  CE1 PHE J 184      17.947 -11.047   2.653  1.00 98.98           C  
ATOM   1358  CE2 PHE J 184      16.256  -9.766   1.459  1.00 98.98           C  
ATOM   1359  CZ  PHE J 184      16.811 -10.219   2.666  1.00 98.98           C  
ATOM   1360  N   CYS J 185      18.514  -8.713  -2.805  1.00 99.00           N  
ATOM   1361  CA  CYS J 185      17.858  -7.420  -2.941  1.00 99.00           C  
ATOM   1362  C   CYS J 185      16.411  -7.510  -2.460  1.00 99.00           C  
ATOM   1363  O   CYS J 185      15.733  -8.515  -2.685  1.00 98.99           O  
ATOM   1364  CB  CYS J 185      17.911  -6.935  -4.395  1.00 98.99           C  
ATOM   1365  SG  CYS J 185      19.562  -6.521  -5.016  1.00 98.93           S  
ATOM   1366  N   ALA J 186      15.926  -6.438  -1.852  1.00 99.00           N  
ATOM   1367  CA  ALA J 186      14.506  -6.257  -1.583  1.00 99.00           C  
ATOM   1368  C   ALA J 186      14.103  -4.806  -1.846  1.00 99.00           C  
ATOM   1369  O   ALA J 186      14.938  -3.903  -1.790  1.00 98.99           O  
ATOM   1370  CB  ALA J 186      14.186  -6.704  -0.147  1.00 98.99           C  
ATOM   1371  N   GLY J 187      12.844  -4.579  -2.137  1.00 98.99           N  
ATOM   1372  CA  GLY J 187      12.317  -3.241  -2.403  1.00 98.99           C  
ATOM   1373  C   GLY J 187      11.638  -3.133  -3.760  1.00 98.99           C  
ATOM   1374  O   GLY J 187      10.965  -4.065  -4.211  1.00 98.92           O  
ATOM   1375  N   TYR J 188      11.808  -1.977  -4.381  1.00 98.98           N  
ATOM   1376  CA  TYR J 188      11.044  -1.558  -5.545  1.00 98.98           C  
ATOM   1377  C   TYR J 188      11.985  -0.991  -6.613  1.00 98.97           C  
ATOM   1378  O   TYR J 188      12.697  -0.013  -6.373  1.00 98.85           O  
ATOM   1379  CB  TYR J 188      10.007  -0.525  -5.098  1.00 98.97           C  
ATOM   1380  CG  TYR J 188       9.024  -1.048  -4.062  1.00 98.96           C  
ATOM   1381  CD1 TYR J 188       7.817  -1.649  -4.466  1.00 98.89           C  
ATOM   1382  CD2 TYR J 188       9.327  -0.956  -2.689  1.00 98.89           C  
ATOM   1383  CE1 TYR J 188       6.912  -2.140  -3.516  1.00 98.81           C  
ATOM   1384  CE2 TYR J 188       8.433  -1.450  -1.730  1.00 98.80           C  
ATOM   1385  CZ  TYR J 188       7.225  -2.039  -2.151  1.00 98.81           C  
ATOM   1386  OH  TYR J 188       6.334  -2.522  -1.210  1.00 98.57           O  
ATOM   1387  N   LEU J 189      11.994  -1.592  -7.795  1.00 98.94           N  
ATOM   1388  CA  LEU J 189      12.861  -1.144  -8.898  1.00 98.95           C  
ATOM   1389  C   LEU J 189      12.441   0.221  -9.464  1.00 98.95           C  
ATOM   1390  O   LEU J 189      13.273   0.931 -10.022  1.00 98.81           O  
ATOM   1391  CB  LEU J 189      12.888  -2.202 -10.017  1.00 98.88           C  
ATOM   1392  CG  LEU J 189      13.547  -3.543  -9.626  1.00 98.55           C  
ATOM   1393  CD1 LEU J 189      13.455  -4.510 -10.804  1.00 98.01           C  
ATOM   1394  CD2 LEU J 189      15.025  -3.381  -9.260  1.00 97.70           C  
ATOM   1395  N   GLU J 190      11.187   0.602  -9.297  1.00 98.90           N  
ATOM   1396  CA  GLU J 190      10.687   1.932  -9.653  1.00 98.84           C  
ATOM   1397  C   GLU J 190      11.229   3.042  -8.735  1.00 98.83           C  
ATOM   1398  O   GLU J 190      11.157   4.213  -9.097  1.00 98.05           O  
ATOM   1399  CB  GLU J 190       9.147   1.939  -9.699  1.00 98.45           C  
ATOM   1400  CG  GLU J 190       8.436   1.615  -8.370  1.00 92.09           C  
ATOM   1401  CD  GLU J 190       8.160   0.127  -8.110  1.00 90.63           C  
ATOM   1402  OE1 GLU J 190       7.111  -0.156  -7.485  0.99 85.55           O  
ATOM   1403  OE2 GLU J 190       8.976  -0.742  -8.526  0.99 86.50           O  
ATOM   1404  N   GLY J 191      11.825   2.685  -7.588  1.00 98.89           N  
ATOM   1405  CA  GLY J 191      12.297   3.633  -6.582  1.00 98.88           C  
ATOM   1406  C   GLY J 191      11.178   4.118  -5.659  1.00 98.93           C  
ATOM   1407  O   GLY J 191      10.085   3.550  -5.615  1.00 98.76           O  
ATOM   1408  N   GLY J 192      11.468   5.154  -4.871  1.00 98.96           N  
ATOM   1409  CA  GLY J 192      10.506   5.804  -3.969  1.00 98.96           C  
ATOM   1410  C   GLY J 192      10.308   5.136  -2.610  1.00 98.97           C  
ATOM   1411  O   GLY J 192       9.824   5.798  -1.686  1.00 98.90           O  
ATOM   1412  N   LYS J 193      10.688   3.866  -2.458  1.00 98.98           N  
ATOM   1413  CA  LYS J 193      10.574   3.100  -1.211  1.00 98.98           C  
ATOM   1414  C   LYS J 193      11.832   2.269  -0.993  1.00 98.98           C  
ATOM   1415  O   LYS J 193      12.144   1.416  -1.828  1.00 98.94           O  
ATOM   1416  CB  LYS J 193       9.352   2.177  -1.254  1.00 98.96           C  
ATOM   1417  CG  LYS J 193       8.023   2.922  -1.357  1.00 98.69           C  
ATOM   1418  CD  LYS J 193       6.856   1.930  -1.342  1.00 97.22           C  
ATOM   1419  CE  LYS J 193       5.542   2.683  -1.512  1.00 92.04           C  
ATOM   1420  NZ  LYS J 193       4.396   1.747  -1.568  1.00 84.73           N  
ATOM   1421  N   ASP J 194      12.525   2.496   0.116  1.00 98.99           N  
ATOM   1422  CA  ASP J 194      13.786   1.813   0.414  1.00 98.99           C  
ATOM   1423  C   ASP J 194      14.223   2.014   1.873  1.00 98.99           C  
ATOM   1424  O   ASP J 194      13.719   2.901   2.568  1.00 98.98           O  
ATOM   1425  CB  ASP J 194      14.860   2.348  -0.548  1.00 98.98           C  
ATOM   1426  CG  ASP J 194      16.044   1.416  -0.774  1.00 98.96           C  
ATOM   1427  OD1 ASP J 194      16.057   0.300  -0.211  1.00 98.82           O  
ATOM   1428  OD2 ASP J 194      16.962   1.833  -1.510  1.00 98.81           O  
ATOM   1429  N   SER J 195      15.183   1.220   2.327  1.00 98.99           N  
ATOM   1430  CA  SER J 195      16.003   1.535   3.490  1.00 98.99           C  
ATOM   1431  C   SER J 195      17.093   2.554   3.123  1.00 98.99           C  
ATOM   1432  O   SER J 195      17.365   2.793   1.945  1.00 98.97           O  
ATOM   1433  CB  SER J 195      16.602   0.255   4.078  1.00 98.98           C  
ATOM   1434  OG  SER J 195      17.351  -0.444   3.107  1.00 98.93           O  
ATOM   1435  N   CYS J 196      17.740   3.154   4.126  1.00 98.99           N  
ATOM   1436  CA  CYS J 196      18.759   4.170   3.909  1.00 98.99           C  
ATOM   1437  C   CYS J 196      19.821   4.172   5.022  1.00 98.99           C  
ATOM   1438  O   CYS J 196      19.772   3.357   5.946  1.00 98.96           O  
ATOM   1439  CB  CYS J 196      18.051   5.525   3.745  1.00 98.97           C  
ATOM   1440  SG  CYS J 196      19.043   6.768   2.871  1.00 98.91           S  
ATOM   1441  N   GLN J 197      20.780   5.090   4.961  1.00 98.89           N  
ATOM   1442  CA  GLN J 197      21.771   5.272   6.023  1.00 98.87           C  
ATOM   1443  C   GLN J 197      21.073   5.513   7.369  1.00 98.94           C  
ATOM   1444  O   GLN J 197      20.096   6.254   7.447  1.00 98.82           O  
ATOM   1445  CB  GLN J 197      22.730   6.430   5.705  1.00 98.20           C  
ATOM   1446  CG  GLN J 197      23.741   6.130   4.579  1.00 90.49           C  
ATOM   1447  CD  GLN J 197      23.142   6.137   3.164  0.99 84.46           C  
ATOM   1448  OE1 GLN J 197      22.089   6.689   2.900  0.99 76.16           O  
ATOM   1449  NE2 GLN J 197      23.812   5.516   2.222  0.99 71.98           N  
ATOM   1450  N   GLY J 198      21.591   4.881   8.430  1.00 98.98           N  
ATOM   1451  CA  GLY J 198      20.946   4.858   9.745  1.00 98.98           C  
ATOM   1452  C   GLY J 198      20.036   3.648   9.970  1.00 98.99           C  
ATOM   1453  O   GLY J 198      19.889   3.215  11.111  1.00 98.96           O  
ATOM   1454  N   ASP J 199      19.504   3.033   8.908  1.00 98.99           N  
ATOM   1455  CA  ASP J 199      18.793   1.748   8.979  1.00 98.99           C  
ATOM   1456  C   ASP J 199      19.752   0.544   9.025  1.00 99.00           C  
ATOM   1457  O   ASP J 199      19.346  -0.565   9.384  1.00 98.99           O  
ATOM   1458  CB  ASP J 199      17.835   1.577   7.791  1.00 98.98           C  
ATOM   1459  CG  ASP J 199      16.736   2.628   7.720  1.00 98.98           C  
ATOM   1460  OD1 ASP J 199      16.174   2.971   8.783  1.00 98.90           O  
ATOM   1461  OD2 ASP J 199      16.424   3.071   6.593  1.00 98.89           O  
ATOM   1462  N   SER J 200      21.023   0.756   8.680  1.00 98.99           N  
ATOM   1463  CA  SER J 200      22.072  -0.270   8.676  1.00 98.99           C  
ATOM   1464  C   SER J 200      22.039  -1.167   9.913  1.00 99.00           C  
ATOM   1465  O   SER J 200      21.915  -0.684  11.037  1.00 98.99           O  
ATOM   1466  CB  SER J 200      23.454   0.390   8.622  1.00 98.94           C  
ATOM   1467  OG  SER J 200      23.694   0.925   7.334  1.00 97.56           O  
ATOM   1468  N   GLY J 201      22.181  -2.471   9.711  1.00 99.00           N  
ATOM   1469  CA  GLY J 201      22.133  -3.468  10.777  1.00 99.00           C  
ATOM   1470  C   GLY J 201      20.724  -3.861  11.220  1.00 99.00           C  
ATOM   1471  O   GLY J 201      20.568  -4.862  11.925  1.00 98.99           O  
ATOM   1472  N   GLY J 202      19.716  -3.114  10.815  1.00 99.00           N  
ATOM   1473  CA  GLY J 202      18.319  -3.362  11.152  1.00 99.00           C  
ATOM   1474  C   GLY J 202      17.724  -4.601  10.476  1.00 99.00           C  
ATOM   1475  O   GLY J 202      18.333  -5.207   9.592  1.00 98.98           O  
ATOM   1476  N   PRO J 203      16.517  -4.995  10.898  1.00 99.00           N  
ATOM   1477  CA  PRO J 203      15.885  -6.239  10.476  1.00 99.00           C  
ATOM   1478  C   PRO J 203      15.188  -6.153   9.118  1.00 99.00           C  
ATOM   1479  O   PRO J 203      14.537  -5.167   8.781  1.00 98.99           O  
ATOM   1480  CB  PRO J 203      14.882  -6.554  11.583  1.00 98.99           C  
ATOM   1481  CG  PRO J 203      14.469  -5.171  12.093  1.00 98.94           C  
ATOM   1482  CD  PRO J 203      15.758  -4.364  11.966  1.00 99.00           C  
ATOM   1483  N   VAL J 204      15.218  -7.280   8.405  1.00 99.00           N  
ATOM   1484  CA  VAL J 204      14.266  -7.642   7.356  1.00 99.00           C  
ATOM   1485  C   VAL J 204      13.564  -8.917   7.811  1.00 99.00           C  
ATOM   1486  O   VAL J 204      14.162  -9.998   7.825  1.00 99.00           O  
ATOM   1487  CB  VAL J 204      14.947  -7.842   5.990  1.00 99.00           C  
ATOM   1488  CG1 VAL J 204      13.902  -8.111   4.898  1.00 98.96           C  
ATOM   1489  CG2 VAL J 204      15.787  -6.631   5.582  1.00 98.98           C  
ATOM   1490  N   VAL J 205      12.317  -8.797   8.229  1.00 99.00           N  
ATOM   1491  CA  VAL J 205      11.527  -9.907   8.772  1.00 99.00           C  
ATOM   1492  C   VAL J 205      10.463 -10.326   7.776  1.00 99.00           C  
ATOM   1493  O   VAL J 205       9.636  -9.525   7.356  1.00 98.99           O  
ATOM   1494  CB  VAL J 205      10.933  -9.559  10.147  1.00 99.00           C  
ATOM   1495  CG1 VAL J 205       9.931 -10.620  10.635  1.00 98.97           C  
ATOM   1496  CG2 VAL J 205      12.067  -9.479  11.178  1.00 98.98           C  
ATOM   1497  N   CYS J 206      10.464 -11.611   7.425  1.00 98.98           N  
ATOM   1498  CA  CYS J 206       9.537 -12.205   6.475  1.00 98.98           C  
ATOM   1499  C   CYS J 206       8.871 -13.408   7.141  1.00 98.97           C  
ATOM   1500  O   CYS J 206       9.561 -14.308   7.636  1.00 98.91           O  
ATOM   1501  CB  CYS J 206      10.285 -12.619   5.201  1.00 98.89           C  
ATOM   1502  SG  CYS J 206      11.638 -11.534   4.670  1.00 98.60           S  
ATOM   1503  N   SER J 207       7.547 -13.423   7.196  1.00 98.86           N  
ATOM   1504  CA  SER J 207       6.780 -14.517   7.817  1.00 98.78           C  
ATOM   1505  C   SER J 207       7.261 -14.882   9.238  1.00 98.88           C  
ATOM   1506  O   SER J 207       7.419 -16.057   9.580  1.00 98.64           O  
ATOM   1507  CB  SER J 207       6.763 -15.732   6.878  1.00 98.19           C  
ATOM   1508  OG  SER J 207       6.315 -15.352   5.586  1.00 92.10           O  
ATOM   1509  N   GLY J 208       7.564 -13.862  10.052  1.00 98.95           N  
ATOM   1510  CA  GLY J 208       8.018 -14.035  11.438  1.00 98.96           C  
ATOM   1511  C   GLY J 208       9.450 -14.560  11.599  1.00 98.98           C  
ATOM   1512  O   GLY J 208       9.812 -15.029  12.684  1.00 98.92           O  
ATOM   1513  N   LYS J 209      10.272 -14.493  10.545  1.00 98.99           N  
ATOM   1514  CA  LYS J 209      11.682 -14.913  10.578  1.00 98.99           C  
ATOM   1515  C   LYS J 209      12.602 -13.781  10.125  1.00 98.99           C  
ATOM   1516  O   LYS J 209      12.308 -13.113   9.136  1.00 98.97           O  
ATOM   1517  CB  LYS J 209      11.904 -16.150   9.685  1.00 98.94           C  
ATOM   1518  CG  LYS J 209      11.001 -17.356   9.996  1.00 98.33           C  
ATOM   1519  CD  LYS J 209      11.194 -17.892  11.412  1.00 96.80           C  
ATOM   1520  CE  LYS J 209      10.290 -19.101  11.648  1.00 93.79           C  
ATOM   1521  NZ  LYS J 209      10.423 -19.616  13.025  1.00 88.50           N  
ATOM   1522  N   LEU J 210      13.723 -13.599  10.814  1.00 99.00           N  
ATOM   1523  CA  LEU J 210      14.762 -12.647  10.419  1.00 99.00           C  
ATOM   1524  C   LEU J 210      15.512 -13.184   9.192  1.00 99.00           C  
ATOM   1525  O   LEU J 210      16.411 -14.008   9.332  1.00 98.99           O  
ATOM   1526  CB  LEU J 210      15.698 -12.402  11.614  1.00 99.00           C  
ATOM   1527  CG  LEU J 210      16.807 -11.373  11.334  1.00 98.96           C  
ATOM   1528  CD1 LEU J 210      16.241  -9.961  11.172  1.00 98.98           C  
ATOM   1529  CD2 LEU J 210      17.808 -11.368  12.484  1.00 98.97           C  
ATOM   1530  N   GLN J 211      15.140 -12.723   8.008  1.00 99.00           N  
ATOM   1531  CA  GLN J 211      15.754 -13.174   6.751  1.00 99.00           C  
ATOM   1532  C   GLN J 211      16.889 -12.260   6.280  1.00 99.00           C  
ATOM   1533  O   GLN J 211      17.782 -12.726   5.574  1.00 99.00           O  
ATOM   1534  CB  GLN J 211      14.683 -13.301   5.655  1.00 98.99           C  
ATOM   1535  CG  GLN J 211      13.710 -14.465   5.890  1.00 98.95           C  
ATOM   1536  CD  GLN J 211      14.316 -15.867   5.687  1.00 98.95           C  
ATOM   1537  OE1 GLN J 211      15.491 -16.053   5.433  1.00 96.97           O  
ATOM   1538  NE2 GLN J 211      13.509 -16.897   5.783  1.00 96.81           N  
ATOM   1539  N   GLY J 212      16.879 -10.987   6.660  1.00 99.00           N  
ATOM   1540  CA  GLY J 212      17.877 -10.031   6.191  1.00 99.00           C  
ATOM   1541  C   GLY J 212      18.328  -9.043   7.254  1.00 99.00           C  
ATOM   1542  O   GLY J 212      17.675  -8.854   8.280  1.00 98.99           O  
ATOM   1543  N   ILE J 213      19.466  -8.411   6.964  1.00 99.00           N  
ATOM   1544  CA  ILE J 213      20.058  -7.308   7.715  1.00 99.00           C  
ATOM   1545  C   ILE J 213      20.297  -6.182   6.709  1.00 99.00           C  
ATOM   1546  O   ILE J 213      20.851  -6.440   5.637  1.00 99.00           O  
ATOM   1547  CB  ILE J 213      21.384  -7.744   8.377  1.00 99.00           C  
ATOM   1548  CG1 ILE J 213      21.194  -8.955   9.314  1.00 98.95           C  
ATOM   1549  CG2 ILE J 213      22.021  -6.568   9.136  1.00 98.97           C  
ATOM   1550  CD1 ILE J 213      22.517  -9.640   9.677  1.00 98.89           C  
ATOM   1551  N   VAL J 214      19.896  -4.959   7.042  1.00 99.00           N  
ATOM   1552  CA  VAL J 214      20.142  -3.787   6.184  1.00 99.00           C  
ATOM   1553  C   VAL J 214      21.652  -3.598   6.015  1.00 99.00           C  
ATOM   1554  O   VAL J 214      22.370  -3.420   6.999  1.00 99.00           O  
ATOM   1555  CB  VAL J 214      19.499  -2.510   6.763  1.00 99.00           C  
ATOM   1556  CG1 VAL J 214      19.732  -1.316   5.831  1.00 98.96           C  
ATOM   1557  CG2 VAL J 214      17.985  -2.669   6.961  1.00 98.98           C  
ATOM   1558  N   SER J 215      22.143  -3.645   4.768  1.00 99.00           N  
ATOM   1559  CA  SER J 215      23.577  -3.672   4.484  1.00 99.00           C  
ATOM   1560  C   SER J 215      24.020  -2.515   3.598  1.00 98.99           C  
ATOM   1561  O   SER J 215      24.749  -1.634   4.059  1.00 98.95           O  
ATOM   1562  CB  SER J 215      23.968  -5.036   3.902  1.00 98.99           C  
ATOM   1563  OG  SER J 215      25.359  -5.118   3.682  1.00 98.97           O  
ATOM   1564  N   TRP J 216      23.577  -2.450   2.349  1.00 98.99           N  
ATOM   1565  CA  TRP J 216      24.068  -1.443   1.417  1.00 98.99           C  
ATOM   1566  C   TRP J 216      23.136  -1.186   0.223  1.00 98.99           C  
ATOM   1567  O   TRP J 216      22.089  -1.809   0.066  1.00 98.98           O  
ATOM   1568  CB  TRP J 216      25.479  -1.830   0.947  1.00 98.98           C  
ATOM   1569  CG  TRP J 216      25.583  -3.071   0.102  1.00 98.94           C  
ATOM   1570  CD1 TRP J 216      25.641  -4.349   0.562  1.00 98.80           C  
ATOM   1571  CD2 TRP J 216      25.662  -3.155  -1.354  1.00 98.93           C  
ATOM   1572  NE1 TRP J 216      25.762  -5.222  -0.511  1.00 98.75           N  
ATOM   1573  CE2 TRP J 216      25.779  -4.523  -1.703  1.00 98.86           C  
ATOM   1574  CE3 TRP J 216      25.657  -2.204  -2.399  1.00 98.66           C  
ATOM   1575  CZ2 TRP J 216      25.890  -4.953  -3.045  1.00 98.69           C  
ATOM   1576  CZ3 TRP J 216      25.768  -2.630  -3.737  1.00 98.53           C  
ATOM   1577  CH2 TRP J 216      25.882  -3.991  -4.055  1.00 98.47           C  
ATOM   1578  N   GLY J 217      23.541  -0.255  -0.623  1.00 98.98           N  
ATOM   1579  CA  GLY J 217      22.870   0.075  -1.873  1.00 98.98           C  
ATOM   1580  C   GLY J 217      23.527   1.266  -2.567  1.00 98.98           C  
ATOM   1581  O   GLY J 217      24.484   1.850  -2.070  1.00 98.89           O  
ATOM   1582  N   SER J 218      23.014   1.637  -3.726  1.00 98.97           N  
ATOM   1583  CA  SER J 218      23.445   2.842  -4.441  1.00 98.96           C  
ATOM   1584  C   SER J 218      22.442   3.966  -4.176  1.00 98.95           C  
ATOM   1585  O   SER J 218      21.403   4.046  -4.845  1.00 98.72           O  
ATOM   1586  CB  SER J 218      23.599   2.538  -5.931  1.00 98.85           C  
ATOM   1587  OG  SER J 218      24.027   3.686  -6.639  1.00 95.39           O  
ATOM   1588  N   GLY J 219      22.752   4.807  -3.187  1.00 98.96           N  
ATOM   1589  CA  GLY J 219      21.786   5.777  -2.673  1.00 98.95           C  
ATOM   1590  C   GLY J 219      20.611   5.094  -1.972  1.00 98.97           C  
ATOM   1591  O   GLY J 219      20.722   3.952  -1.519  1.00 98.85           O  
ATOM   1592  N   CYS J 220      19.494   5.794  -1.877  1.00 98.97           N  
ATOM   1593  CA  CYS J 220      18.267   5.308  -1.250  1.00 98.97           C  
ATOM   1594  C   CYS J 220      17.072   5.650  -2.138  1.00 98.96           C  
ATOM   1595  O   CYS J 220      16.981   6.764  -2.651  1.00 98.89           O  
ATOM   1596  CB  CYS J 220      18.109   5.943   0.136  1.00 98.95           C  
ATOM   1597  SG  CYS J 220      19.585   5.780   1.179  1.00 98.88           S  
ATOM   1598  N   ALA J 221      16.182   4.691  -2.330  1.00 98.96           N  
ATOM   1599  CA  ALA J 221      14.948   4.831  -3.099  1.00 98.96           C  
ATOM   1600  C   ALA J 221      15.152   5.288  -4.558  1.00 98.96           C  
ATOM   1601  O   ALA J 221      14.258   5.874  -5.172  1.00 98.86           O  
ATOM   1602  CB  ALA J 221      13.971   5.711  -2.306  1.00 98.93           C  
ATOM   1603  N   GLN J 222      16.336   5.023  -5.123  1.00 98.93           N  
ATOM   1604  CA  GLN J 222      16.641   5.357  -6.510  1.00 98.92           C  
ATOM   1605  C   GLN J 222      16.113   4.279  -7.460  1.00 98.95           C  
ATOM   1606  O   GLN J 222      16.156   3.083  -7.160  1.00 98.89           O  
ATOM   1607  CB  GLN J 222      18.152   5.562  -6.700  1.00 98.77           C  
ATOM   1608  CG  GLN J 222      18.732   6.682  -5.819  1.00 96.82           C  
ATOM   1609  CD  GLN J 222      18.012   8.018  -6.011  1.00 90.95           C  
ATOM   1610  OE1 GLN J 222      17.939   8.555  -7.107  1.00 81.42           O  
ATOM   1611  NE2 GLN J 222      17.451   8.569  -4.958  1.00 76.14           N  
ATOM   1612  N   LYS J 223      15.663   4.703  -8.638  1.00 98.95           N  
ATOM   1613  CA  LYS J 223      15.200   3.786  -9.682  1.00 98.96           C  
ATOM   1614  C   LYS J 223      16.294   2.780 -10.052  1.00 98.97           C  
ATOM   1615  O   LYS J 223      17.441   3.169 -10.270  1.00 98.90           O  
ATOM   1616  CB  LYS J 223      14.732   4.596 -10.896  1.00 98.90           C  
ATOM   1617  CG  LYS J 223      14.108   3.703 -11.975  1.00 97.81           C  
ATOM   1618  CD  LYS J 223      13.562   4.535 -13.141  0.99 95.78           C  
ATOM   1619  CE  LYS J 223      12.954   3.593 -14.179  0.99 91.83           C  
ATOM   1620  NZ  LYS J 223      12.344   4.336 -15.309  0.99 83.59           N  
ATOM   1621  N   ASN J 224      15.933   1.506 -10.158  1.00 98.95           N  
ATOM   1622  CA  ASN J 224      16.824   0.381 -10.478  1.00 98.96           C  
ATOM   1623  C   ASN J 224      17.978   0.167  -9.484  1.00 98.97           C  
ATOM   1624  O   ASN J 224      18.948  -0.513  -9.815  1.00 98.89           O  
ATOM   1625  CB  ASN J 224      17.320   0.488 -11.932  1.00 98.88           C  
ATOM   1626  CG  ASN J 224      16.195   0.543 -12.951  1.00 98.35           C  
ATOM   1627  OD1 ASN J 224      15.154  -0.071 -12.810  1.00 91.57           O  
ATOM   1628  ND2 ASN J 224      16.380   1.280 -14.017  1.00 90.78           N  
ATOM   1629  N   LYS J 225      17.892   0.742  -8.267  1.00 98.98           N  
ATOM   1630  CA  LYS J 225      18.896   0.598  -7.207  1.00 98.98           C  
ATOM   1631  C   LYS J 225      18.233   0.167  -5.892  1.00 98.99           C  
ATOM   1632  O   LYS J 225      18.174   0.954  -4.950  1.00 98.95           O  
ATOM   1633  CB  LYS J 225      19.700   1.908  -7.067  1.00 98.96           C  
ATOM   1634  CG  LYS J 225      20.498   2.300  -8.322  1.00 98.69           C  
ATOM   1635  CD  LYS J 225      21.551   1.246  -8.681  1.00 97.74           C  
ATOM   1636  CE  LYS J 225      22.345   1.654  -9.916  1.00 95.08           C  
ATOM   1637  NZ  LYS J 225      23.340   0.607 -10.253  1.00 89.59           N  
ATOM   1638  N   PRO J 226      17.713  -1.068  -5.817  1.00 98.99           N  
ATOM   1639  CA  PRO J 226      17.076  -1.570  -4.602  1.00 98.99           C  
ATOM   1640  C   PRO J 226      18.086  -1.712  -3.454  1.00 99.00           C  
ATOM   1641  O   PRO J 226      19.297  -1.765  -3.679  1.00 98.98           O  
ATOM   1642  CB  PRO J 226      16.473  -2.920  -5.002  1.00 98.97           C  
ATOM   1643  CG  PRO J 226      17.425  -3.413  -6.090  1.00 98.79           C  
ATOM   1644  CD  PRO J 226      17.796  -2.128  -6.824  1.00 98.98           C  
ATOM   1645  N   GLY J 227      17.587  -1.822  -2.232  1.00 99.00           N  
ATOM   1646  CA  GLY J 227      18.410  -2.149  -1.071  1.00 99.00           C  
ATOM   1647  C   GLY J 227      18.988  -3.558  -1.172  1.00 99.00           C  
ATOM   1648  O   GLY J 227      18.324  -4.481  -1.661  1.00 98.99           O  
ATOM   1649  N   VAL J 228      20.228  -3.723  -0.684  1.00 99.00           N  
ATOM   1650  CA  VAL J 228      20.913  -5.015  -0.585  1.00 99.00           C  
ATOM   1651  C   VAL J 228      21.034  -5.395   0.883  1.00 99.00           C  
ATOM   1652  O   VAL J 228      21.415  -4.588   1.732  1.00 98.99           O  
ATOM   1653  CB  VAL J 228      22.285  -5.010  -1.276  1.00 98.99           C  
ATOM   1654  CG1 VAL J 228      22.865  -6.429  -1.333  1.00 98.90           C  
ATOM   1655  CG2 VAL J 228      22.196  -4.476  -2.712  1.00 98.90           C  
ATOM   1656  N   TYR J 229      20.732  -6.646   1.172  1.00 99.00           N  
ATOM   1657  CA  TYR J 229      20.576  -7.170   2.517  1.00 99.00           C  
ATOM   1658  C   TYR J 229      21.423  -8.419   2.708  1.00 99.00           C  
ATOM   1659  O   TYR J 229      21.503  -9.276   1.827  1.00 99.00           O  
ATOM   1660  CB  TYR J 229      19.090  -7.456   2.772  1.00 99.00           C  
ATOM   1661  CG  TYR J 229      18.215  -6.226   2.597  1.00 99.00           C  
ATOM   1662  CD1 TYR J 229      18.037  -5.332   3.660  1.00 99.00           C  
ATOM   1663  CD2 TYR J 229      17.626  -5.940   1.350  1.00 99.00           C  
ATOM   1664  CE1 TYR J 229      17.286  -4.160   3.495  1.00 98.99           C  
ATOM   1665  CE2 TYR J 229      16.873  -4.767   1.168  1.00 98.99           C  
ATOM   1666  CZ  TYR J 229      16.711  -3.878   2.242  1.00 98.99           C  
ATOM   1667  OH  TYR J 229      15.991  -2.717   2.075  1.00 98.98           O  
ATOM   1668  N   THR J 230      22.025  -8.548   3.890  1.00 99.00           N  
ATOM   1669  CA  THR J 230      22.738  -9.769   4.277  1.00 99.00           C  
ATOM   1670  C   THR J 230      21.745 -10.922   4.404  1.00 99.00           C  
ATOM   1671  O   THR J 230      20.742 -10.813   5.115  1.00 99.00           O  
ATOM   1672  CB  THR J 230      23.481  -9.581   5.605  1.00 99.00           C  
ATOM   1673  OG1 THR J 230      24.274  -8.421   5.550  1.00 98.92           O  
ATOM   1674  CG2 THR J 230      24.399 -10.763   5.915  1.00 98.94           C  
ATOM   1675  N   LYS J 231      22.033 -12.048   3.756  1.00 99.00           N  
ATOM   1676  CA  LYS J 231      21.163 -13.228   3.695  1.00 99.00           C  
ATOM   1677  C   LYS J 231      21.325 -14.099   4.943  1.00 99.00           C  
ATOM   1678  O   LYS J 231      22.112 -15.050   4.961  1.00 98.99           O  
ATOM   1679  CB  LYS J 231      21.457 -13.967   2.383  1.00 98.98           C  
ATOM   1680  CG  LYS J 231      20.405 -15.035   2.070  1.00 98.39           C  
ATOM   1681  CD  LYS J 231      20.665 -15.594   0.663  1.00 97.65           C  
ATOM   1682  CE  LYS J 231      19.569 -16.565   0.239  1.00 95.25           C  
ATOM   1683  NZ  LYS J 231      19.753 -16.961  -1.179  1.00 92.78           N  
ATOM   1684  N   VAL J 232      20.552 -13.795   5.986  1.00 99.00           N  
ATOM   1685  CA  VAL J 232      20.694 -14.395   7.330  1.00 99.00           C  
ATOM   1686  C   VAL J 232      20.605 -15.924   7.321  1.00 99.00           C  
ATOM   1687  O   VAL J 232      21.302 -16.579   8.095  1.00 99.00           O  
ATOM   1688  CB  VAL J 232      19.655 -13.802   8.302  1.00 99.00           C  
ATOM   1689  CG1 VAL J 232      19.702 -14.455   9.691  1.00 98.97           C  
ATOM   1690  CG2 VAL J 232      19.892 -12.300   8.489  1.00 98.99           C  
ATOM   1691  N   CYS J 233      19.802 -16.522   6.442  1.00 99.00           N  
ATOM   1692  CA  CYS J 233      19.657 -17.983   6.378  1.00 99.00           C  
ATOM   1693  C   CYS J 233      20.987 -18.729   6.153  1.00 99.00           C  
ATOM   1694  O   CYS J 233      21.110 -19.876   6.575  1.00 98.95           O  
ATOM   1695  CB  CYS J 233      18.621 -18.359   5.305  1.00 98.99           C  
ATOM   1696  SG  CYS J 233      19.112 -17.908   3.623  1.00 98.94           S  
ATOM   1697  N   ASN J 234      21.994 -18.078   5.563  1.00 99.00           N  
ATOM   1698  CA  ASN J 234      23.324 -18.664   5.365  1.00 99.00           C  
ATOM   1699  C   ASN J 234      24.157 -18.709   6.658  1.00 99.00           C  
ATOM   1700  O   ASN J 234      25.150 -19.426   6.719  1.00 98.96           O  
ATOM   1701  CB  ASN J 234      24.075 -17.876   4.278  1.00 98.99           C  
ATOM   1702  CG  ASN J 234      23.504 -18.041   2.875  1.00 98.95           C  
ATOM   1703  OD1 ASN J 234      22.549 -18.762   2.619  1.00 94.77           O  
ATOM   1704  ND2 ASN J 234      24.112 -17.385   1.918  1.00 95.19           N  
ATOM   1705  N   TYR J 235      23.756 -17.968   7.688  1.00 99.00           N  
ATOM   1706  CA  TYR J 235      24.555 -17.764   8.904  1.00 99.00           C  
ATOM   1707  C   TYR J 235      23.961 -18.409  10.150  1.00 99.00           C  
ATOM   1708  O   TYR J 235      24.546 -18.308  11.225  1.00 99.00           O  
ATOM   1709  CB  TYR J 235      24.765 -16.260   9.119  1.00 99.00           C  
ATOM   1710  CG  TYR J 235      25.463 -15.592   7.959  1.00 99.00           C  
ATOM   1711  CD1 TYR J 235      26.856 -15.696   7.816  1.00 98.99           C  
ATOM   1712  CD2 TYR J 235      24.714 -14.890   6.995  1.00 98.99           C  
ATOM   1713  CE1 TYR J 235      27.507 -15.093   6.732  1.00 98.98           C  
ATOM   1714  CE2 TYR J 235      25.350 -14.284   5.906  1.00 98.98           C  
ATOM   1715  CZ  TYR J 235      26.746 -14.388   5.780  1.00 98.99           C  
ATOM   1716  OH  TYR J 235      27.373 -13.792   4.713  1.00 98.96           O  
ATOM   1717  N   VAL J 236      22.828 -19.095  10.044  1.00 99.00           N  
ATOM   1718  CA  VAL J 236      22.135 -19.664  11.214  1.00 99.00           C  
ATOM   1719  C   VAL J 236      23.030 -20.619  12.010  1.00 99.00           C  
ATOM   1720  O   VAL J 236      23.030 -20.574  13.239  1.00 98.99           O  
ATOM   1721  CB  VAL J 236      20.827 -20.365  10.792  1.00 98.99           C  
ATOM   1722  CG1 VAL J 236      20.121 -21.028  11.982  1.00 98.85           C  
ATOM   1723  CG2 VAL J 236      19.858 -19.356  10.182  1.00 98.92           C  
ATOM   1724  N   SER J 237      23.813 -21.461  11.330  1.00 98.99           N  
ATOM   1725  CA  SER J 237      24.760 -22.367  12.000  1.00 98.98           C  
ATOM   1726  C   SER J 237      25.843 -21.580  12.740  1.00 98.99           C  
ATOM   1727  O   SER J 237      26.057 -21.802  13.930  1.00 98.94           O  
ATOM   1728  CB  SER J 237      25.396 -23.331  10.992  1.00 98.92           C  
ATOM   1729  OG  SER J 237      26.174 -24.289  11.682  1.00 86.56           O  
ATOM   1730  N   TRP J 238      26.465 -20.603  12.062  1.00 98.99           N  
ATOM   1731  CA  TRP J 238      27.480 -19.735  12.665  1.00 98.99           C  
ATOM   1732  C   TRP J 238      26.924 -18.954  13.868  1.00 98.99           C  
ATOM   1733  O   TRP J 238      27.556 -18.936  14.922  1.00 98.98           O  
ATOM   1734  CB  TRP J 238      28.047 -18.778  11.610  1.00 98.99           C  
ATOM   1735  CG  TRP J 238      28.978 -17.746  12.176  1.00 98.96           C  
ATOM   1736  CD1 TRP J 238      30.257 -17.967  12.571  1.00 98.91           C  
ATOM   1737  CD2 TRP J 238      28.687 -16.353  12.487  1.00 98.93           C  
ATOM   1738  NE1 TRP J 238      30.783 -16.794  13.110  1.00 98.78           N  
ATOM   1739  CE2 TRP J 238      29.847 -15.787  13.076  1.00 98.86           C  
ATOM   1740  CE3 TRP J 238      27.557 -15.524  12.325  1.00 98.87           C  
ATOM   1741  CZ2 TRP J 238      29.893 -14.438  13.508  1.00 98.58           C  
ATOM   1742  CZ3 TRP J 238      27.607 -14.177  12.755  1.00 98.51           C  
ATOM   1743  CH2 TRP J 238      28.760 -13.648  13.335  1.00 98.26           C  
ATOM   1744  N   ILE J 239      25.723 -18.385  13.753  1.00 99.00           N  
ATOM   1745  CA  ILE J 239      25.063 -17.673  14.858  1.00 99.00           C  
ATOM   1746  C   ILE J 239      24.888 -18.601  16.062  1.00 99.00           C  
ATOM   1747  O   ILE J 239      25.293 -18.256  17.170  1.00 98.99           O  
ATOM   1748  CB  ILE J 239      23.703 -17.081  14.412  1.00 99.00           C  
ATOM   1749  CG1 ILE J 239      23.898 -15.951  13.380  1.00 98.96           C  
ATOM   1750  CG2 ILE J 239      22.916 -16.542  15.616  1.00 98.96           C  
ATOM   1751  CD1 ILE J 239      22.605 -15.548  12.652  1.00 98.87           C  
ATOM   1752  N   LYS J 240      24.319 -19.791  15.857  1.00 98.99           N  
ATOM   1753  CA  LYS J 240      24.063 -20.748  16.941  1.00 98.99           C  
ATOM   1754  C   LYS J 240      25.352 -21.226  17.608  1.00 98.97           C  
ATOM   1755  O   LYS J 240      25.424 -21.239  18.835  1.00 98.87           O  
ATOM   1756  CB  LYS J 240      23.257 -21.939  16.413  1.00 98.96           C  
ATOM   1757  CG  LYS J 240      21.794 -21.572  16.143  1.00 98.21           C  
ATOM   1758  CD  LYS J 240      21.032 -22.788  15.607  1.00 97.33           C  
ATOM   1759  CE  LYS J 240      19.567 -22.440  15.376  0.99 94.31           C  
ATOM   1760  NZ  LYS J 240      18.781 -23.619  14.940  0.99 87.32           N  
ATOM   1761  N   GLN J 241      26.366 -21.574  16.829  1.00 98.97           N  
ATOM   1762  CA  GLN J 241      27.670 -22.013  17.346  1.00 98.95           C  
ATOM   1763  C   GLN J 241      28.384 -20.889  18.103  1.00 98.91           C  
ATOM   1764  O   GLN J 241      28.938 -21.121  19.174  1.00 98.52           O  
ATOM   1765  CB  GLN J 241      28.541 -22.491  16.177  1.00 98.84           C  
ATOM   1766  CG  GLN J 241      28.075 -23.834  15.604  0.99 85.51           C  
ATOM   1767  CD  GLN J 241      28.807 -24.220  14.314  0.98 79.26           C  
ATOM   1768  OE1 GLN J 241      29.533 -23.448  13.713  0.98 69.73           O  
ATOM   1769  NE2 GLN J 241      28.621 -25.428  13.847  0.97 65.32           N  
ATOM   1770  N   THR J 242      28.335 -19.665  17.577  1.00 98.96           N  
ATOM   1771  CA  THR J 242      28.958 -18.504  18.222  1.00 98.95           C  
ATOM   1772  C   THR J 242      28.287 -18.190  19.556  1.00 98.94           C  
ATOM   1773  O   THR J 242      28.983 -17.985  20.544  1.00 98.84           O  
ATOM   1774  CB  THR J 242      28.929 -17.274  17.304  1.00 98.87           C  
ATOM   1775  OG1 THR J 242      29.564 -17.569  16.080  1.00 97.71           O  
ATOM   1776  CG2 THR J 242      29.683 -16.097  17.910  1.00 97.98           C  
ATOM   1777  N   ILE J 243      26.953 -18.198  19.614  1.00 98.96           N  
ATOM   1778  CA  ILE J 243      26.208 -17.981  20.863  1.00 98.95           C  
ATOM   1779  C   ILE J 243      26.518 -19.067  21.895  1.00 98.94           C  
ATOM   1780  O   ILE J 243      26.731 -18.750  23.061  1.00 98.75           O  
ATOM   1781  CB  ILE J 243      24.695 -17.879  20.572  1.00 98.84           C  
ATOM   1782  CG1 ILE J 243      24.413 -16.537  19.862  1.00 97.60           C  
ATOM   1783  CG2 ILE J 243      23.855 -18.000  21.857  1.00 97.77           C  
ATOM   1784  CD1 ILE J 243      22.969 -16.393  19.366  1.00 94.41           C  
ATOM   1785  N   ALA J 244      26.574 -20.332  21.479  1.00 98.93           N  
ATOM   1786  CA  ALA J 244      26.863 -21.446  22.383  1.00 98.90           C  
ATOM   1787  C   ALA J 244      28.282 -21.388  22.977  1.00 98.88           C  
ATOM   1788  O   ALA J 244      28.517 -21.916  24.064  1.00 98.56           O  
ATOM   1789  CB  ALA J 244      26.636 -22.755  21.615  1.00 98.78           C  
ATOM   1790  N   SER J 245      29.219 -20.749  22.275  1.00 98.81           N  
ATOM   1791  CA  SER J 245      30.637 -20.671  22.660  1.00 98.68           C  
ATOM   1792  C   SER J 245      31.018 -19.379  23.396  1.00 98.80           C  
ATOM   1793  O   SER J 245      32.190 -19.195  23.727  1.00 98.23           O  
ATOM   1794  CB  SER J 245      31.517 -20.823  21.413  1.00 97.50           C  
ATOM   1795  OG  SER J 245      31.163 -21.976  20.668  1.00 87.51           O  
ATOM   1796  N   ASN J 246      30.070 -18.469  23.631  1.00 98.67           N  
ATOM   1797  CA  ASN J 246      30.329 -17.134  24.173  1.00 98.81           C  
ATOM   1798  C   ASN J 246      29.278 -16.681  25.191  1.00 98.52           C  
ATOM   1799  O   ASN J 246      29.546 -15.696  25.911  1.00 95.57           O  
ATOM   1800  CB  ASN J 246      30.399 -16.116  23.022  1.00 98.73           C  
ATOM   1801  CG  ASN J 246      31.664 -16.227  22.204  1.00 98.81           C  
ATOM   1802  OD1 ASN J 246      32.703 -15.663  22.542  1.00 97.10           O  
ATOM   1803  ND2 ASN J 246      31.600 -16.920  21.088  1.00 96.16           N  
ATOM   1804  OXT ASN J 246      28.173 -17.251  25.259  1.00 95.54           O  
TER    1805      ASN J 246                                                      
ENDMDL                                                                          
END                                                                             
