# Supplementary material for: Accurate structure prediction of biomolecular interactions with AlphaFold 3
Source: Nature. 2024 May 8;630(8016):493–500. doi: 10.1038/s41586-024-07487-w (PMC11168924; doi:10.1038/s41586-024-07487-w)
Supplement: Supplementary file 3 — AF3 predictions for the Posebusters benchmark and outputs of the Posebusters checks for those predictions. [file 41586_2024_7487_MOESM3_ESM.zip › 6YDY_K73_pred_lig_pose.sdf]

6YDY_K73_A_302
     RDKit          3D

 28 30  0  0  0  0  0  0  0  0999 V2000
   19.0749    2.1000    0.1449 N   0  0  0  0  0  0  0  0  0  0  0  0
   19.6902    0.8753    0.5963 C   0  0  0  0  0  0  0  0  0  0  0  0
   26.2055    3.0972    3.4119 O   0  0  0  0  0  0  0  0  0  0  0  0
   20.7705    1.1954    1.6030 C   0  0  0  0  0  0  0  0  0  0  0  0
   29.3108    1.8308    2.0693 C   0  0  0  0  0  0  0  0  0  0  0  0
   27.2064    1.6100    0.7470 C   0  0  0  0  0  0  0  0  0  0  0  0
   27.8462    2.1906   -0.4901 C   0  0  1  0  0  0  0  0  0  0  0  0
   28.1451    1.1120   -1.5321 C   0  0  0  0  0  0  0  0  0  0  0  0
   29.2379    0.1666   -1.1027 C   0  0  0  0  0  0  0  0  0  0  0  0
   30.5133    0.6319   -0.8280 C   0  0  0  0  0  0  0  0  0  0  0  0
   31.4902   -0.2695   -0.4305 C   0  0  0  0  0  0  0  0  0  0  0  0
   31.1994   -1.6252   -0.3280 C   0  0  0  0  0  0  0  0  0  0  0  0
   29.9389   -2.0801   -0.6204 C   0  0  0  0  0  0  0  0  0  0  0  0
   28.9519   -1.1870   -1.0172 C   0  0  0  0  0  0  0  0  0  0  0  0
   21.9549    1.7885    1.2055 C   0  0  0  0  0  0  0  0  0  0  0  0
   21.5703    1.1694    3.8634 C   0  0  0  0  0  0  0  0  0  0  0  0
   20.5835    0.8917    2.9422 C   0  0  0  0  0  0  0  0  0  0  0  0
   22.9558    2.0596    2.1444 C   0  0  0  0  0  0  0  0  0  0  0  0
   22.7642    1.7427    3.4697 C   0  0  0  0  0  0  0  0  0  0  0  0
   23.8668    1.9665    4.4631 C   0  0  0  0  0  0  0  0  0  0  0  0
   26.1385    1.8908    3.5429 C   0  0  0  0  0  0  0  0  0  0  0  0
   27.3074    1.0087    3.1327 C   0  0  2  0  0  0  0  0  0  0  0  0
   28.4119    1.1103    4.1733 C   0  0  0  0  0  0  0  0  0  0  0  0
   29.6954    1.1592    3.3712 C   0  0  0  0  0  0  0  0  0  0  0  0
   25.0608    1.2558    4.0472 N   0  0  0  0  0  0  0  0  0  0  0  0
   27.9280    1.5026    1.8871 N   0  0  0  0  0  0  0  0  0  0  0  0
   26.8770    3.1172   -1.1054 N   0  0  0  0  0  0  0  0  0  0  0  0
   26.0436    1.2802    0.6921 O   0  0  0  0  0  0  0  0  0  0  0  0
  1  2  1  0
  2  4  1  0
  6  7  1  0
  7  8  1  0
  8  9  1  0
  9 10  2  0
 10 11  1  0
 11 12  2  0
 12 13  1  0
  9 14  1  0
 13 14  2  0
  4 15  2  0
 16 17  2  0
  4 17  1  0
 15 18  1  0
 18 19  2  0
 16 19  1  0
 19 20  1  0
  3 21  2  0
 22 21  1  1
 22 23  1  0
 23 24  1  0
  5 24  1  0
 20 25  1  0
 21 25  1  0
  5 26  1  0
 22 26  1  0
  6 26  1  0
  7 27  1  6
  6 28  2  0
M  END
