# Supplementary material for: Accurate structure prediction of biomolecular interactions with AlphaFold 3
Source: Nature. 2024 May 8;630(8016):493–500. doi: 10.1038/s41586-024-07487-w (PMC11168924; doi:10.1038/s41586-024-07487-w)
Supplement: Supplementary file 3 — AF3 predictions for the Posebusters benchmark and outputs of the Posebusters checks for those predictions. [file 41586_2024_7487_MOESM3_ESM.zip › 6YJA_2BA_pred_context_pose.pdb]

TITLE     6YJA                                                                  
REVDAT   1   01-OCT-21         0                                                
REMARK   6                                                                      
REMARK   6 PDB GENERATED WITH DEEPMIND STRUCTURE CLASS VERSION 1.0.2.           
SEQRES   1 J  147  MET ILE SER LEU GLN SER ASP GLN LEU LEU GLU ALA THR          
SEQRES   2 J  147  VAL GLY GLN PHE MET ILE GLU ALA ASP LYS VAL ALA HIS          
SEQRES   3 J  147  VAL GLN VAL GLY ASN ASN LEU GLU HIS ALA LEU LEU VAL          
SEQRES   4 J  147  LEU THR LYS THR GLY TYR THR ALA ILE PRO VAL LEU ASP          
SEQRES   5 J  147  PRO SER TYR ARG LEU HIS GLY LEU ILE GLY THR ASN MET          
SEQRES   6 J  147  ILE MET ASN SER ILE PHE GLY LEU GLU ARG ILE GLU PHE          
SEQRES   7 J  147  GLU LYS LEU ASP GLN ILE THR VAL GLU GLU VAL MET LEU          
SEQRES   8 J  147  THR ASP ILE PRO ARG LEU HIS ILE ASN ASP PRO ILE MET          
SEQRES   9 J  147  LYS GLY PHE GLY MET VAL ILE ASN ASN GLY PHE VAL CYS          
SEQRES  10 J  147  VAL GLU ASN ASP GLU GLN VAL PHE GLU GLY ILE PHE THR          
SEQRES  11 J  147  ARG ARG VAL VAL LEU LYS GLU LEU ASN LYS HIS ILE ARG          
SEQRES  12 J  147  SER LEU ASN LYS                                              
SEQRES   1 Q  147  MET ILE SER LEU GLN SER ASP GLN LEU LEU GLU ALA THR          
SEQRES   2 Q  147  VAL GLY GLN PHE MET ILE GLU ALA ASP LYS VAL ALA HIS          
SEQRES   3 Q  147  VAL GLN VAL GLY ASN ASN LEU GLU HIS ALA LEU LEU VAL          
SEQRES   4 Q  147  LEU THR LYS THR GLY TYR THR ALA ILE PRO VAL LEU ASP          
SEQRES   5 Q  147  PRO SER TYR ARG LEU HIS GLY LEU ILE GLY THR ASN MET          
SEQRES   6 Q  147  ILE MET ASN SER ILE PHE GLY LEU GLU ARG ILE GLU PHE          
SEQRES   7 Q  147  GLU LYS LEU ASP GLN ILE THR VAL GLU GLU VAL MET LEU          
SEQRES   8 Q  147  THR ASP ILE PRO ARG LEU HIS ILE ASN ASP PRO ILE MET          
SEQRES   9 Q  147  LYS GLY PHE GLY MET VAL ILE ASN ASN GLY PHE VAL CYS          
SEQRES  10 Q  147  VAL GLU ASN ASP GLU GLN VAL PHE GLU GLY ILE PHE THR          
SEQRES  11 Q  147  ARG ARG VAL VAL LEU LYS GLU LEU ASN LYS HIS ILE ARG          
SEQRES  12 Q  147  SER LEU ASN LYS                                              
HET     CL  F   1       1                                                       
HET    2BA  Y   1      44                                                       
HETNAM      CL ?                                                                
HETNAM     2BA ?                                                                
MODEL        1                                                                  
ATOM      1  N   MET J   1     -17.332   5.773 -12.855  0.04 32.43           N  
ATOM      2  CA  MET J   1     -17.060   6.438 -11.554  0.04 36.21           C  
ATOM      3  C   MET J   1     -16.166   5.574 -10.669  0.04 38.58           C  
ATOM      4  O   MET J   1     -15.162   6.072 -10.184  0.04 36.47           O  
ATOM      5  CB  MET J   1     -18.365   6.836 -10.852  0.03 34.39           C  
ATOM      6  CG  MET J   1     -18.157   8.008  -9.877  0.03 31.25           C  
ATOM      7  SD  MET J   1     -19.680   8.551  -9.047  0.02 28.21           S  
ATOM      8  CE  MET J   1     -20.596   9.341 -10.395  0.02 25.40           C  
ATOM      9  N   ILE J   2     -16.454   4.283 -10.545  0.04 41.56           N  
ATOM     10  CA  ILE J   2     -15.598   3.294  -9.868  0.04 43.58           C  
ATOM     11  C   ILE J   2     -14.231   3.200 -10.555  0.04 45.33           C  
ATOM     12  O   ILE J   2     -13.204   3.311  -9.887  0.04 44.01           O  
ATOM     13  CB  ILE J   2     -16.299   1.909  -9.824  0.04 41.44           C  
ATOM     14  CG1 ILE J   2     -17.632   2.003  -9.045  0.04 37.86           C  
ATOM     15  CG2 ILE J   2     -15.371   0.852  -9.208  0.03 37.35           C  
ATOM     16  CD1 ILE J   2     -18.491   0.736  -9.117  0.04 36.33           C  
ATOM     17  N   SER J   3     -14.202   3.092 -11.885  0.07 45.33           N  
ATOM     18  CA  SER J   3     -12.958   3.042 -12.669  0.07 46.11           C  
ATOM     19  C   SER J   3     -12.090   4.284 -12.464  0.07 47.52           C  
ATOM     20  O   SER J   3     -10.903   4.151 -12.190  0.08 46.10           O  
ATOM     21  CB  SER J   3     -13.257   2.846 -14.159  0.07 42.93           C  
ATOM     22  OG  SER J   3     -14.015   3.923 -14.668  0.07 39.65           O  
ATOM     23  N   LEU J   4     -12.665   5.476 -12.496  0.06 44.31           N  
ATOM     24  CA  LEU J   4     -11.919   6.733 -12.315  0.06 44.11           C  
ATOM     25  C   LEU J   4     -11.247   6.841 -10.940  0.06 46.86           C  
ATOM     26  O   LEU J   4     -10.115   7.313 -10.847  0.06 45.58           O  
ATOM     27  CB  LEU J   4     -12.875   7.920 -12.540  0.06 40.21           C  
ATOM     28  CG  LEU J   4     -12.855   8.425 -13.988  0.05 36.72           C  
ATOM     29  CD1 LEU J   4     -14.200   9.049 -14.354  0.05 33.51           C  
ATOM     30  CD2 LEU J   4     -11.769   9.482 -14.176  0.05 36.97           C  
ATOM     31  N   GLN J   5     -11.904   6.386  -9.878  0.08 52.69           N  
ATOM     32  CA  GLN J   5     -11.300   6.350  -8.540  0.08 53.31           C  
ATOM     33  C   GLN J   5     -10.223   5.272  -8.429  0.08 55.34           C  
ATOM     34  O   GLN J   5      -9.197   5.509  -7.792  0.08 52.44           O  
ATOM     35  CB  GLN J   5     -12.368   6.144  -7.458  0.07 49.02           C  
ATOM     36  CG  GLN J   5     -13.151   7.427  -7.170  0.07 44.05           C  
ATOM     37  CD  GLN J   5     -14.116   7.287  -5.982  0.06 41.20           C  
ATOM     38  OE1 GLN J   5     -14.523   6.208  -5.588  0.06 38.13           O  
ATOM     39  NE2 GLN J   5     -14.510   8.385  -5.386  0.06 38.40           N  
ATOM     40  N   SER J   6     -10.416   4.125  -9.056  0.13 59.63           N  
ATOM     41  CA  SER J   6      -9.379   3.088  -9.110  0.13 59.79           C  
ATOM     42  C   SER J   6      -8.172   3.530  -9.931  0.13 61.95           C  
ATOM     43  O   SER J   6      -7.045   3.272  -9.510  0.13 59.10           O  
ATOM     44  CB  SER J   6      -9.928   1.754  -9.627  0.13 54.41           C  
ATOM     45  OG  SER J   6     -10.642   1.878 -10.833  0.12 49.60           O  
ATOM     46  N   ASP J   7      -8.385   4.237 -11.031  0.20 59.32           N  
ATOM     47  CA  ASP J   7      -7.307   4.736 -11.886  0.19 59.93           C  
ATOM     48  C   ASP J   7      -6.482   5.807 -11.163  0.20 62.35           C  
ATOM     49  O   ASP J   7      -5.255   5.730 -11.139  0.20 58.74           O  
ATOM     50  CB  ASP J   7      -7.884   5.260 -13.210  0.21 53.98           C  
ATOM     51  CG  ASP J   7      -8.544   4.176 -14.071  0.18 48.12           C  
ATOM     52  OD1 ASP J   7      -8.212   2.982 -13.901  0.17 44.23           O  
ATOM     53  OD2 ASP J   7      -9.423   4.539 -14.889  0.16 43.99           O  
ATOM     54  N   GLN J   8      -7.123   6.725 -10.453  0.28 62.13           N  
ATOM     55  CA  GLN J   8      -6.421   7.706  -9.613  0.27 62.83           C  
ATOM     56  C   GLN J   8      -5.616   7.053  -8.485  0.28 65.16           C  
ATOM     57  O   GLN J   8      -4.525   7.517  -8.155  0.28 62.43           O  
ATOM     58  CB  GLN J   8      -7.422   8.695  -9.002  0.28 57.47           C  
ATOM     59  CG  GLN J   8      -7.866   9.747 -10.018  0.22 51.12           C  
ATOM     60  CD  GLN J   8      -8.802  10.803  -9.416  0.21 47.24           C  
ATOM     61  OE1 GLN J   8      -9.468  10.613  -8.410  0.21 42.68           O  
ATOM     62  NE2 GLN J   8      -8.877  11.953 -10.036  0.20 42.21           N  
ATOM     63  N   LEU J   9      -6.120   5.981  -7.901  0.36 66.22           N  
ATOM     64  CA  LEU J   9      -5.400   5.236  -6.866  0.35 66.21           C  
ATOM     65  C   LEU J   9      -4.199   4.478  -7.448  0.36 68.52           C  
ATOM     66  O   LEU J   9      -3.171   4.349  -6.782  0.36 65.94           O  
ATOM     67  CB  LEU J   9      -6.364   4.268  -6.154  0.36 60.50           C  
ATOM     68  CG  LEU J   9      -5.981   4.053  -4.677  0.32 56.49           C  
ATOM     69  CD1 LEU J   9      -6.667   5.090  -3.788  0.30 53.33           C  
ATOM     70  CD2 LEU J   9      -6.401   2.670  -4.204  0.30 52.16           C  
ATOM     71  N   LEU J  10      -4.322   3.998  -8.693  0.44 70.04           N  
ATOM     72  CA  LEU J  10      -3.250   3.312  -9.419  0.44 70.35           C  
ATOM     73  C   LEU J  10      -2.110   4.258  -9.805  0.45 73.19           C  
ATOM     74  O   LEU J  10      -0.954   3.837  -9.813  0.45 69.80           O  
ATOM     75  CB  LEU J  10      -3.838   2.637 -10.669  0.45 63.84           C  
ATOM     76  CG  LEU J  10      -4.575   1.320 -10.376  0.40 58.82           C  
ATOM     77  CD1 LEU J  10      -5.448   0.932 -11.565  0.39 55.14           C  
ATOM     78  CD2 LEU J  10      -3.591   0.177 -10.117  0.38 54.03           C  
ATOM     79  N   GLU J  11      -2.414   5.522 -10.075  0.74 78.12           N  
ATOM     80  CA  GLU J  11      -1.427   6.564 -10.372  0.73 81.24           C  
ATOM     81  C   GLU J  11      -0.836   7.221  -9.109  0.74 83.61           C  
ATOM     82  O   GLU J  11       0.145   7.959  -9.187  0.74 79.74           O  
ATOM     83  CB  GLU J  11      -2.059   7.628 -11.277  0.72 74.46           C  
ATOM     84  CG  GLU J  11      -2.375   7.089 -12.681  0.57 64.47           C  
ATOM     85  CD  GLU J  11      -2.964   8.143 -13.627  0.56 57.71           C  
ATOM     86  OE1 GLU J  11      -3.178   7.793 -14.817  0.55 50.20           O  
ATOM     87  OE2 GLU J  11      -3.201   9.290 -13.186  0.55 51.42           O  
ATOM     88  N   ALA J  12      -1.406   6.951  -7.939  0.98 90.59           N  
ATOM     89  CA  ALA J  12      -0.952   7.538  -6.693  0.98 93.01           C  
ATOM     90  C   ALA J  12       0.441   7.036  -6.294  0.98 95.16           C  
ATOM     91  O   ALA J  12       0.797   5.871  -6.494  0.98 94.29           O  
ATOM     92  CB  ALA J  12      -1.995   7.277  -5.603  0.98 89.03           C  
ATOM     93  N   THR J  13       1.207   7.920  -5.668  1.00 96.42           N  
ATOM     94  CA  THR J  13       2.546   7.616  -5.170  1.00 97.19           C  
ATOM     95  C   THR J  13       2.540   7.382  -3.663  1.00 97.63           C  
ATOM     96  O   THR J  13       1.649   7.826  -2.937  1.00 97.18           O  
ATOM     97  CB  THR J  13       3.549   8.711  -5.547  1.00 96.10           C  
ATOM     98  OG1 THR J  13       3.183   9.934  -4.942  1.00 88.98           O  
ATOM     99  CG2 THR J  13       3.621   8.942  -7.058  1.00 87.13           C  
ATOM    100  N   VAL J  14       3.573   6.704  -3.180  1.00 98.18           N  
ATOM    101  CA  VAL J  14       3.794   6.457  -1.749  1.00 98.28           C  
ATOM    102  C   VAL J  14       3.815   7.762  -0.953  1.00 98.31           C  
ATOM    103  O   VAL J  14       3.162   7.848   0.089  1.00 97.94           O  
ATOM    104  CB  VAL J  14       5.102   5.658  -1.571  1.00 97.93           C  
ATOM    105  CG1 VAL J  14       5.612   5.650  -0.133  1.00 95.33           C  
ATOM    106  CG2 VAL J  14       4.885   4.201  -1.998  1.00 95.53           C  
ATOM    107  N   GLY J  15       4.487   8.781  -1.460  1.00 98.26           N  
ATOM    108  CA  GLY J  15       4.584  10.091  -0.803  1.00 98.17           C  
ATOM    109  C   GLY J  15       3.238  10.779  -0.547  1.00 98.10           C  
ATOM    110  O   GLY J  15       3.097  11.526   0.412  1.00 97.30           O  
ATOM    111  N   GLN J  16       2.212  10.472  -1.342  1.00 97.84           N  
ATOM    112  CA  GLN J  16       0.855  11.021  -1.148  1.00 97.38           C  
ATOM    113  C   GLN J  16       0.080  10.353  -0.000  1.00 97.31           C  
ATOM    114  O   GLN J  16      -0.943  10.876   0.439  1.00 96.44           O  
ATOM    115  CB  GLN J  16       0.072  10.879  -2.455  1.00 96.62           C  
ATOM    116  CG  GLN J  16       0.620  11.777  -3.575  0.99 94.35           C  
ATOM    117  CD  GLN J  16       0.005  11.465  -4.943  0.99 91.28           C  
ATOM    118  OE1 GLN J  16      -0.559  10.416  -5.185  0.98 85.26           O  
ATOM    119  NE2 GLN J  16       0.120  12.368  -5.879  0.98 81.93           N  
ATOM    120  N   PHE J  17       0.540   9.203   0.479  1.00 97.89           N  
ATOM    121  CA  PHE J  17      -0.150   8.390   1.497  1.00 97.64           C  
ATOM    122  C   PHE J  17       0.715   8.062   2.716  1.00 97.67           C  
ATOM    123  O   PHE J  17       0.295   7.283   3.579  1.00 96.68           O  
ATOM    124  CB  PHE J  17      -0.707   7.118   0.842  1.00 96.88           C  
ATOM    125  CG  PHE J  17      -1.864   7.377  -0.098  1.00 95.83           C  
ATOM    126  CD1 PHE J  17      -3.189   7.346   0.382  1.00 92.79           C  
ATOM    127  CD2 PHE J  17      -1.625   7.689  -1.447  1.00 92.59           C  
ATOM    128  CE1 PHE J  17      -4.263   7.616  -0.486  1.00 90.45           C  
ATOM    129  CE2 PHE J  17      -2.689   7.962  -2.313  1.00 90.97           C  
ATOM    130  CZ  PHE J  17      -4.011   7.922  -1.834  1.00 90.97           C  
ATOM    131  N   MET J  18       1.898   8.626   2.812  1.00 98.27           N  
ATOM    132  CA  MET J  18       2.768   8.441   3.963  1.00 98.33           C  
ATOM    133  C   MET J  18       2.367   9.347   5.135  1.00 98.33           C  
ATOM    134  O   MET J  18       1.650  10.338   4.986  1.00 97.98           O  
ATOM    135  CB  MET J  18       4.246   8.594   3.553  1.00 97.94           C  
ATOM    136  CG  MET J  18       4.659  10.029   3.254  1.00 96.76           C  
ATOM    137  SD  MET J  18       6.350  10.161   2.623  1.00 97.36           S  
ATOM    138  CE  MET J  18       6.440  11.965   2.448  1.00 95.58           C  
ATOM    139  N   ILE J  19       2.856   9.001   6.319  1.00 98.63           N  
ATOM    140  CA  ILE J  19       2.943   9.937   7.441  1.00 98.64           C  
ATOM    141  C   ILE J  19       4.251  10.700   7.257  1.00 98.74           C  
ATOM    142  O   ILE J  19       5.309  10.074   7.202  1.00 98.63           O  
ATOM    143  CB  ILE J  19       2.885   9.206   8.800  1.00 98.31           C  
ATOM    144  CG1 ILE J  19       1.583   8.383   8.938  1.00 97.09           C  
ATOM    145  CG2 ILE J  19       3.023  10.214   9.953  1.00 97.24           C  
ATOM    146  CD1 ILE J  19       1.549   7.485  10.184  1.00 91.52           C  
ATOM    147  N   GLU J  20       4.172  12.015   7.176  1.00 98.64           N  
ATOM    148  CA  GLU J  20       5.320  12.903   6.975  1.00 98.66           C  
ATOM    149  C   GLU J  20       6.352  12.774   8.105  1.00 98.68           C  
ATOM    150  O   GLU J  20       5.994  12.561   9.271  1.00 98.46           O  
ATOM    151  CB  GLU J  20       4.831  14.357   6.893  1.00 98.37           C  
ATOM    152  CG  GLU J  20       3.835  14.627   5.742  0.99 94.57           C  
ATOM    153  CD  GLU J  20       4.451  14.519   4.353  0.99 91.05           C  
ATOM    154  OE1 GLU J  20       3.668  14.315   3.388  0.98 85.52           O  
ATOM    155  OE2 GLU J  20       5.685  14.643   4.249  0.98 85.75           O  
ATOM    156  N   ALA J  21       7.627  12.954   7.772  1.00 98.79           N  
ATOM    157  CA  ALA J  21       8.753  12.781   8.691  1.00 98.75           C  
ATOM    158  C   ALA J  21       8.641  13.623   9.973  1.00 98.68           C  
ATOM    159  O   ALA J  21       8.996  13.155  11.054  1.00 98.33           O  
ATOM    160  CB  ALA J  21      10.042  13.112   7.932  1.00 98.58           C  
ATOM    161  N   ASP J  22       8.081  14.830   9.886  1.00 98.49           N  
ATOM    162  CA  ASP J  22       7.879  15.723  11.041  1.00 98.22           C  
ATOM    163  C   ASP J  22       6.872  15.179  12.077  1.00 98.14           C  
ATOM    164  O   ASP J  22       6.816  15.656  13.214  1.00 97.26           O  
ATOM    165  CB  ASP J  22       7.450  17.120  10.544  1.00 97.48           C  
ATOM    166  CG  ASP J  22       5.970  17.193  10.150  0.99 90.81           C  
ATOM    167  OD1 ASP J  22       5.484  16.266   9.473  0.99 87.19           O  
ATOM    168  OD2 ASP J  22       5.272  18.132  10.597  0.99 86.72           O  
ATOM    169  N   LYS J  23       6.086  14.173  11.700  1.00 98.23           N  
ATOM    170  CA  LYS J  23       5.138  13.466  12.579  1.00 98.09           C  
ATOM    171  C   LYS J  23       5.675  12.135  13.103  1.00 97.96           C  
ATOM    172  O   LYS J  23       4.986  11.468  13.877  1.00 96.96           O  
ATOM    173  CB  LYS J  23       3.797  13.250  11.850  1.00 97.74           C  
ATOM    174  CG  LYS J  23       3.142  14.526  11.293  0.98 95.30           C  
ATOM    175  CD  LYS J  23       2.961  15.612  12.350  0.97 89.90           C  
ATOM    176  CE  LYS J  23       2.301  16.833  11.716  0.95 81.53           C  
ATOM    177  NZ  LYS J  23       2.985  18.083  12.135  0.94 72.77           N  
ATOM    178  N   VAL J  24       6.875  11.738  12.693  1.00 98.45           N  
ATOM    179  CA  VAL J  24       7.484  10.457  13.046  1.00 98.43           C  
ATOM    180  C   VAL J  24       8.633  10.707  14.012  1.00 98.35           C  
ATOM    181  O   VAL J  24       9.635  11.320  13.659  1.00 97.85           O  
ATOM    182  CB  VAL J  24       7.940   9.688  11.789  1.00 98.28           C  
ATOM    183  CG1 VAL J  24       8.517   8.321  12.159  1.00 97.73           C  
ATOM    184  CG2 VAL J  24       6.779   9.456  10.812  1.00 97.87           C  
ATOM    185  N   ALA J  25       8.507  10.203  15.242  1.00 98.40           N  
ATOM    186  CA  ALA J  25       9.614  10.220  16.182  1.00 98.31           C  
ATOM    187  C   ALA J  25      10.798   9.428  15.618  1.00 98.53           C  
ATOM    188  O   ALA J  25      10.612   8.381  14.995  1.00 98.28           O  
ATOM    189  CB  ALA J  25       9.149   9.659  17.529  1.00 97.46           C  
ATOM    190  N   HIS J  26      12.004   9.914  15.867  1.00 98.65           N  
ATOM    191  CA  HIS J  26      13.246   9.269  15.455  1.00 98.72           C  
ATOM    192  C   HIS J  26      14.312   9.426  16.538  1.00 98.71           C  
ATOM    193  O   HIS J  26      14.147  10.196  17.490  1.00 98.53           O  
ATOM    194  CB  HIS J  26      13.715   9.843  14.104  1.00 98.59           C  
ATOM    195  CG  HIS J  26      14.086  11.304  14.152  1.00 98.11           C  
ATOM    196  ND1 HIS J  26      13.220  12.366  13.986  1.00 89.49           N  
ATOM    197  CD2 HIS J  26      15.329  11.848  14.368  1.00 89.82           C  
ATOM    198  CE1 HIS J  26      13.913  13.510  14.092  1.00 90.71           C  
ATOM    199  NE2 HIS J  26      15.200  13.227  14.320  1.00 92.36           N  
ATOM    200  N   VAL J  27      15.407   8.703  16.375  1.00 98.82           N  
ATOM    201  CA  VAL J  27      16.643   8.877  17.143  1.00 98.82           C  
ATOM    202  C   VAL J  27      17.822   9.052  16.194  1.00 98.85           C  
ATOM    203  O   VAL J  27      17.693   8.843  14.987  1.00 98.71           O  
ATOM    204  CB  VAL J  27      16.887   7.722  18.137  1.00 98.57           C  
ATOM    205  CG1 VAL J  27      15.869   7.763  19.275  1.00 96.29           C  
ATOM    206  CG2 VAL J  27      16.856   6.345  17.468  1.00 96.42           C  
ATOM    207  N   GLN J  28      18.963   9.436  16.748  1.00 98.67           N  
ATOM    208  CA  GLN J  28      20.211   9.539  15.994  1.00 98.61           C  
ATOM    209  C   GLN J  28      21.101   8.318  16.240  1.00 98.67           C  
ATOM    210  O   GLN J  28      21.034   7.695  17.300  1.00 98.35           O  
ATOM    211  CB  GLN J  28      20.947  10.841  16.346  1.00 98.02           C  
ATOM    212  CG  GLN J  28      20.134  12.087  15.959  1.00 91.25           C  
ATOM    213  CD  GLN J  28      20.891  13.400  16.187  0.99 83.92           C  
ATOM    214  OE1 GLN J  28      21.981  13.445  16.725  0.99 76.93           O  
ATOM    215  NE2 GLN J  28      20.321  14.506  15.778  0.99 71.54           N  
ATOM    216  N   VAL J  29      21.985   8.031  15.286  1.00 98.16           N  
ATOM    217  CA  VAL J  29      22.960   6.924  15.358  1.00 97.84           C  
ATOM    218  C   VAL J  29      23.806   6.954  16.636  1.00 97.81           C  
ATOM    219  O   VAL J  29      24.030   5.920  17.256  1.00 96.76           O  
ATOM    220  CB  VAL J  29      23.874   6.900  14.111  1.00 96.27           C  
ATOM    221  CG1 VAL J  29      23.090   6.500  12.858  1.00 87.91           C  
ATOM    222  CG2 VAL J  29      24.562   8.247  13.827  1.00 88.87           C  
ATOM    223  N   GLY J  30      24.227   8.133  17.079  1.00 97.77           N  
ATOM    224  CA  GLY J  30      25.052   8.332  18.276  1.00 97.48           C  
ATOM    225  C   GLY J  30      24.288   8.410  19.603  1.00 97.91           C  
ATOM    226  O   GLY J  30      24.920   8.586  20.641  1.00 97.30           O  
ATOM    227  N   ASN J  31      22.958   8.311  19.612  1.00 98.54           N  
ATOM    228  CA  ASN J  31      22.212   8.225  20.870  1.00 98.65           C  
ATOM    229  C   ASN J  31      22.471   6.873  21.552  1.00 98.68           C  
ATOM    230  O   ASN J  31      22.786   5.885  20.890  1.00 98.50           O  
ATOM    231  CB  ASN J  31      20.708   8.456  20.647  1.00 98.57           C  
ATOM    232  CG  ASN J  31      20.337   9.863  20.193  1.00 98.22           C  
ATOM    233  OD1 ASN J  31      19.363  10.067  19.488  1.00 94.36           O  
ATOM    234  ND2 ASN J  31      21.059  10.875  20.613  1.00 93.49           N  
ATOM    235  N   ASN J  32      22.312   6.813  22.875  1.00 98.41           N  
ATOM    236  CA  ASN J  32      22.358   5.547  23.604  1.00 98.36           C  
ATOM    237  C   ASN J  32      20.988   4.833  23.592  1.00 98.47           C  
ATOM    238  O   ASN J  32      19.954   5.409  23.231  1.00 98.27           O  
ATOM    239  CB  ASN J  32      22.971   5.762  25.007  1.00 97.78           C  
ATOM    240  CG  ASN J  32      22.100   6.544  25.979  1.00 96.64           C  
ATOM    241  OD1 ASN J  32      20.909   6.721  25.794  1.00 91.44           O  
ATOM    242  ND2 ASN J  32      22.674   7.013  27.057  1.00 89.43           N  
ATOM    243  N   LEU J  33      21.000   3.565  23.988  1.00 98.13           N  
ATOM    244  CA  LEU J  33      19.788   2.746  23.983  1.00 98.02           C  
ATOM    245  C   LEU J  33      18.760   3.204  25.019  1.00 97.53           C  
ATOM    246  O   LEU J  33      17.562   3.057  24.774  1.00 97.12           O  
ATOM    247  CB  LEU J  33      20.142   1.271  24.213  1.00 98.12           C  
ATOM    248  CG  LEU J  33      20.969   0.594  23.111  1.00 98.09           C  
ATOM    249  CD1 LEU J  33      21.057  -0.896  23.436  1.00 97.86           C  
ATOM    250  CD2 LEU J  33      20.342   0.739  21.719  1.00 97.80           C  
ATOM    251  N   GLU J  34      19.185   3.774  26.141  1.00 97.06           N  
ATOM    252  CA  GLU J  34      18.269   4.316  27.145  1.00 96.22           C  
ATOM    253  C   GLU J  34      17.429   5.452  26.554  1.00 95.95           C  
ATOM    254  O   GLU J  34      16.200   5.454  26.667  1.00 95.27           O  
ATOM    255  CB  GLU J  34      19.063   4.789  28.370  1.00 95.20           C  
ATOM    256  CG  GLU J  34      18.117   5.162  29.519  1.00 92.02           C  
ATOM    257  CD  GLU J  34      18.818   5.636  30.790  0.99 88.24           C  
ATOM    258  OE1 GLU J  34      18.146   5.611  31.853  0.99 82.15           O  
ATOM    259  OE2 GLU J  34      19.990   6.050  30.711  0.99 81.92           O  
ATOM    260  N   HIS J  35      18.074   6.364  25.837  1.00 97.10           N  
ATOM    261  CA  HIS J  35      17.375   7.424  25.112  1.00 97.26           C  
ATOM    262  C   HIS J  35      16.400   6.858  24.068  1.00 97.22           C  
ATOM    263  O   HIS J  35      15.242   7.282  24.009  1.00 97.11           O  
ATOM    264  CB  HIS J  35      18.399   8.360  24.459  1.00 97.37           C  
ATOM    265  CG  HIS J  35      17.739   9.509  23.743  1.00 96.02           C  
ATOM    266  ND1 HIS J  35      17.268  10.661  24.340  1.00 90.34           N  
ATOM    267  CD2 HIS J  35      17.421   9.595  22.410  1.00 90.48           C  
ATOM    268  CE1 HIS J  35      16.694  11.422  23.391  1.00 91.12           C  
ATOM    269  NE2 HIS J  35      16.775  10.800  22.215  1.00 92.28           N  
ATOM    270  N   ALA J  36      16.829   5.881  23.286  1.00 97.66           N  
ATOM    271  CA  ALA J  36      15.968   5.255  22.284  1.00 97.84           C  
ATOM    272  C   ALA J  36      14.750   4.566  22.923  1.00 97.50           C  
ATOM    273  O   ALA J  36      13.622   4.734  22.450  1.00 97.29           O  
ATOM    274  CB  ALA J  36      16.810   4.275  21.461  1.00 98.09           C  
ATOM    275  N   LEU J  37      14.961   3.863  24.024  1.00 97.01           N  
ATOM    276  CA  LEU J  37      13.897   3.202  24.779  1.00 96.36           C  
ATOM    277  C   LEU J  37      12.902   4.216  25.358  1.00 95.97           C  
ATOM    278  O   LEU J  37      11.692   3.997  25.301  1.00 95.32           O  
ATOM    279  CB  LEU J  37      14.546   2.336  25.872  1.00 95.65           C  
ATOM    280  CG  LEU J  37      13.568   1.423  26.627  1.00 92.58           C  
ATOM    281  CD1 LEU J  37      12.867   0.431  25.690  1.00 90.51           C  
ATOM    282  CD2 LEU J  37      14.336   0.630  27.679  1.00 90.27           C  
ATOM    283  N   LEU J  38      13.398   5.346  25.852  1.00 96.08           N  
ATOM    284  CA  LEU J  38      12.563   6.449  26.325  1.00 95.49           C  
ATOM    285  C   LEU J  38      11.684   7.021  25.204  1.00 95.50           C  
ATOM    286  O   LEU J  38      10.483   7.224  25.402  1.00 95.10           O  
ATOM    287  CB  LEU J  38      13.481   7.530  26.930  1.00 94.74           C  
ATOM    288  CG  LEU J  38      12.720   8.738  27.509  0.99 82.93           C  
ATOM    289  CD1 LEU J  38      11.893   8.346  28.732  0.99 81.08           C  
ATOM    290  CD2 LEU J  38      13.703   9.826  27.925  0.99 80.49           C  
ATOM    291  N   VAL J  39      12.253   7.255  24.029  1.00 96.67           N  
ATOM    292  CA  VAL J  39      11.499   7.763  22.867  1.00 96.93           C  
ATOM    293  C   VAL J  39      10.426   6.760  22.441  1.00 96.77           C  
ATOM    294  O   VAL J  39       9.262   7.135  22.293  1.00 96.49           O  
ATOM    295  CB  VAL J  39      12.431   8.131  21.696  1.00 97.14           C  
ATOM    296  CG1 VAL J  39      11.636   8.566  20.459  1.00 96.95           C  
ATOM    297  CG2 VAL J  39      13.355   9.296  22.064  1.00 97.22           C  
ATOM    298  N   LEU J  40      10.784   5.487  22.308  1.00 96.88           N  
ATOM    299  CA  LEU J  40       9.847   4.411  21.971  1.00 96.70           C  
ATOM    300  C   LEU J  40       8.680   4.347  22.967  1.00 95.95           C  
ATOM    301  O   LEU J  40       7.515   4.341  22.566  1.00 95.19           O  
ATOM    302  CB  LEU J  40      10.614   3.071  21.945  1.00 97.05           C  
ATOM    303  CG  LEU J  40      11.459   2.871  20.670  1.00 96.88           C  
ATOM    304  CD1 LEU J  40      12.516   1.798  20.891  1.00 96.65           C  
ATOM    305  CD2 LEU J  40      10.580   2.439  19.494  1.00 96.62           C  
ATOM    306  N   THR J  41       8.984   4.364  24.257  1.00 95.95           N  
ATOM    307  CA  THR J  41       7.978   4.265  25.319  1.00 95.07           C  
ATOM    308  C   THR J  41       7.052   5.478  25.344  1.00 94.25           C  
ATOM    309  O   THR J  41       5.834   5.327  25.404  1.00 92.78           O  
ATOM    310  CB  THR J  41       8.644   4.086  26.686  1.00 94.25           C  
ATOM    311  OG1 THR J  41       9.528   2.990  26.654  1.00 91.46           O  
ATOM    312  CG2 THR J  41       7.617   3.805  27.781  1.00 91.60           C  
ATOM    313  N   LYS J  42       7.602   6.688  25.244  1.00 94.21           N  
ATOM    314  CA  LYS J  42       6.817   7.932  25.261  1.00 93.76           C  
ATOM    315  C   LYS J  42       5.909   8.088  24.046  1.00 93.98           C  
ATOM    316  O   LYS J  42       4.806   8.612  24.172  1.00 92.87           O  
ATOM    317  CB  LYS J  42       7.747   9.149  25.348  1.00 92.58           C  
ATOM    318  CG  LYS J  42       8.259   9.371  26.772  0.93 80.99           C  
ATOM    319  CD  LYS J  42       9.100  10.647  26.828  0.90 75.06           C  
ATOM    320  CE  LYS J  42       9.483  10.944  28.275  0.88 65.13           C  
ATOM    321  NZ  LYS J  42      10.299  12.168  28.395  0.86 57.21           N  
ATOM    322  N   THR J  43       6.369   7.650  22.889  1.00 95.49           N  
ATOM    323  CA  THR J  43       5.589   7.743  21.646  1.00 95.33           C  
ATOM    324  C   THR J  43       4.573   6.611  21.508  1.00 94.54           C  
ATOM    325  O   THR J  43       3.619   6.732  20.737  1.00 92.14           O  
ATOM    326  CB  THR J  43       6.502   7.761  20.415  1.00 95.00           C  
ATOM    327  OG1 THR J  43       7.322   6.613  20.391  1.00 92.77           O  
ATOM    328  CG2 THR J  43       7.408   8.989  20.406  1.00 92.24           C  
ATOM    329  N   GLY J  44       4.778   5.509  22.232  1.00 93.96           N  
ATOM    330  CA  GLY J  44       3.956   4.308  22.121  1.00 92.83           C  
ATOM    331  C   GLY J  44       4.235   3.475  20.866  1.00 93.44           C  
ATOM    332  O   GLY J  44       3.535   2.492  20.632  1.00 91.21           O  
ATOM    333  N   TYR J  45       5.230   3.841  20.067  1.00 93.37           N  
ATOM    334  CA  TYR J  45       5.622   3.064  18.897  1.00 93.37           C  
ATOM    335  C   TYR J  45       6.677   2.019  19.257  1.00 93.64           C  
ATOM    336  O   TYR J  45       7.442   2.173  20.210  1.00 92.09           O  
ATOM    337  CB  TYR J  45       6.082   3.982  17.755  1.00 92.19           C  
ATOM    338  CG  TYR J  45       5.011   4.949  17.299  1.00 89.23           C  
ATOM    339  CD1 TYR J  45       3.777   4.470  16.808  1.00 83.71           C  
ATOM    340  CD2 TYR J  45       5.219   6.339  17.394  1.00 84.59           C  
ATOM    341  CE1 TYR J  45       2.763   5.359  16.429  1.00 82.50           C  
ATOM    342  CE2 TYR J  45       4.216   7.242  17.012  1.00 82.42           C  
ATOM    343  CZ  TYR J  45       2.992   6.745  16.535  1.00 82.43           C  
ATOM    344  OH  TYR J  45       2.000   7.633  16.169  1.00 79.49           O  
ATOM    345  N   THR J  46       6.704   0.951  18.484  1.00 92.85           N  
ATOM    346  CA  THR J  46       7.549  -0.216  18.788  1.00 92.89           C  
ATOM    347  C   THR J  46       8.820  -0.283  17.949  1.00 94.82           C  
ATOM    348  O   THR J  46       9.733  -1.044  18.275  1.00 94.10           O  
ATOM    349  CB  THR J  46       6.733  -1.496  18.648  1.00 89.39           C  
ATOM    350  OG1 THR J  46       6.189  -1.588  17.346  1.00 82.59           O  
ATOM    351  CG2 THR J  46       5.579  -1.490  19.660  1.00 80.34           C  
ATOM    352  N   ALA J  47       8.892   0.533  16.899  1.00 97.14           N  
ATOM    353  CA  ALA J  47      10.105   0.804  16.144  1.00 97.55           C  
ATOM    354  C   ALA J  47      10.091   2.258  15.663  1.00 97.90           C  
ATOM    355  O   ALA J  47       9.028   2.813  15.373  1.00 97.58           O  
ATOM    356  CB  ALA J  47      10.219  -0.191  14.980  1.00 96.89           C  
ATOM    357  N   ILE J  48      11.268   2.856  15.579  1.00 98.33           N  
ATOM    358  CA  ILE J  48      11.474   4.228  15.093  1.00 98.47           C  
ATOM    359  C   ILE J  48      12.670   4.273  14.132  1.00 98.69           C  
ATOM    360  O   ILE J  48      13.609   3.494  14.296  1.00 98.60           O  
ATOM    361  CB  ILE J  48      11.648   5.236  16.256  1.00 97.81           C  
ATOM    362  CG1 ILE J  48      12.756   4.803  17.241  1.00 93.96           C  
ATOM    363  CG2 ILE J  48      10.302   5.456  16.958  1.00 94.02           C  
ATOM    364  CD1 ILE J  48      13.015   5.809  18.366  1.00 91.86           C  
ATOM    365  N   PRO J  49      12.645   5.171  13.143  1.00 98.85           N  
ATOM    366  CA  PRO J  49      13.781   5.355  12.250  1.00 98.86           C  
ATOM    367  C   PRO J  49      14.993   5.941  12.988  1.00 98.90           C  
ATOM    368  O   PRO J  49      14.855   6.732  13.929  1.00 98.81           O  
ATOM    369  CB  PRO J  49      13.281   6.281  11.137  1.00 98.59           C  
ATOM    370  CG  PRO J  49      12.161   7.077  11.811  1.00 96.61           C  
ATOM    371  CD  PRO J  49      11.554   6.072  12.783  1.00 98.56           C  
ATOM    372  N   VAL J  50      16.170   5.552  12.527  1.00 98.92           N  
ATOM    373  CA  VAL J  50      17.456   6.094  12.965  1.00 98.93           C  
ATOM    374  C   VAL J  50      17.988   6.993  11.860  1.00 98.93           C  
ATOM    375  O   VAL J  50      18.189   6.540  10.729  1.00 98.87           O  
ATOM    376  CB  VAL J  50      18.461   4.978  13.300  1.00 98.90           C  
ATOM    377  CG1 VAL J  50      19.759   5.571  13.853  1.00 98.59           C  
ATOM    378  CG2 VAL J  50      17.892   3.992  14.332  1.00 98.60           C  
ATOM    379  N   LEU J  51      18.202   8.252  12.193  1.00 98.87           N  
ATOM    380  CA  LEU J  51      18.656   9.282  11.264  1.00 98.82           C  
ATOM    381  C   LEU J  51      20.009   9.850  11.692  1.00 98.73           C  
ATOM    382  O   LEU J  51      20.361   9.829  12.871  1.00 98.39           O  
ATOM    383  CB  LEU J  51      17.598  10.403  11.151  1.00 98.75           C  
ATOM    384  CG  LEU J  51      16.142   9.955  10.918  1.00 98.55           C  
ATOM    385  CD1 LEU J  51      15.242  11.177  10.739  1.00 98.27           C  
ATOM    386  CD2 LEU J  51      15.975   9.071   9.676  1.00 98.21           C  
ATOM    387  N   ASP J  52      20.740  10.393  10.744  1.00 98.34           N  
ATOM    388  CA  ASP J  52      21.903  11.231  11.029  1.00 98.11           C  
ATOM    389  C   ASP J  52      21.516  12.724  11.156  1.00 98.12           C  
ATOM    390  O   ASP J  52      20.354  13.094  10.941  1.00 97.75           O  
ATOM    391  CB  ASP J  52      23.021  10.962  10.000  1.00 97.62           C  
ATOM    392  CG  ASP J  52      22.725  11.403   8.568  1.00 97.47           C  
ATOM    393  OD1 ASP J  52      21.917  12.338   8.365  1.00 96.55           O  
ATOM    394  OD2 ASP J  52      23.343  10.817   7.653  1.00 95.83           O  
ATOM    395  N   PRO J  53      22.480  13.608  11.479  1.00 97.53           N  
ATOM    396  CA  PRO J  53      22.222  15.051  11.584  1.00 97.26           C  
ATOM    397  C   PRO J  53      21.735  15.722  10.291  1.00 97.36           C  
ATOM    398  O   PRO J  53      21.236  16.847  10.337  1.00 96.69           O  
ATOM    399  CB  PRO J  53      23.551  15.666  12.040  1.00 96.52           C  
ATOM    400  CG  PRO J  53      24.254  14.519  12.764  1.00 94.74           C  
ATOM    401  CD  PRO J  53      23.834  13.306  11.946  1.00 96.74           C  
ATOM    402  N   SER J  54      21.887  15.055   9.151  1.00 97.94           N  
ATOM    403  CA  SER J  54      21.373  15.501   7.849  1.00 97.94           C  
ATOM    404  C   SER J  54      20.009  14.884   7.508  1.00 98.13           C  
ATOM    405  O   SER J  54      19.555  15.008   6.371  1.00 97.55           O  
ATOM    406  CB  SER J  54      22.401  15.215   6.749  1.00 97.26           C  
ATOM    407  OG  SER J  54      23.647  15.827   7.059  0.99 90.85           O  
ATOM    408  N   TYR J  55      19.373  14.219   8.470  1.00 97.97           N  
ATOM    409  CA  TYR J  55      18.088  13.522   8.331  1.00 98.12           C  
ATOM    410  C   TYR J  55      18.105  12.350   7.340  1.00 98.46           C  
ATOM    411  O   TYR J  55      17.049  11.920   6.866  1.00 98.21           O  
ATOM    412  CB  TYR J  55      16.948  14.516   8.056  1.00 97.54           C  
ATOM    413  CG  TYR J  55      16.707  15.503   9.182  0.99 95.45           C  
ATOM    414  CD1 TYR J  55      15.780  15.190  10.194  0.99 89.77           C  
ATOM    415  CD2 TYR J  55      17.411  16.726   9.237  0.99 88.76           C  
ATOM    416  CE1 TYR J  55      15.547  16.087  11.248  0.99 85.61           C  
ATOM    417  CE2 TYR J  55      17.188  17.628  10.287  0.99 86.12           C  
ATOM    418  CZ  TYR J  55      16.253  17.307  11.285  0.99 86.31           C  
ATOM    419  OH  TYR J  55      16.024  18.193  12.320  0.99 83.00           O  
ATOM    420  N   ARG J  56      19.275  11.794   7.052  1.00 98.65           N  
ATOM    421  CA  ARG J  56      19.375  10.586   6.219  1.00 98.70           C  
ATOM    422  C   ARG J  56      19.013   9.348   7.027  1.00 98.80           C  
ATOM    423  O   ARG J  56      19.395   9.216   8.190  1.00 98.70           O  
ATOM    424  CB  ARG J  56      20.762  10.449   5.596  1.00 98.37           C  
ATOM    425  CG  ARG J  56      21.058  11.600   4.639  0.99 95.40           C  
ATOM    426  CD  ARG J  56      22.425  11.401   4.002  0.98 90.73           C  
ATOM    427  NE  ARG J  56      22.691  12.443   3.006  0.98 81.74           N  
ATOM    428  CZ  ARG J  56      23.553  12.373   2.013  0.97 74.66           C  
ATOM    429  NH1 ARG J  56      24.339  11.346   1.869  0.97 69.50           N  
ATOM    430  NH2 ARG J  56      23.622  13.338   1.139  0.97 68.97           N  
ATOM    431  N   LEU J  57      18.289   8.437   6.397  1.00 98.82           N  
ATOM    432  CA  LEU J  57      17.846   7.189   7.000  1.00 98.86           C  
ATOM    433  C   LEU J  57      18.989   6.166   7.032  1.00 98.87           C  
ATOM    434  O   LEU J  57      19.422   5.677   5.987  1.00 98.76           O  
ATOM    435  CB  LEU J  57      16.633   6.679   6.206  1.00 98.83           C  
ATOM    436  CG  LEU J  57      16.066   5.336   6.702  1.00 98.69           C  
ATOM    437  CD1 LEU J  57      15.467   5.439   8.108  1.00 98.55           C  
ATOM    438  CD2 LEU J  57      14.979   4.856   5.746  1.00 98.49           C  
ATOM    439  N   HIS J  58      19.403   5.774   8.230  1.00 98.86           N  
ATOM    440  CA  HIS J  58      20.421   4.738   8.441  1.00 98.82           C  
ATOM    441  C   HIS J  58      19.819   3.372   8.765  1.00 98.77           C  
ATOM    442  O   HIS J  58      20.388   2.343   8.418  1.00 98.37           O  
ATOM    443  CB  HIS J  58      21.397   5.191   9.533  1.00 98.67           C  
ATOM    444  CG  HIS J  58      22.329   6.257   9.037  1.00 98.22           C  
ATOM    445  ND1 HIS J  58      23.627   6.044   8.597  1.00 89.69           N  
ATOM    446  CD2 HIS J  58      22.031   7.586   8.844  1.00 91.19           C  
ATOM    447  CE1 HIS J  58      24.095   7.218   8.153  1.00 91.59           C  
ATOM    448  NE2 HIS J  58      23.156   8.162   8.292  1.00 93.49           N  
ATOM    449  N   GLY J  59      18.661   3.341   9.418  1.00 98.81           N  
ATOM    450  CA  GLY J  59      18.020   2.084   9.785  1.00 98.79           C  
ATOM    451  C   GLY J  59      16.777   2.267  10.645  1.00 98.86           C  
ATOM    452  O   GLY J  59      16.164   3.336  10.692  1.00 98.76           O  
ATOM    453  N   LEU J  60      16.418   1.183  11.338  1.00 98.83           N  
ATOM    454  CA  LEU J  60      15.362   1.159  12.345  1.00 98.78           C  
ATOM    455  C   LEU J  60      15.920   0.621  13.656  1.00 98.83           C  
ATOM    456  O   LEU J  60      16.732  -0.303  13.660  1.00 98.63           O  
ATOM    457  CB  LEU J  60      14.198   0.265  11.875  1.00 98.16           C  
ATOM    458  CG  LEU J  60      13.267   0.895  10.829  1.00 89.13           C  
ATOM    459  CD1 LEU J  60      12.282  -0.160  10.327  1.00 90.53           C  
ATOM    460  CD2 LEU J  60      12.453   2.052  11.407  1.00 90.54           C  
ATOM    461  N   ILE J  61      15.404   1.130  14.760  1.00 98.76           N  
ATOM    462  CA  ILE J  61      15.582   0.512  16.072  1.00 98.76           C  
ATOM    463  C   ILE J  61      14.215   0.274  16.716  1.00 98.64           C  
ATOM    464  O   ILE J  61      13.304   1.094  16.606  1.00 98.32           O  
ATOM    465  CB  ILE J  61      16.568   1.313  16.948  1.00 98.70           C  
ATOM    466  CG1 ILE J  61      16.987   0.465  18.161  1.00 98.04           C  
ATOM    467  CG2 ILE J  61      16.003   2.682  17.357  1.00 97.99           C  
ATOM    468  CD1 ILE J  61      18.246   0.980  18.848  1.00 95.11           C  
ATOM    469  N   GLY J  62      14.061  -0.882  17.363  1.00 97.98           N  
ATOM    470  CA  GLY J  62      12.818  -1.269  18.016  1.00 97.71           C  
ATOM    471  C   GLY J  62      13.042  -1.745  19.441  1.00 97.74           C  
ATOM    472  O   GLY J  62      14.132  -2.192  19.790  1.00 97.34           O  
ATOM    473  N   THR J  63      11.988  -1.709  20.253  1.00 96.34           N  
ATOM    474  CA  THR J  63      12.063  -2.090  21.668  1.00 95.82           C  
ATOM    475  C   THR J  63      12.595  -3.510  21.847  1.00 95.97           C  
ATOM    476  O   THR J  63      13.475  -3.730  22.670  1.00 95.39           O  
ATOM    477  CB  THR J  63      10.690  -1.972  22.342  1.00 94.28           C  
ATOM    478  OG1 THR J  63      10.016  -0.819  21.902  1.00 85.20           O  
ATOM    479  CG2 THR J  63      10.817  -1.859  23.851  1.00 85.20           C  
ATOM    480  N   ASN J  64      12.147  -4.462  21.035  1.00 95.36           N  
ATOM    481  CA  ASN J  64      12.632  -5.842  21.107  1.00 95.47           C  
ATOM    482  C   ASN J  64      14.115  -5.967  20.732  1.00 96.08           C  
ATOM    483  O   ASN J  64      14.809  -6.812  21.286  1.00 95.44           O  
ATOM    484  CB  ASN J  64      11.757  -6.738  20.214  1.00 93.61           C  
ATOM    485  CG  ASN J  64      10.344  -6.924  20.761  1.00 88.23           C  
ATOM    486  OD1 ASN J  64      10.043  -6.613  21.896  1.00 81.70           O  
ATOM    487  ND2 ASN J  64       9.442  -7.438  19.963  1.00 80.74           N  
ATOM    488  N   MET J  65      14.609  -5.140  19.826  1.00 96.72           N  
ATOM    489  CA  MET J  65      16.029  -5.102  19.451  1.00 96.91           C  
ATOM    490  C   MET J  65      16.883  -4.599  20.620  1.00 96.86           C  
ATOM    491  O   MET J  65      17.890  -5.215  20.952  1.00 96.39           O  
ATOM    492  CB  MET J  65      16.239  -4.213  18.216  1.00 96.95           C  
ATOM    493  CG  MET J  65      15.470  -4.707  16.984  1.00 95.35           C  
ATOM    494  SD  MET J  65      15.347  -3.502  15.632  1.00 93.50           S  
ATOM    495  CE  MET J  65      17.099  -3.273  15.235  1.00 90.22           C  
ATOM    496  N   ILE J  66      16.435  -3.537  21.284  1.00 97.06           N  
ATOM    497  CA  ILE J  66      17.080  -3.000  22.489  1.00 97.14           C  
ATOM    498  C   ILE J  66      17.090  -4.060  23.591  1.00 96.96           C  
ATOM    499  O   ILE J  66      18.151  -4.400  24.110  1.00 96.76           O  
ATOM    500  CB  ILE J  66      16.383  -1.705  22.961  1.00 97.37           C  
ATOM    501  CG1 ILE J  66      16.506  -0.604  21.886  1.00 97.22           C  
ATOM    502  CG2 ILE J  66      16.975  -1.231  24.300  1.00 97.19           C  
ATOM    503  CD1 ILE J  66      15.678   0.656  22.178  1.00 97.03           C  
ATOM    504  N   MET J  67      15.937  -4.639  23.898  1.00 96.26           N  
ATOM    505  CA  MET J  67      15.836  -5.640  24.959  1.00 95.93           C  
ATOM    506  C   MET J  67      16.697  -6.877  24.672  1.00 96.02           C  
ATOM    507  O   MET J  67      17.416  -7.334  25.555  1.00 95.55           O  
ATOM    508  CB  MET J  67      14.369  -6.026  25.190  1.00 95.30           C  
ATOM    509  CG  MET J  67      13.508  -4.881  25.750  1.00 93.01           C  
ATOM    510  SD  MET J  67      14.145  -4.021  27.223  1.00 89.69           S  
ATOM    511  CE  MET J  67      14.356  -5.413  28.359  1.00 81.89           C  
ATOM    512  N   ASN J  68      16.711  -7.371  23.441  1.00 96.12           N  
ATOM    513  CA  ASN J  68      17.579  -8.494  23.062  1.00 95.88           C  
ATOM    514  C   ASN J  68      19.072  -8.191  23.244  1.00 96.05           C  
ATOM    515  O   ASN J  68      19.829  -9.087  23.602  1.00 95.18           O  
ATOM    516  CB  ASN J  68      17.298  -8.914  21.611  1.00 94.86           C  
ATOM    517  CG  ASN J  68      16.094  -9.831  21.477  1.00 88.83           C  
ATOM    518  OD1 ASN J  68      15.914 -10.792  22.210  0.99 80.78           O  
ATOM    519  ND2 ASN J  68      15.252  -9.580  20.505  0.99 78.68           N  
ATOM    520  N   SER J  69      19.498  -6.951  23.026  1.00 96.96           N  
ATOM    521  CA  SER J  69      20.909  -6.557  23.173  1.00 96.97           C  
ATOM    522  C   SER J  69      21.407  -6.572  24.624  1.00 96.70           C  
ATOM    523  O   SER J  69      22.608  -6.686  24.856  1.00 95.79           O  
ATOM    524  CB  SER J  69      21.156  -5.183  22.544  1.00 96.74           C  
ATOM    525  OG  SER J  69      20.630  -4.136  23.329  1.00 93.41           O  
ATOM    526  N   ILE J  70      20.494  -6.492  25.593  1.00 96.13           N  
ATOM    527  CA  ILE J  70      20.814  -6.471  27.030  1.00 95.63           C  
ATOM    528  C   ILE J  70      20.360  -7.734  27.776  1.00 94.53           C  
ATOM    529  O   ILE J  70      20.581  -7.852  28.982  1.00 92.98           O  
ATOM    530  CB  ILE J  70      20.289  -5.187  27.701  1.00 95.18           C  
ATOM    531  CG1 ILE J  70      18.748  -5.100  27.631  0.99 93.54           C  
ATOM    532  CG2 ILE J  70      20.966  -3.952  27.077  0.99 92.74           C  
ATOM    533  CD1 ILE J  70      18.166  -4.045  28.565  0.99 91.92           C  
ATOM    534  N   PHE J  71      19.730  -8.697  27.091  0.99 92.74           N  
ATOM    535  CA  PHE J  71      19.446 -10.002  27.678  0.99 89.85           C  
ATOM    536  C   PHE J  71      20.753 -10.772  27.863  0.99 88.69           C  
ATOM    537  O   PHE J  71      21.282 -11.378  26.928  0.99 83.45           O  
ATOM    538  CB  PHE J  71      18.405 -10.786  26.858  0.99 86.09           C  
ATOM    539  CG  PHE J  71      16.969 -10.517  27.264  0.97 82.04           C  
ATOM    540  CD1 PHE J  71      16.512 -10.890  28.539  0.97 76.15           C  
ATOM    541  CD2 PHE J  71      16.079  -9.891  26.374  0.96 74.56           C  
ATOM    542  CE1 PHE J  71      15.191 -10.606  28.935  0.96 71.75           C  
ATOM    543  CE2 PHE J  71      14.758  -9.607  26.763  0.96 70.34           C  
ATOM    544  CZ  PHE J  71      14.315  -9.960  28.047  0.97 70.52           C  
ATOM    545  N   GLY J  72      21.272 -10.768  29.097  0.94 86.93           N  
ATOM    546  CA  GLY J  72      22.384 -11.609  29.508  0.94 85.29           C  
ATOM    547  C   GLY J  72      21.963 -13.067  29.708  0.94 85.24           C  
ATOM    548  O   GLY J  72      20.796 -13.437  29.579  0.94 81.37           O  
ATOM    549  N   LEU J  73      22.936 -13.917  30.055  0.93 85.21           N  
ATOM    550  CA  LEU J  73      22.677 -15.341  30.322  0.92 84.50           C  
ATOM    551  C   LEU J  73      21.835 -15.569  31.583  0.93 84.43           C  
ATOM    552  O   LEU J  73      21.030 -16.502  31.623  0.93 80.64           O  
ATOM    553  CB  LEU J  73      24.022 -16.084  30.447  0.92 82.12           C  
ATOM    554  CG  LEU J  73      24.811 -16.220  29.129  0.86 76.55           C  
ATOM    555  CD1 LEU J  73      26.188 -16.812  29.418  0.86 71.13           C  
ATOM    556  CD2 LEU J  73      24.094 -17.143  28.134  0.85 72.32           C  
ATOM    557  N   GLU J  74      22.042 -14.745  32.604  0.94 85.02           N  
ATOM    558  CA  GLU J  74      21.417 -14.908  33.923  0.93 85.06           C  
ATOM    559  C   GLU J  74      20.372 -13.831  34.239  0.94 85.65           C  
ATOM    560  O   GLU J  74      19.489 -14.043  35.065  0.94 81.77           O  
ATOM    561  CB  GLU J  74      22.499 -14.903  35.013  0.93 81.30           C  
ATOM    562  CG  GLU J  74      23.487 -16.073  34.878  0.82 71.69           C  
ATOM    563  CD  GLU J  74      24.493 -16.166  36.037  0.81 63.71           C  
ATOM    564  OE1 GLU J  74      25.217 -17.192  36.091  0.80 54.64           O  
ATOM    565  OE2 GLU J  74      24.554 -15.229  36.859  0.80 59.28           O  
ATOM    566  N   ARG J  75      20.481 -12.663  33.610  0.96 85.38           N  
ATOM    567  CA  ARG J  75      19.616 -11.517  33.875  0.96 86.71           C  
ATOM    568  C   ARG J  75      19.549 -10.569  32.681  0.96 87.97           C  
ATOM    569  O   ARG J  75      20.396 -10.620  31.791  0.96 87.16           O  
ATOM    570  CB  ARG J  75      20.089 -10.777  35.140  0.96 83.79           C  
ATOM    571  CG  ARG J  75      21.465 -10.130  34.995  0.91 81.62           C  
ATOM    572  CD  ARG J  75      21.858  -9.383  36.260  0.91 79.62           C  
ATOM    573  NE  ARG J  75      23.138  -8.689  36.088  0.91 78.12           N  
ATOM    574  CZ  ARG J  75      23.312  -7.466  35.600  0.90 75.90           C  
ATOM    575  NH1 ARG J  75      22.323  -6.697  35.242  0.90 70.14           N  
ATOM    576  NH2 ARG J  75      24.506  -6.987  35.457  0.90 72.87           N  
ATOM    577  N   ILE J  76      18.613  -9.660  32.729  0.96 90.12           N  
ATOM    578  CA  ILE J  76      18.579  -8.509  31.830  0.97 90.09           C  
ATOM    579  C   ILE J  76      19.584  -7.480  32.358  0.96 91.06           C  
ATOM    580  O   ILE J  76      19.524  -7.091  33.522  0.96 90.67           O  
ATOM    581  CB  ILE J  76      17.151  -7.938  31.719  0.96 88.50           C  
ATOM    582  CG1 ILE J  76      16.102  -9.044  31.427  0.95 87.18           C  
ATOM    583  CG2 ILE J  76      17.135  -6.876  30.616  0.95 86.96           C  
ATOM    584  CD1 ILE J  76      14.648  -8.556  31.425  0.95 82.57           C  
ATOM    585  N   GLU J  77      20.522  -7.062  31.525  0.98 93.17           N  
ATOM    586  CA  GLU J  77      21.621  -6.157  31.888  0.98 94.08           C  
ATOM    587  C   GLU J  77      21.241  -4.694  31.613  0.98 94.20           C  
ATOM    588  O   GLU J  77      21.810  -4.027  30.744  0.98 93.43           O  
ATOM    589  CB  GLU J  77      22.911  -6.583  31.167  0.98 93.40           C  
ATOM    590  CG  GLU J  77      23.357  -8.014  31.516  0.97 91.37           C  
ATOM    591  CD  GLU J  77      24.663  -8.412  30.823  0.96 90.11           C  
ATOM    592  OE1 GLU J  77      25.505  -9.088  31.450  0.96 84.15           O  
ATOM    593  OE2 GLU J  77      24.871  -8.035  29.649  0.96 85.26           O  
ATOM    594  N   PHE J  78      20.268  -4.193  32.354  1.00 92.73           N  
ATOM    595  CA  PHE J  78      19.703  -2.852  32.148  1.00 92.17           C  
ATOM    596  C   PHE J  78      20.728  -1.725  32.267  1.00 93.28           C  
ATOM    597  O   PHE J  78      20.599  -0.700  31.598  1.00 92.92           O  
ATOM    598  CB  PHE J  78      18.567  -2.620  33.147  0.99 89.05           C  
ATOM    599  CG  PHE J  78      17.367  -3.503  32.933  0.98 84.06           C  
ATOM    600  CD1 PHE J  78      16.546  -3.307  31.809  0.98 78.20           C  
ATOM    601  CD2 PHE J  78      17.049  -4.516  33.855  0.98 76.66           C  
ATOM    602  CE1 PHE J  78      15.416  -4.109  31.608  0.98 73.28           C  
ATOM    603  CE2 PHE J  78      15.921  -5.322  33.660  0.98 72.56           C  
ATOM    604  CZ  PHE J  78      15.102  -5.115  32.533  0.98 72.56           C  
ATOM    605  N   GLU J  79      21.767  -1.917  33.079  0.99 92.96           N  
ATOM    606  CA  GLU J  79      22.857  -0.951  33.262  0.99 93.08           C  
ATOM    607  C   GLU J  79      23.682  -0.705  31.983  0.99 93.81           C  
ATOM    608  O   GLU J  79      24.453   0.246  31.934  0.99 92.88           O  
ATOM    609  CB  GLU J  79      23.772  -1.384  34.421  0.99 91.62           C  
ATOM    610  CG  GLU J  79      24.688  -2.590  34.149  0.96 88.54           C  
ATOM    611  CD  GLU J  79      24.030  -3.974  34.244  0.96 87.33           C  
ATOM    612  OE1 GLU J  79      24.768  -4.969  34.112  0.96 81.80           O  
ATOM    613  OE2 GLU J  79      22.813  -4.106  34.483  0.96 83.69           O  
ATOM    614  N   LYS J  80      23.526  -1.525  30.952  1.00 95.57           N  
ATOM    615  CA  LYS J  80      24.207  -1.333  29.665  1.00 96.17           C  
ATOM    616  C   LYS J  80      23.471  -0.384  28.719  1.00 96.62           C  
ATOM    617  O   LYS J  80      24.047   0.014  27.714  1.00 96.24           O  
ATOM    618  CB  LYS J  80      24.450  -2.686  28.991  0.99 95.67           C  
ATOM    619  CG  LYS J  80      25.424  -3.555  29.792  0.94 92.33           C  
ATOM    620  CD  LYS J  80      25.774  -4.815  29.001  0.93 87.11           C  
ATOM    621  CE  LYS J  80      26.848  -5.599  29.747  0.91 80.32           C  
ATOM    622  NZ  LYS J  80      27.132  -6.888  29.080  0.90 72.38           N  
ATOM    623  N   LEU J  81      22.232  -0.026  29.017  1.00 95.79           N  
ATOM    624  CA  LEU J  81      21.404   0.785  28.112  1.00 96.26           C  
ATOM    625  C   LEU J  81      22.001   2.164  27.794  1.00 96.69           C  
ATOM    626  O   LEU J  81      21.840   2.650  26.678  1.00 96.52           O  
ATOM    627  CB  LEU J  81      20.003   0.972  28.717  1.00 96.00           C  
ATOM    628  CG  LEU J  81      19.091  -0.254  28.651  1.00 95.28           C  
ATOM    629  CD1 LEU J  81      17.790   0.070  29.379  1.00 94.70           C  
ATOM    630  CD2 LEU J  81      18.738  -0.642  27.207  1.00 94.65           C  
ATOM    631  N   ASP J  82      22.679   2.773  28.758  1.00 96.19           N  
ATOM    632  CA  ASP J  82      23.352   4.068  28.582  1.00 95.72           C  
ATOM    633  C   ASP J  82      24.754   3.948  27.958  1.00 96.05           C  
ATOM    634  O   ASP J  82      25.359   4.953  27.577  1.00 94.52           O  
ATOM    635  CB  ASP J  82      23.381   4.809  29.930  1.00 93.59           C  
ATOM    636  CG  ASP J  82      24.307   4.180  30.983  0.99 89.07           C  
ATOM    637  OD1 ASP J  82      24.612   2.973  30.874  0.99 85.12           O  
ATOM    638  OD2 ASP J  82      24.728   4.916  31.898  0.98 84.35           O  
ATOM    639  N   GLN J  83      25.266   2.732  27.816  1.00 96.99           N  
ATOM    640  CA  GLN J  83      26.618   2.438  27.324  1.00 97.06           C  
ATOM    641  C   GLN J  83      26.638   1.981  25.863  1.00 97.55           C  
ATOM    642  O   GLN J  83      27.655   2.116  25.189  1.00 96.81           O  
ATOM    643  CB  GLN J  83      27.253   1.351  28.204  1.00 96.05           C  
ATOM    644  CG  GLN J  83      27.359   1.773  29.671  0.97 91.24           C  
ATOM    645  CD  GLN J  83      27.859   0.661  30.593  0.96 84.59           C  
ATOM    646  OE1 GLN J  83      28.440  -0.333  30.187  0.96 77.99           O  
ATOM    647  NE2 GLN J  83      27.642   0.817  31.875  0.95 73.36           N  
ATOM    648  N   ILE J  84      25.537   1.418  25.385  1.00 97.97           N  
ATOM    649  CA  ILE J  84      25.413   0.909  24.017  1.00 98.19           C  
ATOM    650  C   ILE J  84      24.785   1.995  23.139  1.00 98.39           C  
ATOM    651  O   ILE J  84      23.788   2.611  23.517  1.00 98.30           O  
ATOM    652  CB  ILE J  84      24.606  -0.409  23.993  1.00 97.97           C  
ATOM    653  CG1 ILE J  84      25.264  -1.491  24.883  1.00 97.11           C  
ATOM    654  CG2 ILE J  84      24.470  -0.926  22.552  1.00 97.09           C  
ATOM    655  CD1 ILE J  84      24.384  -2.731  25.098  1.00 94.56           C  
ATOM    656  N   THR J  85      25.340   2.210  21.964  1.00 98.43           N  
ATOM    657  CA  THR J  85      24.797   3.178  21.010  1.00 98.49           C  
ATOM    658  C   THR J  85      23.681   2.563  20.168  1.00 98.65           C  
ATOM    659  O   THR J  85      23.615   1.355  19.938  1.00 98.44           O  
ATOM    660  CB  THR J  85      25.879   3.797  20.109  1.00 97.77           C  
ATOM    661  OG1 THR J  85      26.450   2.819  19.277  1.00 90.76           O  
ATOM    662  CG2 THR J  85      26.998   4.466  20.908  1.00 89.33           C  
ATOM    663  N   VAL J  86      22.812   3.413  19.662  1.00 98.75           N  
ATOM    664  CA  VAL J  86      21.789   3.019  18.683  1.00 98.79           C  
ATOM    665  C   VAL J  86      22.427   2.391  17.443  1.00 98.78           C  
ATOM    666  O   VAL J  86      21.913   1.400  16.925  1.00 98.63           O  
ATOM    667  CB  VAL J  86      20.925   4.239  18.314  1.00 98.72           C  
ATOM    668  CG1 VAL J  86      20.057   4.016  17.074  1.00 98.21           C  
ATOM    669  CG2 VAL J  86      19.996   4.598  19.481  1.00 98.31           C  
ATOM    670  N   GLU J  87      23.556   2.925  17.000  1.00 98.63           N  
ATOM    671  CA  GLU J  87      24.288   2.427  15.829  1.00 98.45           C  
ATOM    672  C   GLU J  87      24.701   0.953  15.958  1.00 98.52           C  
ATOM    673  O   GLU J  87      24.628   0.208  14.981  1.00 98.12           O  
ATOM    674  CB  GLU J  87      25.508   3.332  15.596  1.00 97.79           C  
ATOM    675  CG  GLU J  87      26.249   3.009  14.285  0.99 94.61           C  
ATOM    676  CD  GLU J  87      27.314   4.049  13.919  0.99 89.94           C  
ATOM    677  OE1 GLU J  87      27.671   4.112  12.716  0.98 83.60           O  
ATOM    678  OE2 GLU J  87      27.765   4.799  14.813  0.98 83.06           O  
ATOM    679  N   GLU J  88      25.077   0.516  17.161  1.00 98.45           N  
ATOM    680  CA  GLU J  88      25.496  -0.874  17.430  1.00 98.43           C  
ATOM    681  C   GLU J  88      24.345  -1.888  17.342  1.00 98.47           C  
ATOM    682  O   GLU J  88      24.590  -3.077  17.137  1.00 98.15           O  
ATOM    683  CB  GLU J  88      26.114  -0.945  18.830  1.00 98.20           C  
ATOM    684  CG  GLU J  88      27.490  -0.254  18.919  0.99 96.38           C  
ATOM    685  CD  GLU J  88      27.942  -0.107  20.373  0.99 94.40           C  
ATOM    686  OE1 GLU J  88      28.759  -0.928  20.830  0.99 89.76           O  
ATOM    687  OE2 GLU J  88      27.455   0.819  21.057  0.99 90.11           O  
ATOM    688  N   VAL J  89      23.103  -1.448  17.509  1.00 98.60           N  
ATOM    689  CA  VAL J  89      21.926  -2.326  17.659  1.00 98.57           C  
ATOM    690  C   VAL J  89      20.922  -2.181  16.518  1.00 98.56           C  
ATOM    691  O   VAL J  89      20.150  -3.107  16.255  1.00 98.10           O  
ATOM    692  CB  VAL J  89      21.265  -2.067  19.036  1.00 98.23           C  
ATOM    693  CG1 VAL J  89      20.007  -2.910  19.273  1.00 96.39           C  
ATOM    694  CG2 VAL J  89      22.248  -2.380  20.168  1.00 97.03           C  
ATOM    695  N   MET J  90      20.893  -1.051  15.847  1.00 98.77           N  
ATOM    696  CA  MET J  90      19.921  -0.783  14.797  1.00 98.77           C  
ATOM    697  C   MET J  90      19.999  -1.804  13.655  1.00 98.74           C  
ATOM    698  O   MET J  90      21.062  -2.303  13.291  1.00 98.48           O  
ATOM    699  CB  MET J  90      20.050   0.655  14.265  1.00 98.59           C  
ATOM    700  CG  MET J  90      21.317   0.900  13.445  1.00 97.39           C  
ATOM    701  SD  MET J  90      21.425   2.573  12.765  1.00 97.14           S  
ATOM    702  CE  MET J  90      23.049   2.462  11.967  1.00 92.45           C  
ATOM    703  N   LEU J  91      18.860  -2.061  13.037  1.00 98.75           N  
ATOM    704  CA  LEU J  91      18.794  -2.828  11.800  1.00 98.66           C  
ATOM    705  C   LEU J  91      18.999  -1.879  10.615  1.00 98.74           C  
ATOM    706  O   LEU J  91      18.194  -0.971  10.395  1.00 98.54           O  
ATOM    707  CB  LEU J  91      17.449  -3.573  11.744  1.00 98.11           C  
ATOM    708  CG  LEU J  91      17.322  -4.543  10.557  1.00 92.91           C  
ATOM    709  CD1 LEU J  91      18.316  -5.703  10.646  1.00 91.13           C  
ATOM    710  CD2 LEU J  91      15.912  -5.130  10.534  1.00 90.28           C  
ATOM    711  N   THR J  92      20.055  -2.104   9.859  1.00 98.65           N  
ATOM    712  CA  THR J  92      20.387  -1.302   8.666  1.00 98.57           C  
ATOM    713  C   THR J  92      19.768  -1.874   7.393  1.00 98.60           C  
ATOM    714  O   THR J  92      19.328  -1.114   6.531  1.00 98.14           O  
ATOM    715  CB  THR J  92      21.903  -1.175   8.494  1.00 98.03           C  
ATOM    716  OG1 THR J  92      22.495  -2.457   8.470  1.00 92.77           O  
ATOM    717  CG2 THR J  92      22.548  -0.402   9.638  1.00 92.12           C  
ATOM    718  N   ASP J  93      19.687  -3.203   7.286  1.00 98.67           N  
ATOM    719  CA  ASP J  93      19.010  -3.883   6.179  1.00 98.51           C  
ATOM    720  C   ASP J  93      17.494  -3.898   6.434  1.00 98.41           C  
ATOM    721  O   ASP J  93      16.926  -4.832   7.013  1.00 97.49           O  
ATOM    722  CB  ASP J  93      19.602  -5.283   5.962  1.00 98.01           C  
ATOM    723  CG  ASP J  93      19.047  -5.960   4.704  0.99 90.58           C  
ATOM    724  OD1 ASP J  93      18.531  -5.241   3.816  0.99 87.42           O  
ATOM    725  OD2 ASP J  93      19.148  -7.204   4.625  0.98 86.50           O  
ATOM    726  N   ILE J  94      16.851  -2.817   6.044  1.00 98.61           N  
ATOM    727  CA  ILE J  94      15.413  -2.607   6.201  1.00 98.61           C  
ATOM    728  C   ILE J  94      14.749  -2.396   4.838  1.00 98.63           C  
ATOM    729  O   ILE J  94      15.374  -1.867   3.916  1.00 98.40           O  
ATOM    730  CB  ILE J  94      15.101  -1.440   7.165  1.00 98.46           C  
ATOM    731  CG1 ILE J  94      15.707  -0.099   6.689  1.00 98.00           C  
ATOM    732  CG2 ILE J  94      15.555  -1.807   8.584  1.00 97.57           C  
ATOM    733  CD1 ILE J  94      15.136   1.117   7.416  1.00 97.56           C  
ATOM    734  N   PRO J  95      13.464  -2.768   4.693  1.00 98.53           N  
ATOM    735  CA  PRO J  95      12.725  -2.399   3.497  1.00 98.37           C  
ATOM    736  C   PRO J  95      12.589  -0.873   3.417  1.00 98.54           C  
ATOM    737  O   PRO J  95      12.246  -0.219   4.405  1.00 98.10           O  
ATOM    738  CB  PRO J  95      11.369  -3.097   3.633  1.00 97.17           C  
ATOM    739  CG  PRO J  95      11.177  -3.213   5.148  1.00 93.87           C  
ATOM    740  CD  PRO J  95      12.599  -3.417   5.666  1.00 97.12           C  
ATOM    741  N   ARG J  96      12.819  -0.328   2.228  1.00 98.68           N  
ATOM    742  CA  ARG J  96      12.714   1.104   1.940  1.00 98.66           C  
ATOM    743  C   ARG J  96      11.819   1.323   0.728  1.00 98.65           C  
ATOM    744  O   ARG J  96      11.799   0.502  -0.192  1.00 98.27           O  
ATOM    745  CB  ARG J  96      14.111   1.723   1.722  1.00 98.34           C  
ATOM    746  CG  ARG J  96      15.045   1.533   2.922  1.00 96.45           C  
ATOM    747  CD  ARG J  96      16.450   2.050   2.621  1.00 95.10           C  
ATOM    748  NE  ARG J  96      17.377   1.787   3.726  1.00 93.67           N  
ATOM    749  CZ  ARG J  96      18.163   2.661   4.340  1.00 93.79           C  
ATOM    750  NH1 ARG J  96      18.194   3.924   4.013  1.00 89.55           N  
ATOM    751  NH2 ARG J  96      18.938   2.268   5.313  1.00 90.37           N  
ATOM    752  N   LEU J  97      11.091   2.403   0.742  1.00 98.84           N  
ATOM    753  CA  LEU J  97      10.345   2.916  -0.402  1.00 98.85           C  
ATOM    754  C   LEU J  97      10.930   4.260  -0.816  1.00 98.88           C  
ATOM    755  O   LEU J  97      11.359   5.038   0.035  1.00 98.75           O  
ATOM    756  CB  LEU J  97       8.857   3.063  -0.028  1.00 98.74           C  
ATOM    757  CG  LEU J  97       8.085   1.735  -0.006  1.00 98.43           C  
ATOM    758  CD1 LEU J  97       6.761   1.903   0.731  1.00 98.18           C  
ATOM    759  CD2 LEU J  97       7.776   1.250  -1.428  1.00 98.06           C  
ATOM    760  N   HIS J  98      10.876   4.538  -2.096  1.00 98.81           N  
ATOM    761  CA  HIS J  98      11.119   5.880  -2.607  1.00 98.79           C  
ATOM    762  C   HIS J  98       9.825   6.704  -2.542  1.00 98.80           C  
ATOM    763  O   HIS J  98       8.732   6.163  -2.740  1.00 98.68           O  
ATOM    764  CB  HIS J  98      11.684   5.779  -4.030  1.00 98.61           C  
ATOM    765  CG  HIS J  98      12.158   7.101  -4.552  1.00 97.40           C  
ATOM    766  ND1 HIS J  98      11.424   7.959  -5.349  1.00 90.82           N  
ATOM    767  CD2 HIS J  98      13.358   7.713  -4.284  1.00 91.31           C  
ATOM    768  CE1 HIS J  98      12.161   9.058  -5.556  1.00 91.49           C  
ATOM    769  NE2 HIS J  98      13.335   8.934  -4.927  1.00 92.61           N  
ATOM    770  N   ILE J  99       9.924   8.001  -2.306  1.00 98.75           N  
ATOM    771  CA  ILE J  99       8.763   8.911  -2.215  1.00 98.70           C  
ATOM    772  C   ILE J  99       7.871   8.876  -3.474  1.00 98.64           C  
ATOM    773  O   ILE J  99       6.644   8.971  -3.375  1.00 98.18           O  
ATOM    774  CB  ILE J  99       9.249  10.337  -1.882  1.00 98.34           C  
ATOM    775  CG1 ILE J  99       8.055  11.222  -1.476  1.00 94.49           C  
ATOM    776  CG2 ILE J  99      10.077  10.956  -3.021  1.00 94.74           C  
ATOM    777  CD1 ILE J  99       8.456  12.585  -0.915  1.00 88.62           C  
ATOM    778  N   ASN J 100       8.473   8.651  -4.640  1.00 98.61           N  
ATOM    779  CA  ASN J 100       7.786   8.561  -5.934  1.00 98.44           C  
ATOM    780  C   ASN J 100       7.409   7.125  -6.343  1.00 98.34           C  
ATOM    781  O   ASN J 100       6.906   6.919  -7.448  1.00 97.84           O  
ATOM    782  CB  ASN J 100       8.652   9.245  -7.005  1.00 98.10           C  
ATOM    783  CG  ASN J 100       8.892  10.717  -6.707  1.00 96.59           C  
ATOM    784  OD1 ASN J 100       8.020  11.433  -6.256  1.00 89.66           O  
ATOM    785  ND2 ASN J 100      10.079  11.202  -6.955  1.00 87.15           N  
ATOM    786  N   ASP J 101       7.640   6.132  -5.494  1.00 98.39           N  
ATOM    787  CA  ASP J 101       7.225   4.760  -5.802  1.00 98.35           C  
ATOM    788  C   ASP J 101       5.692   4.679  -5.957  1.00 98.12           C  
ATOM    789  O   ASP J 101       4.952   5.354  -5.238  1.00 97.78           O  
ATOM    790  CB  ASP J 101       7.699   3.771  -4.723  1.00 98.38           C  
ATOM    791  CG  ASP J 101       9.100   3.192  -4.923  1.00 98.26           C  
ATOM    792  OD1 ASP J 101       9.541   2.990  -6.078  1.00 97.53           O  
ATOM    793  OD2 ASP J 101       9.698   2.744  -3.917  1.00 97.48           O  
ATOM    794  N   PRO J 102       5.195   3.810  -6.845  1.00 97.54           N  
ATOM    795  CA  PRO J 102       3.761   3.610  -6.996  1.00 97.15           C  
ATOM    796  C   PRO J 102       3.159   2.997  -5.729  1.00 96.99           C  
ATOM    797  O   PRO J 102       3.746   2.103  -5.105  1.00 96.45           O  
ATOM    798  CB  PRO J 102       3.602   2.699  -8.219  1.00 96.35           C  
ATOM    799  CG  PRO J 102       4.922   1.932  -8.270  1.00 94.28           C  
ATOM    800  CD  PRO J 102       5.935   2.946  -7.749  1.00 96.85           C  
ATOM    801  N   ILE J 103       1.945   3.413  -5.386  1.00 95.94           N  
ATOM    802  CA  ILE J 103       1.249   2.963  -4.170  1.00 95.71           C  
ATOM    803  C   ILE J 103       1.133   1.435  -4.086  1.00 95.85           C  
ATOM    804  O   ILE J 103       1.210   0.863  -2.998  1.00 95.18           O  
ATOM    805  CB  ILE J 103      -0.129   3.647  -4.060  1.00 94.16           C  
ATOM    806  CG1 ILE J 103      -0.682   3.475  -2.629  1.00 82.43           C  
ATOM    807  CG2 ILE J 103      -1.126   3.134  -5.118  1.00 81.05           C  
ATOM    808  CD1 ILE J 103      -1.983   4.229  -2.367  0.99 74.61           C  
ATOM    809  N   MET J 104       1.023   0.754  -5.220  1.00 94.45           N  
ATOM    810  CA  MET J 104       0.939  -0.713  -5.271  1.00 94.12           C  
ATOM    811  C   MET J 104       2.233  -1.405  -4.819  1.00 95.06           C  
ATOM    812  O   MET J 104       2.172  -2.481  -4.227  1.00 94.81           O  
ATOM    813  CB  MET J 104       0.545  -1.165  -6.683  1.00 92.60           C  
ATOM    814  CG  MET J 104      -0.913  -0.814  -7.019  0.98 86.69           C  
ATOM    815  SD  MET J 104      -2.159  -1.463  -5.853  0.98 78.37           S  
ATOM    816  CE  MET J 104      -1.906  -3.251  -6.044  0.98 68.01           C  
ATOM    817  N   LYS J 105       3.393  -0.781  -5.030  1.00 96.09           N  
ATOM    818  CA  LYS J 105       4.661  -1.256  -4.453  1.00 96.82           C  
ATOM    819  C   LYS J 105       4.630  -1.119  -2.926  1.00 97.11           C  
ATOM    820  O   LYS J 105       4.901  -2.090  -2.222  1.00 97.15           O  
ATOM    821  CB  LYS J 105       5.839  -0.501  -5.092  1.00 97.21           C  
ATOM    822  CG  LYS J 105       7.216  -0.994  -4.597  1.00 96.58           C  
ATOM    823  CD  LYS J 105       8.331  -0.199  -5.289  0.99 95.59           C  
ATOM    824  CE  LYS J 105       9.716  -0.492  -4.709  0.99 92.74           C  
ATOM    825  NZ  LYS J 105      10.707   0.513  -5.160  0.99 88.01           N  
ATOM    826  N   GLY J 106       4.204   0.029  -2.433  1.00 97.46           N  
ATOM    827  CA  GLY J 106       4.003   0.264  -1.001  1.00 97.70           C  
ATOM    828  C   GLY J 106       3.034  -0.738  -0.371  1.00 97.92           C  
ATOM    829  O   GLY J 106       3.358  -1.365   0.637  1.00 97.87           O  
ATOM    830  N   PHE J 107       1.887  -0.964  -1.012  1.00 96.74           N  
ATOM    831  CA  PHE J 107       0.912  -1.974  -0.585  1.00 96.62           C  
ATOM    832  C   PHE J 107       1.550  -3.363  -0.459  1.00 97.03           C  
ATOM    833  O   PHE J 107       1.390  -4.027   0.566  1.00 96.82           O  
ATOM    834  CB  PHE J 107      -0.267  -2.002  -1.569  1.00 95.74           C  
ATOM    835  CG  PHE J 107      -1.284  -3.079  -1.235  1.00 93.56           C  
ATOM    836  CD1 PHE J 107      -1.206  -4.347  -1.838  1.00 90.32           C  
ATOM    837  CD2 PHE J 107      -2.277  -2.833  -0.274  1.00 89.80           C  
ATOM    838  CE1 PHE J 107      -2.120  -5.357  -1.491  1.00 87.32           C  
ATOM    839  CE2 PHE J 107      -3.194  -3.837   0.078  1.00 87.33           C  
ATOM    840  CZ  PHE J 107      -3.116  -5.102  -0.536  1.00 87.20           C  
ATOM    841  N   GLY J 108       2.310  -3.790  -1.454  1.00 96.65           N  
ATOM    842  CA  GLY J 108       3.007  -5.079  -1.429  1.00 96.63           C  
ATOM    843  C   GLY J 108       3.979  -5.211  -0.254  1.00 97.03           C  
ATOM    844  O   GLY J 108       4.024  -6.258   0.394  1.00 96.73           O  
ATOM    845  N   MET J 109       4.694  -4.146   0.064  1.00 97.84           N  
ATOM    846  CA  MET J 109       5.678  -4.143   1.152  1.00 98.06           C  
ATOM    847  C   MET J 109       5.040  -4.168   2.546  1.00 98.03           C  
ATOM    848  O   MET J 109       5.503  -4.895   3.425  1.00 97.69           O  
ATOM    849  CB  MET J 109       6.624  -2.949   0.998  1.00 97.88           C  
ATOM    850  CG  MET J 109       7.516  -3.119  -0.237  1.00 94.64           C  
ATOM    851  SD  MET J 109       8.635  -1.737  -0.553  1.00 91.82           S  
ATOM    852  CE  MET J 109       9.890  -2.038   0.721  1.00 82.75           C  
ATOM    853  N   VAL J 110       3.937  -3.466   2.758  1.00 98.12           N  
ATOM    854  CA  VAL J 110       3.253  -3.441   4.068  1.00 98.25           C  
ATOM    855  C   VAL J 110       2.425  -4.696   4.371  1.00 98.18           C  
ATOM    856  O   VAL J 110       1.892  -4.826   5.469  1.00 97.76           O  
ATOM    857  CB  VAL J 110       2.433  -2.156   4.317  1.00 98.11           C  
ATOM    858  CG1 VAL J 110       3.329  -0.921   4.326  1.00 97.36           C  
ATOM    859  CG2 VAL J 110       1.283  -1.971   3.342  1.00 96.98           C  
ATOM    860  N   ILE J 111       2.335  -5.662   3.460  1.00 97.58           N  
ATOM    861  CA  ILE J 111       1.745  -6.971   3.790  1.00 97.35           C  
ATOM    862  C   ILE J 111       2.532  -7.640   4.922  1.00 97.25           C  
ATOM    863  O   ILE J 111       1.935  -8.186   5.851  1.00 96.46           O  
ATOM    864  CB  ILE J 111       1.671  -7.881   2.548  1.00 96.63           C  
ATOM    865  CG1 ILE J 111       0.689  -7.286   1.520  1.00 94.41           C  
ATOM    866  CG2 ILE J 111       1.226  -9.304   2.927  1.00 94.48           C  
ATOM    867  CD1 ILE J 111       0.738  -7.969   0.156  1.00 87.94           C  
ATOM    868  N   ASN J 112       3.861  -7.581   4.865  1.00 97.49           N  
ATOM    869  CA  ASN J 112       4.746  -8.229   5.842  1.00 97.06           C  
ATOM    870  C   ASN J 112       5.464  -7.256   6.790  1.00 97.16           C  
ATOM    871  O   ASN J 112       6.172  -7.712   7.683  1.00 96.36           O  
ATOM    872  CB  ASN J 112       5.723  -9.148   5.093  1.00 96.16           C  
ATOM    873  CG  ASN J 112       5.031 -10.358   4.478  1.00 93.42           C  
ATOM    874  OD1 ASN J 112       4.190 -11.012   5.086  1.00 88.14           O  
ATOM    875  ND2 ASN J 112       5.387 -10.710   3.264  0.99 85.18           N  
ATOM    876  N   ASN J 113       5.245  -5.955   6.632  1.00 97.73           N  
ATOM    877  CA  ASN J 113       5.840  -4.919   7.477  1.00 97.75           C  
ATOM    878  C   ASN J 113       4.738  -3.992   7.999  1.00 97.81           C  
ATOM    879  O   ASN J 113       3.885  -3.554   7.231  1.00 97.47           O  
ATOM    880  CB  ASN J 113       6.893  -4.150   6.663  1.00 97.61           C  
ATOM    881  CG  ASN J 113       7.976  -5.063   6.108  1.00 97.06           C  
ATOM    882  OD1 ASN J 113       8.862  -5.503   6.814  1.00 93.03           O  
ATOM    883  ND2 ASN J 113       7.903  -5.395   4.835  1.00 92.04           N  
ATOM    884  N   GLY J 114       4.725  -3.699   9.294  1.00 97.11           N  
ATOM    885  CA  GLY J 114       3.721  -2.814   9.906  1.00 97.25           C  
ATOM    886  C   GLY J 114       3.745  -1.402   9.318  1.00 97.86           C  
ATOM    887  O   GLY J 114       2.698  -0.781   9.132  1.00 97.57           O  
ATOM    888  N   PHE J 115       4.936  -0.954   8.989  1.00 98.44           N  
ATOM    889  CA  PHE J 115       5.223   0.230   8.183  1.00 98.55           C  
ATOM    890  C   PHE J 115       6.537   0.019   7.420  1.00 98.65           C  
ATOM    891  O   PHE J 115       7.297  -0.909   7.719  1.00 98.57           O  
ATOM    892  CB  PHE J 115       5.283   1.486   9.074  1.00 98.39           C  
ATOM    893  CG  PHE J 115       6.487   1.531   9.999  1.00 98.15           C  
ATOM    894  CD1 PHE J 115       6.435   0.929  11.274  1.00 97.17           C  
ATOM    895  CD2 PHE J 115       7.673   2.165   9.584  1.00 97.19           C  
ATOM    896  CE1 PHE J 115       7.552   0.971  12.125  1.00 96.49           C  
ATOM    897  CE2 PHE J 115       8.794   2.212  10.427  1.00 96.55           C  
ATOM    898  CZ  PHE J 115       8.729   1.617  11.701  1.00 96.59           C  
ATOM    899  N   VAL J 116       6.797   0.895   6.463  1.00 98.67           N  
ATOM    900  CA  VAL J 116       8.055   0.955   5.705  1.00 98.77           C  
ATOM    901  C   VAL J 116       8.513   2.409   5.666  1.00 98.84           C  
ATOM    902  O   VAL J 116       7.692   3.298   5.437  1.00 98.78           O  
ATOM    903  CB  VAL J 116       7.874   0.384   4.285  1.00 98.57           C  
ATOM    904  CG1 VAL J 116       9.184   0.410   3.501  1.00 94.47           C  
ATOM    905  CG2 VAL J 116       7.387  -1.073   4.323  1.00 95.14           C  
ATOM    906  N   CYS J 117       9.801   2.644   5.897  1.00 98.89           N  
ATOM    907  CA  CYS J 117      10.374   3.982   5.766  1.00 98.91           C  
ATOM    908  C   CYS J 117      10.397   4.415   4.292  1.00 98.92           C  
ATOM    909  O   CYS J 117      10.626   3.600   3.391  1.00 98.84           O  
ATOM    910  CB  CYS J 117      11.780   4.015   6.380  1.00 98.84           C  
ATOM    911  SG  CYS J 117      11.688   3.802   8.184  1.00 98.63           S  
ATOM    912  N   VAL J 118      10.178   5.698   4.083  1.00 98.93           N  
ATOM    913  CA  VAL J 118      10.212   6.343   2.772  1.00 98.94           C  
ATOM    914  C   VAL J 118      11.372   7.330   2.761  1.00 98.94           C  
ATOM    915  O   VAL J 118      11.526   8.108   3.701  1.00 98.89           O  
ATOM    916  CB  VAL J 118       8.875   7.038   2.455  1.00 98.89           C  
ATOM    917  CG1 VAL J 118       8.855   7.583   1.025  1.00 98.54           C  
ATOM    918  CG2 VAL J 118       7.682   6.087   2.626  1.00 98.53           C  
ATOM    919  N   GLU J 119      12.175   7.284   1.715  1.00 98.87           N  
ATOM    920  CA  GLU J 119      13.306   8.183   1.504  1.00 98.84           C  
ATOM    921  C   GLU J 119      13.234   8.822   0.110  1.00 98.86           C  
ATOM    922  O   GLU J 119      12.519   8.345  -0.776  1.00 98.70           O  
ATOM    923  CB  GLU J 119      14.640   7.450   1.770  1.00 98.48           C  
ATOM    924  CG  GLU J 119      14.964   6.308   0.790  1.00 95.77           C  
ATOM    925  CD  GLU J 119      16.212   5.483   1.158  1.00 96.52           C  
ATOM    926  OE1 GLU J 119      16.685   4.702   0.304  1.00 92.32           O  
ATOM    927  OE2 GLU J 119      16.727   5.572   2.295  1.00 93.06           O  
ATOM    928  N   ASN J 120      13.967   9.904  -0.070  1.00 98.80           N  
ATOM    929  CA  ASN J 120      14.176  10.532  -1.372  1.00 98.76           C  
ATOM    930  C   ASN J 120      15.504  10.075  -2.019  1.00 98.71           C  
ATOM    931  O   ASN J 120      16.172   9.158  -1.533  1.00 98.42           O  
ATOM    932  CB  ASN J 120      14.024  12.059  -1.227  1.00 98.64           C  
ATOM    933  CG  ASN J 120      15.129  12.740  -0.436  1.00 98.58           C  
ATOM    934  OD1 ASN J 120      16.223  12.230  -0.257  1.00 96.94           O  
ATOM    935  ND2 ASN J 120      14.864  13.931   0.036  1.00 96.51           N  
ATOM    936  N   ASP J 121      15.890  10.720  -3.113  1.00 98.63           N  
ATOM    937  CA  ASP J 121      17.110  10.377  -3.857  1.00 98.44           C  
ATOM    938  C   ASP J 121      18.407  10.669  -3.090  1.00 98.35           C  
ATOM    939  O   ASP J 121      19.431  10.023  -3.332  1.00 97.05           O  
ATOM    940  CB  ASP J 121      17.110  11.097  -5.216  1.00 97.80           C  
ATOM    941  CG  ASP J 121      16.112  10.486  -6.197  0.99 94.94           C  
ATOM    942  OD1 ASP J 121      15.924   9.243  -6.153  0.99 90.50           O  
ATOM    943  OD2 ASP J 121      15.533  11.245  -7.006  0.99 90.06           O  
ATOM    944  N   GLU J 122      18.358  11.585  -2.128  1.00 98.50           N  
ATOM    945  CA  GLU J 122      19.493  11.870  -1.241  1.00 98.42           C  
ATOM    946  C   GLU J 122      19.506  10.994   0.027  1.00 98.51           C  
ATOM    947  O   GLU J 122      20.300  11.246   0.935  1.00 97.97           O  
ATOM    948  CB  GLU J 122      19.569  13.364  -0.885  1.00 97.92           C  
ATOM    949  CG  GLU J 122      19.761  14.288  -2.101  0.97 93.77           C  
ATOM    950  CD  GLU J 122      18.491  14.900  -2.661  0.96 84.84           C  
ATOM    951  OE1 GLU J 122      18.613  15.622  -3.687  0.96 76.84           O  
ATOM    952  OE2 GLU J 122      17.411  14.706  -2.060  0.96 76.45           O  
ATOM    953  N   GLN J 123      18.634   9.977   0.096  1.00 98.32           N  
ATOM    954  CA  GLN J 123      18.409   9.105   1.262  1.00 98.36           C  
ATOM    955  C   GLN J 123      17.893   9.852   2.506  1.00 98.66           C  
ATOM    956  O   GLN J 123      17.971   9.333   3.625  1.00 98.45           O  
ATOM    957  CB  GLN J 123      19.653   8.250   1.569  1.00 97.47           C  
ATOM    958  CG  GLN J 123      20.218   7.522   0.342  0.99 93.35           C  
ATOM    959  CD  GLN J 123      21.433   6.673   0.720  0.99 85.04           C  
ATOM    960  OE1 GLN J 123      22.481   7.166   1.102  0.99 76.11           O  
ATOM    961  NE2 GLN J 123      21.318   5.375   0.632  0.98 71.71           N  
ATOM    962  N   VAL J 124      17.360  11.045   2.319  1.00 98.82           N  
ATOM    963  CA  VAL J 124      16.693  11.790   3.392  1.00 98.87           C  
ATOM    964  C   VAL J 124      15.372  11.099   3.719  1.00 98.91           C  
ATOM    965  O   VAL J 124      14.619  10.710   2.828  1.00 98.85           O  
ATOM    966  CB  VAL J 124      16.505  13.273   3.024  1.00 98.74           C  
ATOM    967  CG1 VAL J 124      15.685  14.037   4.068  1.00 97.83           C  
ATOM    968  CG2 VAL J 124      17.869  13.968   2.904  1.00 97.69           C  
ATOM    969  N   PHE J 125      15.104  10.937   5.007  1.00 98.92           N  
ATOM    970  CA  PHE J 125      13.872  10.340   5.491  1.00 98.94           C  
ATOM    971  C   PHE J 125      12.686  11.284   5.257  1.00 98.93           C  
ATOM    972  O   PHE J 125      12.609  12.354   5.857  1.00 98.86           O  
ATOM    973  CB  PHE J 125      14.048  10.002   6.974  1.00 98.93           C  
ATOM    974  CG  PHE J 125      12.804   9.449   7.629  1.00 98.92           C  
ATOM    975  CD1 PHE J 125      12.076  10.236   8.539  1.00 98.82           C  
ATOM    976  CD2 PHE J 125      12.357   8.151   7.321  1.00 98.80           C  
ATOM    977  CE1 PHE J 125      10.919   9.730   9.150  1.00 98.73           C  
ATOM    978  CE2 PHE J 125      11.201   7.637   7.924  1.00 98.73           C  
ATOM    979  CZ  PHE J 125      10.483   8.427   8.845  1.00 98.78           C  
ATOM    980  N   GLU J 126      11.744  10.859   4.428  1.00 98.94           N  
ATOM    981  CA  GLU J 126      10.569  11.646   4.047  1.00 98.92           C  
ATOM    982  C   GLU J 126       9.321  11.281   4.859  1.00 98.92           C  
ATOM    983  O   GLU J 126       8.399  12.078   4.993  1.00 98.78           O  
ATOM    984  CB  GLU J 126      10.302  11.445   2.549  1.00 98.85           C  
ATOM    985  CG  GLU J 126      11.414  12.011   1.642  1.00 98.22           C  
ATOM    986  CD  GLU J 126      11.444  13.544   1.552  1.00 97.44           C  
ATOM    987  OE1 GLU J 126      12.280  14.071   0.789  1.00 94.09           O  
ATOM    988  OE2 GLU J 126      10.619  14.210   2.209  1.00 94.09           O  
ATOM    989  N   GLY J 127       9.288  10.075   5.413  1.00 98.91           N  
ATOM    990  CA  GLY J 127       8.149   9.611   6.195  1.00 98.89           C  
ATOM    991  C   GLY J 127       8.047   8.095   6.279  1.00 98.91           C  
ATOM    992  O   GLY J 127       8.990   7.357   5.987  1.00 98.84           O  
ATOM    993  N   ILE J 128       6.870   7.619   6.683  1.00 98.89           N  
ATOM    994  CA  ILE J 128       6.565   6.191   6.758  1.00 98.84           C  
ATOM    995  C   ILE J 128       5.263   5.863   6.030  1.00 98.83           C  
ATOM    996  O   ILE J 128       4.227   6.493   6.245  1.00 98.68           O  
ATOM    997  CB  ILE J 128       6.567   5.650   8.209  1.00 98.67           C  
ATOM    998  CG1 ILE J 128       5.588   6.411   9.134  1.00 98.08           C  
ATOM    999  CG2 ILE J 128       7.995   5.666   8.782  1.00 97.59           C  
ATOM   1000  CD1 ILE J 128       5.379   5.743  10.498  1.00 97.54           C  
ATOM   1001  N   PHE J 129       5.300   4.818   5.223  1.00 98.85           N  
ATOM   1002  CA  PHE J 129       4.118   4.242   4.591  1.00 98.85           C  
ATOM   1003  C   PHE J 129       3.604   3.079   5.453  1.00 98.83           C  
ATOM   1004  O   PHE J 129       4.342   2.141   5.749  1.00 98.70           O  
ATOM   1005  CB  PHE J 129       4.473   3.805   3.172  1.00 98.76           C  
ATOM   1006  CG  PHE J 129       3.269   3.380   2.369  1.00 98.65           C  
ATOM   1007  CD1 PHE J 129       2.914   2.022   2.290  1.00 98.29           C  
ATOM   1008  CD2 PHE J 129       2.493   4.344   1.699  1.00 98.25           C  
ATOM   1009  CE1 PHE J 129       1.803   1.628   1.528  1.00 97.83           C  
ATOM   1010  CE2 PHE J 129       1.383   3.956   0.938  1.00 97.84           C  
ATOM   1011  CZ  PHE J 129       1.040   2.591   0.848  1.00 97.77           C  
ATOM   1012  N   THR J 130       2.336   3.137   5.891  1.00 98.68           N  
ATOM   1013  CA  THR J 130       1.841   2.278   6.979  1.00 98.56           C  
ATOM   1014  C   THR J 130       0.662   1.398   6.573  1.00 98.46           C  
ATOM   1015  O   THR J 130      -0.200   1.804   5.789  1.00 98.11           O  
ATOM   1016  CB  THR J 130       1.468   3.091   8.238  1.00 98.21           C  
ATOM   1017  OG1 THR J 130       0.236   3.759   8.091  1.00 97.10           O  
ATOM   1018  CG2 THR J 130       2.511   4.148   8.627  1.00 97.27           C  
ATOM   1019  N   ARG J 131       0.539   0.226   7.200  1.00 98.20           N  
ATOM   1020  CA  ARG J 131      -0.661  -0.621   7.082  1.00 98.07           C  
ATOM   1021  C   ARG J 131      -1.934   0.122   7.475  1.00 97.87           C  
ATOM   1022  O   ARG J 131      -2.980  -0.094   6.873  1.00 97.52           O  
ATOM   1023  CB  ARG J 131      -0.537  -1.851   7.987  1.00 97.58           C  
ATOM   1024  CG  ARG J 131       0.449  -2.904   7.488  1.00 96.05           C  
ATOM   1025  CD  ARG J 131       0.407  -4.075   8.469  1.00 95.62           C  
ATOM   1026  NE  ARG J 131       1.341  -5.146   8.124  1.00 95.60           N  
ATOM   1027  CZ  ARG J 131       1.787  -6.074   8.954  1.00 95.99           C  
ATOM   1028  NH1 ARG J 131       1.432  -6.114  10.207  1.00 92.93           N  
ATOM   1029  NH2 ARG J 131       2.603  -6.981   8.540  1.00 92.96           N  
ATOM   1030  N   ARG J 132      -1.862   0.965   8.499  1.00 98.02           N  
ATOM   1031  CA  ARG J 132      -3.027   1.714   8.995  1.00 97.82           C  
ATOM   1032  C   ARG J 132      -3.591   2.646   7.936  1.00 97.62           C  
ATOM   1033  O   ARG J 132      -4.807   2.677   7.760  1.00 96.90           O  
ATOM   1034  CB  ARG J 132      -2.642   2.491  10.266  1.00 97.38           C  
ATOM   1035  CG  ARG J 132      -3.849   3.219  10.871  1.00 95.40           C  
ATOM   1036  CD  ARG J 132      -3.425   3.998  12.108  1.00 92.23           C  
ATOM   1037  NE  ARG J 132      -4.571   4.623  12.780  0.99 86.38           N  
ATOM   1038  CZ  ARG J 132      -4.512   5.287  13.923  0.99 81.67           C  
ATOM   1039  NH1 ARG J 132      -3.378   5.486  14.542  0.99 76.56           N  
ATOM   1040  NH2 ARG J 132      -5.600   5.756  14.471  0.99 77.05           N  
ATOM   1041  N   VAL J 133      -2.744   3.394   7.255  1.00 97.11           N  
ATOM   1042  CA  VAL J 133      -3.173   4.303   6.182  1.00 96.53           C  
ATOM   1043  C   VAL J 133      -3.757   3.505   5.024  1.00 95.94           C  
ATOM   1044  O   VAL J 133      -4.870   3.801   4.599  1.00 95.39           O  
ATOM   1045  CB  VAL J 133      -2.036   5.243   5.742  1.00 95.93           C  
ATOM   1046  CG1 VAL J 133      -2.433   6.078   4.518  1.00 91.68           C  
ATOM   1047  CG2 VAL J 133      -1.694   6.212   6.877  1.00 92.59           C  
ATOM   1048  N   VAL J 134      -3.101   2.429   4.602  1.00 97.21           N  
ATOM   1049  CA  VAL J 134      -3.623   1.545   3.544  1.00 96.69           C  
ATOM   1050  C   VAL J 134      -5.016   1.018   3.892  1.00 95.80           C  
ATOM   1051  O   VAL J 134      -5.937   1.125   3.088  1.00 94.78           O  
ATOM   1052  CB  VAL J 134      -2.644   0.385   3.267  1.00 96.43           C  
ATOM   1053  CG1 VAL J 134      -3.234  -0.671   2.326  1.00 95.56           C  
ATOM   1054  CG2 VAL J 134      -1.354   0.913   2.632  1.00 95.73           C  
ATOM   1055  N   LEU J 135      -5.209   0.502   5.102  1.00 97.03           N  
ATOM   1056  CA  LEU J 135      -6.521  -0.003   5.527  1.00 96.75           C  
ATOM   1057  C   LEU J 135      -7.579   1.102   5.628  1.00 96.06           C  
ATOM   1058  O   LEU J 135      -8.739   0.854   5.307  1.00 95.00           O  
ATOM   1059  CB  LEU J 135      -6.394  -0.740   6.869  1.00 96.57           C  
ATOM   1060  CG  LEU J 135      -5.700  -2.107   6.784  1.00 94.59           C  
ATOM   1061  CD1 LEU J 135      -5.531  -2.660   8.194  1.00 91.70           C  
ATOM   1062  CD2 LEU J 135      -6.503  -3.125   5.974  1.00 91.61           C  
ATOM   1063  N   LYS J 136      -7.208   2.314   6.035  1.00 96.44           N  
ATOM   1064  CA  LYS J 136      -8.130   3.460   6.037  1.00 95.88           C  
ATOM   1065  C   LYS J 136      -8.591   3.820   4.630  1.00 95.03           C  
ATOM   1066  O   LYS J 136      -9.784   4.037   4.438  1.00 93.74           O  
ATOM   1067  CB  LYS J 136      -7.484   4.686   6.693  1.00 95.19           C  
ATOM   1068  CG  LYS J 136      -7.524   4.619   8.220  0.96 85.72           C  
ATOM   1069  CD  LYS J 136      -6.842   5.862   8.803  0.94 83.65           C  
ATOM   1070  CE  LYS J 136      -6.970   5.869  10.318  0.92 75.50           C  
ATOM   1071  NZ  LYS J 136      -6.406   7.111  10.900  0.91 67.76           N  
ATOM   1072  N   GLU J 137      -7.676   3.847   3.674  1.00 94.77           N  
ATOM   1073  CA  GLU J 137      -8.008   4.173   2.283  1.00 93.62           C  
ATOM   1074  C   GLU J 137      -8.840   3.065   1.623  1.00 92.57           C  
ATOM   1075  O   GLU J 137      -9.858   3.354   0.997  1.00 91.28           O  
ATOM   1076  CB  GLU J 137      -6.731   4.483   1.486  1.00 93.08           C  
ATOM   1077  CG  GLU J 137      -5.981   5.750   1.964  0.99 88.91           C  
ATOM   1078  CD  GLU J 137      -6.918   6.956   2.174  0.99 87.81           C  
ATOM   1079  OE1 GLU J 137      -6.877   7.572   3.269  0.99 82.58           O  
ATOM   1080  OE2 GLU J 137      -7.750   7.254   1.298  0.98 82.81           O  
ATOM   1081  N   LEU J 138      -8.504   1.802   1.860  1.00 93.28           N  
ATOM   1082  CA  LEU J 138      -9.323   0.673   1.408  1.00 92.10           C  
ATOM   1083  C   LEU J 138     -10.734   0.718   2.007  1.00 91.24           C  
ATOM   1084  O   LEU J 138     -11.713   0.526   1.292  1.00 89.88           O  
ATOM   1085  CB  LEU J 138      -8.624  -0.650   1.769  1.00 91.52           C  
ATOM   1086  CG  LEU J 138      -7.377  -0.956   0.917  0.98 84.19           C  
ATOM   1087  CD1 LEU J 138      -6.641  -2.155   1.507  0.97 83.47           C  
ATOM   1088  CD2 LEU J 138      -7.740  -1.285  -0.535  0.97 82.78           C  
ATOM   1089  N   ASN J 139     -10.859   1.043   3.289  0.99 92.41           N  
ATOM   1090  CA  ASN J 139     -12.166   1.188   3.929  0.99 92.21           C  
ATOM   1091  C   ASN J 139     -12.983   2.347   3.336  0.99 91.43           C  
ATOM   1092  O   ASN J 139     -14.191   2.212   3.146  0.99 89.91           O  
ATOM   1093  CB  ASN J 139     -11.958   1.361   5.434  0.99 92.22           C  
ATOM   1094  CG  ASN J 139     -13.275   1.531   6.183  0.99 90.79           C  
ATOM   1095  OD1 ASN J 139     -14.156   0.690   6.193  0.98 85.24           O  
ATOM   1096  ND2 ASN J 139     -13.449   2.649   6.842  0.98 83.90           N  
ATOM   1097  N   LYS J 140     -12.355   3.478   3.018  0.98 90.97           N  
ATOM   1098  CA  LYS J 140     -13.031   4.582   2.306  0.98 90.45           C  
ATOM   1099  C   LYS J 140     -13.535   4.120   0.944  0.98 89.56           C  
ATOM   1100  O   LYS J 140     -14.675   4.409   0.599  0.98 87.60           O  
ATOM   1101  CB  LYS J 140     -12.085   5.772   2.102  0.98 89.91           C  
ATOM   1102  CG  LYS J 140     -11.761   6.564   3.375  0.90 82.95           C  
ATOM   1103  CD  LYS J 140     -10.709   7.617   2.998  0.88 80.81           C  
ATOM   1104  CE  LYS J 140     -10.101   8.337   4.191  0.87 73.23           C  
ATOM   1105  NZ  LYS J 140      -8.934   9.136   3.735  0.85 66.94           N  
ATOM   1106  N   HIS J 141     -12.717   3.379   0.212  0.94 87.72           N  
ATOM   1107  CA  HIS J 141     -13.075   2.860  -1.107  0.94 86.22           C  
ATOM   1108  C   HIS J 141     -14.257   1.887  -1.022  0.94 85.66           C  
ATOM   1109  O   HIS J 141     -15.265   2.094  -1.695  0.94 83.24           O  
ATOM   1110  CB  HIS J 141     -11.839   2.236  -1.760  0.94 83.81           C  
ATOM   1111  CG  HIS J 141     -12.036   2.033  -3.234  0.89 76.59           C  
ATOM   1112  ND1 HIS J 141     -12.017   3.028  -4.189  0.89 67.92           N  
ATOM   1113  CD2 HIS J 141     -12.290   0.854  -3.892  0.88 66.37           C  
ATOM   1114  CE1 HIS J 141     -12.250   2.465  -5.385  0.89 65.81           C  
ATOM   1115  NE2 HIS J 141     -12.416   1.151  -5.236  0.88 66.03           N  
ATOM   1116  N   ILE J 142     -14.203   0.906  -0.119  0.87 85.41           N  
ATOM   1117  CA  ILE J 142     -15.306  -0.043   0.115  0.87 83.84           C  
ATOM   1118  C   ILE J 142     -16.602   0.703   0.467  0.87 83.95           C  
ATOM   1119  O   ILE J 142     -17.661   0.421  -0.083  0.87 82.39           O  
ATOM   1120  CB  ILE J 142     -14.919  -1.051   1.225  0.86 82.02           C  
ATOM   1121  CG1 ILE J 142     -13.792  -1.993   0.728  0.82 79.12           C  
ATOM   1122  CG2 ILE J 142     -16.133  -1.888   1.670  0.81 79.86           C  
ATOM   1123  CD1 ILE J 142     -13.088  -2.753   1.864  0.81 75.18           C  
ATOM   1124  N   ARG J 143     -16.534   1.704   1.332  0.71 81.63           N  
ATOM   1125  CA  ARG J 143     -17.701   2.525   1.693  0.70 80.71           C  
ATOM   1126  C   ARG J 143     -18.225   3.372   0.533  0.72 79.82           C  
ATOM   1127  O   ARG J 143     -19.415   3.649   0.504  0.72 76.32           O  
ATOM   1128  CB  ARG J 143     -17.353   3.445   2.867  0.72 77.47           C  
ATOM   1129  CG  ARG J 143     -17.270   2.681   4.188  0.63 71.37           C  
ATOM   1130  CD  ARG J 143     -16.848   3.645   5.294  0.61 69.01           C  
ATOM   1131  NE  ARG J 143     -16.747   2.964   6.588  0.60 63.24           N  
ATOM   1132  CZ  ARG J 143     -16.698   3.542   7.776  0.58 57.35           C  
ATOM   1133  NH1 ARG J 143     -16.715   4.840   7.906  0.59 52.79           N  
ATOM   1134  NH2 ARG J 143     -16.632   2.811   8.853  0.59 50.53           N  
ATOM   1135  N   SER J 144     -17.361   3.802  -0.362  0.65 83.03           N  
ATOM   1136  CA  SER J 144     -17.781   4.553  -1.555  0.63 82.59           C  
ATOM   1137  C   SER J 144     -18.488   3.665  -2.582  0.64 80.89           C  
ATOM   1138  O   SER J 144     -19.398   4.143  -3.252  0.64 76.96           O  
ATOM   1139  CB  SER J 144     -16.602   5.307  -2.185  0.65 79.16           C  
ATOM   1140  OG  SER J 144     -15.722   4.464  -2.896  0.61 70.31           O  
ATOM   1141  N   LEU J 145     -18.125   2.389  -2.658  0.49 79.65           N  
ATOM   1142  CA  LEU J 145     -18.774   1.411  -3.543  0.47 78.11           C  
ATOM   1143  C   LEU J 145     -20.160   0.997  -3.045  0.48 75.49           C  
ATOM   1144  O   LEU J 145     -21.031   0.691  -3.853  0.48 70.15           O  
ATOM   1145  CB  LEU J 145     -17.870   0.169  -3.667  0.49 74.27           C  
ATOM   1146  CG  LEU J 145     -16.518   0.420  -4.355  0.43 68.95           C  
ATOM   1147  CD1 LEU J 145     -15.681  -0.857  -4.327  0.43 65.80           C  
ATOM   1148  CD2 LEU J 145     -16.697   0.857  -5.804  0.41 66.26           C  
ATOM   1149  N   ASN J 146     -20.361   1.020  -1.732  0.32 75.70           N  
ATOM   1150  CA  ASN J 146     -21.632   0.655  -1.099  0.29 73.14           C  
ATOM   1151  C   ASN J 146     -22.624   1.827  -0.984  0.31 69.30           C  
ATOM   1152  O   ASN J 146     -23.632   1.709  -0.281  0.31 62.66           O  
ATOM   1153  CB  ASN J 146     -21.330   0.019   0.273  0.29 67.90           C  
ATOM   1154  CG  ASN J 146     -20.676  -1.350   0.169  0.26 61.69           C  
ATOM   1155  OD1 ASN J 146     -20.658  -1.993  -0.853  0.26 56.40           O  
ATOM   1156  ND2 ASN J 146     -20.140  -1.844   1.261  0.24 56.20           N  
ATOM   1157  N   LYS J 147     -22.330   2.960  -1.618  0.13 68.99           N  
ATOM   1158  CA  LYS J 147     -23.204   4.138  -1.660  0.12 67.59           C  
ATOM   1159  C   LYS J 147     -23.932   4.280  -2.989  0.12 59.03           C  
ATOM   1160  O   LYS J 147     -23.347   3.859  -4.022  0.12 51.62           O  
ATOM   1161  CB  LYS J 147     -22.418   5.416  -1.379  0.10 60.25           C  
ATOM   1162  CG  LYS J 147     -22.182   5.631   0.117  0.10 55.17           C  
ATOM   1163  CD  LYS J 147     -21.513   6.994   0.317  0.09 52.13           C  
ATOM   1164  CE  LYS J 147     -21.293   7.253   1.801  0.08 45.96           C  
ATOM   1165  NZ  LYS J 147     -20.779   8.627   2.011  0.07 43.65           N  
ATOM   1166  OXT LYS J 147     -25.040   4.846  -2.976  0.05 50.46           O  
TER    1167      LYS J 147                                                      
ATOM   1168  N   MET Q   1     -18.379 -15.077 -11.099  0.04 32.21           N  
ATOM   1169  CA  MET Q   1     -17.176 -15.635 -10.434  0.03 36.29           C  
ATOM   1170  C   MET Q   1     -16.578 -14.636  -9.443  0.03 38.80           C  
ATOM   1171  O   MET Q   1     -16.364 -15.004  -8.297  0.03 36.78           O  
ATOM   1172  CB  MET Q   1     -16.147 -16.125 -11.465  0.03 34.44           C  
ATOM   1173  CG  MET Q   1     -15.232 -17.221 -10.890  0.02 31.33           C  
ATOM   1174  SD  MET Q   1     -14.028 -17.876 -12.085  0.02 28.32           S  
ATOM   1175  CE  MET Q   1     -15.075 -18.871 -13.177  0.02 25.36           C  
ATOM   1176  N   ILE Q   2     -16.411 -13.375  -9.837  0.04 41.53           N  
ATOM   1177  CA  ILE Q   2     -16.011 -12.273  -8.941  0.03 43.73           C  
ATOM   1178  C   ILE Q   2     -17.050 -12.070  -7.829  0.03 45.36           C  
ATOM   1179  O   ILE Q   2     -16.689 -12.058  -6.656  0.03 43.97           O  
ATOM   1180  CB  ILE Q   2     -15.792 -10.967  -9.747  0.03 41.72           C  
ATOM   1181  CG1 ILE Q   2     -14.659 -11.161 -10.787  0.03 38.12           C  
ATOM   1182  CG2 ILE Q   2     -15.478  -9.794  -8.804  0.03 37.62           C  
ATOM   1183  CD1 ILE Q   2     -14.498  -9.989 -11.759  0.03 36.59           C  
ATOM   1184  N   SER Q   3     -18.339 -12.013  -8.181  0.06 45.48           N  
ATOM   1185  CA  SER Q   3     -19.435 -11.890  -7.202  0.06 46.49           C  
ATOM   1186  C   SER Q   3     -19.452 -13.049  -6.205  0.06 47.75           C  
ATOM   1187  O   SER Q   3     -19.507 -12.807  -5.005  0.06 46.43           O  
ATOM   1188  CB  SER Q   3     -20.791 -11.783  -7.911  0.06 43.40           C  
ATOM   1189  OG  SER Q   3     -21.067 -12.945  -8.663  0.06 40.04           O  
ATOM   1190  N   LEU Q   4     -19.299 -14.276  -6.659  0.05 43.61           N  
ATOM   1191  CA  LEU Q   4     -19.281 -15.457  -5.781  0.05 43.58           C  
ATOM   1192  C   LEU Q   4     -18.135 -15.432  -4.763  0.05 46.04           C  
ATOM   1193  O   LEU Q   4     -18.332 -15.813  -3.611  0.05 44.84           O  
ATOM   1194  CB  LEU Q   4     -19.202 -16.723  -6.653  0.05 39.95           C  
ATOM   1195  CG  LEU Q   4     -20.583 -17.314  -6.967  0.04 36.48           C  
ATOM   1196  CD1 LEU Q   4     -20.560 -18.040  -8.313  0.04 33.36           C  
ATOM   1197  CD2 LEU Q   4     -21.003 -18.307  -5.889  0.05 37.05           C  
ATOM   1198  N   GLN Q   5     -16.952 -14.964  -5.154  0.08 52.43           N  
ATOM   1199  CA  GLN Q   5     -15.830 -14.809  -4.220  0.08 53.11           C  
ATOM   1200  C   GLN Q   5     -16.053 -13.648  -3.245  0.08 55.16           C  
ATOM   1201  O   GLN Q   5     -15.710 -13.773  -2.071  0.08 52.35           O  
ATOM   1202  CB  GLN Q   5     -14.508 -14.614  -4.972  0.07 48.87           C  
ATOM   1203  CG  GLN Q   5     -13.969 -15.932  -5.534  0.07 43.87           C  
ATOM   1204  CD  GLN Q   5     -12.575 -15.788  -6.162  0.06 41.13           C  
ATOM   1205  OE1 GLN Q   5     -12.135 -14.722  -6.555  0.06 38.03           O  
ATOM   1206  NE2 GLN Q   5     -11.844 -16.870  -6.274  0.06 38.40           N  
ATOM   1207  N   SER Q   6     -16.645 -12.552  -3.701  0.12 59.65           N  
ATOM   1208  CA  SER Q   6     -17.015 -11.449  -2.809  0.12 59.74           C  
ATOM   1209  C   SER Q   6     -18.122 -11.846  -1.839  0.12 61.79           C  
ATOM   1210  O   SER Q   6     -18.041 -11.487  -0.665  0.12 58.84           O  
ATOM   1211  CB  SER Q   6     -17.401 -10.189  -3.588  0.12 54.38           C  
ATOM   1212  OG  SER Q   6     -18.361 -10.426  -4.590  0.11 49.66           O  
ATOM   1213  N   ASP Q   7     -19.100 -12.617  -2.290  0.17 59.06           N  
ATOM   1214  CA  ASP Q   7     -20.202 -13.091  -1.453  0.16 59.59           C  
ATOM   1215  C   ASP Q   7     -19.702 -14.073  -0.388  0.17 62.08           C  
ATOM   1216  O   ASP Q   7     -20.020 -13.919   0.789  0.17 58.35           O  
ATOM   1217  CB  ASP Q   7     -21.298 -13.714  -2.329  0.18 53.60           C  
ATOM   1218  CG  ASP Q   7     -21.972 -12.720  -3.286  0.15 47.87           C  
ATOM   1219  OD1 ASP Q   7     -21.932 -11.500  -3.018  0.15 43.93           O  
ATOM   1220  OD2 ASP Q   7     -22.504 -13.179  -4.324  0.14 43.79           O  
ATOM   1221  N   GLN Q   8     -18.812 -14.984  -0.743  0.25 62.06           N  
ATOM   1222  CA  GLN Q   8     -18.161 -15.876   0.230  0.25 62.73           C  
ATOM   1223  C   GLN Q   8     -17.328 -15.117   1.265  0.25 65.22           C  
ATOM   1224  O   GLN Q   8     -17.297 -15.501   2.433  0.25 62.47           O  
ATOM   1225  CB  GLN Q   8     -17.258 -16.883  -0.492  0.25 57.36           C  
ATOM   1226  CG  GLN Q   8     -18.066 -18.019  -1.119  0.20 51.02           C  
ATOM   1227  CD  GLN Q   8     -17.186 -19.078  -1.790  0.19 47.10           C  
ATOM   1228  OE1 GLN Q   8     -16.052 -18.857  -2.187  0.19 42.72           O  
ATOM   1229  NE2 GLN Q   8     -17.702 -20.272  -1.941  0.18 42.30           N  
ATOM   1230  N   LEU Q   9     -16.669 -14.044   0.865  0.32 66.36           N  
ATOM   1231  CA  LEU Q   9     -15.904 -13.206   1.788  0.31 66.36           C  
ATOM   1232  C   LEU Q   9     -16.826 -12.419   2.730  0.32 68.52           C  
ATOM   1233  O   LEU Q   9     -16.481 -12.203   3.891  0.32 65.86           O  
ATOM   1234  CB  LEU Q   9     -14.987 -12.258   0.994  0.32 60.82           C  
ATOM   1235  CG  LEU Q   9     -13.694 -11.918   1.764  0.29 56.79           C  
ATOM   1236  CD1 LEU Q   9     -12.612 -12.956   1.473  0.26 53.63           C  
ATOM   1237  CD2 LEU Q   9     -13.166 -10.550   1.353  0.27 52.99           C  
ATOM   1238  N   LEU Q  10     -18.000 -12.004   2.230  0.41 69.99           N  
ATOM   1239  CA  LEU Q  10     -19.023 -11.307   3.013  0.40 70.20           C  
ATOM   1240  C   LEU Q  10     -19.680 -12.217   4.054  0.41 72.89           C  
ATOM   1241  O   LEU Q  10     -20.021 -11.745   5.140  0.41 69.30           O  
ATOM   1242  CB  LEU Q  10     -20.083 -10.731   2.058  0.43 63.70           C  
ATOM   1243  CG  LEU Q  10     -19.643  -9.437   1.355  0.37 58.74           C  
ATOM   1244  CD1 LEU Q  10     -20.547  -9.158   0.153  0.37 54.91           C  
ATOM   1245  CD2 LEU Q  10     -19.730  -8.236   2.298  0.36 54.11           C  
ATOM   1246  N   GLU Q  11     -19.813 -13.497   3.759  0.71 78.40           N  
ATOM   1247  CA  GLU Q  11     -20.344 -14.507   4.685  0.71 81.47           C  
ATOM   1248  C   GLU Q  11     -19.284 -15.077   5.642  0.72 84.02           C  
ATOM   1249  O   GLU Q  11     -19.616 -15.761   6.606  0.72 80.09           O  
ATOM   1250  CB  GLU Q  11     -20.992 -15.645   3.883  0.70 74.47           C  
ATOM   1251  CG  GLU Q  11     -22.269 -15.189   3.152  0.56 64.36           C  
ATOM   1252  CD  GLU Q  11     -22.965 -16.315   2.377  0.55 57.37           C  
ATOM   1253  OE1 GLU Q  11     -24.042 -16.033   1.792  0.54 50.32           O  
ATOM   1254  OE2 GLU Q  11     -22.444 -17.452   2.361  0.55 51.47           O  
ATOM   1255  N   ALA Q  12     -18.003 -14.788   5.403  0.97 90.69           N  
ATOM   1256  CA  ALA Q  12     -16.919 -15.300   6.220  0.97 93.05           C  
ATOM   1257  C   ALA Q  12     -16.945 -14.715   7.640  0.97 95.15           C  
ATOM   1258  O   ALA Q  12     -17.271 -13.545   7.860  0.97 94.19           O  
ATOM   1259  CB  ALA Q  12     -15.586 -15.038   5.513  0.97 89.05           C  
ATOM   1260  N   THR Q  13     -16.535 -15.535   8.595  1.00 96.50           N  
ATOM   1261  CA  THR Q  13     -16.445 -15.149  10.000  1.00 97.23           C  
ATOM   1262  C   THR Q  13     -15.006 -14.842  10.403  1.00 97.66           C  
ATOM   1263  O   THR Q  13     -14.043 -15.292   9.777  1.00 97.20           O  
ATOM   1264  CB  THR Q  13     -17.052 -16.217  10.918  1.00 96.11           C  
ATOM   1265  OG1 THR Q  13     -16.321 -17.420  10.810  1.00 89.06           O  
ATOM   1266  CG2 THR Q  13     -18.510 -16.522  10.579  1.00 87.05           C  
ATOM   1267  N   VAL Q  14     -14.858 -14.094  11.485  1.00 98.20           N  
ATOM   1268  CA  VAL Q  14     -13.556 -13.768  12.082  1.00 98.30           C  
ATOM   1269  C   VAL Q  14     -12.752 -15.029  12.400  1.00 98.31           C  
ATOM   1270  O   VAL Q  14     -11.565 -15.092  12.073  1.00 97.94           O  
ATOM   1271  CB  VAL Q  14     -13.779 -12.901  13.341  1.00 97.96           C  
ATOM   1272  CG1 VAL Q  14     -12.542 -12.796  14.226  1.00 95.34           C  
ATOM   1273  CG2 VAL Q  14     -14.182 -11.480  12.929  1.00 95.51           C  
ATOM   1274  N   GLY Q  15     -13.392 -16.037  12.957  1.00 98.27           N  
ATOM   1275  CA  GLY Q  15     -12.746 -17.310  13.308  1.00 98.16           C  
ATOM   1276  C   GLY Q  15     -12.093 -18.043  12.127  1.00 98.08           C  
ATOM   1277  O   GLY Q  15     -11.109 -18.749  12.305  1.00 97.23           O  
ATOM   1278  N   GLN Q  16     -12.572 -17.815  10.906  1.00 97.74           N  
ATOM   1279  CA  GLN Q  16     -11.983 -18.411   9.693  1.00 97.32           C  
ATOM   1280  C   GLN Q  16     -10.687 -17.719   9.233  1.00 97.26           C  
ATOM   1281  O   GLN Q  16      -9.964 -18.263   8.399  1.00 96.42           O  
ATOM   1282  CB  GLN Q  16     -13.019 -18.370   8.568  1.00 96.59           C  
ATOM   1283  CG  GLN Q  16     -14.215 -19.293   8.833  0.99 94.32           C  
ATOM   1284  CD  GLN Q  16     -15.362 -19.082   7.842  0.98 91.04           C  
ATOM   1285  OE1 GLN Q  16     -15.472 -18.074   7.169  0.98 84.98           O  
ATOM   1286  NE2 GLN Q  16     -16.262 -20.024   7.745  0.98 81.42           N  
ATOM   1287  N   PHE Q  17     -10.395 -16.530   9.745  1.00 97.80           N  
ATOM   1288  CA  PHE Q  17      -9.255 -15.700   9.324  1.00 97.61           C  
ATOM   1289  C   PHE Q  17      -8.341 -15.277  10.477  1.00 97.67           C  
ATOM   1290  O   PHE Q  17      -7.418 -14.477  10.272  1.00 96.74           O  
ATOM   1291  CB  PHE Q  17      -9.771 -14.488   8.537  1.00 96.90           C  
ATOM   1292  CG  PHE Q  17     -10.334 -14.840   7.177  1.00 95.94           C  
ATOM   1293  CD1 PHE Q  17      -9.499 -14.831   6.042  1.00 93.17           C  
ATOM   1294  CD2 PHE Q  17     -11.679 -15.214   7.042  0.99 92.95           C  
ATOM   1295  CE1 PHE Q  17     -10.013 -15.182   4.783  0.99 90.88           C  
ATOM   1296  CE2 PHE Q  17     -12.196 -15.571   5.790  0.99 91.40           C  
ATOM   1297  CZ  PHE Q  17     -11.363 -15.549   4.659  0.99 91.34           C  
ATOM   1298  N   MET Q  18      -8.567 -15.780  11.666  1.00 98.29           N  
ATOM   1299  CA  MET Q  18      -7.717 -15.504  12.812  1.00 98.32           C  
ATOM   1300  C   MET Q  18      -6.451 -16.372  12.813  1.00 98.32           C  
ATOM   1301  O   MET Q  18      -6.359 -17.403  12.141  1.00 97.96           O  
ATOM   1302  CB  MET Q  18      -8.520 -15.609  14.121  1.00 97.87           C  
ATOM   1303  CG  MET Q  18      -8.881 -17.035  14.514  1.00 96.65           C  
ATOM   1304  SD  MET Q  18      -9.958 -17.117  15.963  1.00 97.25           S  
ATOM   1305  CE  MET Q  18     -10.093 -18.920  16.116  1.00 95.47           C  
ATOM   1306  N   ILE Q  19      -5.465 -15.946  13.593  1.00 98.63           N  
ATOM   1307  CA  ILE Q  19      -4.381 -16.819  14.046  1.00 98.65           C  
ATOM   1308  C   ILE Q  19      -4.902 -17.526  15.293  1.00 98.73           C  
ATOM   1309  O   ILE Q  19      -5.275 -16.855  16.253  1.00 98.60           O  
ATOM   1310  CB  ILE Q  19      -3.088 -16.023  14.324  1.00 98.36           C  
ATOM   1311  CG1 ILE Q  19      -2.618 -15.258  13.065  1.00 97.21           C  
ATOM   1312  CG2 ILE Q  19      -1.988 -16.964  14.840  1.00 97.45           C  
ATOM   1313  CD1 ILE Q  19      -1.444 -14.301  13.326  1.00 92.16           C  
ATOM   1314  N   GLU Q  20      -4.909 -18.845  15.271  1.00 98.64           N  
ATOM   1315  CA  GLU Q  20      -5.393 -19.685  16.371  1.00 98.64           C  
ATOM   1316  C   GLU Q  20      -4.611 -19.447  17.669  1.00 98.67           C  
ATOM   1317  O   GLU Q  20      -3.401 -19.187  17.644  1.00 98.42           O  
ATOM   1318  CB  GLU Q  20      -5.277 -21.164  15.971  1.00 98.32           C  
ATOM   1319  CG  GLU Q  20      -6.081 -21.547  14.712  0.99 94.39           C  
ATOM   1320  CD  GLU Q  20      -7.591 -21.497  14.903  0.98 90.00           C  
ATOM   1321  OE1 GLU Q  20      -8.299 -21.432  13.865  0.98 84.55           O  
ATOM   1322  OE2 GLU Q  20      -8.038 -21.532  16.066  0.97 84.52           O  
ATOM   1323  N   ALA Q  21      -5.282 -19.583  18.808  1.00 98.77           N  
ATOM   1324  CA  ALA Q  21      -4.727 -19.307  20.134  1.00 98.74           C  
ATOM   1325  C   ALA Q  21      -3.439 -20.085  20.439  1.00 98.68           C  
ATOM   1326  O   ALA Q  21      -2.523 -19.544  21.058  1.00 98.31           O  
ATOM   1327  CB  ALA Q  21      -5.808 -19.614  21.177  1.00 98.56           C  
ATOM   1328  N   ASP Q  22      -3.316 -21.320  19.951  1.00 98.46           N  
ATOM   1329  CA  ASP Q  22      -2.121 -22.162  20.137  1.00 98.18           C  
ATOM   1330  C   ASP Q  22      -0.862 -21.609  19.434  1.00 98.13           C  
ATOM   1331  O   ASP Q  22       0.263 -22.027  19.731  1.00 97.21           O  
ATOM   1332  CB  ASP Q  22      -2.424 -23.597  19.666  1.00 97.39           C  
ATOM   1333  CG  ASP Q  22      -2.372 -23.759  18.146  0.99 90.83           C  
ATOM   1334  OD1 ASP Q  22      -2.916 -22.888  17.435  0.99 87.04           O  
ATOM   1335  OD2 ASP Q  22      -1.714 -24.706  17.656  0.98 86.85           O  
ATOM   1336  N   LYS Q  23      -1.036 -20.660  18.512  1.00 98.21           N  
ATOM   1337  CA  LYS Q  23       0.051 -19.954  17.814  1.00 98.08           C  
ATOM   1338  C   LYS Q  23       0.355 -18.577  18.400  1.00 97.97           C  
ATOM   1339  O   LYS Q  23       1.267 -17.901  17.920  1.00 97.04           O  
ATOM   1340  CB  LYS Q  23      -0.278 -19.830  16.312  1.00 97.75           C  
ATOM   1341  CG  LYS Q  23      -0.585 -21.159  15.599  0.97 95.27           C  
ATOM   1342  CD  LYS Q  23       0.504 -22.210  15.797  0.95 89.77           C  
ATOM   1343  CE  LYS Q  23       0.113 -23.485  15.053  0.93 81.41           C  
ATOM   1344  NZ  LYS Q  23       0.378 -24.683  15.888  0.91 72.19           N  
ATOM   1345  N   VAL Q  24      -0.389 -18.148  19.404  1.00 98.43           N  
ATOM   1346  CA  VAL Q  24      -0.272 -16.822  20.014  1.00 98.44           C  
ATOM   1347  C   VAL Q  24       0.336 -16.967  21.404  1.00 98.36           C  
ATOM   1348  O   VAL Q  24      -0.268 -17.548  22.300  1.00 97.89           O  
ATOM   1349  CB  VAL Q  24      -1.637 -16.101  20.049  1.00 98.30           C  
ATOM   1350  CG1 VAL Q  24      -1.501 -14.691  20.626  1.00 97.76           C  
ATOM   1351  CG2 VAL Q  24      -2.253 -15.971  18.649  1.00 97.92           C  
ATOM   1352  N   ALA Q  25       1.526 -16.411  21.599  1.00 98.42           N  
ATOM   1353  CA  ALA Q  25       2.110 -16.327  22.926  1.00 98.33           C  
ATOM   1354  C   ALA Q  25       1.204 -15.505  23.854  1.00 98.51           C  
ATOM   1355  O   ALA Q  25       0.622 -14.504  23.437  1.00 98.23           O  
ATOM   1356  CB  ALA Q  25       3.514 -15.725  22.831  1.00 97.53           C  
ATOM   1357  N   HIS Q  26       1.118 -15.916  25.109  1.00 98.68           N  
ATOM   1358  CA  HIS Q  26       0.342 -15.234  26.139  1.00 98.73           C  
ATOM   1359  C   HIS Q  26       1.080 -15.281  27.477  1.00 98.73           C  
ATOM   1360  O   HIS Q  26       2.067 -16.004  27.635  1.00 98.54           O  
ATOM   1361  CB  HIS Q  26      -1.065 -15.851  26.237  1.00 98.59           C  
ATOM   1362  CG  HIS Q  26      -1.074 -17.286  26.699  1.00 98.09           C  
ATOM   1363  ND1 HIS Q  26      -0.947 -18.398  25.896  1.00 89.74           N  
ATOM   1364  CD2 HIS Q  26      -1.200 -17.749  27.989  1.00 90.01           C  
ATOM   1365  CE1 HIS Q  26      -0.998 -19.494  26.669  1.00 90.79           C  
ATOM   1366  NE2 HIS Q  26      -1.157 -19.128  27.948  1.00 92.40           N  
ATOM   1367  N   VAL Q  27       0.586 -14.518  28.433  1.00 98.81           N  
ATOM   1368  CA  VAL Q  27       0.974 -14.592  29.845  1.00 98.81           C  
ATOM   1369  C   VAL Q  27      -0.268 -14.759  30.716  1.00 98.84           C  
ATOM   1370  O   VAL Q  27      -1.395 -14.619  30.236  1.00 98.69           O  
ATOM   1371  CB  VAL Q  27       1.813 -13.375  30.290  1.00 98.57           C  
ATOM   1372  CG1 VAL Q  27       3.196 -13.403  29.642  1.00 96.46           C  
ATOM   1373  CG2 VAL Q  27       1.132 -12.041  29.986  1.00 96.53           C  
ATOM   1374  N   GLN Q  28      -0.050 -15.056  31.988  1.00 98.69           N  
ATOM   1375  CA  GLN Q  28      -1.125 -15.141  32.974  1.00 98.62           C  
ATOM   1376  C   GLN Q  28      -1.193 -13.870  33.825  1.00 98.67           C  
ATOM   1377  O   GLN Q  28      -0.183 -13.196  34.027  1.00 98.30           O  
ATOM   1378  CB  GLN Q  28      -0.948 -16.388  33.854  1.00 98.02           C  
ATOM   1379  CG  GLN Q  28      -1.048 -17.687  33.043  0.99 91.37           C  
ATOM   1380  CD  GLN Q  28      -1.005 -18.946  33.915  0.99 84.03           C  
ATOM   1381  OE1 GLN Q  28      -0.790 -18.911  35.112  0.99 76.91           O  
ATOM   1382  NE2 GLN Q  28      -1.214 -20.097  33.326  0.99 71.51           N  
ATOM   1383  N   VAL Q  29      -2.368 -13.596  34.381  1.00 98.14           N  
ATOM   1384  CA  VAL Q  29      -2.619 -12.440  35.271  1.00 97.81           C  
ATOM   1385  C   VAL Q  29      -1.638 -12.370  36.448  1.00 97.78           C  
ATOM   1386  O   VAL Q  29      -1.151 -11.292  36.781  1.00 96.65           O  
ATOM   1387  CB  VAL Q  29      -4.077 -12.440  35.789  1.00 96.23           C  
ATOM   1388  CG1 VAL Q  29      -5.060 -12.142  34.659  1.00 87.94           C  
ATOM   1389  CG2 VAL Q  29      -4.495 -13.769  36.446  1.00 88.91           C  
ATOM   1390  N   GLY Q  30      -1.291 -13.503  37.039  1.00 97.71           N  
ATOM   1391  CA  GLY Q  30      -0.373 -13.600  38.178  1.00 97.42           C  
ATOM   1392  C   GLY Q  30       1.120 -13.640  37.829  1.00 97.86           C  
ATOM   1393  O   GLY Q  30       1.941 -13.727  38.741  1.00 97.21           O  
ATOM   1394  N   ASN Q  31       1.507 -13.599  36.555  1.00 98.51           N  
ATOM   1395  CA  ASN Q  31       2.922 -13.482  36.194  1.00 98.64           C  
ATOM   1396  C   ASN Q  31       3.452 -12.083  36.554  1.00 98.67           C  
ATOM   1397  O   ASN Q  31       2.693 -11.116  36.603  1.00 98.46           O  
ATOM   1398  CB  ASN Q  31       3.150 -13.792  34.705  1.00 98.54           C  
ATOM   1399  CG  ASN Q  31       2.880 -15.238  34.306  1.00 98.17           C  
ATOM   1400  OD1 ASN Q  31       2.488 -15.522  33.187  1.00 93.95           O  
ATOM   1401  ND2 ASN Q  31       3.122 -16.193  35.171  1.00 93.01           N  
ATOM   1402  N   ASN Q  32       4.757 -11.961  36.780  1.00 98.37           N  
ATOM   1403  CA  ASN Q  32       5.391 -10.657  36.960  1.00 98.32           C  
ATOM   1404  C   ASN Q  32       5.742 -10.006  35.603  1.00 98.46           C  
ATOM   1405  O   ASN Q  32       5.716 -10.646  34.544  1.00 98.21           O  
ATOM   1406  CB  ASN Q  32       6.567 -10.768  37.956  1.00 97.70           C  
ATOM   1407  CG  ASN Q  32       7.778 -11.535  37.446  1.00 96.60           C  
ATOM   1408  OD1 ASN Q  32       7.952 -11.779  36.266  1.00 91.47           O  
ATOM   1409  ND2 ASN Q  32       8.665 -11.910  38.330  1.00 89.47           N  
ATOM   1410  N   LEU Q  33       6.069  -8.723  35.650  1.00 98.03           N  
ATOM   1411  CA  LEU Q  33       6.381  -7.960  34.443  1.00 97.96           C  
ATOM   1412  C   LEU Q  33       7.685  -8.406  33.778  1.00 97.47           C  
ATOM   1413  O   LEU Q  33       7.789  -8.328  32.554  1.00 97.08           O  
ATOM   1414  CB  LEU Q  33       6.443  -6.458  34.764  1.00 98.09           C  
ATOM   1415  CG  LEU Q  33       5.125  -5.805  35.204  1.00 98.06           C  
ATOM   1416  CD1 LEU Q  33       5.354  -4.296  35.303  1.00 97.82           C  
ATOM   1417  CD2 LEU Q  33       3.980  -6.049  34.215  1.00 97.76           C  
ATOM   1418  N   GLU Q  34       8.655  -8.894  34.537  1.00 97.06           N  
ATOM   1419  CA  GLU Q  34       9.904  -9.419  33.981  1.00 96.26           C  
ATOM   1420  C   GLU Q  34       9.623 -10.624  33.073  1.00 96.03           C  
ATOM   1421  O   GLU Q  34      10.088 -10.675  31.933  1.00 95.33           O  
ATOM   1422  CB  GLU Q  34      10.865  -9.788  35.119  1.00 95.22           C  
ATOM   1423  CG  GLU Q  34      12.253 -10.138  34.567  1.00 92.11           C  
ATOM   1424  CD  GLU Q  34      13.284 -10.501  35.633  0.99 88.52           C  
ATOM   1425  OE1 GLU Q  34      14.493 -10.450  35.297  0.99 82.45           O  
ATOM   1426  OE2 GLU Q  34      12.887 -10.862  36.757  0.99 82.25           O  
ATOM   1427  N   HIS Q  35       8.790 -11.547  33.538  1.00 97.13           N  
ATOM   1428  CA  HIS Q  35       8.336 -12.675  32.727  1.00 97.27           C  
ATOM   1429  C   HIS Q  35       7.599 -12.213  31.465  1.00 97.25           C  
ATOM   1430  O   HIS Q  35       7.890 -12.689  30.366  1.00 97.09           O  
ATOM   1431  CB  HIS Q  35       7.455 -13.599  33.577  1.00 97.35           C  
ATOM   1432  CG  HIS Q  35       7.009 -14.815  32.812  1.00 96.18           C  
ATOM   1433  ND1 HIS Q  35       7.754 -15.959  32.617  1.00 90.10           N  
ATOM   1434  CD2 HIS Q  35       5.833 -14.986  32.123  1.00 90.27           C  
ATOM   1435  CE1 HIS Q  35       7.047 -16.794  31.842  1.00 90.90           C  
ATOM   1436  NE2 HIS Q  35       5.879 -16.233  31.527  1.00 92.17           N  
ATOM   1437  N   ALA Q  36       6.688 -11.264  31.594  1.00 97.62           N  
ATOM   1438  CA  ALA Q  36       5.953 -10.732  30.447  1.00 97.85           C  
ATOM   1439  C   ALA Q  36       6.888 -10.066  29.423  1.00 97.53           C  
ATOM   1440  O   ALA Q  36       6.767 -10.312  28.221  1.00 97.29           O  
ATOM   1441  CB  ALA Q  36       4.887  -9.760  30.960  1.00 98.11           C  
ATOM   1442  N   LEU Q  37       7.855  -9.293  29.894  1.00 96.99           N  
ATOM   1443  CA  LEU Q  37       8.856  -8.643  29.053  1.00 96.41           C  
ATOM   1444  C   LEU Q  37       9.736  -9.666  28.326  1.00 96.03           C  
ATOM   1445  O   LEU Q  37      10.022  -9.508  27.138  1.00 95.36           O  
ATOM   1446  CB  LEU Q  37       9.684  -7.692  29.935  1.00 95.73           C  
ATOM   1447  CG  LEU Q  37      10.651  -6.785  29.159  1.00 92.67           C  
ATOM   1448  CD1 LEU Q  37       9.915  -5.871  28.170  1.00 90.49           C  
ATOM   1449  CD2 LEU Q  37      11.412  -5.906  30.147  1.00 90.34           C  
ATOM   1450  N   LEU Q  38      10.111 -10.747  29.005  1.00 96.15           N  
ATOM   1451  CA  LEU Q  38      10.844 -11.859  28.407  1.00 95.59           C  
ATOM   1452  C   LEU Q  38      10.043 -12.531  27.281  1.00 95.54           C  
ATOM   1453  O   LEU Q  38      10.584 -12.780  26.201  1.00 95.09           O  
ATOM   1454  CB  LEU Q  38      11.206 -12.861  29.521  1.00 94.87           C  
ATOM   1455  CG  LEU Q  38      12.011 -14.079  29.026  0.99 83.27           C  
ATOM   1456  CD1 LEU Q  38      13.403 -13.668  28.533  0.99 81.55           C  
ATOM   1457  CD2 LEU Q  38      12.184 -15.086  30.158  0.99 81.16           C  
ATOM   1458  N   VAL Q  39       8.769 -12.802  27.502  1.00 96.82           N  
ATOM   1459  CA  VAL Q  39       7.894 -13.407  26.482  1.00 97.05           C  
ATOM   1460  C   VAL Q  39       7.751 -12.479  25.274  1.00 96.90           C  
ATOM   1461  O   VAL Q  39       7.957 -12.917  24.139  1.00 96.58           O  
ATOM   1462  CB  VAL Q  39       6.518 -13.792  27.066  1.00 97.23           C  
ATOM   1463  CG1 VAL Q  39       5.577 -14.329  25.981  1.00 97.01           C  
ATOM   1464  CG2 VAL Q  39       6.652 -14.891  28.124  1.00 97.26           C  
ATOM   1465  N   LEU Q  40       7.476 -11.200  25.502  1.00 96.92           N  
ATOM   1466  CA  LEU Q  40       7.381 -10.189  24.445  1.00 96.73           C  
ATOM   1467  C   LEU Q  40       8.665 -10.122  23.609  1.00 95.95           C  
ATOM   1468  O   LEU Q  40       8.615 -10.192  22.378  1.00 95.19           O  
ATOM   1469  CB  LEU Q  40       7.080  -8.818  25.092  1.00 97.07           C  
ATOM   1470  CG  LEU Q  40       5.611  -8.652  25.529  1.00 96.87           C  
ATOM   1471  CD1 LEU Q  40       5.479  -7.520  26.539  1.00 96.64           C  
ATOM   1472  CD2 LEU Q  40       4.718  -8.325  24.329  1.00 96.61           C  
ATOM   1473  N   THR Q  41       9.812 -10.054  24.267  1.00 96.01           N  
ATOM   1474  CA  THR Q  41      11.111  -9.941  23.596  1.00 95.12           C  
ATOM   1475  C   THR Q  41      11.451 -11.193  22.791  1.00 94.24           C  
ATOM   1476  O   THR Q  41      11.854 -11.093  21.634  1.00 92.76           O  
ATOM   1477  CB  THR Q  41      12.222  -9.653  24.611  1.00 94.37           C  
ATOM   1478  OG1 THR Q  41      11.893  -8.526  25.385  1.00 91.74           O  
ATOM   1479  CG2 THR Q  41      13.552  -9.355  23.919  1.00 91.92           C  
ATOM   1480  N   LYS Q  42      11.247 -12.378  23.362  1.00 94.49           N  
ATOM   1481  CA  LYS Q  42      11.538 -13.654  22.691  1.00 93.84           C  
ATOM   1482  C   LYS Q  42      10.640 -13.922  21.489  1.00 93.98           C  
ATOM   1483  O   LYS Q  42      11.096 -14.496  20.502  1.00 92.79           O  
ATOM   1484  CB  LYS Q  42      11.406 -14.819  23.683  1.00 92.52           C  
ATOM   1485  CG  LYS Q  42      12.636 -14.937  24.586  0.91 80.95           C  
ATOM   1486  CD  LYS Q  42      12.499 -16.162  25.489  0.87 74.48           C  
ATOM   1487  CE  LYS Q  42      13.790 -16.360  26.278  0.85 64.55           C  
ATOM   1488  NZ  LYS Q  42      13.720 -17.533  27.178  0.84 56.74           N  
ATOM   1489  N   THR Q  43       9.383 -13.531  21.572  1.00 95.65           N  
ATOM   1490  CA  THR Q  43       8.422 -13.729  20.478  1.00 95.51           C  
ATOM   1491  C   THR Q  43       8.541 -12.661  19.394  1.00 94.55           C  
ATOM   1492  O   THR Q  43       8.083 -12.870  18.271  1.00 92.16           O  
ATOM   1493  CB  THR Q  43       6.981 -13.769  21.001  1.00 95.25           C  
ATOM   1494  OG1 THR Q  43       6.681 -12.587  21.711  1.00 93.02           O  
ATOM   1495  CG2 THR Q  43       6.755 -14.954  21.936  1.00 92.45           C  
ATOM   1496  N   GLY Q  44       9.131 -11.513  19.726  1.00 94.21           N  
ATOM   1497  CA  GLY Q  44       9.210 -10.361  18.833  1.00 93.00           C  
ATOM   1498  C   GLY Q  44       7.891  -9.593  18.689  1.00 93.47           C  
ATOM   1499  O   GLY Q  44       7.826  -8.666  17.880  1.00 91.34           O  
ATOM   1500  N   TYR Q  45       6.859  -9.953  19.440  1.00 93.46           N  
ATOM   1501  CA  TYR Q  45       5.590  -9.228  19.438  1.00 93.52           C  
ATOM   1502  C   TYR Q  45       5.588  -8.121  20.487  1.00 93.66           C  
ATOM   1503  O   TYR Q  45       6.282  -8.183  21.503  1.00 92.13           O  
ATOM   1504  CB  TYR Q  45       4.404 -10.192  19.607  1.00 92.47           C  
ATOM   1505  CG  TYR Q  45       4.315 -11.230  18.507  1.00 89.47           C  
ATOM   1506  CD1 TYR Q  45       4.191 -10.837  17.159  1.00 83.93           C  
ATOM   1507  CD2 TYR Q  45       4.397 -12.602  18.816  1.00 84.80           C  
ATOM   1508  CE1 TYR Q  45       4.166 -11.790  16.134  1.00 82.81           C  
ATOM   1509  CE2 TYR Q  45       4.366 -13.569  17.803  0.99 82.81           C  
ATOM   1510  CZ  TYR Q  45       4.258 -13.157  16.465  1.00 82.80           C  
ATOM   1511  OH  TYR Q  45       4.246 -14.107  15.463  1.00 79.87           O  
ATOM   1512  N   THR Q  46       4.799  -7.093  20.232  1.00 92.85           N  
ATOM   1513  CA  THR Q  46       4.808  -5.872  21.055  1.00 92.99           C  
ATOM   1514  C   THR Q  46       3.642  -5.788  22.030  1.00 94.89           C  
ATOM   1515  O   THR Q  46       3.665  -4.970  22.952  1.00 94.16           O  
ATOM   1516  CB  THR Q  46       4.859  -4.644  20.151  1.00 89.66           C  
ATOM   1517  OG1 THR Q  46       3.763  -4.650  19.254  1.00 82.85           O  
ATOM   1518  CG2 THR Q  46       6.152  -4.652  19.326  1.00 80.44           C  
ATOM   1519  N   ALA Q  47       2.648  -6.655  21.853  1.00 97.03           N  
ATOM   1520  CA  ALA Q  47       1.590  -6.910  22.814  1.00 97.47           C  
ATOM   1521  C   ALA Q  47       1.186  -8.387  22.758  1.00 97.82           C  
ATOM   1522  O   ALA Q  47       1.233  -9.006  21.690  1.00 97.50           O  
ATOM   1523  CB  ALA Q  47       0.405  -5.974  22.536  1.00 96.86           C  
ATOM   1524  N   ILE Q  48       0.791  -8.931  23.894  1.00 98.29           N  
ATOM   1525  CA  ILE Q  48       0.317 -10.312  24.039  1.00 98.44           C  
ATOM   1526  C   ILE Q  48      -0.941 -10.350  24.914  1.00 98.65           C  
ATOM   1527  O   ILE Q  48      -1.081  -9.519  25.814  1.00 98.55           O  
ATOM   1528  CB  ILE Q  48       1.419 -11.247  24.597  1.00 97.84           C  
ATOM   1529  CG1 ILE Q  48       2.030 -10.704  25.913  1.00 94.46           C  
ATOM   1530  CG2 ILE Q  48       2.491 -11.490  23.524  1.00 94.20           C  
ATOM   1531  CD1 ILE Q  48       3.068 -11.634  26.543  1.00 92.06           C  
ATOM   1532  N   PRO Q  49      -1.848 -11.296  24.664  1.00 98.83           N  
ATOM   1533  CA  PRO Q  49      -3.018 -11.473  25.512  1.00 98.84           C  
ATOM   1534  C   PRO Q  49      -2.637 -11.960  26.916  1.00 98.89           C  
ATOM   1535  O   PRO Q  49      -1.665 -12.705  27.100  1.00 98.79           O  
ATOM   1536  CB  PRO Q  49      -3.910 -12.480  24.775  1.00 98.57           C  
ATOM   1537  CG  PRO Q  49      -2.913 -13.288  23.942  1.00 96.61           C  
ATOM   1538  CD  PRO Q  49      -1.848 -12.262  23.580  1.00 98.53           C  
ATOM   1539  N   VAL Q  50      -3.431 -11.544  27.886  1.00 98.92           N  
ATOM   1540  CA  VAL Q  50      -3.360 -11.998  29.275  1.00 98.93           C  
ATOM   1541  C   VAL Q  50      -4.538 -12.926  29.527  1.00 98.93           C  
ATOM   1542  O   VAL Q  50      -5.695 -12.525  29.373  1.00 98.86           O  
ATOM   1543  CB  VAL Q  50      -3.366 -10.817  30.261  1.00 98.89           C  
ATOM   1544  CG1 VAL Q  50      -3.188 -11.316  31.699  1.00 98.61           C  
ATOM   1545  CG2 VAL Q  50      -2.250  -9.811  29.949  1.00 98.64           C  
ATOM   1546  N   LEU Q  51      -4.233 -14.153  29.902  1.00 98.86           N  
ATOM   1547  CA  LEU Q  51      -5.216 -15.207  30.133  1.00 98.82           C  
ATOM   1548  C   LEU Q  51      -5.170 -15.693  31.582  1.00 98.73           C  
ATOM   1549  O   LEU Q  51      -4.145 -15.591  32.254  1.00 98.38           O  
ATOM   1550  CB  LEU Q  51      -4.984 -16.380  29.155  1.00 98.74           C  
ATOM   1551  CG  LEU Q  51      -4.804 -16.011  27.666  1.00 98.53           C  
ATOM   1552  CD1 LEU Q  51      -4.669 -17.284  26.831  1.00 98.26           C  
ATOM   1553  CD2 LEU Q  51      -5.980 -15.209  27.102  1.00 98.21           C  
ATOM   1554  N   ASP Q  52      -6.266 -16.250  32.047  1.00 98.29           N  
ATOM   1555  CA  ASP Q  52      -6.294 -17.018  33.293  1.00 98.08           C  
ATOM   1556  C   ASP Q  52      -6.012 -18.519  33.046  1.00 98.07           C  
ATOM   1557  O   ASP Q  52      -5.873 -18.952  31.894  1.00 97.64           O  
ATOM   1558  CB  ASP Q  52      -7.602 -16.744  34.061  1.00 97.56           C  
ATOM   1559  CG  ASP Q  52      -8.879 -17.265  33.403  1.00 97.42           C  
ATOM   1560  OD1 ASP Q  52      -8.819 -18.244  32.625  1.00 96.49           O  
ATOM   1561  OD2 ASP Q  52      -9.950 -16.691  33.707  1.00 95.81           O  
ATOM   1562  N   PRO Q  53      -5.949 -19.337  34.112  1.00 97.40           N  
ATOM   1563  CA  PRO Q  53      -5.727 -20.784  33.979  1.00 97.13           C  
ATOM   1564  C   PRO Q  53      -6.802 -21.540  33.186  1.00 97.21           C  
ATOM   1565  O   PRO Q  53      -6.571 -22.680  32.777  1.00 96.44           O  
ATOM   1566  CB  PRO Q  53      -5.647 -21.309  35.417  1.00 96.37           C  
ATOM   1567  CG  PRO Q  53      -5.195 -20.096  36.231  1.00 94.58           C  
ATOM   1568  CD  PRO Q  53      -5.900 -18.948  35.523  1.00 96.68           C  
ATOM   1569  N   SER Q  54      -7.961 -20.928  32.974  1.00 97.83           N  
ATOM   1570  CA  SER Q  54      -9.045 -21.461  32.140  1.00 97.86           C  
ATOM   1571  C   SER Q  54      -9.007 -20.920  30.703  1.00 98.07           C  
ATOM   1572  O   SER Q  54      -9.958 -21.124  29.953  1.00 97.46           O  
ATOM   1573  CB  SER Q  54     -10.400 -21.182  32.801  1.00 97.16           C  
ATOM   1574  OG  SER Q  54     -10.437 -21.739  34.108  0.99 90.55           O  
ATOM   1575  N   TYR Q  55      -7.929 -20.236  30.329  1.00 97.91           N  
ATOM   1576  CA  TYR Q  55      -7.723 -19.606  29.020  1.00 98.05           C  
ATOM   1577  C   TYR Q  55      -8.720 -18.488  28.689  1.00 98.41           C  
ATOM   1578  O   TYR Q  55      -8.884 -18.129  27.522  1.00 98.14           O  
ATOM   1579  CB  TYR Q  55      -7.622 -20.665  27.909  1.00 97.42           C  
ATOM   1580  CG  TYR Q  55      -6.434 -21.597  28.051  0.99 95.22           C  
ATOM   1581  CD1 TYR Q  55      -5.215 -21.275  27.425  0.99 89.75           C  
ATOM   1582  CD2 TYR Q  55      -6.532 -22.781  28.812  0.99 88.78           C  
ATOM   1583  CE1 TYR Q  55      -4.106 -22.124  27.548  0.99 85.55           C  
ATOM   1584  CE2 TYR Q  55      -5.429 -23.635  28.948  0.99 86.05           C  
ATOM   1585  CZ  TYR Q  55      -4.221 -23.304  28.308  0.99 86.07           C  
ATOM   1586  OH  TYR Q  55      -3.131 -24.141  28.433  0.99 82.81           O  
ATOM   1587  N   ARG Q  56      -9.343 -17.893  29.694  1.00 98.62           N  
ATOM   1588  CA  ARG Q  56     -10.212 -16.727  29.487  1.00 98.67           C  
ATOM   1589  C   ARG Q  56      -9.376 -15.470  29.291  1.00 98.78           C  
ATOM   1590  O   ARG Q  56      -8.379 -15.258  29.977  1.00 98.68           O  
ATOM   1591  CB  ARG Q  56     -11.206 -16.555  30.636  1.00 98.30           C  
ATOM   1592  CG  ARG Q  56     -12.174 -17.733  30.714  0.98 95.23           C  
ATOM   1593  CD  ARG Q  56     -13.171 -17.510  31.836  0.98 90.34           C  
ATOM   1594  NE  ARG Q  56     -14.174 -18.578  31.857  0.97 81.16           N  
ATOM   1595  CZ  ARG Q  56     -15.353 -18.529  32.442  0.96 74.16           C  
ATOM   1596  NH1 ARG Q  56     -15.715 -17.506  33.165  0.96 68.71           N  
ATOM   1597  NH2 ARG Q  56     -16.193 -19.514  32.290  0.96 68.31           N  
ATOM   1598  N   LEU Q  57      -9.804 -14.632  28.362  1.00 98.79           N  
ATOM   1599  CA  LEU Q  57      -9.142 -13.379  28.035  1.00 98.85           C  
ATOM   1600  C   LEU Q  57      -9.475 -12.303  29.076  1.00 98.85           C  
ATOM   1601  O   LEU Q  57     -10.615 -11.849  29.166  1.00 98.74           O  
ATOM   1602  CB  LEU Q  57      -9.574 -12.966  26.616  1.00 98.81           C  
ATOM   1603  CG  LEU Q  57      -8.981 -11.628  26.135  1.00 98.67           C  
ATOM   1604  CD1 LEU Q  57      -7.461 -11.695  25.960  1.00 98.53           C  
ATOM   1605  CD2 LEU Q  57      -9.602 -11.253  24.792  1.00 98.47           C  
ATOM   1606  N   HIS Q  58      -8.460 -11.832  29.788  1.00 98.84           N  
ATOM   1607  CA  HIS Q  58      -8.590 -10.741  30.760  1.00 98.79           C  
ATOM   1608  C   HIS Q  58      -8.155  -9.392  30.194  1.00 98.75           C  
ATOM   1609  O   HIS Q  58      -8.689  -8.354  30.579  1.00 98.29           O  
ATOM   1610  CB  HIS Q  58      -7.807 -11.088  32.033  1.00 98.60           C  
ATOM   1611  CG  HIS Q  58      -8.512 -12.131  32.848  1.00 98.04           C  
ATOM   1612  ND1 HIS Q  58      -9.319 -11.877  33.943  1.00 88.76           N  
ATOM   1613  CD2 HIS Q  58      -8.556 -13.480  32.594  1.00 90.43           C  
ATOM   1614  CE1 HIS Q  58      -9.833 -13.049  34.343  1.00 90.94           C  
ATOM   1615  NE2 HIS Q  58      -9.391 -14.029  33.545  1.00 92.96           N  
ATOM   1616  N   GLY Q  59      -7.203  -9.385  29.263  1.00 98.79           N  
ATOM   1617  CA  GLY Q  59      -6.715  -8.142  28.676  1.00 98.78           C  
ATOM   1618  C   GLY Q  59      -5.530  -8.339  27.741  1.00 98.85           C  
ATOM   1619  O   GLY Q  59      -5.275  -9.430  27.225  1.00 98.73           O  
ATOM   1620  N   LEU Q  60      -4.803  -7.241  27.526  1.00 98.81           N  
ATOM   1621  CA  LEU Q  60      -3.542  -7.212  26.801  1.00 98.76           C  
ATOM   1622  C   LEU Q  60      -2.465  -6.581  27.675  1.00 98.82           C  
ATOM   1623  O   LEU Q  60      -2.731  -5.619  28.399  1.00 98.62           O  
ATOM   1624  CB  LEU Q  60      -3.690  -6.399  25.501  1.00 98.10           C  
ATOM   1625  CG  LEU Q  60      -4.403  -7.128  24.349  1.00 89.20           C  
ATOM   1626  CD1 LEU Q  60      -4.641  -6.148  23.197  1.00 89.56           C  
ATOM   1627  CD2 LEU Q  60      -3.571  -8.288  23.802  1.00 89.71           C  
ATOM   1628  N   ILE Q  61      -1.242  -7.054  27.524  1.00 98.74           N  
ATOM   1629  CA  ILE Q  61      -0.059  -6.359  28.028  1.00 98.75           C  
ATOM   1630  C   ILE Q  61       0.938  -6.152  26.887  1.00 98.63           C  
ATOM   1631  O   ILE Q  61       1.129  -7.022  26.038  1.00 98.31           O  
ATOM   1632  CB  ILE Q  61       0.529  -7.065  29.270  1.00 98.71           C  
ATOM   1633  CG1 ILE Q  61       1.539  -6.137  29.962  1.00 98.06           C  
ATOM   1634  CG2 ILE Q  61       1.134  -8.439  28.926  1.00 98.04           C  
ATOM   1635  CD1 ILE Q  61       1.849  -6.550  31.394  1.00 95.06           C  
ATOM   1636  N   GLY Q  62       1.556  -4.974  26.856  1.00 97.95           N  
ATOM   1637  CA  GLY Q  62       2.526  -4.611  25.829  1.00 97.68           C  
ATOM   1638  C   GLY Q  62       3.805  -4.042  26.422  1.00 97.67           C  
ATOM   1639  O   GLY Q  62       3.804  -3.529  27.540  1.00 97.24           O  
ATOM   1640  N   THR Q  63       4.886  -4.083  25.653  1.00 96.29           N  
ATOM   1641  CA  THR Q  63       6.202  -3.623  26.111  1.00 95.76           C  
ATOM   1642  C   THR Q  63       6.164  -2.175  26.587  1.00 95.88           C  
ATOM   1643  O   THR Q  63       6.690  -1.869  27.649  1.00 95.27           O  
ATOM   1644  CB  THR Q  63       7.251  -3.761  24.997  1.00 94.20           C  
ATOM   1645  OG1 THR Q  63       7.061  -4.953  24.272  1.00 84.84           O  
ATOM   1646  CG2 THR Q  63       8.660  -3.807  25.563  1.00 84.87           C  
ATOM   1647  N   ASN Q  64       5.478  -1.289  25.872  1.00 95.37           N  
ATOM   1648  CA  ASN Q  64       5.353   0.116  26.275  1.00 95.45           C  
ATOM   1649  C   ASN Q  64       4.560   0.286  27.580  1.00 96.00           C  
ATOM   1650  O   ASN Q  64       4.857   1.189  28.353  1.00 95.27           O  
ATOM   1651  CB  ASN Q  64       4.714   0.922  25.132  1.00 93.59           C  
ATOM   1652  CG  ASN Q  64       5.638   1.069  23.927  1.00 88.33           C  
ATOM   1653  OD1 ASN Q  64       6.825   0.800  23.976  1.00 81.87           O  
ATOM   1654  ND2 ASN Q  64       5.113   1.495  22.805  1.00 80.93           N  
ATOM   1655  N   MET Q  65       3.586  -0.565  27.842  1.00 96.72           N  
ATOM   1656  CA  MET Q  65       2.819  -0.558  29.094  1.00 96.82           C  
ATOM   1657  C   MET Q  65       3.707  -0.958  30.276  1.00 96.69           C  
ATOM   1658  O   MET Q  65       3.708  -0.281  31.298  1.00 96.15           O  
ATOM   1659  CB  MET Q  65       1.613  -1.505  28.994  1.00 96.85           C  
ATOM   1660  CG  MET Q  65       0.640  -1.114  27.873  1.00 95.35           C  
ATOM   1661  SD  MET Q  65      -0.575  -2.391  27.447  1.00 93.50           S  
ATOM   1662  CE  MET Q  65      -1.459  -2.548  29.019  1.00 90.04           C  
ATOM   1663  N   ILE Q  66       4.514  -2.006  30.098  1.00 96.95           N  
ATOM   1664  CA  ILE Q  66       5.501  -2.444  31.093  1.00 97.04           C  
ATOM   1665  C   ILE Q  66       6.507  -1.323  31.358  1.00 96.86           C  
ATOM   1666  O   ILE Q  66       6.681  -0.907  32.499  1.00 96.62           O  
ATOM   1667  CB  ILE Q  66       6.213  -3.737  30.636  1.00 97.30           C  
ATOM   1668  CG1 ILE Q  66       5.195  -4.890  30.500  1.00 97.18           C  
ATOM   1669  CG2 ILE Q  66       7.340  -4.106  31.612  1.00 97.14           C  
ATOM   1670  CD1 ILE Q  66       5.770  -6.168  29.873  1.00 96.97           C  
ATOM   1671  N   MET Q  67       7.112  -0.778  30.312  1.00 96.18           N  
ATOM   1672  CA  MET Q  67       8.110   0.278  30.461  1.00 95.83           C  
ATOM   1673  C   MET Q  67       7.533   1.533  31.133  1.00 95.92           C  
ATOM   1674  O   MET Q  67       8.150   2.074  32.045  1.00 95.42           O  
ATOM   1675  CB  MET Q  67       8.734   0.615  29.104  1.00 95.16           C  
ATOM   1676  CG  MET Q  67       9.570  -0.533  28.505  1.00 92.82           C  
ATOM   1677  SD  MET Q  67      10.841  -1.270  29.579  1.00 89.43           S  
ATOM   1678  CE  MET Q  67      11.804   0.197  30.020  1.00 81.60           C  
ATOM   1679  N   ASN Q  68       6.328   1.956  30.765  1.00 96.01           N  
ATOM   1680  CA  ASN Q  68       5.671   3.094  31.419  1.00 95.73           C  
ATOM   1681  C   ASN Q  68       5.428   2.866  32.917  1.00 95.85           C  
ATOM   1682  O   ASN Q  68       5.518   3.813  33.691  1.00 94.84           O  
ATOM   1683  CB  ASN Q  68       4.345   3.419  30.714  1.00 94.71           C  
ATOM   1684  CG  ASN Q  68       4.527   4.274  29.470  1.00 89.45           C  
ATOM   1685  OD1 ASN Q  68       5.242   5.265  29.451  0.99 81.31           O  
ATOM   1686  ND2 ASN Q  68       3.848   3.936  28.402  0.99 79.17           N  
ATOM   1687  N   SER Q  69       5.151   1.634  33.335  1.00 96.84           N  
ATOM   1688  CA  SER Q  69       4.900   1.317  34.751  1.00 96.87           C  
ATOM   1689  C   SER Q  69       6.143   1.434  35.640  1.00 96.57           C  
ATOM   1690  O   SER Q  69       6.014   1.612  36.849  1.00 95.57           O  
ATOM   1691  CB  SER Q  69       4.284  -0.079  34.890  1.00 96.68           C  
ATOM   1692  OG  SER Q  69       5.230  -1.102  34.673  1.00 93.40           O  
ATOM   1693  N   ILE Q  70       7.334   1.371  35.051  1.00 95.95           N  
ATOM   1694  CA  ILE Q  70       8.617   1.447  35.765  1.00 95.46           C  
ATOM   1695  C   ILE Q  70       9.401   2.733  35.474  1.00 94.33           C  
ATOM   1696  O   ILE Q  70      10.482   2.936  36.027  1.00 92.62           O  
ATOM   1697  CB  ILE Q  70       9.465   0.182  35.526  1.00 95.05           C  
ATOM   1698  CG1 ILE Q  70       9.846   0.033  34.035  0.99 93.40           C  
ATOM   1699  CG2 ILE Q  70       8.731  -1.057  36.063  0.99 92.55           C  
ATOM   1700  CD1 ILE Q  70      10.955  -0.991  33.799  0.99 91.56           C  
ATOM   1701  N   PHE Q  71       8.885   3.624  34.621  0.99 92.47           N  
ATOM   1702  CA  PHE Q  71       9.472   4.950  34.444  0.99 89.55           C  
ATOM   1703  C   PHE Q  71       9.231   5.786  35.704  0.99 88.51           C  
ATOM   1704  O   PHE Q  71       8.159   6.359  35.905  0.99 83.26           O  
ATOM   1705  CB  PHE Q  71       8.953   5.638  33.167  0.99 85.93           C  
ATOM   1706  CG  PHE Q  71       9.774   5.339  31.930  0.97 82.06           C  
ATOM   1707  CD1 PHE Q  71      11.105   5.775  31.841  0.96 76.10           C  
ATOM   1708  CD2 PHE Q  71       9.219   4.620  30.857  0.96 74.63           C  
ATOM   1709  CE1 PHE Q  71      11.884   5.467  30.710  0.96 71.93           C  
ATOM   1710  CE2 PHE Q  71       9.990   4.313  29.722  0.96 70.33           C  
ATOM   1711  CZ  PHE Q  71      11.327   4.729  29.653  0.96 70.65           C  
ATOM   1712  N   GLY Q  72      10.262   5.873  36.557  0.93 86.95           N  
ATOM   1713  CA  GLY Q  72      10.293   6.785  37.689  0.93 85.26           C  
ATOM   1714  C   GLY Q  72      10.538   8.236  37.261  0.93 85.27           C  
ATOM   1715  O   GLY Q  72      10.740   8.544  36.085  0.93 81.15           O  
ATOM   1716  N   LEU Q  73      10.554   9.146  38.239  0.92 85.27           N  
ATOM   1717  CA  LEU Q  73      10.818  10.570  37.982  0.92 84.57           C  
ATOM   1718  C   LEU Q  73      12.262  10.835  37.527  0.92 84.50           C  
ATOM   1719  O   LEU Q  73      12.493  11.735  36.718  0.92 80.49           O  
ATOM   1720  CB  LEU Q  73      10.511  11.383  39.258  0.92 82.08           C  
ATOM   1721  CG  LEU Q  73       9.019  11.472  39.627  0.85 76.57           C  
ATOM   1722  CD1 LEU Q  73       8.871  12.142  40.990  0.85 71.38           C  
ATOM   1723  CD2 LEU Q  73       8.229  12.297  38.601  0.84 72.00           C  
ATOM   1724  N   GLU Q  74      13.213  10.090  38.070  0.93 84.38           N  
ATOM   1725  CA  GLU Q  74      14.650  10.301  37.841  0.93 84.47           C  
ATOM   1726  C   GLU Q  74      15.296   9.201  36.993  0.93 85.09           C  
ATOM   1727  O   GLU Q  74      16.334   9.424  36.374  0.93 81.19           O  
ATOM   1728  CB  GLU Q  74      15.378  10.401  39.188  0.93 80.80           C  
ATOM   1729  CG  GLU Q  74      14.914  11.604  40.027  0.81 71.67           C  
ATOM   1730  CD  GLU Q  74      15.722  11.792  41.318  0.80 64.08           C  
ATOM   1731  OE1 GLU Q  74      15.531  12.854  41.966  0.79 55.12           O  
ATOM   1732  OE2 GLU Q  74      16.521  10.898  41.670  0.79 59.79           O  
ATOM   1733  N   ARG Q  75      14.717   8.010  36.986  0.95 84.51           N  
ATOM   1734  CA  ARG Q  75      15.273   6.842  36.303  0.95 86.05           C  
ATOM   1735  C   ARG Q  75      14.192   5.821  35.959  0.95 87.35           C  
ATOM   1736  O   ARG Q  75      13.095   5.852  36.511  0.95 86.52           O  
ATOM   1737  CB  ARG Q  75      16.381   6.202  37.161  0.95 83.32           C  
ATOM   1738  CG  ARG Q  75      15.868   5.600  38.470  0.90 81.38           C  
ATOM   1739  CD  ARG Q  75      17.000   4.960  39.267  0.90 79.57           C  
ATOM   1740  NE  ARG Q  75      16.494   4.314  40.478  0.90 78.03           N  
ATOM   1741  CZ  ARG Q  75      16.029   3.071  40.572  0.89 76.17           C  
ATOM   1742  NH1 ARG Q  75      16.024   2.237  39.568  0.89 70.34           N  
ATOM   1743  NH2 ARG Q  75      15.541   2.634  41.694  0.89 73.32           N  
ATOM   1744  N   ILE Q  76      14.554   4.873  35.125  0.97 89.74           N  
ATOM   1745  CA  ILE Q  76      13.754   3.669  34.897  0.97 89.81           C  
ATOM   1746  C   ILE Q  76      14.011   2.713  36.071  0.96 90.87           C  
ATOM   1747  O   ILE Q  76      15.156   2.391  36.374  0.96 90.49           O  
ATOM   1748  CB  ILE Q  76      14.088   3.035  33.533  0.96 88.25           C  
ATOM   1749  CG1 ILE Q  76      14.067   4.076  32.381  0.95 86.97           C  
ATOM   1750  CG2 ILE Q  76      13.083   1.910  33.259  0.95 86.61           C  
ATOM   1751  CD1 ILE Q  76      14.517   3.524  31.019  0.95 82.20           C  
ATOM   1752  N   GLU Q  77      12.964   2.289  36.750  0.99 92.88           N  
ATOM   1753  CA  GLU Q  77      13.030   1.455  37.957  0.99 93.93           C  
ATOM   1754  C   GLU Q  77      12.941  -0.039  37.602  0.99 94.07           C  
ATOM   1755  O   GLU Q  77      11.973  -0.729  37.938  0.99 93.25           O  
ATOM   1756  CB  GLU Q  77      11.950   1.895  38.960  0.98 93.37           C  
ATOM   1757  CG  GLU Q  77      12.092   3.363  39.398  0.97 91.48           C  
ATOM   1758  CD  GLU Q  77      11.039   3.778  40.430  0.97 90.20           C  
ATOM   1759  OE1 GLU Q  77      11.368   4.554  41.357  0.96 84.17           O  
ATOM   1760  OE2 GLU Q  77       9.875   3.320  40.345  0.96 85.27           O  
ATOM   1761  N   PHE Q  78      13.951  -0.535  36.911  1.00 92.40           N  
ATOM   1762  CA  PHE Q  78      13.976  -1.908  36.388  1.00 91.77           C  
ATOM   1763  C   PHE Q  78      13.843  -2.986  37.466  0.99 92.79           C  
ATOM   1764  O   PHE Q  78      13.283  -4.051  37.210  0.99 92.36           O  
ATOM   1765  CB  PHE Q  78      15.272  -2.127  35.603  0.99 88.63           C  
ATOM   1766  CG  PHE Q  78      15.381  -1.308  34.343  0.98 83.67           C  
ATOM   1767  CD1 PHE Q  78      14.558  -1.611  33.244  0.98 77.53           C  
ATOM   1768  CD2 PHE Q  78      16.311  -0.258  34.246  0.97 76.00           C  
ATOM   1769  CE1 PHE Q  78      14.663  -0.869  32.058  0.97 72.72           C  
ATOM   1770  CE2 PHE Q  78      16.420   0.485  33.064  0.97 71.96           C  
ATOM   1771  CZ  PHE Q  78      15.597   0.177  31.966  0.97 72.11           C  
ATOM   1772  N   GLU Q  79      14.307  -2.701  38.681  1.00 92.74           N  
ATOM   1773  CA  GLU Q  79      14.207  -3.610  39.829  1.00 92.95           C  
ATOM   1774  C   GLU Q  79      12.756  -3.898  40.265  1.00 93.63           C  
ATOM   1775  O   GLU Q  79      12.525  -4.818  41.043  1.00 92.63           O  
ATOM   1776  CB  GLU Q  79      15.029  -3.069  41.010  0.99 91.64           C  
ATOM   1777  CG  GLU Q  79      14.456  -1.841  41.739  0.97 88.65           C  
ATOM   1778  CD  GLU Q  79      14.680  -0.479  41.060  0.97 87.26           C  
ATOM   1779  OE1 GLU Q  79      14.287   0.536  41.668  0.97 81.69           O  
ATOM   1780  OE2 GLU Q  79      15.272  -0.379  39.965  0.96 83.41           O  
ATOM   1781  N   LYS Q  80      11.783  -3.146  39.773  1.00 95.41           N  
ATOM   1782  CA  LYS Q  80      10.365  -3.383  40.066  1.00 96.04           C  
ATOM   1783  C   LYS Q  80       9.712  -4.411  39.141  1.00 96.49           C  
ATOM   1784  O   LYS Q  80       8.597  -4.839  39.427  1.00 96.02           O  
ATOM   1785  CB  LYS Q  80       9.592  -2.061  40.033  0.99 95.55           C  
ATOM   1786  CG  LYS Q  80      10.046  -1.107  41.141  0.94 92.14           C  
ATOM   1787  CD  LYS Q  80       9.134   0.119  41.183  0.93 86.83           C  
ATOM   1788  CE  LYS Q  80       9.528   1.000  42.365  0.92 80.01           C  
ATOM   1789  NZ  LYS Q  80       8.758   2.261  42.377  0.90 72.22           N  
ATOM   1790  N   LEU Q  81      10.375  -4.807  38.065  1.00 95.76           N  
ATOM   1791  CA  LEU Q  81       9.782  -5.703  37.062  1.00 96.21           C  
ATOM   1792  C   LEU Q  81       9.364  -7.070  37.624  1.00 96.58           C  
ATOM   1793  O   LEU Q  81       8.360  -7.626  37.184  1.00 96.35           O  
ATOM   1794  CB  LEU Q  81      10.769  -5.918  35.905  1.00 95.95           C  
ATOM   1795  CG  LEU Q  81      10.920  -4.734  34.944  1.00 95.20           C  
ATOM   1796  CD1 LEU Q  81      12.004  -5.076  33.922  1.00 94.54           C  
ATOM   1797  CD2 LEU Q  81       9.624  -4.446  34.172  0.99 94.52           C  
ATOM   1798  N   ASP Q  82      10.115  -7.595  38.582  1.00 96.15           N  
ATOM   1799  CA  ASP Q  82       9.806  -8.865  39.249  1.00 95.68           C  
ATOM   1800  C   ASP Q  82       8.793  -8.721  40.401  1.00 95.99           C  
ATOM   1801  O   ASP Q  82       8.294  -9.720  40.925  1.00 94.39           O  
ATOM   1802  CB  ASP Q  82      11.116  -9.528  39.711  1.00 93.54           C  
ATOM   1803  CG  ASP Q  82      11.834  -8.801  40.856  0.99 89.18           C  
ATOM   1804  OD1 ASP Q  82      11.589  -7.589  41.044  0.99 85.17           O  
ATOM   1805  OD2 ASP Q  82      12.623  -9.463  41.559  0.98 84.52           O  
ATOM   1806  N   GLN Q  83       8.461  -7.492  40.776  1.00 97.00           N  
ATOM   1807  CA  GLN Q  83       7.589  -7.172  41.913  1.00 97.05           C  
ATOM   1808  C   GLN Q  83       6.168  -6.792  41.492  1.00 97.55           C  
ATOM   1809  O   GLN Q  83       5.233  -6.924  42.277  1.00 96.76           O  
ATOM   1810  CB  GLN Q  83       8.208  -6.019  42.715  1.00 96.06           C  
ATOM   1811  CG  GLN Q  83       9.593  -6.366  43.261  0.97 91.26           C  
ATOM   1812  CD  GLN Q  83      10.293  -5.192  43.945  0.97 84.72           C  
ATOM   1813  OE1 GLN Q  83       9.707  -4.187  44.320  0.96 78.08           O  
ATOM   1814  NE2 GLN Q  83      11.585  -5.302  44.125  0.96 73.62           N  
ATOM   1815  N   ILE Q  84       6.010  -6.299  40.270  1.00 97.92           N  
ATOM   1816  CA  ILE Q  84       4.715  -5.871  39.731  1.00 98.14           C  
ATOM   1817  C   ILE Q  84       4.100  -7.030  38.939  1.00 98.33           C  
ATOM   1818  O   ILE Q  84       4.771  -7.669  38.128  1.00 98.20           O  
ATOM   1819  CB  ILE Q  84       4.872  -4.592  38.879  1.00 97.92           C  
ATOM   1820  CG1 ILE Q  84       5.492  -3.438  39.701  1.00 97.00           C  
ATOM   1821  CG2 ILE Q  84       3.514  -4.160  38.309  1.00 96.95           C  
ATOM   1822  CD1 ILE Q  84       5.906  -2.226  38.852  1.00 94.24           C  
ATOM   1823  N   THR Q  85       2.826  -7.284  39.149  1.00 98.40           N  
ATOM   1824  CA  THR Q  85       2.107  -8.323  38.414  1.00 98.47           C  
ATOM   1825  C   THR Q  85       1.596  -7.807  37.069  1.00 98.63           C  
ATOM   1826  O   THR Q  85       1.351  -6.615  36.870  1.00 98.40           O  
ATOM   1827  CB  THR Q  85       0.958  -8.939  39.226  1.00 97.73           C  
ATOM   1828  OG1 THR Q  85      -0.038  -7.982  39.474  1.00 91.01           O  
ATOM   1829  CG2 THR Q  85       1.422  -9.515  40.565  1.00 89.50           C  
ATOM   1830  N   VAL Q  86       1.399  -8.726  36.141  1.00 98.74           N  
ATOM   1831  CA  VAL Q  86       0.744  -8.427  34.862  1.00 98.79           C  
ATOM   1832  C   VAL Q  86      -0.649  -7.839  35.082  1.00 98.77           C  
ATOM   1833  O   VAL Q  86      -1.036  -6.903  34.382  1.00 98.61           O  
ATOM   1834  CB  VAL Q  86       0.688  -9.704  33.997  1.00 98.71           C  
ATOM   1835  CG1 VAL Q  86      -0.253  -9.582  32.799  1.00 98.23           C  
ATOM   1836  CG2 VAL Q  86       2.087 -10.040  33.467  1.00 98.33           C  
ATOM   1837  N   GLU Q  87      -1.381  -8.345  36.066  1.00 98.62           N  
ATOM   1838  CA  GLU Q  87      -2.732  -7.876  36.401  1.00 98.41           C  
ATOM   1839  C   GLU Q  87      -2.782  -6.381  36.746  1.00 98.46           C  
ATOM   1840  O   GLU Q  87      -3.724  -5.692  36.354  1.00 98.00           O  
ATOM   1841  CB  GLU Q  87      -3.274  -8.735  37.553  1.00 97.72           C  
ATOM   1842  CG  GLU Q  87      -4.746  -8.438  37.882  0.99 94.54           C  
ATOM   1843  CD  GLU Q  87      -5.368  -9.452  38.848  0.99 89.38           C  
ATOM   1844  OE1 GLU Q  87      -6.620  -9.553  38.857  0.98 82.97           O  
ATOM   1845  OE2 GLU Q  87      -4.614 -10.147  39.563  0.98 82.39           O  
ATOM   1846  N   GLU Q  88      -1.758  -5.861  37.422  1.00 98.40           N  
ATOM   1847  CA  GLU Q  88      -1.676  -4.443  37.820  1.00 98.38           C  
ATOM   1848  C   GLU Q  88      -1.468  -3.486  36.634  1.00 98.44           C  
ATOM   1849  O   GLU Q  88      -1.780  -2.302  36.740  1.00 98.07           O  
ATOM   1850  CB  GLU Q  88      -0.515  -4.270  38.806  1.00 98.12           C  
ATOM   1851  CG  GLU Q  88      -0.802  -4.891  40.190  0.99 96.26           C  
ATOM   1852  CD  GLU Q  88       0.466  -4.935  41.041  0.99 94.23           C  
ATOM   1853  OE1 GLU Q  88       0.657  -4.035  41.874  0.99 89.63           O  
ATOM   1854  OE2 GLU Q  88       1.275  -5.873  40.856  0.99 90.00           O  
ATOM   1855  N   VAL Q  89      -0.930  -3.975  35.518  1.00 98.58           N  
ATOM   1856  CA  VAL Q  89      -0.478  -3.146  34.386  1.00 98.54           C  
ATOM   1857  C   VAL Q  89      -1.279  -3.397  33.108  1.00 98.53           C  
ATOM   1858  O   VAL Q  89      -1.354  -2.518  32.248  1.00 98.02           O  
ATOM   1859  CB  VAL Q  89       1.038  -3.363  34.161  1.00 98.19           C  
ATOM   1860  CG1 VAL Q  89       1.591  -2.572  32.972  1.00 96.32           C  
ATOM   1861  CG2 VAL Q  89       1.829  -2.943  35.404  1.00 96.94           C  
ATOM   1862  N   MET Q  90      -1.864  -4.559  32.958  1.00 98.74           N  
ATOM   1863  CA  MET Q  90      -2.577  -4.928  31.741  1.00 98.74           C  
ATOM   1864  C   MET Q  90      -3.729  -3.969  31.429  1.00 98.69           C  
ATOM   1865  O   MET Q  90      -4.402  -3.439  32.316  1.00 98.41           O  
ATOM   1866  CB  MET Q  90      -3.068  -6.383  31.794  1.00 98.57           C  
ATOM   1867  CG  MET Q  90      -4.203  -6.618  32.791  1.00 97.36           C  
ATOM   1868  SD  MET Q  90      -4.828  -8.313  32.793  1.00 97.11           S  
ATOM   1869  CE  MET Q  90      -6.056  -8.174  34.116  1.00 92.54           C  
ATOM   1870  N   LEU Q  91      -4.004  -3.795  30.147  1.00 98.72           N  
ATOM   1871  CA  LEU Q  91      -5.197  -3.098  29.690  1.00 98.62           C  
ATOM   1872  C   LEU Q  91      -6.355  -4.097  29.608  1.00 98.70           C  
ATOM   1873  O   LEU Q  91      -6.306  -5.047  28.822  1.00 98.48           O  
ATOM   1874  CB  LEU Q  91      -4.896  -2.420  28.343  1.00 98.03           C  
ATOM   1875  CG  LEU Q  91      -6.030  -1.518  27.827  1.00 92.93           C  
ATOM   1876  CD1 LEU Q  91      -6.265  -0.308  28.736  0.99 90.50           C  
ATOM   1877  CD2 LEU Q  91      -5.675  -1.000  26.434  0.99 89.76           C  
ATOM   1878  N   THR Q  92      -7.384  -3.866  30.396  1.00 98.63           N  
ATOM   1879  CA  THR Q  92      -8.592  -4.711  30.421  1.00 98.55           C  
ATOM   1880  C   THR Q  92      -9.656  -4.232  29.438  1.00 98.58           C  
ATOM   1881  O   THR Q  92     -10.331  -5.052  28.815  1.00 98.11           O  
ATOM   1882  CB  THR Q  92      -9.187  -4.777  31.831  1.00 98.00           C  
ATOM   1883  OG1 THR Q  92      -9.423  -3.473  32.319  1.00 92.74           O  
ATOM   1884  CG2 THR Q  92      -8.246  -5.463  32.816  1.00 91.84           C  
ATOM   1885  N   ASP Q  93      -9.781  -2.915  29.254  1.00 98.65           N  
ATOM   1886  CA  ASP Q  93     -10.671  -2.324  28.251  1.00 98.49           C  
ATOM   1887  C   ASP Q  93      -9.994  -2.371  26.873  1.00 98.42           C  
ATOM   1888  O   ASP Q  93      -9.318  -1.432  26.430  1.00 97.54           O  
ATOM   1889  CB  ASP Q  93     -11.091  -0.909  28.671  1.00 97.95           C  
ATOM   1890  CG  ASP Q  93     -12.159  -0.319  27.743  0.99 90.97           C  
ATOM   1891  OD1 ASP Q  93     -12.841  -1.105  27.043  0.99 87.74           O  
ATOM   1892  OD2 ASP Q  93     -12.302   0.921  27.741  0.98 86.62           O  
ATOM   1893  N   ILE Q  94     -10.135  -3.504  26.218  1.00 98.60           N  
ATOM   1894  CA  ILE Q  94      -9.567  -3.775  24.897  1.00 98.60           C  
ATOM   1895  C   ILE Q  94     -10.677  -4.090  23.891  1.00 98.61           C  
ATOM   1896  O   ILE Q  94     -11.718  -4.633  24.263  1.00 98.35           O  
ATOM   1897  CB  ILE Q  94      -8.513  -4.904  24.943  1.00 98.43           C  
ATOM   1898  CG1 ILE Q  94      -9.092  -6.240  25.467  1.00 97.99           C  
ATOM   1899  CG2 ILE Q  94      -7.297  -4.442  25.755  1.00 97.56           C  
ATOM   1900  CD1 ILE Q  94      -8.187  -7.444  25.197  1.00 97.52           C  
ATOM   1901  N   PRO Q  95     -10.459  -3.788  22.598  1.00 98.55           N  
ATOM   1902  CA  PRO Q  95     -11.379  -4.256  21.575  1.00 98.37           C  
ATOM   1903  C   PRO Q  95     -11.361  -5.787  21.514  1.00 98.53           C  
ATOM   1904  O   PRO Q  95     -10.293  -6.404  21.500  1.00 98.07           O  
ATOM   1905  CB  PRO Q  95     -10.883  -3.618  20.271  1.00 97.18           C  
ATOM   1906  CG  PRO Q  95      -9.382  -3.435  20.515  1.00 93.86           C  
ATOM   1907  CD  PRO Q  95      -9.305  -3.137  22.010  1.00 97.08           C  
ATOM   1908  N   ARG Q  96     -12.544  -6.383  21.435  1.00 98.68           N  
ATOM   1909  CA  ARG Q  96     -12.745  -7.830  21.341  1.00 98.65           C  
ATOM   1910  C   ARG Q  96     -13.640  -8.148  20.154  1.00 98.64           C  
ATOM   1911  O   ARG Q  96     -14.546  -7.380  19.828  1.00 98.24           O  
ATOM   1912  CB  ARG Q  96     -13.332  -8.383  22.654  1.00 98.32           C  
ATOM   1913  CG  ARG Q  96     -12.443  -8.110  23.872  1.00 96.25           C  
ATOM   1914  CD  ARG Q  96     -13.132  -8.520  25.171  1.00 94.73           C  
ATOM   1915  NE  ARG Q  96     -12.333  -8.169  26.349  1.00 93.30           N  
ATOM   1916  CZ  ARG Q  96     -11.949  -8.983  27.328  1.00 93.26           C  
ATOM   1917  NH1 ARG Q  96     -12.238 -10.255  27.332  1.00 88.59           N  
ATOM   1918  NH2 ARG Q  96     -11.259  -8.516  28.333  1.00 89.65           N  
ATOM   1919  N   LEU Q  97     -13.374  -9.256  19.523  1.00 98.84           N  
ATOM   1920  CA  LEU Q  97     -14.237  -9.861  18.516  1.00 98.84           C  
ATOM   1921  C   LEU Q  97     -14.749 -11.199  19.040  1.00 98.87           C  
ATOM   1922  O   LEU Q  97     -14.032 -11.912  19.736  1.00 98.74           O  
ATOM   1923  CB  LEU Q  97     -13.452 -10.055  17.206  1.00 98.74           C  
ATOM   1924  CG  LEU Q  97     -13.264  -8.759  16.393  1.00 98.43           C  
ATOM   1925  CD1 LEU Q  97     -12.173  -8.949  15.344  1.00 98.19           C  
ATOM   1926  CD2 LEU Q  97     -14.553  -8.368  15.668  1.00 98.08           C  
ATOM   1927  N   HIS Q  98     -15.955 -11.534  18.644  1.00 98.82           N  
ATOM   1928  CA  HIS Q  98     -16.467 -12.889  18.823  1.00 98.78           C  
ATOM   1929  C   HIS Q  98     -16.017 -13.773  17.649  1.00 98.79           C  
ATOM   1930  O   HIS Q  98     -15.922 -13.296  16.513  1.00 98.63           O  
ATOM   1931  CB  HIS Q  98     -17.993 -12.832  18.969  1.00 98.57           C  
ATOM   1932  CG  HIS Q  98     -18.577 -14.156  19.361  1.00 97.39           C  
ATOM   1933  ND1 HIS Q  98     -19.113 -15.086  18.491  1.00 90.00           N  
ATOM   1934  CD2 HIS Q  98     -18.613 -14.698  20.621  1.00 90.62           C  
ATOM   1935  CE1 HIS Q  98     -19.461 -16.164  19.204  1.00 91.00           C  
ATOM   1936  NE2 HIS Q  98     -19.173 -15.955  20.496  1.00 92.16           N  
ATOM   1937  N   ILE Q  99     -15.769 -15.046  17.889  1.00 98.71           N  
ATOM   1938  CA  ILE Q  99     -15.322 -16.005  16.855  1.00 98.65           C  
ATOM   1939  C   ILE Q  99     -16.283 -16.076  15.648  1.00 98.58           C  
ATOM   1940  O   ILE Q  99     -15.841 -16.222  14.505  1.00 98.06           O  
ATOM   1941  CB  ILE Q  99     -15.089 -17.390  17.499  1.00 98.24           C  
ATOM   1942  CG1 ILE Q  99     -14.326 -18.304  16.519  1.00 94.11           C  
ATOM   1943  CG2 ILE Q  99     -16.391 -18.028  18.008  1.00 94.11           C  
ATOM   1944  CD1 ILE Q  99     -13.852 -19.620  17.141  1.00 87.99           C  
ATOM   1945  N   ASN Q 100     -17.573 -15.880  15.886  1.00 98.57           N  
ATOM   1946  CA  ASN Q 100     -18.627 -15.887  14.861  1.00 98.38           C  
ATOM   1947  C   ASN Q 100     -18.961 -14.491  14.303  1.00 98.30           C  
ATOM   1948  O   ASN Q 100     -19.885 -14.363  13.496  1.00 97.74           O  
ATOM   1949  CB  ASN Q 100     -19.872 -16.583  15.437  1.00 98.01           C  
ATOM   1950  CG  ASN Q 100     -19.601 -18.022  15.847  1.00 96.41           C  
ATOM   1951  OD1 ASN Q 100     -18.908 -18.762  15.172  1.00 89.21           O  
ATOM   1952  ND2 ASN Q 100     -20.138 -18.454  16.959  1.00 86.85           N  
ATOM   1953  N   ASP Q 101     -18.249 -13.451  14.704  1.00 98.36           N  
ATOM   1954  CA  ASP Q 101     -18.472 -12.117  14.136  1.00 98.34           C  
ATOM   1955  C   ASP Q 101     -18.191 -12.112  12.621  1.00 98.13           C  
ATOM   1956  O   ASP Q 101     -17.274 -12.787  12.151  1.00 97.77           O  
ATOM   1957  CB  ASP Q 101     -17.607 -11.054  14.832  1.00 98.37           C  
ATOM   1958  CG  ASP Q 101     -18.215 -10.422  16.086  1.00 98.26           C  
ATOM   1959  OD1 ASP Q 101     -19.451 -10.252  16.171  1.00 97.51           O  
ATOM   1960  OD2 ASP Q 101     -17.433  -9.910  16.920  1.00 97.49           O  
ATOM   1961  N   PRO Q 102     -18.934 -11.310  11.845  1.00 97.60           N  
ATOM   1962  CA  PRO Q 102     -18.684 -11.183  10.417  1.00 97.21           C  
ATOM   1963  C   PRO Q 102     -17.319 -10.538  10.160  1.00 97.02           C  
ATOM   1964  O   PRO Q 102     -16.917  -9.588  10.845  1.00 96.46           O  
ATOM   1965  CB  PRO Q 102     -19.842 -10.342   9.867  1.00 96.44           C  
ATOM   1966  CG  PRO Q 102     -20.286  -9.514  11.073  1.00 94.36           C  
ATOM   1967  CD  PRO Q 102     -20.042 -10.455  12.248  1.00 96.90           C  
ATOM   1968  N   ILE Q 103     -16.632 -10.987   9.116  1.00 95.92           N  
ATOM   1969  CA  ILE Q 103     -15.285 -10.509   8.765  1.00 95.73           C  
ATOM   1970  C   ILE Q 103     -15.221  -8.985   8.591  1.00 95.85           C  
ATOM   1971  O   ILE Q 103     -14.218  -8.357   8.935  1.00 95.22           O  
ATOM   1972  CB  ILE Q 103     -14.769 -11.252   7.517  1.00 94.26           C  
ATOM   1973  CG1 ILE Q 103     -13.242 -11.035   7.377  1.00 82.59           C  
ATOM   1974  CG2 ILE Q 103     -15.518 -10.836   6.236  1.00 81.07           C  
ATOM   1975  CD1 ILE Q 103     -12.601 -11.848   6.258  0.99 74.35           C  
ATOM   1976  N   MET Q 104     -16.303  -8.366   8.126  1.00 94.59           N  
ATOM   1977  CA  MET Q 104     -16.378  -6.911   7.948  1.00 94.24           C  
ATOM   1978  C   MET Q 104     -16.331  -6.141   9.277  1.00 95.13           C  
ATOM   1979  O   MET Q 104     -15.780  -5.041   9.324  1.00 94.84           O  
ATOM   1980  CB  MET Q 104     -17.633  -6.545   7.151  1.00 92.74           C  
ATOM   1981  CG  MET Q 104     -17.533  -6.980   5.678  0.98 86.73           C  
ATOM   1982  SD  MET Q 104     -16.080  -6.332   4.776  0.97 78.16           S  
ATOM   1983  CE  MET Q 104     -16.386  -4.546   4.871  0.97 67.79           C  
ATOM   1984  N   LYS Q 105     -16.844  -6.722  10.362  1.00 96.19           N  
ATOM   1985  CA  LYS Q 105     -16.664  -6.161  11.713  1.00 96.84           C  
ATOM   1986  C   LYS Q 105     -15.190  -6.229  12.117  1.00 97.08           C  
ATOM   1987  O   LYS Q 105     -14.622  -5.215  12.519  1.00 97.11           O  
ATOM   1988  CB  LYS Q 105     -17.584  -6.895  12.705  1.00 97.23           C  
ATOM   1989  CG  LYS Q 105     -17.520  -6.319  14.136  0.99 96.60           C  
ATOM   1990  CD  LYS Q 105     -18.460  -7.104  15.060  0.99 95.53           C  
ATOM   1991  CE  LYS Q 105     -18.316  -6.717  16.529  0.99 92.86           C  
ATOM   1992  NZ  LYS Q 105     -19.000  -7.692  17.415  0.98 88.28           N  
ATOM   1993  N   GLY Q 106     -14.556  -7.368  11.916  1.00 97.42           N  
ATOM   1994  CA  GLY Q 106     -13.118  -7.542  12.135  1.00 97.66           C  
ATOM   1995  C   GLY Q 106     -12.276  -6.558  11.323  1.00 97.87           C  
ATOM   1996  O   GLY Q 106     -11.421  -5.868  11.881  1.00 97.84           O  
ATOM   1997  N   PHE Q 107     -12.573  -6.410  10.030  1.00 96.71           N  
ATOM   1998  CA  PHE Q 107     -11.927  -5.424   9.159  1.00 96.60           C  
ATOM   1999  C   PHE Q 107     -12.032  -4.003   9.730  1.00 97.01           C  
ATOM   2000  O   PHE Q 107     -11.028  -3.296   9.826  1.00 96.83           O  
ATOM   2001  CB  PHE Q 107     -12.541  -5.493   7.754  1.00 95.75           C  
ATOM   2002  CG  PHE Q 107     -11.971  -4.448   6.813  1.00 93.55           C  
ATOM   2003  CD1 PHE Q 107     -12.613  -3.209   6.651  1.00 90.21           C  
ATOM   2004  CD2 PHE Q 107     -10.763  -4.692   6.142  0.99 89.74           C  
ATOM   2005  CE1 PHE Q 107     -12.055  -2.222   5.814  0.99 87.32           C  
ATOM   2006  CE2 PHE Q 107     -10.201  -3.713   5.306  0.99 87.21           C  
ATOM   2007  CZ  PHE Q 107     -10.851  -2.476   5.142  0.99 87.17           C  
ATOM   2008  N   GLY Q 108     -13.215  -3.596  10.154  1.00 96.68           N  
ATOM   2009  CA  GLY Q 108     -13.434  -2.277  10.757  1.00 96.64           C  
ATOM   2010  C   GLY Q 108     -12.585  -2.042  12.012  1.00 97.02           C  
ATOM   2011  O   GLY Q 108     -12.016  -0.964  12.177  1.00 96.68           O  
ATOM   2012  N   MET Q 109     -12.444  -3.057  12.844  1.00 97.79           N  
ATOM   2013  CA  MET Q 109     -11.679  -2.962  14.094  1.00 98.05           C  
ATOM   2014  C   MET Q 109     -10.167  -2.901  13.872  1.00 98.01           C  
ATOM   2015  O   MET Q 109      -9.478  -2.110  14.518  1.00 97.65           O  
ATOM   2016  CB  MET Q 109     -12.055  -4.119  15.024  1.00 97.90           C  
ATOM   2017  CG  MET Q 109     -13.496  -3.968  15.522  1.00 94.97           C  
ATOM   2018  SD  MET Q 109     -14.065  -5.307  16.592  1.00 92.19           S  
ATOM   2019  CE  MET Q 109     -13.219  -4.870  18.130  1.00 83.12           C  
ATOM   2020  N   VAL Q 110      -9.629  -3.643  12.916  1.00 98.03           N  
ATOM   2021  CA  VAL Q 110      -8.178  -3.630  12.629  1.00 98.18           C  
ATOM   2022  C   VAL Q 110      -7.696  -2.398  11.854  1.00 98.14           C  
ATOM   2023  O   VAL Q 110      -6.498  -2.235  11.645  1.00 97.74           O  
ATOM   2024  CB  VAL Q 110      -7.662  -4.935  11.981  1.00 98.04           C  
ATOM   2025  CG1 VAL Q 110      -7.864  -6.131  12.905  1.00 97.27           C  
ATOM   2026  CG2 VAL Q 110      -8.263  -5.211  10.612  1.00 96.88           C  
ATOM   2027  N   ILE Q 111      -8.579  -1.482  11.460  1.00 97.60           N  
ATOM   2028  CA  ILE Q 111      -8.146  -0.185  10.915  1.00 97.38           C  
ATOM   2029  C   ILE Q 111      -7.304   0.573  11.949  1.00 97.27           C  
ATOM   2030  O   ILE Q 111      -6.261   1.136  11.604  1.00 96.46           O  
ATOM   2031  CB  ILE Q 111      -9.351   0.663  10.452  1.00 96.65           C  
ATOM   2032  CG1 ILE Q 111     -10.048  -0.023   9.260  1.00 94.37           C  
ATOM   2033  CG2 ILE Q 111      -8.908   2.082  10.049  1.00 94.41           C  
ATOM   2034  CD1 ILE Q 111     -11.400   0.595   8.903  1.00 87.73           C  
ATOM   2035  N   ASN Q 112      -7.729   0.570  13.211  1.00 97.47           N  
ATOM   2036  CA  ASN Q 112      -7.066   1.303  14.297  1.00 97.06           C  
ATOM   2037  C   ASN Q 112      -6.323   0.410  15.298  1.00 97.11           C  
ATOM   2038  O   ASN Q 112      -5.678   0.943  16.198  1.00 96.26           O  
ATOM   2039  CB  ASN Q 112      -8.093   2.221  14.977  1.00 96.23           C  
ATOM   2040  CG  ASN Q 112      -8.534   3.371  14.079  1.00 93.61           C  
ATOM   2041  OD1 ASN Q 112      -7.740   4.025  13.409  0.99 87.88           O  
ATOM   2042  ND2 ASN Q 112      -9.811   3.670  14.057  0.99 85.14           N  
ATOM   2043  N   ASN Q 113      -6.366  -0.908  15.113  1.00 97.68           N  
ATOM   2044  CA  ASN Q 113      -5.688  -1.873  15.978  1.00 97.70           C  
ATOM   2045  C   ASN Q 113      -4.841  -2.820  15.119  1.00 97.74           C  
ATOM   2046  O   ASN Q 113      -5.321  -3.331  14.110  1.00 97.40           O  
ATOM   2047  CB  ASN Q 113      -6.740  -2.634  16.802  1.00 97.56           C  
ATOM   2048  CG  ASN Q 113      -7.613  -1.701  17.630  1.00 97.02           C  
ATOM   2049  OD1 ASN Q 113      -7.203  -1.183  18.649  1.00 93.00           O  
ATOM   2050  ND2 ASN Q 113      -8.827  -1.441  17.183  1.00 92.07           N  
ATOM   2051  N   GLY Q 114      -3.583  -3.054  15.486  1.00 97.05           N  
ATOM   2052  CA  GLY Q 114      -2.685  -3.951  14.744  1.00 97.15           C  
ATOM   2053  C   GLY Q 114      -3.206  -5.387  14.681  1.00 97.78           C  
ATOM   2054  O   GLY Q 114      -3.067  -6.062  13.660  1.00 97.49           O  
ATOM   2055  N   PHE Q 115      -3.842  -5.794  15.754  1.00 98.39           N  
ATOM   2056  CA  PHE Q 115      -4.655  -7.002  15.874  1.00 98.52           C  
ATOM   2057  C   PHE Q 115      -5.764  -6.769  16.908  1.00 98.60           C  
ATOM   2058  O   PHE Q 115      -5.719  -5.795  17.668  1.00 98.49           O  
ATOM   2059  CB  PHE Q 115      -3.776  -8.207  16.252  1.00 98.38           C  
ATOM   2060  CG  PHE Q 115      -3.223  -8.152  17.666  1.00 98.18           C  
ATOM   2061  CD1 PHE Q 115      -2.005  -7.494  17.931  1.00 97.27           C  
ATOM   2062  CD2 PHE Q 115      -3.932  -8.744  18.726  1.00 97.29           C  
ATOM   2063  CE1 PHE Q 115      -1.497  -7.438  19.241  1.00 96.64           C  
ATOM   2064  CE2 PHE Q 115      -3.435  -8.694  20.035  1.00 96.68           C  
ATOM   2065  CZ  PHE Q 115      -2.212  -8.043  20.292  1.00 96.71           C  
ATOM   2066  N   VAL Q 116      -6.730  -7.671  16.935  1.00 98.67           N  
ATOM   2067  CA  VAL Q 116      -7.809  -7.710  17.928  1.00 98.77           C  
ATOM   2068  C   VAL Q 116      -7.928  -9.140  18.441  1.00 98.84           C  
ATOM   2069  O   VAL Q 116      -7.887 -10.076  17.642  1.00 98.77           O  
ATOM   2070  CB  VAL Q 116      -9.136  -7.215  17.321  1.00 98.56           C  
ATOM   2071  CG1 VAL Q 116     -10.261  -7.225  18.354  1.00 94.75           C  
ATOM   2072  CG2 VAL Q 116      -9.008  -5.779  16.790  1.00 95.29           C  
ATOM   2073  N   CYS Q 117      -8.060  -9.300  19.751  1.00 98.89           N  
ATOM   2074  CA  CYS Q 117      -8.304 -10.611  20.342  1.00 98.90           C  
ATOM   2075  C   CYS Q 117      -9.707 -11.116  19.977  1.00 98.91           C  
ATOM   2076  O   CYS Q 117     -10.662 -10.335  19.884  1.00 98.83           O  
ATOM   2077  CB  CYS Q 117      -8.112 -10.549  21.865  1.00 98.84           C  
ATOM   2078  SG  CYS Q 117      -6.367 -10.246  22.271  1.00 98.65           S  
ATOM   2079  N   VAL Q 118      -9.798 -12.416  19.786  1.00 98.92           N  
ATOM   2080  CA  VAL Q 118     -11.043 -13.121  19.487  1.00 98.93           C  
ATOM   2081  C   VAL Q 118     -11.355 -14.051  20.652  1.00 98.94           C  
ATOM   2082  O   VAL Q 118     -10.478 -14.779  21.109  1.00 98.89           O  
ATOM   2083  CB  VAL Q 118     -10.939 -13.897  18.158  1.00 98.89           C  
ATOM   2084  CG1 VAL Q 118     -12.286 -14.511  17.767  1.00 98.58           C  
ATOM   2085  CG2 VAL Q 118     -10.468 -12.997  17.008  1.00 98.57           C  
ATOM   2086  N   GLU Q 119     -12.588 -14.011  21.122  1.00 98.86           N  
ATOM   2087  CA  GLU Q 119     -13.083 -14.865  22.199  1.00 98.82           C  
ATOM   2088  C   GLU Q 119     -14.379 -15.572  21.776  1.00 98.83           C  
ATOM   2089  O   GLU Q 119     -15.037 -15.184  20.804  1.00 98.64           O  
ATOM   2090  CB  GLU Q 119     -13.228 -14.059  23.509  1.00 98.44           C  
ATOM   2091  CG  GLU Q 119     -14.285 -12.943  23.489  1.00 95.72           C  
ATOM   2092  CD  GLU Q 119     -14.273 -12.038  24.739  1.00 96.42           C  
ATOM   2093  OE1 GLU Q 119     -15.205 -11.229  24.904  1.00 92.36           O  
ATOM   2094  OE2 GLU Q 119     -13.320 -12.083  25.550  1.00 93.04           O  
ATOM   2095  N   ASN Q 120     -14.722 -16.619  22.491  1.00 98.77           N  
ATOM   2096  CA  ASN Q 120     -16.014 -17.289  22.369  1.00 98.72           C  
ATOM   2097  C   ASN Q 120     -17.017 -16.791  23.433  1.00 98.67           C  
ATOM   2098  O   ASN Q 120     -16.727 -15.869  24.197  1.00 98.30           O  
ATOM   2099  CB  ASN Q 120     -15.791 -18.817  22.360  1.00 98.56           C  
ATOM   2100  CG  ASN Q 120     -15.316 -19.405  23.682  1.00 98.50           C  
ATOM   2101  OD1 ASN Q 120     -15.484 -18.841  24.747  1.00 96.75           O  
ATOM   2102  ND2 ASN Q 120     -14.737 -20.580  23.635  1.00 96.21           N  
ATOM   2103  N   ASP Q 121     -18.188 -17.422  23.493  1.00 98.53           N  
ATOM   2104  CA  ASP Q 121     -19.259 -17.053  24.438  1.00 98.31           C  
ATOM   2105  C   ASP Q 121     -18.870 -17.231  25.918  1.00 98.24           C  
ATOM   2106  O   ASP Q 121     -19.438 -16.597  26.802  1.00 96.78           O  
ATOM   2107  CB  ASP Q 121     -20.515 -17.890  24.140  1.00 97.55           C  
ATOM   2108  CG  ASP Q 121     -21.202 -17.482  22.839  0.99 94.76           C  
ATOM   2109  OD1 ASP Q 121     -21.221 -16.267  22.532  0.99 90.13           O  
ATOM   2110  OD2 ASP Q 121     -21.714 -18.379  22.135  0.99 89.79           O  
ATOM   2111  N   GLU Q 122     -17.874 -18.065  26.179  1.00 98.37           N  
ATOM   2112  CA  GLU Q 122     -17.350 -18.315  27.527  1.00 98.34           C  
ATOM   2113  C   GLU Q 122     -16.169 -17.396  27.879  1.00 98.46           C  
ATOM   2114  O   GLU Q 122     -15.535 -17.573  28.917  1.00 97.87           O  
ATOM   2115  CB  GLU Q 122     -16.982 -19.799  27.663  1.00 97.78           C  
ATOM   2116  CG  GLU Q 122     -18.192 -20.719  27.441  0.97 93.62           C  
ATOM   2117  CD  GLU Q 122     -17.858 -22.205  27.593  0.96 84.74           C  
ATOM   2118  OE1 GLU Q 122     -18.825 -23.012  27.600  0.96 76.99           O  
ATOM   2119  OE2 GLU Q 122     -16.667 -22.558  27.719  0.96 76.57           O  
ATOM   2120  N   GLN Q 123     -15.869 -16.421  27.013  1.00 98.20           N  
ATOM   2121  CA  GLN Q 123     -14.711 -15.516  27.089  1.00 98.27           C  
ATOM   2122  C   GLN Q 123     -13.354 -16.236  26.989  1.00 98.61           C  
ATOM   2123  O   GLN Q 123     -12.319 -15.667  27.352  1.00 98.37           O  
ATOM   2124  CB  GLN Q 123     -14.803 -14.600  28.322  1.00 97.33           C  
ATOM   2125  CG  GLN Q 123     -16.163 -13.907  28.472  0.99 93.25           C  
ATOM   2126  CD  GLN Q 123     -16.174 -12.983  29.692  0.99 84.77           C  
ATOM   2127  OE1 GLN Q 123     -16.104 -13.409  30.834  0.98 75.90           O  
ATOM   2128  NE2 GLN Q 123     -16.243 -11.698  29.475  0.98 71.74           N  
ATOM   2129  N   VAL Q 124     -13.344 -17.460  26.486  1.00 98.78           N  
ATOM   2130  CA  VAL Q 124     -12.108 -18.193  26.197  1.00 98.85           C  
ATOM   2131  C   VAL Q 124     -11.441 -17.560  24.979  1.00 98.90           C  
ATOM   2132  O   VAL Q 124     -12.094 -17.252  23.982  1.00 98.83           O  
ATOM   2133  CB  VAL Q 124     -12.368 -19.698  26.005  1.00 98.69           C  
ATOM   2134  CG1 VAL Q 124     -11.107 -20.456  25.567  1.00 97.66           C  
ATOM   2135  CG2 VAL Q 124     -12.853 -20.330  27.316  1.00 97.49           C  
ATOM   2136  N   PHE Q 125     -10.139 -17.349  25.073  1.00 98.91           N  
ATOM   2137  CA  PHE Q 125      -9.344 -16.790  23.993  1.00 98.94           C  
ATOM   2138  C   PHE Q 125      -9.196 -17.806  22.851  1.00 98.93           C  
ATOM   2139  O   PHE Q 125      -8.562 -18.845  23.014  1.00 98.85           O  
ATOM   2140  CB  PHE Q 125      -7.983 -16.368  24.560  1.00 98.92           C  
ATOM   2141  CG  PHE Q 125      -7.022 -15.845  23.516  1.00 98.91           C  
ATOM   2142  CD1 PHE Q 125      -5.914 -16.618  23.128  1.00 98.83           C  
ATOM   2143  CD2 PHE Q 125      -7.235 -14.588  22.921  1.00 98.82           C  
ATOM   2144  CE1 PHE Q 125      -5.018 -16.136  22.162  1.00 98.74           C  
ATOM   2145  CE2 PHE Q 125      -6.348 -14.101  21.956  1.00 98.74           C  
ATOM   2146  CZ  PHE Q 125      -5.233 -14.876  21.582  1.00 98.78           C  
ATOM   2147  N   GLU Q 126      -9.738 -17.470  21.688  1.00 98.93           N  
ATOM   2148  CA  GLU Q 126      -9.739 -18.332  20.503  1.00 98.91           C  
ATOM   2149  C   GLU Q 126      -8.619 -17.985  19.516  1.00 98.91           C  
ATOM   2150  O   GLU Q 126      -8.196 -18.820  18.722  1.00 98.76           O  
ATOM   2151  CB  GLU Q 126     -11.104 -18.217  19.810  1.00 98.82           C  
ATOM   2152  CG  GLU Q 126     -12.272 -18.771  20.645  1.00 98.11           C  
ATOM   2153  CD  GLU Q 126     -12.294 -20.302  20.766  1.00 97.23           C  
ATOM   2154  OE1 GLU Q 126     -13.196 -20.820  21.453  1.00 93.72           O  
ATOM   2155  OE2 GLU Q 126     -11.442 -20.977  20.158  1.00 93.67           O  
ATOM   2156  N   GLY Q 127      -8.122 -16.755  19.565  1.00 98.90           N  
ATOM   2157  CA  GLY Q 127      -7.066 -16.310  18.663  1.00 98.89           C  
ATOM   2158  C   GLY Q 127      -7.007 -14.797  18.500  1.00 98.91           C  
ATOM   2159  O   GLY Q 127      -7.577 -14.030  19.276  1.00 98.83           O  
ATOM   2160  N   ILE Q 128      -6.300 -14.360  17.460  1.00 98.88           N  
ATOM   2161  CA  ILE Q 128      -6.188 -12.945  17.101  1.00 98.85           C  
ATOM   2162  C   ILE Q 128      -6.534 -12.717  15.630  1.00 98.83           C  
ATOM   2163  O   ILE Q 128      -6.018 -13.385  14.736  1.00 98.69           O  
ATOM   2164  CB  ILE Q 128      -4.815 -12.337  17.475  1.00 98.69           C  
ATOM   2165  CG1 ILE Q 128      -3.628 -13.089  16.832  1.00 98.15           C  
ATOM   2166  CG2 ILE Q 128      -4.667 -12.258  19.008  1.00 97.72           C  
ATOM   2167  CD1 ILE Q 128      -2.279 -12.372  16.990  1.00 97.56           C  
ATOM   2168  N   PHE Q 129      -7.356 -11.708  15.378  1.00 98.86           N  
ATOM   2169  CA  PHE Q 129      -7.645 -11.220  14.036  1.00 98.86           C  
ATOM   2170  C   PHE Q 129      -6.710 -10.047  13.715  1.00 98.85           C  
ATOM   2171  O   PHE Q 129      -6.665  -9.059  14.449  1.00 98.72           O  
ATOM   2172  CB  PHE Q 129      -9.121 -10.832  13.957  1.00 98.78           C  
ATOM   2173  CG  PHE Q 129      -9.565 -10.505  12.549  1.00 98.67           C  
ATOM   2174  CD1 PHE Q 129      -9.592  -9.171  12.109  1.00 98.33           C  
ATOM   2175  CD2 PHE Q 129      -9.947 -11.536  11.672  1.00 98.30           C  
ATOM   2176  CE1 PHE Q 129     -10.016  -8.871  10.809  1.00 97.89           C  
ATOM   2177  CE2 PHE Q 129     -10.372 -11.240  10.371  1.00 97.90           C  
ATOM   2178  CZ  PHE Q 129     -10.412  -9.900   9.941  1.00 97.83           C  
ATOM   2179  N   THR Q 130      -5.927 -10.146  12.628  1.00 98.68           N  
ATOM   2180  CA  THR Q 130      -4.773  -9.259  12.405  1.00 98.57           C  
ATOM   2181  C   THR Q 130      -4.859  -8.453  11.113  1.00 98.49           C  
ATOM   2182  O   THR Q 130      -5.353  -8.930  10.090  1.00 98.16           O  
ATOM   2183  CB  THR Q 130      -3.435 -10.023  12.445  1.00 98.24           C  
ATOM   2184  OG1 THR Q 130      -3.205 -10.746  11.260  1.00 97.14           O  
ATOM   2185  CG2 THR Q 130      -3.320 -11.017  13.612  1.00 97.29           C  
ATOM   2186  N   ARG Q 131      -4.264  -7.260  11.107  1.00 98.20           N  
ATOM   2187  CA  ARG Q 131      -4.071  -6.474   9.872  1.00 98.07           C  
ATOM   2188  C   ARG Q 131      -3.307  -7.249   8.801  1.00 97.86           C  
ATOM   2189  O   ARG Q 131      -3.598  -7.106   7.620  1.00 97.51           O  
ATOM   2190  CB  ARG Q 131      -3.283  -5.194  10.170  1.00 97.58           C  
ATOM   2191  CG  ARG Q 131      -4.077  -4.140  10.935  1.00 96.09           C  
ATOM   2192  CD  ARG Q 131      -3.185  -2.908  11.080  1.00 95.64           C  
ATOM   2193  NE  ARG Q 131      -3.821  -1.829  11.831  1.00 95.67           N  
ATOM   2194  CZ  ARG Q 131      -3.186  -0.841  12.442  1.00 96.04           C  
ATOM   2195  NH1 ARG Q 131      -1.890  -0.745  12.447  1.00 93.10           N  
ATOM   2196  NH2 ARG Q 131      -3.858   0.067  13.066  1.00 93.11           N  
ATOM   2197  N   ARG Q 132      -2.313  -8.033   9.199  1.00 98.03           N  
ATOM   2198  CA  ARG Q 132      -1.485  -8.802   8.262  1.00 97.83           C  
ATOM   2199  C   ARG Q 132      -2.314  -9.806   7.471  1.00 97.63           C  
ATOM   2200  O   ARG Q 132      -2.144  -9.894   6.255  1.00 96.89           O  
ATOM   2201  CB  ARG Q 132      -0.348  -9.503   9.019  1.00 97.40           C  
ATOM   2202  CG  ARG Q 132       0.596 -10.243   8.063  1.00 95.47           C  
ATOM   2203  CD  ARG Q 132       1.682 -10.963   8.844  1.00 92.46           C  
ATOM   2204  NE  ARG Q 132       2.680 -11.577   7.956  0.99 86.51           N  
ATOM   2205  CZ  ARG Q 132       3.762 -12.216   8.359  0.99 81.62           C  
ATOM   2206  NH1 ARG Q 132       4.014 -12.414   9.625  0.99 76.75           N  
ATOM   2207  NH2 ARG Q 132       4.627 -12.664   7.488  0.99 77.12           N  
ATOM   2208  N   VAL Q 133      -3.176 -10.546   8.140  1.00 97.13           N  
ATOM   2209  CA  VAL Q 133      -4.055 -11.523   7.479  1.00 96.61           C  
ATOM   2210  C   VAL Q 133      -5.030 -10.805   6.553  1.00 96.11           C  
ATOM   2211  O   VAL Q 133      -5.115 -11.167   5.384  1.00 95.54           O  
ATOM   2212  CB  VAL Q 133      -4.767 -12.426   8.501  1.00 95.98           C  
ATOM   2213  CG1 VAL Q 133      -5.805 -13.333   7.828  1.00 91.87           C  
ATOM   2214  CG2 VAL Q 133      -3.743 -13.325   9.199  1.00 92.72           C  
ATOM   2215  N   VAL Q 134      -5.654  -9.726   7.005  1.00 97.22           N  
ATOM   2216  CA  VAL Q 134      -6.553  -8.917   6.163  1.00 96.71           C  
ATOM   2217  C   VAL Q 134      -5.846  -8.427   4.899  1.00 95.83           C  
ATOM   2218  O   VAL Q 134      -6.353  -8.614   3.795  1.00 94.79           O  
ATOM   2219  CB  VAL Q 134      -7.135  -7.733   6.963  1.00 96.46           C  
ATOM   2220  CG1 VAL Q 134      -7.915  -6.753   6.079  1.00 95.55           C  
ATOM   2221  CG2 VAL Q 134      -8.083  -8.239   8.052  1.00 95.70           C  
ATOM   2222  N   LEU Q 135      -4.651  -7.859   5.021  1.00 96.99           N  
ATOM   2223  CA  LEU Q 135      -3.892  -7.385   3.855  1.00 96.73           C  
ATOM   2224  C   LEU Q 135      -3.460  -8.526   2.925  1.00 96.09           C  
ATOM   2225  O   LEU Q 135      -3.452  -8.343   1.711  1.00 95.02           O  
ATOM   2226  CB  LEU Q 135      -2.666  -6.582   4.315  1.00 96.53           C  
ATOM   2227  CG  LEU Q 135      -2.991  -5.191   4.886  1.00 94.37           C  
ATOM   2228  CD1 LEU Q 135      -1.706  -4.565   5.409  1.00 91.30           C  
ATOM   2229  CD2 LEU Q 135      -3.580  -4.246   3.838  1.00 91.20           C  
ATOM   2230  N   LYS Q 136      -3.129  -9.696   3.457  1.00 96.45           N  
ATOM   2231  CA  LYS Q 136      -2.828 -10.878   2.633  1.00 95.91           C  
ATOM   2232  C   LYS Q 136      -4.037 -11.324   1.820  1.00 95.08           C  
ATOM   2233  O   LYS Q 136      -3.883 -11.599   0.634  1.00 93.81           O  
ATOM   2234  CB  LYS Q 136      -2.338 -12.042   3.502  1.00 95.21           C  
ATOM   2235  CG  LYS Q 136      -0.863 -11.908   3.882  0.95 86.01           C  
ATOM   2236  CD  LYS Q 136      -0.462 -13.094   4.762  0.93 83.83           C  
ATOM   2237  CE  LYS Q 136       1.032 -13.057   5.056  0.91 75.77           C  
ATOM   2238  NZ  LYS Q 136       1.452 -14.262   5.812  0.90 68.04           N  
ATOM   2239  N   GLU Q 137      -5.207 -11.365   2.432  1.00 94.85           N  
ATOM   2240  CA  GLU Q 137      -6.439 -11.771   1.745  1.00 93.72           C  
ATOM   2241  C   GLU Q 137      -6.878 -10.733   0.708  1.00 92.66           C  
ATOM   2242  O   GLU Q 137      -7.184 -11.094  -0.428  1.00 91.30           O  
ATOM   2243  CB  GLU Q 137      -7.550 -12.071   2.765  1.00 93.22           C  
ATOM   2244  CG  GLU Q 137      -7.251 -13.278   3.683  0.99 89.07           C  
ATOM   2245  CD  GLU Q 137      -6.744 -14.506   2.908  0.99 88.02           C  
ATOM   2246  OE1 GLU Q 137      -5.688 -15.068   3.290  0.98 82.90           O  
ATOM   2247  OE2 GLU Q 137      -7.339 -14.879   1.881  0.98 83.00           O  
ATOM   2248  N   LEU Q 138      -6.784  -9.445   1.027  1.00 93.21           N  
ATOM   2249  CA  LEU Q 138      -7.029  -8.374   0.053  1.00 91.98           C  
ATOM   2250  C   LEU Q 138      -6.057  -8.447  -1.130  1.00 91.09           C  
ATOM   2251  O   LEU Q 138      -6.476  -8.337  -2.278  1.00 89.68           O  
ATOM   2252  CB  LEU Q 138      -6.923  -7.007   0.755  1.00 91.40           C  
ATOM   2253  CG  LEU Q 138      -8.102  -6.693   1.699  0.98 84.25           C  
ATOM   2254  CD1 LEU Q 138      -7.780  -5.434   2.504  0.97 83.33           C  
ATOM   2255  CD2 LEU Q 138      -9.407  -6.452   0.933  0.97 82.70           C  
ATOM   2256  N   ASN Q 139      -4.782  -8.707  -0.877  0.99 92.31           N  
ATOM   2257  CA  ASN Q 139      -3.794  -8.875  -1.945  0.99 92.09           C  
ATOM   2258  C   ASN Q 139      -4.093 -10.094  -2.831  0.99 91.38           C  
ATOM   2259  O   ASN Q 139      -3.940 -10.018  -4.051  0.99 89.75           O  
ATOM   2260  CB  ASN Q 139      -2.403  -8.963  -1.317  0.99 92.01           C  
ATOM   2261  CG  ASN Q 139      -1.311  -9.153  -2.361  0.98 90.53           C  
ATOM   2262  OD1 ASN Q 139      -1.079  -8.343  -3.244  0.98 85.06           O  
ATOM   2263  ND2 ASN Q 139      -0.592 -10.245  -2.286  0.98 83.78           N  
ATOM   2264  N   LYS Q 140      -4.536 -11.208  -2.261  0.98 90.97           N  
ATOM   2265  CA  LYS Q 140      -4.990 -12.371  -3.046  0.98 90.40           C  
ATOM   2266  C   LYS Q 140      -6.173 -11.999  -3.931  0.98 89.43           C  
ATOM   2267  O   LYS Q 140      -6.176 -12.351  -5.105  0.98 87.48           O  
ATOM   2268  CB  LYS Q 140      -5.406 -13.533  -2.130  0.97 89.91           C  
ATOM   2269  CG  LYS Q 140      -4.245 -14.247  -1.424  0.89 83.32           C  
ATOM   2270  CD  LYS Q 140      -4.861 -15.272  -0.461  0.87 81.07           C  
ATOM   2271  CE  LYS Q 140      -3.861 -15.910   0.492  0.86 73.62           C  
ATOM   2272  NZ  LYS Q 140      -4.598 -16.673   1.532  0.85 67.08           N  
ATOM   2273  N   HIS Q 141      -7.131 -11.268  -3.389  0.94 87.83           N  
ATOM   2274  CA  HIS Q 141      -8.316 -10.833  -4.127  0.94 86.24           C  
ATOM   2275  C   HIS Q 141      -7.943  -9.901  -5.288  0.94 85.64           C  
ATOM   2276  O   HIS Q 141      -8.308 -10.173  -6.429  0.94 83.17           O  
ATOM   2277  CB  HIS Q 141      -9.312 -10.194  -3.155  0.94 83.77           C  
ATOM   2278  CG  HIS Q 141     -10.682 -10.086  -3.760  0.89 76.70           C  
ATOM   2279  ND1 HIS Q 141     -11.565 -11.130  -3.945  0.88 67.97           N  
ATOM   2280  CD2 HIS Q 141     -11.291  -8.959  -4.258  0.88 66.41           C  
ATOM   2281  CE1 HIS Q 141     -12.669 -10.644  -4.532  0.88 65.86           C  
ATOM   2282  NE2 HIS Q 141     -12.532  -9.339  -4.732  0.87 66.07           N  
ATOM   2283  N   ILE Q 142      -7.126  -8.872  -5.040  0.88 85.08           N  
ATOM   2284  CA  ILE Q 142      -6.628  -7.958  -6.084  0.87 83.54           C  
ATOM   2285  C   ILE Q 142      -5.904  -8.738  -7.191  0.88 83.67           C  
ATOM   2286  O   ILE Q 142      -6.151  -8.531  -8.375  0.88 82.24           O  
ATOM   2287  CB  ILE Q 142      -5.707  -6.882  -5.459  0.87 81.76           C  
ATOM   2288  CG1 ILE Q 142      -6.528  -5.919  -4.563  0.83 78.90           C  
ATOM   2289  CG2 ILE Q 142      -4.968  -6.078  -6.546  0.82 79.56           C  
ATOM   2290  CD1 ILE Q 142      -5.664  -5.077  -3.611  0.82 74.78           C  
ATOM   2291  N   ARG Q 143      -5.055  -9.686  -6.833  0.72 81.49           N  
ATOM   2292  CA  ARG Q 143      -4.352 -10.536  -7.810  0.70 80.75           C  
ATOM   2293  C   ARG Q 143      -5.287 -11.459  -8.587  0.72 79.81           C  
ATOM   2294  O   ARG Q 143      -4.975 -11.791  -9.721  0.72 76.47           O  
ATOM   2295  CB  ARG Q 143      -3.286 -11.378  -7.105  0.71 77.50           C  
ATOM   2296  CG  ARG Q 143      -2.073 -10.542  -6.696  0.62 71.46           C  
ATOM   2297  CD  ARG Q 143      -1.095 -11.432  -5.933  0.61 69.08           C  
ATOM   2298  NE  ARG Q 143       0.088 -10.682  -5.505  0.60 63.37           N  
ATOM   2299  CZ  ARG Q 143       1.244 -11.194  -5.113  0.58 57.26           C  
ATOM   2300  NH1 ARG Q 143       1.436 -12.485  -5.058  0.60 52.74           N  
ATOM   2301  NH2 ARG Q 143       2.224 -10.403  -4.776  0.59 50.39           N  
ATOM   2302  N   SER Q 144      -6.371 -11.892  -7.988  0.65 82.89           N  
ATOM   2303  CA  SER Q 144      -7.372 -12.718  -8.680  0.63 82.57           C  
ATOM   2304  C   SER Q 144      -8.194 -11.911  -9.690  0.65 81.13           C  
ATOM   2305  O   SER Q 144      -8.563 -12.458 -10.723  0.65 77.50           O  
ATOM   2306  CB  SER Q 144      -8.278 -13.452  -7.684  0.65 79.07           C  
ATOM   2307  OG  SER Q 144      -9.236 -12.606  -7.086  0.61 69.98           O  
ATOM   2308  N   LEU Q 145      -8.416 -10.626  -9.430  0.49 79.00           N  
ATOM   2309  CA  LEU Q 145      -9.120  -9.720 -10.349  0.47 77.56           C  
ATOM   2310  C   LEU Q 145      -8.269  -9.336 -11.564  0.49 74.94           C  
ATOM   2311  O   LEU Q 145      -8.810  -9.108 -12.640  0.49 69.77           O  
ATOM   2312  CB  LEU Q 145      -9.539  -8.453  -9.584  0.49 73.80           C  
ATOM   2313  CG  LEU Q 145     -10.579  -8.683  -8.476  0.44 68.73           C  
ATOM   2314  CD1 LEU Q 145     -10.821  -7.378  -7.721  0.43 65.67           C  
ATOM   2315  CD2 LEU Q 145     -11.906  -9.177  -9.040  0.42 66.08           C  
ATOM   2316  N   ASN Q 146      -6.953  -9.294 -11.392  0.32 74.99           N  
ATOM   2317  CA  ASN Q 146      -6.003  -8.952 -12.458  0.30 72.60           C  
ATOM   2318  C   ASN Q 146      -5.579 -10.157 -13.319  0.31 68.95           C  
ATOM   2319  O   ASN Q 146      -4.633 -10.043 -14.106  0.31 62.56           O  
ATOM   2320  CB  ASN Q 146      -4.791  -8.241 -11.824  0.30 67.31           C  
ATOM   2321  CG  ASN Q 146      -5.117  -6.852 -11.291  0.26 61.09           C  
ATOM   2322  OD1 ASN Q 146      -6.127  -6.255 -11.588  0.26 56.13           O  
ATOM   2323  ND2 ASN Q 146      -4.237  -6.293 -10.497  0.24 55.70           N  
ATOM   2324  N   LYS Q 147      -6.220 -11.301 -13.149  0.13 69.27           N  
ATOM   2325  CA  LYS Q 147      -5.976 -12.516 -13.934  0.12 67.63           C  
ATOM   2326  C   LYS Q 147      -7.052 -12.752 -14.985  0.12 58.79           C  
ATOM   2327  O   LYS Q 147      -8.216 -12.353 -14.732  0.12 51.50           O  
ATOM   2328  CB  LYS Q 147      -5.881 -13.743 -13.032  0.10 60.24           C  
ATOM   2329  CG  LYS Q 147      -4.499 -13.879 -12.376  0.09 55.02           C  
ATOM   2330  CD  LYS Q 147      -4.453 -15.197 -11.601  0.09 51.92           C  
ATOM   2331  CE  LYS Q 147      -3.089 -15.373 -10.946  0.08 45.70           C  
ATOM   2332  NZ  LYS Q 147      -2.984 -16.715 -10.321  0.07 43.14           N  
ATOM   2333  OXT LYS Q 147      -6.725 -13.373 -16.015  0.04 49.81           O  
TER    2334      LYS Q 147                                                      
HETATM 2335  CL   CL F   1       0.224  -3.386  11.882  1.00 89.13          CL  
HETATM 2336  P   2BA Y   1       1.794  -5.627  15.858  0.99 62.01           P  
HETATM 2337  O1P 2BA Y   1       1.014  -4.570  16.582  0.99 56.43           O  
HETATM 2338  O2P 2BA Y   1       2.364  -6.670  16.747  0.99 53.91           O  
HETATM 2339  O5' 2BA Y   1       0.750  -6.226  14.799  0.98 64.34           O  
HETATM 2340  C5' 2BA Y   1       0.066  -7.497  14.770  0.98 59.87           C  
HETATM 2341  C4' 2BA Y   1       0.959  -8.406  13.955  0.97 61.12           C  
HETATM 2342  O4' 2BA Y   1       1.686  -9.141  14.877  0.97 54.25           O  
HETATM 2343  C3' 2BA Y   1       0.380  -9.393  13.049  0.97 63.87           C  
HETATM 2344  O3' 2BA Y   1       1.212  -9.317  11.829  0.98 60.45           O  
HETATM 2345  C2' 2BA Y   1       0.346 -10.663  13.891  0.95 57.90           C  
HETATM 2346  O2' 2BA Y   1       0.646 -11.799  13.137  0.97 48.59           O  
HETATM 2347  C1' 2BA Y   1       1.386 -10.486  14.942  0.95 57.08           C  
HETATM 2348  N9  2BA Y   1       1.147 -10.726  16.368  0.98 49.95           N  
HETATM 2349  C8  2BA Y   1       0.980  -9.761  17.313  0.97 55.49           C  
HETATM 2350  N7  2BA Y   1       0.949 -10.272  18.533  0.98 49.37           N  
HETATM 2351  C5  2BA Y   1       1.077 -11.589  18.392  0.98 49.51           C  
HETATM 2352  C6  2BA Y   1       1.132 -12.660  19.296  0.99 51.47           C  
HETATM 2353  N6  2BA Y   1       1.059 -12.453  20.642  0.98 48.03           N  
HETATM 2354  N1  2BA Y   1       1.292 -13.890  18.802  0.98 49.36           N  
HETATM 2355  C2  2BA Y   1       1.367 -14.115  17.491  0.98 51.38           C  
HETATM 2356  N3  2BA Y   1       1.325 -13.134  16.592  0.97 47.32           N  
HETATM 2357  C4  2BA Y   1       1.193 -11.883  17.023  0.98 49.86           C  
HETATM 2358  P1  2BA Y   1       2.837  -9.424  11.463  0.99 63.45           P  
HETATM 2359 O1P1 2BA Y   1       2.984  -8.895  10.110  0.99 56.41           O  
HETATM 2360 O2P1 2BA Y   1       3.164 -10.862  11.684  0.98 55.58           O  
HETATM 2361 O5'1 2BA Y   1       3.932  -8.578  12.294  0.97 63.57           O  
HETATM 2362 C5'1 2BA Y   1       4.215  -7.183  12.246  0.98 62.40           C  
HETATM 2363 C4'1 2BA Y   1       3.723  -6.707  13.546  0.98 63.91           C  
HETATM 2364 O4'1 2BA Y   1       3.971  -7.778  14.438  0.98 54.74           O  
HETATM 2365 C3'1 2BA Y   1       4.235  -5.541  14.326  0.98 67.03           C  
HETATM 2366 O3'1 2BA Y   1       3.057  -4.933  15.010  0.99 65.33           O  
HETATM 2367 C2'1 2BA Y   1       5.291  -6.108  15.264  0.97 55.75           C  
HETATM 2368 O2'1 2BA Y   1       5.193  -5.554  16.540  0.98 46.49           O  
HETATM 2369 C1'1 2BA Y   1       5.002  -7.593  15.353  0.96 53.44           C  
HETATM 2370  N91 2BA Y   1       6.037  -8.613  15.074  0.97 49.10           N  
HETATM 2371  C81 2BA Y   1       5.715  -9.865  14.676  0.96 51.79           C  
HETATM 2372  N71 2BA Y   1       6.794 -10.629  14.578  0.97 46.73           N  
HETATM 2373  C51 2BA Y   1       7.851  -9.856  14.900  0.98 44.26           C  
HETATM 2374  C61 2BA Y   1       9.242 -10.078  15.005  0.99 42.12           C  
HETATM 2375  N61 2BA Y   1       9.786 -11.297  14.752  0.98 42.14           N  
HETATM 2376  N11 2BA Y   1      10.020  -9.054  15.379  0.98 41.03           N  
HETATM 2377  C21 2BA Y   1       9.502  -7.844  15.650  0.98 41.14           C  
HETATM 2378  N31 2BA Y   1       8.203  -7.577  15.570  0.98 40.73           N  
HETATM 2379  C41 2BA Y   1       7.380  -8.569  15.211  0.98 46.02           C  
ENDMDL                                                                          
END                                                                             
