# Supplementary material for: Accurate structure prediction of biomolecular interactions with AlphaFold 3
Source: Nature. 2024 May 8;630(8016):493–500. doi: 10.1038/s41586-024-07487-w (PMC11168924; doi:10.1038/s41586-024-07487-w)
Supplement: Supplementary file 3 — AF3 predictions for the Posebusters benchmark and outputs of the Posebusters checks for those predictions. [file 41586_2024_7487_MOESM3_ESM.zip › 6YJA_2BA_pred_lig_pose.sdf]

6YJA_2BA_B_201
     RDKit          3D

 44 50  0  0  0  0  0  0  0  0999 V2000
   -1.0731    2.4003   14.0495 P   0  0  1  0  0  5  0  0  0  0  0  0
   -2.3980    1.8321   13.8480 O   0  0  0  0  0  0  0  0  0  0  0  0
   -0.9984    3.8407   14.4087 O   0  0  0  0  0  0  0  0  0  0  0  0
   -0.5108    1.5613   15.3305 O   0  0  0  0  0  0  0  0  0  0  0  0
   -0.5827    0.1505   15.6101 C   0  0  0  0  0  0  0  0  0  0  0  0
    0.8193   -0.3078   15.4666 C   0  0  1  0  0  0  0  0  0  0  0  0
    1.5976    0.7750   15.9275 O   0  0  0  0  0  0  0  0  0  0  0  0
    1.4861   -1.4424   16.1793 C   0  0  1  0  0  0  0  0  0  0  0  0
    2.4866   -1.9964   15.2459 O   0  0  0  0  0  0  0  0  0  0  0  0
    2.0887   -0.8594   17.4398 C   0  0  1  0  0  0  0  0  0  0  0  0
    3.3669   -1.3707   17.6847 O   0  0  0  0  0  0  0  0  0  0  0  0
    2.2043    0.6124   17.1759 C   0  0  2  0  0  0  0  0  0  0  0  0
    1.5894    1.5814   18.1097 N   0  0  0  0  0  0  0  0  0  0  0  0
    1.2040    2.8155   17.7071 C   0  0  0  0  0  0  0  0  0  0  0  0
    0.7667    3.5326   18.7300 N   0  0  0  0  0  0  0  0  0  0  0  0
    0.8535    2.7514   19.8271 C   0  0  0  0  0  0  0  0  0  0  0  0
    0.5681    2.9377   21.1968 C   0  0  0  0  0  0  0  0  0  0  0  0
    0.0761    4.1149   21.6713 N   0  0  0  0  0  0  0  0  0  0  0  0
    0.8038    1.9223   22.0339 N   0  0  0  0  0  0  0  0  0  0  0  0
    1.2890    0.7568   21.6044 C   0  0  0  0  0  0  0  0  0  0  0  0
    1.5747    0.5196   20.3299 N   0  0  0  0  0  0  0  0  0  0  0  0
    1.3719    1.5057   19.4442 C   0  0  0  0  0  0  0  0  0  0  0  0
    3.6051   -1.2438   14.2740 P   0  0  2  0  0  5  0  0  0  0  0  0
    4.5439   -2.2787   13.7402 O   0  0  0  0  0  0  0  0  0  0  0  0
    4.2712   -0.1571   15.0298 O   0  0  0  0  0  0  0  0  0  0  0  0
    2.8337   -0.6533   12.9931 O   0  0  0  0  0  0  0  0  0  0  0  0
    2.9361    0.6292   12.3206 C   0  0  0  0  0  0  0  0  0  0  0  0
    1.8657    1.5179   12.9277 C   0  0  1  0  0  0  0  0  0  0  0  0
    2.5163    2.3192   13.8590 O   0  0  0  0  0  0  0  0  0  0  0  0
    1.0962    2.4509   12.0933 C   0  0  1  0  0  0  0  0  0  0  0  0
   -0.2976    2.3141   12.5740 O   0  0  0  0  0  0  0  0  0  0  0  0
    1.8380    3.7762   12.2490 C   0  0  1  0  0  0  0  0  0  0  0  0
    0.9704    4.8614   12.3060 O   0  0  0  0  0  0  0  0  0  0  0  0
    2.5762    3.6706   13.5358 C   0  0  2  0  0  0  0  0  0  0  0  0
    3.9962    4.0083   13.6671 N   0  0  0  0  0  0  0  0  0  0  0  0
    5.0008    3.1054   13.7934 C   0  0  0  0  0  0  0  0  0  0  0  0
    6.1584    3.6944   14.0521 N   0  0  0  0  0  0  0  0  0  0  0  0
    5.9176    4.9999   14.0737 C   0  0  0  0  0  0  0  0  0  0  0  0
    6.7184    6.1297   14.3025 C   0  0  0  0  0  0  0  0  0  0  0  0
    8.0481    6.0058   14.5815 N   0  0  0  0  0  0  0  0  0  0  0  0
    6.1349    7.3350   14.2688 N   0  0  0  0  0  0  0  0  0  0  0  0
    4.8281    7.4781   14.0030 C   0  0  0  0  0  0  0  0  0  0  0  0
    4.0234    6.4342   13.7807 N   0  0  0  0  0  0  0  0  0  0  0  0
    4.5488    5.2090   13.8244 C   0  0  0  0  0  0  0  0  0  0  0  0
  1  2  2  0
  1  3  1  6
  1  4  1  0
  4  5  1  0
  6  5  1  1
  6  7  1  0
  6  8  1  0
  8  9  1  6
  8 10  1  0
 10 11  1  6
  7 12  1  0
 10 12  1  0
 12 13  1  1
 13 14  1  0
 14 15  2  0
 15 16  1  0
 16 17  1  0
 17 18  1  0
 17 19  2  0
 19 20  1  0
 20 21  2  0
 13 22  1  0
 16 22  2  0
 21 22  1  0
  9 23  1  0
 23 24  2  0
 23 25  1  1
 23 26  1  0
 26 27  1  0
 28 27  1  6
 28 29  1  0
 28 30  1  0
  1 31  1  0
 30 31  1  1
 30 32  1  0
 32 33  1  1
 29 34  1  0
 32 34  1  0
 34 35  1  6
 35 36  1  0
 36 37  2  0
 37 38  1  0
 38 39  1  0
 39 40  1  0
 39 41  2  0
 41 42  1  0
 42 43  2  0
 35 44  1  0
 38 44  2  0
 43 44  1  0
M  END
