# Supplementary material for: Accurate structure prediction of biomolecular interactions with AlphaFold 3
Source: Nature. 2024 May 8;630(8016):493–500. doi: 10.1038/s41586-024-07487-w (PMC11168924; doi:10.1038/s41586-024-07487-w)
Supplement: Supplementary file 3 — AF3 predictions for the Posebusters benchmark and outputs of the Posebusters checks for those predictions. [file 41586_2024_7487_MOESM3_ESM.zip › 6YMS_OZH_pred_context_pose.pdb]

TITLE     6YMS                                                                  
REVDAT   1   01-OCT-21         0                                                
REMARK   6                                                                      
REMARK   6 PDB GENERATED WITH DEEPMIND STRUCTURE CLASS VERSION 1.0.2.           
SEQRES   1 O  316  ILE THR GLY THR SER THR VAL GLY VAL GLY ARG GLY VAL          
SEQRES   2 O  316  LEU GLY ASP GLN LYS ASN ILE ASN THR THR TYR SER THR          
SEQRES   3 O  316  TYR TYR TYR LEU GLN ASP ASN THR ARG GLY ASN GLY ILE          
SEQRES   4 O  316  PHE THR TYR ASP ALA LYS TYR ARG THR THR LEU PRO GLY          
SEQRES   5 O  316  SER LEU TRP ALA ASP ALA ASP ASN GLN PHE PHE ALA SER          
SEQRES   6 O  316  TYR ASP ALA PRO ALA VAL ASP ALA HIS TYR TYR ALA GLY          
SEQRES   7 O  316  VAL THR TYR ASP TYR TYR LYS ASN VAL HIS ASN ARG LEU          
SEQRES   8 O  316  SER TYR ASP GLY ASN ASN ALA ALA ILE ARG SER SER VAL          
SEQRES   9 O  316  HIS TYR SER GLN GLY TYR ASN ASN ALA PHE TRP ASN GLY          
SEQRES  10 O  316  SER GLN MET VAL TYR GLY ASP GLY ASP GLY GLN THR PHE          
SEQRES  11 O  316  ILE PRO LEU SER GLY GLY ILE ASP VAL VAL ALA HIS GLU          
SEQRES  12 O  316  LEU THR HIS ALA VAL THR ASP TYR THR ALA GLY LEU ILE          
SEQRES  13 O  316  TYR GLN ASN GLU SER GLY ALA ILE ASN GLU ALA ILE SER          
SEQRES  14 O  316  ASP ILE PHE GLY THR LEU VAL GLU PHE TYR ALA ASN LYS          
SEQRES  15 O  316  ASN PRO ASP TRP GLU ILE GLY GLU ASP VAL TYR THR PRO          
SEQRES  16 O  316  GLY ILE SER GLY ASP SER LEU ARG SER MET SER ASP PRO          
SEQRES  17 O  316  ALA LYS TYR GLY ASP PRO ASP HIS TYR SER LYS ARG TYR          
SEQRES  18 O  316  THR GLY THR GLN ASP ASN GLY GLY VAL HIS ILE ASN SER          
SEQRES  19 O  316  GLY ILE ILE ASN LYS ALA ALA TYR LEU ILE SER GLN GLY          
SEQRES  20 O  316  GLY THR HIS TYR GLY VAL SER VAL VAL GLY ILE GLY ARG          
SEQRES  21 O  316  ASP LYS LEU GLY LYS ILE PHE TYR ARG ALA LEU THR GLN          
SEQRES  22 O  316  TYR LEU THR PRO THR SER ASN PHE SER GLN LEU ARG ALA          
SEQRES  23 O  316  ALA ALA VAL GLN SER ALA THR ASP LEU TYR GLY SER THR          
SEQRES  24 O  316  SER GLN GLU VAL ALA SER VAL LYS GLN ALA PHE ASP ALA          
SEQRES  25 O  316  VAL GLY VAL LYS                                              
HET     CA  V   1       1                                                       
HET     ZN  R   1       1                                                       
HETNAM      CA ?                                                                
HETNAM      ZN ?                                                                
MODEL        1                                                                  
ATOM      1  N   ILE O   1       9.574  51.592  -0.536  0.99 97.80           N  
ATOM      2  CA  ILE O   1       8.211  51.701   0.001  0.99 98.71           C  
ATOM      3  C   ILE O   1       7.873  53.167   0.232  0.99 98.73           C  
ATOM      4  O   ILE O   1       8.770  53.991   0.426  0.99 98.33           O  
ATOM      5  CB  ILE O   1       8.088  50.888   1.309  0.99 98.27           C  
ATOM      6  CG1 ILE O   1       6.636  50.622   1.672  0.98 92.58           C  
ATOM      7  CG2 ILE O   1       8.824  51.585   2.448  0.97 94.51           C  
ATOM      8  CD1 ILE O   1       6.493  49.642   2.827  0.95 87.84           C  
ATOM      9  N   THR O   2       6.594  53.509   0.210  1.00 98.73           N  
ATOM     10  CA  THR O   2       6.146  54.851   0.570  1.00 98.84           C  
ATOM     11  C   THR O   2       5.961  54.923   2.081  1.00 98.85           C  
ATOM     12  O   THR O   2       5.298  54.069   2.675  1.00 98.68           O  
ATOM     13  CB  THR O   2       4.822  55.191  -0.130  1.00 98.74           C  
ATOM     14  OG1 THR O   2       5.022  55.168  -1.549  0.99 95.78           O  
ATOM     15  CG2 THR O   2       4.330  56.569   0.291  0.99 95.86           C  
ATOM     16  N   GLY O   3       6.555  55.935   2.699  1.00 98.90           N  
ATOM     17  CA  GLY O   3       6.451  56.084   4.141  1.00 98.93           C  
ATOM     18  C   GLY O   3       7.098  57.372   4.582  1.00 98.94           C  
ATOM     19  O   GLY O   3       7.371  58.251   3.769  1.00 98.87           O  
ATOM     20  N   THR O   4       7.353  57.475   5.877  1.00 98.94           N  
ATOM     21  CA  THR O   4       7.970  58.685   6.406  1.00 98.94           C  
ATOM     22  C   THR O   4       9.396  58.394   6.862  1.00 98.97           C  
ATOM     23  O   THR O   4       9.685  57.327   7.418  1.00 98.93           O  
ATOM     24  CB  THR O   4       7.124  59.304   7.535  1.00 98.60           C  
ATOM     25  OG1 THR O   4       7.586  60.624   7.810  0.99 91.28           O  
ATOM     26  CG2 THR O   4       7.200  58.477   8.799  0.99 92.85           C  
ATOM     27  N   SER O   5      10.293  59.339   6.616  1.00 98.98           N  
ATOM     28  CA  SER O   5      11.699  59.152   6.946  1.00 98.99           C  
ATOM     29  C   SER O   5      11.921  59.218   8.448  1.00 98.98           C  
ATOM     30  O   SER O   5      11.400  60.102   9.134  1.00 98.95           O  
ATOM     31  CB  SER O   5      12.557  60.199   6.244  1.00 98.98           C  
ATOM     32  OG  SER O   5      12.475  60.050   4.833  1.00 98.73           O  
ATOM     33  N   THR O   6      12.706  58.273   8.939  1.00 98.92           N  
ATOM     34  CA  THR O   6      12.955  58.097  10.358  1.00 98.90           C  
ATOM     35  C   THR O   6      14.445  57.841  10.574  1.00 98.97           C  
ATOM     36  O   THR O   6      15.209  57.681   9.618  1.00 98.93           O  
ATOM     37  CB  THR O   6      12.111  56.919  10.900  1.00 98.00           C  
ATOM     38  OG1 THR O   6      12.205  55.799   9.995  0.99 86.58           O  
ATOM     39  CG2 THR O   6      10.640  57.302  10.988  0.99 88.01           C  
ATOM     40  N   VAL O   7      14.864  57.829  11.843  1.00 98.99           N  
ATOM     41  CA  VAL O   7      16.250  57.528  12.181  1.00 98.99           C  
ATOM     42  C   VAL O   7      16.264  56.426  13.224  1.00 99.00           C  
ATOM     43  O   VAL O   7      15.741  56.598  14.327  1.00 98.99           O  
ATOM     44  CB  VAL O   7      17.007  58.765  12.701  1.00 98.99           C  
ATOM     45  CG1 VAL O   7      18.439  58.390  13.081  1.00 98.83           C  
ATOM     46  CG2 VAL O   7      17.011  59.869  11.653  1.00 98.92           C  
ATOM     47  N   GLY O   8      16.848  55.299  12.866  1.00 98.99           N  
ATOM     48  CA  GLY O   8      17.010  54.191  13.787  1.00 99.00           C  
ATOM     49  C   GLY O   8      18.407  54.160  14.366  1.00 99.00           C  
ATOM     50  O   GLY O   8      19.268  54.980  14.027  1.00 99.00           O  
ATOM     51  N   VAL O   9      18.639  53.192  15.247  1.00 99.00           N  
ATOM     52  CA  VAL O   9      19.948  53.022  15.862  1.00 99.00           C  
ATOM     53  C   VAL O   9      20.259  51.537  15.917  1.00 99.00           C  
ATOM     54  O   VAL O   9      19.361  50.707  16.091  1.00 98.99           O  
ATOM     55  CB  VAL O   9      20.009  53.673  17.261  1.00 98.99           C  
ATOM     56  CG1 VAL O   9      18.994  53.047  18.206  1.00 98.59           C  
ATOM     57  CG2 VAL O   9      21.418  53.611  17.843  1.00 98.74           C  
ATOM     58  N   GLY O  10      21.530  51.196  15.754  1.00 99.00           N  
ATOM     59  CA  GLY O  10      21.901  49.797  15.800  1.00 99.00           C  
ATOM     60  C   GLY O  10      23.379  49.612  16.042  1.00 99.00           C  
ATOM     61  O   GLY O  10      24.104  50.566  16.319  1.00 98.99           O  
ATOM     62  N   ARG O  11      23.813  48.351  15.959  1.00 99.00           N  
ATOM     63  CA  ARG O  11      25.224  48.001  16.092  1.00 99.00           C  
ATOM     64  C   ARG O  11      25.682  47.293  14.842  1.00 99.00           C  
ATOM     65  O   ARG O  11      24.962  46.448  14.297  1.00 99.00           O  
ATOM     66  CB  ARG O  11      25.475  47.104  17.304  1.00 98.97           C  
ATOM     67  CG  ARG O  11      25.892  47.868  18.533  1.00 96.04           C  
ATOM     68  CD  ARG O  11      26.499  46.971  19.603  1.00 95.66           C  
ATOM     69  NE  ARG O  11      25.521  46.051  20.156  0.99 93.64           N  
ATOM     70  CZ  ARG O  11      24.773  46.291  21.232  0.99 93.24           C  
ATOM     71  NH1 ARG O  11      24.870  47.448  21.882  0.99 86.89           N  
ATOM     72  NH2 ARG O  11      23.923  45.374  21.655  0.99 88.72           N  
ATOM     73  N   GLY O  12      26.870  47.635  14.390  1.00 99.00           N  
ATOM     74  CA  GLY O  12      27.448  47.011  13.222  1.00 99.00           C  
ATOM     75  C   GLY O  12      28.208  45.738  13.534  1.00 99.00           C  
ATOM     76  O   GLY O  12      28.242  45.254  14.667  1.00 98.99           O  
ATOM     77  N   VAL O  13      28.844  45.203  12.504  1.00 98.99           N  
ATOM     78  CA  VAL O  13      29.545  43.923  12.586  1.00 98.99           C  
ATOM     79  C   VAL O  13      30.650  43.941  13.642  1.00 98.98           C  
ATOM     80  O   VAL O  13      30.890  42.934  14.314  1.00 98.96           O  
ATOM     81  CB  VAL O  13      30.111  43.553  11.196  1.00 98.99           C  
ATOM     82  CG1 VAL O  13      31.034  42.338  11.258  1.00 98.95           C  
ATOM     83  CG2 VAL O  13      28.960  43.301  10.218  1.00 98.98           C  
ATOM     84  N   LEU O  14      31.313  45.088  13.810  1.00 98.98           N  
ATOM     85  CA  LEU O  14      32.406  45.200  14.775  1.00 98.96           C  
ATOM     86  C   LEU O  14      31.946  45.653  16.157  1.00 98.95           C  
ATOM     87  O   LEU O  14      32.774  45.908  17.034  1.00 98.84           O  
ATOM     88  CB  LEU O  14      33.500  46.134  14.236  1.00 98.91           C  
ATOM     89  CG  LEU O  14      34.111  45.715  12.895  1.00 98.55           C  
ATOM     90  CD1 LEU O  14      35.228  46.681  12.508  1.00 97.79           C  
ATOM     91  CD2 LEU O  14      34.640  44.291  12.936  1.00 97.29           C  
ATOM     92  N   GLY O  15      30.621  45.760  16.347  1.00 98.98           N  
ATOM     93  CA  GLY O  15      30.076  46.079  17.654  1.00 98.98           C  
ATOM     94  C   GLY O  15      29.921  47.555  17.956  1.00 98.98           C  
ATOM     95  O   GLY O  15      29.611  47.929  19.090  1.00 98.93           O  
ATOM     96  N   ASP O  16      30.108  48.410  16.962  1.00 98.94           N  
ATOM     97  CA  ASP O  16      30.004  49.854  17.122  1.00 98.94           C  
ATOM     98  C   ASP O  16      28.576  50.327  16.891  1.00 98.96           C  
ATOM     99  O   ASP O  16      27.894  49.857  15.981  1.00 98.95           O  
ATOM    100  CB  ASP O  16      30.957  50.560  16.149  1.00 98.88           C  
ATOM    101  CG  ASP O  16      30.743  50.169  14.694  1.00 98.68           C  
ATOM    102  OD1 ASP O  16      30.485  48.980  14.407  1.00 97.98           O  
ATOM    103  OD2 ASP O  16      30.859  51.057  13.824  1.00 97.62           O  
ATOM    104  N   GLN O  17      28.134  51.265  17.701  1.00 98.98           N  
ATOM    105  CA  GLN O  17      26.788  51.816  17.578  1.00 98.99           C  
ATOM    106  C   GLN O  17      26.765  52.931  16.537  1.00 98.99           C  
ATOM    107  O   GLN O  17      27.679  53.756  16.476  1.00 98.99           O  
ATOM    108  CB  GLN O  17      26.311  52.345  18.925  1.00 98.99           C  
ATOM    109  CG  GLN O  17      24.857  52.796  18.921  1.00 98.75           C  
ATOM    110  CD  GLN O  17      24.347  53.118  20.305  1.00 98.60           C  
ATOM    111  OE1 GLN O  17      24.434  52.296  21.218  1.00 96.20           O  
ATOM    112  NE2 GLN O  17      23.797  54.313  20.463  1.00 94.89           N  
ATOM    113  N   LYS O  18      25.715  52.959  15.743  1.00 98.99           N  
ATOM    114  CA  LYS O  18      25.555  54.028  14.758  1.00 98.99           C  
ATOM    115  C   LYS O  18      24.083  54.259  14.467  1.00 98.99           C  
ATOM    116  O   LYS O  18      23.244  53.378  14.669  1.00 98.99           O  
ATOM    117  CB  LYS O  18      26.335  53.728  13.468  1.00 98.97           C  
ATOM    118  CG  LYS O  18      25.954  52.450  12.753  1.00 98.64           C  
ATOM    119  CD  LYS O  18      27.061  51.979  11.793  1.00 98.63           C  
ATOM    120  CE  LYS O  18      28.248  51.389  12.545  1.00 98.26           C  
ATOM    121  NZ  LYS O  18      29.325  50.904  11.628  1.00 98.47           N  
ATOM    122  N   ASN O  19      23.778  55.465  14.002  1.00 99.00           N  
ATOM    123  CA  ASN O  19      22.440  55.809  13.553  1.00 99.00           C  
ATOM    124  C   ASN O  19      22.280  55.441  12.090  1.00 99.00           C  
ATOM    125  O   ASN O  19      23.225  55.581  11.306  1.00 99.00           O  
ATOM    126  CB  ASN O  19      22.168  57.300  13.741  1.00 99.00           C  
ATOM    127  CG  ASN O  19      22.145  57.719  15.194  1.00 98.93           C  
ATOM    128  OD1 ASN O  19      21.858  56.928  16.088  1.00 96.46           O  
ATOM    129  ND2 ASN O  19      22.449  58.984  15.430  1.00 95.85           N  
ATOM    130  N   ILE O  20      21.081  54.982  11.719  1.00 98.99           N  
ATOM    131  CA  ILE O  20      20.782  54.652  10.329  1.00 98.98           C  
ATOM    132  C   ILE O  20      19.476  55.314   9.908  1.00 98.99           C  
ATOM    133  O   ILE O  20      18.519  55.374  10.673  1.00 98.98           O  
ATOM    134  CB  ILE O  20      20.717  53.131  10.063  1.00 98.84           C  
ATOM    135  CG1 ILE O  20      19.805  52.396  11.055  1.00 96.43           C  
ATOM    136  CG2 ILE O  20      22.134  52.537  10.062  1.00 96.99           C  
ATOM    137  CD1 ILE O  20      20.500  51.898  12.296  1.00 96.67           C  
ATOM    138  N   ASN O  21      19.446  55.798   8.684  1.00 99.00           N  
ATOM    139  CA  ASN O  21      18.245  56.380   8.106  1.00 99.00           C  
ATOM    140  C   ASN O  21      17.308  55.281   7.639  1.00 99.00           C  
ATOM    141  O   ASN O  21      17.701  54.414   6.852  1.00 99.00           O  
ATOM    142  CB  ASN O  21      18.615  57.297   6.946  1.00 99.00           C  
ATOM    143  CG  ASN O  21      19.366  58.521   7.406  1.00 98.96           C  
ATOM    144  OD1 ASN O  21      18.862  59.305   8.198  1.00 95.51           O  
ATOM    145  ND2 ASN O  21      20.587  58.682   6.935  1.00 95.06           N  
ATOM    146  N   THR O  22      16.076  55.317   8.128  1.00 99.00           N  
ATOM    147  CA  THR O  22      15.079  54.294   7.856  1.00 99.00           C  
ATOM    148  C   THR O  22      13.790  54.941   7.353  1.00 99.00           C  
ATOM    149  O   THR O  22      13.689  56.162   7.257  1.00 99.00           O  
ATOM    150  CB  THR O  22      14.823  53.431   9.109  1.00 99.00           C  
ATOM    151  OG1 THR O  22      14.474  54.270  10.222  1.00 98.93           O  
ATOM    152  CG2 THR O  22      16.056  52.632   9.489  1.00 98.94           C  
ATOM    153  N   THR O  23      12.810  54.107   7.007  1.00 99.00           N  
ATOM    154  CA  THR O  23      11.509  54.577   6.545  1.00 99.00           C  
ATOM    155  C   THR O  23      10.431  53.828   7.298  1.00 99.00           C  
ATOM    156  O   THR O  23      10.489  52.600   7.399  1.00 99.00           O  
ATOM    157  CB  THR O  23      11.334  54.361   5.032  1.00 99.00           C  
ATOM    158  OG1 THR O  23      12.345  55.079   4.325  1.00 98.91           O  
ATOM    159  CG2 THR O  23       9.962  54.844   4.561  1.00 98.96           C  
ATOM    160  N   TYR O  24       9.438  54.556   7.806  1.00 99.00           N  
ATOM    161  CA  TYR O  24       8.353  53.954   8.572  1.00 99.00           C  
ATOM    162  C   TYR O  24       7.072  53.850   7.762  1.00 99.00           C  
ATOM    163  O   TYR O  24       6.545  54.853   7.265  1.00 98.99           O  
ATOM    164  CB  TYR O  24       8.067  54.748   9.849  1.00 98.99           C  
ATOM    165  CG  TYR O  24       6.906  54.167  10.619  1.00 98.99           C  
ATOM    166  CD1 TYR O  24       7.046  52.977  11.314  1.00 98.95           C  
ATOM    167  CD2 TYR O  24       5.661  54.777  10.618  1.00 98.94           C  
ATOM    168  CE1 TYR O  24       5.980  52.413  12.001  1.00 98.89           C  
ATOM    169  CE2 TYR O  24       4.586  54.220  11.302  1.00 98.89           C  
ATOM    170  CZ  TYR O  24       4.755  53.042  11.992  1.00 98.93           C  
ATOM    171  OH  TYR O  24       3.700  52.484  12.674  1.00 98.81           O  
ATOM    172  N   SER O  25       6.572  52.618   7.668  1.00 98.98           N  
ATOM    173  CA  SER O  25       5.227  52.353   7.177  1.00 98.98           C  
ATOM    174  C   SER O  25       4.845  50.983   7.720  1.00 98.98           C  
ATOM    175  O   SER O  25       5.204  49.955   7.141  1.00 98.95           O  
ATOM    176  CB  SER O  25       5.169  52.372   5.649  1.00 98.96           C  
ATOM    177  OG  SER O  25       3.837  52.194   5.196  1.00 98.42           O  
ATOM    178  N   THR O  26       4.173  50.973   8.858  1.00 98.96           N  
ATOM    179  CA  THR O  26       3.880  49.771   9.647  1.00 98.97           C  
ATOM    180  C   THR O  26       5.138  49.200  10.298  1.00 98.98           C  
ATOM    181  O   THR O  26       5.213  49.081  11.518  1.00 98.95           O  
ATOM    182  CB  THR O  26       3.143  48.691   8.827  1.00 98.94           C  
ATOM    183  OG1 THR O  26       1.951  49.260   8.265  1.00 97.85           O  
ATOM    184  CG2 THR O  26       2.750  47.523   9.723  1.00 97.62           C  
ATOM    185  N   TYR O  27       6.128  48.853   9.492  1.00 98.99           N  
ATOM    186  CA  TYR O  27       7.462  48.486   9.946  1.00 99.00           C  
ATOM    187  C   TYR O  27       8.428  49.624   9.662  1.00 99.00           C  
ATOM    188  O   TYR O  27       8.126  50.552   8.904  1.00 98.99           O  
ATOM    189  CB  TYR O  27       7.960  47.233   9.214  1.00 98.99           C  
ATOM    190  CG  TYR O  27       7.311  45.952   9.655  1.00 98.97           C  
ATOM    191  CD1 TYR O  27       7.820  45.237  10.728  1.00 98.76           C  
ATOM    192  CD2 TYR O  27       6.203  45.446   8.993  1.00 98.60           C  
ATOM    193  CE1 TYR O  27       7.239  44.049  11.140  1.00 98.26           C  
ATOM    194  CE2 TYR O  27       5.609  44.260   9.401  1.00 98.28           C  
ATOM    195  CZ  TYR O  27       6.132  43.567  10.472  1.00 98.62           C  
ATOM    196  OH  TYR O  27       5.554  42.391  10.879  1.00 97.74           O  
ATOM    197  N   TYR O  28       9.620  49.535  10.271  1.00 99.00           N  
ATOM    198  CA  TYR O  28      10.748  50.398   9.936  1.00 99.00           C  
ATOM    199  C   TYR O  28      11.618  49.650   8.941  1.00 99.00           C  
ATOM    200  O   TYR O  28      12.111  48.559   9.239  1.00 99.00           O  
ATOM    201  CB  TYR O  28      11.558  50.752  11.187  1.00 99.00           C  
ATOM    202  CG  TYR O  28      10.766  51.564  12.180  1.00 99.00           C  
ATOM    203  CD1 TYR O  28      10.754  52.950  12.112  1.00 98.96           C  
ATOM    204  CD2 TYR O  28      10.013  50.944  13.166  1.00 98.95           C  
ATOM    205  CE1 TYR O  28      10.016  53.704  13.014  1.00 98.95           C  
ATOM    206  CE2 TYR O  28       9.268  51.688  14.071  1.00 98.96           C  
ATOM    207  CZ  TYR O  28       9.276  53.064  13.990  1.00 98.99           C  
ATOM    208  OH  TYR O  28       8.542  53.808  14.881  1.00 98.97           O  
ATOM    209  N   TYR O  29      11.817  50.230   7.776  1.00 99.00           N  
ATOM    210  CA  TYR O  29      12.588  49.609   6.705  1.00 99.00           C  
ATOM    211  C   TYR O  29      13.957  50.251   6.573  1.00 99.00           C  
ATOM    212  O   TYR O  29      14.120  51.452   6.806  1.00 99.00           O  
ATOM    213  CB  TYR O  29      11.843  49.733   5.371  1.00 99.00           C  
ATOM    214  CG  TYR O  29      10.586  48.903   5.324  1.00 99.00           C  
ATOM    215  CD1 TYR O  29      10.626  47.588   4.888  1.00 98.98           C  
ATOM    216  CD2 TYR O  29       9.366  49.423   5.734  1.00 98.98           C  
ATOM    217  CE1 TYR O  29       9.480  46.805   4.858  1.00 98.97           C  
ATOM    218  CE2 TYR O  29       8.209  48.648   5.712  1.00 98.97           C  
ATOM    219  CZ  TYR O  29       8.275  47.344   5.270  1.00 98.98           C  
ATOM    220  OH  TYR O  29       7.137  46.567   5.241  1.00 98.96           O  
ATOM    221  N   LEU O  30      14.950  49.451   6.152  1.00 99.00           N  
ATOM    222  CA  LEU O  30      16.270  49.987   5.815  1.00 99.00           C  
ATOM    223  C   LEU O  30      16.199  50.620   4.432  1.00 99.00           C  
ATOM    224  O   LEU O  30      16.629  50.049   3.418  1.00 99.00           O  
ATOM    225  CB  LEU O  30      17.352  48.906   5.913  1.00 99.00           C  
ATOM    226  CG  LEU O  30      17.676  48.447   7.338  1.00 98.99           C  
ATOM    227  CD1 LEU O  30      18.769  47.385   7.301  1.00 98.99           C  
ATOM    228  CD2 LEU O  30      18.103  49.602   8.233  1.00 98.98           C  
ATOM    229  N   GLN O  31      15.610  51.804   4.413  1.00 99.00           N  
ATOM    230  CA  GLN O  31      15.416  52.636   3.237  1.00 99.00           C  
ATOM    231  C   GLN O  31      15.764  54.058   3.648  1.00 99.00           C  
ATOM    232  O   GLN O  31      15.056  54.661   4.454  1.00 99.00           O  
ATOM    233  CB  GLN O  31      13.969  52.544   2.747  1.00 99.00           C  
ATOM    234  CG  GLN O  31      13.657  53.469   1.581  1.00 98.99           C  
ATOM    235  CD  GLN O  31      12.214  53.343   1.122  1.00 98.99           C  
ATOM    236  OE1 GLN O  31      11.660  52.238   1.052  1.00 98.27           O  
ATOM    237  NE2 GLN O  31      11.597  54.477   0.819  1.00 98.10           N  
ATOM    238  N   ASP O  32      16.865  54.565   3.114  1.00 99.00           N  
ATOM    239  CA  ASP O  32      17.390  55.899   3.403  1.00 99.00           C  
ATOM    240  C   ASP O  32      16.959  56.834   2.285  1.00 99.00           C  
ATOM    241  O   ASP O  32      17.494  56.768   1.176  1.00 99.00           O  
ATOM    242  CB  ASP O  32      18.917  55.826   3.512  1.00 99.00           C  
ATOM    243  CG  ASP O  32      19.600  57.163   3.691  1.00 99.00           C  
ATOM    244  OD1 ASP O  32      18.914  58.202   3.806  1.00 98.94           O  
ATOM    245  OD2 ASP O  32      20.854  57.170   3.721  1.00 98.95           O  
ATOM    246  N   ASN O  33      16.001  57.697   2.579  1.00 99.00           N  
ATOM    247  CA  ASN O  33      15.468  58.636   1.597  1.00 99.00           C  
ATOM    248  C   ASN O  33      16.273  59.922   1.502  1.00 99.00           C  
ATOM    249  O   ASN O  33      15.935  60.799   0.701  1.00 98.99           O  
ATOM    250  CB  ASN O  33      14.018  58.978   1.937  1.00 98.99           C  
ATOM    251  CG  ASN O  33      13.145  57.751   2.050  1.00 98.97           C  
ATOM    252  OD1 ASN O  33      13.099  56.927   1.138  1.00 97.79           O  
ATOM    253  ND2 ASN O  33      12.469  57.613   3.179  1.00 97.73           N  
ATOM    254  N   THR O  34      17.315  60.062   2.320  1.00 99.00           N  
ATOM    255  CA  THR O  34      18.071  61.310   2.386  1.00 99.00           C  
ATOM    256  C   THR O  34      19.146  61.425   1.313  1.00 99.00           C  
ATOM    257  O   THR O  34      19.726  62.501   1.145  1.00 99.00           O  
ATOM    258  CB  THR O  34      18.728  61.514   3.764  1.00 98.99           C  
ATOM    259  OG1 THR O  34      19.852  60.647   3.928  1.00 98.91           O  
ATOM    260  CG2 THR O  34      17.728  61.298   4.892  1.00 98.94           C  
ATOM    261  N   ARG O  35      19.413  60.344   0.603  1.00 99.00           N  
ATOM    262  CA  ARG O  35      20.486  60.312  -0.382  1.00 99.00           C  
ATOM    263  C   ARG O  35      19.949  59.882  -1.737  1.00 99.00           C  
ATOM    264  O   ARG O  35      19.558  58.733  -1.933  1.00 99.00           O  
ATOM    265  CB  ARG O  35      21.605  59.384   0.095  1.00 99.00           C  
ATOM    266  CG  ARG O  35      22.325  59.915   1.337  1.00 98.97           C  
ATOM    267  CD  ARG O  35      23.312  58.895   1.877  1.00 98.97           C  
ATOM    268  NE  ARG O  35      24.178  59.450   2.916  1.00 98.95           N  
ATOM    269  CZ  ARG O  35      24.034  59.255   4.223  1.00 98.98           C  
ATOM    270  NH1 ARG O  35      23.034  58.522   4.694  1.00 98.81           N  
ATOM    271  NH2 ARG O  35      24.907  59.804   5.061  1.00 98.62           N  
ATOM    272  N   GLY O  36      19.935  60.804  -2.682  1.00 98.98           N  
ATOM    273  CA  GLY O  36      19.497  60.513  -4.032  1.00 98.99           C  
ATOM    274  C   GLY O  36      18.105  59.921  -4.072  1.00 98.99           C  
ATOM    275  O   GLY O  36      17.194  60.370  -3.377  1.00 98.95           O  
ATOM    276  N   ASN O  37      17.949  58.872  -4.893  1.00 98.99           N  
ATOM    277  CA  ASN O  37      16.679  58.172  -4.992  1.00 99.00           C  
ATOM    278  C   ASN O  37      16.584  57.006  -4.027  1.00 99.00           C  
ATOM    279  O   ASN O  37      15.736  56.124  -4.190  1.00 98.99           O  
ATOM    280  CB  ASN O  37      16.418  57.769  -6.441  1.00 98.99           C  
ATOM    281  CG  ASN O  37      16.121  58.981  -7.305  1.00 98.73           C  
ATOM    282  OD1 ASN O  37      15.251  59.783  -6.973  1.00 92.14           O  
ATOM    283  ND2 ASN O  37      16.870  59.153  -8.383  1.00 93.15           N  
ATOM    284  N   GLY O  38      17.447  57.015  -3.019  1.00 99.00           N  
ATOM    285  CA  GLY O  38      17.346  56.099  -1.912  1.00 99.00           C  
ATOM    286  C   GLY O  38      18.468  55.093  -1.830  1.00 99.00           C  
ATOM    287  O   GLY O  38      19.077  54.708  -2.831  1.00 99.00           O  
ATOM    288  N   ILE O  39      18.742  54.677  -0.592  1.00 99.00           N  
ATOM    289  CA  ILE O  39      19.612  53.538  -0.320  1.00 99.00           C  
ATOM    290  C   ILE O  39      18.735  52.484   0.340  1.00 99.00           C  
ATOM    291  O   ILE O  39      18.044  52.771   1.323  1.00 99.00           O  
ATOM    292  CB  ILE O  39      20.809  53.926   0.559  1.00 99.00           C  
ATOM    293  CG1 ILE O  39      21.664  54.974  -0.171  1.00 98.97           C  
ATOM    294  CG2 ILE O  39      21.627  52.687   0.926  1.00 98.99           C  
ATOM    295  CD1 ILE O  39      22.841  55.505   0.637  1.00 98.70           C  
ATOM    296  N   PHE O  40      18.729  51.266  -0.216  1.00 99.00           N  
ATOM    297  CA  PHE O  40      17.818  50.192   0.168  1.00 99.00           C  
ATOM    298  C   PHE O  40      18.626  48.954   0.515  1.00 99.00           C  
ATOM    299  O   PHE O  40      19.453  48.512  -0.286  1.00 99.00           O  
ATOM    300  CB  PHE O  40      16.884  49.843  -0.999  1.00 99.00           C  
ATOM    301  CG  PHE O  40      16.019  50.979  -1.485  1.00 99.00           C  
ATOM    302  CD1 PHE O  40      16.535  51.962  -2.322  1.00 98.96           C  
ATOM    303  CD2 PHE O  40      14.686  51.049  -1.123  1.00 98.97           C  
ATOM    304  CE1 PHE O  40      15.737  53.002  -2.785  1.00 98.97           C  
ATOM    305  CE2 PHE O  40      13.875  52.083  -1.581  1.00 98.97           C  
ATOM    306  CZ  PHE O  40      14.404  53.061  -2.410  1.00 98.97           C  
ATOM    307  N   THR O  41      18.374  48.373   1.679  1.00 99.00           N  
ATOM    308  CA  THR O  41      19.107  47.192   2.117  1.00 99.00           C  
ATOM    309  C   THR O  41      18.138  46.042   2.346  1.00 99.00           C  
ATOM    310  O   THR O  41      17.073  46.219   2.943  1.00 99.00           O  
ATOM    311  CB  THR O  41      19.962  47.517   3.348  1.00 99.00           C  
ATOM    312  OG1 THR O  41      20.848  48.598   3.009  1.00 98.94           O  
ATOM    313  CG2 THR O  41      20.790  46.329   3.798  1.00 98.98           C  
ATOM    314  N   TYR O  42      18.524  44.860   1.847  1.00 99.00           N  
ATOM    315  CA  TYR O  42      17.656  43.694   1.750  1.00 99.00           C  
ATOM    316  C   TYR O  42      18.242  42.512   2.509  1.00 99.00           C  
ATOM    317  O   TYR O  42      19.458  42.384   2.668  1.00 99.00           O  
ATOM    318  CB  TYR O  42      17.477  43.273   0.280  1.00 99.00           C  
ATOM    319  CG  TYR O  42      16.795  44.295  -0.601  1.00 99.00           C  
ATOM    320  CD1 TYR O  42      17.482  45.406  -1.076  1.00 98.98           C  
ATOM    321  CD2 TYR O  42      15.464  44.145  -0.961  1.00 98.97           C  
ATOM    322  CE1 TYR O  42      16.856  46.350  -1.882  1.00 98.98           C  
ATOM    323  CE2 TYR O  42      14.829  45.082  -1.773  1.00 98.98           C  
ATOM    324  CZ  TYR O  42      15.529  46.183  -2.227  1.00 98.99           C  
ATOM    325  OH  TYR O  42      14.905  47.117  -3.021  1.00 98.99           O  
ATOM    326  N   ASP O  43      17.362  41.618   2.936  1.00 99.00           N  
ATOM    327  CA  ASP O  43      17.724  40.362   3.593  1.00 99.00           C  
ATOM    328  C   ASP O  43      17.611  39.225   2.587  1.00 99.00           C  
ATOM    329  O   ASP O  43      16.516  38.921   2.113  1.00 99.00           O  
ATOM    330  CB  ASP O  43      16.772  40.122   4.770  1.00 99.00           C  
ATOM    331  CG  ASP O  43      17.148  38.935   5.638  1.00 98.99           C  
ATOM    332  OD1 ASP O  43      18.187  38.287   5.384  1.00 98.92           O  
ATOM    333  OD2 ASP O  43      16.391  38.658   6.593  1.00 98.92           O  
ATOM    334  N   ALA O  44      18.747  38.597   2.263  1.00 99.00           N  
ATOM    335  CA  ALA O  44      18.735  37.441   1.363  1.00 99.00           C  
ATOM    336  C   ALA O  44      18.483  36.130   2.106  1.00 99.00           C  
ATOM    337  O   ALA O  44      18.339  35.082   1.471  1.00 98.99           O  
ATOM    338  CB  ALA O  44      20.032  37.365   0.561  1.00 99.00           C  
ATOM    339  N   LYS O  45      18.440  36.165   3.440  1.00 98.99           N  
ATOM    340  CA  LYS O  45      17.938  35.054   4.262  1.00 99.00           C  
ATOM    341  C   LYS O  45      18.714  33.750   4.068  1.00 99.00           C  
ATOM    342  O   LYS O  45      18.132  32.658   4.128  1.00 98.98           O  
ATOM    343  CB  LYS O  45      16.445  34.831   4.007  1.00 98.99           C  
ATOM    344  CG  LYS O  45      15.619  36.100   4.162  0.99 98.82           C  
ATOM    345  CD  LYS O  45      14.144  35.873   3.891  0.98 97.98           C  
ATOM    346  CE  LYS O  45      13.382  37.177   4.060  0.96 95.62           C  
ATOM    347  NZ  LYS O  45      11.939  37.033   3.717  0.95 88.42           N  
ATOM    348  N   TYR O  46      20.016  33.858   3.847  1.00 99.00           N  
ATOM    349  CA  TYR O  46      20.922  32.725   3.640  1.00 99.00           C  
ATOM    350  C   TYR O  46      20.714  32.013   2.311  1.00 99.00           C  
ATOM    351  O   TYR O  46      21.307  30.954   2.080  1.00 98.98           O  
ATOM    352  CB  TYR O  46      20.852  31.698   4.782  1.00 98.99           C  
ATOM    353  CG  TYR O  46      21.083  32.245   6.173  1.00 98.98           C  
ATOM    354  CD1 TYR O  46      22.121  33.130   6.444  1.00 98.93           C  
ATOM    355  CD2 TYR O  46      20.278  31.838   7.231  1.00 98.92           C  
ATOM    356  CE1 TYR O  46      22.352  33.598   7.732  1.00 98.87           C  
ATOM    357  CE2 TYR O  46      20.505  32.297   8.523  1.00 98.87           C  
ATOM    358  CZ  TYR O  46      21.541  33.175   8.765  1.00 98.90           C  
ATOM    359  OH  TYR O  46      21.768  33.627  10.044  1.00 98.64           O  
ATOM    360  N   ARG O  47      19.894  32.590   1.436  1.00 98.98           N  
ATOM    361  CA  ARG O  47      19.691  32.016   0.116  1.00 98.99           C  
ATOM    362  C   ARG O  47      20.401  32.848  -0.943  1.00 98.99           C  
ATOM    363  O   ARG O  47      21.097  33.816  -0.621  1.00 98.97           O  
ATOM    364  CB  ARG O  47      18.195  31.840  -0.146  1.00 98.97           C  
ATOM    365  CG  ARG O  47      17.592  30.903   0.908  0.97 97.75           C  
ATOM    366  CD  ARG O  47      16.182  30.468   0.622  0.95 96.56           C  
ATOM    367  NE  ARG O  47      16.048  29.683  -0.596  0.93 92.81           N  
ATOM    368  CZ  ARG O  47      15.990  28.349  -0.664  0.92 87.38           C  
ATOM    369  NH1 ARG O  47      16.099  27.614   0.433  0.93 83.25           N  
ATOM    370  NH2 ARG O  47      15.828  27.754  -1.837  0.93 84.51           N  
ATOM    371  N   THR O  48      20.277  32.453  -2.202  1.00 98.99           N  
ATOM    372  CA  THR O  48      20.970  33.125  -3.299  1.00 98.99           C  
ATOM    373  C   THR O  48      20.027  33.827  -4.269  1.00 98.99           C  
ATOM    374  O   THR O  48      20.478  34.393  -5.267  1.00 98.96           O  
ATOM    375  CB  THR O  48      21.886  32.152  -4.058  1.00 98.98           C  
ATOM    376  OG1 THR O  48      21.111  31.051  -4.539  1.00 98.81           O  
ATOM    377  CG2 THR O  48      22.988  31.625  -3.147  1.00 98.84           C  
ATOM    378  N   THR O  49      18.729  33.833  -3.966  1.00 98.98           N  
ATOM    379  CA  THR O  49      17.766  34.615  -4.727  1.00 98.97           C  
ATOM    380  C   THR O  49      17.916  36.084  -4.358  1.00 98.96           C  
ATOM    381  O   THR O  49      17.937  36.428  -3.171  1.00 98.85           O  
ATOM    382  CB  THR O  49      16.342  34.143  -4.419  1.00 98.89           C  
ATOM    383  OG1 THR O  49      16.214  32.760  -4.788  1.00 96.70           O  
ATOM    384  CG2 THR O  49      15.319  34.967  -5.188  1.00 96.62           C  
ATOM    385  N   LEU O  50      18.011  36.958  -5.361  1.00 98.99           N  
ATOM    386  CA  LEU O  50      18.240  38.380  -5.119  1.00 99.00           C  
ATOM    387  C   LEU O  50      17.100  39.227  -5.673  1.00 98.99           C  
ATOM    388  O   LEU O  50      16.530  38.893  -6.709  1.00 98.98           O  
ATOM    389  CB  LEU O  50      19.566  38.812  -5.753  1.00 98.99           C  
ATOM    390  CG  LEU O  50      20.811  38.203  -5.108  1.00 98.98           C  
ATOM    391  CD1 LEU O  50      22.043  38.488  -5.960  1.00 98.98           C  
ATOM    392  CD2 LEU O  50      20.999  38.728  -3.688  1.00 98.97           C  
ATOM    393  N   PRO O  51      16.785  40.358  -5.005  1.00 98.99           N  
ATOM    394  CA  PRO O  51      17.510  40.886  -3.847  1.00 98.99           C  
ATOM    395  C   PRO O  51      17.102  40.300  -2.500  1.00 99.00           C  
ATOM    396  O   PRO O  51      17.781  40.554  -1.504  1.00 98.97           O  
ATOM    397  CB  PRO O  51      17.176  42.379  -3.881  1.00 98.98           C  
ATOM    398  CG  PRO O  51      15.784  42.417  -4.427  1.00 98.74           C  
ATOM    399  CD  PRO O  51      15.750  41.315  -5.476  1.00 98.98           C  
ATOM    400  N   GLY O  52      16.040  39.524  -2.440  1.00 99.00           N  
ATOM    401  CA  GLY O  52      15.477  39.152  -1.160  1.00 99.00           C  
ATOM    402  C   GLY O  52      14.422  40.162  -0.742  1.00 99.00           C  
ATOM    403  O   GLY O  52      13.815  40.829  -1.580  1.00 98.99           O  
ATOM    404  N   SER O  53      14.194  40.286   0.563  1.00 99.00           N  
ATOM    405  CA  SER O  53      13.142  41.142   1.103  1.00 99.00           C  
ATOM    406  C   SER O  53      13.720  42.446   1.637  1.00 99.00           C  
ATOM    407  O   SER O  53      14.708  42.424   2.374  1.00 99.00           O  
ATOM    408  CB  SER O  53      12.435  40.425   2.252  1.00 98.99           C  
ATOM    409  OG  SER O  53      11.877  39.198   1.824  1.00 96.00           O  
ATOM    410  N   LEU O  54      13.095  43.575   1.308  1.00 99.00           N  
ATOM    411  CA  LEU O  54      13.519  44.850   1.890  1.00 99.00           C  
ATOM    412  C   LEU O  54      13.492  44.709   3.409  1.00 99.00           C  
ATOM    413  O   LEU O  54      12.502  44.238   3.975  1.00 99.00           O  
ATOM    414  CB  LEU O  54      12.607  45.990   1.433  1.00 99.00           C  
ATOM    415  CG  LEU O  54      13.021  47.395   1.882  1.00 98.98           C  
ATOM    416  CD1 LEU O  54      14.354  47.808   1.265  1.00 98.99           C  
ATOM    417  CD2 LEU O  54      11.930  48.402   1.525  1.00 98.98           C  
ATOM    418  N   TRP O  55      14.590  45.089   4.060  1.00 99.00           N  
ATOM    419  CA  TRP O  55      14.767  44.780   5.477  1.00 99.00           C  
ATOM    420  C   TRP O  55      13.731  45.495   6.324  1.00 99.00           C  
ATOM    421  O   TRP O  55      13.688  46.728   6.342  1.00 99.00           O  
ATOM    422  CB  TRP O  55      16.176  45.180   5.922  1.00 99.00           C  
ATOM    423  CG  TRP O  55      16.550  44.604   7.256  1.00 99.00           C  
ATOM    424  CD1 TRP O  55      16.082  44.984   8.484  1.00 99.00           C  
ATOM    425  CD2 TRP O  55      17.454  43.523   7.484  1.00 99.00           C  
ATOM    426  NE1 TRP O  55      16.644  44.201   9.464  1.00 98.99           N  
ATOM    427  CE2 TRP O  55      17.496  43.298   8.878  1.00 99.00           C  
ATOM    428  CE3 TRP O  55      18.239  42.726   6.639  1.00 98.97           C  
ATOM    429  CZ2 TRP O  55      18.290  42.299   9.445  1.00 98.99           C  
ATOM    430  CZ3 TRP O  55      19.033  41.734   7.209  1.00 98.99           C  
ATOM    431  CH2 TRP O  55      19.050  41.531   8.597  1.00 98.99           C  
ATOM    432  N   ALA O  56      12.928  44.716   7.049  1.00 99.00           N  
ATOM    433  CA  ALA O  56      11.848  45.234   7.878  1.00 99.00           C  
ATOM    434  C   ALA O  56      12.130  44.962   9.346  1.00 99.00           C  
ATOM    435  O   ALA O  56      12.550  43.862   9.712  1.00 99.00           O  
ATOM    436  CB  ALA O  56      10.520  44.595   7.477  1.00 98.99           C  
ATOM    437  N   ASP O  57      11.873  45.960  10.190  1.00 99.00           N  
ATOM    438  CA  ASP O  57      12.143  45.855  11.619  1.00 99.00           C  
ATOM    439  C   ASP O  57      10.996  46.484  12.400  1.00 99.00           C  
ATOM    440  O   ASP O  57      10.502  47.546  12.040  1.00 99.00           O  
ATOM    441  CB  ASP O  57      13.463  46.554  11.948  1.00 99.00           C  
ATOM    442  CG  ASP O  57      13.872  46.355  13.385  1.00 98.97           C  
ATOM    443  OD1 ASP O  57      14.534  45.335  13.669  1.00 98.66           O  
ATOM    444  OD2 ASP O  57      13.516  47.196  14.239  1.00 98.65           O  
ATOM    445  N   ALA O  58      10.594  45.847  13.494  1.00 99.00           N  
ATOM    446  CA  ALA O  58       9.400  46.287  14.213  1.00 99.00           C  
ATOM    447  C   ALA O  58       9.585  47.571  15.016  1.00 99.00           C  
ATOM    448  O   ALA O  58       8.627  48.331  15.184  1.00 99.00           O  
ATOM    449  CB  ALA O  58       8.915  45.171  15.138  1.00 98.99           C  
ATOM    450  N   ASP O  59      10.798  47.826  15.542  1.00 99.00           N  
ATOM    451  CA  ASP O  59      10.974  48.893  16.530  1.00 99.00           C  
ATOM    452  C   ASP O  59      12.061  49.920  16.214  1.00 99.00           C  
ATOM    453  O   ASP O  59      12.325  50.802  17.035  1.00 98.99           O  
ATOM    454  CB  ASP O  59      11.184  48.301  17.931  1.00 99.00           C  
ATOM    455  CG  ASP O  59      12.475  47.523  18.083  1.00 98.98           C  
ATOM    456  OD1 ASP O  59      13.271  47.445  17.125  1.00 98.96           O  
ATOM    457  OD2 ASP O  59      12.697  46.968  19.181  1.00 98.91           O  
ATOM    458  N   ASN O  60      12.693  49.830  15.028  1.00 99.00           N  
ATOM    459  CA  ASN O  60      13.710  50.797  14.609  1.00 99.00           C  
ATOM    460  C   ASN O  60      15.001  50.713  15.419  1.00 99.00           C  
ATOM    461  O   ASN O  60      15.817  51.641  15.389  1.00 99.00           O  
ATOM    462  CB  ASN O  60      13.150  52.227  14.628  1.00 99.00           C  
ATOM    463  CG  ASN O  60      13.719  53.125  13.546  1.00 99.00           C  
ATOM    464  OD1 ASN O  60      14.215  52.656  12.517  1.00 98.49           O  
ATOM    465  ND2 ASN O  60      13.624  54.434  13.759  1.00 98.36           N  
ATOM    466  N   GLN O  61      15.186  49.600  16.136  1.00 99.00           N  
ATOM    467  CA  GLN O  61      16.413  49.310  16.867  1.00 99.00           C  
ATOM    468  C   GLN O  61      17.047  48.066  16.259  1.00 99.00           C  
ATOM    469  O   GLN O  61      16.390  47.032  16.118  1.00 99.00           O  
ATOM    470  CB  GLN O  61      16.119  49.079  18.346  1.00 98.99           C  
ATOM    471  CG  GLN O  61      15.491  50.280  19.039  1.00 98.41           C  
ATOM    472  CD  GLN O  61      15.298  50.038  20.518  1.00 97.47           C  
ATOM    473  OE1 GLN O  61      16.241  49.745  21.248  1.00 92.84           O  
ATOM    474  NE2 GLN O  61      14.068  50.160  20.979  1.00 89.96           N  
ATOM    475  N   PHE O  62      18.326  48.163  15.933  1.00 99.00           N  
ATOM    476  CA  PHE O  62      18.991  47.120  15.145  1.00 99.00           C  
ATOM    477  C   PHE O  62      20.205  46.593  15.904  1.00 99.00           C  
ATOM    478  O   PHE O  62      21.350  46.714  15.454  1.00 99.00           O  
ATOM    479  CB  PHE O  62      19.379  47.678  13.767  1.00 99.00           C  
ATOM    480  CG  PHE O  62      18.211  48.151  12.937  1.00 99.00           C  
ATOM    481  CD1 PHE O  62      17.635  49.394  13.166  1.00 98.99           C  
ATOM    482  CD2 PHE O  62      17.690  47.350  11.934  1.00 98.99           C  
ATOM    483  CE1 PHE O  62      16.560  49.835  12.400  1.00 98.99           C  
ATOM    484  CE2 PHE O  62      16.615  47.784  11.159  1.00 98.99           C  
ATOM    485  CZ  PHE O  62      16.051  49.025  11.396  1.00 99.00           C  
ATOM    486  N   PHE O  63      19.946  46.000  17.070  1.00 99.00           N  
ATOM    487  CA  PHE O  63      21.007  45.517  17.953  1.00 99.00           C  
ATOM    488  C   PHE O  63      21.142  43.997  17.977  1.00 98.99           C  
ATOM    489  O   PHE O  63      21.991  43.469  18.702  1.00 98.95           O  
ATOM    490  CB  PHE O  63      20.789  46.041  19.375  1.00 99.00           C  
ATOM    491  CG  PHE O  63      20.980  47.527  19.506  1.00 98.99           C  
ATOM    492  CD1 PHE O  63      22.250  48.066  19.638  1.00 98.97           C  
ATOM    493  CD2 PHE O  63      19.890  48.382  19.489  1.00 98.97           C  
ATOM    494  CE1 PHE O  63      22.435  49.438  19.758  1.00 98.95           C  
ATOM    495  CE2 PHE O  63      20.063  49.756  19.607  1.00 98.96           C  
ATOM    496  CZ  PHE O  63      21.339  50.282  19.741  1.00 98.98           C  
ATOM    497  N   ALA O  64      20.328  43.287  17.210  1.00 99.00           N  
ATOM    498  CA  ALA O  64      20.464  41.835  17.144  1.00 99.00           C  
ATOM    499  C   ALA O  64      21.688  41.455  16.320  1.00 99.00           C  
ATOM    500  O   ALA O  64      22.084  42.173  15.397  1.00 98.99           O  
ATOM    501  CB  ALA O  64      19.207  41.204  16.545  1.00 98.99           C  
ATOM    502  N   SER O  65      22.284  40.315  16.626  1.00 98.99           N  
ATOM    503  CA  SER O  65      23.430  39.850  15.844  1.00 98.99           C  
ATOM    504  C   SER O  65      23.072  39.718  14.369  1.00 98.99           C  
ATOM    505  O   SER O  65      23.877  40.056  13.498  1.00 98.98           O  
ATOM    506  CB  SER O  65      23.942  38.515  16.393  1.00 98.91           C  
ATOM    507  OG  SER O  65      24.426  38.684  17.715  1.00 91.75           O  
ATOM    508  N   TYR O  66      21.857  39.236  14.088  1.00 99.00           N  
ATOM    509  CA  TYR O  66      21.409  39.089  12.704  1.00 99.00           C  
ATOM    510  C   TYR O  66      21.313  40.431  11.984  1.00 99.00           C  
ATOM    511  O   TYR O  66      21.455  40.495  10.758  1.00 99.00           O  
ATOM    512  CB  TYR O  66      20.062  38.360  12.662  1.00 99.00           C  
ATOM    513  CG  TYR O  66      19.633  37.887  11.284  1.00 99.00           C  
ATOM    514  CD1 TYR O  66      20.153  36.723  10.732  1.00 98.99           C  
ATOM    515  CD2 TYR O  66      18.702  38.600  10.541  1.00 98.99           C  
ATOM    516  CE1 TYR O  66      19.759  36.280   9.468  1.00 98.99           C  
ATOM    517  CE2 TYR O  66      18.300  38.167   9.272  1.00 98.99           C  
ATOM    518  CZ  TYR O  66      18.835  37.010   8.744  1.00 98.99           C  
ATOM    519  OH  TYR O  66      18.449  36.576   7.493  1.00 98.98           O  
ATOM    520  N   ASP O  67      21.087  41.519  12.731  1.00 99.00           N  
ATOM    521  CA  ASP O  67      20.958  42.851  12.141  1.00 99.00           C  
ATOM    522  C   ASP O  67      22.289  43.441  11.681  1.00 99.00           C  
ATOM    523  O   ASP O  67      22.315  44.303  10.799  1.00 99.00           O  
ATOM    524  CB  ASP O  67      20.369  43.846  13.150  1.00 99.00           C  
ATOM    525  CG  ASP O  67      18.983  43.494  13.658  1.00 98.99           C  
ATOM    526  OD1 ASP O  67      18.249  42.736  12.989  1.00 98.88           O  
ATOM    527  OD2 ASP O  67      18.631  44.006  14.749  1.00 98.89           O  
ATOM    528  N   ALA O  68      23.391  43.040  12.305  1.00 99.00           N  
ATOM    529  CA  ALA O  68      24.650  43.772  12.173  1.00 99.00           C  
ATOM    530  C   ALA O  68      25.157  43.927  10.734  1.00 99.00           C  
ATOM    531  O   ALA O  68      25.580  45.029  10.356  1.00 99.00           O  
ATOM    532  CB  ALA O  68      25.717  43.151  13.080  1.00 99.00           C  
ATOM    533  N   PRO O  69      25.122  42.874   9.905  1.00 99.00           N  
ATOM    534  CA  PRO O  69      25.578  43.068   8.523  1.00 99.00           C  
ATOM    535  C   PRO O  69      24.711  44.052   7.744  1.00 99.00           C  
ATOM    536  O   PRO O  69      25.217  44.778   6.883  1.00 99.00           O  
ATOM    537  CB  PRO O  69      25.517  41.656   7.922  1.00 99.00           C  
ATOM    538  CG  PRO O  69      25.630  40.741   9.118  1.00 98.87           C  
ATOM    539  CD  PRO O  69      24.865  41.455  10.198  1.00 99.00           C  
ATOM    540  N   ALA O  70      23.413  44.084   8.038  1.00 99.00           N  
ATOM    541  CA  ALA O  70      22.513  45.021   7.373  1.00 99.00           C  
ATOM    542  C   ALA O  70      22.783  46.458   7.808  1.00 99.00           C  
ATOM    543  O   ALA O  70      22.791  47.372   6.976  1.00 99.00           O  
ATOM    544  CB  ALA O  70      21.058  44.636   7.646  1.00 99.00           C  
ATOM    545  N   VAL O  71      23.007  46.663   9.103  1.00 99.00           N  
ATOM    546  CA  VAL O  71      23.358  47.988   9.610  1.00 99.00           C  
ATOM    547  C   VAL O  71      24.567  48.538   8.857  1.00 99.00           C  
ATOM    548  O   VAL O  71      24.560  49.679   8.385  1.00 99.00           O  
ATOM    549  CB  VAL O  71      23.635  47.936  11.128  1.00 99.00           C  
ATOM    550  CG1 VAL O  71      24.282  49.229  11.629  1.00 98.97           C  
ATOM    551  CG2 VAL O  71      22.341  47.656  11.895  1.00 98.99           C  
ATOM    552  N   ASP O  72      25.610  47.725   8.722  1.00 99.00           N  
ATOM    553  CA  ASP O  72      26.830  48.221   8.093  1.00 99.00           C  
ATOM    554  C   ASP O  72      26.714  48.374   6.585  1.00 99.00           C  
ATOM    555  O   ASP O  72      27.231  49.346   6.029  1.00 99.00           O  
ATOM    556  CB  ASP O  72      28.017  47.335   8.463  1.00 99.00           C  
ATOM    557  CG  ASP O  72      28.603  47.674   9.823  1.00 99.00           C  
ATOM    558  OD1 ASP O  72      28.333  48.784  10.355  1.00 98.93           O  
ATOM    559  OD2 ASP O  72      29.357  46.834  10.356  1.00 98.95           O  
ATOM    560  N   ALA O  73      26.043  47.438   5.901  1.00 99.00           N  
ATOM    561  CA  ALA O  73      25.852  47.610   4.462  1.00 99.00           C  
ATOM    562  C   ALA O  73      25.116  48.916   4.186  1.00 99.00           C  
ATOM    563  O   ALA O  73      25.467  49.666   3.268  1.00 99.00           O  
ATOM    564  CB  ALA O  73      25.080  46.428   3.874  1.00 99.00           C  
ATOM    565  N   HIS O  74      24.100  49.193   4.994  1.00 99.00           N  
ATOM    566  CA  HIS O  74      23.274  50.384   4.833  1.00 99.00           C  
ATOM    567  C   HIS O  74      24.058  51.656   5.142  1.00 99.00           C  
ATOM    568  O   HIS O  74      24.087  52.607   4.352  1.00 99.00           O  
ATOM    569  CB  HIS O  74      22.056  50.251   5.755  1.00 99.00           C  
ATOM    570  CG  HIS O  74      20.919  51.150   5.421  1.00 99.00           C  
ATOM    571  ND1 HIS O  74      20.197  51.035   4.253  1.00 98.07           N  
ATOM    572  CD2 HIS O  74      20.343  52.148   6.123  1.00 97.35           C  
ATOM    573  CE1 HIS O  74      19.226  51.926   4.255  1.00 97.27           C  
ATOM    574  NE2 HIS O  74      19.290  52.616   5.379  1.00 98.23           N  
ATOM    575  N   TYR O  75      24.701  51.665   6.298  1.00 99.00           N  
ATOM    576  CA  TYR O  75      25.443  52.840   6.740  1.00 99.00           C  
ATOM    577  C   TYR O  75      26.628  53.151   5.817  1.00 99.00           C  
ATOM    578  O   TYR O  75      26.833  54.303   5.418  1.00 99.00           O  
ATOM    579  CB  TYR O  75      25.910  52.631   8.182  1.00 99.00           C  
ATOM    580  CG  TYR O  75      26.579  53.835   8.788  1.00 98.99           C  
ATOM    581  CD1 TYR O  75      27.942  54.042   8.642  1.00 98.96           C  
ATOM    582  CD2 TYR O  75      25.845  54.770   9.501  1.00 98.96           C  
ATOM    583  CE1 TYR O  75      28.560  55.153   9.191  1.00 98.94           C  
ATOM    584  CE2 TYR O  75      26.452  55.889  10.054  1.00 98.95           C  
ATOM    585  CZ  TYR O  75      27.809  56.072   9.893  1.00 98.95           C  
ATOM    586  OH  TYR O  75      28.419  57.174  10.436  1.00 98.90           O  
ATOM    587  N   TYR O  76      27.416  52.135   5.471  1.00 99.00           N  
ATOM    588  CA  TYR O  76      28.605  52.381   4.656  1.00 99.00           C  
ATOM    589  C   TYR O  76      28.264  52.697   3.205  1.00 99.00           C  
ATOM    590  O   TYR O  76      29.032  53.391   2.535  1.00 99.00           O  
ATOM    591  CB  TYR O  76      29.601  51.217   4.755  1.00 99.00           C  
ATOM    592  CG  TYR O  76      30.230  51.047   6.123  1.00 99.00           C  
ATOM    593  CD1 TYR O  76      30.581  52.144   6.902  1.00 98.99           C  
ATOM    594  CD2 TYR O  76      30.484  49.785   6.629  1.00 98.98           C  
ATOM    595  CE1 TYR O  76      31.158  51.985   8.160  1.00 98.98           C  
ATOM    596  CE2 TYR O  76      31.065  49.609   7.886  1.00 98.98           C  
ATOM    597  CZ  TYR O  76      31.391  50.716   8.643  1.00 98.99           C  
ATOM    598  OH  TYR O  76      31.957  50.549   9.886  1.00 98.97           O  
ATOM    599  N   ALA O  77      27.123  52.219   2.705  1.00 99.00           N  
ATOM    600  CA  ALA O  77      26.660  52.698   1.406  1.00 99.00           C  
ATOM    601  C   ALA O  77      26.398  54.202   1.459  1.00 99.00           C  
ATOM    602  O   ALA O  77      26.713  54.932   0.517  1.00 99.00           O  
ATOM    603  CB  ALA O  77      25.408  51.944   0.961  1.00 99.00           C  
ATOM    604  N   GLY O  78      25.840  54.673   2.572  1.00 99.00           N  
ATOM    605  CA  GLY O  78      25.630  56.102   2.752  1.00 99.00           C  
ATOM    606  C   GLY O  78      26.927  56.888   2.792  1.00 99.00           C  
ATOM    607  O   GLY O  78      27.043  57.948   2.170  1.00 99.00           O  
ATOM    608  N   VAL O  79      27.925  56.385   3.524  1.00 98.99           N  
ATOM    609  CA  VAL O  79      29.229  57.053   3.560  1.00 98.99           C  
ATOM    610  C   VAL O  79      29.835  57.130   2.161  1.00 98.99           C  
ATOM    611  O   VAL O  79      30.394  58.161   1.764  1.00 99.00           O  
ATOM    612  CB  VAL O  79      30.198  56.349   4.527  1.00 98.99           C  
ATOM    613  CG1 VAL O  79      31.569  57.029   4.503  1.00 98.92           C  
ATOM    614  CG2 VAL O  79      29.645  56.344   5.947  1.00 98.96           C  
ATOM    615  N   THR O  80      29.716  56.039   1.410  1.00 98.99           N  
ATOM    616  CA  THR O  80      30.281  55.999   0.063  1.00 98.99           C  
ATOM    617  C   THR O  80      29.550  56.968  -0.864  1.00 98.99           C  
ATOM    618  O   THR O  80      30.181  57.682  -1.654  1.00 99.00           O  
ATOM    619  CB  THR O  80      30.265  54.563  -0.482  1.00 98.99           C  
ATOM    620  OG1 THR O  80      30.960  53.698   0.434  1.00 98.93           O  
ATOM    621  CG2 THR O  80      30.949  54.481  -1.833  1.00 98.97           C  
ATOM    622  N   TYR O  81      28.212  57.009  -0.760  1.00 99.00           N  
ATOM    623  CA  TYR O  81      27.437  58.015  -1.495  1.00 99.00           C  
ATOM    624  C   TYR O  81      27.948  59.422  -1.171  1.00 99.00           C  
ATOM    625  O   TYR O  81      28.179  60.240  -2.073  1.00 99.00           O  
ATOM    626  CB  TYR O  81      25.940  57.890  -1.157  1.00 99.00           C  
ATOM    627  CG  TYR O  81      25.085  58.942  -1.842  1.00 99.00           C  
ATOM    628  CD1 TYR O  81      24.975  60.221  -1.314  1.00 98.97           C  
ATOM    629  CD2 TYR O  81      24.424  58.662  -3.029  1.00 98.96           C  
ATOM    630  CE1 TYR O  81      24.229  61.203  -1.957  1.00 98.97           C  
ATOM    631  CE2 TYR O  81      23.668  59.637  -3.680  1.00 98.98           C  
ATOM    632  CZ  TYR O  81      23.582  60.906  -3.139  1.00 99.00           C  
ATOM    633  OH  TYR O  81      22.856  61.880  -3.780  1.00 98.99           O  
ATOM    634  N   ASP O  82      28.125  59.709   0.116  1.00 99.00           N  
ATOM    635  CA  ASP O  82      28.570  61.036   0.538  1.00 99.00           C  
ATOM    636  C   ASP O  82      29.954  61.364  -0.007  1.00 99.00           C  
ATOM    637  O   ASP O  82      30.212  62.500  -0.415  1.00 99.00           O  
ATOM    638  CB  ASP O  82      28.599  61.136   2.064  1.00 99.00           C  
ATOM    639  CG  ASP O  82      27.229  61.128   2.712  1.00 98.99           C  
ATOM    640  OD1 ASP O  82      26.198  61.227   2.006  1.00 98.88           O  
ATOM    641  OD2 ASP O  82      27.189  61.029   3.957  1.00 98.90           O  
ATOM    642  N   TYR O  83      30.854  60.388  -0.009  1.00 99.00           N  
ATOM    643  CA  TYR O  83      32.186  60.608  -0.568  1.00 99.00           C  
ATOM    644  C   TYR O  83      32.096  61.034  -2.035  1.00 99.00           C  
ATOM    645  O   TYR O  83      32.672  62.049  -2.438  1.00 99.00           O  
ATOM    646  CB  TYR O  83      33.048  59.342  -0.426  1.00 99.00           C  
ATOM    647  CG  TYR O  83      34.347  59.437  -1.196  1.00 99.00           C  
ATOM    648  CD1 TYR O  83      35.443  60.106  -0.673  1.00 98.99           C  
ATOM    649  CD2 TYR O  83      34.457  58.892  -2.471  1.00 98.99           C  
ATOM    650  CE1 TYR O  83      36.623  60.226  -1.395  1.00 98.99           C  
ATOM    651  CE2 TYR O  83      35.634  59.008  -3.202  1.00 98.99           C  
ATOM    652  CZ  TYR O  83      36.712  59.676  -2.658  1.00 99.00           C  
ATOM    653  OH  TYR O  83      37.876  59.797  -3.380  1.00 99.00           O  
ATOM    654  N   TYR O  84      31.378  60.260  -2.840  1.00 99.00           N  
ATOM    655  CA  TYR O  84      31.310  60.587  -4.267  1.00 99.00           C  
ATOM    656  C   TYR O  84      30.627  61.929  -4.508  1.00 99.00           C  
ATOM    657  O   TYR O  84      31.062  62.706  -5.363  1.00 99.00           O  
ATOM    658  CB  TYR O  84      30.633  59.451  -5.049  1.00 99.00           C  
ATOM    659  CG  TYR O  84      31.604  58.345  -5.397  1.00 99.00           C  
ATOM    660  CD1 TYR O  84      32.580  58.548  -6.365  1.00 98.99           C  
ATOM    661  CD2 TYR O  84      31.565  57.112  -4.760  1.00 98.99           C  
ATOM    662  CE1 TYR O  84      33.493  57.553  -6.695  1.00 98.99           C  
ATOM    663  CE2 TYR O  84      32.472  56.103  -5.082  1.00 98.99           C  
ATOM    664  CZ  TYR O  84      33.433  56.332  -6.050  1.00 99.00           C  
ATOM    665  OH  TYR O  84      34.333  55.349  -6.373  1.00 98.99           O  
ATOM    666  N   LYS O  85      29.566  62.220  -3.750  1.00 99.00           N  
ATOM    667  CA  LYS O  85      28.881  63.508  -3.909  1.00 99.00           C  
ATOM    668  C   LYS O  85      29.744  64.680  -3.449  1.00 99.00           C  
ATOM    669  O   LYS O  85      29.921  65.657  -4.184  1.00 99.00           O  
ATOM    670  CB  LYS O  85      27.557  63.500  -3.140  1.00 99.00           C  
ATOM    671  CG  LYS O  85      26.786  64.818  -3.241  1.00 98.94           C  
ATOM    672  CD  LYS O  85      25.369  64.672  -2.679  1.00 98.75           C  
ATOM    673  CE  LYS O  85      24.575  65.963  -2.822  0.99 97.94           C  
ATOM    674  NZ  LYS O  85      25.000  66.968  -1.812  0.99 95.20           N  
ATOM    675  N   ASN O  86      30.272  64.591  -2.252  1.00 99.00           N  
ATOM    676  CA  ASN O  86      30.963  65.722  -1.648  1.00 99.00           C  
ATOM    677  C   ASN O  86      32.341  65.958  -2.236  1.00 99.00           C  
ATOM    678  O   ASN O  86      32.775  67.106  -2.360  1.00 99.00           O  
ATOM    679  CB  ASN O  86      31.069  65.520  -0.135  1.00 99.00           C  
ATOM    680  CG  ASN O  86      29.721  65.542   0.556  1.00 98.97           C  
ATOM    681  OD1 ASN O  86      28.760  66.124   0.047  1.00 96.44           O  
ATOM    682  ND2 ASN O  86      29.644  64.923   1.728  1.00 97.04           N  
ATOM    683  N   VAL O  87      33.031  64.890  -2.594  1.00 99.00           N  
ATOM    684  CA  VAL O  87      34.409  65.009  -3.072  1.00 99.00           C  
ATOM    685  C   VAL O  87      34.479  65.142  -4.589  1.00 99.00           C  
ATOM    686  O   VAL O  87      35.302  65.899  -5.109  1.00 99.00           O  
ATOM    687  CB  VAL O  87      35.263  63.825  -2.575  1.00 99.00           C  
ATOM    688  CG1 VAL O  87      36.696  63.936  -3.087  1.00 98.97           C  
ATOM    689  CG2 VAL O  87      35.237  63.765  -1.051  1.00 98.98           C  
ATOM    690  N   HIS O  88      33.605  64.424  -5.306  1.00 99.00           N  
ATOM    691  CA  HIS O  88      33.694  64.367  -6.764  1.00 99.00           C  
ATOM    692  C   HIS O  88      32.483  64.941  -7.497  1.00 99.00           C  
ATOM    693  O   HIS O  88      32.440  64.903  -8.729  1.00 99.00           O  
ATOM    694  CB  HIS O  88      33.955  62.924  -7.215  1.00 99.00           C  
ATOM    695  CG  HIS O  88      35.241  62.371  -6.682  1.00 99.00           C  
ATOM    696  ND1 HIS O  88      36.470  62.884  -7.027  1.00 98.55           N  
ATOM    697  CD2 HIS O  88      35.486  61.367  -5.805  1.00 98.41           C  
ATOM    698  CE1 HIS O  88      37.417  62.221  -6.384  1.00 98.57           C  
ATOM    699  NE2 HIS O  88      36.849  61.291  -5.638  1.00 98.84           N  
ATOM    700  N   ASN O  89      31.510  65.469  -6.762  1.00 99.00           N  
ATOM    701  CA  ASN O  89      30.282  66.003  -7.346  1.00 99.00           C  
ATOM    702  C   ASN O  89      29.561  64.968  -8.202  1.00 99.00           C  
ATOM    703  O   ASN O  89      28.973  65.291  -9.238  1.00 98.99           O  
ATOM    704  CB  ASN O  89      30.549  67.285  -8.145  1.00 98.99           C  
ATOM    705  CG  ASN O  89      29.291  68.082  -8.412  1.00 95.67           C  
ATOM    706  OD1 ASN O  89      28.374  68.106  -7.591  1.00 86.11           O  
ATOM    707  ND2 ASN O  89      29.233  68.745  -9.559  1.00 85.55           N  
ATOM    708  N   ARG O  90      29.616  63.714  -7.765  1.00 99.00           N  
ATOM    709  CA  ARG O  90      28.946  62.627  -8.464  1.00 99.00           C  
ATOM    710  C   ARG O  90      27.754  62.166  -7.647  1.00 99.00           C  
ATOM    711  O   ARG O  90      27.887  61.869  -6.463  1.00 99.00           O  
ATOM    712  CB  ARG O  90      29.902  61.455  -8.702  1.00 99.00           C  
ATOM    713  CG  ARG O  90      29.260  60.368  -9.553  1.00 98.99           C  
ATOM    714  CD  ARG O  90      30.149  59.131  -9.747  1.00 98.99           C  
ATOM    715  NE  ARG O  90      29.504  58.276 -10.740  1.00 98.98           N  
ATOM    716  CZ  ARG O  90      29.600  58.466 -12.054  1.00 98.99           C  
ATOM    717  NH1 ARG O  90      30.374  59.427 -12.560  1.00 98.90           N  
ATOM    718  NH2 ARG O  90      28.903  57.694 -12.874  1.00 98.83           N  
ATOM    719  N   LEU O  91      26.591  62.073  -8.286  1.00 99.00           N  
ATOM    720  CA  LEU O  91      25.350  61.684  -7.639  1.00 99.00           C  
ATOM    721  C   LEU O  91      25.067  60.208  -7.899  1.00 99.00           C  
ATOM    722  O   LEU O  91      24.568  59.827  -8.968  1.00 98.99           O  
ATOM    723  CB  LEU O  91      24.202  62.556  -8.141  1.00 99.00           C  
ATOM    724  CG  LEU O  91      24.401  64.056  -7.903  1.00 98.96           C  
ATOM    725  CD1 LEU O  91      23.259  64.840  -8.536  1.00 98.86           C  
ATOM    726  CD2 LEU O  91      24.517  64.361  -6.419  1.00 98.79           C  
ATOM    727  N   SER O  92      25.393  59.376  -6.912  1.00 99.00           N  
ATOM    728  CA  SER O  92      25.286  57.925  -6.998  1.00 99.00           C  
ATOM    729  C   SER O  92      26.177  57.357  -8.103  1.00 99.00           C  
ATOM    730  O   SER O  92      26.996  58.063  -8.698  1.00 99.00           O  
ATOM    731  CB  SER O  92      23.824  57.474  -7.116  1.00 99.00           C  
ATOM    732  OG  SER O  92      23.690  56.079  -6.856  1.00 98.98           O  
ATOM    733  N   TYR O  93      26.037  56.055  -8.352  1.00 99.00           N  
ATOM    734  CA  TYR O  93      26.985  55.391  -9.241  1.00 99.00           C  
ATOM    735  C   TYR O  93      26.777  55.742 -10.708  1.00 99.00           C  
ATOM    736  O   TYR O  93      27.736  55.690 -11.482  1.00 99.00           O  
ATOM    737  CB  TYR O  93      26.975  53.866  -9.026  1.00 99.00           C  
ATOM    738  CG  TYR O  93      25.629  53.201  -9.143  1.00 99.00           C  
ATOM    739  CD1 TYR O  93      25.110  52.838 -10.379  1.00 98.98           C  
ATOM    740  CD2 TYR O  93      24.880  52.921  -8.004  1.00 98.98           C  
ATOM    741  CE1 TYR O  93      23.871  52.210 -10.482  1.00 98.97           C  
ATOM    742  CE2 TYR O  93      23.643  52.294  -8.096  1.00 98.97           C  
ATOM    743  CZ  TYR O  93      23.146  51.942  -9.332  1.00 98.98           C  
ATOM    744  OH  TYR O  93      21.917  51.321  -9.424  1.00 98.95           O  
ATOM    745  N   ASP O  94      25.575  56.124 -11.092  1.00 99.00           N  
ATOM    746  CA  ASP O  94      25.291  56.481 -12.477  1.00 99.00           C  
ATOM    747  C   ASP O  94      25.385  57.980 -12.738  1.00 99.00           C  
ATOM    748  O   ASP O  94      25.200  58.417 -13.872  1.00 98.99           O  
ATOM    749  CB  ASP O  94      23.922  55.948 -12.911  1.00 99.00           C  
ATOM    750  CG  ASP O  94      22.756  56.668 -12.259  1.00 98.99           C  
ATOM    751  OD1 ASP O  94      22.948  57.342 -11.222  1.00 98.97           O  
ATOM    752  OD2 ASP O  94      21.627  56.552 -12.797  1.00 98.96           O  
ATOM    753  N   GLY O  95      25.669  58.775 -11.718  1.00 98.99           N  
ATOM    754  CA  GLY O  95      25.706  60.222 -11.847  1.00 99.00           C  
ATOM    755  C   GLY O  95      24.343  60.879 -11.865  1.00 99.00           C  
ATOM    756  O   GLY O  95      24.256  62.105 -11.993  1.00 98.98           O  
ATOM    757  N   ASN O  96      23.280  60.094 -11.737  1.00 98.99           N  
ATOM    758  CA  ASN O  96      21.910  60.602 -11.769  1.00 98.99           C  
ATOM    759  C   ASN O  96      21.084  60.080 -10.602  1.00 98.99           C  
ATOM    760  O   ASN O  96      19.869  59.885 -10.724  1.00 98.95           O  
ATOM    761  CB  ASN O  96      21.234  60.264 -13.104  1.00 98.94           C  
ATOM    762  CG  ASN O  96      19.994  61.104 -13.366  1.00 95.47           C  
ATOM    763  OD1 ASN O  96      19.919  62.268 -12.970  1.00 84.39           O  
ATOM    764  ND2 ASN O  96      19.012  60.514 -14.040  1.00 84.85           N  
ATOM    765  N   ASN O  97      21.739  59.833  -9.484  1.00 98.98           N  
ATOM    766  CA  ASN O  97      21.065  59.453  -8.243  1.00 98.99           C  
ATOM    767  C   ASN O  97      20.318  58.123  -8.300  1.00 98.99           C  
ATOM    768  O   ASN O  97      19.323  57.952  -7.598  1.00 98.97           O  
ATOM    769  CB  ASN O  97      20.160  60.584  -7.722  1.00 98.98           C  
ATOM    770  CG  ASN O  97      20.890  61.558  -6.814  1.00 98.96           C  
ATOM    771  OD1 ASN O  97      20.529  62.733  -6.731  1.00 96.72           O  
ATOM    772  ND2 ASN O  97      21.894  61.072  -6.111  1.00 95.97           N  
ATOM    773  N   ALA O  98      20.816  57.163  -9.081  1.00 99.00           N  
ATOM    774  CA  ALA O  98      20.219  55.832  -9.061  1.00 99.00           C  
ATOM    775  C   ALA O  98      20.113  55.307  -7.630  1.00 99.00           C  
ATOM    776  O   ALA O  98      21.012  55.524  -6.804  1.00 99.00           O  
ATOM    777  CB  ALA O  98      21.046  54.852  -9.889  1.00 99.00           C  
ATOM    778  N   ALA O  99      19.029  54.591  -7.355  1.00 99.00           N  
ATOM    779  CA  ALA O  99      18.883  53.924  -6.068  1.00 99.00           C  
ATOM    780  C   ALA O  99      20.022  52.931  -5.864  1.00 99.00           C  
ATOM    781  O   ALA O  99      20.411  52.210  -6.793  1.00 99.00           O  
ATOM    782  CB  ALA O  99      17.540  53.207  -5.999  1.00 99.00           C  
ATOM    783  N   ILE O 100      20.549  52.895  -4.643  1.00 99.00           N  
ATOM    784  CA  ILE O 100      21.635  51.984  -4.286  1.00 99.00           C  
ATOM    785  C   ILE O 100      21.038  50.844  -3.481  1.00 99.00           C  
ATOM    786  O   ILE O 100      20.467  51.070  -2.413  1.00 99.00           O  
ATOM    787  CB  ILE O 100      22.721  52.714  -3.479  1.00 99.00           C  
ATOM    788  CG1 ILE O 100      23.384  53.794  -4.345  1.00 98.99           C  
ATOM    789  CG2 ILE O 100      23.754  51.722  -2.941  1.00 99.00           C  
ATOM    790  CD1 ILE O 100      24.287  54.743  -3.568  1.00 98.95           C  
ATOM    791  N   ARG O 101      21.160  49.619  -3.996  1.00 99.00           N  
ATOM    792  CA  ARG O 101      20.564  48.444  -3.369  1.00 99.00           C  
ATOM    793  C   ARG O 101      21.639  47.460  -2.940  1.00 99.00           C  
ATOM    794  O   ARG O 101      22.586  47.200  -3.683  1.00 98.99           O  
ATOM    795  CB  ARG O 101      19.560  47.776  -4.313  1.00 99.00           C  
ATOM    796  CG  ARG O 101      18.487  48.748  -4.794  1.00 98.95           C  
ATOM    797  CD  ARG O 101      17.334  48.068  -5.531  1.00 98.89           C  
ATOM    798  NE  ARG O 101      16.551  49.059  -6.266  1.00 98.70           N  
ATOM    799  CZ  ARG O 101      15.533  49.761  -5.764  1.00 98.69           C  
ATOM    800  NH1 ARG O 101      15.127  49.581  -4.514  1.00 97.89           N  
ATOM    801  NH2 ARG O 101      14.920  50.657  -6.522  1.00 97.72           N  
ATOM    802  N   SER O 102      21.496  46.918  -1.728  1.00 99.00           N  
ATOM    803  CA  SER O 102      22.421  45.933  -1.168  1.00 99.00           C  
ATOM    804  C   SER O 102      21.645  44.801  -0.531  1.00 99.00           C  
ATOM    805  O   SER O 102      20.636  45.046   0.124  1.00 99.00           O  
ATOM    806  CB  SER O 102      23.296  46.552  -0.073  1.00 99.00           C  
ATOM    807  OG  SER O 102      23.985  47.709  -0.508  1.00 98.96           O  
ATOM    808  N   SER O 103      22.135  43.565  -0.676  1.00 99.00           N  
ATOM    809  CA  SER O 103      21.587  42.415   0.039  1.00 99.00           C  
ATOM    810  C   SER O 103      22.649  41.827   0.943  1.00 99.00           C  
ATOM    811  O   SER O 103      23.804  41.694   0.534  1.00 99.00           O  
ATOM    812  CB  SER O 103      21.096  41.329  -0.917  1.00 99.00           C  
ATOM    813  OG  SER O 103      20.067  41.807  -1.764  1.00 98.99           O  
ATOM    814  N   VAL O 104      22.253  41.465   2.164  1.00 99.00           N  
ATOM    815  CA  VAL O 104      23.136  40.800   3.116  1.00 99.00           C  
ATOM    816  C   VAL O 104      22.583  39.424   3.458  1.00 99.00           C  
ATOM    817  O   VAL O 104      21.474  39.068   3.059  1.00 99.00           O  
ATOM    818  CB  VAL O 104      23.377  41.646   4.382  1.00 99.00           C  
ATOM    819  CG1 VAL O 104      23.988  42.999   4.027  1.00 98.97           C  
ATOM    820  CG2 VAL O 104      22.088  41.828   5.181  1.00 98.98           C  
ATOM    821  N   HIS O 105      23.362  38.641   4.210  1.00 99.00           N  
ATOM    822  CA  HIS O 105      23.029  37.242   4.494  1.00 99.00           C  
ATOM    823  C   HIS O 105      22.856  36.445   3.209  1.00 99.00           C  
ATOM    824  O   HIS O 105      21.967  35.599   3.093  1.00 99.00           O  
ATOM    825  CB  HIS O 105      21.808  37.115   5.404  1.00 99.00           C  
ATOM    826  CG  HIS O 105      22.025  37.687   6.770  1.00 99.00           C  
ATOM    827  ND1 HIS O 105      23.049  37.284   7.593  1.00 98.39           N  
ATOM    828  CD2 HIS O 105      21.338  38.636   7.450  1.00 98.24           C  
ATOM    829  CE1 HIS O 105      22.984  37.967   8.730  1.00 98.39           C  
ATOM    830  NE2 HIS O 105      21.953  38.790   8.670  1.00 98.77           N  
ATOM    831  N   TYR O 106      23.730  36.700   2.238  1.00 99.00           N  
ATOM    832  CA  TYR O 106      23.711  35.970   0.977  1.00 99.00           C  
ATOM    833  C   TYR O 106      24.351  34.596   1.155  1.00 99.00           C  
ATOM    834  O   TYR O 106      25.507  34.485   1.587  1.00 99.00           O  
ATOM    835  CB  TYR O 106      24.459  36.762  -0.095  1.00 99.00           C  
ATOM    836  CG  TYR O 106      24.561  36.066  -1.433  1.00 99.00           C  
ATOM    837  CD1 TYR O 106      23.503  36.088  -2.332  1.00 98.99           C  
ATOM    838  CD2 TYR O 106      25.715  35.386  -1.796  1.00 98.99           C  
ATOM    839  CE1 TYR O 106      23.595  35.462  -3.569  1.00 98.98           C  
ATOM    840  CE2 TYR O 106      25.818  34.753  -3.032  1.00 98.99           C  
ATOM    841  CZ  TYR O 106      24.756  34.800  -3.909  1.00 98.99           C  
ATOM    842  OH  TYR O 106      24.858  34.181  -5.132  1.00 98.97           O  
ATOM    843  N   SER O 107      23.600  33.562   0.803  1.00 99.00           N  
ATOM    844  CA  SER O 107      24.093  32.194   0.862  1.00 99.00           C  
ATOM    845  C   SER O 107      24.501  31.800   2.280  1.00 99.00           C  
ATOM    846  O   SER O 107      24.092  32.440   3.260  1.00 98.99           O  
ATOM    847  CB  SER O 107      25.221  31.994  -0.168  1.00 98.99           C  
ATOM    848  OG  SER O 107      25.509  30.625  -0.383  1.00 98.92           O  
ATOM    849  N   GLN O 108      25.267  30.716   2.399  1.00 98.99           N  
ATOM    850  CA  GLN O 108      25.732  30.225   3.688  1.00 98.99           C  
ATOM    851  C   GLN O 108      27.249  30.128   3.662  1.00 98.98           C  
ATOM    852  O   GLN O 108      27.816  29.506   2.765  1.00 98.91           O  
ATOM    853  CB  GLN O 108      25.144  28.843   3.997  1.00 98.97           C  
ATOM    854  CG  GLN O 108      23.625  28.810   4.074  0.99 98.11           C  
ATOM    855  CD  GLN O 108      23.096  27.460   4.536  0.99 97.11           C  
ATOM    856  OE1 GLN O 108      23.798  26.686   5.194  0.98 93.84           O  
ATOM    857  NE2 GLN O 108      21.847  27.172   4.206  0.98 90.65           N  
ATOM    858  N   GLY O 109      27.906  30.735   4.649  1.00 98.98           N  
ATOM    859  CA  GLY O 109      29.355  30.676   4.751  1.00 98.98           C  
ATOM    860  C   GLY O 109      30.075  31.284   3.560  1.00 98.98           C  
ATOM    861  O   GLY O 109      31.171  30.849   3.204  1.00 98.92           O  
ATOM    862  N   TYR O 110      29.469  32.291   2.946  1.00 98.99           N  
ATOM    863  CA  TYR O 110      29.958  32.830   1.680  1.00 98.99           C  
ATOM    864  C   TYR O 110      31.053  33.866   1.916  1.00 98.99           C  
ATOM    865  O   TYR O 110      30.809  34.932   2.500  1.00 98.99           O  
ATOM    866  CB  TYR O 110      28.793  33.437   0.891  1.00 98.98           C  
ATOM    867  CG  TYR O 110      29.135  33.813  -0.531  1.00 98.97           C  
ATOM    868  CD1 TYR O 110      29.316  32.835  -1.502  1.00 98.92           C  
ATOM    869  CD2 TYR O 110      29.274  35.139  -0.908  1.00 98.92           C  
ATOM    870  CE1 TYR O 110      29.622  33.174  -2.814  1.00 98.86           C  
ATOM    871  CE2 TYR O 110      29.584  35.493  -2.218  1.00 98.86           C  
ATOM    872  CZ  TYR O 110      29.753  34.505  -3.161  1.00 98.88           C  
ATOM    873  OH  TYR O 110      30.058  34.847  -4.462  1.00 98.69           O  
ATOM    874  N   ASN O 111      32.263  33.547   1.446  1.00 98.98           N  
ATOM    875  CA  ASN O 111      33.458  34.357   1.700  1.00 98.98           C  
ATOM    876  C   ASN O 111      33.721  35.364   0.584  1.00 98.95           C  
ATOM    877  O   ASN O 111      34.839  35.439   0.057  1.00 98.83           O  
ATOM    878  CB  ASN O 111      34.673  33.444   1.890  1.00 98.97           C  
ATOM    879  CG  ASN O 111      34.673  32.707   3.212  1.00 98.97           C  
ATOM    880  OD1 ASN O 111      34.253  33.248   4.239  1.00 97.84           O  
ATOM    881  ND2 ASN O 111      35.168  31.473   3.203  1.00 97.74           N  
ATOM    882  N   ASN O 112      32.701  36.141   0.235  1.00 98.94           N  
ATOM    883  CA  ASN O 112      32.905  37.145  -0.800  1.00 98.92           C  
ATOM    884  C   ASN O 112      31.794  38.176  -0.776  1.00 98.97           C  
ATOM    885  O   ASN O 112      30.832  38.071  -0.002  1.00 98.94           O  
ATOM    886  CB  ASN O 112      33.035  36.496  -2.191  1.00 98.60           C  
ATOM    887  CG  ASN O 112      34.161  37.093  -3.011  1.00 97.54           C  
ATOM    888  OD1 ASN O 112      34.349  38.308  -3.038  1.00 91.91           O  
ATOM    889  ND2 ASN O 112      34.931  36.237  -3.681  1.00 90.30           N  
ATOM    890  N   ALA O 113      31.948  39.187  -1.625  1.00 98.95           N  
ATOM    891  CA  ALA O 113      30.975  40.235  -1.866  1.00 98.95           C  
ATOM    892  C   ALA O 113      31.101  40.597  -3.331  1.00 98.95           C  
ATOM    893  O   ALA O 113      32.156  40.369  -3.932  1.00 98.87           O  
ATOM    894  CB  ALA O 113      31.247  41.458  -0.990  1.00 98.89           C  
ATOM    895  N   PHE O 114      30.034  41.143  -3.919  1.00 98.95           N  
ATOM    896  CA  PHE O 114      30.104  41.486  -5.336  1.00 98.94           C  
ATOM    897  C   PHE O 114      29.044  42.491  -5.747  1.00 98.96           C  
ATOM    898  O   PHE O 114      28.039  42.683  -5.068  1.00 98.94           O  
ATOM    899  CB  PHE O 114      30.024  40.232  -6.232  1.00 98.86           C  
ATOM    900  CG  PHE O 114      28.803  39.356  -6.062  1.00 98.81           C  
ATOM    901  CD1 PHE O 114      28.727  38.432  -5.024  1.00 98.64           C  
ATOM    902  CD2 PHE O 114      27.755  39.420  -6.967  1.00 98.69           C  
ATOM    903  CE1 PHE O 114      27.621  37.593  -4.884  1.00 98.57           C  
ATOM    904  CE2 PHE O 114      26.646  38.583  -6.837  1.00 98.56           C  
ATOM    905  CZ  PHE O 114      26.581  37.673  -5.794  1.00 98.39           C  
ATOM    906  N   TRP O 115      29.306  43.137  -6.877  1.00 98.95           N  
ATOM    907  CA  TRP O 115      28.310  43.916  -7.616  1.00 98.93           C  
ATOM    908  C   TRP O 115      27.832  43.026  -8.755  1.00 98.91           C  
ATOM    909  O   TRP O 115      28.645  42.540  -9.545  1.00 98.83           O  
ATOM    910  CB  TRP O 115      28.946  45.203  -8.162  1.00 98.89           C  
ATOM    911  CG  TRP O 115      28.063  45.970  -9.108  1.00 98.88           C  
ATOM    912  CD1 TRP O 115      28.105  45.959 -10.472  1.00 98.84           C  
ATOM    913  CD2 TRP O 115      26.999  46.862  -8.753  1.00 98.94           C  
ATOM    914  NE1 TRP O 115      27.134  46.786 -10.985  1.00 98.82           N  
ATOM    915  CE2 TRP O 115      26.439  47.351  -9.955  1.00 98.90           C  
ATOM    916  CE3 TRP O 115      26.462  47.289  -7.534  1.00 98.74           C  
ATOM    917  CZ2 TRP O 115      25.366  48.251  -9.971  1.00 98.80           C  
ATOM    918  CZ3 TRP O 115      25.394  48.189  -7.554  1.00 98.81           C  
ATOM    919  CH2 TRP O 115      24.865  48.654  -8.759  1.00 98.80           C  
ATOM    920  N   ASN O 116      26.530  42.781  -8.846  1.00 98.95           N  
ATOM    921  CA  ASN O 116      26.026  41.823  -9.831  1.00 98.92           C  
ATOM    922  C   ASN O 116      25.548  42.472 -11.126  1.00 98.88           C  
ATOM    923  O   ASN O 116      24.903  41.804 -11.939  1.00 98.67           O  
ATOM    924  CB  ASN O 116      24.929  40.934  -9.236  1.00 98.86           C  
ATOM    925  CG  ASN O 116      23.578  41.608  -9.181  1.00 98.88           C  
ATOM    926  OD1 ASN O 116      23.457  42.827  -9.324  1.00 97.72           O  
ATOM    927  ND2 ASN O 116      22.529  40.806  -8.988  1.00 97.18           N  
ATOM    928  N   GLY O 117      25.854  43.748 -11.318  1.00 98.89           N  
ATOM    929  CA  GLY O 117      25.373  44.515 -12.451  1.00 98.83           C  
ATOM    930  C   GLY O 117      24.219  45.424 -12.094  1.00 98.87           C  
ATOM    931  O   GLY O 117      23.930  46.371 -12.838  1.00 98.65           O  
ATOM    932  N   SER O 118      23.568  45.153 -10.964  1.00 98.94           N  
ATOM    933  CA  SER O 118      22.398  45.903 -10.516  1.00 98.93           C  
ATOM    934  C   SER O 118      22.423  46.283  -9.038  1.00 98.95           C  
ATOM    935  O   SER O 118      21.732  47.226  -8.638  1.00 98.86           O  
ATOM    936  CB  SER O 118      21.129  45.091 -10.781  1.00 98.67           C  
ATOM    937  OG  SER O 118      21.005  44.772 -12.159  1.00 87.89           O  
ATOM    938  N   GLN O 119      23.168  45.549  -8.223  1.00 98.99           N  
ATOM    939  CA  GLN O 119      23.140  45.741  -6.776  1.00 98.99           C  
ATOM    940  C   GLN O 119      24.389  45.165  -6.135  1.00 98.99           C  
ATOM    941  O   GLN O 119      25.100  44.361  -6.743  1.00 98.99           O  
ATOM    942  CB  GLN O 119      21.915  45.056  -6.146  1.00 98.99           C  
ATOM    943  CG  GLN O 119      21.938  43.536  -6.303  1.00 98.96           C  
ATOM    944  CD  GLN O 119      20.980  42.838  -5.363  1.00 98.98           C  
ATOM    945  OE1 GLN O 119      19.946  42.337  -5.789  1.00 98.12           O  
ATOM    946  NE2 GLN O 119      21.317  42.798  -4.078  1.00 98.01           N  
ATOM    947  N   MET O 120      24.624  45.549  -4.871  1.00 98.99           N  
ATOM    948  CA  MET O 120      25.677  44.948  -4.063  1.00 98.99           C  
ATOM    949  C   MET O 120      25.144  43.744  -3.294  1.00 99.00           C  
ATOM    950  O   MET O 120      23.975  43.705  -2.891  1.00 98.99           O  
ATOM    951  CB  MET O 120      26.258  45.977  -3.090  1.00 98.96           C  
ATOM    952  CG  MET O 120      27.047  47.057  -3.814  1.00 98.53           C  
ATOM    953  SD  MET O 120      27.668  48.338  -2.718  1.00 98.42           S  
ATOM    954  CE  MET O 120      26.156  49.227  -2.378  1.00 97.15           C  
ATOM    955  N   VAL O 121      26.021  42.769  -3.089  1.00 99.00           N  
ATOM    956  CA  VAL O 121      25.682  41.509  -2.435  1.00 99.00           C  
ATOM    957  C   VAL O 121      26.812  41.153  -1.475  1.00 99.00           C  
ATOM    958  O   VAL O 121      27.985  41.188  -1.862  1.00 98.99           O  
ATOM    959  CB  VAL O 121      25.511  40.386  -3.482  1.00 98.99           C  
ATOM    960  CG1 VAL O 121      25.058  39.091  -2.816  1.00 98.91           C  
ATOM    961  CG2 VAL O 121      24.526  40.801  -4.577  1.00 98.96           C  
ATOM    962  N   TYR O 122      26.468  40.799  -0.227  1.00 99.00           N  
ATOM    963  CA  TYR O 122      27.466  40.492   0.798  1.00 99.00           C  
ATOM    964  C   TYR O 122      27.212  39.144   1.445  1.00 99.00           C  
ATOM    965  O   TYR O 122      26.123  38.885   1.969  1.00 99.00           O  
ATOM    966  CB  TYR O 122      27.451  41.553   1.907  1.00 99.00           C  
ATOM    967  CG  TYR O 122      27.753  42.940   1.412  1.00 99.00           C  
ATOM    968  CD1 TYR O 122      29.062  43.365   1.251  1.00 98.98           C  
ATOM    969  CD2 TYR O 122      26.726  43.815   1.083  1.00 98.98           C  
ATOM    970  CE1 TYR O 122      29.347  44.637   0.778  1.00 98.98           C  
ATOM    971  CE2 TYR O 122      26.999  45.090   0.607  1.00 98.98           C  
ATOM    972  CZ  TYR O 122      28.308  45.492   0.457  1.00 98.99           C  
ATOM    973  OH  TYR O 122      28.582  46.752  -0.015  1.00 98.98           O  
ATOM    974  N   GLY O 123      28.244  38.306   1.448  1.00 99.00           N  
ATOM    975  CA  GLY O 123      28.211  37.097   2.247  1.00 99.00           C  
ATOM    976  C   GLY O 123      28.458  37.381   3.718  1.00 99.00           C  
ATOM    977  O   GLY O 123      28.937  38.453   4.100  1.00 99.00           O  
ATOM    978  N   ASP O 124      28.145  36.380   4.543  1.00 99.00           N  
ATOM    979  CA  ASP O 124      28.420  36.460   5.980  1.00 99.00           C  
ATOM    980  C   ASP O 124      29.821  35.977   6.341  1.00 99.00           C  
ATOM    981  O   ASP O 124      30.249  36.121   7.494  1.00 98.99           O  
ATOM    982  CB  ASP O 124      27.416  35.619   6.763  1.00 98.99           C  
ATOM    983  CG  ASP O 124      26.028  36.216   6.793  1.00 98.96           C  
ATOM    984  OD1 ASP O 124      25.901  37.457   6.758  1.00 98.77           O  
ATOM    985  OD2 ASP O 124      25.062  35.435   6.872  1.00 98.75           O  
ATOM    986  N   GLY O 125      30.520  35.399   5.385  1.00 98.99           N  
ATOM    987  CA  GLY O 125      31.758  34.711   5.694  1.00 98.99           C  
ATOM    988  C   GLY O 125      31.497  33.400   6.414  1.00 99.00           C  
ATOM    989  O   GLY O 125      30.373  33.101   6.830  1.00 98.98           O  
ATOM    990  N   ASP O 126      32.553  32.607   6.562  1.00 99.00           N  
ATOM    991  CA  ASP O 126      32.455  31.337   7.268  1.00 99.00           C  
ATOM    992  C   ASP O 126      32.882  31.449   8.729  1.00 98.99           C  
ATOM    993  O   ASP O 126      32.910  30.442   9.442  1.00 98.97           O  
ATOM    994  CB  ASP O 126      33.234  30.233   6.540  1.00 98.99           C  
ATOM    995  CG  ASP O 126      34.730  30.479   6.467  1.00 98.96           C  
ATOM    996  OD1 ASP O 126      35.245  31.401   7.132  1.00 98.85           O  
ATOM    997  OD2 ASP O 126      35.406  29.729   5.729  1.00 98.72           O  
ATOM    998  N   GLY O 127      33.214  32.660   9.179  1.00 98.99           N  
ATOM    999  CA  GLY O 127      33.629  32.904  10.547  1.00 98.99           C  
ATOM   1000  C   GLY O 127      35.090  32.619  10.823  1.00 98.99           C  
ATOM   1001  O   GLY O 127      35.566  32.883  11.934  1.00 98.94           O  
ATOM   1002  N   GLN O 128      35.806  32.085   9.837  1.00 98.98           N  
ATOM   1003  CA  GLN O 128      37.234  31.799   9.947  1.00 98.98           C  
ATOM   1004  C   GLN O 128      38.019  32.647   8.956  1.00 98.98           C  
ATOM   1005  O   GLN O 128      38.932  33.392   9.337  1.00 98.95           O  
ATOM   1006  CB  GLN O 128      37.501  30.301   9.717  1.00 98.90           C  
ATOM   1007  CG  GLN O 128      36.829  29.399  10.746  0.92 89.52           C  
ATOM   1008  CD  GLN O 128      37.405  29.587  12.139  0.88 87.25           C  
ATOM   1009  OE1 GLN O 128      38.588  29.896  12.302  0.87 80.74           O  
ATOM   1010  NE2 GLN O 128      36.565  29.393  13.152  0.88 77.15           N  
ATOM   1011  N   THR O 129      37.670  32.541   7.675  1.00 98.98           N  
ATOM   1012  CA  THR O 129      38.302  33.386   6.664  1.00 98.98           C  
ATOM   1013  C   THR O 129      37.748  34.804   6.714  1.00 98.99           C  
ATOM   1014  O   THR O 129      38.511  35.772   6.603  1.00 98.98           O  
ATOM   1015  CB  THR O 129      38.120  32.779   5.263  1.00 98.96           C  
ATOM   1016  OG1 THR O 129      38.675  31.459   5.253  1.00 98.52           O  
ATOM   1017  CG2 THR O 129      38.831  33.617   4.208  1.00 98.57           C  
ATOM   1018  N   PHE O 130      36.435  34.924   6.879  1.00 98.99           N  
ATOM   1019  CA  PHE O 130      35.769  36.224   6.985  1.00 98.99           C  
ATOM   1020  C   PHE O 130      34.680  36.212   8.035  1.00 98.99           C  
ATOM   1021  O   PHE O 130      34.047  35.179   8.281  1.00 98.99           O  
ATOM   1022  CB  PHE O 130      35.097  36.618   5.662  1.00 98.99           C  
ATOM   1023  CG  PHE O 130      36.037  37.097   4.593  1.00 98.98           C  
ATOM   1024  CD1 PHE O 130      36.549  38.383   4.627  1.00 98.86           C  
ATOM   1025  CD2 PHE O 130      36.391  36.266   3.542  1.00 98.88           C  
ATOM   1026  CE1 PHE O 130      37.407  38.834   3.637  1.00 98.84           C  
ATOM   1027  CE2 PHE O 130      37.250  36.709   2.547  1.00 98.84           C  
ATOM   1028  CZ  PHE O 130      37.757  37.995   2.597  1.00 98.89           C  
ATOM   1029  N   ILE O 131      34.424  37.390   8.616  1.00 99.00           N  
ATOM   1030  CA  ILE O 131      33.167  37.730   9.263  1.00 99.00           C  
ATOM   1031  C   ILE O 131      32.326  38.507   8.232  1.00 99.00           C  
ATOM   1032  O   ILE O 131      32.812  38.755   7.123  1.00 99.00           O  
ATOM   1033  CB  ILE O 131      33.419  38.500  10.577  1.00 99.00           C  
ATOM   1034  CG1 ILE O 131      34.122  39.827  10.330  1.00 98.98           C  
ATOM   1035  CG2 ILE O 131      34.225  37.618  11.543  1.00 98.98           C  
ATOM   1036  CD1 ILE O 131      34.286  40.681  11.593  1.00 98.97           C  
ATOM   1037  N   PRO O 132      31.074  38.863   8.523  1.00 99.00           N  
ATOM   1038  CA  PRO O 132      30.234  39.433   7.463  1.00 99.00           C  
ATOM   1039  C   PRO O 132      30.887  40.616   6.754  1.00 99.00           C  
ATOM   1040  O   PRO O 132      31.329  41.584   7.389  1.00 99.00           O  
ATOM   1041  CB  PRO O 132      28.944  39.803   8.199  1.00 99.00           C  
ATOM   1042  CG  PRO O 132      28.846  38.727   9.261  1.00 98.94           C  
ATOM   1043  CD  PRO O 132      30.270  38.566   9.734  1.00 99.00           C  
ATOM   1044  N   LEU O 133      30.940  40.529   5.424  1.00 98.99           N  
ATOM   1045  CA  LEU O 133      31.865  41.365   4.663  1.00 99.00           C  
ATOM   1046  C   LEU O 133      31.491  42.843   4.631  1.00 99.00           C  
ATOM   1047  O   LEU O 133      32.362  43.688   4.409  1.00 98.98           O  
ATOM   1048  CB  LEU O 133      32.070  40.811   3.250  1.00 98.99           C  
ATOM   1049  CG  LEU O 133      33.063  39.636   3.220  1.00 98.83           C  
ATOM   1050  CD1 LEU O 133      32.393  38.312   3.558  1.00 98.46           C  
ATOM   1051  CD2 LEU O 133      33.765  39.550   1.875  1.00 98.36           C  
ATOM   1052  N   SER O 134      30.231  43.162   4.873  1.00 99.00           N  
ATOM   1053  CA  SER O 134      29.818  44.560   4.937  1.00 99.00           C  
ATOM   1054  C   SER O 134      30.388  45.292   6.153  1.00 99.00           C  
ATOM   1055  O   SER O 134      30.264  46.512   6.248  1.00 98.99           O  
ATOM   1056  CB  SER O 134      28.296  44.670   4.925  1.00 99.00           C  
ATOM   1057  OG  SER O 134      27.731  43.984   6.023  1.00 98.99           O  
ATOM   1058  N   GLY O 135      31.025  44.574   7.066  1.00 98.99           N  
ATOM   1059  CA  GLY O 135      31.700  45.202   8.188  1.00 98.99           C  
ATOM   1060  C   GLY O 135      32.945  45.992   7.823  1.00 98.99           C  
ATOM   1061  O   GLY O 135      33.478  46.722   8.665  1.00 98.98           O  
ATOM   1062  N   GLY O 136      33.422  45.859   6.595  1.00 98.99           N  
ATOM   1063  CA  GLY O 136      34.577  46.609   6.121  1.00 98.99           C  
ATOM   1064  C   GLY O 136      34.157  47.752   5.219  1.00 98.99           C  
ATOM   1065  O   GLY O 136      33.588  47.529   4.152  1.00 98.99           O  
ATOM   1066  N   ILE O 137      34.436  48.984   5.627  1.00 98.99           N  
ATOM   1067  CA  ILE O 137      34.033  50.119   4.803  1.00 98.99           C  
ATOM   1068  C   ILE O 137      34.770  50.114   3.463  1.00 98.99           C  
ATOM   1069  O   ILE O 137      34.201  50.494   2.432  1.00 98.99           O  
ATOM   1070  CB  ILE O 137      34.196  51.460   5.546  1.00 98.99           C  
ATOM   1071  CG1 ILE O 137      33.576  52.592   4.726  1.00 98.88           C  
ATOM   1072  CG2 ILE O 137      35.654  51.730   5.897  1.00 98.91           C  
ATOM   1073  CD1 ILE O 137      33.472  53.906   5.493  1.00 98.18           C  
ATOM   1074  N   ASP O 138      36.031  49.665   3.450  1.00 98.99           N  
ATOM   1075  CA  ASP O 138      36.766  49.576   2.189  1.00 98.99           C  
ATOM   1076  C   ASP O 138      36.143  48.533   1.266  1.00 98.99           C  
ATOM   1077  O   ASP O 138      36.106  48.724   0.049  1.00 98.98           O  
ATOM   1078  CB  ASP O 138      38.274  49.348   2.411  1.00 98.99           C  
ATOM   1079  CG  ASP O 138      38.646  48.154   3.279  1.00 98.98           C  
ATOM   1080  OD1 ASP O 138      37.758  47.443   3.807  1.00 98.91           O  
ATOM   1081  OD2 ASP O 138      39.870  47.942   3.438  1.00 98.90           O  
ATOM   1082  N   VAL O 139      35.605  47.454   1.830  1.00 98.99           N  
ATOM   1083  CA  VAL O 139      34.891  46.444   1.045  1.00 98.99           C  
ATOM   1084  C   VAL O 139      33.624  47.028   0.419  1.00 98.99           C  
ATOM   1085  O   VAL O 139      33.374  46.863  -0.776  1.00 98.98           O  
ATOM   1086  CB  VAL O 139      34.541  45.217   1.910  1.00 98.98           C  
ATOM   1087  CG1 VAL O 139      33.686  44.219   1.127  1.00 98.76           C  
ATOM   1088  CG2 VAL O 139      35.806  44.557   2.447  1.00 98.89           C  
ATOM   1089  N   VAL O 140      32.808  47.710   1.222  1.00 98.99           N  
ATOM   1090  CA  VAL O 140      31.574  48.298   0.690  1.00 98.99           C  
ATOM   1091  C   VAL O 140      31.888  49.295  -0.425  1.00 98.99           C  
ATOM   1092  O   VAL O 140      31.264  49.277  -1.495  1.00 98.99           O  
ATOM   1093  CB  VAL O 140      30.751  48.958   1.809  1.00 98.99           C  
ATOM   1094  CG1 VAL O 140      29.569  49.740   1.232  1.00 98.97           C  
ATOM   1095  CG2 VAL O 140      30.268  47.899   2.798  1.00 98.99           C  
ATOM   1096  N   ALA O 141      32.866  50.168  -0.182  1.00 98.99           N  
ATOM   1097  CA  ALA O 141      33.205  51.169  -1.185  1.00 98.99           C  
ATOM   1098  C   ALA O 141      33.855  50.542  -2.418  1.00 98.99           C  
ATOM   1099  O   ALA O 141      33.649  51.029  -3.536  1.00 98.99           O  
ATOM   1100  CB  ALA O 141      34.083  52.252  -0.567  1.00 98.99           C  
ATOM   1101  N   HIS O 142      34.621  49.467  -2.235  1.00 98.99           N  
ATOM   1102  CA  HIS O 142      35.137  48.684  -3.364  1.00 98.99           C  
ATOM   1103  C   HIS O 142      33.983  48.188  -4.235  1.00 98.99           C  
ATOM   1104  O   HIS O 142      34.009  48.325  -5.469  1.00 98.98           O  
ATOM   1105  CB  HIS O 142      35.974  47.512  -2.821  1.00 98.99           C  
ATOM   1106  CG  HIS O 142      36.498  46.551  -3.850  1.00 98.98           C  
ATOM   1107  ND1 HIS O 142      37.851  46.425  -4.120  1.00 98.86           N  
ATOM   1108  CD2 HIS O 142      35.869  45.639  -4.631  1.00 98.79           C  
ATOM   1109  CE1 HIS O 142      38.019  45.479  -5.031  1.00 98.75           C  
ATOM   1110  NE2 HIS O 142      36.834  44.987  -5.357  1.00 98.81           N  
ATOM   1111  N   GLU O 143      32.946  47.615  -3.606  1.00 98.99           N  
ATOM   1112  CA  GLU O 143      31.830  47.075  -4.373  1.00 98.99           C  
ATOM   1113  C   GLU O 143      31.053  48.163  -5.100  1.00 98.99           C  
ATOM   1114  O   GLU O 143      30.713  48.008  -6.277  1.00 98.98           O  
ATOM   1115  CB  GLU O 143      30.894  46.254  -3.481  1.00 98.95           C  
ATOM   1116  CG  GLU O 143      31.555  45.066  -2.780  1.00 98.52           C  
ATOM   1117  CD  GLU O 143      32.326  44.134  -3.702  1.00 98.40           C  
ATOM   1118  OE1 GLU O 143      32.001  44.063  -4.908  1.00 97.33           O  
ATOM   1119  OE2 GLU O 143      33.275  43.486  -3.215  1.00 97.52           O  
ATOM   1120  N   LEU O 144      30.764  49.285  -4.418  1.00 98.99           N  
ATOM   1121  CA  LEU O 144      30.019  50.350  -5.090  1.00 98.99           C  
ATOM   1122  C   LEU O 144      30.851  50.993  -6.193  1.00 98.99           C  
ATOM   1123  O   LEU O 144      30.311  51.432  -7.217  1.00 98.98           O  
ATOM   1124  CB  LEU O 144      29.513  51.383  -4.084  1.00 98.95           C  
ATOM   1125  CG  LEU O 144      28.461  52.361  -4.607  1.00 97.85           C  
ATOM   1126  CD1 LEU O 144      27.296  51.656  -5.296  1.00 96.83           C  
ATOM   1127  CD2 LEU O 144      27.942  53.229  -3.464  1.00 96.77           C  
ATOM   1128  N   THR O 145      32.169  51.022  -6.016  1.00 99.00           N  
ATOM   1129  CA  THR O 145      33.035  51.557  -7.063  1.00 99.00           C  
ATOM   1130  C   THR O 145      33.004  50.688  -8.317  1.00 99.00           C  
ATOM   1131  O   THR O 145      33.142  51.212  -9.424  1.00 99.00           O  
ATOM   1132  CB  THR O 145      34.463  51.772  -6.544  1.00 99.00           C  
ATOM   1133  OG1 THR O 145      34.427  52.749  -5.488  1.00 98.94           O  
ATOM   1134  CG2 THR O 145      35.388  52.288  -7.635  1.00 98.98           C  
ATOM   1135  N   HIS O 146      32.777  49.374  -8.188  1.00 98.99           N  
ATOM   1136  CA  HIS O 146      32.572  48.569  -9.394  1.00 98.99           C  
ATOM   1137  C   HIS O 146      31.396  49.098 -10.218  1.00 98.99           C  
ATOM   1138  O   HIS O 146      31.445  49.110 -11.451  1.00 98.98           O  
ATOM   1139  CB  HIS O 146      32.358  47.086  -9.058  1.00 98.98           C  
ATOM   1140  CG  HIS O 146      33.625  46.328  -8.823  1.00 98.96           C  
ATOM   1141  ND1 HIS O 146      34.664  46.306  -9.730  1.00 98.76           N  
ATOM   1142  CD2 HIS O 146      34.003  45.531  -7.795  1.00 98.74           C  
ATOM   1143  CE1 HIS O 146      35.629  45.532  -9.259  1.00 98.83           C  
ATOM   1144  NE2 HIS O 146      35.253  45.046  -8.090  1.00 98.87           N  
ATOM   1145  N   ALA O 147      30.340  49.537  -9.541  1.00 98.99           N  
ATOM   1146  CA  ALA O 147      29.203  50.123 -10.249  1.00 99.00           C  
ATOM   1147  C   ALA O 147      29.594  51.428 -10.936  1.00 99.00           C  
ATOM   1148  O   ALA O 147      29.224  51.663 -12.091  1.00 98.99           O  
ATOM   1149  CB  ALA O 147      28.037  50.341  -9.284  1.00 98.99           C  
ATOM   1150  N   VAL O 148      30.357  52.279 -10.242  1.00 99.00           N  
ATOM   1151  CA  VAL O 148      30.827  53.524 -10.858  1.00 99.00           C  
ATOM   1152  C   VAL O 148      31.639  53.226 -12.116  1.00 99.00           C  
ATOM   1153  O   VAL O 148      31.429  53.826 -13.174  1.00 99.00           O  
ATOM   1154  CB  VAL O 148      31.650  54.360  -9.859  1.00 99.00           C  
ATOM   1155  CG1 VAL O 148      32.224  55.605 -10.546  1.00 98.97           C  
ATOM   1156  CG2 VAL O 148      30.802  54.763  -8.657  1.00 98.99           C  
ATOM   1157  N   THR O 149      32.579  52.281 -12.010  1.00 99.00           N  
ATOM   1158  CA  THR O 149      33.410  51.914 -13.154  1.00 99.00           C  
ATOM   1159  C   THR O 149      32.565  51.393 -14.311  1.00 99.00           C  
ATOM   1160  O   THR O 149      32.794  51.744 -15.474  1.00 99.00           O  
ATOM   1161  CB  THR O 149      34.451  50.869 -12.728  1.00 99.00           C  
ATOM   1162  OG1 THR O 149      35.369  51.484 -11.819  1.00 98.97           O  
ATOM   1163  CG2 THR O 149      35.228  50.317 -13.916  1.00 98.98           C  
ATOM   1164  N   ASP O 150      31.569  50.559 -13.988  1.00 98.99           N  
ATOM   1165  CA  ASP O 150      30.750  49.966 -15.035  1.00 98.97           C  
ATOM   1166  C   ASP O 150      29.925  51.013 -15.786  1.00 98.98           C  
ATOM   1167  O   ASP O 150      29.644  50.843 -16.978  1.00 98.94           O  
ATOM   1168  CB  ASP O 150      29.860  48.871 -14.449  1.00 98.89           C  
ATOM   1169  CG  ASP O 150      30.639  47.637 -14.015  1.00 95.27           C  
ATOM   1170  OD1 ASP O 150      31.871  47.564 -14.263  1.00 94.95           O  
ATOM   1171  OD2 ASP O 150      30.014  46.731 -13.426  1.00 95.62           O  
ATOM   1172  N   TYR O 151      29.552  52.101 -15.095  1.00 98.99           N  
ATOM   1173  CA  TYR O 151      28.796  53.193 -15.720  1.00 98.98           C  
ATOM   1174  C   TYR O 151      29.675  54.224 -16.414  1.00 98.97           C  
ATOM   1175  O   TYR O 151      29.152  55.084 -17.140  1.00 98.81           O  
ATOM   1176  CB  TYR O 151      27.897  53.886 -14.688  1.00 98.96           C  
ATOM   1177  CG  TYR O 151      26.559  53.207 -14.565  1.00 98.87           C  
ATOM   1178  CD1 TYR O 151      25.481  53.617 -15.340  1.00 98.19           C  
ATOM   1179  CD2 TYR O 151      26.380  52.137 -13.708  1.00 98.20           C  
ATOM   1180  CE1 TYR O 151      24.252  52.979 -15.257  1.00 97.89           C  
ATOM   1181  CE2 TYR O 151      25.157  51.488 -13.618  1.00 98.05           C  
ATOM   1182  CZ  TYR O 151      24.100  51.915 -14.391  1.00 98.32           C  
ATOM   1183  OH  TYR O 151      22.886  51.279 -14.304  1.00 96.99           O  
ATOM   1184  N   THR O 152      30.982  54.176 -16.195  1.00 99.00           N  
ATOM   1185  CA  THR O 152      31.892  55.183 -16.738  1.00 99.00           C  
ATOM   1186  C   THR O 152      32.856  54.532 -17.725  1.00 99.00           C  
ATOM   1187  O   THR O 152      32.481  54.277 -18.874  1.00 98.98           O  
ATOM   1188  CB  THR O 152      32.590  55.979 -15.612  1.00 99.00           C  
ATOM   1189  OG1 THR O 152      33.312  55.111 -14.740  1.00 98.95           O  
ATOM   1190  CG2 THR O 152      31.561  56.761 -14.796  1.00 98.95           C  
ATOM   1191  N   ALA O 153      34.080  54.226 -17.304  1.00 99.00           N  
ATOM   1192  CA  ALA O 153      35.063  53.644 -18.211  1.00 99.00           C  
ATOM   1193  C   ALA O 153      34.622  52.308 -18.789  1.00 99.00           C  
ATOM   1194  O   ALA O 153      34.982  51.977 -19.922  1.00 98.99           O  
ATOM   1195  CB  ALA O 153      36.401  53.478 -17.497  1.00 99.00           C  
ATOM   1196  N   GLY O 154      33.869  51.527 -18.017  1.00 99.00           N  
ATOM   1197  CA  GLY O 154      33.398  50.235 -18.496  1.00 99.00           C  
ATOM   1198  C   GLY O 154      34.494  49.195 -18.667  1.00 99.00           C  
ATOM   1199  O   GLY O 154      34.374  48.303 -19.509  1.00 98.99           O  
ATOM   1200  N   LEU O 155      35.557  49.290 -17.875  1.00 99.00           N  
ATOM   1201  CA  LEU O 155      36.729  48.427 -18.022  1.00 99.00           C  
ATOM   1202  C   LEU O 155      36.345  46.947 -18.020  1.00 99.00           C  
ATOM   1203  O   LEU O 155      35.741  46.449 -17.060  1.00 98.99           O  
ATOM   1204  CB  LEU O 155      37.717  48.703 -16.887  1.00 99.00           C  
ATOM   1205  CG  LEU O 155      38.405  50.075 -16.961  1.00 98.99           C  
ATOM   1206  CD1 LEU O 155      38.822  50.543 -15.567  1.00 98.99           C  
ATOM   1207  CD2 LEU O 155      39.621  50.008 -17.884  1.00 98.99           C  
ATOM   1208  N   ILE O 156      36.710  46.240 -19.091  1.00 99.00           N  
ATOM   1209  CA  ILE O 156      36.417  44.821 -19.250  1.00 99.00           C  
ATOM   1210  C   ILE O 156      37.130  44.028 -18.154  1.00 98.99           C  
ATOM   1211  O   ILE O 156      38.305  44.276 -17.861  1.00 98.98           O  
ATOM   1212  CB  ILE O 156      36.839  44.347 -20.649  1.00 98.99           C  
ATOM   1213  CG1 ILE O 156      35.970  45.040 -21.713  1.00 98.62           C  
ATOM   1214  CG2 ILE O 156      36.744  42.826 -20.772  1.00 98.80           C  
ATOM   1215  CD1 ILE O 156      36.534  44.935 -23.116  1.00 95.68           C  
ATOM   1216  N   TYR O 157      36.420  43.060 -17.560  1.00 98.96           N  
ATOM   1217  CA  TYR O 157      36.914  42.389 -16.355  1.00 98.94           C  
ATOM   1218  C   TYR O 157      37.821  41.202 -16.672  1.00 98.93           C  
ATOM   1219  O   TYR O 157      37.566  40.065 -16.258  1.00 98.84           O  
ATOM   1220  CB  TYR O 157      35.740  41.975 -15.464  1.00 98.87           C  
ATOM   1221  CG  TYR O 157      36.106  41.798 -14.011  1.00 98.87           C  
ATOM   1222  CD1 TYR O 157      36.427  42.899 -13.226  1.00 98.71           C  
ATOM   1223  CD2 TYR O 157      36.116  40.541 -13.425  1.00 98.71           C  
ATOM   1224  CE1 TYR O 157      36.741  42.754 -11.881  1.00 98.62           C  
ATOM   1225  CE2 TYR O 157      36.430  40.382 -12.079  1.00 98.62           C  
ATOM   1226  CZ  TYR O 157      36.737  41.491 -11.313  1.00 98.66           C  
ATOM   1227  OH  TYR O 157      37.041  41.347  -9.981  1.00 98.47           O  
ATOM   1228  N   GLN O 158      38.890  41.470 -17.403  1.00 98.97           N  
ATOM   1229  CA  GLN O 158      39.925  40.480 -17.638  1.00 98.98           C  
ATOM   1230  C   GLN O 158      41.233  41.166 -17.992  1.00 98.99           C  
ATOM   1231  O   GLN O 158      41.253  42.287 -18.511  1.00 98.99           O  
ATOM   1232  CB  GLN O 158      39.537  39.482 -18.740  1.00 98.87           C  
ATOM   1233  CG  GLN O 158      39.417  40.060 -20.121  0.99 92.20           C  
ATOM   1234  CD  GLN O 158      39.135  38.996 -21.175  0.98 91.35           C  
ATOM   1235  OE1 GLN O 158      39.108  37.788 -20.889  0.98 86.07           O  
ATOM   1236  NE2 GLN O 158      38.930  39.430 -22.408  0.98 84.11           N  
ATOM   1237  N   ASN O 159      42.332  40.462 -17.705  1.00 98.99           N  
ATOM   1238  CA  ASN O 159      43.663  40.912 -18.103  1.00 98.99           C  
ATOM   1239  C   ASN O 159      43.953  42.329 -17.591  1.00 99.00           C  
ATOM   1240  O   ASN O 159      43.565  42.659 -16.465  1.00 98.99           O  
ATOM   1241  CB  ASN O 159      43.840  40.703 -19.611  1.00 98.99           C  
ATOM   1242  CG  ASN O 159      43.618  39.247 -19.999  1.00 98.95           C  
ATOM   1243  OD1 ASN O 159      43.921  38.334 -19.223  1.00 95.69           O  
ATOM   1244  ND2 ASN O 159      43.071  39.015 -21.184  1.00 95.67           N  
ATOM   1245  N   GLU O 160      44.649  43.170 -18.358  1.00 99.00           N  
ATOM   1246  CA  GLU O 160      45.064  44.453 -17.788  1.00 99.00           C  
ATOM   1247  C   GLU O 160      43.897  45.396 -17.516  1.00 99.00           C  
ATOM   1248  O   GLU O 160      43.898  46.079 -16.482  1.00 99.00           O  
ATOM   1249  CB  GLU O 160      46.130  45.141 -18.648  1.00 99.00           C  
ATOM   1250  CG  GLU O 160      47.483  44.441 -18.543  1.00 98.98           C  
ATOM   1251  CD  GLU O 160      48.617  45.161 -19.241  1.00 98.99           C  
ATOM   1252  OE1 GLU O 160      48.512  46.385 -19.490  1.00 98.91           O  
ATOM   1253  OE2 GLU O 160      49.630  44.497 -19.538  1.00 98.92           O  
ATOM   1254  N   SER O 161      42.910  45.454 -18.399  1.00 99.00           N  
ATOM   1255  CA  SER O 161      41.775  46.333 -18.121  1.00 99.00           C  
ATOM   1256  C   SER O 161      41.053  45.904 -16.846  1.00 99.00           C  
ATOM   1257  O   SER O 161      40.602  46.743 -16.062  1.00 99.00           O  
ATOM   1258  CB  SER O 161      40.808  46.400 -19.309  1.00 99.00           C  
ATOM   1259  OG  SER O 161      40.286  45.135 -19.653  1.00 98.80           O  
ATOM   1260  N   GLY O 162      40.964  44.592 -16.621  1.00 99.00           N  
ATOM   1261  CA  GLY O 162      40.342  44.099 -15.404  1.00 99.00           C  
ATOM   1262  C   GLY O 162      41.157  44.386 -14.158  1.00 99.00           C  
ATOM   1263  O   GLY O 162      40.601  44.645 -13.088  1.00 99.00           O  
ATOM   1264  N   ALA O 163      42.479  44.339 -14.275  1.00 99.00           N  
ATOM   1265  CA  ALA O 163      43.325  44.708 -13.144  1.00 99.00           C  
ATOM   1266  C   ALA O 163      43.197  46.194 -12.819  1.00 99.00           C  
ATOM   1267  O   ALA O 163      43.249  46.581 -11.646  1.00 99.00           O  
ATOM   1268  CB  ALA O 163      44.774  44.324 -13.423  1.00 99.00           C  
ATOM   1269  N   ILE O 164      43.025  47.034 -13.844  1.00 99.00           N  
ATOM   1270  CA  ILE O 164      42.739  48.451 -13.597  1.00 99.00           C  
ATOM   1271  C   ILE O 164      41.387  48.588 -12.898  1.00 99.00           C  
ATOM   1272  O   ILE O 164      41.254  49.342 -11.928  1.00 99.00           O  
ATOM   1273  CB  ILE O 164      42.760  49.278 -14.893  1.00 99.00           C  
ATOM   1274  CG1 ILE O 164      44.144  49.242 -15.547  1.00 98.99           C  
ATOM   1275  CG2 ILE O 164      42.349  50.722 -14.608  1.00 99.00           C  
ATOM   1276  CD1 ILE O 164      44.149  49.774 -16.976  1.00 98.97           C  
ATOM   1277  N   ASN O 165      40.389  47.860 -13.387  1.00 99.00           N  
ATOM   1278  CA  ASN O 165      39.064  47.857 -12.763  1.00 99.00           C  
ATOM   1279  C   ASN O 165      39.189  47.533 -11.272  1.00 99.00           C  
ATOM   1280  O   ASN O 165      38.657  48.246 -10.408  1.00 99.00           O  
ATOM   1281  CB  ASN O 165      38.182  46.854 -13.524  1.00 99.00           C  
ATOM   1282  CG  ASN O 165      36.734  46.810 -13.072  1.00 98.98           C  
ATOM   1283  OD1 ASN O 165      36.435  46.890 -11.880  1.00 97.08           O  
ATOM   1284  ND2 ASN O 165      35.827  46.631 -14.031  1.00 97.03           N  
ATOM   1285  N   GLU O 166      39.933  46.470 -10.958  1.00 99.00           N  
ATOM   1286  CA  GLU O 166      40.138  46.079  -9.570  1.00 99.00           C  
ATOM   1287  C   GLU O 166      40.875  47.140  -8.768  1.00 99.00           C  
ATOM   1288  O   GLU O 166      40.502  47.446  -7.630  1.00 99.00           O  
ATOM   1289  CB  GLU O 166      40.896  44.753  -9.496  1.00 98.99           C  
ATOM   1290  CG  GLU O 166      39.969  43.564  -9.484  1.00 98.83           C  
ATOM   1291  CD  GLU O 166      38.995  43.640  -8.317  1.00 98.93           C  
ATOM   1292  OE1 GLU O 166      39.450  43.814  -7.167  1.00 98.60           O  
ATOM   1293  OE2 GLU O 166      37.777  43.574  -8.566  1.00 98.67           O  
ATOM   1294  N   ALA O 167      41.941  47.698  -9.332  1.00 99.00           N  
ATOM   1295  CA  ALA O 167      42.699  48.714  -8.608  1.00 99.00           C  
ATOM   1296  C   ALA O 167      41.858  49.954  -8.347  1.00 99.00           C  
ATOM   1297  O   ALA O 167      41.960  50.552  -7.274  1.00 99.00           O  
ATOM   1298  CB  ALA O 167      43.972  49.081  -9.365  1.00 99.00           C  
ATOM   1299  N   ILE O 168      41.017  50.346  -9.311  1.00 99.00           N  
ATOM   1300  CA  ILE O 168      40.130  51.487  -9.095  1.00 99.00           C  
ATOM   1301  C   ILE O 168      39.234  51.231  -7.880  1.00 99.00           C  
ATOM   1302  O   ILE O 168      39.042  52.114  -7.035  1.00 99.00           O  
ATOM   1303  CB  ILE O 168      39.305  51.785 -10.368  1.00 99.00           C  
ATOM   1304  CG1 ILE O 168      40.206  52.332 -11.490  1.00 98.98           C  
ATOM   1305  CG2 ILE O 168      38.147  52.736 -10.076  1.00 98.99           C  
ATOM   1306  CD1 ILE O 168      40.751  53.721 -11.287  1.00 98.78           C  
ATOM   1307  N   SER O 169      38.707  50.011  -7.764  1.00 99.00           N  
ATOM   1308  CA  SER O 169      37.880  49.685  -6.603  1.00 99.00           C  
ATOM   1309  C   SER O 169      38.680  49.685  -5.299  1.00 99.00           C  
ATOM   1310  O   SER O 169      38.175  50.127  -4.265  1.00 99.00           O  
ATOM   1311  CB  SER O 169      37.165  48.350  -6.805  1.00 99.00           C  
ATOM   1312  OG  SER O 169      35.978  48.537  -7.557  1.00 98.97           O  
ATOM   1313  N   ASP O 170      39.918  49.209  -5.319  1.00 99.00           N  
ATOM   1314  CA  ASP O 170      40.739  49.271  -4.108  1.00 99.00           C  
ATOM   1315  C   ASP O 170      41.136  50.709  -3.763  1.00 99.00           C  
ATOM   1316  O   ASP O 170      41.126  51.097  -2.589  1.00 99.00           O  
ATOM   1317  CB  ASP O 170      41.990  48.402  -4.255  1.00 99.00           C  
ATOM   1318  CG  ASP O 170      41.709  46.914  -4.125  1.00 98.99           C  
ATOM   1319  OD1 ASP O 170      40.614  46.525  -3.649  1.00 98.96           O  
ATOM   1320  OD2 ASP O 170      42.608  46.125  -4.475  1.00 98.96           O  
ATOM   1321  N   ILE O 171      41.487  51.504  -4.774  1.00 99.00           N  
ATOM   1322  CA  ILE O 171      41.890  52.892  -4.557  1.00 99.00           C  
ATOM   1323  C   ILE O 171      40.753  53.686  -3.928  1.00 99.00           C  
ATOM   1324  O   ILE O 171      40.927  54.331  -2.887  1.00 99.00           O  
ATOM   1325  CB  ILE O 171      42.355  53.542  -5.878  1.00 99.00           C  
ATOM   1326  CG1 ILE O 171      43.693  52.936  -6.323  1.00 98.99           C  
ATOM   1327  CG2 ILE O 171      42.486  55.059  -5.728  1.00 99.00           C  
ATOM   1328  CD1 ILE O 171      44.027  53.183  -7.787  1.00 98.93           C  
ATOM   1329  N   PHE O 172      39.560  53.642  -4.546  1.00 99.00           N  
ATOM   1330  CA  PHE O 172      38.457  54.413  -3.984  1.00 99.00           C  
ATOM   1331  C   PHE O 172      37.898  53.779  -2.716  1.00 99.00           C  
ATOM   1332  O   PHE O 172      37.427  54.495  -1.829  1.00 99.00           O  
ATOM   1333  CB  PHE O 172      37.397  54.714  -5.047  1.00 99.00           C  
ATOM   1334  CG  PHE O 172      37.883  55.737  -6.036  1.00 99.00           C  
ATOM   1335  CD1 PHE O 172      38.048  57.059  -5.653  1.00 99.00           C  
ATOM   1336  CD2 PHE O 172      38.232  55.375  -7.323  1.00 99.00           C  
ATOM   1337  CE1 PHE O 172      38.544  58.008  -6.538  1.00 99.00           C  
ATOM   1338  CE2 PHE O 172      38.728  56.315  -8.217  1.00 99.00           C  
ATOM   1339  CZ  PHE O 172      38.883  57.631  -7.821  1.00 99.00           C  
ATOM   1340  N   GLY O 173      38.003  52.452  -2.595  1.00 98.99           N  
ATOM   1341  CA  GLY O 173      37.669  51.825  -1.326  1.00 98.99           C  
ATOM   1342  C   GLY O 173      38.506  52.398  -0.198  1.00 98.99           C  
ATOM   1343  O   GLY O 173      37.999  52.727   0.881  1.00 98.99           O  
ATOM   1344  N   THR O 174      39.791  52.536  -0.446  1.00 98.99           N  
ATOM   1345  CA  THR O 174      40.712  53.092   0.537  1.00 98.99           C  
ATOM   1346  C   THR O 174      40.455  54.575   0.779  1.00 99.00           C  
ATOM   1347  O   THR O 174      40.471  55.036   1.924  1.00 99.00           O  
ATOM   1348  CB  THR O 174      42.153  52.820   0.088  1.00 99.00           C  
ATOM   1349  OG1 THR O 174      42.387  51.416   0.214  1.00 98.97           O  
ATOM   1350  CG2 THR O 174      43.166  53.584   0.937  1.00 98.99           C  
ATOM   1351  N   LEU O 175      40.194  55.340  -0.290  1.00 99.00           N  
ATOM   1352  CA  LEU O 175      39.933  56.766  -0.099  1.00 99.00           C  
ATOM   1353  C   LEU O 175      38.648  57.011   0.691  1.00 99.00           C  
ATOM   1354  O   LEU O 175      38.587  57.952   1.491  1.00 99.00           O  
ATOM   1355  CB  LEU O 175      39.921  57.496  -1.444  1.00 99.00           C  
ATOM   1356  CG  LEU O 175      41.288  57.526  -2.150  1.00 99.00           C  
ATOM   1357  CD1 LEU O 175      41.156  58.184  -3.520  1.00 98.99           C  
ATOM   1358  CD2 LEU O 175      42.353  58.232  -1.323  1.00 98.99           C  
ATOM   1359  N   VAL O 176      37.635  56.160   0.498  1.00 98.99           N  
ATOM   1360  CA  VAL O 176      36.429  56.250   1.329  1.00 98.99           C  
ATOM   1361  C   VAL O 176      36.748  55.899   2.782  1.00 98.99           C  
ATOM   1362  O   VAL O 176      36.252  56.550   3.711  1.00 98.98           O  
ATOM   1363  CB  VAL O 176      35.301  55.362   0.765  1.00 98.99           C  
ATOM   1364  CG1 VAL O 176      34.125  55.272   1.743  1.00 98.98           C  
ATOM   1365  CG2 VAL O 176      34.818  55.917  -0.571  1.00 98.99           C  
ATOM   1366  N   GLU O 177      37.586  54.891   3.002  1.00 98.99           N  
ATOM   1367  CA  GLU O 177      38.005  54.561   4.367  1.00 99.00           C  
ATOM   1368  C   GLU O 177      38.683  55.757   5.042  1.00 99.00           C  
ATOM   1369  O   GLU O 177      38.407  56.064   6.207  1.00 98.99           O  
ATOM   1370  CB  GLU O 177      38.919  53.334   4.356  1.00 99.00           C  
ATOM   1371  CG  GLU O 177      39.302  52.858   5.752  1.00 98.96           C  
ATOM   1372  CD  GLU O 177      40.038  51.531   5.721  1.00 98.96           C  
ATOM   1373  OE1 GLU O 177      39.497  50.559   5.148  1.00 98.67           O  
ATOM   1374  OE2 GLU O 177      41.161  51.465   6.261  1.00 98.70           O  
ATOM   1375  N   PHE O 178      39.551  56.450   4.317  1.00 99.00           N  
ATOM   1376  CA  PHE O 178      40.173  57.663   4.860  1.00 99.00           C  
ATOM   1377  C   PHE O 178      39.158  58.790   5.059  1.00 99.00           C  
ATOM   1378  O   PHE O 178      39.263  59.557   6.022  1.00 98.99           O  
ATOM   1379  CB  PHE O 178      41.325  58.132   3.963  1.00 99.00           C  
ATOM   1380  CG  PHE O 178      42.644  57.476   4.279  1.00 99.00           C  
ATOM   1381  CD1 PHE O 178      43.455  57.969   5.294  1.00 98.99           C  
ATOM   1382  CD2 PHE O 178      43.076  56.372   3.567  1.00 98.99           C  
ATOM   1383  CE1 PHE O 178      44.677  57.368   5.591  1.00 98.98           C  
ATOM   1384  CE2 PHE O 178      44.293  55.763   3.858  1.00 98.99           C  
ATOM   1385  CZ  PHE O 178      45.092  56.265   4.871  1.00 98.99           C  
ATOM   1386  N   TYR O 179      38.172  58.904   4.164  1.00 99.00           N  
ATOM   1387  CA  TYR O 179      37.129  59.924   4.292  1.00 99.00           C  
ATOM   1388  C   TYR O 179      36.349  59.749   5.597  1.00 98.99           C  
ATOM   1389  O   TYR O 179      36.087  60.719   6.312  1.00 98.99           O  
ATOM   1390  CB  TYR O 179      36.200  59.852   3.074  1.00 99.00           C  
ATOM   1391  CG  TYR O 179      35.019  60.793   3.071  1.00 99.00           C  
ATOM   1392  CD1 TYR O 179      35.164  62.132   2.744  1.00 98.99           C  
ATOM   1393  CD2 TYR O 179      33.753  60.333   3.371  1.00 98.99           C  
ATOM   1394  CE1 TYR O 179      34.074  62.989   2.720  1.00 98.98           C  
ATOM   1395  CE2 TYR O 179      32.651  61.178   3.352  1.00 98.98           C  
ATOM   1396  CZ  TYR O 179      32.821  62.501   3.027  1.00 98.99           C  
ATOM   1397  OH  TYR O 179      31.731  63.340   3.010  1.00 98.97           O  
ATOM   1398  N   ALA O 180      35.986  58.503   5.903  1.00 98.99           N  
ATOM   1399  CA  ALA O 180      35.296  58.206   7.157  1.00 98.98           C  
ATOM   1400  C   ALA O 180      36.218  58.356   8.364  1.00 98.97           C  
ATOM   1401  O   ALA O 180      35.767  58.654   9.475  1.00 98.85           O  
ATOM   1402  CB  ALA O 180      34.715  56.800   7.114  1.00 98.95           C  
ATOM   1403  N   ASN O 181      37.497  58.128   8.150  1.00 98.76           N  
ATOM   1404  CA  ASN O 181      38.563  58.415   9.114  1.00 98.77           C  
ATOM   1405  C   ASN O 181      38.474  57.619  10.411  1.00 98.56           C  
ATOM   1406  O   ASN O 181      38.784  58.139  11.491  1.00 96.80           O  
ATOM   1407  CB  ASN O 181      38.654  59.919   9.402  1.00 98.72           C  
ATOM   1408  CG  ASN O 181      39.988  60.324   9.991  1.00 98.58           C  
ATOM   1409  OD1 ASN O 181      41.007  59.681   9.748  1.00 94.42           O  
ATOM   1410  ND2 ASN O 181      39.992  61.392  10.777  1.00 93.21           N  
ATOM   1411  N   LYS O 182      38.081  56.359  10.305  0.99 97.75           N  
ATOM   1412  CA  LYS O 182      38.150  55.448  11.442  0.99 97.29           C  
ATOM   1413  C   LYS O 182      39.159  54.355  11.115  0.99 97.56           C  
ATOM   1414  O   LYS O 182      38.915  53.516  10.245  0.99 96.15           O  
ATOM   1415  CB  LYS O 182      36.776  54.849  11.741  0.99 94.37           C  
ATOM   1416  CG  LYS O 182      35.756  55.896  12.178  0.86 83.89           C  
ATOM   1417  CD  LYS O 182      34.459  55.250  12.647  0.82 82.53           C  
ATOM   1418  CE  LYS O 182      33.416  56.313  12.997  0.80 74.85           C  
ATOM   1419  NZ  LYS O 182      33.869  57.208  14.085  0.77 61.50           N  
ATOM   1420  N   ASN O 183      40.300  54.385  11.793  1.00 98.34           N  
ATOM   1421  CA  ASN O 183      41.374  53.411  11.573  1.00 98.69           C  
ATOM   1422  C   ASN O 183      41.741  53.239  10.092  1.00 98.89           C  
ATOM   1423  O   ASN O 183      41.815  52.108   9.603  1.00 98.82           O  
ATOM   1424  CB  ASN O 183      40.984  52.054  12.174  1.00 98.24           C  
ATOM   1425  CG  ASN O 183      40.708  52.136  13.661  0.99 94.72           C  
ATOM   1426  OD1 ASN O 183      41.479  52.729  14.411  0.99 87.91           O  
ATOM   1427  ND2 ASN O 183      39.600  51.546  14.090  0.99 84.75           N  
ATOM   1428  N   PRO O 184      41.966  54.336   9.367  1.00 98.98           N  
ATOM   1429  CA  PRO O 184      42.276  54.189   7.946  1.00 98.99           C  
ATOM   1430  C   PRO O 184      43.691  53.666   7.711  1.00 99.00           C  
ATOM   1431  O   PRO O 184      44.596  53.883   8.525  1.00 98.99           O  
ATOM   1432  CB  PRO O 184      42.129  55.611   7.409  1.00 98.98           C  
ATOM   1433  CG  PRO O 184      42.523  56.469   8.578  1.00 98.75           C  
ATOM   1434  CD  PRO O 184      41.964  55.753   9.783  1.00 98.98           C  
ATOM   1435  N   ASP O 185      43.864  52.997   6.591  1.00 98.99           N  
ATOM   1436  CA  ASP O 185      45.133  52.404   6.208  1.00 99.00           C  
ATOM   1437  C   ASP O 185      45.122  52.161   4.702  1.00 99.00           C  
ATOM   1438  O   ASP O 185      44.137  52.453   4.016  1.00 99.00           O  
ATOM   1439  CB  ASP O 185      45.373  51.094   6.977  1.00 98.99           C  
ATOM   1440  CG  ASP O 185      44.182  50.169   6.880  1.00 98.98           C  
ATOM   1441  OD1 ASP O 185      43.817  49.783   5.753  1.00 98.91           O  
ATOM   1442  OD2 ASP O 185      43.588  49.857   7.931  1.00 98.88           O  
ATOM   1443  N   TRP O 186      46.224  51.622   4.193  1.00 99.00           N  
ATOM   1444  CA  TRP O 186      46.364  51.311   2.771  1.00 99.00           C  
ATOM   1445  C   TRP O 186      46.256  49.806   2.522  1.00 99.00           C  
ATOM   1446  O   TRP O 186      46.770  49.299   1.520  1.00 99.00           O  
ATOM   1447  CB  TRP O 186      47.674  51.903   2.226  1.00 99.00           C  
ATOM   1448  CG  TRP O 186      47.664  53.404   2.203  1.00 99.00           C  
ATOM   1449  CD1 TRP O 186      48.029  54.244   3.218  1.00 99.00           C  
ATOM   1450  CD2 TRP O 186      47.248  54.248   1.123  1.00 99.00           C  
ATOM   1451  NE1 TRP O 186      47.871  55.558   2.826  1.00 98.99           N  
ATOM   1452  CE2 TRP O 186      47.401  55.589   1.550  1.00 99.00           C  
ATOM   1453  CE3 TRP O 186      46.772  53.998  -0.167  1.00 98.99           C  
ATOM   1454  CZ2 TRP O 186      47.089  56.677   0.724  1.00 99.00           C  
ATOM   1455  CZ3 TRP O 186      46.464  55.079  -0.986  1.00 99.00           C  
ATOM   1456  CH2 TRP O 186      46.624  56.400  -0.538  1.00 99.00           C  
ATOM   1457  N   GLU O 187      45.566  49.107   3.422  1.00 99.00           N  
ATOM   1458  CA  GLU O 187      45.287  47.683   3.301  1.00 99.00           C  
ATOM   1459  C   GLU O 187      43.830  47.486   2.891  1.00 99.00           C  
ATOM   1460  O   GLU O 187      42.996  48.379   3.074  1.00 98.99           O  
ATOM   1461  CB  GLU O 187      45.548  46.978   4.639  1.00 98.99           C  
ATOM   1462  CG  GLU O 187      46.910  47.276   5.257  1.00 98.45           C  
ATOM   1463  CD  GLU O 187      48.053  46.753   4.415  1.00 98.29           C  
ATOM   1464  OE1 GLU O 187      48.189  45.516   4.299  1.00 96.64           O  
ATOM   1465  OE2 GLU O 187      48.824  47.582   3.883  1.00 97.31           O  
ATOM   1466  N   ILE O 188      43.507  46.308   2.358  1.00 98.99           N  
ATOM   1467  CA  ILE O 188      42.153  45.999   1.893  1.00 98.99           C  
ATOM   1468  C   ILE O 188      41.558  44.864   2.708  1.00 98.99           C  
ATOM   1469  O   ILE O 188      42.104  43.756   2.746  1.00 98.99           O  
ATOM   1470  CB  ILE O 188      42.141  45.616   0.396  1.00 98.99           C  
ATOM   1471  CG1 ILE O 188      42.796  46.699  -0.474  1.00 98.90           C  
ATOM   1472  CG2 ILE O 188      40.708  45.308  -0.066  1.00 98.94           C  
ATOM   1473  CD1 ILE O 188      42.110  48.057  -0.443  1.00 98.59           C  
ATOM   1474  N   GLY O 189      40.422  45.140   3.350  1.00 98.99           N  
ATOM   1475  CA  GLY O 189      39.633  44.105   3.994  1.00 98.99           C  
ATOM   1476  C   GLY O 189      40.044  43.734   5.401  1.00 98.99           C  
ATOM   1477  O   GLY O 189      39.505  42.776   5.961  1.00 98.98           O  
ATOM   1478  N   GLU O 190      40.970  44.466   5.999  1.00 98.99           N  
ATOM   1479  CA  GLU O 190      41.503  44.107   7.311  1.00 98.99           C  
ATOM   1480  C   GLU O 190      40.454  43.991   8.412  1.00 98.99           C  
ATOM   1481  O   GLU O 190      40.651  43.236   9.364  1.00 98.97           O  
ATOM   1482  CB  GLU O 190      42.601  45.102   7.730  1.00 98.98           C  
ATOM   1483  CG  GLU O 190      42.115  46.514   8.055  1.00 98.89           C  
ATOM   1484  CD  GLU O 190      41.761  47.359   6.839  1.00 98.95           C  
ATOM   1485  OE1 GLU O 190      42.136  47.000   5.696  1.00 98.75           O  
ATOM   1486  OE2 GLU O 190      41.096  48.393   7.034  1.00 98.79           O  
ATOM   1487  N   ASP O 191      39.333  44.721   8.309  1.00 98.99           N  
ATOM   1488  CA  ASP O 191      38.344  44.701   9.387  1.00 98.99           C  
ATOM   1489  C   ASP O 191      37.493  43.441   9.402  1.00 98.98           C  
ATOM   1490  O   ASP O 191      36.868  43.140  10.423  1.00 98.95           O  
ATOM   1491  CB  ASP O 191      37.434  45.926   9.317  1.00 98.98           C  
ATOM   1492  CG  ASP O 191      38.140  47.210   9.677  1.00 98.93           C  
ATOM   1493  OD1 ASP O 191      39.100  47.172  10.478  1.00 98.52           O  
ATOM   1494  OD2 ASP O 191      37.723  48.265   9.164  1.00 98.52           O  
ATOM   1495  N   VAL O 192      37.449  42.715   8.295  1.00 98.99           N  
ATOM   1496  CA  VAL O 192      36.588  41.533   8.186  1.00 98.99           C  
ATOM   1497  C   VAL O 192      37.336  40.256   7.837  1.00 98.99           C  
ATOM   1498  O   VAL O 192      36.728  39.184   7.842  1.00 98.99           O  
ATOM   1499  CB  VAL O 192      35.435  41.761   7.188  1.00 98.99           C  
ATOM   1500  CG1 VAL O 192      34.491  42.845   7.717  1.00 98.98           C  
ATOM   1501  CG2 VAL O 192      35.951  42.121   5.794  1.00 98.99           C  
ATOM   1502  N   TYR O 193      38.624  40.344   7.580  1.00 98.99           N  
ATOM   1503  CA  TYR O 193      39.428  39.195   7.183  1.00 98.99           C  
ATOM   1504  C   TYR O 193      40.035  38.492   8.394  1.00 98.99           C  
ATOM   1505  O   TYR O 193      40.564  39.151   9.296  1.00 98.98           O  
ATOM   1506  CB  TYR O 193      40.533  39.666   6.235  1.00 98.99           C  
ATOM   1507  CG  TYR O 193      41.350  38.585   5.577  1.00 98.99           C  
ATOM   1508  CD1 TYR O 193      40.765  37.644   4.743  1.00 98.96           C  
ATOM   1509  CD2 TYR O 193      42.723  38.528   5.767  1.00 98.96           C  
ATOM   1510  CE1 TYR O 193      41.520  36.666   4.119  1.00 98.94           C  
ATOM   1511  CE2 TYR O 193      43.492  37.553   5.146  1.00 98.94           C  
ATOM   1512  CZ  TYR O 193      42.882  36.626   4.328  1.00 98.95           C  
ATOM   1513  OH  TYR O 193      43.640  35.657   3.715  1.00 98.88           O  
ATOM   1514  N   THR O 194      39.964  37.168   8.415  1.00 98.99           N  
ATOM   1515  CA  THR O 194      40.615  36.317   9.415  1.00 98.99           C  
ATOM   1516  C   THR O 194      40.496  36.858  10.842  1.00 98.99           C  
ATOM   1517  O   THR O 194      41.465  37.385  11.400  1.00 98.98           O  
ATOM   1518  CB  THR O 194      42.095  36.072   9.072  1.00 98.99           C  
ATOM   1519  OG1 THR O 194      42.811  37.308   9.008  1.00 98.92           O  
ATOM   1520  CG2 THR O 194      42.242  35.330   7.755  1.00 98.94           C  
ATOM   1521  N   PRO O 195      39.328  36.704  11.468  1.00 98.99           N  
ATOM   1522  CA  PRO O 195      39.180  37.223  12.835  1.00 98.98           C  
ATOM   1523  C   PRO O 195      40.167  36.631  13.838  1.00 98.98           C  
ATOM   1524  O   PRO O 195      40.434  37.254  14.869  1.00 98.90           O  
ATOM   1525  CB  PRO O 195      37.728  36.864  13.188  1.00 98.94           C  
ATOM   1526  CG  PRO O 195      37.360  35.767  12.244  1.00 98.77           C  
ATOM   1527  CD  PRO O 195      38.099  36.076  10.968  1.00 98.98           C  
ATOM   1528  N   GLY O 196      40.729  35.470  13.530  1.00 98.96           N  
ATOM   1529  CA  GLY O 196      41.704  34.841  14.410  1.00 98.95           C  
ATOM   1530  C   GLY O 196      43.148  35.259  14.209  1.00 98.95           C  
ATOM   1531  O   GLY O 196      44.030  34.773  14.926  1.00 98.81           O  
ATOM   1532  N   ILE O 197      43.411  36.148  13.242  1.00 98.97           N  
ATOM   1533  CA  ILE O 197      44.773  36.595  12.936  1.00 98.98           C  
ATOM   1534  C   ILE O 197      44.799  38.119  12.931  1.00 98.98           C  
ATOM   1535  O   ILE O 197      44.098  38.747  12.138  1.00 98.94           O  
ATOM   1536  CB  ILE O 197      45.250  36.074  11.567  1.00 98.96           C  
ATOM   1537  CG1 ILE O 197      45.186  34.543  11.518  1.00 98.83           C  
ATOM   1538  CG2 ILE O 197      46.657  36.576  11.261  1.00 98.91           C  
ATOM   1539  CD1 ILE O 197      45.437  33.967  10.127  0.99 97.85           C  
ATOM   1540  N   SER O 198      45.600  38.719  13.804  1.00 98.91           N  
ATOM   1541  CA  SER O 198      45.702  40.173  13.841  1.00 98.91           C  
ATOM   1542  C   SER O 198      46.728  40.673  12.831  1.00 98.95           C  
ATOM   1543  O   SER O 198      47.715  39.997  12.530  1.00 98.90           O  
ATOM   1544  CB  SER O 198      46.083  40.652  15.243  1.00 98.69           C  
ATOM   1545  OG  SER O 198      47.380  40.217  15.576  0.98 88.25           O  
ATOM   1546  N   GLY O 199      46.479  41.879  12.315  1.00 98.88           N  
ATOM   1547  CA  GLY O 199      47.478  42.573  11.525  1.00 98.89           C  
ATOM   1548  C   GLY O 199      47.576  42.203  10.060  1.00 98.92           C  
ATOM   1549  O   GLY O 199      48.452  42.717   9.360  1.00 98.74           O  
ATOM   1550  N   ASP O 200      46.695  41.316   9.584  1.00 98.98           N  
ATOM   1551  CA  ASP O 200      46.726  40.920   8.182  1.00 98.99           C  
ATOM   1552  C   ASP O 200      45.574  41.543   7.396  1.00 98.99           C  
ATOM   1553  O   ASP O 200      44.742  42.284   7.937  1.00 98.98           O  
ATOM   1554  CB  ASP O 200      46.744  39.391   8.041  1.00 98.98           C  
ATOM   1555  CG  ASP O 200      45.458  38.729   8.500  1.00 98.97           C  
ATOM   1556  OD1 ASP O 200      44.648  39.370   9.207  1.00 98.92           O  
ATOM   1557  OD2 ASP O 200      45.263  37.548   8.142  1.00 98.86           O  
ATOM   1558  N   SER O 201      45.539  41.245   6.109  1.00 98.97           N  
ATOM   1559  CA  SER O 201      44.511  41.773   5.229  1.00 98.98           C  
ATOM   1560  C   SER O 201      44.502  40.938   3.962  1.00 98.98           C  
ATOM   1561  O   SER O 201      45.362  40.079   3.760  1.00 98.95           O  
ATOM   1562  CB  SER O 201      44.770  43.244   4.897  1.00 98.96           C  
ATOM   1563  OG  SER O 201      45.991  43.392   4.199  1.00 98.52           O  
ATOM   1564  N   LEU O 202      43.529  41.178   3.101  1.00 98.93           N  
ATOM   1565  CA  LEU O 202      43.434  40.442   1.843  1.00 98.89           C  
ATOM   1566  C   LEU O 202      44.495  40.890   0.843  1.00 98.95           C  
ATOM   1567  O   LEU O 202      45.109  40.066   0.154  1.00 98.86           O  
ATOM   1568  CB  LEU O 202      42.038  40.644   1.256  1.00 98.08           C  
ATOM   1569  CG  LEU O 202      41.738  39.890  -0.028  0.99 87.45           C  
ATOM   1570  CD1 LEU O 202      41.698  38.391   0.234  0.99 88.73           C  
ATOM   1571  CD2 LEU O 202      40.420  40.389  -0.601  0.99 89.55           C  
ATOM   1572  N   ARG O 203      44.697  42.194   0.747  1.00 98.97           N  
ATOM   1573  CA  ARG O 203      45.684  42.810  -0.137  1.00 98.97           C  
ATOM   1574  C   ARG O 203      46.285  44.012   0.567  1.00 98.99           C  
ATOM   1575  O   ARG O 203      45.700  44.555   1.508  1.00 98.99           O  
ATOM   1576  CB  ARG O 203      45.047  43.293  -1.455  1.00 98.89           C  
ATOM   1577  CG  ARG O 203      44.586  42.190  -2.392  1.00 98.27           C  
ATOM   1578  CD  ARG O 203      44.028  42.771  -3.702  1.00 98.42           C  
ATOM   1579  NE  ARG O 203      42.722  43.425  -3.533  1.00 98.54           N  
ATOM   1580  CZ  ARG O 203      41.552  42.790  -3.471  1.00 98.75           C  
ATOM   1581  NH1 ARG O 203      41.495  41.458  -3.519  1.00 97.66           N  
ATOM   1582  NH2 ARG O 203      40.428  43.478  -3.354  1.00 97.82           N  
ATOM   1583  N   SER O 204      47.450  44.438   0.087  1.00 98.99           N  
ATOM   1584  CA  SER O 204      48.085  45.662   0.553  1.00 99.00           C  
ATOM   1585  C   SER O 204      48.386  46.566  -0.625  1.00 99.00           C  
ATOM   1586  O   SER O 204      48.979  46.124  -1.613  1.00 99.00           O  
ATOM   1587  CB  SER O 204      49.383  45.345   1.292  1.00 99.00           C  
ATOM   1588  OG  SER O 204      50.074  46.535   1.624  1.00 98.97           O  
ATOM   1589  N   MET O 205      47.995  47.826  -0.528  1.00 99.00           N  
ATOM   1590  CA  MET O 205      48.390  48.808  -1.529  1.00 99.00           C  
ATOM   1591  C   MET O 205      49.804  49.318  -1.277  1.00 99.00           C  
ATOM   1592  O   MET O 205      50.539  49.598  -2.226  1.00 99.00           O  
ATOM   1593  CB  MET O 205      47.413  49.983  -1.552  1.00 99.00           C  
ATOM   1594  CG  MET O 205      45.992  49.587  -1.924  1.00 98.96           C  
ATOM   1595  SD  MET O 205      44.872  50.995  -1.966  1.00 98.95           S  
ATOM   1596  CE  MET O 205      45.500  51.859  -3.413  1.00 98.63           C  
ATOM   1597  N   SER O 206      50.190  49.457  -0.021  1.00 99.00           N  
ATOM   1598  CA  SER O 206      51.520  49.982   0.296  1.00 99.00           C  
ATOM   1599  C   SER O 206      52.627  48.984  -0.010  1.00 99.00           C  
ATOM   1600  O   SER O 206      53.737  49.386  -0.376  1.00 99.00           O  
ATOM   1601  CB  SER O 206      51.593  50.419   1.758  1.00 99.00           C  
ATOM   1602  OG  SER O 206      51.349  49.335   2.632  1.00 98.91           O  
ATOM   1603  N   ASP O 207      52.336  47.700   0.140  1.00 99.00           N  
ATOM   1604  CA  ASP O 207      53.306  46.644  -0.149  1.00 99.00           C  
ATOM   1605  C   ASP O 207      52.571  45.415  -0.667  1.00 99.00           C  
ATOM   1606  O   ASP O 207      52.376  44.445   0.074  1.00 98.99           O  
ATOM   1607  CB  ASP O 207      54.128  46.301   1.097  1.00 98.99           C  
ATOM   1608  CG  ASP O 207      55.206  45.265   0.820  1.00 98.95           C  
ATOM   1609  OD1 ASP O 207      55.506  45.001  -0.363  1.00 98.82           O  
ATOM   1610  OD2 ASP O 207      55.756  44.715   1.797  1.00 98.76           O  
ATOM   1611  N   PRO O 208      52.146  45.434  -1.942  1.00 99.00           N  
ATOM   1612  CA  PRO O 208      51.394  44.293  -2.475  1.00 99.00           C  
ATOM   1613  C   PRO O 208      52.095  42.956  -2.286  1.00 99.00           C  
ATOM   1614  O   PRO O 208      51.440  41.930  -2.087  1.00 98.99           O  
ATOM   1615  CB  PRO O 208      51.243  44.638  -3.961  1.00 99.00           C  
ATOM   1616  CG  PRO O 208      51.255  46.142  -3.986  1.00 98.94           C  
ATOM   1617  CD  PRO O 208      52.232  46.535  -2.915  1.00 99.00           C  
ATOM   1618  N   ALA O 209      53.427  42.968  -2.336  1.00 99.00           N  
ATOM   1619  CA  ALA O 209      54.191  41.726  -2.284  1.00 99.00           C  
ATOM   1620  C   ALA O 209      54.038  40.991  -0.956  1.00 99.00           C  
ATOM   1621  O   ALA O 209      54.291  39.782  -0.899  1.00 98.98           O  
ATOM   1622  CB  ALA O 209      55.665  42.001  -2.572  1.00 98.99           C  
ATOM   1623  N   LYS O 210      53.614  41.679   0.108  1.00 98.92           N  
ATOM   1624  CA  LYS O 210      53.438  40.998   1.387  1.00 98.82           C  
ATOM   1625  C   LYS O 210      52.399  39.886   1.309  1.00 98.87           C  
ATOM   1626  O   LYS O 210      52.441  38.943   2.104  1.00 98.64           O  
ATOM   1627  CB  LYS O 210      53.122  41.991   2.511  1.00 97.77           C  
ATOM   1628  CG  LYS O 210      51.680  42.233   2.785  0.94 90.13           C  
ATOM   1629  CD  LYS O 210      51.483  43.068   4.059  0.91 91.02           C  
ATOM   1630  CE  LYS O 210      51.745  44.530   3.801  0.88 88.68           C  
ATOM   1631  NZ  LYS O 210      51.249  45.387   4.914  0.88 83.05           N  
ATOM   1632  N   TYR O 211      51.468  39.967   0.348  1.00 98.97           N  
ATOM   1633  CA  TYR O 211      50.471  38.918   0.133  1.00 98.97           C  
ATOM   1634  C   TYR O 211      50.657  38.225  -1.207  1.00 98.95           C  
ATOM   1635  O   TYR O 211      49.743  37.573  -1.715  1.00 98.83           O  
ATOM   1636  CB  TYR O 211      49.048  39.480   0.292  1.00 98.95           C  
ATOM   1637  CG  TYR O 211      48.847  40.059   1.668  1.00 98.96           C  
ATOM   1638  CD1 TYR O 211      48.956  39.251   2.797  1.00 98.91           C  
ATOM   1639  CD2 TYR O 211      48.600  41.409   1.847  1.00 98.91           C  
ATOM   1640  CE1 TYR O 211      48.824  39.784   4.076  1.00 98.86           C  
ATOM   1641  CE2 TYR O 211      48.462  41.950   3.122  1.00 98.88           C  
ATOM   1642  CZ  TYR O 211      48.576  41.133   4.228  1.00 98.89           C  
ATOM   1643  OH  TYR O 211      48.446  41.665   5.488  1.00 98.80           O  
ATOM   1644  N   GLY O 212      51.847  38.360  -1.787  1.00 98.96           N  
ATOM   1645  CA  GLY O 212      52.183  37.639  -3.003  1.00 98.96           C  
ATOM   1646  C   GLY O 212      51.769  38.302  -4.297  1.00 98.97           C  
ATOM   1647  O   GLY O 212      51.864  37.682  -5.361  1.00 98.91           O  
ATOM   1648  N   ASP O 213      51.326  39.550  -4.238  1.00 98.99           N  
ATOM   1649  CA  ASP O 213      50.894  40.263  -5.437  1.00 99.00           C  
ATOM   1650  C   ASP O 213      52.037  41.103  -6.000  1.00 99.00           C  
ATOM   1651  O   ASP O 213      52.900  41.568  -5.251  1.00 99.00           O  
ATOM   1652  CB  ASP O 213      49.680  41.139  -5.128  1.00 98.99           C  
ATOM   1653  CG  ASP O 213      48.475  40.313  -4.735  1.00 98.98           C  
ATOM   1654  OD1 ASP O 213      48.291  39.213  -5.305  1.00 98.89           O  
ATOM   1655  OD2 ASP O 213      47.719  40.758  -3.848  1.00 98.88           O  
ATOM   1656  N   PRO O 214      52.064  41.303  -7.307  1.00 99.00           N  
ATOM   1657  CA  PRO O 214      53.189  42.025  -7.903  1.00 99.00           C  
ATOM   1658  C   PRO O 214      53.169  43.512  -7.578  1.00 99.00           C  
ATOM   1659  O   PRO O 214      52.107  44.131  -7.476  1.00 99.00           O  
ATOM   1660  CB  PRO O 214      53.002  41.801  -9.408  1.00 99.00           C  
ATOM   1661  CG  PRO O 214      51.536  41.556  -9.565  1.00 98.90           C  
ATOM   1662  CD  PRO O 214      51.133  40.795  -8.325  1.00 99.00           C  
ATOM   1663  N   ASP O 215      54.362  44.068  -7.454  1.00 99.00           N  
ATOM   1664  CA  ASP O 215      54.551  45.494  -7.232  1.00 99.00           C  
ATOM   1665  C   ASP O 215      55.383  46.136  -8.340  1.00 99.00           C  
ATOM   1666  O   ASP O 215      55.895  47.252  -8.179  1.00 99.00           O  
ATOM   1667  CB  ASP O 215      55.175  45.746  -5.861  1.00 99.00           C  
ATOM   1668  CG  ASP O 215      56.542  45.097  -5.705  1.00 99.00           C  
ATOM   1669  OD1 ASP O 215      57.063  44.504  -6.679  1.00 98.98           O  
ATOM   1670  OD2 ASP O 215      57.100  45.177  -4.589  1.00 98.97           O  
ATOM   1671  N   HIS O 216      55.519  45.436  -9.448  1.00 99.00           N  
ATOM   1672  CA  HIS O 216      56.260  45.914 -10.605  1.00 99.00           C  
ATOM   1673  C   HIS O 216      55.767  45.150 -11.821  1.00 99.00           C  
ATOM   1674  O   HIS O 216      55.446  43.963 -11.730  1.00 99.00           O  
ATOM   1675  CB  HIS O 216      57.765  45.702 -10.412  1.00 99.00           C  
ATOM   1676  CG  HIS O 216      58.610  46.423 -11.413  1.00 99.00           C  
ATOM   1677  ND1 HIS O 216      58.899  45.906 -12.655  1.00 98.30           N  
ATOM   1678  CD2 HIS O 216      59.226  47.628 -11.348  1.00 98.17           C  
ATOM   1679  CE1 HIS O 216      59.661  46.770 -13.311  1.00 98.32           C  
ATOM   1680  NE2 HIS O 216      59.877  47.819 -12.544  1.00 98.69           N  
ATOM   1681  N   TYR O 217      55.721  45.811 -12.961  1.00 99.00           N  
ATOM   1682  CA  TYR O 217      55.173  45.225 -14.180  1.00 99.00           C  
ATOM   1683  C   TYR O 217      55.926  43.968 -14.609  1.00 99.00           C  
ATOM   1684  O   TYR O 217      55.335  43.053 -15.195  1.00 99.00           O  
ATOM   1685  CB  TYR O 217      55.181  46.269 -15.295  1.00 99.00           C  
ATOM   1686  CG  TYR O 217      54.368  45.911 -16.515  1.00 99.00           C  
ATOM   1687  CD1 TYR O 217      52.984  45.860 -16.460  1.00 98.99           C  
ATOM   1688  CD2 TYR O 217      54.983  45.650 -17.730  1.00 98.99           C  
ATOM   1689  CE1 TYR O 217      52.228  45.554 -17.585  1.00 98.99           C  
ATOM   1690  CE2 TYR O 217      54.236  45.343 -18.864  1.00 98.99           C  
ATOM   1691  CZ  TYR O 217      52.862  45.296 -18.783  1.00 98.99           C  
ATOM   1692  OH  TYR O 217      52.119  44.995 -19.899  1.00 98.97           O  
ATOM   1693  N   SER O 218      57.215  43.915 -14.300  1.00 99.00           N  
ATOM   1694  CA  SER O 218      58.014  42.746 -14.649  1.00 99.00           C  
ATOM   1695  C   SER O 218      57.581  41.489 -13.905  1.00 99.00           C  
ATOM   1696  O   SER O 218      57.943  40.381 -14.306  1.00 99.00           O  
ATOM   1697  CB  SER O 218      59.496  43.014 -14.379  1.00 99.00           C  
ATOM   1698  OG  SER O 218      59.743  43.164 -12.992  1.00 98.92           O  
ATOM   1699  N   LYS O 219      56.811  41.655 -12.822  1.00 99.00           N  
ATOM   1700  CA  LYS O 219      56.328  40.536 -12.018  1.00 99.00           C  
ATOM   1701  C   LYS O 219      54.864  40.203 -12.288  1.00 99.00           C  
ATOM   1702  O   LYS O 219      54.246  39.444 -11.535  1.00 98.99           O  
ATOM   1703  CB  LYS O 219      56.547  40.833 -10.530  1.00 98.99           C  
ATOM   1704  CG  LYS O 219      58.008  41.072 -10.176  0.99 98.82           C  
ATOM   1705  CD  LYS O 219      58.246  41.125  -8.672  0.99 98.11           C  
ATOM   1706  CE  LYS O 219      59.724  41.338  -8.377  0.97 95.89           C  
ATOM   1707  NZ  LYS O 219      60.033  41.153  -6.927  0.96 90.26           N  
ATOM   1708  N   ARG O 220      54.292  40.756 -13.357  1.00 99.00           N  
ATOM   1709  CA  ARG O 220      52.879  40.547 -13.645  1.00 99.00           C  
ATOM   1710  C   ARG O 220      52.569  39.084 -13.915  1.00 99.00           C  
ATOM   1711  O   ARG O 220      53.397  38.333 -14.445  1.00 99.00           O  
ATOM   1712  CB  ARG O 220      52.431  41.418 -14.829  1.00 99.00           C  
ATOM   1713  CG  ARG O 220      52.987  40.981 -16.175  1.00 98.96           C  
ATOM   1714  CD  ARG O 220      52.794  42.078 -17.223  1.00 98.93           C  
ATOM   1715  NE  ARG O 220      53.321  41.718 -18.531  1.00 98.87           N  
ATOM   1716  CZ  ARG O 220      54.603  41.836 -18.889  1.00 98.88           C  
ATOM   1717  NH1 ARG O 220      55.516  42.278 -18.023  1.00 98.54           N  
ATOM   1718  NH2 ARG O 220      54.981  41.497 -20.105  1.00 98.37           N  
ATOM   1719  N   TYR O 221      51.357  38.699 -13.544  1.00 99.00           N  
ATOM   1720  CA  TYR O 221      50.826  37.371 -13.805  1.00 99.00           C  
ATOM   1721  C   TYR O 221      50.229  37.343 -15.212  1.00 99.00           C  
ATOM   1722  O   TYR O 221      49.464  38.240 -15.578  1.00 98.98           O  
ATOM   1723  CB  TYR O 221      49.757  37.042 -12.767  1.00 98.99           C  
ATOM   1724  CG  TYR O 221      49.041  35.736 -12.998  1.00 98.99           C  
ATOM   1725  CD1 TYR O 221      49.658  34.527 -12.724  1.00 98.97           C  
ATOM   1726  CD2 TYR O 221      47.747  35.717 -13.492  1.00 98.97           C  
ATOM   1727  CE1 TYR O 221      48.997  33.324 -12.930  1.00 98.96           C  
ATOM   1728  CE2 TYR O 221      47.076  34.518 -13.707  1.00 98.96           C  
ATOM   1729  CZ  TYR O 221      47.708  33.329 -13.422  1.00 98.97           C  
ATOM   1730  OH  TYR O 221      47.054  32.136 -13.630  1.00 98.90           O  
ATOM   1731  N   THR O 222      50.564  36.299 -15.979  1.00 98.96           N  
ATOM   1732  CA  THR O 222      50.102  36.209 -17.364  1.00 98.91           C  
ATOM   1733  C   THR O 222      49.281  34.952 -17.647  1.00 98.78           C  
ATOM   1734  O   THR O 222      48.991  34.657 -18.808  1.00 97.01           O  
ATOM   1735  CB  THR O 222      51.283  36.289 -18.349  1.00 98.73           C  
ATOM   1736  OG1 THR O 222      52.211  35.237 -18.068  1.00 97.40           O  
ATOM   1737  CG2 THR O 222      51.990  37.632 -18.229  1.00 97.71           C  
ATOM   1738  N   GLY O 223      48.891  34.224 -16.600  1.00 98.97           N  
ATOM   1739  CA  GLY O 223      48.072  33.039 -16.759  1.00 98.98           C  
ATOM   1740  C   GLY O 223      46.590  33.351 -16.891  1.00 98.98           C  
ATOM   1741  O   GLY O 223      46.187  34.496 -17.096  1.00 98.95           O  
ATOM   1742  N   THR O 224      45.765  32.292 -16.749  1.00 98.96           N  
ATOM   1743  CA  THR O 224      44.328  32.421 -16.982  1.00 98.95           C  
ATOM   1744  C   THR O 224      43.488  32.460 -15.709  1.00 98.95           C  
ATOM   1745  O   THR O 224      42.298  32.789 -15.767  1.00 98.86           O  
ATOM   1746  CB  THR O 224      43.816  31.275 -17.862  1.00 98.89           C  
ATOM   1747  OG1 THR O 224      44.076  30.023 -17.209  1.00 98.01           O  
ATOM   1748  CG2 THR O 224      44.517  31.286 -19.214  1.00 98.08           C  
ATOM   1749  N   GLN O 225      44.077  32.130 -14.558  1.00 98.95           N  
ATOM   1750  CA  GLN O 225      43.318  32.149 -13.316  1.00 98.94           C  
ATOM   1751  C   GLN O 225      42.872  33.568 -12.985  1.00 98.96           C  
ATOM   1752  O   GLN O 225      43.514  34.544 -13.389  1.00 98.92           O  
ATOM   1753  CB  GLN O 225      44.151  31.575 -12.164  1.00 98.85           C  
ATOM   1754  CG  GLN O 225      44.530  30.117 -12.341  0.92 93.39           C  
ATOM   1755  CD  GLN O 225      43.318  29.228 -12.526  0.88 87.64           C  
ATOM   1756  OE1 GLN O 225      42.377  29.259 -11.724  0.87 79.34           O  
ATOM   1757  NE2 GLN O 225      43.322  28.449 -13.597  0.86 78.54           N  
ATOM   1758  N   ASP O 226      41.757  33.679 -12.241  1.00 98.95           N  
ATOM   1759  CA  ASP O 226      41.298  34.982 -11.755  1.00 98.96           C  
ATOM   1760  C   ASP O 226      41.097  35.977 -12.908  1.00 98.98           C  
ATOM   1761  O   ASP O 226      41.510  37.139 -12.825  1.00 98.96           O  
ATOM   1762  CB  ASP O 226      42.290  35.524 -10.713  1.00 98.95           C  
ATOM   1763  CG  ASP O 226      41.833  36.805 -10.035  1.00 98.95           C  
ATOM   1764  OD1 ASP O 226      40.614  36.981  -9.837  1.00 98.89           O  
ATOM   1765  OD2 ASP O 226      42.705  37.630  -9.691  1.00 98.88           O  
ATOM   1766  N   ASN O 227      40.486  35.505 -14.005  1.00 98.99           N  
ATOM   1767  CA  ASN O 227      40.241  36.366 -15.167  1.00 98.99           C  
ATOM   1768  C   ASN O 227      41.515  37.022 -15.691  1.00 98.99           C  
ATOM   1769  O   ASN O 227      41.507  38.179 -16.117  1.00 98.99           O  
ATOM   1770  CB  ASN O 227      39.165  37.415 -14.848  1.00 98.98           C  
ATOM   1771  CG  ASN O 227      37.817  36.784 -14.590  1.00 98.83           C  
ATOM   1772  OD1 ASN O 227      37.276  36.856 -13.487  1.00 91.35           O  
ATOM   1773  ND2 ASN O 227      37.272  36.139 -15.607  1.00 91.50           N  
ATOM   1774  N   GLY O 228      42.611  36.259 -15.666  1.00 98.98           N  
ATOM   1775  CA  GLY O 228      43.894  36.808 -16.073  1.00 98.99           C  
ATOM   1776  C   GLY O 228      44.549  37.630 -14.986  1.00 98.99           C  
ATOM   1777  O   GLY O 228      45.304  38.560 -15.281  1.00 98.98           O  
ATOM   1778  N   GLY O 229      44.264  37.289 -13.728  1.00 98.99           N  
ATOM   1779  CA  GLY O 229      44.952  37.900 -12.604  1.00 98.99           C  
ATOM   1780  C   GLY O 229      44.448  39.263 -12.193  1.00 99.00           C  
ATOM   1781  O   GLY O 229      45.241  40.083 -11.730  1.00 98.99           O  
ATOM   1782  N   VAL O 230      43.147  39.518 -12.316  1.00 99.00           N  
ATOM   1783  CA  VAL O 230      42.662  40.872 -12.042  1.00 99.00           C  
ATOM   1784  C   VAL O 230      42.866  41.309 -10.590  1.00 99.00           C  
ATOM   1785  O   VAL O 230      43.100  42.493 -10.338  1.00 99.00           O  
ATOM   1786  CB  VAL O 230      41.197  41.078 -12.485  1.00 98.99           C  
ATOM   1787  CG1 VAL O 230      41.064  40.801 -13.994  1.00 98.95           C  
ATOM   1788  CG2 VAL O 230      40.222  40.225 -11.692  1.00 98.97           C  
ATOM   1789  N   HIS O 231      42.791  40.369  -9.634  1.00 98.99           N  
ATOM   1790  CA  HIS O 231      43.044  40.689  -8.221  1.00 98.99           C  
ATOM   1791  C   HIS O 231      44.510  40.538  -7.842  1.00 98.99           C  
ATOM   1792  O   HIS O 231      44.875  40.765  -6.688  1.00 98.97           O  
ATOM   1793  CB  HIS O 231      42.198  39.814  -7.297  1.00 98.97           C  
ATOM   1794  CG  HIS O 231      40.727  40.017  -7.438  1.00 98.95           C  
ATOM   1795  ND1 HIS O 231      39.941  39.232  -8.250  1.00 98.61           N  
ATOM   1796  CD2 HIS O 231      39.897  40.917  -6.863  1.00 98.53           C  
ATOM   1797  CE1 HIS O 231      38.688  39.648  -8.164  1.00 98.48           C  
ATOM   1798  NE2 HIS O 231      38.629  40.666  -7.331  1.00 98.58           N  
ATOM   1799  N   ILE O 232      45.326  40.124  -8.784  1.00 98.99           N  
ATOM   1800  CA  ILE O 232      46.760  39.935  -8.591  1.00 99.00           C  
ATOM   1801  C   ILE O 232      47.496  41.139  -9.168  1.00 99.00           C  
ATOM   1802  O   ILE O 232      48.184  41.878  -8.460  1.00 99.00           O  
ATOM   1803  CB  ILE O 232      47.222  38.621  -9.259  1.00 99.00           C  
ATOM   1804  CG1 ILE O 232      46.498  37.420  -8.639  1.00 98.96           C  
ATOM   1805  CG2 ILE O 232      48.734  38.472  -9.165  1.00 98.98           C  
ATOM   1806  CD1 ILE O 232      46.673  36.123  -9.417  1.00 98.40           C  
ATOM   1807  N   ASN O 233      47.308  41.372 -10.460  1.00 99.00           N  
ATOM   1808  CA  ASN O 233      47.989  42.458 -11.152  1.00 99.00           C  
ATOM   1809  C   ASN O 233      47.494  43.834 -10.733  1.00 99.00           C  
ATOM   1810  O   ASN O 233      48.170  44.830 -11.005  1.00 99.00           O  
ATOM   1811  CB  ASN O 233      47.886  42.278 -12.666  1.00 99.00           C  
ATOM   1812  CG  ASN O 233      48.694  41.096 -13.161  1.00 99.00           C  
ATOM   1813  OD1 ASN O 233      49.719  40.746 -12.575  1.00 98.44           O  
ATOM   1814  ND2 ASN O 233      48.242  40.475 -14.245  1.00 98.46           N  
ATOM   1815  N   SER O 234      46.349  43.899 -10.056  1.00 99.00           N  
ATOM   1816  CA  SER O 234      45.934  45.158  -9.439  1.00 99.00           C  
ATOM   1817  C   SER O 234      47.002  45.710  -8.501  1.00 99.00           C  
ATOM   1818  O   SER O 234      47.075  46.923  -8.294  1.00 99.00           O  
ATOM   1819  CB  SER O 234      44.620  44.977  -8.680  1.00 99.00           C  
ATOM   1820  OG  SER O 234      44.742  43.997  -7.665  1.00 98.97           O  
ATOM   1821  N   GLY O 235      47.850  44.837  -7.948  1.00 99.00           N  
ATOM   1822  CA  GLY O 235      48.916  45.291  -7.069  1.00 99.00           C  
ATOM   1823  C   GLY O 235      49.854  46.298  -7.712  1.00 99.00           C  
ATOM   1824  O   GLY O 235      50.358  47.205  -7.041  1.00 99.00           O  
ATOM   1825  N   ILE O 236      50.083  46.151  -9.005  1.00 99.00           N  
ATOM   1826  CA  ILE O 236      50.983  47.060  -9.718  1.00 99.00           C  
ATOM   1827  C   ILE O 236      50.410  48.475  -9.726  1.00 99.00           C  
ATOM   1828  O   ILE O 236      51.119  49.457  -9.469  1.00 99.00           O  
ATOM   1829  CB  ILE O 236      51.232  46.542 -11.150  1.00 99.00           C  
ATOM   1830  CG1 ILE O 236      51.931  45.171 -11.099  1.00 98.99           C  
ATOM   1831  CG2 ILE O 236      52.042  47.549 -11.968  1.00 99.00           C  
ATOM   1832  CD1 ILE O 236      51.831  44.378 -12.396  1.00 98.94           C  
ATOM   1833  N   ILE O 237      49.111  48.580 -10.017  1.00 99.00           N  
ATOM   1834  CA  ILE O 237      48.454  49.883 -10.062  1.00 99.00           C  
ATOM   1835  C   ILE O 237      48.209  50.413  -8.653  1.00 99.00           C  
ATOM   1836  O   ILE O 237      48.376  51.611  -8.398  1.00 99.00           O  
ATOM   1837  CB  ILE O 237      47.148  49.808 -10.876  1.00 99.00           C  
ATOM   1838  CG1 ILE O 237      47.405  49.230 -12.279  1.00 98.97           C  
ATOM   1839  CG2 ILE O 237      46.474  51.178 -10.946  1.00 98.99           C  
ATOM   1840  CD1 ILE O 237      48.505  49.930 -13.076  1.00 98.85           C  
ATOM   1841  N   ASN O 238      47.838  49.530  -7.724  1.00 99.00           N  
ATOM   1842  CA  ASN O 238      47.693  49.942  -6.333  1.00 99.00           C  
ATOM   1843  C   ASN O 238      48.986  50.547  -5.794  1.00 99.00           C  
ATOM   1844  O   ASN O 238      48.959  51.562  -5.089  1.00 99.00           O  
ATOM   1845  CB  ASN O 238      47.286  48.749  -5.464  1.00 99.00           C  
ATOM   1846  CG  ASN O 238      45.813  48.389  -5.577  1.00 99.00           C  
ATOM   1847  OD1 ASN O 238      45.004  49.165  -6.086  1.00 98.00           O  
ATOM   1848  ND2 ASN O 238      45.458  47.219  -5.058  1.00 97.88           N  
ATOM   1849  N   LYS O 239      50.116  49.934  -6.113  1.00 99.00           N  
ATOM   1850  CA  LYS O 239      51.399  50.460  -5.655  1.00 99.00           C  
ATOM   1851  C   LYS O 239      51.682  51.830  -6.270  1.00 99.00           C  
ATOM   1852  O   LYS O 239      52.146  52.743  -5.580  1.00 99.00           O  
ATOM   1853  CB  LYS O 239      52.529  49.475  -5.982  1.00 99.00           C  
ATOM   1854  CG  LYS O 239      53.917  49.952  -5.528  1.00 98.99           C  
ATOM   1855  CD  LYS O 239      54.095  49.860  -4.021  1.00 98.96           C  
ATOM   1856  CE  LYS O 239      55.376  50.545  -3.576  1.00 98.84           C  
ATOM   1857  NZ  LYS O 239      55.706  50.227  -2.153  1.00 98.78           N  
ATOM   1858  N   ALA O 240      51.396  51.989  -7.565  1.00 99.00           N  
ATOM   1859  CA  ALA O 240      51.582  53.292  -8.198  1.00 99.00           C  
ATOM   1860  C   ALA O 240      50.725  54.358  -7.516  1.00 99.00           C  
ATOM   1861  O   ALA O 240      51.198  55.466  -7.242  1.00 99.00           O  
ATOM   1862  CB  ALA O 240      51.258  53.210  -9.691  1.00 99.00           C  
ATOM   1863  N   ALA O 241      49.460  54.025  -7.239  1.00 99.00           N  
ATOM   1864  CA  ALA O 241      48.573  54.980  -6.575  1.00 99.00           C  
ATOM   1865  C   ALA O 241      49.083  55.333  -5.181  1.00 99.00           C  
ATOM   1866  O   ALA O 241      49.086  56.504  -4.786  1.00 99.00           O  
ATOM   1867  CB  ALA O 241      47.157  54.411  -6.504  1.00 99.00           C  
ATOM   1868  N   TYR O 242      49.515  54.319  -4.436  1.00 99.00           N  
ATOM   1869  CA  TYR O 242      50.084  54.561  -3.118  1.00 99.00           C  
ATOM   1870  C   TYR O 242      51.272  55.520  -3.202  1.00 99.00           C  
ATOM   1871  O   TYR O 242      51.380  56.463  -2.411  1.00 99.00           O  
ATOM   1872  CB  TYR O 242      50.504  53.239  -2.468  1.00 99.00           C  
ATOM   1873  CG  TYR O 242      51.272  53.439  -1.190  1.00 99.00           C  
ATOM   1874  CD1 TYR O 242      50.620  53.705   0.003  1.00 98.99           C  
ATOM   1875  CD2 TYR O 242      52.659  53.403  -1.191  1.00 98.99           C  
ATOM   1876  CE1 TYR O 242      51.329  53.923   1.175  1.00 98.99           C  
ATOM   1877  CE2 TYR O 242      53.378  53.620  -0.025  1.00 98.99           C  
ATOM   1878  CZ  TYR O 242      52.706  53.879   1.149  1.00 98.99           C  
ATOM   1879  OH  TYR O 242      53.415  54.095   2.306  1.00 98.99           O  
ATOM   1880  N   LEU O 243      52.165  55.286  -4.155  1.00 99.00           N  
ATOM   1881  CA  LEU O 243      53.338  56.148  -4.303  1.00 99.00           C  
ATOM   1882  C   LEU O 243      52.956  57.572  -4.693  1.00 99.00           C  
ATOM   1883  O   LEU O 243      53.538  58.530  -4.179  1.00 99.00           O  
ATOM   1884  CB  LEU O 243      54.305  55.556  -5.335  1.00 99.00           C  
ATOM   1885  CG  LEU O 243      55.030  54.283  -4.896  1.00 98.99           C  
ATOM   1886  CD1 LEU O 243      55.728  53.645  -6.093  1.00 98.98           C  
ATOM   1887  CD2 LEU O 243      56.033  54.571  -3.783  1.00 98.98           C  
ATOM   1888  N   ILE O 244      51.970  57.726  -5.589  1.00 99.00           N  
ATOM   1889  CA  ILE O 244      51.517  59.068  -5.963  1.00 99.00           C  
ATOM   1890  C   ILE O 244      51.072  59.827  -4.717  1.00 99.00           C  
ATOM   1891  O   ILE O 244      51.425  60.995  -4.523  1.00 99.00           O  
ATOM   1892  CB  ILE O 244      50.389  59.008  -7.012  1.00 99.00           C  
ATOM   1893  CG1 ILE O 244      50.951  58.539  -8.360  1.00 98.99           C  
ATOM   1894  CG2 ILE O 244      49.709  60.372  -7.167  1.00 98.99           C  
ATOM   1895  CD1 ILE O 244      49.892  58.152  -9.383  1.00 98.89           C  
ATOM   1896  N   SER O 245      50.305  59.158  -3.870  1.00 99.00           N  
ATOM   1897  CA  SER O 245      49.799  59.822  -2.672  1.00 99.00           C  
ATOM   1898  C   SER O 245      50.871  60.039  -1.612  1.00 99.00           C  
ATOM   1899  O   SER O 245      51.037  61.157  -1.107  1.00 99.00           O  
ATOM   1900  CB  SER O 245      48.648  59.008  -2.076  1.00 99.00           C  
ATOM   1901  OG  SER O 245      48.107  59.661  -0.943  1.00 98.99           O  
ATOM   1902  N   GLN O 246      51.584  58.968  -1.281  1.00 99.00           N  
ATOM   1903  CA  GLN O 246      52.427  58.933  -0.094  1.00 99.00           C  
ATOM   1904  C   GLN O 246      53.914  59.121  -0.364  1.00 99.00           C  
ATOM   1905  O   GLN O 246      54.678  59.390   0.567  1.00 98.99           O  
ATOM   1906  CB  GLN O 246      52.216  57.615   0.651  1.00 99.00           C  
ATOM   1907  CG  GLN O 246      50.778  57.365   1.068  1.00 98.97           C  
ATOM   1908  CD  GLN O 246      50.229  58.480   1.924  1.00 98.96           C  
ATOM   1909  OE1 GLN O 246      49.367  59.243   1.492  1.00 97.97           O  
ATOM   1910  NE2 GLN O 246      50.735  58.592   3.143  1.00 97.53           N  
ATOM   1911  N   GLY O 247      54.326  58.976  -1.613  1.00 99.00           N  
ATOM   1912  CA  GLY O 247      55.730  59.065  -1.967  1.00 99.00           C  
ATOM   1913  C   GLY O 247      56.519  57.839  -1.535  1.00 99.00           C  
ATOM   1914  O   GLY O 247      56.004  56.931  -0.880  1.00 99.00           O  
ATOM   1915  N   GLY O 248      57.784  57.825  -1.921  1.00 99.00           N  
ATOM   1916  CA  GLY O 248      58.664  56.734  -1.556  1.00 99.00           C  
ATOM   1917  C   GLY O 248      59.674  56.464  -2.647  1.00 99.00           C  
ATOM   1918  O   GLY O 248      59.601  57.034  -3.735  1.00 98.99           O  
ATOM   1919  N   THR O 249      60.619  55.580  -2.342  1.00 99.00           N  
ATOM   1920  CA  THR O 249      61.590  55.129  -3.334  1.00 99.00           C  
ATOM   1921  C   THR O 249      61.411  53.628  -3.512  1.00 98.99           C  
ATOM   1922  O   THR O 249      61.528  52.857  -2.555  1.00 98.99           O  
ATOM   1923  CB  THR O 249      63.025  55.481  -2.920  1.00 98.99           C  
ATOM   1924  OG1 THR O 249      63.131  56.906  -2.757  1.00 98.71           O  
ATOM   1925  CG2 THR O 249      64.014  55.036  -3.986  1.00 98.78           C  
ATOM   1926  N   HIS O 250      61.094  53.218  -4.731  1.00 99.00           N  
ATOM   1927  CA  HIS O 250      60.674  51.857  -5.040  1.00 99.00           C  
ATOM   1928  C   HIS O 250      61.500  51.361  -6.219  1.00 99.00           C  
ATOM   1929  O   HIS O 250      61.499  51.989  -7.278  1.00 98.99           O  
ATOM   1930  CB  HIS O 250      59.179  51.882  -5.370  1.00 99.00           C  
ATOM   1931  CG  HIS O 250      58.563  50.541  -5.608  1.00 99.00           C  
ATOM   1932  ND1 HIS O 250      58.588  49.523  -4.684  1.00 98.44           N  
ATOM   1933  CD2 HIS O 250      57.865  50.076  -6.667  1.00 98.29           C  
ATOM   1934  CE1 HIS O 250      57.933  48.488  -5.169  1.00 98.21           C  
ATOM   1935  NE2 HIS O 250      57.482  48.793  -6.370  1.00 98.67           N  
ATOM   1936  N   TYR O 251      62.238  50.265  -6.014  1.00 98.99           N  
ATOM   1937  CA  TYR O 251      63.202  49.787  -7.009  1.00 98.99           C  
ATOM   1938  C   TYR O 251      64.108  50.919  -7.479  1.00 98.99           C  
ATOM   1939  O   TYR O 251      64.426  51.047  -8.663  1.00 98.92           O  
ATOM   1940  CB  TYR O 251      62.504  49.095  -8.193  1.00 98.98           C  
ATOM   1941  CG  TYR O 251      61.785  47.820  -7.811  1.00 98.95           C  
ATOM   1942  CD1 TYR O 251      62.492  46.657  -7.534  1.00 98.86           C  
ATOM   1943  CD2 TYR O 251      60.399  47.780  -7.733  1.00 98.88           C  
ATOM   1944  CE1 TYR O 251      61.834  45.478  -7.183  1.00 98.79           C  
ATOM   1945  CE2 TYR O 251      59.730  46.610  -7.384  1.00 98.81           C  
ATOM   1946  CZ  TYR O 251      60.452  45.465  -7.109  1.00 98.82           C  
ATOM   1947  OH  TYR O 251      59.789  44.303  -6.761  1.00 98.58           O  
ATOM   1948  N   GLY O 252      64.508  51.770  -6.537  1.00 98.99           N  
ATOM   1949  CA  GLY O 252      65.443  52.848  -6.808  1.00 98.99           C  
ATOM   1950  C   GLY O 252      64.863  54.090  -7.452  1.00 98.99           C  
ATOM   1951  O   GLY O 252      65.606  55.040  -7.717  1.00 98.96           O  
ATOM   1952  N   VAL O 253      63.547  54.107  -7.701  1.00 98.99           N  
ATOM   1953  CA  VAL O 253      62.886  55.255  -8.322  1.00 99.00           C  
ATOM   1954  C   VAL O 253      62.158  56.045  -7.247  1.00 99.00           C  
ATOM   1955  O   VAL O 253      61.272  55.516  -6.570  1.00 99.00           O  
ATOM   1956  CB  VAL O 253      61.901  54.812  -9.420  1.00 98.99           C  
ATOM   1957  CG1 VAL O 253      61.203  56.028 -10.040  1.00 98.95           C  
ATOM   1958  CG2 VAL O 253      62.622  53.995 -10.488  1.00 98.98           C  
ATOM   1959  N   SER O 254      62.510  57.313  -7.096  1.00 98.99           N  
ATOM   1960  CA  SER O 254      61.929  58.157  -6.059  1.00 98.99           C  
ATOM   1961  C   SER O 254      60.702  58.899  -6.568  1.00 98.99           C  
ATOM   1962  O   SER O 254      60.708  59.461  -7.668  1.00 98.99           O  
ATOM   1963  CB  SER O 254      62.965  59.151  -5.536  1.00 98.99           C  
ATOM   1964  OG  SER O 254      64.010  58.470  -4.859  1.00 96.65           O  
ATOM   1965  N   VAL O 255      59.652  58.897  -5.745  1.00 98.99           N  
ATOM   1966  CA  VAL O 255      58.382  59.547  -6.046  1.00 99.00           C  
ATOM   1967  C   VAL O 255      58.083  60.548  -4.945  1.00 99.00           C  
ATOM   1968  O   VAL O 255      58.136  60.213  -3.758  1.00 99.00           O  
ATOM   1969  CB  VAL O 255      57.232  58.523  -6.131  1.00 99.00           C  
ATOM   1970  CG1 VAL O 255      55.926  59.211  -6.542  1.00 98.94           C  
ATOM   1971  CG2 VAL O 255      57.583  57.390  -7.090  1.00 98.98           C  
ATOM   1972  N   VAL O 256      57.759  61.774  -5.342  1.00 99.00           N  
ATOM   1973  CA  VAL O 256      57.328  62.792  -4.388  1.00 99.00           C  
ATOM   1974  C   VAL O 256      55.819  62.659  -4.186  1.00 99.00           C  
ATOM   1975  O   VAL O 256      55.045  62.800  -5.134  1.00 98.99           O  
ATOM   1976  CB  VAL O 256      57.678  64.204  -4.898  1.00 98.99           C  
ATOM   1977  CG1 VAL O 256      57.114  65.275  -3.958  1.00 98.91           C  
ATOM   1978  CG2 VAL O 256      59.189  64.354  -5.051  1.00 98.94           C  
ATOM   1979  N   GLY O 257      55.394  62.374  -2.954  1.00 99.00           N  
ATOM   1980  CA  GLY O 257      53.975  62.233  -2.674  1.00 99.00           C  
ATOM   1981  C   GLY O 257      53.234  63.554  -2.784  1.00 99.00           C  
ATOM   1982  O   GLY O 257      53.756  64.608  -2.411  1.00 99.00           O  
ATOM   1983  N   ILE O 258      51.993  63.486  -3.290  1.00 99.00           N  
ATOM   1984  CA  ILE O 258      51.154  64.673  -3.448  1.00 99.00           C  
ATOM   1985  C   ILE O 258      49.876  64.617  -2.613  1.00 99.00           C  
ATOM   1986  O   ILE O 258      49.096  65.577  -2.617  1.00 99.00           O  
ATOM   1987  CB  ILE O 258      50.824  64.946  -4.933  1.00 99.00           C  
ATOM   1988  CG1 ILE O 258      49.998  63.802  -5.540  1.00 98.99           C  
ATOM   1989  CG2 ILE O 258      52.115  65.194  -5.717  1.00 98.99           C  
ATOM   1990  CD1 ILE O 258      49.498  64.089  -6.964  1.00 98.98           C  
ATOM   1991  N   GLY O 259      49.645  63.514  -1.902  1.00 99.00           N  
ATOM   1992  CA  GLY O 259      48.525  63.398  -0.989  1.00 99.00           C  
ATOM   1993  C   GLY O 259      47.317  62.687  -1.568  1.00 99.00           C  
ATOM   1994  O   GLY O 259      47.144  62.561  -2.783  1.00 99.00           O  
ATOM   1995  N   ARG O 260      46.452  62.218  -0.667  1.00 99.00           N  
ATOM   1996  CA  ARG O 260      45.288  61.415  -1.046  1.00 99.00           C  
ATOM   1997  C   ARG O 260      44.271  62.194  -1.859  1.00 99.00           C  
ATOM   1998  O   ARG O 260      43.671  61.654  -2.796  1.00 99.00           O  
ATOM   1999  CB  ARG O 260      44.583  60.872   0.197  1.00 99.00           C  
ATOM   2000  CG  ARG O 260      45.416  59.904   1.015  1.00 98.91           C  
ATOM   2001  CD  ARG O 260      44.612  59.356   2.191  1.00 98.86           C  
ATOM   2002  NE  ARG O 260      44.126  60.415   3.073  1.00 98.67           N  
ATOM   2003  CZ  ARG O 260      44.774  60.889   4.131  1.00 98.76           C  
ATOM   2004  NH1 ARG O 260      45.963  60.420   4.461  1.00 97.73           N  
ATOM   2005  NH2 ARG O 260      44.234  61.852   4.861  1.00 97.42           N  
ATOM   2006  N   ASP O 261      44.020  63.445  -1.506  1.00 99.00           N  
ATOM   2007  CA  ASP O 261      42.986  64.208  -2.194  1.00 99.00           C  
ATOM   2008  C   ASP O 261      43.329  64.371  -3.675  1.00 99.00           C  
ATOM   2009  O   ASP O 261      42.476  64.181  -4.549  1.00 99.00           O  
ATOM   2010  CB  ASP O 261      42.786  65.569  -1.531  1.00 98.98           C  
ATOM   2011  CG  ASP O 261      42.179  65.474  -0.140  1.00 89.91           C  
ATOM   2012  OD1 ASP O 261      41.714  64.386   0.268  1.00 88.01           O  
ATOM   2013  OD2 ASP O 261      42.175  66.512   0.552  1.00 91.40           O  
ATOM   2014  N   LYS O 262      44.591  64.708  -3.959  1.00 99.00           N  
ATOM   2015  CA  LYS O 262      45.005  64.860  -5.351  1.00 99.00           C  
ATOM   2016  C   LYS O 262      45.047  63.523  -6.079  1.00 99.00           C  
ATOM   2017  O   LYS O 262      44.693  63.457  -7.264  1.00 99.00           O  
ATOM   2018  CB  LYS O 262      46.342  65.599  -5.432  1.00 99.00           C  
ATOM   2019  CG  LYS O 262      46.216  67.073  -5.040  1.00 98.99           C  
ATOM   2020  CD  LYS O 262      47.556  67.782  -5.015  1.00 98.94           C  
ATOM   2021  CE  LYS O 262      47.397  69.241  -4.595  1.00 98.65           C  
ATOM   2022  NZ  LYS O 262      48.715  69.931  -4.540  1.00 98.02           N  
ATOM   2023  N   LEU O 263      45.462  62.445  -5.388  1.00 99.00           N  
ATOM   2024  CA  LEU O 263      45.353  61.111  -5.986  1.00 99.00           C  
ATOM   2025  C   LEU O 263      43.924  60.847  -6.443  1.00 99.00           C  
ATOM   2026  O   LEU O 263      43.686  60.411  -7.578  1.00 99.00           O  
ATOM   2027  CB  LEU O 263      45.781  60.038  -4.978  1.00 99.00           C  
ATOM   2028  CG  LEU O 263      45.475  58.599  -5.409  1.00 98.99           C  
ATOM   2029  CD1 LEU O 263      46.378  58.171  -6.563  1.00 98.99           C  
ATOM   2030  CD2 LEU O 263      45.588  57.637  -4.231  1.00 98.99           C  
ATOM   2031  N   GLY O 264      42.959  61.105  -5.565  1.00 99.00           N  
ATOM   2032  CA  GLY O 264      41.565  60.855  -5.890  1.00 99.00           C  
ATOM   2033  C   GLY O 264      41.076  61.696  -7.056  1.00 99.00           C  
ATOM   2034  O   GLY O 264      40.358  61.199  -7.929  1.00 99.00           O  
ATOM   2035  N   LYS O 265      41.458  62.973  -7.099  1.00 99.00           N  
ATOM   2036  CA  LYS O 265      41.045  63.828  -8.211  1.00 99.00           C  
ATOM   2037  C   LYS O 265      41.603  63.328  -9.536  1.00 99.00           C  
ATOM   2038  O   LYS O 265      40.891  63.292 -10.546  1.00 99.00           O  
ATOM   2039  CB  LYS O 265      41.471  65.276  -7.978  1.00 98.99           C  
ATOM   2040  CG  LYS O 265      40.813  65.962  -6.786  0.99 97.06           C  
ATOM   2041  CD  LYS O 265      39.320  66.156  -6.955  0.99 94.23           C  
ATOM   2042  CE  LYS O 265      38.986  67.345  -7.835  0.98 88.88           C  
ATOM   2043  NZ  LYS O 265      37.533  67.678  -7.762  0.97 80.31           N  
ATOM   2044  N   ILE O 266      42.874  62.942  -9.544  1.00 99.00           N  
ATOM   2045  CA  ILE O 266      43.517  62.472 -10.769  1.00 99.00           C  
ATOM   2046  C   ILE O 266      42.869  61.182 -11.256  1.00 99.00           C  
ATOM   2047  O   ILE O 266      42.519  61.056 -12.438  1.00 99.00           O  
ATOM   2048  CB  ILE O 266      45.032  62.294 -10.550  1.00 99.00           C  
ATOM   2049  CG1 ILE O 266      45.696  63.667 -10.373  1.00 98.99           C  
ATOM   2050  CG2 ILE O 266      45.676  61.525 -11.708  1.00 99.00           C  
ATOM   2051  CD1 ILE O 266      47.109  63.606  -9.805  1.00 98.92           C  
ATOM   2052  N   PHE O 267      42.696  60.206 -10.348  1.00 99.00           N  
ATOM   2053  CA  PHE O 267      42.139  58.923 -10.775  1.00 99.00           C  
ATOM   2054  C   PHE O 267      40.649  59.015 -11.093  1.00 99.00           C  
ATOM   2055  O   PHE O 267      40.178  58.308 -11.989  1.00 99.00           O  
ATOM   2056  CB  PHE O 267      42.447  57.816  -9.756  1.00 99.00           C  
ATOM   2057  CG  PHE O 267      43.779  57.153 -10.006  1.00 98.99           C  
ATOM   2058  CD1 PHE O 267      44.967  57.847  -9.836  1.00 98.92           C  
ATOM   2059  CD2 PHE O 267      43.838  55.845 -10.448  1.00 98.92           C  
ATOM   2060  CE1 PHE O 267      46.193  57.244 -10.101  1.00 98.89           C  
ATOM   2061  CE2 PHE O 267      45.060  55.228 -10.714  1.00 98.90           C  
ATOM   2062  CZ  PHE O 267      46.237  55.932 -10.538  1.00 98.92           C  
ATOM   2063  N   TYR O 268      39.898  59.879 -10.406  1.00 99.00           N  
ATOM   2064  CA  TYR O 268      38.492  60.051 -10.765  1.00 99.00           C  
ATOM   2065  C   TYR O 268      38.364  60.657 -12.162  1.00 99.00           C  
ATOM   2066  O   TYR O 268      37.517  60.237 -12.965  1.00 99.00           O  
ATOM   2067  CB  TYR O 268      37.748  60.901  -9.731  1.00 99.00           C  
ATOM   2068  CG  TYR O 268      36.281  61.027 -10.060  1.00 99.00           C  
ATOM   2069  CD1 TYR O 268      35.388  60.017  -9.739  1.00 98.99           C  
ATOM   2070  CD2 TYR O 268      35.798  62.131 -10.746  1.00 98.99           C  
ATOM   2071  CE1 TYR O 268      34.045  60.105 -10.083  1.00 98.99           C  
ATOM   2072  CE2 TYR O 268      34.456  62.231 -11.099  1.00 98.99           C  
ATOM   2073  CZ  TYR O 268      33.588  61.213 -10.766  1.00 99.00           C  
ATOM   2074  OH  TYR O 268      32.262  61.301 -11.116  1.00 98.99           O  
ATOM   2075  N   ARG O 269      39.201  61.645 -12.460  1.00 99.00           N  
ATOM   2076  CA  ARG O 269      39.170  62.240 -13.793  1.00 99.00           C  
ATOM   2077  C   ARG O 269      39.594  61.228 -14.854  1.00 99.00           C  
ATOM   2078  O   ARG O 269      38.969  61.134 -15.919  1.00 99.00           O  
ATOM   2079  CB  ARG O 269      40.035  63.501 -13.850  1.00 99.00           C  
ATOM   2080  CG  ARG O 269      39.901  64.234 -15.175  1.00 98.97           C  
ATOM   2081  CD  ARG O 269      40.598  65.595 -15.151  1.00 98.95           C  
ATOM   2082  NE  ARG O 269      40.397  66.289 -16.423  1.00 98.82           N  
ATOM   2083  CZ  ARG O 269      39.309  66.992 -16.740  1.00 98.89           C  
ATOM   2084  NH1 ARG O 269      38.315  67.126 -15.868  1.00 98.40           N  
ATOM   2085  NH2 ARG O 269      39.219  67.550 -17.935  1.00 98.24           N  
ATOM   2086  N   ALA O 270      40.652  60.455 -14.590  1.00 99.00           N  
ATOM   2087  CA  ALA O 270      41.056  59.421 -15.539  1.00 99.00           C  
ATOM   2088  C   ALA O 270      39.910  58.446 -15.785  1.00 99.00           C  
ATOM   2089  O   ALA O 270      39.601  58.111 -16.936  1.00 99.00           O  
ATOM   2090  CB  ALA O 270      42.294  58.686 -15.026  1.00 99.00           C  
ATOM   2091  N   LEU O 271      39.271  57.993 -14.711  1.00 99.00           N  
ATOM   2092  CA  LEU O 271      38.194  57.009 -14.804  1.00 99.00           C  
ATOM   2093  C   LEU O 271      37.019  57.519 -15.626  1.00 99.00           C  
ATOM   2094  O   LEU O 271      36.422  56.763 -16.404  1.00 99.00           O  
ATOM   2095  CB  LEU O 271      37.713  56.649 -13.393  1.00 99.00           C  
ATOM   2096  CG  LEU O 271      36.575  55.632 -13.310  1.00 98.99           C  
ATOM   2097  CD1 LEU O 271      37.038  54.254 -13.773  1.00 98.99           C  
ATOM   2098  CD2 LEU O 271      36.028  55.576 -11.886  1.00 98.99           C  
ATOM   2099  N   THR O 272      36.673  58.781 -15.450  1.00 99.00           N  
ATOM   2100  CA  THR O 272      35.440  59.319 -16.019  1.00 99.00           C  
ATOM   2101  C   THR O 272      35.627  60.056 -17.339  1.00 99.00           C  
ATOM   2102  O   THR O 272      34.644  60.278 -18.042  1.00 98.99           O  
ATOM   2103  CB  THR O 272      34.719  60.233 -15.017  1.00 99.00           C  
ATOM   2104  OG1 THR O 272      35.581  61.303 -14.622  1.00 98.95           O  
ATOM   2105  CG2 THR O 272      34.272  59.457 -13.785  1.00 98.97           C  
ATOM   2106  N   GLN O 273      36.860  60.435 -17.676  1.00 99.00           N  
ATOM   2107  CA  GLN O 273      37.109  61.214 -18.890  1.00 99.00           C  
ATOM   2108  C   GLN O 273      38.001  60.529 -19.909  1.00 99.00           C  
ATOM   2109  O   GLN O 273      37.903  60.848 -21.097  1.00 98.99           O  
ATOM   2110  CB  GLN O 273      37.724  62.577 -18.535  1.00 98.99           C  
ATOM   2111  CG  GLN O 273      36.813  63.470 -17.719  1.00 97.86           C  
ATOM   2112  CD  GLN O 273      35.627  63.975 -18.509  1.00 95.59           C  
ATOM   2113  OE1 GLN O 273      35.648  64.052 -19.744  1.00 90.37           O  
ATOM   2114  NE2 GLN O 273      34.558  64.335 -17.801  0.99 86.75           N  
ATOM   2115  N   TYR O 274      38.874  59.613 -19.481  1.00 99.00           N  
ATOM   2116  CA  TYR O 274      39.904  59.103 -20.389  1.00 99.00           C  
ATOM   2117  C   TYR O 274      39.953  57.593 -20.569  1.00 99.00           C  
ATOM   2118  O   TYR O 274      40.293  57.126 -21.658  1.00 98.99           O  
ATOM   2119  CB  TYR O 274      41.285  59.622 -19.959  1.00 99.00           C  
ATOM   2120  CG  TYR O 274      41.401  61.116 -20.116  1.00 98.99           C  
ATOM   2121  CD1 TYR O 274      41.377  61.690 -21.379  1.00 98.98           C  
ATOM   2122  CD2 TYR O 274      41.515  61.956 -19.020  1.00 98.98           C  
ATOM   2123  CE1 TYR O 274      41.467  63.067 -21.548  1.00 98.97           C  
ATOM   2124  CE2 TYR O 274      41.605  63.337 -19.177  1.00 98.97           C  
ATOM   2125  CZ  TYR O 274      41.582  63.882 -20.442  1.00 98.98           C  
ATOM   2126  OH  TYR O 274      41.670  65.246 -20.607  1.00 98.91           O  
ATOM   2127  N   LEU O 275      39.655  56.819 -19.538  1.00 99.00           N  
ATOM   2128  CA  LEU O 275      39.714  55.366 -19.669  1.00 99.00           C  
ATOM   2129  C   LEU O 275      38.554  54.840 -20.504  1.00 99.00           C  
ATOM   2130  O   LEU O 275      37.481  55.446 -20.568  1.00 99.00           O  
ATOM   2131  CB  LEU O 275      39.749  54.698 -18.295  1.00 99.00           C  
ATOM   2132  CG  LEU O 275      41.004  55.001 -17.464  1.00 98.96           C  
ATOM   2133  CD1 LEU O 275      40.876  54.369 -16.079  1.00 98.97           C  
ATOM   2134  CD2 LEU O 275      42.270  54.504 -18.157  1.00 98.95           C  
ATOM   2135  N   THR O 276      38.783  53.696 -21.151  1.00 99.00           N  
ATOM   2136  CA  THR O 276      37.801  53.032 -22.005  1.00 99.00           C  
ATOM   2137  C   THR O 276      37.715  51.559 -21.613  1.00 99.00           C  
ATOM   2138  O   THR O 276      38.530  51.078 -20.827  1.00 99.00           O  
ATOM   2139  CB  THR O 276      38.176  53.138 -23.489  1.00 99.00           C  
ATOM   2140  OG1 THR O 276      39.265  52.252 -23.763  1.00 98.80           O  
ATOM   2141  CG2 THR O 276      38.543  54.564 -23.879  1.00 98.83           C  
ATOM   2142  N   PRO O 277      36.767  50.805 -22.178  1.00 99.00           N  
ATOM   2143  CA  PRO O 277      36.634  49.403 -21.772  1.00 99.00           C  
ATOM   2144  C   PRO O 277      37.885  48.562 -21.954  1.00 99.00           C  
ATOM   2145  O   PRO O 277      38.101  47.615 -21.193  1.00 99.00           O  
ATOM   2146  CB  PRO O 277      35.473  48.896 -22.636  1.00 99.00           C  
ATOM   2147  CG  PRO O 277      34.616  50.119 -22.818  1.00 98.74           C  
ATOM   2148  CD  PRO O 277      35.610  51.233 -23.010  1.00 98.99           C  
ATOM   2149  N   THR O 278      38.720  48.885 -22.935  1.00 99.00           N  
ATOM   2150  CA  THR O 278      39.897  48.086 -23.257  1.00 99.00           C  
ATOM   2151  C   THR O 278      41.216  48.705 -22.797  1.00 99.00           C  
ATOM   2152  O   THR O 278      42.283  48.230 -23.193  1.00 99.00           O  
ATOM   2153  CB  THR O 278      39.964  47.810 -24.764  1.00 98.99           C  
ATOM   2154  OG1 THR O 278      39.973  49.058 -25.469  1.00 98.74           O  
ATOM   2155  CG2 THR O 278      38.767  46.983 -25.225  1.00 98.77           C  
ATOM   2156  N   SER O 279      41.178  49.740 -21.965  1.00 99.00           N  
ATOM   2157  CA  SER O 279      42.416  50.388 -21.531  1.00 99.00           C  
ATOM   2158  C   SER O 279      43.384  49.409 -20.877  1.00 99.00           C  
ATOM   2159  O   SER O 279      42.992  48.610 -20.028  1.00 99.00           O  
ATOM   2160  CB  SER O 279      42.124  51.505 -20.535  1.00 99.00           C  
ATOM   2161  OG  SER O 279      41.464  52.596 -21.151  1.00 98.99           O  
ATOM   2162  N   ASN O 280      44.661  49.500 -21.275  1.00 99.00           N  
ATOM   2163  CA  ASN O 280      45.718  48.726 -20.642  1.00 99.00           C  
ATOM   2164  C   ASN O 280      46.530  49.604 -19.688  1.00 99.00           C  
ATOM   2165  O   ASN O 280      46.221  50.784 -19.490  1.00 99.00           O  
ATOM   2166  CB  ASN O 280      46.578  48.019 -21.694  1.00 99.00           C  
ATOM   2167  CG  ASN O 280      47.328  48.968 -22.601  1.00 98.99           C  
ATOM   2168  OD1 ASN O 280      47.628  50.104 -22.243  1.00 98.35           O  
ATOM   2169  ND2 ASN O 280      47.665  48.489 -23.796  1.00 98.13           N  
ATOM   2170  N   PHE O 281      47.571  49.023 -19.066  1.00 99.00           N  
ATOM   2171  CA  PHE O 281      48.314  49.775 -18.055  1.00 99.00           C  
ATOM   2172  C   PHE O 281      49.002  51.005 -18.649  1.00 99.00           C  
ATOM   2173  O   PHE O 281      49.035  52.075 -18.025  1.00 99.00           O  
ATOM   2174  CB  PHE O 281      49.354  48.884 -17.368  1.00 99.00           C  
ATOM   2175  CG  PHE O 281      48.818  47.906 -16.347  1.00 99.00           C  
ATOM   2176  CD1 PHE O 281      47.460  47.682 -16.151  1.00 98.99           C  
ATOM   2177  CD2 PHE O 281      49.715  47.200 -15.566  1.00 98.99           C  
ATOM   2178  CE1 PHE O 281      47.013  46.773 -15.194  1.00 98.99           C  
ATOM   2179  CE2 PHE O 281      49.281  46.291 -14.608  1.00 98.99           C  
ATOM   2180  CZ  PHE O 281      47.929  46.076 -14.426  1.00 99.00           C  
ATOM   2181  N   SER O 282      49.563  50.875 -19.845  1.00 99.00           N  
ATOM   2182  CA  SER O 282      50.210  52.011 -20.498  1.00 99.00           C  
ATOM   2183  C   SER O 282      49.206  53.133 -20.764  1.00 99.00           C  
ATOM   2184  O   SER O 282      49.510  54.325 -20.604  1.00 99.00           O  
ATOM   2185  CB  SER O 282      50.876  51.559 -21.799  1.00 99.00           C  
ATOM   2186  OG  SER O 282      51.562  52.632 -22.413  1.00 96.92           O  
ATOM   2187  N   GLN O 283      47.999  52.744 -21.170  1.00 99.00           N  
ATOM   2188  CA  GLN O 283      46.950  53.723 -21.419  1.00 99.00           C  
ATOM   2189  C   GLN O 283      46.449  54.361 -20.128  1.00 99.00           C  
ATOM   2190  O   GLN O 283      46.081  55.540 -20.121  1.00 99.00           O  
ATOM   2191  CB  GLN O 283      45.814  53.074 -22.208  1.00 99.00           C  
ATOM   2192  CG  GLN O 283      46.246  52.718 -23.632  1.00 98.93           C  
ATOM   2193  CD  GLN O 283      45.232  51.879 -24.368  1.00 98.75           C  
ATOM   2194  OE1 GLN O 283      44.724  50.887 -23.837  1.00 97.41           O  
ATOM   2195  NE2 GLN O 283      44.929  52.257 -25.595  1.00 96.64           N  
ATOM   2196  N   LEU O 284      46.443  53.601 -19.032  1.00 99.00           N  
ATOM   2197  CA  LEU O 284      46.142  54.202 -17.731  1.00 99.00           C  
ATOM   2198  C   LEU O 284      47.179  55.254 -17.363  1.00 99.00           C  
ATOM   2199  O   LEU O 284      46.831  56.341 -16.884  1.00 99.00           O  
ATOM   2200  CB  LEU O 284      46.069  53.133 -16.639  1.00 99.00           C  
ATOM   2201  CG  LEU O 284      45.947  53.686 -15.213  1.00 98.99           C  
ATOM   2202  CD1 LEU O 284      44.656  54.479 -15.031  1.00 98.99           C  
ATOM   2203  CD2 LEU O 284      46.050  52.558 -14.193  1.00 98.99           C  
ATOM   2204  N   ARG O 285      48.450  54.944 -17.563  1.00 99.00           N  
ATOM   2205  CA  ARG O 285      49.487  55.943 -17.306  1.00 99.00           C  
ATOM   2206  C   ARG O 285      49.198  57.223 -18.087  1.00 99.00           C  
ATOM   2207  O   ARG O 285      49.234  58.327 -17.537  1.00 99.00           O  
ATOM   2208  CB  ARG O 285      50.884  55.403 -17.662  1.00 99.00           C  
ATOM   2209  CG  ARG O 285      51.975  56.461 -17.511  1.00 98.99           C  
ATOM   2210  CD  ARG O 285      53.322  56.000 -18.043  1.00 98.99           C  
ATOM   2211  NE  ARG O 285      54.287  57.105 -18.010  1.00 98.97           N  
ATOM   2212  CZ  ARG O 285      55.470  57.091 -17.394  1.00 98.98           C  
ATOM   2213  NH1 ARG O 285      55.888  56.012 -16.746  1.00 98.91           N  
ATOM   2214  NH2 ARG O 285      56.245  58.171 -17.426  1.00 98.87           N  
ATOM   2215  N   ALA O 286      48.925  57.090 -19.392  1.00 99.00           N  
ATOM   2216  CA  ALA O 286      48.664  58.265 -20.216  1.00 99.00           C  
ATOM   2217  C   ALA O 286      47.440  59.029 -19.719  1.00 99.00           C  
ATOM   2218  O   ALA O 286      47.440  60.267 -19.689  1.00 99.00           O  
ATOM   2219  CB  ALA O 286      48.494  57.853 -21.678  1.00 99.00           C  
ATOM   2220  N   ALA O 287      46.394  58.301 -19.327  1.00 99.00           N  
ATOM   2221  CA  ALA O 287      45.181  58.930 -18.815  1.00 99.00           C  
ATOM   2222  C   ALA O 287      45.443  59.688 -17.521  1.00 99.00           C  
ATOM   2223  O   ALA O 287      44.910  60.784 -17.310  1.00 99.00           O  
ATOM   2224  CB  ALA O 287      44.100  57.874 -18.600  1.00 99.00           C  
ATOM   2225  N   ALA O 288      46.249  59.102 -16.638  1.00 99.00           N  
ATOM   2226  CA  ALA O 288      46.567  59.756 -15.376  1.00 99.00           C  
ATOM   2227  C   ALA O 288      47.443  60.983 -15.589  1.00 99.00           C  
ATOM   2228  O   ALA O 288      47.243  62.015 -14.940  1.00 99.00           O  
ATOM   2229  CB  ALA O 288      47.227  58.761 -14.420  1.00 99.00           C  
ATOM   2230  N   VAL O 289      48.409  60.892 -16.507  1.00 99.00           N  
ATOM   2231  CA  VAL O 289      49.233  62.055 -16.843  1.00 99.00           C  
ATOM   2232  C   VAL O 289      48.366  63.177 -17.409  1.00 99.00           C  
ATOM   2233  O   VAL O 289      48.498  64.341 -17.015  1.00 99.00           O  
ATOM   2234  CB  VAL O 289      50.358  61.672 -17.824  1.00 99.00           C  
ATOM   2235  CG1 VAL O 289      51.045  62.920 -18.390  1.00 98.96           C  
ATOM   2236  CG2 VAL O 289      51.378  60.772 -17.134  1.00 98.98           C  
ATOM   2237  N   GLN O 290      47.456  62.833 -18.338  1.00 99.00           N  
ATOM   2238  CA  GLN O 290      46.601  63.860 -18.922  1.00 99.00           C  
ATOM   2239  C   GLN O 290      45.668  64.461 -17.881  1.00 99.00           C  
ATOM   2240  O   GLN O 290      45.439  65.677 -17.869  1.00 99.00           O  
ATOM   2241  CB  GLN O 290      45.796  63.299 -20.098  1.00 99.00           C  
ATOM   2242  CG  GLN O 290      45.009  64.381 -20.845  1.00 98.24           C  
ATOM   2243  CD  GLN O 290      45.918  65.419 -21.485  1.00 97.48           C  
ATOM   2244  OE1 GLN O 290      46.806  65.076 -22.269  1.00 94.62           O  
ATOM   2245  NE2 GLN O 290      45.718  66.687 -21.153  1.00 93.92           N  
ATOM   2246  N   SER O 291      45.136  63.620 -16.995  1.00 99.00           N  
ATOM   2247  CA  SER O 291      44.256  64.117 -15.939  1.00 99.00           C  
ATOM   2248  C   SER O 291      44.990  65.081 -15.015  1.00 99.00           C  
ATOM   2249  O   SER O 291      44.475  66.154 -14.682  1.00 99.00           O  
ATOM   2250  CB  SER O 291      43.678  62.946 -15.145  1.00 99.00           C  
ATOM   2251  OG  SER O 291      42.822  62.165 -15.965  1.00 98.91           O  
ATOM   2252  N   ALA O 292      46.197  64.708 -14.595  1.00 99.00           N  
ATOM   2253  CA  ALA O 292      46.987  65.597 -13.747  1.00 99.00           C  
ATOM   2254  C   ALA O 292      47.347  66.885 -14.481  1.00 99.00           C  
ATOM   2255  O   ALA O 292      47.363  67.967 -13.886  1.00 99.00           O  
ATOM   2256  CB  ALA O 292      48.240  64.877 -13.257  1.00 99.00           C  
ATOM   2257  N   THR O 293      47.615  66.783 -15.784  1.00 98.99           N  
ATOM   2258  CA  THR O 293      47.892  67.969 -16.594  1.00 99.00           C  
ATOM   2259  C   THR O 293      46.686  68.899 -16.633  1.00 99.00           C  
ATOM   2260  O   THR O 293      46.818  70.116 -16.450  1.00 99.00           O  
ATOM   2261  CB  THR O 293      48.304  67.562 -18.018  1.00 99.00           C  
ATOM   2262  OG1 THR O 293      49.516  66.797 -17.963  1.00 98.75           O  
ATOM   2263  CG2 THR O 293      48.533  68.787 -18.893  1.00 98.88           C  
ATOM   2264  N   ASP O 294      45.498  68.332 -16.869  1.00 99.00           N  
ATOM   2265  CA  ASP O 294      44.276  69.135 -16.893  1.00 99.00           C  
ATOM   2266  C   ASP O 294      44.080  69.883 -15.577  1.00 99.00           C  
ATOM   2267  O   ASP O 294      43.694  71.055 -15.561  1.00 99.00           O  
ATOM   2268  CB  ASP O 294      43.042  68.249 -17.096  1.00 99.00           C  
ATOM   2269  CG  ASP O 294      42.977  67.521 -18.418  1.00 98.99           C  
ATOM   2270  OD1 ASP O 294      43.708  67.883 -19.372  1.00 98.91           O  
ATOM   2271  OD2 ASP O 294      42.159  66.574 -18.494  1.00 98.92           O  
ATOM   2272  N   LEU O 295      44.305  69.174 -14.480  1.00 99.00           N  
ATOM   2273  CA  LEU O 295      43.989  69.708 -13.158  1.00 99.00           C  
ATOM   2274  C   LEU O 295      45.044  70.660 -12.620  1.00 99.00           C  
ATOM   2275  O   LEU O 295      44.701  71.637 -11.944  1.00 99.00           O  
ATOM   2276  CB  LEU O 295      43.799  68.550 -12.171  1.00 99.00           C  
ATOM   2277  CG  LEU O 295      42.562  67.679 -12.403  1.00 98.98           C  
ATOM   2278  CD1 LEU O 295      42.681  66.378 -11.617  1.00 98.98           C  
ATOM   2279  CD2 LEU O 295      41.293  68.426 -12.011  1.00 98.97           C  
ATOM   2280  N   TYR O 296      46.318  70.383 -12.900  1.00 99.00           N  
ATOM   2281  CA  TYR O 296      47.424  71.063 -12.219  1.00 99.00           C  
ATOM   2282  C   TYR O 296      48.454  71.691 -13.150  1.00 99.00           C  
ATOM   2283  O   TYR O 296      49.303  72.462 -12.694  1.00 98.99           O  
ATOM   2284  CB  TYR O 296      48.109  70.091 -11.247  1.00 99.00           C  
ATOM   2285  CG  TYR O 296      47.122  69.433 -10.310  1.00 99.00           C  
ATOM   2286  CD1 TYR O 296      46.442  70.184  -9.359  1.00 98.98           C  
ATOM   2287  CD2 TYR O 296      46.839  68.077 -10.402  1.00 98.99           C  
ATOM   2288  CE1 TYR O 296      45.507  69.594  -8.513  1.00 98.98           C  
ATOM   2289  CE2 TYR O 296      45.907  67.478  -9.560  1.00 98.98           C  
ATOM   2290  CZ  TYR O 296      45.244  68.242  -8.622  1.00 98.99           C  
ATOM   2291  OH  TYR O 296      44.318  67.654  -7.791  1.00 98.95           O  
ATOM   2292  N   GLY O 297      48.398  71.394 -14.443  1.00 99.00           N  
ATOM   2293  CA  GLY O 297      49.324  71.977 -15.402  1.00 99.00           C  
ATOM   2294  C   GLY O 297      50.474  71.054 -15.748  1.00 99.00           C  
ATOM   2295  O   GLY O 297      50.947  70.275 -14.922  1.00 98.99           O  
ATOM   2296  N   SER O 298      50.952  71.168 -16.992  1.00 98.99           N  
ATOM   2297  CA  SER O 298      51.950  70.239 -17.508  1.00 98.99           C  
ATOM   2298  C   SER O 298      53.282  70.293 -16.764  1.00 98.99           C  
ATOM   2299  O   SER O 298      54.009  69.298 -16.730  1.00 98.99           O  
ATOM   2300  CB  SER O 298      52.184  70.490 -19.002  1.00 98.98           C  
ATOM   2301  OG  SER O 298      52.696  71.789 -19.222  1.00 98.25           O  
ATOM   2302  N   THR O 299      53.623  71.436 -16.164  1.00 98.98           N  
ATOM   2303  CA  THR O 299      54.893  71.584 -15.455  1.00 98.98           C  
ATOM   2304  C   THR O 299      54.768  71.346 -13.952  1.00 98.99           C  
ATOM   2305  O   THR O 299      55.712  71.597 -13.202  1.00 98.97           O  
ATOM   2306  CB  THR O 299      55.503  72.972 -15.694  1.00 98.96           C  
ATOM   2307  OG1 THR O 299      54.655  73.981 -15.124  1.00 98.47           O  
ATOM   2308  CG2 THR O 299      55.660  73.239 -17.185  1.00 98.54           C  
ATOM   2309  N   SER O 300      53.612  70.851 -13.523  1.00 98.99           N  
ATOM   2310  CA  SER O 300      53.342  70.706 -12.104  1.00 99.00           C  
ATOM   2311  C   SER O 300      54.083  69.540 -11.458  1.00 99.00           C  
ATOM   2312  O   SER O 300      54.451  68.558 -12.106  1.00 99.00           O  
ATOM   2313  CB  SER O 300      51.846  70.524 -11.873  1.00 99.00           C  
ATOM   2314  OG  SER O 300      51.386  69.305 -12.431  1.00 98.98           O  
ATOM   2315  N   GLN O 301      54.250  69.648 -10.140  1.00 99.00           N  
ATOM   2316  CA  GLN O 301      54.754  68.531  -9.354  1.00 99.00           C  
ATOM   2317  C   GLN O 301      53.842  67.323  -9.470  1.00 99.00           C  
ATOM   2318  O   GLN O 301      54.306  66.181  -9.474  1.00 99.00           O  
ATOM   2319  CB  GLN O 301      54.888  68.928  -7.882  1.00 99.00           C  
ATOM   2320  CG  GLN O 301      55.385  67.791  -6.981  1.00 98.86           C  
ATOM   2321  CD  GLN O 301      56.802  67.392  -7.319  1.00 98.80           C  
ATOM   2322  OE1 GLN O 301      57.724  68.189  -7.170  1.00 97.59           O  
ATOM   2323  NE2 GLN O 301      56.983  66.172  -7.793  1.00 97.41           N  
ATOM   2324  N   GLU O 302      52.536  67.560  -9.545  1.00 99.00           N  
ATOM   2325  CA  GLU O 302      51.564  66.479  -9.627  1.00 99.00           C  
ATOM   2326  C   GLU O 302      51.787  65.628 -10.873  1.00 99.00           C  
ATOM   2327  O   GLU O 302      51.776  64.396 -10.802  1.00 99.00           O  
ATOM   2328  CB  GLU O 302      50.145  67.050  -9.602  1.00 99.00           C  
ATOM   2329  CG  GLU O 302      49.735  67.672  -8.262  1.00 98.98           C  
ATOM   2330  CD  GLU O 302      50.176  69.120  -8.046  1.00 98.99           C  
ATOM   2331  OE1 GLU O 302      50.908  69.690  -8.888  1.00 98.90           O  
ATOM   2332  OE2 GLU O 302      49.782  69.694  -7.007  1.00 98.91           O  
ATOM   2333  N   VAL O 303      52.006  66.267 -12.017  1.00 99.00           N  
ATOM   2334  CA  VAL O 303      52.300  65.522 -13.239  1.00 99.00           C  
ATOM   2335  C   VAL O 303      53.618  64.768 -13.098  1.00 99.00           C  
ATOM   2336  O   VAL O 303      53.717  63.594 -13.473  1.00 99.00           O  
ATOM   2337  CB  VAL O 303      52.307  66.456 -14.465  1.00 99.00           C  
ATOM   2338  CG1 VAL O 303      52.906  65.768 -15.694  1.00 98.94           C  
ATOM   2339  CG2 VAL O 303      50.889  66.927 -14.767  1.00 98.97           C  
ATOM   2340  N   ALA O 304      54.639  65.424 -12.548  1.00 99.00           N  
ATOM   2341  CA  ALA O 304      55.923  64.766 -12.369  1.00 99.00           C  
ATOM   2342  C   ALA O 304      55.796  63.536 -11.477  1.00 99.00           C  
ATOM   2343  O   ALA O 304      56.387  62.489 -11.761  1.00 99.00           O  
ATOM   2344  CB  ALA O 304      56.942  65.749 -11.794  1.00 99.00           C  
ATOM   2345  N   SER O 305      55.013  63.644 -10.400  1.00 99.00           N  
ATOM   2346  CA  SER O 305      54.854  62.525  -9.473  1.00 99.00           C  
ATOM   2347  C   SER O 305      54.101  61.363 -10.104  1.00 99.00           C  
ATOM   2348  O   SER O 305      54.422  60.201  -9.838  1.00 99.00           O  
ATOM   2349  CB  SER O 305      54.157  62.987  -8.195  1.00 99.00           C  
ATOM   2350  OG  SER O 305      55.004  63.845  -7.446  1.00 98.96           O  
ATOM   2351  N   VAL O 306      53.092  61.651 -10.930  1.00 99.00           N  
ATOM   2352  CA  VAL O 306      52.406  60.581 -11.652  1.00 99.00           C  
ATOM   2353  C   VAL O 306      53.398  59.814 -12.527  1.00 99.00           C  
ATOM   2354  O   VAL O 306      53.427  58.576 -12.524  1.00 99.00           O  
ATOM   2355  CB  VAL O 306      51.237  61.134 -12.487  1.00 99.00           C  
ATOM   2356  CG1 VAL O 306      50.676  60.057 -13.420  1.00 98.96           C  
ATOM   2357  CG2 VAL O 306      50.132  61.662 -11.578  1.00 98.98           C  
ATOM   2358  N   LYS O 307      54.230  60.542 -13.260  1.00 99.00           N  
ATOM   2359  CA  LYS O 307      55.220  59.891 -14.117  1.00 99.00           C  
ATOM   2360  C   LYS O 307      56.211  59.067 -13.302  1.00 99.00           C  
ATOM   2361  O   LYS O 307      56.531  57.925 -13.658  1.00 99.00           O  
ATOM   2362  CB  LYS O 307      55.949  60.934 -14.966  1.00 99.00           C  
ATOM   2363  CG  LYS O 307      55.054  61.617 -15.991  1.00 98.93           C  
ATOM   2364  CD  LYS O 307      55.791  62.737 -16.705  1.00 98.86           C  
ATOM   2365  CE  LYS O 307      54.920  63.389 -17.762  0.99 98.43           C  
ATOM   2366  NZ  LYS O 307      55.618  64.541 -18.404  0.99 97.35           N  
ATOM   2367  N   GLN O 308      56.697  59.632 -12.193  1.00 98.94           N  
ATOM   2368  CA  GLN O 308      57.635  58.918 -11.328  1.00 98.94           C  
ATOM   2369  C   GLN O 308      57.030  57.618 -10.806  1.00 98.97           C  
ATOM   2370  O   GLN O 308      57.696  56.580 -10.765  1.00 98.97           O  
ATOM   2371  CB  GLN O 308      58.037  59.802 -10.145  1.00 98.85           C  
ATOM   2372  CG  GLN O 308      58.899  60.995 -10.515  1.00 96.40           C  
ATOM   2373  CD  GLN O 308      58.901  62.082  -9.453  1.00 92.87           C  
ATOM   2374  OE1 GLN O 308      58.207  62.000  -8.428  1.00 90.52           O  
ATOM   2375  NE2 GLN O 308      59.668  63.136  -9.692  1.00 90.06           N  
ATOM   2376  N   ALA O 309      55.762  57.662 -10.397  1.00 99.00           N  
ATOM   2377  CA  ALA O 309      55.130  56.486  -9.810  1.00 99.00           C  
ATOM   2378  C   ALA O 309      54.958  55.367 -10.828  1.00 99.00           C  
ATOM   2379  O   ALA O 309      55.225  54.199 -10.523  1.00 99.00           O  
ATOM   2380  CB  ALA O 309      53.785  56.870  -9.197  1.00 99.00           C  
ATOM   2381  N   PHE O 310      54.504  55.701 -12.034  1.00 99.00           N  
ATOM   2382  CA  PHE O 310      54.383  54.671 -13.060  1.00 99.00           C  
ATOM   2383  C   PHE O 310      55.755  54.149 -13.490  1.00 99.00           C  
ATOM   2384  O   PHE O 310      55.912  52.946 -13.726  1.00 99.00           O  
ATOM   2385  CB  PHE O 310      53.529  55.160 -14.232  1.00 99.00           C  
ATOM   2386  CG  PHE O 310      52.049  55.091 -13.940  1.00 99.00           C  
ATOM   2387  CD1 PHE O 310      51.360  53.894 -14.072  1.00 98.99           C  
ATOM   2388  CD2 PHE O 310      51.352  56.204 -13.504  1.00 99.00           C  
ATOM   2389  CE1 PHE O 310      50.001  53.809 -13.780  1.00 98.99           C  
ATOM   2390  CE2 PHE O 310      49.993  56.134 -13.206  1.00 99.00           C  
ATOM   2391  CZ  PHE O 310      49.318  54.932 -13.347  1.00 99.00           C  
ATOM   2392  N   ASP O 311      56.765  55.022 -13.537  1.00 99.00           N  
ATOM   2393  CA  ASP O 311      58.136  54.561 -13.765  1.00 99.00           C  
ATOM   2394  C   ASP O 311      58.554  53.563 -12.690  1.00 99.00           C  
ATOM   2395  O   ASP O 311      59.173  52.537 -12.984  1.00 99.00           O  
ATOM   2396  CB  ASP O 311      59.131  55.728 -13.745  1.00 99.00           C  
ATOM   2397  CG  ASP O 311      59.128  56.583 -14.989  1.00 98.97           C  
ATOM   2398  OD1 ASP O 311      58.508  56.203 -16.005  1.00 98.80           O  
ATOM   2399  OD2 ASP O 311      59.791  57.642 -14.950  1.00 98.82           O  
ATOM   2400  N   ALA O 312      58.236  53.851 -11.431  1.00 99.00           N  
ATOM   2401  CA  ALA O 312      58.670  53.014 -10.318  1.00 99.00           C  
ATOM   2402  C   ALA O 312      58.108  51.605 -10.406  1.00 99.00           C  
ATOM   2403  O   ALA O 312      58.772  50.645  -9.995  1.00 99.00           O  
ATOM   2404  CB  ALA O 312      58.267  53.658  -8.992  1.00 99.00           C  
ATOM   2405  N   VAL O 313      56.889  51.463 -10.944  1.00 99.00           N  
ATOM   2406  CA  VAL O 313      56.271  50.143 -11.096  1.00 99.00           C  
ATOM   2407  C   VAL O 313      56.460  49.562 -12.489  1.00 99.00           C  
ATOM   2408  O   VAL O 313      55.867  48.533 -12.826  1.00 99.00           O  
ATOM   2409  CB  VAL O 313      54.784  50.138 -10.683  1.00 99.00           C  
ATOM   2410  CG1 VAL O 313      54.631  50.565  -9.217  1.00 98.98           C  
ATOM   2411  CG2 VAL O 313      53.935  51.003 -11.604  1.00 98.99           C  
ATOM   2412  N   GLY O 314      57.290  50.203 -13.313  1.00 99.00           N  
ATOM   2413  CA  GLY O 314      57.666  49.636 -14.593  1.00 99.00           C  
ATOM   2414  C   GLY O 314      56.638  49.768 -15.696  1.00 99.00           C  
ATOM   2415  O   GLY O 314      56.662  48.987 -16.651  1.00 99.00           O  
ATOM   2416  N   VAL O 315      55.742  50.744 -15.589  1.00 99.00           N  
ATOM   2417  CA  VAL O 315      54.702  50.966 -16.596  1.00 99.00           C  
ATOM   2418  C   VAL O 315      55.036  52.225 -17.388  1.00 99.00           C  
ATOM   2419  O   VAL O 315      55.046  53.334 -16.844  1.00 99.00           O  
ATOM   2420  CB  VAL O 315      53.310  51.092 -15.947  1.00 99.00           C  
ATOM   2421  CG1 VAL O 315      52.252  51.487 -16.986  1.00 98.99           C  
ATOM   2422  CG2 VAL O 315      52.922  49.786 -15.259  1.00 99.00           C  
ATOM   2423  N   LYS O 316      55.293  52.036 -18.693  1.00 98.89           N  
ATOM   2424  CA  LYS O 316      55.632  53.146 -19.574  1.00 98.85           C  
ATOM   2425  C   LYS O 316      54.496  53.454 -20.535  1.00 98.57           C  
ATOM   2426  O   LYS O 316      54.468  54.536 -21.126  1.00 95.62           O  
ATOM   2427  CB  LYS O 316      56.903  52.827 -20.353  1.00 98.46           C  
ATOM   2428  CG  LYS O 316      58.171  52.819 -19.510  0.94 92.69           C  
ATOM   2429  CD  LYS O 316      58.495  54.236 -19.043  0.92 89.44           C  
ATOM   2430  CE  LYS O 316      59.864  54.318 -18.385  0.89 84.68           C  
ATOM   2431  NZ  LYS O 316      60.204  55.725 -18.043  0.86 76.74           N  
ATOM   2432  OXT LYS O 316      53.603  52.633 -20.745  0.83 85.26           O  
TER    2433      LYS O 316                                                      
HETATM 2434  CA   CA V   1      41.571  49.184   4.719  1.00 98.99          CA  
HETATM 2435  ZN   ZN R   1      36.575  43.913  -7.117  1.00 98.92          ZN  
ENDMDL                                                                          
END                                                                             
