# Supplementary material for: Accurate structure prediction of biomolecular interactions with AlphaFold 3
Source: Nature. 2024 May 8;630(8016):493–500. doi: 10.1038/s41586-024-07487-w (PMC11168924; doi:10.1038/s41586-024-07487-w)
Supplement: Supplementary file 3 — AF3 predictions for the Posebusters benchmark and outputs of the Posebusters checks for those predictions. [file 41586_2024_7487_MOESM3_ESM.zip › 6YMS_OZH_pred_lig_pose.sdf]

6YMS_OZH_E_409
     RDKit          3D

 35 36  0  0  0  0  0  0  0  0999 V2000
   38.4792   38.5877   -0.2540 O   0  0  0  0  0  0  0  0  0  0  0  0
   32.3094   37.6433   -6.5524 O   0  0  0  0  0  0  0  0  0  0  0  0
   38.0892   43.2442   -0.8483 C   0  0  0  0  0  0  0  0  0  0  0  0
   36.6715   42.7029   -0.9079 C   0  0  0  0  0  0  0  0  0  0  0  0
   36.0043   43.0659   -2.2156 C   0  0  0  0  0  0  0  0  0  0  0  0
   34.3047   40.4836   -7.6124 C   0  0  2  0  0  0  0  0  0  0  0  0
   36.7209   40.0436   -2.7342 N   0  0  0  0  0  0  0  0  0  0  0  0
   36.4428   39.7783   -5.0434 C   0  0  0  0  0  0  0  0  0  0  0  0
   37.3394   40.0993   -3.8902 C   0  0  0  0  0  0  0  0  0  0  0  0
   37.3445   40.2418   -1.4668 C   0  0  1  0  0  0  0  0  0  0  0  0
   36.5850   41.2037   -0.5644 C   0  0  0  0  0  0  0  0  0  0  0  0
   38.5104   40.3957   -4.0474 O   0  0  0  0  0  0  0  0  0  0  0  0
   33.7946   41.3332   -8.7492 C   0  0  0  0  0  0  0  0  0  0  0  0
   33.0063   40.5020   -9.7368 C   0  0  0  0  0  0  0  0  0  0  0  0
   32.8847   38.8766  -11.4808 C   0  0  0  0  0  0  0  0  0  0  0  0
   33.6265   39.6223  -10.5943 C   0  0  0  0  0  0  0  0  0  0  0  0
   31.5121   38.9895  -11.5053 C   0  0  0  0  0  0  0  0  0  0  0  0
   31.4066   35.9647   -7.9687 C   0  0  0  0  0  0  0  0  0  0  0  0
   30.0608   36.2764   -8.0027 C   0  0  0  0  0  0  0  0  0  0  0  0
   32.2016   36.2301   -6.7207 C   0  0  0  0  0  0  0  0  0  0  0  0
   33.4012   38.2758   -7.0803 C   0  0  0  0  0  0  0  0  0  0  0  0
   31.6241   40.6182   -9.7576 C   0  0  0  0  0  0  0  0  0  0  0  0
   30.8852   39.8682  -10.6495 C   0  0  0  0  0  0  0  0  0  0  0  0
   37.4554   38.8752   -0.8340 C   0  0  0  0  0  0  0  0  0  0  0  0
   36.2311   42.1048   -6.8393 O   0  0  0  0  0  0  0  0  0  0  0  0
   29.3437   36.0479   -9.1631 C   0  0  0  0  0  0  0  0  0  0  0  0
   29.9678   35.5357  -10.2939 C   0  0  0  0  0  0  0  0  0  0  0  0
   31.3110   35.2572  -10.2554 C   0  0  0  0  0  0  0  0  0  0  0  0
   33.8722   42.4764   -5.9341 O   0  0  0  0  0  0  0  0  0  0  0  0
   34.3789   37.6850   -7.4929 O   0  0  0  0  0  0  0  0  0  0  0  0
   32.0414   35.4931   -9.1083 C   0  0  0  0  0  0  0  0  0  0  0  0
   35.2246   40.5697   -5.0426 N   0  0  0  0  0  0  0  0  0  0  0  0
   33.2811   39.6072   -7.0838 N   0  0  0  0  0  0  0  0  0  0  0  0
   36.4419   38.1250   -0.9113 O   0  0  0  0  0  0  0  0  0  0  0  0
   34.9568   41.4953   -6.3362 P   0  0  1  0  0  5  0  0  0  0  0  0
  3  4  1  0
  4  5  1  0
  7  9  1  0
  8  9  1  0
  7 10  1  0
 10 11  1  1
  4 11  1  0
  9 12  2  0
  6 13  1  1
 13 14  1  0
 14 16  1  0
 15 16  2  0
 15 17  1  0
 18 19  2  0
  2 20  1  0
 18 20  1  0
  2 21  1  0
 14 22  2  0
 22 23  1  0
 17 23  2  0
  1 24  2  0
 10 24  1  0
 19 26  1  0
 26 27  2  0
 27 28  1  0
 21 30  2  0
 18 31  1  0
 28 31  2  0
  8 32  1  0
  6 33  1  0
 21 33  1  0
 24 34  1  0
 25 35  2  0
 32 35  1  0
 35 29  1  6
  6 35  1  0
M  END
