# Supplementary material for: Accurate structure prediction of biomolecular interactions with AlphaFold 3
Source: Nature. 2024 May 8;630(8016):493–500. doi: 10.1038/s41586-024-07487-w (PMC11168924; doi:10.1038/s41586-024-07487-w)
Supplement: Supplementary file 3 — AF3 predictions for the Posebusters benchmark and outputs of the Posebusters checks for those predictions. [file 41586_2024_7487_MOESM3_ESM.zip › 6YQV_8K2_pred_context_pose.pdb]

TITLE     6YQV                                                                  
REVDAT   1   01-OCT-21         0                                                
REMARK   6                                                                      
REMARK   6 PDB GENERATED WITH DEEPMIND STRUCTURE CLASS VERSION 1.0.2.           
SEQRES   1 O  259  ILE VAL GLU GLY SER ASP ALA GLU ILE GLY MET SER PRO          
SEQRES   2 O  259  TRP GLN VAL MET LEU PHE ARG LYS SER PRO GLN GLU LEU          
SEQRES   3 O  259  LEU CYS GLY ALA SER LEU ILE SER ASP ARG TRP VAL LEU          
SEQRES   4 O  259  THR ALA ALA HIS CYS LEU LEU TYR PRO PRO TRP ASP LYS          
SEQRES   5 O  259  ASN PHE THR GLU ASN ASP LEU LEU VAL ARG ILE GLY LYS          
SEQRES   6 O  259  HIS SER ARG THR ARG TYR GLU ARG ASN ILE GLU LYS ILE          
SEQRES   7 O  259  SER MET LEU GLU LYS ILE TYR ILE HIS PRO ARG TYR ASN          
SEQRES   8 O  259  TRP ARG GLU ASN LEU ASP ARG ASP ILE ALA LEU MET LYS          
SEQRES   9 O  259  LEU LYS LYS PRO VAL ALA PHE SER ASP TYR ILE HIS PRO          
SEQRES  10 O  259  VAL CYS LEU PRO ASP ARG GLU THR ALA ALA SER LEU LEU          
SEQRES  11 O  259  GLN ALA GLY TYR LYS GLY ARG VAL THR GLY TRP GLY ASN          
SEQRES  12 O  259  LEU LYS GLU THR TRP THR ALA ASN VAL GLY LYS GLY GLN          
SEQRES  13 O  259  PRO SER VAL LEU GLN VAL VAL ASN LEU PRO ILE VAL GLU          
SEQRES  14 O  259  ARG PRO VAL CYS LYS ASP SER THR ARG ILE ARG ILE THR          
SEQRES  15 O  259  ASP ASN MET PHE CYS ALA GLY TYR LYS PRO ASP GLU GLY          
SEQRES  16 O  259  LYS ARG GLY ASP ALA CYS GLU GLY ASP SER GLY GLY PRO          
SEQRES  17 O  259  PHE VAL MET LYS SER PRO PHE ASN ASN ARG TRP TYR GLN          
SEQRES  18 O  259  MET GLY ILE VAL SER TRP GLY GLU GLY CYS ASP ARG ASP          
SEQRES  19 O  259  GLY LYS TYR GLY PHE TYR THR HIS VAL PHE ARG LEU LYS          
SEQRES  20 O  259  LYS TRP ILE GLN LYS VAL ILE ASP GLN PHE GLY GLU              
HET     NA  V   1       1                                                       
HETNAM      NA ?                                                                
MODEL        1                                                                  
ATOM      1  N   ILE O   1       5.005  -8.679  18.046  1.00 98.99           N  
ATOM      2  CA  ILE O   1       4.317  -8.325  19.295  1.00 98.99           C  
ATOM      3  C   ILE O   1       3.236  -9.355  19.576  1.00 98.99           C  
ATOM      4  O   ILE O   1       2.393  -9.623  18.714  1.00 98.92           O  
ATOM      5  CB  ILE O   1       3.671  -6.922  19.215  1.00 98.99           C  
ATOM      6  CG1 ILE O   1       4.713  -5.835  18.894  1.00 98.92           C  
ATOM      7  CG2 ILE O   1       2.908  -6.604  20.512  1.00 98.97           C  
ATOM      8  CD1 ILE O   1       5.705  -5.548  20.017  1.00 98.73           C  
ATOM      9  N   VAL O   2       3.259  -9.924  20.772  1.00 98.99           N  
ATOM     10  CA  VAL O   2       2.271 -10.917  21.179  1.00 98.99           C  
ATOM     11  C   VAL O   2       1.224 -10.256  22.068  1.00 99.00           C  
ATOM     12  O   VAL O   2       1.562  -9.507  22.985  1.00 98.99           O  
ATOM     13  CB  VAL O   2       2.945 -12.084  21.945  1.00 98.98           C  
ATOM     14  CG1 VAL O   2       1.909 -13.140  22.327  1.00 98.85           C  
ATOM     15  CG2 VAL O   2       4.064 -12.699  21.106  1.00 98.89           C  
ATOM     16  N   GLU O   3      -0.051 -10.538  21.790  1.00 98.98           N  
ATOM     17  CA  GLU O   3      -1.171 -10.008  22.577  1.00 98.99           C  
ATOM     18  C   GLU O   3      -1.222  -8.482  22.563  1.00 98.99           C  
ATOM     19  O   GLU O   3      -1.592  -7.844  23.551  1.00 98.97           O  
ATOM     20  CB  GLU O   3      -1.118 -10.544  24.015  1.00 98.96           C  
ATOM     21  CG  GLU O   3      -1.434 -12.036  24.116  1.00 98.69           C  
ATOM     22  CD  GLU O   3      -2.897 -12.351  23.838  1.00 98.32           C  
ATOM     23  OE1 GLU O   3      -3.774 -11.639  24.371  1.00 96.14           O  
ATOM     24  OE2 GLU O   3      -3.165 -13.309  23.084  1.00 96.26           O  
ATOM     25  N   GLY O   4      -0.849  -7.900  21.426  1.00 98.99           N  
ATOM     26  CA  GLY O   4      -0.963  -6.467  21.237  1.00 98.99           C  
ATOM     27  C   GLY O   4      -2.172  -6.134  20.384  1.00 98.99           C  
ATOM     28  O   GLY O   4      -3.097  -6.939  20.258  1.00 98.97           O  
ATOM     29  N   SER O   5      -2.162  -4.954  19.787  1.00 99.00           N  
ATOM     30  CA  SER O   5      -3.242  -4.533  18.907  1.00 98.99           C  
ATOM     31  C   SER O   5      -2.675  -3.710  17.758  1.00 99.00           C  
ATOM     32  O   SER O   5      -1.520  -3.286  17.796  1.00 98.99           O  
ATOM     33  CB  SER O   5      -4.290  -3.731  19.676  1.00 98.95           C  
ATOM     34  OG  SER O   5      -3.713  -2.580  20.260  1.00 94.50           O  
ATOM     35  N   ASP O   6      -3.495  -3.494  16.736  1.00 99.00           N  
ATOM     36  CA  ASP O   6      -3.076  -2.663  15.613  1.00 99.00           C  
ATOM     37  C   ASP O   6      -2.788  -1.244  16.094  1.00 99.00           C  
ATOM     38  O   ASP O   6      -3.576  -0.664  16.844  1.00 99.00           O  
ATOM     39  CB  ASP O   6      -4.172  -2.583  14.546  1.00 98.99           C  
ATOM     40  CG  ASP O   6      -4.388  -3.875  13.788  1.00 98.97           C  
ATOM     41  OD1 ASP O   6      -3.664  -4.865  14.028  1.00 98.87           O  
ATOM     42  OD2 ASP O   6      -5.299  -3.896  12.941  1.00 98.83           O  
ATOM     43  N   ALA O   7      -1.672  -0.683  15.660  1.00 99.00           N  
ATOM     44  CA  ALA O   7      -1.363   0.705  15.963  1.00 99.00           C  
ATOM     45  C   ALA O   7      -2.334   1.624  15.231  1.00 99.00           C  
ATOM     46  O   ALA O   7      -2.873   1.272  14.180  1.00 99.00           O  
ATOM     47  CB  ALA O   7       0.070   1.034  15.554  1.00 99.00           C  
ATOM     48  N   GLU O   8      -2.544   2.809  15.796  1.00 99.00           N  
ATOM     49  CA  GLU O   8      -3.278   3.858  15.102  1.00 99.00           C  
ATOM     50  C   GLU O   8      -2.332   4.533  14.113  1.00 99.00           C  
ATOM     51  O   GLU O   8      -1.109   4.471  14.263  1.00 99.00           O  
ATOM     52  CB  GLU O   8      -3.811   4.882  16.106  1.00 99.00           C  
ATOM     53  CG  GLU O   8      -4.850   4.319  17.058  1.00 98.94           C  
ATOM     54  CD  GLU O   8      -5.180   5.281  18.186  1.00 98.97           C  
ATOM     55  OE1 GLU O   8      -5.693   6.387  17.904  1.00 98.76           O  
ATOM     56  OE2 GLU O   8      -4.921   4.930  19.358  1.00 98.79           O  
ATOM     57  N   ILE O   9      -2.898   5.184  13.096  1.00 99.00           N  
ATOM     58  CA  ILE O   9      -2.085   5.909  12.129  1.00 99.00           C  
ATOM     59  C   ILE O   9      -1.335   7.035  12.837  1.00 99.00           C  
ATOM     60  O   ILE O   9      -1.929   7.829  13.574  1.00 98.99           O  
ATOM     61  CB  ILE O   9      -2.953   6.486  10.991  1.00 98.99           C  
ATOM     62  CG1 ILE O   9      -3.684   5.358  10.243  1.00 98.39           C  
ATOM     63  CG2 ILE O   9      -2.100   7.315  10.032  1.00 98.59           C  
ATOM     64  CD1 ILE O   9      -2.760   4.334   9.605  1.00 95.03           C  
ATOM     65  N   GLY O  10      -0.023   7.097  12.627  1.00 99.00           N  
ATOM     66  CA  GLY O  10       0.800   8.141  13.225  1.00 99.00           C  
ATOM     67  C   GLY O  10       1.037   7.990  14.718  1.00 99.00           C  
ATOM     68  O   GLY O  10       1.513   8.931  15.365  1.00 98.99           O  
ATOM     69  N   MET O  11       0.726   6.831  15.270  1.00 99.00           N  
ATOM     70  CA  MET O  11       0.844   6.591  16.710  1.00 99.00           C  
ATOM     71  C   MET O  11       2.295   6.493  17.176  1.00 99.00           C  
ATOM     72  O   MET O  11       2.608   6.881  18.306  1.00 99.00           O  
ATOM     73  CB  MET O  11       0.103   5.300  17.070  1.00 99.00           C  
ATOM     74  CG  MET O  11      -0.098   5.055  18.555  1.00 98.86           C  
ATOM     75  SD  MET O  11      -0.727   3.387  18.824  1.00 98.80           S  
ATOM     76  CE  MET O  11      -1.673   3.606  20.334  1.00 97.45           C  
ATOM     77  N   SER O  12       3.168   5.974  16.320  1.00 99.00           N  
ATOM     78  CA  SER O  12       4.593   5.822  16.615  1.00 99.00           C  
ATOM     79  C   SER O  12       5.403   6.318  15.424  1.00 99.00           C  
ATOM     80  O   SER O  12       6.020   5.521  14.714  1.00 99.00           O  
ATOM     81  CB  SER O  12       4.934   4.353  16.908  1.00 98.99           C  
ATOM     82  OG  SER O  12       4.225   3.879  18.044  1.00 95.57           O  
ATOM     83  N   PRO O  13       5.419   7.637  15.184  1.00 99.00           N  
ATOM     84  CA  PRO O  13       6.042   8.165  13.965  1.00 99.00           C  
ATOM     85  C   PRO O  13       7.562   8.084  13.970  1.00 99.00           C  
ATOM     86  O   PRO O  13       8.192   8.408  12.959  1.00 98.99           O  
ATOM     87  CB  PRO O  13       5.556   9.621  13.930  1.00 99.00           C  
ATOM     88  CG  PRO O  13       5.347   9.967  15.378  1.00 98.98           C  
ATOM     89  CD  PRO O  13       4.809   8.700  16.006  1.00 99.00           C  
ATOM     90  N   TRP O  14       8.144   7.660  15.086  1.00 99.00           N  
ATOM     91  CA  TRP O  14       9.584   7.402  15.182  1.00 99.00           C  
ATOM     92  C   TRP O  14       9.919   5.946  14.876  1.00 99.00           C  
ATOM     93  O   TRP O  14      11.093   5.589  14.843  1.00 99.00           O  
ATOM     94  CB  TRP O  14      10.090   7.755  16.593  1.00 99.00           C  
ATOM     95  CG  TRP O  14       9.092   7.425  17.667  1.00 99.00           C  
ATOM     96  CD1 TRP O  14       8.828   6.193  18.213  1.00 98.99           C  
ATOM     97  CD2 TRP O  14       8.184   8.341  18.289  1.00 99.00           C  
ATOM     98  NE1 TRP O  14       7.815   6.294  19.144  1.00 98.99           N  
ATOM     99  CE2 TRP O  14       7.409   7.596  19.210  1.00 98.99           C  
ATOM    100  CE3 TRP O  14       7.958   9.719  18.158  1.00 98.98           C  
ATOM    101  CZ2 TRP O  14       6.411   8.192  19.998  1.00 98.98           C  
ATOM    102  CZ3 TRP O  14       6.972  10.314  18.942  1.00 98.98           C  
ATOM    103  CH2 TRP O  14       6.214   9.554  19.849  1.00 98.98           C  
ATOM    104  N   GLN O  15       8.913   5.102  14.663  1.00 99.00           N  
ATOM    105  CA  GLN O  15       9.167   3.692  14.368  1.00 99.00           C  
ATOM    106  C   GLN O  15       9.872   3.543  13.028  1.00 99.00           C  
ATOM    107  O   GLN O  15       9.480   4.152  12.032  1.00 99.00           O  
ATOM    108  CB  GLN O  15       7.859   2.900  14.337  1.00 99.00           C  
ATOM    109  CG  GLN O  15       8.042   1.403  14.057  1.00 98.76           C  
ATOM    110  CD  GLN O  15       8.559   0.632  15.258  1.00 98.87           C  
ATOM    111  OE1 GLN O  15       8.159   0.900  16.390  1.00 93.56           O  
ATOM    112  NE2 GLN O  15       9.432  -0.342  15.014  1.00 91.01           N  
ATOM    113  N   VAL O  16      10.902   2.710  13.020  1.00 99.00           N  
ATOM    114  CA  VAL O  16      11.687   2.453  11.819  1.00 99.00           C  
ATOM    115  C   VAL O  16      11.740   0.953  11.575  1.00 99.00           C  
ATOM    116  O   VAL O  16      11.822   0.162  12.519  1.00 99.00           O  
ATOM    117  CB  VAL O  16      13.114   3.029  11.975  1.00 99.00           C  
ATOM    118  CG1 VAL O  16      14.015   2.623  10.808  1.00 98.93           C  
ATOM    119  CG2 VAL O  16      13.059   4.555  12.102  1.00 98.93           C  
ATOM    120  N   MET O  17      11.688   0.556  10.308  1.00 99.00           N  
ATOM    121  CA  MET O  17      11.875  -0.837   9.921  1.00 99.00           C  
ATOM    122  C   MET O  17      13.265  -1.007   9.318  1.00 99.00           C  
ATOM    123  O   MET O  17      13.625  -0.305   8.374  1.00 98.99           O  
ATOM    124  CB  MET O  17      10.819  -1.263   8.894  1.00 98.99           C  
ATOM    125  CG  MET O  17      11.003  -2.702   8.408  1.00 98.92           C  
ATOM    126  SD  MET O  17       9.863  -3.158   7.077  1.00 98.94           S  
ATOM    127  CE  MET O  17       8.314  -3.241   7.966  1.00 98.40           C  
ATOM    128  N   LEU O  18      14.049  -1.926   9.873  1.00 99.00           N  
ATOM    129  CA  LEU O  18      15.333  -2.292   9.283  1.00 99.00           C  
ATOM    130  C   LEU O  18      15.046  -3.391   8.268  1.00 99.00           C  
ATOM    131  O   LEU O  18      14.493  -4.443   8.609  1.00 98.98           O  
ATOM    132  CB  LEU O  18      16.306  -2.773  10.362  1.00 98.95           C  
ATOM    133  CG  LEU O  18      17.748  -3.013   9.918  1.00 90.27           C  
ATOM    134  CD1 LEU O  18      18.359  -1.733   9.357  1.00 92.76           C  
ATOM    135  CD2 LEU O  18      18.578  -3.520  11.095  1.00 93.55           C  
ATOM    136  N   PHE O  19      15.411  -3.144   7.014  1.00 98.99           N  
ATOM    137  CA  PHE O  19      14.991  -3.974   5.888  1.00 98.99           C  
ATOM    138  C   PHE O  19      16.196  -4.486   5.116  1.00 98.99           C  
ATOM    139  O   PHE O  19      17.081  -3.713   4.749  1.00 98.97           O  
ATOM    140  CB  PHE O  19      14.085  -3.137   4.975  1.00 98.98           C  
ATOM    141  CG  PHE O  19      13.349  -3.922   3.922  1.00 98.97           C  
ATOM    142  CD1 PHE O  19      12.271  -4.723   4.268  1.00 98.94           C  
ATOM    143  CD2 PHE O  19      13.711  -3.827   2.588  1.00 98.94           C  
ATOM    144  CE1 PHE O  19      11.567  -5.426   3.297  1.00 98.89           C  
ATOM    145  CE2 PHE O  19      13.012  -4.526   1.608  1.00 98.89           C  
ATOM    146  CZ  PHE O  19      11.942  -5.326   1.966  1.00 98.89           C  
ATOM    147  N   ARG O  20      16.231  -5.782   4.892  1.00 98.98           N  
ATOM    148  CA  ARG O  20      17.322  -6.404   4.142  1.00 98.97           C  
ATOM    149  C   ARG O  20      17.074  -6.237   2.645  1.00 98.96           C  
ATOM    150  O   ARG O  20      15.960  -6.446   2.168  1.00 98.92           O  
ATOM    151  CB  ARG O  20      17.414  -7.880   4.504  1.00 98.95           C  
ATOM    152  CG  ARG O  20      18.642  -8.582   3.972  1.00 98.83           C  
ATOM    153  CD  ARG O  20      18.655 -10.021   4.464  1.00 98.63           C  
ATOM    154  NE  ARG O  20      19.925 -10.675   4.181  1.00 98.34           N  
ATOM    155  CZ  ARG O  20      20.263 -11.880   4.632  1.00 98.24           C  
ATOM    156  NH1 ARG O  20      19.417 -12.572   5.384  1.00 97.10           N  
ATOM    157  NH2 ARG O  20      21.449 -12.389   4.333  1.00 97.39           N  
ATOM    158  N   LYS O  21      18.125  -5.876   1.907  1.00 98.93           N  
ATOM    159  CA  LYS O  21      17.993  -5.653   0.468  1.00 98.91           C  
ATOM    160  C   LYS O  21      17.779  -6.943  -0.319  1.00 98.86           C  
ATOM    161  O   LYS O  21      16.975  -6.982  -1.250  1.00 98.71           O  
ATOM    162  CB  LYS O  21      19.238  -4.950  -0.085  1.00 98.83           C  
ATOM    163  CG  LYS O  21      19.357  -3.484   0.250  1.00 98.49           C  
ATOM    164  CD  LYS O  21      20.600  -2.925  -0.427  1.00 98.33           C  
ATOM    165  CE  LYS O  21      20.814  -1.458  -0.120  1.00 98.08           C  
ATOM    166  NZ  LYS O  21      22.064  -0.961  -0.759  1.00 97.94           N  
ATOM    167  N   SER O  22      18.511  -7.975   0.028  1.00 98.77           N  
ATOM    168  CA  SER O  22      18.438  -9.233  -0.708  1.00 98.70           C  
ATOM    169  C   SER O  22      18.815 -10.416   0.192  1.00 98.78           C  
ATOM    170  O   SER O  22      19.957 -10.508   0.640  1.00 98.54           O  
ATOM    171  CB  SER O  22      19.375  -9.191  -1.917  1.00 98.18           C  
ATOM    172  OG  SER O  22      19.287 -10.382  -2.673  0.99 94.26           O  
ATOM    173  N   PRO O  23      17.859 -11.313   0.457  1.00 98.71           N  
ATOM    174  CA  PRO O  23      16.456 -11.214   0.036  1.00 98.73           C  
ATOM    175  C   PRO O  23      15.744 -10.068   0.750  1.00 98.80           C  
ATOM    176  O   PRO O  23      16.146  -9.672   1.844  1.00 98.68           O  
ATOM    177  CB  PRO O  23      15.871 -12.563   0.462  1.00 98.50           C  
ATOM    178  CG  PRO O  23      16.701 -12.967   1.637  1.00 97.77           C  
ATOM    179  CD  PRO O  23      18.096 -12.503   1.303  1.00 98.63           C  
ATOM    180  N   GLN O  24      14.712  -9.531   0.126  1.00 98.75           N  
ATOM    181  CA  GLN O  24      13.964  -8.434   0.732  1.00 98.75           C  
ATOM    182  C   GLN O  24      13.131  -8.965   1.895  1.00 98.80           C  
ATOM    183  O   GLN O  24      12.191  -9.731   1.694  1.00 98.74           O  
ATOM    184  CB  GLN O  24      13.074  -7.735  -0.301  1.00 98.60           C  
ATOM    185  CG  GLN O  24      13.866  -6.989  -1.371  1.00 98.07           C  
ATOM    186  CD  GLN O  24      13.009  -6.075  -2.228  1.00 97.58           C  
ATOM    187  OE1 GLN O  24      11.847  -5.804  -1.915  1.00 94.63           O  
ATOM    188  NE2 GLN O  24      13.580  -5.574  -3.319  1.00 92.85           N  
ATOM    189  N   GLU O  25      13.500  -8.568   3.102  1.00 98.90           N  
ATOM    190  CA  GLU O  25      12.808  -9.058   4.288  1.00 98.92           C  
ATOM    191  C   GLU O  25      13.005  -8.128   5.477  1.00 98.95           C  
ATOM    192  O   GLU O  25      13.949  -7.342   5.522  1.00 98.93           O  
ATOM    193  CB  GLU O  25      13.295 -10.472   4.649  1.00 98.83           C  
ATOM    194  CG  GLU O  25      14.775 -10.547   4.996  1.00 98.31           C  
ATOM    195  CD  GLU O  25      15.255 -11.964   5.273  1.00 98.34           C  
ATOM    196  OE1 GLU O  25      14.511 -12.923   4.983  1.00 97.27           O  
ATOM    197  OE2 GLU O  25      16.381 -12.121   5.781  1.00 97.26           O  
ATOM    198  N   LEU O  26      12.087  -8.232   6.430  1.00 98.96           N  
ATOM    199  CA  LEU O  26      12.203  -7.513   7.696  1.00 98.97           C  
ATOM    200  C   LEU O  26      13.351  -8.102   8.501  1.00 98.98           C  
ATOM    201  O   LEU O  26      13.431  -9.320   8.670  1.00 98.96           O  
ATOM    202  CB  LEU O  26      10.901  -7.660   8.495  1.00 98.92           C  
ATOM    203  CG  LEU O  26      10.953  -7.250   9.967  1.00 98.49           C  
ATOM    204  CD1 LEU O  26      10.990  -5.738  10.090  1.00 97.90           C  
ATOM    205  CD2 LEU O  26       9.761  -7.824  10.723  1.00 97.73           C  
ATOM    206  N   LEU O  27      14.233  -7.244   9.005  1.00 98.98           N  
ATOM    207  CA  LEU O  27      15.306  -7.697   9.877  1.00 98.98           C  
ATOM    208  C   LEU O  27      15.040  -7.359  11.336  1.00 98.99           C  
ATOM    209  O   LEU O  27      15.275  -8.180  12.221  1.00 98.96           O  
ATOM    210  CB  LEU O  27      16.641  -7.076   9.455  1.00 98.88           C  
ATOM    211  CG  LEU O  27      17.230  -7.573   8.141  1.00 96.18           C  
ATOM    212  CD1 LEU O  27      18.534  -6.833   7.862  1.00 96.64           C  
ATOM    213  CD2 LEU O  27      17.467  -9.079   8.202  1.00 96.88           C  
ATOM    214  N   CYS O  28      14.563  -6.145  11.587  1.00 98.99           N  
ATOM    215  CA  CYS O  28      14.441  -5.638  12.949  1.00 98.99           C  
ATOM    216  C   CYS O  28      13.629  -4.358  12.980  1.00 99.00           C  
ATOM    217  O   CYS O  28      13.332  -3.763  11.941  1.00 98.99           O  
ATOM    218  CB  CYS O  28      15.831  -5.334  13.527  1.00 98.97           C  
ATOM    219  SG  CYS O  28      16.607  -6.675  14.474  1.00 98.46           S  
ATOM    220  N   GLY O  29      13.303  -3.928  14.181  1.00 99.00           N  
ATOM    221  CA  GLY O  29      12.793  -2.590  14.387  1.00 99.00           C  
ATOM    222  C   GLY O  29      13.948  -1.649  14.688  1.00 99.00           C  
ATOM    223  O   GLY O  29      15.100  -2.065  14.821  1.00 99.00           O  
ATOM    224  N   ALA O  30      13.623  -0.368  14.789  1.00 99.00           N  
ATOM    225  CA  ALA O  30      14.593   0.674  15.091  1.00 99.00           C  
ATOM    226  C   ALA O  30      13.787   1.935  15.389  1.00 99.00           C  
ATOM    227  O   ALA O  30      12.553   1.910  15.343  1.00 99.00           O  
ATOM    228  CB  ALA O  30      15.562   0.888  13.920  1.00 99.00           C  
ATOM    229  N   SER O  31      14.476   3.038  15.690  1.00 99.00           N  
ATOM    230  CA  SER O  31      13.765   4.274  16.000  1.00 99.00           C  
ATOM    231  C   SER O  31      14.501   5.492  15.468  1.00 98.99           C  
ATOM    232  O   SER O  31      15.726   5.513  15.391  1.00 98.98           O  
ATOM    233  CB  SER O  31      13.558   4.421  17.512  1.00 98.99           C  
ATOM    234  OG  SER O  31      14.807   4.478  18.183  1.00 98.61           O  
ATOM    235  N   LEU O  32      13.725   6.506  15.106  1.00 98.98           N  
ATOM    236  CA  LEU O  32      14.269   7.754  14.583  1.00 98.98           C  
ATOM    237  C   LEU O  32      14.509   8.728  15.731  1.00 98.97           C  
ATOM    238  O   LEU O  32      13.574   9.080  16.453  1.00 98.95           O  
ATOM    239  CB  LEU O  32      13.285   8.363  13.584  1.00 98.97           C  
ATOM    240  CG  LEU O  32      13.780   9.576  12.800  1.00 98.96           C  
ATOM    241  CD1 LEU O  32      14.868   9.157  11.812  1.00 98.94           C  
ATOM    242  CD2 LEU O  32      12.609  10.233  12.074  1.00 98.94           C  
ATOM    243  N   ILE O  33      15.764   9.180  15.897  1.00 98.92           N  
ATOM    244  CA  ILE O  33      16.076  10.109  16.983  1.00 98.91           C  
ATOM    245  C   ILE O  33      16.482  11.503  16.491  1.00 98.87           C  
ATOM    246  O   ILE O  33      16.621  12.427  17.293  1.00 98.86           O  
ATOM    247  CB  ILE O  33      17.140   9.536  17.946  1.00 98.94           C  
ATOM    248  CG1 ILE O  33      18.470   9.290  17.232  1.00 98.93           C  
ATOM    249  CG2 ILE O  33      16.623   8.250  18.596  1.00 98.82           C  
ATOM    250  CD1 ILE O  33      19.611   8.933  18.190  1.00 98.91           C  
ATOM    251  N   SER O  34      16.663  11.654  15.189  1.00 98.81           N  
ATOM    252  CA  SER O  34      16.905  12.955  14.561  1.00 98.79           C  
ATOM    253  C   SER O  34      16.716  12.762  13.064  1.00 98.73           C  
ATOM    254  O   SER O  34      16.363  11.674  12.626  1.00 98.73           O  
ATOM    255  CB  SER O  34      18.306  13.492  14.864  1.00 98.78           C  
ATOM    256  OG  SER O  34      19.283  12.827  14.090  1.00 98.06           O  
ATOM    257  N   ASP O  35      16.954  13.804  12.269  1.00 98.80           N  
ATOM    258  CA  ASP O  35      16.729  13.648  10.828  1.00 98.77           C  
ATOM    259  C   ASP O  35      17.782  12.783  10.133  1.00 98.77           C  
ATOM    260  O   ASP O  35      17.577  12.390   8.984  1.00 98.76           O  
ATOM    261  CB  ASP O  35      16.590  15.011  10.127  1.00 98.71           C  
ATOM    262  CG  ASP O  35      17.854  15.850  10.185  1.00 98.57           C  
ATOM    263  OD1 ASP O  35      18.851  15.427  10.802  1.00 98.23           O  
ATOM    264  OD2 ASP O  35      17.840  16.954   9.602  1.00 97.93           O  
ATOM    265  N   ARG O  36      18.891  12.455  10.824  1.00 98.83           N  
ATOM    266  CA  ARG O  36      19.929  11.624  10.208  1.00 98.82           C  
ATOM    267  C   ARG O  36      20.395  10.450  11.063  1.00 98.87           C  
ATOM    268  O   ARG O  36      21.301   9.724  10.649  1.00 98.85           O  
ATOM    269  CB  ARG O  36      21.150  12.466   9.826  1.00 98.56           C  
ATOM    270  CG  ARG O  36      20.942  13.322   8.595  0.99 94.97           C  
ATOM    271  CD  ARG O  36      22.255  13.846   8.045  0.99 93.63           C  
ATOM    272  NE  ARG O  36      23.026  12.799   7.374  0.98 91.98           N  
ATOM    273  CZ  ARG O  36      24.221  12.997   6.808  0.99 92.10           C  
ATOM    274  NH1 ARG O  36      24.774  14.197   6.847  0.98 84.35           N  
ATOM    275  NH2 ARG O  36      24.853  11.993   6.209  0.98 87.44           N  
ATOM    276  N   TRP O  37      19.794  10.240  12.225  1.00 98.95           N  
ATOM    277  CA  TRP O  37      20.255   9.175  13.114  1.00 98.96           C  
ATOM    278  C   TRP O  37      19.127   8.239  13.520  1.00 98.97           C  
ATOM    279  O   TRP O  37      18.042   8.672  13.908  1.00 98.97           O  
ATOM    280  CB  TRP O  37      20.914   9.760  14.365  1.00 98.96           C  
ATOM    281  CG  TRP O  37      22.254  10.379  14.093  1.00 98.97           C  
ATOM    282  CD1 TRP O  37      22.520  11.696  13.858  1.00 98.94           C  
ATOM    283  CD2 TRP O  37      23.511   9.696  14.030  1.00 98.96           C  
ATOM    284  NE1 TRP O  37      23.869  11.880  13.656  1.00 98.91           N  
ATOM    285  CE2 TRP O  37      24.505  10.669  13.758  1.00 98.93           C  
ATOM    286  CE3 TRP O  37      23.904   8.362  14.177  1.00 98.94           C  
ATOM    287  CZ2 TRP O  37      25.856  10.346  13.638  1.00 98.90           C  
ATOM    288  CZ3 TRP O  37      25.251   8.042  14.058  1.00 98.93           C  
ATOM    289  CH2 TRP O  37      26.206   9.032  13.795  1.00 98.91           C  
ATOM    290  N   VAL O  38      19.423   6.936  13.453  1.00 98.98           N  
ATOM    291  CA  VAL O  38      18.490   5.881  13.812  1.00 98.99           C  
ATOM    292  C   VAL O  38      19.132   4.996  14.876  1.00 98.99           C  
ATOM    293  O   VAL O  38      20.311   4.645  14.778  1.00 98.98           O  
ATOM    294  CB  VAL O  38      18.098   5.057  12.567  1.00 98.99           C  
ATOM    295  CG1 VAL O  38      17.327   3.792  12.951  1.00 98.81           C  
ATOM    296  CG2 VAL O  38      17.270   5.917  11.609  1.00 98.83           C  
ATOM    297  N   LEU O  39      18.352   4.644  15.896  1.00 98.99           N  
ATOM    298  CA  LEU O  39      18.810   3.828  17.015  1.00 99.00           C  
ATOM    299  C   LEU O  39      18.236   2.421  16.891  1.00 99.00           C  
ATOM    300  O   LEU O  39      17.063   2.249  16.554  1.00 99.00           O  
ATOM    301  CB  LEU O  39      18.343   4.475  18.325  1.00 98.98           C  
ATOM    302  CG  LEU O  39      18.744   3.849  19.655  1.00 98.00           C  
ATOM    303  CD1 LEU O  39      20.256   3.911  19.851  1.00 98.50           C  
ATOM    304  CD2 LEU O  39      18.026   4.574  20.792  1.00 98.51           C  
ATOM    305  N   THR O  40      19.056   1.408  17.171  1.00 99.00           N  
ATOM    306  CA  THR O  40      18.579   0.024  17.135  1.00 99.00           C  
ATOM    307  C   THR O  40      19.392  -0.834  18.101  1.00 99.00           C  
ATOM    308  O   THR O  40      20.229  -0.327  18.847  1.00 99.00           O  
ATOM    309  CB  THR O  40      18.623  -0.544  15.694  1.00 99.00           C  
ATOM    310  OG1 THR O  40      17.888  -1.776  15.627  1.00 98.90           O  
ATOM    311  CG2 THR O  40      20.056  -0.777  15.217  1.00 98.88           C  
ATOM    312  N   ALA O  41      19.128  -2.126  18.111  1.00 99.00           N  
ATOM    313  CA  ALA O  41      19.885  -3.073  18.916  1.00 99.00           C  
ATOM    314  C   ALA O  41      21.113  -3.538  18.144  1.00 99.00           C  
ATOM    315  O   ALA O  41      21.037  -3.811  16.944  1.00 99.00           O  
ATOM    316  CB  ALA O  41      19.016  -4.278  19.276  1.00 98.99           C  
ATOM    317  N   ALA O  42      22.238  -3.652  18.840  1.00 99.00           N  
ATOM    318  CA  ALA O  42      23.454  -4.133  18.190  1.00 99.00           C  
ATOM    319  C   ALA O  42      23.257  -5.526  17.583  1.00 99.00           C  
ATOM    320  O   ALA O  42      23.780  -5.809  16.506  1.00 99.00           O  
ATOM    321  CB  ALA O  42      24.612  -4.152  19.186  1.00 99.00           C  
ATOM    322  N   HIS O  43      22.501  -6.391  18.252  1.00 99.00           N  
ATOM    323  CA  HIS O  43      22.350  -7.763  17.761  1.00 99.00           C  
ATOM    324  C   HIS O  43      21.572  -7.843  16.452  1.00 99.00           C  
ATOM    325  O   HIS O  43      21.603  -8.872  15.773  1.00 98.99           O  
ATOM    326  CB  HIS O  43      21.731  -8.678  18.830  1.00 98.98           C  
ATOM    327  CG  HIS O  43      20.238  -8.627  18.902  1.00 98.94           C  
ATOM    328  ND1 HIS O  43      19.557  -7.830  19.799  1.00 97.72           N  
ATOM    329  CD2 HIS O  43      19.293  -9.288  18.198  1.00 97.81           C  
ATOM    330  CE1 HIS O  43      18.261  -8.010  19.643  1.00 98.27           C  
ATOM    331  NE2 HIS O  43      18.068  -8.885  18.675  1.00 98.40           N  
ATOM    332  N   CYS O  44      20.897  -6.759  16.073  1.00 99.00           N  
ATOM    333  CA  CYS O  44      20.246  -6.695  14.770  1.00 99.00           C  
ATOM    334  C   CYS O  44      21.266  -6.638  13.648  1.00 99.00           C  
ATOM    335  O   CYS O  44      20.977  -7.037  12.517  1.00 98.99           O  
ATOM    336  CB  CYS O  44      19.338  -5.471  14.687  1.00 98.99           C  
ATOM    337  SG  CYS O  44      17.833  -5.611  15.674  1.00 98.96           S  
ATOM    338  N   LEU O  45      22.451  -6.131  13.962  1.00 99.00           N  
ATOM    339  CA  LEU O  45      23.493  -5.913  12.965  1.00 99.00           C  
ATOM    340  C   LEU O  45      24.668  -6.866  13.103  1.00 99.00           C  
ATOM    341  O   LEU O  45      25.281  -7.243  12.102  1.00 98.99           O  
ATOM    342  CB  LEU O  45      24.000  -4.470  13.068  1.00 98.99           C  
ATOM    343  CG  LEU O  45      22.902  -3.409  12.929  1.00 98.91           C  
ATOM    344  CD1 LEU O  45      23.449  -2.031  13.272  1.00 98.86           C  
ATOM    345  CD2 LEU O  45      22.314  -3.436  11.528  1.00 98.87           C  
ATOM    346  N   LEU O  46      24.978  -7.253  14.333  1.00 99.00           N  
ATOM    347  CA  LEU O  46      26.139  -8.096  14.611  1.00 99.00           C  
ATOM    348  C   LEU O  46      25.781  -9.163  15.631  1.00 99.00           C  
ATOM    349  O   LEU O  46      25.472  -8.851  16.782  1.00 98.99           O  
ATOM    350  CB  LEU O  46      27.301  -7.238  15.133  1.00 98.99           C  
ATOM    351  CG  LEU O  46      28.558  -8.005  15.570  1.00 98.97           C  
ATOM    352  CD1 LEU O  46      29.182  -8.730  14.381  1.00 98.93           C  
ATOM    353  CD2 LEU O  46      29.565  -7.058  16.214  1.00 98.93           C  
ATOM    354  N   TYR O  47      25.825 -10.426  15.213  1.00 99.00           N  
ATOM    355  CA  TYR O  47      25.597 -11.542  16.120  1.00 98.99           C  
ATOM    356  C   TYR O  47      26.297 -12.782  15.569  1.00 98.99           C  
ATOM    357  O   TYR O  47      25.682 -13.614  14.898  1.00 98.98           O  
ATOM    358  CB  TYR O  47      24.103 -11.789  16.337  1.00 98.99           C  
ATOM    359  CG  TYR O  47      23.838 -12.715  17.504  1.00 98.99           C  
ATOM    360  CD1 TYR O  47      24.200 -12.346  18.797  1.00 98.97           C  
ATOM    361  CD2 TYR O  47      23.248 -13.954  17.316  1.00 98.97           C  
ATOM    362  CE1 TYR O  47      23.981 -13.196  19.870  1.00 98.95           C  
ATOM    363  CE2 TYR O  47      23.021 -14.812  18.387  1.00 98.95           C  
ATOM    364  CZ  TYR O  47      23.393 -14.427  19.658  1.00 98.95           C  
ATOM    365  OH  TYR O  47      23.180 -15.273  20.721  1.00 98.88           O  
ATOM    366  N   PRO O  48      27.597 -12.894  15.857  1.00 98.99           N  
ATOM    367  CA  PRO O  48      28.420 -13.982  15.313  1.00 98.99           C  
ATOM    368  C   PRO O  48      27.899 -15.402  15.542  1.00 98.99           C  
ATOM    369  O   PRO O  48      28.100 -16.246  14.667  1.00 98.96           O  
ATOM    370  CB  PRO O  48      29.777 -13.760  15.991  1.00 98.98           C  
ATOM    371  CG  PRO O  48      29.823 -12.281  16.209  1.00 98.80           C  
ATOM    372  CD  PRO O  48      28.401 -11.919  16.594  1.00 98.99           C  
ATOM    373  N   PRO O  49      27.234 -15.688  16.674  1.00 98.98           N  
ATOM    374  CA  PRO O  49      26.720 -17.055  16.851  1.00 98.97           C  
ATOM    375  C   PRO O  49      25.808 -17.515  15.716  1.00 98.97           C  
ATOM    376  O   PRO O  49      25.700 -18.717  15.459  1.00 98.89           O  
ATOM    377  CB  PRO O  49      25.957 -16.974  18.175  1.00 98.94           C  
ATOM    378  CG  PRO O  49      26.682 -15.909  18.939  1.00 98.71           C  
ATOM    379  CD  PRO O  49      27.059 -14.889  17.890  1.00 98.97           C  
ATOM    380  N   TRP O  50      25.166 -16.577  15.039  1.00 98.94           N  
ATOM    381  CA  TRP O  50      24.288 -16.886  13.911  1.00 98.92           C  
ATOM    382  C   TRP O  50      24.877 -16.409  12.592  1.00 98.94           C  
ATOM    383  O   TRP O  50      24.156 -16.263  11.598  1.00 98.79           O  
ATOM    384  CB  TRP O  50      22.912 -16.249  14.108  1.00 98.77           C  
ATOM    385  CG  TRP O  50      22.122 -16.842  15.237  1.00 98.52           C  
ATOM    386  CD1 TRP O  50      22.448 -17.916  16.007  1.00 98.30           C  
ATOM    387  CD2 TRP O  50      20.855 -16.385  15.706  1.00 98.32           C  
ATOM    388  NE1 TRP O  50      21.458 -18.157  16.936  1.00 97.57           N  
ATOM    389  CE2 TRP O  50      20.470 -17.231  16.770  1.00 98.00           C  
ATOM    390  CE3 TRP O  50      19.999 -15.339  15.335  1.00 97.88           C  
ATOM    391  CZ2 TRP O  50      19.267 -17.062  17.465  1.00 97.13           C  
ATOM    392  CZ3 TRP O  50      18.806 -15.174  16.024  1.00 96.93           C  
ATOM    393  CH2 TRP O  50      18.453 -16.027  17.071  1.00 96.55           C  
ATOM    394  N   ASP O  51      26.180 -16.139  12.589  1.00 98.96           N  
ATOM    395  CA  ASP O  51      26.871 -15.655  11.395  1.00 98.95           C  
ATOM    396  C   ASP O  51      26.243 -14.375  10.847  1.00 98.97           C  
ATOM    397  O   ASP O  51      26.196 -14.164   9.631  1.00 98.86           O  
ATOM    398  CB  ASP O  51      26.905 -16.737  10.314  1.00 98.84           C  
ATOM    399  CG  ASP O  51      27.757 -17.923  10.722  0.98 96.25           C  
ATOM    400  OD1 ASP O  51      28.925 -17.710  11.097  0.98 94.63           O  
ATOM    401  OD2 ASP O  51      27.257 -19.063  10.677  0.98 93.91           O  
ATOM    402  N   LYS O  52      25.779 -13.518  11.748  1.00 98.98           N  
ATOM    403  CA  LYS O  52      25.185 -12.246  11.359  1.00 98.98           C  
ATOM    404  C   LYS O  52      26.203 -11.126  11.527  1.00 98.99           C  
ATOM    405  O   LYS O  52      26.717 -10.910  12.627  1.00 98.99           O  
ATOM    406  CB  LYS O  52      23.943 -11.950  12.203  1.00 98.90           C  
ATOM    407  CG  LYS O  52      23.253 -10.643  11.831  1.00 98.01           C  
ATOM    408  CD  LYS O  52      22.142 -10.293  12.810  1.00 97.55           C  
ATOM    409  CE  LYS O  52      20.989 -11.278  12.723  1.00 96.69           C  
ATOM    410  NZ  LYS O  52      19.877 -10.896  13.632  1.00 95.67           N  
ATOM    411  N   ASN O  53      26.489 -10.438  10.441  1.00 98.98           N  
ATOM    412  CA  ASN O  53      27.405  -9.294  10.470  1.00 98.98           C  
ATOM    413  C   ASN O  53      27.113  -8.429   9.253  1.00 98.99           C  
ATOM    414  O   ASN O  53      27.798  -8.522   8.233  1.00 98.96           O  
ATOM    415  CB  ASN O  53      28.864  -9.765  10.475  1.00 98.94           C  
ATOM    416  CG  ASN O  53      29.847  -8.630  10.709  1.00 98.72           C  
ATOM    417  OD1 ASN O  53      29.482  -7.453  10.659  1.00 96.94           O  
ATOM    418  ND2 ASN O  53      31.108  -8.978  10.965  1.00 96.78           N  
ATOM    419  N   PHE O  54      26.070  -7.609   9.347  1.00 98.99           N  
ATOM    420  CA  PHE O  54      25.630  -6.797   8.218  1.00 98.99           C  
ATOM    421  C   PHE O  54      26.502  -5.570   8.013  1.00 98.99           C  
ATOM    422  O   PHE O  54      26.957  -4.942   8.969  1.00 98.97           O  
ATOM    423  CB  PHE O  54      24.177  -6.358   8.403  1.00 98.99           C  
ATOM    424  CG  PHE O  54      23.183  -7.476   8.285  1.00 98.98           C  
ATOM    425  CD1 PHE O  54      23.002  -8.130   7.079  1.00 98.97           C  
ATOM    426  CD2 PHE O  54      22.425  -7.869   9.377  1.00 98.97           C  
ATOM    427  CE1 PHE O  54      22.082  -9.164   6.958  1.00 98.94           C  
ATOM    428  CE2 PHE O  54      21.501  -8.902   9.268  1.00 98.94           C  
ATOM    429  CZ  PHE O  54      21.333  -9.548   8.057  1.00 98.94           C  
ATOM    430  N   THR O  55      26.708  -5.209   6.765  1.00 98.99           N  
ATOM    431  CA  THR O  55      27.404  -3.983   6.415  1.00 98.99           C  
ATOM    432  C   THR O  55      26.372  -2.958   5.949  1.00 98.99           C  
ATOM    433  O   THR O  55      25.213  -3.299   5.689  1.00 98.98           O  
ATOM    434  CB  THR O  55      28.459  -4.234   5.320  1.00 98.93           C  
ATOM    435  OG1 THR O  55      29.206  -3.038   5.088  1.00 95.29           O  
ATOM    436  CG2 THR O  55      27.801  -4.672   4.027  1.00 94.71           C  
ATOM    437  N   GLU O  56      26.790  -1.709   5.847  1.00 98.99           N  
ATOM    438  CA  GLU O  56      25.877  -0.627   5.473  1.00 98.99           C  
ATOM    439  C   GLU O  56      25.100  -0.930   4.193  1.00 98.98           C  
ATOM    440  O   GLU O  56      23.888  -0.718   4.126  1.00 98.95           O  
ATOM    441  CB  GLU O  56      26.644   0.691   5.310  1.00 98.97           C  
ATOM    442  CG  GLU O  56      27.136   1.314   6.615  1.00 98.92           C  
ATOM    443  CD  GLU O  56      28.405   0.664   7.161  1.00 98.95           C  
ATOM    444  OE1 GLU O  56      28.948  -0.246   6.497  1.00 98.72           O  
ATOM    445  OE2 GLU O  56      28.857   1.066   8.250  1.00 98.77           O  
ATOM    446  N   ASN O  57      25.786  -1.435   3.184  1.00 98.96           N  
ATOM    447  CA  ASN O  57      25.170  -1.673   1.883  1.00 98.95           C  
ATOM    448  C   ASN O  57      24.205  -2.856   1.849  1.00 98.97           C  
ATOM    449  O   ASN O  57      23.505  -3.048   0.857  1.00 98.90           O  
ATOM    450  CB  ASN O  57      26.245  -1.851   0.810  1.00 98.74           C  
ATOM    451  CG  ASN O  57      26.993  -0.565   0.514  0.99 89.37           C  
ATOM    452  OD1 ASN O  57      26.495   0.527   0.779  0.98 80.04           O  
ATOM    453  ND2 ASN O  57      28.190  -0.688  -0.040  0.97 77.14           N  
ATOM    454  N   ASP O  58      24.160  -3.642   2.917  1.00 98.98           N  
ATOM    455  CA  ASP O  58      23.233  -4.774   2.995  1.00 98.98           C  
ATOM    456  C   ASP O  58      21.814  -4.342   3.347  1.00 98.98           C  
ATOM    457  O   ASP O  58      20.871  -5.123   3.185  1.00 98.95           O  
ATOM    458  CB  ASP O  58      23.686  -5.775   4.065  1.00 98.97           C  
ATOM    459  CG  ASP O  58      24.991  -6.469   3.730  1.00 98.95           C  
ATOM    460  OD1 ASP O  58      25.297  -6.626   2.531  1.00 98.73           O  
ATOM    461  OD2 ASP O  58      25.695  -6.880   4.680  1.00 98.73           O  
ATOM    462  N   LEU O  59      21.665  -3.122   3.853  1.00 98.96           N  
ATOM    463  CA  LEU O  59      20.444  -2.716   4.540  1.00 98.94           C  
ATOM    464  C   LEU O  59      19.812  -1.439   4.020  1.00 98.96           C  
ATOM    465  O   LEU O  59      20.473  -0.598   3.416  1.00 98.89           O  
ATOM    466  CB  LEU O  59      20.755  -2.502   6.026  1.00 98.62           C  
ATOM    467  CG  LEU O  59      21.570  -3.589   6.725  1.00 95.63           C  
ATOM    468  CD1 LEU O  59      22.110  -3.063   8.046  1.00 93.65           C  
ATOM    469  CD2 LEU O  59      20.723  -4.825   6.938  1.00 94.10           C  
ATOM    470  N   LEU O  60      18.528  -1.299   4.306  1.00 98.99           N  
ATOM    471  CA  LEU O  60      17.782  -0.065   4.114  1.00 98.99           C  
ATOM    472  C   LEU O  60      16.978   0.206   5.374  1.00 98.99           C  
ATOM    473  O   LEU O  60      16.652  -0.709   6.137  1.00 98.98           O  
ATOM    474  CB  LEU O  60      16.824  -0.169   2.926  1.00 98.97           C  
ATOM    475  CG  LEU O  60      17.450  -0.296   1.541  1.00 98.83           C  
ATOM    476  CD1 LEU O  60      16.370  -0.629   0.515  1.00 98.73           C  
ATOM    477  CD2 LEU O  60      18.182   0.987   1.162  1.00 98.73           C  
ATOM    478  N   VAL O  61      16.657   1.471   5.572  1.00 98.94           N  
ATOM    479  CA  VAL O  61      15.807   1.887   6.673  1.00 98.89           C  
ATOM    480  C   VAL O  61      14.508   2.419   6.065  1.00 98.96           C  
ATOM    481  O   VAL O  61      14.536   3.227   5.133  1.00 98.91           O  
ATOM    482  CB  VAL O  61      16.553   2.947   7.518  1.00 97.02           C  
ATOM    483  CG1 VAL O  61      15.619   4.020   8.019  1.00 88.55           C  
ATOM    484  CG2 VAL O  61      17.312   2.272   8.649  1.00 91.89           C  
ATOM    485  N   ARG O  62      13.359   1.943   6.567  1.00 99.00           N  
ATOM    486  CA  ARG O  62      12.057   2.379   6.064  1.00 99.00           C  
ATOM    487  C   ARG O  62      11.313   3.090   7.187  1.00 99.00           C  
ATOM    488  O   ARG O  62      11.063   2.507   8.248  1.00 99.00           O  
ATOM    489  CB  ARG O  62      11.263   1.188   5.519  1.00 98.99           C  
ATOM    490  CG  ARG O  62      12.012   0.430   4.417  1.00 98.96           C  
ATOM    491  CD  ARG O  62      11.278  -0.818   3.943  1.00 98.96           C  
ATOM    492  NE  ARG O  62      10.016  -0.509   3.264  1.00 98.95           N  
ATOM    493  CZ  ARG O  62       9.273  -1.404   2.623  1.00 98.95           C  
ATOM    494  NH1 ARG O  62       9.648  -2.671   2.574  1.00 98.73           N  
ATOM    495  NH2 ARG O  62       8.144  -1.031   2.024  1.00 98.82           N  
ATOM    496  N   ILE O  63      10.980   4.351   6.949  1.00 99.00           N  
ATOM    497  CA  ILE O  63      10.453   5.245   7.978  1.00 99.00           C  
ATOM    498  C   ILE O  63       9.054   5.721   7.596  1.00 99.00           C  
ATOM    499  O   ILE O  63       8.774   5.991   6.428  1.00 99.00           O  
ATOM    500  CB  ILE O  63      11.390   6.459   8.161  1.00 98.99           C  
ATOM    501  CG1 ILE O  63      12.864   6.011   8.187  1.00 98.71           C  
ATOM    502  CG2 ILE O  63      11.040   7.228   9.430  1.00 98.83           C  
ATOM    503  CD1 ILE O  63      13.870   7.148   8.214  1.00 98.29           C  
ATOM    504  N   GLY O  64       8.172   5.835   8.591  1.00 99.00           N  
ATOM    505  CA  GLY O  64       6.815   6.310   8.343  1.00 99.00           C  
ATOM    506  C   GLY O  64       5.831   5.209   7.992  1.00 99.00           C  
ATOM    507  O   GLY O  64       4.725   5.484   7.517  1.00 98.99           O  
ATOM    508  N   LYS O  65       6.215   3.956   8.233  1.00 99.00           N  
ATOM    509  CA  LYS O  65       5.395   2.820   7.838  1.00 99.00           C  
ATOM    510  C   LYS O  65       4.292   2.445   8.828  1.00 99.00           C  
ATOM    511  O   LYS O  65       4.375   2.725  10.028  1.00 99.00           O  
ATOM    512  CB  LYS O  65       6.276   1.591   7.600  1.00 98.99           C  
ATOM    513  CG  LYS O  65       7.135   1.684   6.339  1.00 98.65           C  
ATOM    514  CD  LYS O  65       7.782   0.335   5.996  1.00 98.88           C  
ATOM    515  CE  LYS O  65       6.770  -0.766   5.709  1.00 98.86           C  
ATOM    516  NZ  LYS O  65       5.791  -0.380   4.628  1.00 98.92           N  
ATOM    517  N   HIS O  66       3.289   1.798   8.287  1.00 99.00           N  
ATOM    518  CA  HIS O  66       2.202   1.219   9.069  1.00 99.00           C  
ATOM    519  C   HIS O  66       2.025  -0.244   8.655  1.00 99.00           C  
ATOM    520  O   HIS O  66       2.135  -1.151   9.477  1.00 98.99           O  
ATOM    521  CB  HIS O  66       0.914   2.016   8.846  1.00 98.99           C  
ATOM    522  CG  HIS O  66      -0.248   1.518   9.651  1.00 98.94           C  
ATOM    523  ND1 HIS O  66      -0.281   1.566  11.029  1.00 95.70           N  
ATOM    524  CD2 HIS O  66      -1.423   0.974   9.267  1.00 96.24           C  
ATOM    525  CE1 HIS O  66      -1.426   1.072  11.457  1.00 96.83           C  
ATOM    526  NE2 HIS O  66      -2.141   0.703  10.409  1.00 97.43           N  
ATOM    527  N   SER O  67       1.775  -0.465   7.379  1.00 98.99           N  
ATOM    528  CA  SER O  67       1.704  -1.819   6.831  1.00 98.99           C  
ATOM    529  C   SER O  67       3.065  -2.510   6.911  1.00 98.99           C  
ATOM    530  O   SER O  67       4.102  -1.887   6.663  1.00 98.98           O  
ATOM    531  CB  SER O  67       1.251  -1.769   5.372  1.00 98.98           C  
ATOM    532  OG  SER O  67       1.406  -3.035   4.747  1.00 98.50           O  
ATOM    533  N   ARG O  68       3.059  -3.798   7.255  1.00 98.99           N  
ATOM    534  CA  ARG O  68       4.316  -4.545   7.305  1.00 98.99           C  
ATOM    535  C   ARG O  68       4.894  -4.762   5.911  1.00 98.99           C  
ATOM    536  O   ARG O  68       6.070  -4.461   5.672  1.00 98.98           O  
ATOM    537  CB  ARG O  68       4.113  -5.904   8.004  1.00 98.98           C  
ATOM    538  CG  ARG O  68       5.384  -6.777   8.049  1.00 98.93           C  
ATOM    539  CD  ARG O  68       5.158  -8.066   8.846  1.00 98.89           C  
ATOM    540  NE  ARG O  68       4.136  -8.921   8.231  1.00 98.84           N  
ATOM    541  CZ  ARG O  68       4.378  -9.881   7.342  1.00 98.85           C  
ATOM    542  NH1 ARG O  68       5.614 -10.138   6.942  1.00 98.28           N  
ATOM    543  NH2 ARG O  68       3.372 -10.590   6.836  1.00 98.41           N  
ATOM    544  N   THR O  69       4.087  -5.260   4.981  1.00 98.96           N  
ATOM    545  CA  THR O  69       4.610  -5.728   3.695  1.00 98.96           C  
ATOM    546  C   THR O  69       4.396  -4.792   2.510  1.00 98.95           C  
ATOM    547  O   THR O  69       5.103  -4.907   1.507  1.00 98.90           O  
ATOM    548  CB  THR O  69       4.015  -7.095   3.326  1.00 98.91           C  
ATOM    549  OG1 THR O  69       2.591  -6.982   3.212  1.00 98.37           O  
ATOM    550  CG2 THR O  69       4.352  -8.138   4.387  1.00 98.17           C  
ATOM    551  N   ARG O  70       3.441  -3.877   2.602  1.00 98.93           N  
ATOM    552  CA  ARG O  70       3.140  -2.999   1.479  1.00 98.94           C  
ATOM    553  C   ARG O  70       4.197  -1.912   1.321  1.00 98.96           C  
ATOM    554  O   ARG O  70       4.776  -1.452   2.308  1.00 98.94           O  
ATOM    555  CB  ARG O  70       1.769  -2.335   1.664  1.00 98.84           C  
ATOM    556  CG  ARG O  70       1.394  -1.338   0.565  0.92 91.36           C  
ATOM    557  CD  ARG O  70      -0.001  -0.753   0.793  0.88 89.96           C  
ATOM    558  NE  ARG O  70       0.057   0.638   1.265  0.85 77.50           N  
ATOM    559  CZ  ARG O  70       0.031   1.705   0.468  0.85 68.76           C  
ATOM    560  NH1 ARG O  70      -0.039   1.554  -0.847  0.83 61.97           N  
ATOM    561  NH2 ARG O  70       0.083   2.927   0.983  0.82 60.43           N  
ATOM    562  N   TYR O  71       4.445  -1.502   0.065  1.00 98.94           N  
ATOM    563  CA  TYR O  71       5.224  -0.291  -0.181  1.00 98.95           C  
ATOM    564  C   TYR O  71       4.248   0.879  -0.088  1.00 98.95           C  
ATOM    565  O   TYR O  71       3.373   1.046  -0.943  1.00 98.93           O  
ATOM    566  CB  TYR O  71       5.915  -0.302  -1.541  1.00 98.95           C  
ATOM    567  CG  TYR O  71       6.565   1.030  -1.829  1.00 98.96           C  
ATOM    568  CD1 TYR O  71       7.608   1.493  -1.032  1.00 98.94           C  
ATOM    569  CD2 TYR O  71       6.104   1.849  -2.847  1.00 98.94           C  
ATOM    570  CE1 TYR O  71       8.183   2.735  -1.251  1.00 98.91           C  
ATOM    571  CE2 TYR O  71       6.675   3.100  -3.079  1.00 98.91           C  
ATOM    572  CZ  TYR O  71       7.714   3.530  -2.276  1.00 98.93           C  
ATOM    573  OH  TYR O  71       8.283   4.764  -2.497  1.00 98.88           O  
ATOM    574  N   GLU O  72       4.390   1.667   0.972  1.00 98.97           N  
ATOM    575  CA  GLU O  72       3.405   2.703   1.274  1.00 98.98           C  
ATOM    576  C   GLU O  72       3.740   4.004   0.554  1.00 98.98           C  
ATOM    577  O   GLU O  72       4.259   4.969   1.127  1.00 98.97           O  
ATOM    578  CB  GLU O  72       3.280   2.845   2.790  1.00 98.98           C  
ATOM    579  CG  GLU O  72       2.740   1.548   3.395  1.00 98.93           C  
ATOM    580  CD  GLU O  72       2.707   1.516   4.901  1.00 98.95           C  
ATOM    581  OE1 GLU O  72       3.779   1.386   5.514  1.00 98.74           O  
ATOM    582  OE2 GLU O  72       1.601   1.597   5.476  1.00 98.77           O  
ATOM    583  N   ARG O  73       3.428   4.001  -0.719  1.00 98.93           N  
ATOM    584  CA  ARG O  73       3.712   5.097  -1.629  1.00 98.90           C  
ATOM    585  C   ARG O  73       3.163   6.424  -1.104  1.00 98.91           C  
ATOM    586  O   ARG O  73       2.033   6.491  -0.619  1.00 98.73           O  
ATOM    587  CB  ARG O  73       3.115   4.760  -3.002  1.00 98.78           C  
ATOM    588  CG  ARG O  73       3.418   5.729  -4.127  0.99 97.69           C  
ATOM    589  CD  ARG O  73       3.165   5.073  -5.488  0.98 96.78           C  
ATOM    590  NE  ARG O  73       1.857   4.419  -5.558  0.97 95.37           N  
ATOM    591  CZ  ARG O  73       0.765   4.969  -6.076  0.97 94.36           C  
ATOM    592  NH1 ARG O  73       0.806   6.200  -6.573  0.97 91.06           N  
ATOM    593  NH2 ARG O  73      -0.375   4.296  -6.096  0.97 92.47           N  
ATOM    594  N   ASN O  74       3.980   7.477  -1.201  1.00 98.91           N  
ATOM    595  CA  ASN O  74       3.629   8.829  -0.752  1.00 98.92           C  
ATOM    596  C   ASN O  74       3.587   8.992   0.766  1.00 98.95           C  
ATOM    597  O   ASN O  74       3.258  10.070   1.261  1.00 98.91           O  
ATOM    598  CB  ASN O  74       2.290   9.288  -1.344  1.00 98.81           C  
ATOM    599  CG  ASN O  74       2.344   9.474  -2.845  0.99 98.14           C  
ATOM    600  OD1 ASN O  74       3.356   9.205  -3.489  0.99 95.06           O  
ATOM    601  ND2 ASN O  74       1.241   9.935  -3.410  0.99 93.34           N  
ATOM    602  N   ILE O  75       3.907   7.930   1.507  1.00 98.98           N  
ATOM    603  CA  ILE O  75       3.869   7.985   2.970  1.00 98.99           C  
ATOM    604  C   ILE O  75       5.215   7.608   3.578  1.00 98.99           C  
ATOM    605  O   ILE O  75       5.830   8.413   4.278  1.00 98.98           O  
ATOM    606  CB  ILE O  75       2.753   7.078   3.527  1.00 98.98           C  
ATOM    607  CG1 ILE O  75       1.391   7.589   3.047  1.00 98.63           C  
ATOM    608  CG2 ILE O  75       2.815   7.018   5.050  1.00 98.72           C  
ATOM    609  CD1 ILE O  75       0.220   6.722   3.464  1.00 95.15           C  
ATOM    610  N   GLU O  76       5.678   6.388   3.315  1.00 99.00           N  
ATOM    611  CA  GLU O  76       6.960   5.970   3.862  1.00 99.00           C  
ATOM    612  C   GLU O  76       8.111   6.585   3.074  1.00 99.00           C  
ATOM    613  O   GLU O  76       7.953   6.964   1.914  1.00 98.99           O  
ATOM    614  CB  GLU O  76       7.090   4.443   3.900  1.00 98.99           C  
ATOM    615  CG  GLU O  76       7.257   3.746   2.561  1.00 98.86           C  
ATOM    616  CD  GLU O  76       7.655   2.283   2.717  1.00 98.97           C  
ATOM    617  OE1 GLU O  76       8.833   2.011   3.038  1.00 98.82           O  
ATOM    618  OE2 GLU O  76       6.795   1.402   2.524  1.00 98.85           O  
ATOM    619  N   LYS O  77       9.260   6.693   3.744  1.00 98.99           N  
ATOM    620  CA  LYS O  77      10.489   7.119   3.092  1.00 98.99           C  
ATOM    621  C   LYS O  77      11.537   6.049   3.345  1.00 98.99           C  
ATOM    622  O   LYS O  77      11.629   5.508   4.452  1.00 98.99           O  
ATOM    623  CB  LYS O  77      10.965   8.475   3.626  1.00 98.98           C  
ATOM    624  CG  LYS O  77       9.974   9.612   3.393  0.99 97.08           C  
ATOM    625  CD  LYS O  77       9.731   9.849   1.907  0.98 96.13           C  
ATOM    626  CE  LYS O  77       8.623  10.881   1.704  0.96 91.71           C  
ATOM    627  NZ  LYS O  77       8.246  11.004   0.273  0.95 84.01           N  
ATOM    628  N   ILE O  78      12.316   5.746   2.319  1.00 98.99           N  
ATOM    629  CA  ILE O  78      13.338   4.712   2.404  1.00 98.99           C  
ATOM    630  C   ILE O  78      14.709   5.372   2.323  1.00 98.99           C  
ATOM    631  O   ILE O  78      14.990   6.122   1.389  1.00 98.97           O  
ATOM    632  CB  ILE O  78      13.157   3.657   1.300  1.00 98.99           C  
ATOM    633  CG1 ILE O  78      11.767   3.013   1.423  1.00 98.91           C  
ATOM    634  CG2 ILE O  78      14.260   2.603   1.383  1.00 98.89           C  
ATOM    635  CD1 ILE O  78      11.472   1.925   0.401  1.00 98.76           C  
ATOM    636  N   SER O  79      15.551   5.098   3.323  1.00 98.99           N  
ATOM    637  CA  SER O  79      16.865   5.732   3.432  1.00 98.99           C  
ATOM    638  C   SER O  79      17.988   4.715   3.386  1.00 98.99           C  
ATOM    639  O   SER O  79      17.839   3.585   3.859  1.00 98.97           O  
ATOM    640  CB  SER O  79      16.974   6.528   4.738  1.00 98.96           C  
ATOM    641  OG  SER O  79      15.973   7.528   4.820  1.00 97.60           O  
ATOM    642  N   MET O  80      19.118   5.143   2.829  1.00 98.96           N  
ATOM    643  CA  MET O  80      20.322   4.326   2.785  1.00 98.94           C  
ATOM    644  C   MET O  80      21.214   4.663   3.976  1.00 98.95           C  
ATOM    645  O   MET O  80      21.158   5.770   4.515  1.00 98.92           O  
ATOM    646  CB  MET O  80      21.080   4.552   1.475  1.00 98.86           C  
ATOM    647  CG  MET O  80      20.287   4.152   0.241  0.99 97.12           C  
ATOM    648  SD  MET O  80      21.212   4.411  -1.284  0.99 94.57           S  
ATOM    649  CE  MET O  80      21.480   6.174  -1.207  0.98 86.40           C  
ATOM    650  N   LEU O  81      22.036   3.709   4.384  1.00 98.97           N  
ATOM    651  CA  LEU O  81      22.920   3.903   5.531  1.00 98.97           C  
ATOM    652  C   LEU O  81      24.288   4.417   5.116  1.00 98.96           C  
ATOM    653  O   LEU O  81      24.921   3.870   4.212  1.00 98.92           O  
ATOM    654  CB  LEU O  81      23.101   2.587   6.297  1.00 98.95           C  
ATOM    655  CG  LEU O  81      21.826   1.948   6.843  1.00 98.59           C  
ATOM    656  CD1 LEU O  81      22.191   0.740   7.696  1.00 97.47           C  
ATOM    657  CD2 LEU O  81      21.029   2.961   7.652  1.00 97.28           C  
ATOM    658  N   GLU O  82      24.744   5.466   5.801  1.00 98.96           N  
ATOM    659  CA  GLU O  82      26.098   5.971   5.598  1.00 98.97           C  
ATOM    660  C   GLU O  82      27.088   5.193   6.458  1.00 98.98           C  
ATOM    661  O   GLU O  82      28.154   4.796   5.987  1.00 98.96           O  
ATOM    662  CB  GLU O  82      26.176   7.460   5.946  1.00 98.93           C  
ATOM    663  CG  GLU O  82      27.577   8.037   5.810  1.00 98.60           C  
ATOM    664  CD  GLU O  82      27.618   9.527   6.099  1.00 98.34           C  
ATOM    665  OE1 GLU O  82      26.773  10.261   5.550  1.00 96.94           O  
ATOM    666  OE2 GLU O  82      28.486   9.958   6.877  1.00 96.83           O  
ATOM    667  N   LYS O  83      26.735   4.972   7.725  1.00 98.98           N  
ATOM    668  CA  LYS O  83      27.657   4.304   8.638  1.00 98.99           C  
ATOM    669  C   LYS O  83      26.926   3.688   9.820  1.00 98.99           C  
ATOM    670  O   LYS O  83      25.974   4.263  10.350  1.00 98.98           O  
ATOM    671  CB  LYS O  83      28.716   5.295   9.142  1.00 98.97           C  
ATOM    672  CG  LYS O  83      29.848   4.657   9.935  0.98 98.38           C  
ATOM    673  CD  LYS O  83      30.780   3.859   9.029  0.97 96.42           C  
ATOM    674  CE  LYS O  83      31.903   3.216   9.827  0.94 91.61           C  
ATOM    675  NZ  LYS O  83      32.839   2.451   8.950  0.92 82.26           N  
ATOM    676  N   ILE O  84      27.391   2.514  10.225  1.00 98.99           N  
ATOM    677  CA  ILE O  84      26.895   1.800  11.398  1.00 98.99           C  
ATOM    678  C   ILE O  84      27.896   1.958  12.535  1.00 98.99           C  
ATOM    679  O   ILE O  84      29.106   1.841  12.324  1.00 98.99           O  
ATOM    680  CB  ILE O  84      26.707   0.304  11.080  1.00 98.99           C  
ATOM    681  CG1 ILE O  84      25.503   0.106  10.150  1.00 98.90           C  
ATOM    682  CG2 ILE O  84      26.556  -0.518  12.360  1.00 98.90           C  
ATOM    683  CD1 ILE O  84      25.441  -1.292   9.532  1.00 98.65           C  
ATOM    684  N   TYR O  85      27.398   2.216  13.744  1.00 99.00           N  
ATOM    685  CA  TYR O  85      28.229   2.310  14.942  1.00 99.00           C  
ATOM    686  C   TYR O  85      27.668   1.373  16.001  1.00 99.00           C  
ATOM    687  O   TYR O  85      26.528   1.533  16.440  1.00 98.99           O  
ATOM    688  CB  TYR O  85      28.247   3.743  15.484  1.00 98.99           C  
ATOM    689  CG  TYR O  85      28.748   4.758  14.485  1.00 98.99           C  
ATOM    690  CD1 TYR O  85      30.102   5.036  14.374  1.00 98.97           C  
ATOM    691  CD2 TYR O  85      27.861   5.415  13.646  1.00 98.96           C  
ATOM    692  CE1 TYR O  85      30.568   5.964  13.451  1.00 98.93           C  
ATOM    693  CE2 TYR O  85      28.315   6.342  12.715  1.00 98.92           C  
ATOM    694  CZ  TYR O  85      29.666   6.611  12.626  1.00 98.92           C  
ATOM    695  OH  TYR O  85      30.124   7.530  11.708  1.00 98.80           O  
ATOM    696  N   ILE O  86      28.472   0.398  16.411  1.00 99.00           N  
ATOM    697  CA  ILE O  86      28.074  -0.569  17.435  1.00 99.00           C  
ATOM    698  C   ILE O  86      28.830  -0.258  18.722  1.00 99.00           C  
ATOM    699  O   ILE O  86      30.012   0.090  18.685  1.00 98.99           O  
ATOM    700  CB  ILE O  86      28.344  -2.010  16.955  1.00 98.99           C  
ATOM    701  CG1 ILE O  86      27.447  -2.317  15.744  1.00 98.54           C  
ATOM    702  CG2 ILE O  86      28.116  -3.019  18.081  1.00 98.81           C  
ATOM    703  CD1 ILE O  86      27.769  -3.626  15.049  1.00 93.83           C  
ATOM    704  N   HIS O  87      28.149  -0.363  19.868  1.00 99.00           N  
ATOM    705  CA  HIS O  87      28.814  -0.081  21.137  1.00 99.00           C  
ATOM    706  C   HIS O  87      30.081  -0.933  21.246  1.00 99.00           C  
ATOM    707  O   HIS O  87      30.035  -2.148  21.036  1.00 98.99           O  
ATOM    708  CB  HIS O  87      27.886  -0.358  22.323  1.00 99.00           C  
ATOM    709  CG  HIS O  87      28.366   0.262  23.595  1.00 99.00           C  
ATOM    710  ND1 HIS O  87      29.486  -0.185  24.270  1.00 98.27           N  
ATOM    711  CD2 HIS O  87      27.897   1.322  24.301  1.00 98.41           C  
ATOM    712  CE1 HIS O  87      29.681   0.575  25.338  1.00 98.23           C  
ATOM    713  NE2 HIS O  87      28.735   1.491  25.381  1.00 98.58           N  
ATOM    714  N   PRO O  88      31.213  -0.308  21.593  1.00 99.00           N  
ATOM    715  CA  PRO O  88      32.488  -1.041  21.627  1.00 98.99           C  
ATOM    716  C   PRO O  88      32.541  -2.140  22.682  1.00 99.00           C  
ATOM    717  O   PRO O  88      33.382  -3.035  22.583  1.00 98.98           O  
ATOM    718  CB  PRO O  88      33.520   0.056  21.916  1.00 98.97           C  
ATOM    719  CG  PRO O  88      32.743   1.152  22.564  1.00 98.64           C  
ATOM    720  CD  PRO O  88      31.397   1.125  21.884  1.00 98.96           C  
ATOM    721  N   ARG O  89      31.651  -2.083  23.672  1.00 98.99           N  
ATOM    722  CA  ARG O  89      31.615  -3.111  24.711  1.00 99.00           C  
ATOM    723  C   ARG O  89      30.337  -3.949  24.652  1.00 99.00           C  
ATOM    724  O   ARG O  89      29.945  -4.582  25.639  1.00 98.99           O  
ATOM    725  CB  ARG O  89      31.794  -2.480  26.095  1.00 98.98           C  
ATOM    726  CG  ARG O  89      33.109  -1.718  26.239  1.00 98.73           C  
ATOM    727  CD  ARG O  89      33.296  -1.196  27.656  1.00 98.54           C  
ATOM    728  NE  ARG O  89      33.480  -2.295  28.609  1.00 98.03           N  
ATOM    729  CZ  ARG O  89      33.439  -2.158  29.937  1.00 97.96           C  
ATOM    730  NH1 ARG O  89      33.202  -0.970  30.471  1.00 96.22           N  
ATOM    731  NH2 ARG O  89      33.627  -3.210  30.722  1.00 96.69           N  
ATOM    732  N   TYR O  90      29.687  -3.967  23.504  1.00 99.00           N  
ATOM    733  CA  TYR O  90      28.547  -4.845  23.267  1.00 99.00           C  
ATOM    734  C   TYR O  90      28.977  -6.296  23.487  1.00 99.00           C  
ATOM    735  O   TYR O  90      29.953  -6.753  22.890  1.00 98.99           O  
ATOM    736  CB  TYR O  90      28.039  -4.624  21.839  1.00 99.00           C  
ATOM    737  CG  TYR O  90      27.179  -5.724  21.247  1.00 99.00           C  
ATOM    738  CD1 TYR O  90      26.066  -6.218  21.918  1.00 99.00           C  
ATOM    739  CD2 TYR O  90      27.481  -6.242  19.995  1.00 99.00           C  
ATOM    740  CE1 TYR O  90      25.280  -7.218  21.352  1.00 98.99           C  
ATOM    741  CE2 TYR O  90      26.697  -7.237  19.420  1.00 98.99           C  
ATOM    742  CZ  TYR O  90      25.606  -7.721  20.102  1.00 99.00           C  
ATOM    743  OH  TYR O  90      24.839  -8.715  19.538  1.00 98.99           O  
ATOM    744  N   ASN O  91      28.258  -7.000  24.356  1.00 99.00           N  
ATOM    745  CA  ASN O  91      28.634  -8.358  24.741  1.00 99.00           C  
ATOM    746  C   ASN O  91      27.750  -9.389  24.053  1.00 99.00           C  
ATOM    747  O   ASN O  91      26.762  -9.858  24.621  1.00 98.99           O  
ATOM    748  CB  ASN O  91      28.559  -8.516  26.265  1.00 98.99           C  
ATOM    749  CG  ASN O  91      29.134  -9.833  26.750  1.00 98.97           C  
ATOM    750  OD1 ASN O  91      29.379 -10.751  25.959  1.00 98.16           O  
ATOM    751  ND2 ASN O  91      29.359  -9.935  28.056  1.00 98.08           N  
ATOM    752  N   TRP O  92      28.128  -9.742  22.820  1.00 98.99           N  
ATOM    753  CA  TRP O  92      27.366 -10.745  22.081  1.00 98.99           C  
ATOM    754  C   TRP O  92      27.718 -12.167  22.489  1.00 98.99           C  
ATOM    755  O   TRP O  92      26.995 -13.101  22.142  1.00 98.95           O  
ATOM    756  CB  TRP O  92      27.568 -10.580  20.574  1.00 98.98           C  
ATOM    757  CG  TRP O  92      29.006 -10.545  20.140  1.00 98.97           C  
ATOM    758  CD1 TRP O  92      29.759  -9.429  19.906  1.00 98.96           C  
ATOM    759  CD2 TRP O  92      29.852 -11.670  19.882  1.00 98.97           C  
ATOM    760  NE1 TRP O  92      31.030  -9.792  19.509  1.00 98.93           N  
ATOM    761  CE2 TRP O  92      31.108 -11.161  19.488  1.00 98.95           C  
ATOM    762  CE3 TRP O  92      29.679 -13.057  19.938  1.00 98.94           C  
ATOM    763  CZ2 TRP O  92      32.188 -11.991  19.154  1.00 98.87           C  
ATOM    764  CZ3 TRP O  92      30.750 -13.886  19.606  1.00 98.89           C  
ATOM    765  CH2 TRP O  92      31.979 -13.345  19.223  1.00 98.85           C  
ATOM    766  N   ARG O  93      28.800 -12.320  23.215  1.00 98.99           N  
ATOM    767  CA  ARG O  93      29.249 -13.647  23.613  1.00 98.99           C  
ATOM    768  C   ARG O  93      28.395 -14.250  24.716  1.00 98.98           C  
ATOM    769  O   ARG O  93      28.194 -15.467  24.747  1.00 98.92           O  
ATOM    770  CB  ARG O  93      30.702 -13.604  24.081  1.00 98.97           C  
ATOM    771  CG  ARG O  93      31.696 -13.298  22.975  0.99 98.49           C  
ATOM    772  CD  ARG O  93      33.121 -13.291  23.503  0.99 97.98           C  
ATOM    773  NE  ARG O  93      34.082 -13.295  22.415  0.99 97.16           N  
ATOM    774  CZ  ARG O  93      34.498 -14.392  21.786  0.99 96.68           C  
ATOM    775  NH1 ARG O  93      34.039 -15.585  22.154  0.99 94.76           N  
ATOM    776  NH2 ARG O  93      35.363 -14.300  20.790  0.99 95.73           N  
ATOM    777  N   GLU O  94      27.923 -13.421  25.627  1.00 98.99           N  
ATOM    778  CA  GLU O  94      27.266 -13.937  26.830  1.00 98.99           C  
ATOM    779  C   GLU O  94      25.792 -13.563  26.961  1.00 98.99           C  
ATOM    780  O   GLU O  94      24.923 -14.432  26.911  1.00 98.96           O  
ATOM    781  CB  GLU O  94      28.013 -13.471  28.079  1.00 98.97           C  
ATOM    782  CG  GLU O  94      27.436 -14.042  29.369  1.00 98.62           C  
ATOM    783  CD  GLU O  94      27.950 -13.344  30.619  1.00 98.65           C  
ATOM    784  OE1 GLU O  94      28.821 -12.451  30.508  1.00 98.09           O  
ATOM    785  OE2 GLU O  94      27.468 -13.680  31.718  1.00 98.17           O  
ATOM    786  N   ASN O  95      25.496 -12.277  27.143  1.00 98.99           N  
ATOM    787  CA  ASN O  95      24.164 -11.869  27.583  1.00 98.99           C  
ATOM    788  C   ASN O  95      23.602 -10.633  26.893  1.00 99.00           C  
ATOM    789  O   ASN O  95      22.631 -10.053  27.373  1.00 98.99           O  
ATOM    790  CB  ASN O  95      24.177 -11.640  29.098  1.00 98.97           C  
ATOM    791  CG  ASN O  95      25.160 -10.558  29.518  1.00 98.98           C  
ATOM    792  OD1 ASN O  95      25.883 -10.003  28.687  1.00 98.72           O  
ATOM    793  ND2 ASN O  95      25.193 -10.260  30.817  1.00 98.57           N  
ATOM    794  N   LEU O  96      24.208 -10.222  25.798  1.00 99.00           N  
ATOM    795  CA  LEU O  96      23.783  -9.031  25.057  1.00 99.00           C  
ATOM    796  C   LEU O  96      23.875  -7.753  25.892  1.00 99.00           C  
ATOM    797  O   LEU O  96      23.105  -6.811  25.703  1.00 98.98           O  
ATOM    798  CB  LEU O  96      22.369  -9.196  24.475  1.00 98.97           C  
ATOM    799  CG  LEU O  96      22.191 -10.327  23.459  1.00 98.56           C  
ATOM    800  CD1 LEU O  96      20.790 -10.269  22.852  1.00 98.11           C  
ATOM    801  CD2 LEU O  96      23.242 -10.266  22.366  1.00 98.06           C  
ATOM    802  N   ASP O  97      24.828  -7.709  26.812  1.00 99.00           N  
ATOM    803  CA  ASP O  97      25.054  -6.482  27.573  1.00 99.00           C  
ATOM    804  C   ASP O  97      25.411  -5.348  26.608  1.00 99.00           C  
ATOM    805  O   ASP O  97      26.190  -5.541  25.670  1.00 99.00           O  
ATOM    806  CB  ASP O  97      26.180  -6.694  28.588  1.00 98.99           C  
ATOM    807  CG  ASP O  97      26.282  -5.591  29.626  1.00 98.97           C  
ATOM    808  OD1 ASP O  97      25.268  -4.916  29.905  1.00 98.78           O  
ATOM    809  OD2 ASP O  97      27.389  -5.411  30.181  1.00 98.81           O  
ATOM    810  N   ARG O  98      24.824  -4.164  26.840  1.00 99.00           N  
ATOM    811  CA  ARG O  98      25.045  -2.988  25.993  1.00 99.00           C  
ATOM    812  C   ARG O  98      24.619  -3.253  24.549  1.00 99.00           C  
ATOM    813  O   ARG O  98      25.349  -2.986  23.595  1.00 98.99           O  
ATOM    814  CB  ARG O  98      26.497  -2.508  26.069  1.00 98.99           C  
ATOM    815  CG  ARG O  98      27.007  -2.326  27.501  1.00 98.89           C  
ATOM    816  CD  ARG O  98      28.428  -1.770  27.531  1.00 98.77           C  
ATOM    817  NE  ARG O  98      29.013  -1.877  28.872  1.00 98.37           N  
ATOM    818  CZ  ARG O  98      29.625  -2.958  29.344  1.00 98.52           C  
ATOM    819  NH1 ARG O  98      29.746  -4.047  28.591  1.00 96.50           N  
ATOM    820  NH2 ARG O  98      30.108  -2.971  30.578  1.00 96.75           N  
ATOM    821  N   ASP O  99      23.422  -3.780  24.398  1.00 99.00           N  
ATOM    822  CA  ASP O  99      22.861  -4.120  23.092  1.00 99.00           C  
ATOM    823  C   ASP O  99      22.319  -2.866  22.415  1.00 99.00           C  
ATOM    824  O   ASP O  99      21.117  -2.586  22.470  1.00 99.00           O  
ATOM    825  CB  ASP O  99      21.759  -5.167  23.276  1.00 99.00           C  
ATOM    826  CG  ASP O  99      21.293  -5.779  21.967  1.00 98.99           C  
ATOM    827  OD1 ASP O  99      21.969  -5.580  20.929  1.00 98.95           O  
ATOM    828  OD2 ASP O  99      20.259  -6.480  21.988  1.00 98.96           O  
ATOM    829  N   ILE O 100      23.210  -2.101  21.799  1.00 99.00           N  
ATOM    830  CA  ILE O 100      22.840  -0.816  21.224  1.00 99.00           C  
ATOM    831  C   ILE O 100      23.722  -0.488  20.029  1.00 99.00           C  
ATOM    832  O   ILE O 100      24.915  -0.794  20.017  1.00 99.00           O  
ATOM    833  CB  ILE O 100      22.906   0.297  22.298  1.00 99.00           C  
ATOM    834  CG1 ILE O 100      22.245   1.588  21.814  1.00 98.92           C  
ATOM    835  CG2 ILE O 100      24.351   0.547  22.751  1.00 98.90           C  
ATOM    836  CD1 ILE O 100      22.035   2.617  22.936  1.00 98.84           C  
ATOM    837  N   ALA O 101      23.116   0.123  19.020  1.00 99.00           N  
ATOM    838  CA  ALA O 101      23.832   0.548  17.823  1.00 99.00           C  
ATOM    839  C   ALA O 101      23.160   1.774  17.233  1.00 99.00           C  
ATOM    840  O   ALA O 101      21.953   1.970  17.382  1.00 98.99           O  
ATOM    841  CB  ALA O 101      23.883  -0.577  16.785  1.00 99.00           C  
ATOM    842  N   LEU O 102      23.956   2.598  16.567  1.00 99.00           N  
ATOM    843  CA  LEU O 102      23.461   3.768  15.854  1.00 99.00           C  
ATOM    844  C   LEU O 102      23.726   3.610  14.368  1.00 99.00           C  
ATOM    845  O   LEU O 102      24.732   3.029  13.958  1.00 98.99           O  
ATOM    846  CB  LEU O 102      24.146   5.039  16.358  1.00 98.99           C  
ATOM    847  CG  LEU O 102      23.662   5.564  17.710  1.00 98.90           C  
ATOM    848  CD1 LEU O 102      24.692   6.526  18.303  1.00 98.87           C  
ATOM    849  CD2 LEU O 102      22.316   6.263  17.547  1.00 98.84           C  
ATOM    850  N   MET O 103      22.811   4.143  13.561  1.00 98.99           N  
ATOM    851  CA  MET O 103      22.974   4.145  12.116  1.00 98.99           C  
ATOM    852  C   MET O 103      22.808   5.569  11.615  1.00 98.99           C  
ATOM    853  O   MET O 103      21.797   6.213  11.900  1.00 98.98           O  
ATOM    854  CB  MET O 103      21.943   3.219  11.461  1.00 98.99           C  
ATOM    855  CG  MET O 103      22.084   1.765  11.886  1.00 98.64           C  
ATOM    856  SD  MET O 103      20.808   0.688  11.194  1.00 98.07           S  
ATOM    857  CE  MET O 103      19.393   1.208  12.143  1.00 93.11           C  
ATOM    858  N   LYS O 104      23.806   6.066  10.899  1.00 98.98           N  
ATOM    859  CA  LYS O 104      23.722   7.395  10.292  1.00 98.98           C  
ATOM    860  C   LYS O 104      23.196   7.258   8.864  1.00 98.98           C  
ATOM    861  O   LYS O 104      23.697   6.437   8.093  1.00 98.96           O  
ATOM    862  CB  LYS O 104      25.085   8.092  10.276  1.00 98.97           C  
ATOM    863  CG  LYS O 104      24.999   9.549   9.845  1.00 98.84           C  
ATOM    864  CD  LYS O 104      26.365  10.224   9.830  1.00 98.41           C  
ATOM    865  CE  LYS O 104      26.218  11.705   9.522  1.00 96.92           C  
ATOM    866  NZ  LYS O 104      27.537  12.385   9.414  1.00 93.77           N  
ATOM    867  N   LEU O 105      22.195   8.053   8.529  1.00 98.92           N  
ATOM    868  CA  LEU O 105      21.595   8.015   7.195  1.00 98.92           C  
ATOM    869  C   LEU O 105      22.423   8.823   6.204  1.00 98.89           C  
ATOM    870  O   LEU O 105      23.044   9.822   6.572  1.00 98.86           O  
ATOM    871  CB  LEU O 105      20.167   8.560   7.241  1.00 98.93           C  
ATOM    872  CG  LEU O 105      19.251   7.923   8.289  1.00 98.92           C  
ATOM    873  CD1 LEU O 105      17.845   8.508   8.179  1.00 98.87           C  
ATOM    874  CD2 LEU O 105      19.228   6.406   8.129  1.00 98.87           C  
ATOM    875  N   LYS O 106      22.417   8.408   4.943  1.00 98.85           N  
ATOM    876  CA  LYS O 106      23.175   9.127   3.915  1.00 98.77           C  
ATOM    877  C   LYS O 106      22.656  10.546   3.710  1.00 98.71           C  
ATOM    878  O   LYS O 106      23.434  11.471   3.477  1.00 98.55           O  
ATOM    879  CB  LYS O 106      23.150   8.364   2.587  1.00 98.65           C  
ATOM    880  CG  LYS O 106      24.083   7.170   2.550  0.96 96.10           C  
ATOM    881  CD  LYS O 106      24.267   6.644   1.135  0.94 95.38           C  
ATOM    882  CE  LYS O 106      25.269   5.503   1.099  0.92 93.52           C  
ATOM    883  NZ  LYS O 106      25.452   4.967  -0.283  0.92 90.19           N  
ATOM    884  N   LYS O 107      21.345  10.716   3.803  1.00 98.78           N  
ATOM    885  CA  LYS O 107      20.709  12.024   3.652  1.00 98.74           C  
ATOM    886  C   LYS O 107      19.676  12.209   4.760  1.00 98.79           C  
ATOM    887  O   LYS O 107      19.094  11.231   5.223  1.00 98.77           O  
ATOM    888  CB  LYS O 107      20.007  12.135   2.296  1.00 98.59           C  
ATOM    889  CG  LYS O 107      20.897  11.932   1.089  0.88 96.36           C  
ATOM    890  CD  LYS O 107      20.067  11.974  -0.190  0.82 94.88           C  
ATOM    891  CE  LYS O 107      20.924  11.735  -1.426  0.74 88.49           C  
ATOM    892  NZ  LYS O 107      20.104  11.744  -2.670  0.72 79.20           N  
ATOM    893  N   PRO O 108      19.429  13.453   5.178  1.00 98.72           N  
ATOM    894  CA  PRO O 108      18.401  13.669   6.202  1.00 98.75           C  
ATOM    895  C   PRO O 108      17.011  13.323   5.681  1.00 98.80           C  
ATOM    896  O   PRO O 108      16.696  13.583   4.518  1.00 98.78           O  
ATOM    897  CB  PRO O 108      18.522  15.166   6.522  1.00 98.62           C  
ATOM    898  CG  PRO O 108      19.155  15.764   5.311  1.00 97.95           C  
ATOM    899  CD  PRO O 108      20.086  14.713   4.777  1.00 98.61           C  
ATOM    900  N   VAL O 109      16.194  12.728   6.535  1.00 98.79           N  
ATOM    901  CA  VAL O 109      14.820  12.402   6.165  1.00 98.84           C  
ATOM    902  C   VAL O 109      13.918  13.593   6.486  1.00 98.82           C  
ATOM    903  O   VAL O 109      14.127  14.301   7.478  1.00 98.81           O  
ATOM    904  CB  VAL O 109      14.330  11.129   6.893  1.00 98.84           C  
ATOM    905  CG1 VAL O 109      14.201  11.380   8.394  1.00 97.85           C  
ATOM    906  CG2 VAL O 109      13.012  10.642   6.311  1.00 97.79           C  
ATOM    907  N   ALA O 110      12.938  13.838   5.626  1.00 98.92           N  
ATOM    908  CA  ALA O 110      11.983  14.917   5.854  1.00 98.93           C  
ATOM    909  C   ALA O 110      10.907  14.454   6.834  1.00 98.95           C  
ATOM    910  O   ALA O 110      10.341  13.370   6.681  1.00 98.93           O  
ATOM    911  CB  ALA O 110      11.345  15.350   4.538  1.00 98.87           C  
ATOM    912  N   PHE O 111      10.636  15.276   7.835  1.00 98.91           N  
ATOM    913  CA  PHE O 111       9.581  14.947   8.785  1.00 98.94           C  
ATOM    914  C   PHE O 111       8.208  15.183   8.158  1.00 98.94           C  
ATOM    915  O   PHE O 111       8.060  15.973   7.217  1.00 98.93           O  
ATOM    916  CB  PHE O 111       9.723  15.770  10.071  1.00 98.94           C  
ATOM    917  CG  PHE O 111      11.018  15.549  10.812  1.00 98.95           C  
ATOM    918  CD1 PHE O 111      11.800  14.419  10.580  1.00 98.91           C  
ATOM    919  CD2 PHE O 111      11.457  16.474  11.750  1.00 98.91           C  
ATOM    920  CE1 PHE O 111      12.994  14.224  11.264  1.00 98.87           C  
ATOM    921  CE2 PHE O 111      12.650  16.284  12.440  1.00 98.87           C  
ATOM    922  CZ  PHE O 111      13.418  15.161  12.194  1.00 98.90           C  
ATOM    923  N   SER O 112       7.205  14.487   8.691  1.00 98.98           N  
ATOM    924  CA  SER O 112       5.844  14.572   8.173  1.00 98.98           C  
ATOM    925  C   SER O 112       4.877  14.165   9.279  1.00 98.99           C  
ATOM    926  O   SER O 112       5.285  13.968  10.418  1.00 98.98           O  
ATOM    927  CB  SER O 112       5.670  13.644   6.970  1.00 98.98           C  
ATOM    928  OG  SER O 112       5.705  12.284   7.374  1.00 98.95           O  
ATOM    929  N   ASP O 113       3.605  14.024   8.933  1.00 98.99           N  
ATOM    930  CA  ASP O 113       2.624  13.519   9.898  1.00 98.99           C  
ATOM    931  C   ASP O 113       2.977  12.112  10.369  1.00 99.00           C  
ATOM    932  O   ASP O 113       2.566  11.700  11.456  1.00 98.99           O  
ATOM    933  CB  ASP O 113       1.221  13.490   9.283  1.00 98.99           C  
ATOM    934  CG  ASP O 113       0.573  14.859   9.186  1.00 98.96           C  
ATOM    935  OD1 ASP O 113       1.110  15.830   9.759  1.00 98.81           O  
ATOM    936  OD2 ASP O 113      -0.491  14.955   8.540  1.00 98.74           O  
ATOM    937  N   TYR O 114       3.736  11.382   9.554  1.00 98.99           N  
ATOM    938  CA  TYR O 114       4.030   9.970   9.803  1.00 99.00           C  
ATOM    939  C   TYR O 114       5.472   9.712  10.217  1.00 99.00           C  
ATOM    940  O   TYR O 114       5.818   8.580  10.576  1.00 98.99           O  
ATOM    941  CB  TYR O 114       3.710   9.152   8.542  1.00 98.99           C  
ATOM    942  CG  TYR O 114       2.384   9.551   7.935  1.00 98.99           C  
ATOM    943  CD1 TYR O 114       1.191   9.131   8.507  1.00 98.97           C  
ATOM    944  CD2 TYR O 114       2.330  10.376   6.820  1.00 98.97           C  
ATOM    945  CE1 TYR O 114      -0.031   9.516   7.970  1.00 98.94           C  
ATOM    946  CE2 TYR O 114       1.111  10.766   6.276  1.00 98.94           C  
ATOM    947  CZ  TYR O 114      -0.063  10.332   6.856  1.00 98.95           C  
ATOM    948  OH  TYR O 114      -1.270  10.712   6.320  1.00 98.86           O  
ATOM    949  N   ILE O 115       6.304  10.741  10.171  1.00 98.98           N  
ATOM    950  CA  ILE O 115       7.742  10.641  10.428  1.00 98.98           C  
ATOM    951  C   ILE O 115       8.159  11.756  11.379  1.00 98.98           C  
ATOM    952  O   ILE O 115       8.119  12.936  11.023  1.00 98.97           O  
ATOM    953  CB  ILE O 115       8.544  10.737   9.113  1.00 98.99           C  
ATOM    954  CG1 ILE O 115       8.175   9.575   8.181  1.00 98.97           C  
ATOM    955  CG2 ILE O 115      10.045  10.762   9.402  1.00 98.96           C  
ATOM    956  CD1 ILE O 115       8.854   9.624   6.817  1.00 98.93           C  
ATOM    957  N   HIS O 116       8.578  11.369  12.596  1.00 98.97           N  
ATOM    958  CA  HIS O 116       8.924  12.363  13.606  1.00 98.97           C  
ATOM    959  C   HIS O 116       9.788  11.708  14.676  1.00 98.97           C  
ATOM    960  O   HIS O 116       9.513  10.577  15.070  1.00 98.97           O  
ATOM    961  CB  HIS O 116       7.648  12.938  14.233  1.00 98.96           C  
ATOM    962  CG  HIS O 116       7.870  14.207  14.990  1.00 98.93           C  
ATOM    963  ND1 HIS O 116       7.821  15.447  14.395  1.00 95.53           N  
ATOM    964  CD2 HIS O 116       8.158  14.421  16.291  1.00 96.19           C  
ATOM    965  CE1 HIS O 116       8.065  16.378  15.295  1.00 97.70           C  
ATOM    966  NE2 HIS O 116       8.275  15.784  16.460  1.00 98.19           N  
ATOM    967  N   PRO O 117      10.829  12.389  15.174  1.00 98.95           N  
ATOM    968  CA  PRO O 117      11.748  11.760  16.131  1.00 98.95           C  
ATOM    969  C   PRO O 117      11.213  11.661  17.558  1.00 98.96           C  
ATOM    970  O   PRO O 117      10.450  12.516  18.017  1.00 98.95           O  
ATOM    971  CB  PRO O 117      12.988  12.666  16.087  1.00 98.92           C  
ATOM    972  CG  PRO O 117      12.445  14.003  15.694  1.00 98.75           C  
ATOM    973  CD  PRO O 117      11.306  13.717  14.746  1.00 98.94           C  
ATOM    974  N   VAL O 118      11.647  10.620  18.251  1.00 98.93           N  
ATOM    975  CA  VAL O 118      11.363  10.443  19.671  1.00 98.95           C  
ATOM    976  C   VAL O 118      12.453  11.156  20.472  1.00 98.93           C  
ATOM    977  O   VAL O 118      13.548  11.413  19.961  1.00 98.93           O  
ATOM    978  CB  VAL O 118      11.310   8.934  20.023  1.00 98.97           C  
ATOM    979  CG1 VAL O 118      12.717   8.314  19.976  1.00 98.95           C  
ATOM    980  CG2 VAL O 118      10.645   8.688  21.374  1.00 98.92           C  
ATOM    981  N   CYS O 119      12.163  11.486  21.732  1.00 98.95           N  
ATOM    982  CA  CYS O 119      13.176  12.072  22.613  1.00 98.95           C  
ATOM    983  C   CYS O 119      14.007  10.987  23.273  1.00 98.95           C  
ATOM    984  O   CYS O 119      13.523   9.877  23.510  1.00 98.95           O  
ATOM    985  CB  CYS O 119      12.537  12.894  23.732  1.00 98.96           C  
ATOM    986  SG  CYS O 119      11.466  14.255  23.233  1.00 98.93           S  
ATOM    987  N   LEU O 120      15.243  11.318  23.616  1.00 98.94           N  
ATOM    988  CA  LEU O 120      16.054  10.459  24.473  1.00 98.94           C  
ATOM    989  C   LEU O 120      16.030  11.043  25.882  1.00 98.93           C  
ATOM    990  O   LEU O 120      16.030  12.266  26.048  1.00 98.91           O  
ATOM    991  CB  LEU O 120      17.491  10.368  23.959  1.00 98.93           C  
ATOM    992  CG  LEU O 120      17.652   9.758  22.564  1.00 98.81           C  
ATOM    993  CD1 LEU O 120      19.134   9.614  22.228  1.00 98.74           C  
ATOM    994  CD2 LEU O 120      16.948   8.409  22.473  1.00 98.66           C  
ATOM    995  N   PRO O 121      16.005  10.188  26.901  1.00 98.95           N  
ATOM    996  CA  PRO O 121      15.826  10.688  28.269  1.00 98.95           C  
ATOM    997  C   PRO O 121      17.058  11.371  28.846  1.00 98.93           C  
ATOM    998  O   PRO O 121      18.193  11.014  28.531  1.00 98.88           O  
ATOM    999  CB  PRO O 121      15.504   9.417  29.067  1.00 98.93           C  
ATOM   1000  CG  PRO O 121      16.189   8.325  28.302  1.00 98.84           C  
ATOM   1001  CD  PRO O 121      16.047   8.712  26.849  1.00 98.97           C  
ATOM   1002  N   ASP O 122      16.806  12.347  29.704  1.00 98.82           N  
ATOM   1003  CA  ASP O 122      17.826  12.938  30.550  1.00 98.79           C  
ATOM   1004  C   ASP O 122      17.830  12.154  31.860  1.00 98.86           C  
ATOM   1005  O   ASP O 122      16.955  11.311  32.093  1.00 98.82           O  
ATOM   1006  CB  ASP O 122      17.503  14.411  30.809  1.00 98.52           C  
ATOM   1007  CG  ASP O 122      16.098  14.576  31.345  1.00 97.03           C  
ATOM   1008  OD1 ASP O 122      15.144  14.510  30.537  0.99 95.28           O  
ATOM   1009  OD2 ASP O 122      15.936  14.739  32.569  0.99 94.48           O  
ATOM   1010  N   ARG O 123      18.805  12.418  32.714  1.00 98.93           N  
ATOM   1011  CA  ARG O 123      18.923  11.680  33.969  1.00 98.94           C  
ATOM   1012  C   ARG O 123      17.659  11.777  34.824  1.00 98.95           C  
ATOM   1013  O   ARG O 123      17.219  10.788  35.415  1.00 98.92           O  
ATOM   1014  CB  ARG O 123      20.137  12.176  34.768  1.00 98.91           C  
ATOM   1015  CG  ARG O 123      20.267  11.546  36.154  0.99 98.32           C  
ATOM   1016  CD  ARG O 123      21.546  11.967  36.851  0.99 97.58           C  
ATOM   1017  NE  ARG O 123      22.728  11.346  36.255  0.98 93.81           N  
ATOM   1018  CZ  ARG O 123      23.151  10.116  36.530  0.98 90.53           C  
ATOM   1019  NH1 ARG O 123      22.474   9.356  37.381  0.98 85.37           N  
ATOM   1020  NH2 ARG O 123      24.236   9.637  35.946  0.98 87.95           N  
ATOM   1021  N   GLU O 124      17.084  12.956  34.886  1.00 98.89           N  
ATOM   1022  CA  GLU O 124      15.923  13.184  35.739  1.00 98.88           C  
ATOM   1023  C   GLU O 124      14.684  12.453  35.224  1.00 98.91           C  
ATOM   1024  O   GLU O 124      13.930  11.868  36.002  1.00 98.87           O  
ATOM   1025  CB  GLU O 124      15.651  14.688  35.861  1.00 98.73           C  
ATOM   1026  CG  GLU O 124      16.777  15.454  36.554  0.90 91.82           C  
ATOM   1027  CD  GLU O 124      18.076  15.463  35.750  0.86 88.57           C  
ATOM   1028  OE1 GLU O 124      18.040  15.799  34.545  0.86 83.34           O  
ATOM   1029  OE2 GLU O 124      19.128  15.127  36.327  0.87 86.45           O  
ATOM   1030  N   THR O 125      14.471  12.480  33.910  1.00 98.91           N  
ATOM   1031  CA  THR O 125      13.339  11.763  33.332  1.00 98.92           C  
ATOM   1032  C   THR O 125      13.495  10.260  33.545  1.00 98.94           C  
ATOM   1033  O   THR O 125      12.534   9.565  33.885  1.00 98.92           O  
ATOM   1034  CB  THR O 125      13.196  12.083  31.836  1.00 98.86           C  
ATOM   1035  OG1 THR O 125      12.975  13.489  31.680  1.00 98.02           O  
ATOM   1036  CG2 THR O 125      12.026  11.324  31.226  1.00 98.29           C  
ATOM   1037  N   ALA O 126      14.712   9.752  33.353  1.00 98.95           N  
ATOM   1038  CA  ALA O 126      14.967   8.330  33.570  1.00 98.96           C  
ATOM   1039  C   ALA O 126      14.697   7.939  35.024  1.00 98.97           C  
ATOM   1040  O   ALA O 126      14.047   6.930  35.296  1.00 98.95           O  
ATOM   1041  CB  ALA O 126      16.405   7.984  33.184  1.00 98.94           C  
ATOM   1042  N   ALA O 127      15.198   8.742  35.953  1.00 98.94           N  
ATOM   1043  CA  ALA O 127      15.012   8.444  37.370  1.00 98.94           C  
ATOM   1044  C   ALA O 127      13.535   8.456  37.753  1.00 98.94           C  
ATOM   1045  O   ALA O 127      13.086   7.639  38.559  1.00 98.90           O  
ATOM   1046  CB  ALA O 127      15.789   9.440  38.227  1.00 98.87           C  
ATOM   1047  N   SER O 128      12.784   9.379  37.175  1.00 98.90           N  
ATOM   1048  CA  SER O 128      11.372   9.521  37.517  1.00 98.88           C  
ATOM   1049  C   SER O 128      10.499   8.418  36.939  1.00 98.91           C  
ATOM   1050  O   SER O 128       9.545   7.980  37.584  1.00 98.88           O  
ATOM   1051  CB  SER O 128      10.843  10.877  37.035  1.00 98.77           C  
ATOM   1052  OG  SER O 128      11.481  11.948  37.712  1.00 92.71           O  
ATOM   1053  N   LEU O 129      10.818   7.971  35.727  1.00 98.97           N  
ATOM   1054  CA  LEU O 129       9.921   7.063  35.015  1.00 98.98           C  
ATOM   1055  C   LEU O 129      10.315   5.589  35.029  1.00 98.98           C  
ATOM   1056  O   LEU O 129       9.446   4.726  34.916  1.00 98.97           O  
ATOM   1057  CB  LEU O 129       9.751   7.536  33.567  1.00 98.96           C  
ATOM   1058  CG  LEU O 129       9.137   8.932  33.401  1.00 98.85           C  
ATOM   1059  CD1 LEU O 129       8.921   9.234  31.922  1.00 98.69           C  
ATOM   1060  CD2 LEU O 129       7.825   9.037  34.166  1.00 98.61           C  
ATOM   1061  N   LEU O 130      11.600   5.281  35.157  1.00 98.98           N  
ATOM   1062  CA  LEU O 130      12.031   3.883  35.171  1.00 98.98           C  
ATOM   1063  C   LEU O 130      11.829   3.281  36.558  1.00 98.98           C  
ATOM   1064  O   LEU O 130      12.782   3.057  37.314  1.00 98.92           O  
ATOM   1065  CB  LEU O 130      13.492   3.760  34.729  1.00 98.93           C  
ATOM   1066  CG  LEU O 130      13.718   3.855  33.220  1.00 97.98           C  
ATOM   1067  CD1 LEU O 130      15.212   3.834  32.919  1.00 97.87           C  
ATOM   1068  CD2 LEU O 130      13.013   2.725  32.491  1.00 97.86           C  
ATOM   1069  N   GLN O 131      10.584   3.030  36.883  1.00 98.97           N  
ATOM   1070  CA  GLN O 131      10.205   2.477  38.174  1.00 98.97           C  
ATOM   1071  C   GLN O 131       9.292   1.279  37.976  1.00 98.98           C  
ATOM   1072  O   GLN O 131       8.455   1.273  37.077  1.00 98.96           O  
ATOM   1073  CB  GLN O 131       9.476   3.525  39.018  1.00 98.94           C  
ATOM   1074  CG  GLN O 131      10.304   4.763  39.328  1.00 98.42           C  
ATOM   1075  CD  GLN O 131       9.641   5.642  40.368  1.00 97.63           C  
ATOM   1076  OE1 GLN O 131       9.298   5.179  41.459  1.00 92.45           O  
ATOM   1077  NE2 GLN O 131       9.452   6.912  40.046  1.00 89.23           N  
ATOM   1078  N   ALA O 132       9.452   0.271  38.835  1.00 98.96           N  
ATOM   1079  CA  ALA O 132       8.618  -0.919  38.758  1.00 98.97           C  
ATOM   1080  C   ALA O 132       7.144  -0.535  38.815  1.00 98.96           C  
ATOM   1081  O   ALA O 132       6.733   0.285  39.641  1.00 98.92           O  
ATOM   1082  CB  ALA O 132       8.963  -1.878  39.892  1.00 98.95           C  
ATOM   1083  N   GLY O 133       6.364  -1.136  37.926  1.00 98.94           N  
ATOM   1084  CA  GLY O 133       4.942  -0.865  37.856  1.00 98.94           C  
ATOM   1085  C   GLY O 133       4.576   0.195  36.837  1.00 98.95           C  
ATOM   1086  O   GLY O 133       3.458   0.194  36.316  1.00 98.94           O  
ATOM   1087  N   TYR O 134       5.505   1.094  36.542  1.00 98.97           N  
ATOM   1088  CA  TYR O 134       5.263   2.116  35.526  1.00 98.98           C  
ATOM   1089  C   TYR O 134       5.262   1.444  34.159  1.00 98.98           C  
ATOM   1090  O   TYR O 134       6.105   0.588  33.879  1.00 98.98           O  
ATOM   1091  CB  TYR O 134       6.341   3.201  35.562  1.00 98.98           C  
ATOM   1092  CG  TYR O 134       6.218   4.202  36.690  1.00 98.97           C  
ATOM   1093  CD1 TYR O 134       5.667   3.855  37.923  1.00 98.94           C  
ATOM   1094  CD2 TYR O 134       6.665   5.504  36.527  1.00 98.93           C  
ATOM   1095  CE1 TYR O 134       5.568   4.784  38.956  1.00 98.89           C  
ATOM   1096  CE2 TYR O 134       6.574   6.445  37.551  1.00 98.87           C  
ATOM   1097  CZ  TYR O 134       6.024   6.074  38.760  1.00 98.88           C  
ATOM   1098  OH  TYR O 134       5.932   7.001  39.777  1.00 98.75           O  
ATOM   1099  N   LYS O 135       4.322   1.826  33.309  1.00 98.99           N  
ATOM   1100  CA  LYS O 135       4.172   1.176  32.010  1.00 98.99           C  
ATOM   1101  C   LYS O 135       4.830   1.939  30.872  1.00 98.99           C  
ATOM   1102  O   LYS O 135       4.810   3.175  30.826  1.00 98.99           O  
ATOM   1103  CB  LYS O 135       2.694   0.959  31.685  1.00 98.99           C  
ATOM   1104  CG  LYS O 135       2.020  -0.063  32.591  1.00 98.95           C  
ATOM   1105  CD  LYS O 135       0.550  -0.232  32.235  1.00 98.89           C  
ATOM   1106  CE  LYS O 135      -0.129  -1.237  33.154  1.00 98.70           C  
ATOM   1107  NZ  LYS O 135      -1.579  -1.381  32.827  1.00 98.57           N  
ATOM   1108  N   GLY O 136       5.404   1.178  29.954  1.00 99.00           N  
ATOM   1109  CA  GLY O 136       5.910   1.717  28.709  1.00 99.00           C  
ATOM   1110  C   GLY O 136       5.200   1.048  27.553  1.00 99.00           C  
ATOM   1111  O   GLY O 136       4.325   0.201  27.752  1.00 99.00           O  
ATOM   1112  N   ARG O 137       5.590   1.414  26.352  1.00 99.00           N  
ATOM   1113  CA  ARG O 137       4.928   0.928  25.148  1.00 99.00           C  
ATOM   1114  C   ARG O 137       5.955   0.393  24.166  1.00 99.00           C  
ATOM   1115  O   ARG O 137       6.972   1.043  23.913  1.00 99.00           O  
ATOM   1116  CB  ARG O 137       4.131   2.066  24.506  1.00 99.00           C  
ATOM   1117  CG  ARG O 137       3.542   1.725  23.142  1.00 98.90           C  
ATOM   1118  CD  ARG O 137       2.775   2.915  22.584  1.00 98.93           C  
ATOM   1119  NE  ARG O 137       1.543   3.162  23.334  1.00 98.94           N  
ATOM   1120  CZ  ARG O 137       0.745   4.208  23.144  1.00 98.98           C  
ATOM   1121  NH1 ARG O 137       1.062   5.130  22.243  1.00 98.75           N  
ATOM   1122  NH2 ARG O 137      -0.371   4.336  23.848  1.00 98.72           N  
ATOM   1123  N   VAL O 138       5.664  -0.787  23.628  1.00 99.00           N  
ATOM   1124  CA  VAL O 138       6.529  -1.415  22.636  1.00 99.00           C  
ATOM   1125  C   VAL O 138       5.758  -1.541  21.331  1.00 99.00           C  
ATOM   1126  O   VAL O 138       4.569  -1.881  21.332  1.00 99.00           O  
ATOM   1127  CB  VAL O 138       7.010  -2.807  23.100  1.00 99.00           C  
ATOM   1128  CG1 VAL O 138       8.029  -3.382  22.111  1.00 98.37           C  
ATOM   1129  CG2 VAL O 138       7.625  -2.719  24.495  1.00 98.57           C  
ATOM   1130  N   THR O 139       6.440  -1.264  20.224  1.00 99.00           N  
ATOM   1131  CA  THR O 139       5.832  -1.365  18.902  1.00 99.00           C  
ATOM   1132  C   THR O 139       6.714  -2.182  17.967  1.00 99.00           C  
ATOM   1133  O   THR O 139       7.942  -2.170  18.092  1.00 99.00           O  
ATOM   1134  CB  THR O 139       5.605   0.028  18.282  1.00 99.00           C  
ATOM   1135  OG1 THR O 139       6.771   0.849  18.498  1.00 98.85           O  
ATOM   1136  CG2 THR O 139       4.401   0.711  18.911  1.00 98.83           C  
ATOM   1137  N   GLY O 140       6.095  -2.882  17.024  1.00 99.00           N  
ATOM   1138  CA  GLY O 140       6.877  -3.633  16.059  1.00 99.00           C  
ATOM   1139  C   GLY O 140       6.040  -4.457  15.100  1.00 99.00           C  
ATOM   1140  O   GLY O 140       4.835  -4.623  15.282  1.00 98.99           O  
ATOM   1141  N   TRP O 141       6.724  -4.984  14.074  1.00 99.00           N  
ATOM   1142  CA  TRP O 141       6.103  -5.835  13.060  1.00 98.99           C  
ATOM   1143  C   TRP O 141       6.490  -7.300  13.245  1.00 98.99           C  
ATOM   1144  O   TRP O 141       6.324  -8.115  12.329  1.00 98.97           O  
ATOM   1145  CB  TRP O 141       6.515  -5.384  11.651  1.00 98.99           C  
ATOM   1146  CG  TRP O 141       5.964  -4.053  11.230  1.00 98.99           C  
ATOM   1147  CD1 TRP O 141       4.711  -3.797  10.741  1.00 98.99           C  
ATOM   1148  CD2 TRP O 141       6.658  -2.797  11.227  1.00 99.00           C  
ATOM   1149  NE1 TRP O 141       4.584  -2.460  10.431  1.00 98.99           N  
ATOM   1150  CE2 TRP O 141       5.762  -1.824  10.717  1.00 98.99           C  
ATOM   1151  CE3 TRP O 141       7.946  -2.404  11.599  1.00 98.98           C  
ATOM   1152  CZ2 TRP O 141       6.119  -0.480  10.578  1.00 98.99           C  
ATOM   1153  CZ3 TRP O 141       8.305  -1.064  11.459  1.00 98.99           C  
ATOM   1154  CH2 TRP O 141       7.393  -0.122  10.952  1.00 98.99           C  
ATOM   1155  N   GLY O 142       7.009  -7.637  14.418  1.00 98.99           N  
ATOM   1156  CA  GLY O 142       7.452  -8.997  14.674  1.00 98.99           C  
ATOM   1157  C   GLY O 142       6.316  -9.999  14.833  1.00 98.98           C  
ATOM   1158  O   GLY O 142       5.136  -9.664  14.727  1.00 98.93           O  
ATOM   1159  N   ASN O 143       6.699 -11.241  15.109  1.00 98.98           N  
ATOM   1160  CA  ASN O 143       5.741 -12.335  15.182  1.00 98.98           C  
ATOM   1161  C   ASN O 143       4.651 -12.104  16.225  1.00 98.99           C  
ATOM   1162  O   ASN O 143       4.889 -11.503  17.276  1.00 98.97           O  
ATOM   1163  CB  ASN O 143       6.458 -13.653  15.476  1.00 98.95           C  
ATOM   1164  CG  ASN O 143       7.351 -14.108  14.336  1.00 98.84           C  
ATOM   1165  OD1 ASN O 143       7.305 -13.557  13.232  1.00 97.67           O  
ATOM   1166  ND2 ASN O 143       8.161 -15.126  14.595  1.00 97.33           N  
ATOM   1167  N   LEU O 144       3.466 -12.613  15.916  1.00 98.97           N  
ATOM   1168  CA  LEU O 144       2.306 -12.493  16.798  1.00 98.98           C  
ATOM   1169  C   LEU O 144       2.263 -13.596  17.850  1.00 98.98           C  
ATOM   1170  O   LEU O 144       1.496 -13.511  18.811  1.00 98.96           O  
ATOM   1171  CB  LEU O 144       1.022 -12.526  15.973  1.00 98.96           C  
ATOM   1172  CG  LEU O 144       0.835 -11.364  14.994  1.00 98.93           C  
ATOM   1173  CD1 LEU O 144      -0.329 -11.652  14.048  1.00 98.90           C  
ATOM   1174  CD2 LEU O 144       0.605 -10.063  15.747  1.00 98.90           C  
ATOM   1175  N   LYS O 145       3.066 -14.637  17.659  1.00 98.94           N  
ATOM   1176  CA  LYS O 145       3.151 -15.768  18.575  1.00 98.92           C  
ATOM   1177  C   LYS O 145       4.556 -16.351  18.518  1.00 98.95           C  
ATOM   1178  O   LYS O 145       5.243 -16.223  17.501  1.00 98.89           O  
ATOM   1179  CB  LYS O 145       2.129 -16.855  18.213  1.00 98.66           C  
ATOM   1180  CG  LYS O 145       0.687 -16.406  18.313  0.88 93.38           C  
ATOM   1181  CD  LYS O 145      -0.277 -17.563  18.090  0.81 89.69           C  
ATOM   1182  CE  LYS O 145      -1.715 -17.110  18.317  0.75 82.13           C  
ATOM   1183  NZ  LYS O 145      -2.672 -18.245  18.297  0.74 72.32           N  
ATOM   1184  N   GLU O 146       4.969 -17.007  19.606  1.00 98.93           N  
ATOM   1185  CA  GLU O 146       6.297 -17.616  19.642  1.00 98.94           C  
ATOM   1186  C   GLU O 146       6.440 -18.670  18.553  1.00 98.88           C  
ATOM   1187  O   GLU O 146       7.437 -18.706  17.828  1.00 98.54           O  
ATOM   1188  CB  GLU O 146       6.567 -18.245  21.011  1.00 98.91           C  
ATOM   1189  CG  GLU O 146       7.961 -18.844  21.120  1.00 98.82           C  
ATOM   1190  CD  GLU O 146       8.246 -19.463  22.470  1.00 98.91           C  
ATOM   1191  OE1 GLU O 146       7.656 -19.016  23.480  1.00 98.68           O  
ATOM   1192  OE2 GLU O 146       9.067 -20.396  22.525  1.00 98.70           O  
ATOM   1193  N   THR O 147       5.448 -19.528  18.462  0.71 97.38           N  
ATOM   1194  CA  THR O 147       5.362 -20.521  17.403  0.70 96.22           C  
ATOM   1195  C   THR O 147       3.940 -20.480  16.878  0.71 95.31           C  
ATOM   1196  O   THR O 147       2.985 -20.453  17.657  0.71 87.56           O  
ATOM   1197  CB  THR O 147       5.699 -21.938  17.909  0.67 92.32           C  
ATOM   1198  OG1 THR O 147       4.918 -22.227  19.078  0.51 83.13           O  
ATOM   1199  CG2 THR O 147       7.177 -22.056  18.249  0.47 84.75           C  
ATOM   1200  N   TRP O 148       3.820 -20.442  15.569  0.06 87.94           N  
ATOM   1201  CA  TRP O 148       2.487 -20.333  14.983  0.05 87.67           C  
ATOM   1202  C   TRP O 148       2.049 -21.638  14.350  0.05 85.44           C  
ATOM   1203  O   TRP O 148       2.863 -22.423  13.885  0.05 78.36           O  
ATOM   1204  CB  TRP O 148       2.394 -19.177  13.964  0.05 82.68           C  
ATOM   1205  CG  TRP O 148       3.691 -18.497  13.630  0.04 81.82           C  
ATOM   1206  CD1 TRP O 148       4.658 -18.071  14.498  0.04 72.70           C  
ATOM   1207  CD2 TRP O 148       4.146 -18.137  12.321  0.04 81.21           C  
ATOM   1208  NE1 TRP O 148       5.691 -17.483  13.809  0.04 70.96           N  
ATOM   1209  CE2 TRP O 148       5.394 -17.506  12.470  0.04 77.88           C  
ATOM   1210  CE3 TRP O 148       3.616 -18.283  11.029  0.04 73.61           C  
ATOM   1211  CZ2 TRP O 148       6.138 -17.022  11.383  0.03 75.87           C  
ATOM   1212  CZ3 TRP O 148       4.347 -17.804   9.952  0.03 70.82           C  
ATOM   1213  CH2 TRP O 148       5.588 -17.182  10.137  0.04 71.47           C  
ATOM   1214  N   THR O 149       0.731 -21.839  14.315  0.01 73.96           N  
ATOM   1215  CA  THR O 149       0.124 -23.023  13.725  0.01 73.47           C  
ATOM   1216  C   THR O 149       0.726 -23.329  12.357  0.01 73.46           C  
ATOM   1217  O   THR O 149       1.157 -24.450  12.084  0.01 68.15           O  
ATOM   1218  CB  THR O 149      -1.395 -22.819  13.586  0.01 65.36           C  
ATOM   1219  OG1 THR O 149      -1.646 -21.626  12.823  0.01 57.91           O  
ATOM   1220  CG2 THR O 149      -2.033 -22.670  14.954  0.00 56.89           C  
ATOM   1221  N   ALA O 150       0.743 -22.329  11.518  0.00 64.28           N  
ATOM   1222  CA  ALA O 150       1.323 -22.471  10.192  0.00 63.92           C  
ATOM   1223  C   ALA O 150       1.703 -21.093   9.666  0.00 66.09           C  
ATOM   1224  O   ALA O 150       2.455 -20.361  10.290  0.00 61.02           O  
ATOM   1225  CB  ALA O 150       0.344 -23.157   9.253  0.00 57.08           C  
ATOM   1226  N   ASN O 151       1.176 -20.769   8.523  0.00 56.73           N  
ATOM   1227  CA  ASN O 151       1.405 -19.473   7.901  0.00 57.87           C  
ATOM   1228  C   ASN O 151       0.129 -18.981   7.230  0.00 59.51           C  
ATOM   1229  O   ASN O 151       0.137 -17.982   6.513  0.00 55.07           O  
ATOM   1230  CB  ASN O 151       2.533 -19.581   6.872  0.00 51.69           C  
ATOM   1231  CG  ASN O 151       2.407 -20.828   6.006  0.00 46.01           C  
ATOM   1232  OD1 ASN O 151       1.470 -21.615   6.160  0.00 42.40           O  
ATOM   1233  ND2 ASN O 151       3.349 -21.002   5.086  0.00 41.68           N  
ATOM   1234  N   VAL O 152      -0.955 -19.676   7.487  0.00 55.88           N  
ATOM   1235  CA  VAL O 152      -2.240 -19.408   6.847  0.00 56.58           C  
ATOM   1236  C   VAL O 152      -3.032 -18.344   7.604  0.00 58.60           C  
ATOM   1237  O   VAL O 152      -4.168 -18.578   8.023  0.00 53.92           O  
ATOM   1238  CB  VAL O 152      -3.080 -20.699   6.734  0.00 50.29           C  
ATOM   1239  CG1 VAL O 152      -4.322 -20.467   5.898  0.00 43.46           C  
ATOM   1240  CG2 VAL O 152      -2.237 -21.819   6.148  0.00 46.38           C  
ATOM   1241  N   GLY O 153      -2.431 -17.166   7.793  0.01 63.36           N  
ATOM   1242  CA  GLY O 153      -3.147 -16.060   8.411  0.01 62.60           C  
ATOM   1243  C   GLY O 153      -2.503 -15.524   9.673  0.01 65.96           C  
ATOM   1244  O   GLY O 153      -2.086 -14.367   9.725  0.01 60.40           O  
ATOM   1245  N   LYS O 154      -2.411 -16.333  10.701  0.07 78.14           N  
ATOM   1246  CA  LYS O 154      -1.806 -15.911  11.951  0.06 81.46           C  
ATOM   1247  C   LYS O 154      -0.308 -16.170  11.936  0.06 85.34           C  
ATOM   1248  O   LYS O 154       0.172 -17.050  11.235  0.06 77.90           O  
ATOM   1249  CB  LYS O 154      -2.454 -16.632  13.130  0.05 69.92           C  
ATOM   1250  CG  LYS O 154      -3.906 -16.268  13.340  0.03 56.89           C  
ATOM   1251  CD  LYS O 154      -4.519 -17.022  14.503  0.03 50.09           C  
ATOM   1252  CE  LYS O 154      -5.986 -16.676  14.670  0.03 43.88           C  
ATOM   1253  NZ  LYS O 154      -6.624 -17.442  15.767  0.03 37.26           N  
ATOM   1254  N   GLY O 155       0.402 -15.406  12.714  0.98 96.03           N  
ATOM   1255  CA  GLY O 155       1.843 -15.531  12.780  0.98 97.75           C  
ATOM   1256  C   GLY O 155       2.525 -14.197  12.619  0.98 98.59           C  
ATOM   1257  O   GLY O 155       3.335 -13.808  13.459  0.98 98.13           O  
ATOM   1258  N   GLN O 156       2.201 -13.507  11.555  1.00 98.88           N  
ATOM   1259  CA  GLN O 156       2.786 -12.200  11.292  1.00 98.88           C  
ATOM   1260  C   GLN O 156       1.682 -11.172  11.051  1.00 98.92           C  
ATOM   1261  O   GLN O 156       0.642 -11.505  10.484  1.00 98.87           O  
ATOM   1262  CB  GLN O 156       3.745 -12.274  10.102  1.00 98.58           C  
ATOM   1263  CG  GLN O 156       4.926 -13.202  10.368  0.99 96.40           C  
ATOM   1264  CD  GLN O 156       5.857 -13.350   9.186  0.99 93.99           C  
ATOM   1265  OE1 GLN O 156       5.422 -13.524   8.046  0.99 86.34           O  
ATOM   1266  NE2 GLN O 156       7.159 -13.293   9.457  0.99 82.58           N  
ATOM   1267  N   PRO O 157       1.900  -9.926  11.494  1.00 98.96           N  
ATOM   1268  CA  PRO O 157       0.848  -8.913  11.414  1.00 98.97           C  
ATOM   1269  C   PRO O 157       0.747  -8.242  10.052  1.00 98.97           C  
ATOM   1270  O   PRO O 157       1.728  -8.149   9.315  1.00 98.96           O  
ATOM   1271  CB  PRO O 157       1.284  -7.892  12.470  1.00 98.96           C  
ATOM   1272  CG  PRO O 157       2.786  -7.962  12.424  1.00 98.90           C  
ATOM   1273  CD  PRO O 157       3.100  -9.427  12.196  1.00 98.98           C  
ATOM   1274  N   SER O 158      -0.452  -7.753   9.748  1.00 98.97           N  
ATOM   1275  CA  SER O 158      -0.648  -6.946   8.557  1.00 98.97           C  
ATOM   1276  C   SER O 158      -0.080  -5.545   8.770  1.00 98.99           C  
ATOM   1277  O   SER O 158       0.538  -4.968   7.868  1.00 98.98           O  
ATOM   1278  CB  SER O 158      -2.135  -6.860   8.215  1.00 98.88           C  
ATOM   1279  OG  SER O 158      -2.342  -5.984   7.114  0.99 89.27           O  
ATOM   1280  N   VAL O 159      -0.280  -5.000   9.980  1.00 98.99           N  
ATOM   1281  CA  VAL O 159       0.168  -3.644  10.288  1.00 98.99           C  
ATOM   1282  C   VAL O 159       0.917  -3.601  11.614  1.00 99.00           C  
ATOM   1283  O   VAL O 159       0.884  -4.555  12.400  1.00 99.00           O  
ATOM   1284  CB  VAL O 159      -1.014  -2.638  10.326  1.00 98.98           C  
ATOM   1285  CG1 VAL O 159      -1.798  -2.663   9.010  1.00 98.60           C  
ATOM   1286  CG2 VAL O 159      -1.932  -2.939  11.513  1.00 98.46           C  
ATOM   1287  N   LEU O 160       1.589  -2.477  11.858  1.00 99.00           N  
ATOM   1288  CA  LEU O 160       2.348  -2.257  13.086  1.00 99.00           C  
ATOM   1289  C   LEU O 160       1.504  -2.588  14.314  1.00 99.00           C  
ATOM   1290  O   LEU O 160       0.336  -2.199  14.396  1.00 99.00           O  
ATOM   1291  CB  LEU O 160       2.808  -0.797  13.151  1.00 99.00           C  
ATOM   1292  CG  LEU O 160       3.723  -0.426  14.319  1.00 98.97           C  
ATOM   1293  CD1 LEU O 160       5.082  -1.112  14.172  1.00 98.99           C  
ATOM   1294  CD2 LEU O 160       3.901   1.090  14.397  1.00 98.99           C  
ATOM   1295  N   GLN O 161       2.114  -3.305  15.249  1.00 99.00           N  
ATOM   1296  CA  GLN O 161       1.451  -3.704  16.481  1.00 99.00           C  
ATOM   1297  C   GLN O 161       1.966  -2.892  17.662  1.00 99.00           C  
ATOM   1298  O   GLN O 161       3.108  -2.418  17.655  1.00 99.00           O  
ATOM   1299  CB  GLN O 161       1.684  -5.197  16.753  1.00 99.00           C  
ATOM   1300  CG  GLN O 161       1.102  -6.118  15.686  1.00 98.98           C  
ATOM   1301  CD  GLN O 161      -0.410  -6.089  15.679  1.00 98.98           C  
ATOM   1302  OE1 GLN O 161      -1.053  -6.538  16.632  1.00 97.90           O  
ATOM   1303  NE2 GLN O 161      -0.990  -5.543  14.614  1.00 97.61           N  
ATOM   1304  N   VAL O 162       1.121  -2.752  18.680  1.00 99.00           N  
ATOM   1305  CA  VAL O 162       1.465  -1.989  19.869  1.00 99.00           C  
ATOM   1306  C   VAL O 162       1.019  -2.741  21.115  1.00 99.00           C  
ATOM   1307  O   VAL O 162      -0.037  -3.385  21.117  1.00 99.00           O  
ATOM   1308  CB  VAL O 162       0.835  -0.576  19.831  1.00 98.99           C  
ATOM   1309  CG1 VAL O 162      -0.684  -0.672  19.694  1.00 95.36           C  
ATOM   1310  CG2 VAL O 162       1.203   0.236  21.067  1.00 95.09           C  
ATOM   1311  N   VAL O 163       1.837  -2.679  22.177  1.00 99.00           N  
ATOM   1312  CA  VAL O 163       1.459  -3.260  23.461  1.00 99.00           C  
ATOM   1313  C   VAL O 163       2.060  -2.418  24.584  1.00 99.00           C  
ATOM   1314  O   VAL O 163       3.188  -1.929  24.474  1.00 99.00           O  
ATOM   1315  CB  VAL O 163       1.883  -4.750  23.575  1.00 99.00           C  
ATOM   1316  CG1 VAL O 163       3.411  -4.893  23.650  1.00 98.87           C  
ATOM   1317  CG2 VAL O 163       1.205  -5.415  24.768  1.00 98.88           C  
ATOM   1318  N   ASN O 164       1.285  -2.223  25.645  1.00 99.00           N  
ATOM   1319  CA  ASN O 164       1.752  -1.503  26.832  1.00 99.00           C  
ATOM   1320  C   ASN O 164       2.103  -2.513  27.918  1.00 99.00           C  
ATOM   1321  O   ASN O 164       1.318  -3.424  28.191  1.00 99.00           O  
ATOM   1322  CB  ASN O 164       0.671  -0.548  27.347  1.00 99.00           C  
ATOM   1323  CG  ASN O 164       0.286   0.508  26.327  1.00 98.99           C  
ATOM   1324  OD1 ASN O 164       1.100   0.915  25.489  1.00 97.52           O  
ATOM   1325  ND2 ASN O 164      -0.955   0.965  26.397  1.00 97.35           N  
ATOM   1326  N   LEU O 165       3.272  -2.349  28.536  1.00 99.00           N  
ATOM   1327  CA  LEU O 165       3.782  -3.334  29.489  1.00 99.00           C  
ATOM   1328  C   LEU O 165       4.412  -2.660  30.703  1.00 99.00           C  
ATOM   1329  O   LEU O 165       5.103  -1.653  30.553  1.00 98.98           O  
ATOM   1330  CB  LEU O 165       4.846  -4.217  28.819  1.00 99.00           C  
ATOM   1331  CG  LEU O 165       4.369  -5.047  27.627  1.00 98.97           C  
ATOM   1332  CD1 LEU O 165       5.564  -5.671  26.911  1.00 98.96           C  
ATOM   1333  CD2 LEU O 165       3.387  -6.127  28.081  1.00 98.96           C  
ATOM   1334  N   PRO O 166       4.212  -3.222  31.904  1.00 98.99           N  
ATOM   1335  CA  PRO O 166       4.804  -2.632  33.107  1.00 98.99           C  
ATOM   1336  C   PRO O 166       6.263  -3.025  33.302  1.00 99.00           C  
ATOM   1337  O   PRO O 166       6.645  -4.176  33.064  1.00 98.99           O  
ATOM   1338  CB  PRO O 166       3.940  -3.209  34.239  1.00 98.98           C  
ATOM   1339  CG  PRO O 166       3.512  -4.547  33.712  1.00 98.92           C  
ATOM   1340  CD  PRO O 166       3.341  -4.361  32.219  1.00 98.99           C  
ATOM   1341  N   ILE O 167       7.061  -2.067  33.747  1.00 98.99           N  
ATOM   1342  CA  ILE O 167       8.431  -2.332  34.168  1.00 98.99           C  
ATOM   1343  C   ILE O 167       8.371  -3.213  35.410  1.00 98.99           C  
ATOM   1344  O   ILE O 167       7.518  -3.024  36.284  1.00 98.99           O  
ATOM   1345  CB  ILE O 167       9.173  -1.020  34.461  1.00 98.99           C  
ATOM   1346  CG1 ILE O 167       9.320  -0.207  33.161  1.00 98.95           C  
ATOM   1347  CG2 ILE O 167      10.546  -1.289  35.094  1.00 98.93           C  
ATOM   1348  CD1 ILE O 167       9.754   1.236  33.386  1.00 98.74           C  
ATOM   1349  N   VAL O 168       9.281  -4.177  35.490  1.00 98.99           N  
ATOM   1350  CA  VAL O 168       9.269  -5.176  36.557  1.00 99.00           C  
ATOM   1351  C   VAL O 168      10.426  -4.959  37.532  1.00 99.00           C  
ATOM   1352  O   VAL O 168      11.511  -4.515  37.148  1.00 98.99           O  
ATOM   1353  CB  VAL O 168       9.315  -6.597  35.945  1.00 98.99           C  
ATOM   1354  CG1 VAL O 168       9.528  -7.679  37.008  1.00 98.94           C  
ATOM   1355  CG2 VAL O 168       8.029  -6.861  35.165  1.00 98.96           C  
ATOM   1356  N   GLU O 169      10.191  -5.263  38.803  1.00 98.99           N  
ATOM   1357  CA  GLU O 169      11.205  -5.177  39.846  1.00 98.99           C  
ATOM   1358  C   GLU O 169      12.448  -5.971  39.446  1.00 99.00           C  
ATOM   1359  O   GLU O 169      12.353  -7.090  38.945  1.00 98.99           O  
ATOM   1360  CB  GLU O 169      10.659  -5.723  41.173  1.00 98.98           C  
ATOM   1361  CG  GLU O 169       9.504  -4.929  41.772  1.00 98.46           C  
ATOM   1362  CD  GLU O 169       8.128  -5.331  41.244  1.00 97.79           C  
ATOM   1363  OE1 GLU O 169       8.041  -6.090  40.249  1.00 96.38           O  
ATOM   1364  OE2 GLU O 169       7.126  -4.881  41.828  0.99 96.79           O  
ATOM   1365  N   ARG O 170      13.631  -5.417  39.684  1.00 99.00           N  
ATOM   1366  CA  ARG O 170      14.866  -6.059  39.256  1.00 98.99           C  
ATOM   1367  C   ARG O 170      15.067  -7.464  39.840  1.00 99.00           C  
ATOM   1368  O   ARG O 170      15.520  -8.358  39.121  1.00 98.99           O  
ATOM   1369  CB  ARG O 170      16.073  -5.163  39.530  1.00 98.92           C  
ATOM   1370  CG  ARG O 170      15.991  -3.822  38.799  1.00 92.54           C  
ATOM   1371  CD  ARG O 170      17.313  -3.080  38.772  0.99 91.82           C  
ATOM   1372  NE  ARG O 170      18.301  -3.758  37.935  0.99 91.69           N  
ATOM   1373  CZ  ARG O 170      18.400  -3.619  36.617  0.99 92.26           C  
ATOM   1374  NH1 ARG O 170      17.566  -2.817  35.959  0.99 84.32           N  
ATOM   1375  NH2 ARG O 170      19.324  -4.284  35.946  0.99 86.20           N  
ATOM   1376  N   PRO O 171      14.738  -7.695  41.122  1.00 99.00           N  
ATOM   1377  CA  PRO O 171      14.878  -9.061  41.653  1.00 99.00           C  
ATOM   1378  C   PRO O 171      13.983 -10.070  40.933  1.00 99.00           C  
ATOM   1379  O   PRO O 171      14.380 -11.222  40.749  1.00 98.99           O  
ATOM   1380  CB  PRO O 171      14.469  -8.917  43.127  1.00 98.99           C  
ATOM   1381  CG  PRO O 171      14.745  -7.481  43.446  1.00 98.82           C  
ATOM   1382  CD  PRO O 171      14.394  -6.736  42.182  1.00 98.98           C  
ATOM   1383  N   VAL O 172      12.794  -9.647  40.533  1.00 99.00           N  
ATOM   1384  CA  VAL O 172      11.893 -10.531  39.802  1.00 99.00           C  
ATOM   1385  C   VAL O 172      12.468 -10.837  38.420  1.00 99.00           C  
ATOM   1386  O   VAL O 172      12.432 -11.981  37.957  1.00 98.99           O  
ATOM   1387  CB  VAL O 172      10.480  -9.920  39.694  1.00 98.99           C  
ATOM   1388  CG1 VAL O 172       9.574 -10.803  38.835  1.00 98.94           C  
ATOM   1389  CG2 VAL O 172       9.886  -9.726  41.089  1.00 98.96           C  
ATOM   1390  N   CYS O 173      13.014  -9.810  37.762  1.00 99.00           N  
ATOM   1391  CA  CYS O 173      13.674 -10.025  36.476  1.00 99.00           C  
ATOM   1392  C   CYS O 173      14.788 -11.056  36.617  1.00 99.00           C  
ATOM   1393  O   CYS O 173      14.881 -12.003  35.834  1.00 99.00           O  
ATOM   1394  CB  CYS O 173      14.269  -8.717  35.943  1.00 98.99           C  
ATOM   1395  SG  CYS O 173      13.102  -7.376  35.589  1.00 98.96           S  
ATOM   1396  N   LYS O 174      15.645 -10.867  37.624  1.00 99.00           N  
ATOM   1397  CA  LYS O 174      16.791 -11.751  37.828  1.00 99.00           C  
ATOM   1398  C   LYS O 174      16.368 -13.181  38.154  1.00 99.00           C  
ATOM   1399  O   LYS O 174      16.977 -14.140  37.669  1.00 98.99           O  
ATOM   1400  CB  LYS O 174      17.704 -11.193  38.925  1.00 98.98           C  
ATOM   1401  CG  LYS O 174      18.414  -9.911  38.517  0.98 93.32           C  
ATOM   1402  CD  LYS O 174      19.302  -9.354  39.622  0.97 92.04           C  
ATOM   1403  CE  LYS O 174      20.019  -8.095  39.150  0.94 86.59           C  
ATOM   1404  NZ  LYS O 174      20.833  -7.472  40.225  0.94 78.85           N  
ATOM   1405  N   ASP O 175      15.324 -13.330  38.958  1.00 99.00           N  
ATOM   1406  CA  ASP O 175      14.873 -14.654  39.374  1.00 98.99           C  
ATOM   1407  C   ASP O 175      14.088 -15.392  38.295  1.00 98.99           C  
ATOM   1408  O   ASP O 175      13.748 -16.564  38.474  1.00 98.97           O  
ATOM   1409  CB  ASP O 175      14.027 -14.551  40.646  1.00 98.98           C  
ATOM   1410  CG  ASP O 175      14.860 -14.266  41.884  1.00 97.99           C  
ATOM   1411  OD1 ASP O 175      16.101 -14.387  41.812  1.00 97.55           O  
ATOM   1412  OD2 ASP O 175      14.273 -13.927  42.928  1.00 97.59           O  
ATOM   1413  N   SER O 176      13.799 -14.727  37.182  1.00 99.00           N  
ATOM   1414  CA  SER O 176      13.043 -15.348  36.098  1.00 99.00           C  
ATOM   1415  C   SER O 176      13.932 -16.074  35.094  1.00 99.00           C  
ATOM   1416  O   SER O 176      13.434 -16.807  34.238  1.00 98.99           O  
ATOM   1417  CB  SER O 176      12.219 -14.289  35.357  1.00 98.99           C  
ATOM   1418  OG  SER O 176      13.041 -13.466  34.537  1.00 98.96           O  
ATOM   1419  N   THR O 177      15.243 -15.882  35.199  1.00 99.00           N  
ATOM   1420  CA  THR O 177      16.153 -16.356  34.159  1.00 99.00           C  
ATOM   1421  C   THR O 177      17.473 -16.843  34.737  1.00 99.00           C  
ATOM   1422  O   THR O 177      17.850 -16.478  35.852  1.00 98.98           O  
ATOM   1423  CB  THR O 177      16.419 -15.234  33.129  1.00 98.99           C  
ATOM   1424  OG1 THR O 177      17.272 -15.710  32.080  1.00 98.89           O  
ATOM   1425  CG2 THR O 177      17.074 -14.023  33.797  1.00 98.88           C  
ATOM   1426  N   ARG O 178      18.171 -17.655  33.957  1.00 98.99           N  
ATOM   1427  CA  ARG O 178      19.508 -18.097  34.320  1.00 98.99           C  
ATOM   1428  C   ARG O 178      20.564 -17.168  33.718  1.00 98.99           C  
ATOM   1429  O   ARG O 178      21.744 -17.262  34.054  1.00 98.93           O  
ATOM   1430  CB  ARG O 178      19.743 -19.539  33.851  1.00 98.97           C  
ATOM   1431  CG  ARG O 178      18.785 -20.541  34.484  0.98 97.96           C  
ATOM   1432  CD  ARG O 178      18.989 -21.956  33.956  0.97 96.77           C  
ATOM   1433  NE  ARG O 178      20.259 -22.535  34.390  0.95 93.62           N  
ATOM   1434  CZ  ARG O 178      20.571 -23.830  34.276  0.95 90.24           C  
ATOM   1435  NH1 ARG O 178      19.704 -24.678  33.738  0.96 87.20           N  
ATOM   1436  NH2 ARG O 178      21.746 -24.269  34.706  0.95 88.86           N  
ATOM   1437  N   ILE O 179      20.137 -16.279  32.836  1.00 98.99           N  
ATOM   1438  CA  ILE O 179      21.041 -15.323  32.195  1.00 98.99           C  
ATOM   1439  C   ILE O 179      21.474 -14.254  33.196  1.00 98.99           C  
ATOM   1440  O   ILE O 179      20.678 -13.814  34.030  1.00 98.97           O  
ATOM   1441  CB  ILE O 179      20.362 -14.645  30.987  1.00 98.96           C  
ATOM   1442  CG1 ILE O 179      19.896 -15.693  29.961  1.00 98.50           C  
ATOM   1443  CG2 ILE O 179      21.288 -13.613  30.340  1.00 98.64           C  
ATOM   1444  CD1 ILE O 179      21.022 -16.507  29.357  1.00 94.47           C  
ATOM   1445  N   ARG O 180      22.735 -13.827  33.133  1.00 98.99           N  
ATOM   1446  CA  ARG O 180      23.233 -12.766  33.998  1.00 98.99           C  
ATOM   1447  C   ARG O 180      22.704 -11.416  33.519  1.00 98.99           C  
ATOM   1448  O   ARG O 180      22.995 -10.984  32.401  1.00 98.98           O  
ATOM   1449  CB  ARG O 180      24.766 -12.748  34.016  1.00 98.97           C  
ATOM   1450  CG  ARG O 180      25.361 -11.666  34.923  1.00 98.48           C  
ATOM   1451  CD  ARG O 180      26.881 -11.736  34.932  1.00 98.43           C  
ATOM   1452  NE  ARG O 180      27.457 -11.422  33.622  1.00 98.42           N  
ATOM   1453  CZ  ARG O 180      27.805 -10.207  33.216  1.00 98.50           C  
ATOM   1454  NH1 ARG O 180      27.628  -9.161  34.017  1.00 97.55           N  
ATOM   1455  NH2 ARG O 180      28.322 -10.025  32.014  1.00 97.63           N  
ATOM   1456  N   ILE O 181      21.935 -10.762  34.376  1.00 98.98           N  
ATOM   1457  CA  ILE O 181      21.343  -9.465  34.071  1.00 98.97           C  
ATOM   1458  C   ILE O 181      22.294  -8.366  34.522  1.00 98.98           C  
ATOM   1459  O   ILE O 181      22.969  -8.507  35.544  1.00 98.95           O  
ATOM   1460  CB  ILE O 181      19.979  -9.308  34.775  1.00 98.67           C  
ATOM   1461  CG1 ILE O 181      19.084 -10.508  34.462  1.00 92.33           C  
ATOM   1462  CG2 ILE O 181      19.306  -7.996  34.394  1.00 93.86           C  
ATOM   1463  CD1 ILE O 181      18.957 -10.803  32.985  1.00 91.85           C  
ATOM   1464  N   THR O 182      22.355  -7.260  33.774  1.00 99.00           N  
ATOM   1465  CA  THR O 182      23.228  -6.145  34.127  1.00 99.00           C  
ATOM   1466  C   THR O 182      22.429  -4.866  34.328  1.00 99.00           C  
ATOM   1467  O   THR O 182      21.244  -4.801  34.005  1.00 98.99           O  
ATOM   1468  CB  THR O 182      24.296  -5.887  33.046  1.00 98.99           C  
ATOM   1469  OG1 THR O 182      23.685  -5.242  31.917  1.00 98.88           O  
ATOM   1470  CG2 THR O 182      24.964  -7.190  32.606  1.00 98.84           C  
ATOM   1471  N   ASP O 183      23.109  -3.834  34.839  1.00 99.00           N  
ATOM   1472  CA  ASP O 183      22.490  -2.529  35.027  1.00 99.00           C  
ATOM   1473  C   ASP O 183      22.130  -1.869  33.699  1.00 99.00           C  
ATOM   1474  O   ASP O 183      21.401  -0.881  33.676  1.00 98.99           O  
ATOM   1475  CB  ASP O 183      23.420  -1.598  35.809  1.00 98.98           C  
ATOM   1476  CG  ASP O 183      23.535  -1.957  37.277  1.00 98.38           C  
ATOM   1477  OD1 ASP O 183      22.714  -2.764  37.766  1.00 97.81           O  
ATOM   1478  OD2 ASP O 183      24.444  -1.425  37.942  1.00 97.66           O  
ATOM   1479  N   ASN O 184      22.640  -2.391  32.592  1.00 99.00           N  
ATOM   1480  CA  ASN O 184      22.353  -1.852  31.266  1.00 99.00           C  
ATOM   1481  C   ASN O 184      21.107  -2.469  30.646  1.00 99.00           C  
ATOM   1482  O   ASN O 184      20.859  -2.302  29.446  1.00 99.00           O  
ATOM   1483  CB  ASN O 184      23.556  -2.054  30.345  1.00 99.00           C  
ATOM   1484  CG  ASN O 184      24.811  -1.431  30.903  1.00 98.99           C  
ATOM   1485  OD1 ASN O 184      24.800  -0.271  31.317  1.00 97.84           O  
ATOM   1486  ND2 ASN O 184      25.891  -2.198  30.949  1.00 97.73           N  
ATOM   1487  N   MET O 185      20.341  -3.176  31.459  1.00 99.00           N  
ATOM   1488  CA  MET O 185      19.096  -3.808  31.041  1.00 99.00           C  
ATOM   1489  C   MET O 185      18.003  -3.524  32.054  1.00 99.00           C  
ATOM   1490  O   MET O 185      18.278  -3.308  33.234  1.00 98.99           O  
ATOM   1491  CB  MET O 185      19.242  -5.335  30.971  1.00 98.93           C  
ATOM   1492  CG  MET O 185      20.425  -5.858  30.198  1.00 97.59           C  
ATOM   1493  SD  MET O 185      20.612  -7.630  30.504  1.00 98.66           S  
ATOM   1494  CE  MET O 185      22.179  -7.926  29.681  1.00 97.54           C  
ATOM   1495  N   PHE O 186      16.761  -3.550  31.591  1.00 99.00           N  
ATOM   1496  CA  PHE O 186      15.623  -3.647  32.492  1.00 99.00           C  
ATOM   1497  C   PHE O 186      14.650  -4.631  31.860  1.00 99.00           C  
ATOM   1498  O   PHE O 186      14.775  -4.965  30.680  1.00 99.00           O  
ATOM   1499  CB  PHE O 186      14.971  -2.280  32.780  1.00 99.00           C  
ATOM   1500  CG  PHE O 186      14.335  -1.602  31.589  1.00 99.00           C  
ATOM   1501  CD1 PHE O 186      13.006  -1.838  31.265  1.00 99.00           C  
ATOM   1502  CD2 PHE O 186      15.057  -0.704  30.819  1.00 99.00           C  
ATOM   1503  CE1 PHE O 186      12.404  -1.193  30.187  1.00 99.00           C  
ATOM   1504  CE2 PHE O 186      14.470  -0.052  29.739  1.00 99.00           C  
ATOM   1505  CZ  PHE O 186      13.142  -0.300  29.423  1.00 99.00           C  
ATOM   1506  N   CYS O 187      13.700  -5.126  32.642  1.00 99.00           N  
ATOM   1507  CA  CYS O 187      12.737  -6.054  32.072  1.00 99.00           C  
ATOM   1508  C   CYS O 187      11.318  -5.551  32.285  1.00 99.00           C  
ATOM   1509  O   CYS O 187      11.055  -4.729  33.170  1.00 99.00           O  
ATOM   1510  CB  CYS O 187      12.963  -7.493  32.571  1.00 98.99           C  
ATOM   1511  SG  CYS O 187      12.056  -8.090  34.029  1.00 98.90           S  
ATOM   1512  N   ALA O 188      10.411  -6.020  31.438  1.00 99.00           N  
ATOM   1513  CA  ALA O 188       9.029  -5.579  31.488  1.00 99.00           C  
ATOM   1514  C   ALA O 188       8.108  -6.714  31.080  1.00 99.00           C  
ATOM   1515  O   ALA O 188       8.498  -7.617  30.337  1.00 99.00           O  
ATOM   1516  CB  ALA O 188       8.816  -4.362  30.577  1.00 99.00           C  
ATOM   1517  N   GLY O 189       6.882  -6.648  31.564  1.00 99.00           N  
ATOM   1518  CA  GLY O 189       5.879  -7.644  31.258  1.00 99.00           C  
ATOM   1519  C   GLY O 189       5.015  -7.911  32.472  1.00 99.00           C  
ATOM   1520  O   GLY O 189       5.360  -7.534  33.593  1.00 98.99           O  
ATOM   1521  N   TYR O 190       3.893  -8.563  32.245  1.00 99.00           N  
ATOM   1522  CA  TYR O 190       2.992  -8.913  33.337  1.00 99.00           C  
ATOM   1523  C   TYR O 190       3.421 -10.214  34.007  1.00 99.00           C  
ATOM   1524  O   TYR O 190       4.015 -11.095  33.382  1.00 98.99           O  
ATOM   1525  CB  TYR O 190       1.563  -9.042  32.824  1.00 99.00           C  
ATOM   1526  CG  TYR O 190       0.960  -7.718  32.426  1.00 98.99           C  
ATOM   1527  CD1 TYR O 190       0.473  -6.845  33.392  1.00 98.99           C  
ATOM   1528  CD2 TYR O 190       0.887  -7.332  31.093  1.00 98.99           C  
ATOM   1529  CE1 TYR O 190      -0.082  -5.621  33.041  1.00 98.97           C  
ATOM   1530  CE2 TYR O 190       0.335  -6.109  30.729  1.00 98.97           C  
ATOM   1531  CZ  TYR O 190      -0.149  -5.260  31.708  1.00 98.98           C  
ATOM   1532  OH  TYR O 190      -0.704  -4.051  31.358  1.00 98.92           O  
ATOM   1533  N   LYS O 191       3.115 -10.330  35.289  1.00 99.00           N  
ATOM   1534  CA  LYS O 191       3.381 -11.546  36.040  1.00 99.00           C  
ATOM   1535  C   LYS O 191       2.242 -12.539  35.800  1.00 98.99           C  
ATOM   1536  O   LYS O 191       1.139 -12.142  35.413  1.00 98.98           O  
ATOM   1537  CB  LYS O 191       3.534 -11.216  37.529  1.00 98.98           C  
ATOM   1538  CG  LYS O 191       4.648 -10.210  37.784  1.00 98.81           C  
ATOM   1539  CD  LYS O 191       4.683  -9.710  39.224  1.00 98.67           C  
ATOM   1540  CE  LYS O 191       5.755  -8.636  39.372  0.99 98.39           C  
ATOM   1541  NZ  LYS O 191       5.778  -8.035  40.737  0.99 98.10           N  
ATOM   1542  N   PRO O 192       2.498 -13.844  36.023  1.00 98.98           N  
ATOM   1543  CA  PRO O 192       1.466 -14.858  35.762  1.00 98.97           C  
ATOM   1544  C   PRO O 192       0.140 -14.577  36.460  1.00 98.95           C  
ATOM   1545  O   PRO O 192      -0.919 -14.841  35.897  1.00 98.51           O  
ATOM   1546  CB  PRO O 192       2.105 -16.143  36.299  1.00 98.92           C  
ATOM   1547  CG  PRO O 192       3.575 -15.909  36.158  1.00 98.52           C  
ATOM   1548  CD  PRO O 192       3.771 -14.441  36.439  1.00 98.97           C  
ATOM   1549  N   ASP O 193       0.198 -14.034  37.667  1.00 98.85           N  
ATOM   1550  CA  ASP O 193      -1.007 -13.787  38.444  1.00 98.80           C  
ATOM   1551  C   ASP O 193      -1.775 -12.545  38.006  1.00 98.84           C  
ATOM   1552  O   ASP O 193      -2.924 -12.365  38.400  1.00 98.34           O  
ATOM   1553  CB  ASP O 193      -0.655 -13.660  39.929  1.00 98.14           C  
ATOM   1554  CG  ASP O 193      -0.012 -12.321  40.251  0.91 93.44           C  
ATOM   1555  OD1 ASP O 193      -0.751 -11.334  40.467  0.89 91.67           O  
ATOM   1556  OD2 ASP O 193       1.234 -12.260  40.299  0.87 91.60           O  
ATOM   1557  N   GLU O 194      -1.153 -11.694  37.202  1.00 98.90           N  
ATOM   1558  CA  GLU O 194      -1.752 -10.410  36.860  1.00 98.91           C  
ATOM   1559  C   GLU O 194      -2.860 -10.489  35.816  1.00 98.87           C  
ATOM   1560  O   GLU O 194      -3.580  -9.514  35.602  1.00 98.57           O  
ATOM   1561  CB  GLU O 194      -0.671  -9.415  36.444  1.00 98.85           C  
ATOM   1562  CG  GLU O 194       0.169  -8.954  37.624  1.00 98.73           C  
ATOM   1563  CD  GLU O 194       1.240  -7.948  37.254  1.00 98.81           C  
ATOM   1564  OE1 GLU O 194       1.947  -8.166  36.247  1.00 98.19           O  
ATOM   1565  OE2 GLU O 194       1.386  -6.944  37.975  1.00 98.26           O  
ATOM   1566  N   GLY O 195      -3.010 -11.631  35.158  0.99 98.40           N  
ATOM   1567  CA  GLY O 195      -4.120 -11.827  34.241  0.99 98.19           C  
ATOM   1568  C   GLY O 195      -3.950 -11.224  32.860  0.99 98.39           C  
ATOM   1569  O   GLY O 195      -4.480 -11.753  31.879  0.99 95.36           O  
ATOM   1570  N   LYS O 196      -3.227 -10.114  32.779  1.00 98.95           N  
ATOM   1571  CA  LYS O 196      -2.918  -9.511  31.491  1.00 98.96           C  
ATOM   1572  C   LYS O 196      -1.605 -10.085  30.985  1.00 98.98           C  
ATOM   1573  O   LYS O 196      -0.827 -10.644  31.750  1.00 98.92           O  
ATOM   1574  CB  LYS O 196      -2.826  -7.993  31.617  1.00 98.84           C  
ATOM   1575  CG  LYS O 196      -4.081  -7.345  32.180  0.96 97.24           C  
ATOM   1576  CD  LYS O 196      -3.896  -5.839  32.349  0.94 95.29           C  
ATOM   1577  CE  LYS O 196      -5.094  -5.224  33.060  0.90 90.78           C  
ATOM   1578  NZ  LYS O 196      -4.894  -3.777  33.345  0.90 82.92           N  
ATOM   1579  N   ARG O 197      -1.357  -9.946  29.689  1.00 98.88           N  
ATOM   1580  CA  ARG O 197      -0.125 -10.473  29.126  1.00 98.89           C  
ATOM   1581  C   ARG O 197       0.322  -9.637  27.931  1.00 98.96           C  
ATOM   1582  O   ARG O 197      -0.270  -8.596  27.641  1.00 98.91           O  
ATOM   1583  CB  ARG O 197      -0.273 -11.959  28.780  1.00 97.87           C  
ATOM   1584  CG  ARG O 197      -1.422 -12.312  27.857  1.00 94.80           C  
ATOM   1585  CD  ARG O 197      -1.663 -13.826  27.869  1.00 96.72           C  
ATOM   1586  NE  ARG O 197      -0.414 -14.590  27.811  1.00 97.49           N  
ATOM   1587  CZ  ARG O 197       0.051 -15.392  28.776  1.00 98.25           C  
ATOM   1588  NH1 ARG O 197      -0.632 -15.575  29.900  1.00 96.11           N  
ATOM   1589  NH2 ARG O 197       1.212 -16.017  28.621  1.00 96.66           N  
ATOM   1590  N   GLY O 198       1.370 -10.080  27.260  1.00 98.99           N  
ATOM   1591  CA  GLY O 198       1.916  -9.354  26.131  1.00 99.00           C  
ATOM   1592  C   GLY O 198       3.428  -9.344  26.171  1.00 99.00           C  
ATOM   1593  O   GLY O 198       4.027  -9.438  27.243  1.00 98.99           O  
ATOM   1594  N   ASP O 199       4.046  -9.227  25.002  1.00 99.00           N  
ATOM   1595  CA  ASP O 199       5.502  -9.274  24.920  1.00 99.00           C  
ATOM   1596  C   ASP O 199       5.945  -8.881  23.522  1.00 99.00           C  
ATOM   1597  O   ASP O 199       5.139  -8.862  22.589  1.00 98.99           O  
ATOM   1598  CB  ASP O 199       5.994 -10.695  25.231  1.00 98.99           C  
ATOM   1599  CG  ASP O 199       7.469 -10.768  25.636  1.00 98.96           C  
ATOM   1600  OD1 ASP O 199       8.125  -9.712  25.779  1.00 98.84           O  
ATOM   1601  OD2 ASP O 199       7.963 -11.903  25.817  1.00 98.86           O  
ATOM   1602  N   ALA O 200       7.215  -8.566  23.380  1.00 99.00           N  
ATOM   1603  CA  ALA O 200       7.834  -8.476  22.071  1.00 99.00           C  
ATOM   1604  C   ALA O 200       8.099  -9.898  21.584  1.00 99.00           C  
ATOM   1605  O   ALA O 200       7.991 -10.856  22.354  1.00 98.97           O  
ATOM   1606  CB  ALA O 200       9.133  -7.683  22.152  1.00 98.98           C  
ATOM   1607  N   CYS O 201       8.440 -10.049  20.313  1.00 98.99           N  
ATOM   1608  CA  CYS O 201       8.756 -11.359  19.762  1.00 98.99           C  
ATOM   1609  C   CYS O 201       9.706 -11.187  18.586  1.00 98.99           C  
ATOM   1610  O   CYS O 201      10.105 -10.066  18.262  1.00 98.97           O  
ATOM   1611  CB  CYS O 201       7.472 -12.095  19.355  1.00 98.97           C  
ATOM   1612  SG  CYS O 201       7.628 -13.908  19.270  1.00 98.92           S  
ATOM   1613  N   GLU O 202      10.086 -12.291  17.947  1.00 98.98           N  
ATOM   1614  CA  GLU O 202      11.032 -12.244  16.835  1.00 98.97           C  
ATOM   1615  C   GLU O 202      10.601 -11.223  15.787  1.00 98.97           C  
ATOM   1616  O   GLU O 202       9.451 -11.215  15.347  1.00 98.91           O  
ATOM   1617  CB  GLU O 202      11.165 -13.621  16.185  1.00 98.81           C  
ATOM   1618  CG  GLU O 202      11.796 -14.666  17.092  0.97 89.72           C  
ATOM   1619  CD  GLU O 202      11.963 -16.014  16.404  0.95 86.70           C  
ATOM   1620  OE1 GLU O 202      11.700 -16.102  15.185  0.93 81.17           O  
ATOM   1621  OE2 GLU O 202      12.364 -16.975  17.086  0.93 84.35           O  
ATOM   1622  N   GLY O 203      11.523 -10.365  15.400  1.00 98.96           N  
ATOM   1623  CA  GLY O 203      11.231  -9.315  14.441  1.00 98.97           C  
ATOM   1624  C   GLY O 203      11.001  -7.961  15.084  1.00 98.99           C  
ATOM   1625  O   GLY O 203      11.101  -6.934  14.412  1.00 98.97           O  
ATOM   1626  N   ASP O 204      10.690  -7.948  16.378  1.00 98.99           N  
ATOM   1627  CA  ASP O 204      10.513  -6.696  17.116  1.00 99.00           C  
ATOM   1628  C   ASP O 204      11.836  -6.148  17.648  1.00 99.00           C  
ATOM   1629  O   ASP O 204      11.919  -4.969  18.002  1.00 98.99           O  
ATOM   1630  CB  ASP O 204       9.553  -6.885  18.294  1.00 98.99           C  
ATOM   1631  CG  ASP O 204       8.141  -7.202  17.849  1.00 98.98           C  
ATOM   1632  OD1 ASP O 204       7.673  -6.582  16.868  1.00 98.94           O  
ATOM   1633  OD2 ASP O 204       7.498  -8.064  18.489  1.00 98.96           O  
ATOM   1634  N   SER O 205      12.849  -6.997  17.722  1.00 98.93           N  
ATOM   1635  CA  SER O 205      14.170  -6.606  18.208  1.00 98.89           C  
ATOM   1636  C   SER O 205      14.632  -5.291  17.597  1.00 98.97           C  
ATOM   1637  O   SER O 205      14.426  -5.045  16.408  1.00 98.94           O  
ATOM   1638  CB  SER O 205      15.203  -7.684  17.859  1.00 97.23           C  
ATOM   1639  OG  SER O 205      15.065  -8.813  18.709  1.00 88.33           O  
ATOM   1640  N   GLY O 206      15.259  -4.458  18.417  1.00 98.99           N  
ATOM   1641  CA  GLY O 206      15.782  -3.191  17.946  1.00 99.00           C  
ATOM   1642  C   GLY O 206      14.790  -2.052  18.018  1.00 99.00           C  
ATOM   1643  O   GLY O 206      15.182  -0.883  17.930  1.00 98.99           O  
ATOM   1644  N   GLY O 207      13.516  -2.372  18.188  1.00 99.00           N  
ATOM   1645  CA  GLY O 207      12.484  -1.351  18.265  1.00 99.00           C  
ATOM   1646  C   GLY O 207      12.451  -0.650  19.614  1.00 99.00           C  
ATOM   1647  O   GLY O 207      13.139  -1.047  20.556  1.00 99.00           O  
ATOM   1648  N   PRO O 208      11.629   0.392  19.720  1.00 99.00           N  
ATOM   1649  CA  PRO O 208      11.619   1.227  20.918  1.00 99.00           C  
ATOM   1650  C   PRO O 208      10.644   0.786  22.007  1.00 99.00           C  
ATOM   1651  O   PRO O 208       9.548   0.300  21.724  1.00 99.00           O  
ATOM   1652  CB  PRO O 208      11.191   2.588  20.368  1.00 98.99           C  
ATOM   1653  CG  PRO O 208      10.263   2.233  19.234  1.00 98.85           C  
ATOM   1654  CD  PRO O 208      10.839   0.969  18.621  1.00 98.99           C  
ATOM   1655  N   PHE O 209      11.069   0.981  23.260  1.00 99.00           N  
ATOM   1656  CA  PHE O 209      10.215   0.920  24.441  1.00 99.00           C  
ATOM   1657  C   PHE O 209      10.107   2.376  24.883  1.00 99.00           C  
ATOM   1658  O   PHE O 209      11.109   2.975  25.288  1.00 99.00           O  
ATOM   1659  CB  PHE O 209      10.860   0.048  25.526  1.00 99.00           C  
ATOM   1660  CG  PHE O 209      10.081  -0.036  26.830  1.00 99.00           C  
ATOM   1661  CD1 PHE O 209      10.136   0.997  27.760  1.00 99.00           C  
ATOM   1662  CD2 PHE O 209       9.327  -1.162  27.136  1.00 99.00           C  
ATOM   1663  CE1 PHE O 209       9.448   0.911  28.968  1.00 99.00           C  
ATOM   1664  CE2 PHE O 209       8.636  -1.258  28.342  1.00 99.00           C  
ATOM   1665  CZ  PHE O 209       8.696  -0.219  29.256  1.00 99.00           C  
ATOM   1666  N   VAL O 210       8.916   2.959  24.763  1.00 99.00           N  
ATOM   1667  CA  VAL O 210       8.743   4.387  25.024  1.00 99.00           C  
ATOM   1668  C   VAL O 210       7.817   4.652  26.197  1.00 99.00           C  
ATOM   1669  O   VAL O 210       6.970   3.828  26.547  1.00 99.00           O  
ATOM   1670  CB  VAL O 210       8.219   5.152  23.783  1.00 99.00           C  
ATOM   1671  CG1 VAL O 210       9.190   5.015  22.612  1.00 98.92           C  
ATOM   1672  CG2 VAL O 210       6.821   4.676  23.401  1.00 98.90           C  
ATOM   1673  N   MET O 211       7.978   5.833  26.795  1.00 99.00           N  
ATOM   1674  CA  MET O 211       7.119   6.285  27.882  1.00 99.00           C  
ATOM   1675  C   MET O 211       6.753   7.736  27.618  1.00 99.00           C  
ATOM   1676  O   MET O 211       7.565   8.502  27.098  1.00 98.99           O  
ATOM   1677  CB  MET O 211       7.833   6.147  29.235  1.00 99.00           C  
ATOM   1678  CG  MET O 211       8.268   4.717  29.530  1.00 98.98           C  
ATOM   1679  SD  MET O 211       9.111   4.513  31.115  1.00 98.98           S  
ATOM   1680  CE  MET O 211       7.706   4.353  32.219  1.00 98.75           C  
ATOM   1681  N   LYS O 212       5.532   8.121  27.958  1.00 98.99           N  
ATOM   1682  CA  LYS O 212       5.114   9.511  27.779  1.00 98.99           C  
ATOM   1683  C   LYS O 212       5.270  10.250  29.101  1.00 98.99           C  
ATOM   1684  O   LYS O 212       4.596   9.932  30.081  1.00 98.97           O  
ATOM   1685  CB  LYS O 212       3.666   9.601  27.290  1.00 98.99           C  
ATOM   1686  CG  LYS O 212       3.214  11.037  27.039  1.00 98.93           C  
ATOM   1687  CD  LYS O 212       1.871  11.113  26.336  1.00 98.87           C  
ATOM   1688  CE  LYS O 212       1.450  12.566  26.135  1.00 98.78           C  
ATOM   1689  NZ  LYS O 212       0.276  12.695  25.232  1.00 98.76           N  
ATOM   1690  N   SER O 213       6.155  11.233  29.129  1.00 98.97           N  
ATOM   1691  CA  SER O 213       6.400  11.983  30.356  1.00 98.97           C  
ATOM   1692  C   SER O 213       5.142  12.727  30.804  1.00 98.96           C  
ATOM   1693  O   SER O 213       4.555  13.471  30.022  1.00 98.92           O  
ATOM   1694  CB  SER O 213       7.522  13.000  30.157  1.00 98.95           C  
ATOM   1695  OG  SER O 213       7.586  13.891  31.262  1.00 98.83           O  
ATOM   1696  N   PRO O 214       4.738  12.538  32.063  1.00 98.95           N  
ATOM   1697  CA  PRO O 214       3.587  13.290  32.570  1.00 98.93           C  
ATOM   1698  C   PRO O 214       3.961  14.727  32.915  1.00 98.92           C  
ATOM   1699  O   PRO O 214       3.086  15.525  33.244  1.00 98.85           O  
ATOM   1700  CB  PRO O 214       3.184  12.504  33.824  1.00 98.89           C  
ATOM   1701  CG  PRO O 214       4.484  11.938  34.321  1.00 98.81           C  
ATOM   1702  CD  PRO O 214       5.283  11.607  33.074  1.00 98.94           C  
ATOM   1703  N   PHE O 215       5.247  15.048  32.842  1.00 98.83           N  
ATOM   1704  CA  PHE O 215       5.735  16.376  33.186  1.00 98.82           C  
ATOM   1705  C   PHE O 215       5.671  17.344  32.010  1.00 98.81           C  
ATOM   1706  O   PHE O 215       5.261  18.494  32.172  1.00 98.70           O  
ATOM   1707  CB  PHE O 215       7.169  16.284  33.719  1.00 98.80           C  
ATOM   1708  CG  PHE O 215       7.306  15.362  34.896  1.00 98.75           C  
ATOM   1709  CD1 PHE O 215       6.901  15.775  36.157  1.00 98.51           C  
ATOM   1710  CD2 PHE O 215       7.817  14.085  34.745  1.00 98.51           C  
ATOM   1711  CE1 PHE O 215       7.010  14.926  37.249  1.00 98.27           C  
ATOM   1712  CE2 PHE O 215       7.928  13.229  35.828  1.00 98.30           C  
ATOM   1713  CZ  PHE O 215       7.526  13.652  37.081  1.00 98.32           C  
ATOM   1714  N   ASN O 216       6.076  16.879  30.822  1.00 98.88           N  
ATOM   1715  CA  ASN O 216       6.063  17.745  29.646  1.00 98.90           C  
ATOM   1716  C   ASN O 216       5.297  17.164  28.458  1.00 98.91           C  
ATOM   1717  O   ASN O 216       5.311  17.743  27.371  1.00 98.88           O  
ATOM   1718  CB  ASN O 216       7.489  18.125  29.228  1.00 98.89           C  
ATOM   1719  CG  ASN O 216       8.302  16.938  28.750  1.00 98.88           C  
ATOM   1720  OD1 ASN O 216       7.782  15.830  28.599  1.00 97.46           O  
ATOM   1721  ND2 ASN O 216       9.586  17.170  28.502  1.00 96.87           N  
ATOM   1722  N   ASN O 217       4.646  16.020  28.652  1.00 98.91           N  
ATOM   1723  CA  ASN O 217       3.812  15.382  27.632  1.00 98.91           C  
ATOM   1724  C   ASN O 217       4.557  14.971  26.364  1.00 98.95           C  
ATOM   1725  O   ASN O 217       3.953  14.865  25.296  1.00 98.91           O  
ATOM   1726  CB  ASN O 217       2.606  16.260  27.292  1.00 98.66           C  
ATOM   1727  CG  ASN O 217       1.489  16.121  28.308  0.99 91.55           C  
ATOM   1728  OD1 ASN O 217       1.733  15.909  29.495  0.99 80.08           O  
ATOM   1729  ND2 ASN O 217       0.253  16.220  27.839  0.99 76.22           N  
ATOM   1730  N   ARG O 218       5.857  14.713  26.480  1.00 98.98           N  
ATOM   1731  CA  ARG O 218       6.652  14.222  25.362  1.00 98.99           C  
ATOM   1732  C   ARG O 218       6.948  12.738  25.522  1.00 98.99           C  
ATOM   1733  O   ARG O 218       7.073  12.239  26.643  1.00 98.99           O  
ATOM   1734  CB  ARG O 218       7.980  14.976  25.249  1.00 98.98           C  
ATOM   1735  CG  ARG O 218       7.847  16.437  24.876  1.00 98.91           C  
ATOM   1736  CD  ARG O 218       9.228  17.073  24.807  1.00 98.88           C  
ATOM   1737  NE  ARG O 218       9.146  18.519  24.647  1.00 98.83           N  
ATOM   1738  CZ  ARG O 218       9.471  19.189  23.545  1.00 98.83           C  
ATOM   1739  NH1 ARG O 218       9.908  18.542  22.467  1.00 98.51           N  
ATOM   1740  NH2 ARG O 218       9.358  20.507  23.519  1.00 98.56           N  
ATOM   1741  N   TRP O 219       7.100  12.057  24.387  1.00 98.98           N  
ATOM   1742  CA  TRP O 219       7.456  10.647  24.383  1.00 98.99           C  
ATOM   1743  C   TRP O 219       8.968  10.484  24.418  1.00 98.98           C  
ATOM   1744  O   TRP O 219       9.689  11.100  23.628  1.00 98.97           O  
ATOM   1745  CB  TRP O 219       6.882   9.949  23.153  1.00 98.99           C  
ATOM   1746  CG  TRP O 219       5.391   9.826  23.189  1.00 99.00           C  
ATOM   1747  CD1 TRP O 219       4.479  10.729  22.723  1.00 98.99           C  
ATOM   1748  CD2 TRP O 219       4.639   8.737  23.739  1.00 99.00           C  
ATOM   1749  NE1 TRP O 219       3.199  10.264  22.945  1.00 98.99           N  
ATOM   1750  CE2 TRP O 219       3.266   9.049  23.561  1.00 98.99           C  
ATOM   1751  CE3 TRP O 219       4.987   7.533  24.356  1.00 98.99           C  
ATOM   1752  CZ2 TRP O 219       2.247   8.185  23.988  1.00 98.99           C  
ATOM   1753  CZ3 TRP O 219       3.973   6.674  24.779  1.00 98.99           C  
ATOM   1754  CH2 TRP O 219       2.627   7.007  24.588  1.00 98.99           C  
ATOM   1755  N   TYR O 220       9.436   9.633  25.328  1.00 98.99           N  
ATOM   1756  CA  TYR O 220      10.854   9.342  25.501  1.00 98.99           C  
ATOM   1757  C   TYR O 220      11.123   7.866  25.259  1.00 98.99           C  
ATOM   1758  O   TYR O 220      10.348   7.010  25.689  1.00 98.99           O  
ATOM   1759  CB  TYR O 220      11.314   9.695  26.919  1.00 98.98           C  
ATOM   1760  CG  TYR O 220      11.417  11.176  27.184  1.00 98.98           C  
ATOM   1761  CD1 TYR O 220      10.309  11.903  27.590  1.00 98.96           C  
ATOM   1762  CD2 TYR O 220      12.622  11.839  27.021  1.00 98.96           C  
ATOM   1763  CE1 TYR O 220      10.402  13.268  27.830  1.00 98.93           C  
ATOM   1764  CE2 TYR O 220      12.729  13.204  27.257  1.00 98.93           C  
ATOM   1765  CZ  TYR O 220      11.616  13.911  27.661  1.00 98.94           C  
ATOM   1766  OH  TYR O 220      11.716  15.261  27.894  1.00 98.88           O  
ATOM   1767  N   GLN O 221      12.233   7.567  24.591  1.00 98.97           N  
ATOM   1768  CA  GLN O 221      12.629   6.172  24.404  1.00 98.98           C  
ATOM   1769  C   GLN O 221      13.509   5.720  25.556  1.00 98.98           C  
ATOM   1770  O   GLN O 221      14.675   6.110  25.659  1.00 98.98           O  
ATOM   1771  CB  GLN O 221      13.354   5.953  23.085  1.00 98.99           C  
ATOM   1772  CG  GLN O 221      13.707   4.480  22.914  1.00 98.97           C  
ATOM   1773  CD  GLN O 221      14.234   4.141  21.537  1.00 98.98           C  
ATOM   1774  OE1 GLN O 221      14.234   4.977  20.626  1.00 96.72           O  
ATOM   1775  NE2 GLN O 221      14.678   2.897  21.371  1.00 96.10           N  
ATOM   1776  N   MET O 222      12.953   4.894  26.417  1.00 99.00           N  
ATOM   1777  CA  MET O 222      13.670   4.414  27.590  1.00 99.00           C  
ATOM   1778  C   MET O 222      14.409   3.113  27.318  1.00 99.00           C  
ATOM   1779  O   MET O 222      15.413   2.820  27.974  1.00 98.99           O  
ATOM   1780  CB  MET O 222      12.698   4.209  28.758  1.00 98.99           C  
ATOM   1781  CG  MET O 222      11.757   5.385  29.006  1.00 98.83           C  
ATOM   1782  SD  MET O 222      12.619   6.965  29.209  1.00 98.86           S  
ATOM   1783  CE  MET O 222      13.560   6.625  30.688  1.00 97.62           C  
ATOM   1784  N   GLY O 223      13.927   2.329  26.376  1.00 99.00           N  
ATOM   1785  CA  GLY O 223      14.507   1.021  26.115  1.00 99.00           C  
ATOM   1786  C   GLY O 223      14.554   0.655  24.646  1.00 99.00           C  
ATOM   1787  O   GLY O 223      13.905   1.279  23.809  1.00 99.00           O  
ATOM   1788  N   ILE O 224      15.346  -0.379  24.356  1.00 99.00           N  
ATOM   1789  CA  ILE O 224      15.427  -0.982  23.030  1.00 99.00           C  
ATOM   1790  C   ILE O 224      15.096  -2.458  23.206  1.00 99.00           C  
ATOM   1791  O   ILE O 224      15.659  -3.116  24.089  1.00 99.00           O  
ATOM   1792  CB  ILE O 224      16.841  -0.850  22.427  1.00 99.00           C  
ATOM   1793  CG1 ILE O 224      17.265   0.620  22.324  1.00 98.99           C  
ATOM   1794  CG2 ILE O 224      16.911  -1.540  21.063  1.00 98.98           C  
ATOM   1795  CD1 ILE O 224      18.755   0.793  22.017  1.00 98.96           C  
ATOM   1796  N   VAL O 225      14.184  -2.982  22.391  1.00 99.00           N  
ATOM   1797  CA  VAL O 225      13.842  -4.406  22.454  1.00 99.00           C  
ATOM   1798  C   VAL O 225      15.117  -5.222  22.257  1.00 99.00           C  
ATOM   1799  O   VAL O 225      15.765  -5.135  21.205  1.00 99.00           O  
ATOM   1800  CB  VAL O 225      12.805  -4.782  21.373  1.00 99.00           C  
ATOM   1801  CG1 VAL O 225      12.493  -6.280  21.433  1.00 98.90           C  
ATOM   1802  CG2 VAL O 225      11.525  -3.960  21.541  1.00 98.91           C  
ATOM   1803  N   SER O 226      15.490  -6.026  23.269  1.00 99.00           N  
ATOM   1804  CA  SER O 226      16.786  -6.698  23.244  1.00 99.00           C  
ATOM   1805  C   SER O 226      16.691  -8.220  23.216  1.00 99.00           C  
ATOM   1806  O   SER O 226      17.126  -8.845  22.251  1.00 98.97           O  
ATOM   1807  CB  SER O 226      17.647  -6.237  24.425  1.00 98.99           C  
ATOM   1808  OG  SER O 226      18.942  -6.816  24.369  1.00 98.93           O  
ATOM   1809  N   TRP O 227      16.140  -8.840  24.264  1.00 99.00           N  
ATOM   1810  CA  TRP O 227      16.066 -10.294  24.276  1.00 99.00           C  
ATOM   1811  C   TRP O 227      14.970 -10.815  25.191  1.00 99.00           C  
ATOM   1812  O   TRP O 227      14.458 -10.106  26.052  1.00 98.99           O  
ATOM   1813  CB  TRP O 227      17.416 -10.922  24.669  1.00 98.98           C  
ATOM   1814  CG  TRP O 227      17.893 -10.598  26.060  1.00 98.94           C  
ATOM   1815  CD1 TRP O 227      18.612  -9.503  26.447  1.00 98.81           C  
ATOM   1816  CD2 TRP O 227      17.707 -11.392  27.242  1.00 98.96           C  
ATOM   1817  NE1 TRP O 227      18.885  -9.566  27.797  1.00 98.81           N  
ATOM   1818  CE2 TRP O 227      18.344 -10.714  28.304  1.00 98.91           C  
ATOM   1819  CE3 TRP O 227      17.072 -12.611  27.504  1.00 98.68           C  
ATOM   1820  CZ2 TRP O 227      18.354 -11.214  29.612  1.00 98.79           C  
ATOM   1821  CZ3 TRP O 227      17.085 -13.110  28.802  1.00 98.60           C  
ATOM   1822  CH2 TRP O 227      17.721 -12.414  29.835  1.00 98.63           C  
ATOM   1823  N   GLY O 228      14.628 -12.071  24.985  1.00 98.99           N  
ATOM   1824  CA  GLY O 228      13.653 -12.751  25.808  1.00 98.98           C  
ATOM   1825  C   GLY O 228      13.753 -14.232  25.532  1.00 98.98           C  
ATOM   1826  O   GLY O 228      14.249 -14.641  24.482  1.00 98.91           O  
ATOM   1827  N   GLU O 229      13.296 -15.042  26.490  1.00 98.99           N  
ATOM   1828  CA  GLU O 229      13.304 -16.486  26.315  1.00 98.99           C  
ATOM   1829  C   GLU O 229      11.917 -16.898  25.844  1.00 98.99           C  
ATOM   1830  O   GLU O 229      10.972 -16.956  26.634  1.00 98.97           O  
ATOM   1831  CB  GLU O 229      13.714 -17.162  27.623  1.00 98.98           C  
ATOM   1832  CG  GLU O 229      15.140 -16.787  28.026  1.00 98.79           C  
ATOM   1833  CD  GLU O 229      15.495 -17.177  29.443  1.00 98.76           C  
ATOM   1834  OE1 GLU O 229      14.949 -16.560  30.381  1.00 97.97           O  
ATOM   1835  OE2 GLU O 229      16.330 -18.086  29.620  1.00 98.00           O  
ATOM   1836  N   GLY O 230      11.815 -17.147  24.556  1.00 98.99           N  
ATOM   1837  CA  GLY O 230      10.514 -17.328  23.941  1.00 98.98           C  
ATOM   1838  C   GLY O 230       9.807 -15.989  23.846  1.00 98.99           C  
ATOM   1839  O   GLY O 230      10.444 -14.936  23.907  1.00 98.94           O  
ATOM   1840  N   CYS O 231       8.487 -16.019  23.709  1.00 98.99           N  
ATOM   1841  CA  CYS O 231       7.684 -14.804  23.658  1.00 98.99           C  
ATOM   1842  C   CYS O 231       6.422 -15.004  24.482  1.00 98.99           C  
ATOM   1843  O   CYS O 231       5.696 -15.973  24.277  1.00 98.98           O  
ATOM   1844  CB  CYS O 231       7.282 -14.454  22.223  1.00 98.98           C  
ATOM   1845  SG  CYS O 231       8.629 -14.469  21.010  1.00 98.93           S  
ATOM   1846  N   ASP O 232       6.169 -14.089  25.411  1.00 98.99           N  
ATOM   1847  CA  ASP O 232       4.943 -14.095  26.210  1.00 98.99           C  
ATOM   1848  C   ASP O 232       4.758 -15.373  27.027  1.00 98.99           C  
ATOM   1849  O   ASP O 232       3.639 -15.839  27.235  1.00 98.97           O  
ATOM   1850  CB  ASP O 232       3.718 -13.854  25.323  1.00 98.98           C  
ATOM   1851  CG  ASP O 232       2.493 -13.464  26.125  1.00 98.96           C  
ATOM   1852  OD1 ASP O 232       2.629 -12.652  27.066  1.00 98.75           O  
ATOM   1853  OD2 ASP O 232       1.394 -13.970  25.824  1.00 98.76           O  
ATOM   1854  N   ARG O 233       5.858 -15.944  27.507  1.00 98.99           N  
ATOM   1855  CA  ARG O 233       5.772 -17.116  28.366  1.00 98.99           C  
ATOM   1856  C   ARG O 233       5.470 -16.691  29.802  1.00 98.99           C  
ATOM   1857  O   ARG O 233       6.014 -15.701  30.295  1.00 98.99           O  
ATOM   1858  CB  ARG O 233       7.074 -17.912  28.345  1.00 98.99           C  
ATOM   1859  CG  ARG O 233       7.419 -18.559  27.013  1.00 98.89           C  
ATOM   1860  CD  ARG O 233       8.617 -19.477  27.189  1.00 98.77           C  
ATOM   1861  NE  ARG O 233       9.141 -19.959  25.915  1.00 98.58           N  
ATOM   1862  CZ  ARG O 233      10.295 -20.604  25.769  1.00 98.44           C  
ATOM   1863  NH1 ARG O 233      11.049 -20.853  26.829  1.00 97.83           N  
ATOM   1864  NH2 ARG O 233      10.693 -20.992  24.567  1.00 97.91           N  
ATOM   1865  N   ASP O 234       4.629 -17.459  30.485  1.00 98.98           N  
ATOM   1866  CA  ASP O 234       4.352 -17.192  31.892  1.00 98.99           C  
ATOM   1867  C   ASP O 234       5.637 -17.288  32.703  1.00 98.99           C  
ATOM   1868  O   ASP O 234       6.411 -18.240  32.554  1.00 98.98           O  
ATOM   1869  CB  ASP O 234       3.327 -18.184  32.447  1.00 98.97           C  
ATOM   1870  CG  ASP O 234       1.920 -17.925  31.945  1.00 98.80           C  
ATOM   1871  OD1 ASP O 234       1.653 -16.816  31.437  1.00 98.38           O  
ATOM   1872  OD2 ASP O 234       1.077 -18.832  32.066  1.00 98.14           O  
ATOM   1873  N   GLY O 235       5.877 -16.299  33.566  1.00 98.99           N  
ATOM   1874  CA  GLY O 235       7.055 -16.294  34.416  1.00 98.99           C  
ATOM   1875  C   GLY O 235       8.326 -15.832  33.735  1.00 99.00           C  
ATOM   1876  O   GLY O 235       9.394 -15.824  34.352  1.00 98.98           O  
ATOM   1877  N   LYS O 236       8.227 -15.459  32.469  1.00 99.00           N  
ATOM   1878  CA  LYS O 236       9.345 -14.887  31.726  1.00 99.00           C  
ATOM   1879  C   LYS O 236       9.031 -13.430  31.404  1.00 99.00           C  
ATOM   1880  O   LYS O 236       7.866 -13.021  31.405  1.00 98.99           O  
ATOM   1881  CB  LYS O 236       9.598 -15.671  30.435  1.00 98.99           C  
ATOM   1882  CG  LYS O 236      10.036 -17.117  30.646  1.00 98.80           C  
ATOM   1883  CD  LYS O 236      11.431 -17.202  31.269  1.00 98.62           C  
ATOM   1884  CE  LYS O 236      11.943 -18.636  31.313  1.00 98.31           C  
ATOM   1885  NZ  LYS O 236      13.315 -18.716  31.886  1.00 97.96           N  
ATOM   1886  N   TYR O 237      10.063 -12.646  31.128  1.00 99.00           N  
ATOM   1887  CA  TYR O 237       9.904 -11.220  30.855  1.00 99.00           C  
ATOM   1888  C   TYR O 237      10.750 -10.804  29.665  1.00 99.00           C  
ATOM   1889  O   TYR O 237      11.744 -11.457  29.333  1.00 98.99           O  
ATOM   1890  CB  TYR O 237      10.283 -10.399  32.104  1.00 99.00           C  
ATOM   1891  CG  TYR O 237       9.418 -10.778  33.276  1.00 99.00           C  
ATOM   1892  CD1 TYR O 237       8.174 -10.187  33.452  1.00 98.99           C  
ATOM   1893  CD2 TYR O 237       9.810 -11.772  34.161  1.00 98.99           C  
ATOM   1894  CE1 TYR O 237       7.345 -10.568  34.497  1.00 98.99           C  
ATOM   1895  CE2 TYR O 237       8.986 -12.163  35.211  1.00 98.99           C  
ATOM   1896  CZ  TYR O 237       7.758 -11.555  35.368  1.00 98.99           C  
ATOM   1897  OH  TYR O 237       6.934 -11.934  36.403  1.00 98.98           O  
ATOM   1898  N   GLY O 238      10.337  -9.724  29.018  1.00 99.00           N  
ATOM   1899  CA  GLY O 238      11.135  -9.157  27.947  1.00 99.00           C  
ATOM   1900  C   GLY O 238      12.222  -8.279  28.534  1.00 99.00           C  
ATOM   1901  O   GLY O 238      11.982  -7.562  29.509  1.00 99.00           O  
ATOM   1902  N   PHE O 239      13.412  -8.321  27.944  1.00 99.00           N  
ATOM   1903  CA  PHE O 239      14.526  -7.507  28.403  1.00 99.00           C  
ATOM   1904  C   PHE O 239      14.861  -6.433  27.376  1.00 99.00           C  
ATOM   1905  O   PHE O 239      14.855  -6.669  26.161  1.00 99.00           O  
ATOM   1906  CB  PHE O 239      15.741  -8.380  28.722  1.00 99.00           C  
ATOM   1907  CG  PHE O 239      15.589  -9.132  30.015  1.00 99.00           C  
ATOM   1908  CD1 PHE O 239      14.826 -10.291  30.074  1.00 98.99           C  
ATOM   1909  CD2 PHE O 239      16.165  -8.654  31.178  1.00 98.99           C  
ATOM   1910  CE1 PHE O 239      14.653 -10.967  31.277  1.00 98.98           C  
ATOM   1911  CE2 PHE O 239      16.000  -9.325  32.383  1.00 98.99           C  
ATOM   1912  CZ  PHE O 239      15.245 -10.483  32.428  1.00 98.99           C  
ATOM   1913  N   TYR O 240      15.157  -5.247  27.896  1.00 99.00           N  
ATOM   1914  CA  TYR O 240      15.326  -4.039  27.101  1.00 99.00           C  
ATOM   1915  C   TYR O 240      16.629  -3.350  27.457  1.00 99.00           C  
ATOM   1916  O   TYR O 240      16.995  -3.252  28.631  1.00 99.00           O  
ATOM   1917  CB  TYR O 240      14.145  -3.083  27.347  1.00 99.00           C  
ATOM   1918  CG  TYR O 240      12.817  -3.700  26.971  1.00 99.00           C  
ATOM   1919  CD1 TYR O 240      12.150  -4.547  27.850  1.00 98.99           C  
ATOM   1920  CD2 TYR O 240      12.263  -3.473  25.723  1.00 99.00           C  
ATOM   1921  CE1 TYR O 240      10.952  -5.153  27.490  1.00 98.99           C  
ATOM   1922  CE2 TYR O 240      11.065  -4.072  25.354  1.00 98.99           C  
ATOM   1923  CZ  TYR O 240      10.419  -4.915  26.240  1.00 99.00           C  
ATOM   1924  OH  TYR O 240       9.239  -5.520  25.870  1.00 98.99           O  
ATOM   1925  N   THR O 241      17.324  -2.858  26.436  1.00 99.00           N  
ATOM   1926  CA  THR O 241      18.536  -2.073  26.653  1.00 99.00           C  
ATOM   1927  C   THR O 241      18.170  -0.773  27.366  1.00 99.00           C  
ATOM   1928  O   THR O 241      17.228  -0.088  26.965  1.00 99.00           O  
ATOM   1929  CB  THR O 241      19.205  -1.735  25.318  1.00 99.00           C  
ATOM   1930  OG1 THR O 241      19.386  -2.935  24.556  1.00 98.81           O  
ATOM   1931  CG2 THR O 241      20.555  -1.057  25.541  1.00 98.78           C  
ATOM   1932  N   HIS O 242      18.919  -0.433  28.422  1.00 99.00           N  
ATOM   1933  CA  HIS O 242      18.685   0.771  29.222  1.00 99.00           C  
ATOM   1934  C   HIS O 242      19.308   1.965  28.498  1.00 99.00           C  
ATOM   1935  O   HIS O 242      20.515   2.214  28.603  1.00 98.98           O  
ATOM   1936  CB  HIS O 242      19.330   0.560  30.596  1.00 98.99           C  
ATOM   1937  CG  HIS O 242      18.889   1.513  31.663  1.00 98.95           C  
ATOM   1938  ND1 HIS O 242      18.903   2.881  31.515  1.00 95.35           N  
ATOM   1939  CD2 HIS O 242      18.474   1.278  32.935  1.00 95.40           C  
ATOM   1940  CE1 HIS O 242      18.503   3.454  32.639  1.00 95.94           C  
ATOM   1941  NE2 HIS O 242      18.239   2.503  33.523  1.00 96.88           N  
ATOM   1942  N   VAL O 243      18.490   2.703  27.753  1.00 98.99           N  
ATOM   1943  CA  VAL O 243      19.009   3.761  26.886  1.00 98.99           C  
ATOM   1944  C   VAL O 243      19.753   4.846  27.661  1.00 98.99           C  
ATOM   1945  O   VAL O 243      20.846   5.251  27.262  1.00 98.97           O  
ATOM   1946  CB  VAL O 243      17.884   4.374  26.026  1.00 98.99           C  
ATOM   1947  CG1 VAL O 243      18.379   5.626  25.289  1.00 98.94           C  
ATOM   1948  CG2 VAL O 243      17.382   3.332  25.027  1.00 98.95           C  
ATOM   1949  N   PHE O 244      19.192   5.316  28.779  1.00 98.99           N  
ATOM   1950  CA  PHE O 244      19.875   6.384  29.507  1.00 98.98           C  
ATOM   1951  C   PHE O 244      21.260   5.963  29.998  1.00 98.98           C  
ATOM   1952  O   PHE O 244      22.206   6.748  29.940  1.00 98.97           O  
ATOM   1953  CB  PHE O 244      19.057   6.919  30.683  1.00 98.97           C  
ATOM   1954  CG  PHE O 244      19.838   7.922  31.473  1.00 98.97           C  
ATOM   1955  CD1 PHE O 244      20.100   9.173  30.933  1.00 98.93           C  
ATOM   1956  CD2 PHE O 244      20.390   7.592  32.700  1.00 98.92           C  
ATOM   1957  CE1 PHE O 244      20.892  10.087  31.612  1.00 98.87           C  
ATOM   1958  CE2 PHE O 244      21.181   8.503  33.388  1.00 98.86           C  
ATOM   1959  CZ  PHE O 244      21.427   9.747  32.840  1.00 98.88           C  
ATOM   1960  N   ARG O 245      21.392   4.723  30.462  1.00 98.99           N  
ATOM   1961  CA  ARG O 245      22.685   4.237  30.955  1.00 98.99           C  
ATOM   1962  C   ARG O 245      23.762   4.283  29.878  1.00 98.99           C  
ATOM   1963  O   ARG O 245      24.947   4.379  30.193  1.00 98.96           O  
ATOM   1964  CB  ARG O 245      22.557   2.800  31.461  1.00 98.95           C  
ATOM   1965  CG  ARG O 245      21.868   2.646  32.813  1.00 95.66           C  
ATOM   1966  CD  ARG O 245      22.866   2.632  33.956  1.00 94.37           C  
ATOM   1967  NE  ARG O 245      23.933   1.643  33.735  1.00 94.08           N  
ATOM   1968  CZ  ARG O 245      24.970   1.458  34.549  1.00 93.88           C  
ATOM   1969  NH1 ARG O 245      25.094   2.191  35.649  0.99 87.98           N  
ATOM   1970  NH2 ARG O 245      25.886   0.543  34.262  0.99 89.48           N  
ATOM   1971  N   LEU O 246      23.359   4.211  28.618  1.00 98.99           N  
ATOM   1972  CA  LEU O 246      24.305   4.189  27.505  1.00 98.99           C  
ATOM   1973  C   LEU O 246      24.305   5.497  26.721  1.00 98.98           C  
ATOM   1974  O   LEU O 246      24.875   5.581  25.630  1.00 98.97           O  
ATOM   1975  CB  LEU O 246      23.984   3.005  26.583  1.00 98.99           C  
ATOM   1976  CG  LEU O 246      24.052   1.644  27.291  1.00 98.95           C  
ATOM   1977  CD1 LEU O 246      23.546   0.528  26.383  1.00 98.84           C  
ATOM   1978  CD2 LEU O 246      25.474   1.348  27.761  1.00 98.85           C  
ATOM   1979  N   LYS O 247      23.688   6.536  27.281  1.00 98.96           N  
ATOM   1980  CA  LYS O 247      23.523   7.784  26.539  1.00 98.94           C  
ATOM   1981  C   LYS O 247      24.838   8.533  26.322  1.00 98.95           C  
ATOM   1982  O   LYS O 247      24.985   9.243  25.324  1.00 98.92           O  
ATOM   1983  CB  LYS O 247      22.509   8.695  27.230  1.00 98.81           C  
ATOM   1984  CG  LYS O 247      22.060   9.856  26.355  1.00 97.76           C  
ATOM   1985  CD  LYS O 247      21.028  10.714  27.049  1.00 97.57           C  
ATOM   1986  CE  LYS O 247      20.630  11.895  26.177  1.00 96.52           C  
ATOM   1987  NZ  LYS O 247      19.724  12.824  26.903  1.00 95.97           N  
ATOM   1988  N   LYS O 248      25.800   8.381  27.237  1.00 98.94           N  
ATOM   1989  CA  LYS O 248      27.098   9.026  27.031  1.00 98.94           C  
ATOM   1990  C   LYS O 248      27.742   8.529  25.742  1.00 98.94           C  
ATOM   1991  O   LYS O 248      28.350   9.306  25.003  1.00 98.91           O  
ATOM   1992  CB  LYS O 248      28.027   8.793  28.223  1.00 98.89           C  
ATOM   1993  CG  LYS O 248      27.661   9.616  29.445  0.86 93.27           C  
ATOM   1994  CD  LYS O 248      28.675   9.432  30.566  0.77 90.88           C  
ATOM   1995  CE  LYS O 248      28.289  10.235  31.798  0.71 79.73           C  
ATOM   1996  NZ  LYS O 248      29.235  10.011  32.925  0.69 68.93           N  
ATOM   1997  N   TRP O 249      27.602   7.229  25.466  1.00 98.96           N  
ATOM   1998  CA  TRP O 249      28.113   6.688  24.210  1.00 98.97           C  
ATOM   1999  C   TRP O 249      27.337   7.245  23.015  1.00 98.96           C  
ATOM   2000  O   TRP O 249      27.934   7.627  22.007  1.00 98.95           O  
ATOM   2001  CB  TRP O 249      28.062   5.158  24.210  1.00 98.97           C  
ATOM   2002  CG  TRP O 249      28.442   4.581  22.876  1.00 98.98           C  
ATOM   2003  CD1 TRP O 249      29.703   4.422  22.371  1.00 98.97           C  
ATOM   2004  CD2 TRP O 249      27.543   4.128  21.856  1.00 98.98           C  
ATOM   2005  NE1 TRP O 249      29.643   3.890  21.107  1.00 98.96           N  
ATOM   2006  CE2 TRP O 249      28.331   3.698  20.765  1.00 98.97           C  
ATOM   2007  CE3 TRP O 249      26.146   4.041  21.758  1.00 98.98           C  
ATOM   2008  CZ2 TRP O 249      27.774   3.187  19.594  1.00 98.96           C  
ATOM   2009  CZ3 TRP O 249      25.590   3.534  20.590  1.00 98.97           C  
ATOM   2010  CH2 TRP O 249      26.401   3.115  19.529  1.00 98.96           C  
ATOM   2011  N   ILE O 250      26.015   7.308  23.134  1.00 98.93           N  
ATOM   2012  CA  ILE O 250      25.197   7.877  22.056  1.00 98.94           C  
ATOM   2013  C   ILE O 250      25.660   9.295  21.730  1.00 98.92           C  
ATOM   2014  O   ILE O 250      25.886   9.645  20.570  1.00 98.92           O  
ATOM   2015  CB  ILE O 250      23.702   7.889  22.430  1.00 98.95           C  
ATOM   2016  CG1 ILE O 250      23.172   6.455  22.573  1.00 98.90           C  
ATOM   2017  CG2 ILE O 250      22.895   8.668  21.392  1.00 98.87           C  
ATOM   2018  CD1 ILE O 250      21.727   6.385  23.070  1.00 98.80           C  
ATOM   2019  N   GLN O 251      25.810  10.119  22.769  1.00 98.88           N  
ATOM   2020  CA  GLN O 251      26.215  11.508  22.576  1.00 98.84           C  
ATOM   2021  C   GLN O 251      27.609  11.613  21.971  1.00 98.85           C  
ATOM   2022  O   GLN O 251      27.857  12.463  21.114  1.00 98.82           O  
ATOM   2023  CB  GLN O 251      26.162  12.266  23.903  1.00 98.72           C  
ATOM   2024  CG  GLN O 251      24.757  12.540  24.398  0.95 86.69           C  
ATOM   2025  CD  GLN O 251      24.754  13.294  25.706  0.92 82.54           C  
ATOM   2026  OE1 GLN O 251      25.010  12.727  26.768  0.91 69.98           O  
ATOM   2027  NE2 GLN O 251      24.470  14.584  25.641  0.92 70.00           N  
ATOM   2028  N   LYS O 252      28.516  10.754  22.429  1.00 98.89           N  
ATOM   2029  CA  LYS O 252      29.879  10.755  21.906  1.00 98.89           C  
ATOM   2030  C   LYS O 252      29.900  10.483  20.404  1.00 98.89           C  
ATOM   2031  O   LYS O 252      30.592  11.171  19.646  1.00 98.85           O  
ATOM   2032  CB  LYS O 252      30.722   9.714  22.645  1.00 98.86           C  
ATOM   2033  CG  LYS O 252      32.148   9.577  22.139  0.94 93.90           C  
ATOM   2034  CD  LYS O 252      32.885   8.484  22.902  0.91 92.70           C  
ATOM   2035  CE  LYS O 252      34.302   8.306  22.389  0.88 86.80           C  
ATOM   2036  NZ  LYS O 252      35.026   7.236  23.134  0.89 78.99           N  
ATOM   2037  N   VAL O 253      29.143   9.480  19.972  1.00 98.92           N  
ATOM   2038  CA  VAL O 253      29.096   9.128  18.553  1.00 98.94           C  
ATOM   2039  C   VAL O 253      28.515  10.270  17.724  1.00 98.92           C  
ATOM   2040  O   VAL O 253      29.086  10.674  16.709  1.00 98.89           O  
ATOM   2041  CB  VAL O 253      28.280   7.836  18.332  1.00 98.94           C  
ATOM   2042  CG1 VAL O 253      28.031   7.608  16.838  1.00 98.79           C  
ATOM   2043  CG2 VAL O 253      29.012   6.644  18.941  1.00 98.82           C  
ATOM   2044  N   ILE O 254      27.376  10.800  18.161  1.00 98.86           N  
ATOM   2045  CA  ILE O 254      26.712  11.857  17.400  1.00 98.85           C  
ATOM   2046  C   ILE O 254      27.559  13.128  17.362  1.00 98.82           C  
ATOM   2047  O   ILE O 254      27.660  13.788  16.327  1.00 98.78           O  
ATOM   2048  CB  ILE O 254      25.306  12.127  17.963  1.00 98.84           C  
ATOM   2049  CG1 ILE O 254      24.421  10.898  17.729  1.00 98.59           C  
ATOM   2050  CG2 ILE O 254      24.693  13.363  17.315  1.00 98.58           C  
ATOM   2051  CD1 ILE O 254      23.032  11.007  18.321  1.00 98.15           C  
ATOM   2052  N   ASP O 255      28.189  13.475  18.487  1.00 98.71           N  
ATOM   2053  CA  ASP O 255      29.047  14.657  18.536  1.00 98.67           C  
ATOM   2054  C   ASP O 255      30.264  14.507  17.630  1.00 98.70           C  
ATOM   2055  O   ASP O 255      30.669  15.459  16.960  1.00 98.56           O  
ATOM   2056  CB  ASP O 255      29.513  14.932  19.968  1.00 98.49           C  
ATOM   2057  CG  ASP O 255      28.396  15.437  20.860  1.00 97.12           C  
ATOM   2058  OD1 ASP O 255      27.322  15.796  20.329  1.00 96.71           O  
ATOM   2059  OD2 ASP O 255      28.594  15.481  22.089  1.00 96.31           O  
ATOM   2060  N   GLN O 256      30.862  13.322  17.624  1.00 98.81           N  
ATOM   2061  CA  GLN O 256      32.088  13.088  16.864  1.00 98.78           C  
ATOM   2062  C   GLN O 256      31.863  12.910  15.368  1.00 98.80           C  
ATOM   2063  O   GLN O 256      32.638  13.421  14.557  1.00 98.51           O  
ATOM   2064  CB  GLN O 256      32.820  11.862  17.414  1.00 98.48           C  
ATOM   2065  CG  GLN O 256      34.076  11.504  16.636  0.97 90.00           C  
ATOM   2066  CD  GLN O 256      34.863  10.375  17.265  0.96 88.49           C  
ATOM   2067  OE1 GLN O 256      35.798   9.850  16.656  0.95 82.12           O  
ATOM   2068  NE2 GLN O 256      34.501   9.990  18.485  0.95 77.42           N  
ATOM   2069  N   PHE O 257      30.815  12.207  15.004  0.99 98.56           N  
ATOM   2070  CA  PHE O 257      30.596  11.881  13.596  0.99 98.37           C  
ATOM   2071  C   PHE O 257      29.562  12.771  12.930  0.99 97.22           C  
ATOM   2072  O   PHE O 257      29.086  12.480  11.825  0.99 91.11           O  
ATOM   2073  CB  PHE O 257      30.271  10.398  13.459  0.99 98.36           C  
ATOM   2074  CG  PHE O 257      31.386   9.523  13.946  0.99 98.58           C  
ATOM   2075  CD1 PHE O 257      32.537   9.374  13.187  0.99 98.36           C  
ATOM   2076  CD2 PHE O 257      31.313   8.894  15.174  0.98 98.43           C  
ATOM   2077  CE1 PHE O 257      33.590   8.597  13.638  0.98 98.12           C  
ATOM   2078  CE2 PHE O 257      32.362   8.115  15.635  0.99 98.36           C  
ATOM   2079  CZ  PHE O 257      33.498   7.966  14.863  0.99 98.36           C  
ATOM   2080  N   GLY O 258      29.280  13.866  13.596  0.62 81.73           N  
ATOM   2081  CA  GLY O 258      28.529  14.942  12.996  0.62 81.86           C  
ATOM   2082  C   GLY O 258      27.053  14.745  12.803  0.63 80.50           C  
ATOM   2083  O   GLY O 258      26.500  13.656  12.924  0.63 66.75           O  
ATOM   2084  N   GLU O 259      26.443  15.849  12.500  0.20 75.35           N  
ATOM   2085  CA  GLU O 259      25.016  15.916  12.260  0.18 68.00           C  
ATOM   2086  C   GLU O 259      24.750  17.178  11.451  0.19 59.78           C  
ATOM   2087  O   GLU O 259      24.841  18.271  11.997  0.19 52.56           O  
ATOM   2088  CB  GLU O 259      24.254  15.936  13.583  0.21 60.25           C  
ATOM   2089  CG  GLU O 259      22.769  16.255  13.505  0.23 55.61           C  
ATOM   2090  CD  GLU O 259      21.911  15.047  13.173  0.23 55.64           C  
ATOM   2091  OE1 GLU O 259      20.732  15.279  12.819  0.22 49.11           O  
ATOM   2092  OE2 GLU O 259      22.373  13.899  13.278  0.23 59.36           O  
ATOM   2093  OXT GLU O 259      24.509  17.103  10.247  0.14 64.10           O  
TER    2094      GLU O 259                                                      
HETATM 2095  NA   NA V   1       5.788 -13.360  30.378  1.00 98.88          NA  
ENDMDL                                                                          
END                                                                             
