# Supplementary material for: Accurate structure prediction of biomolecular interactions with AlphaFold 3
Source: Nature. 2024 May 8;630(8016):493–500. doi: 10.1038/s41586-024-07487-w (PMC11168924; doi:10.1038/s41586-024-07487-w)
Supplement: Supplementary file 3 — AF3 predictions for the Posebusters benchmark and outputs of the Posebusters checks for those predictions. [file 41586_2024_7487_MOESM3_ESM.zip › 6YQV_8K2_pred_lig_pose.sdf]

6YQV_8K2_H_308
     RDKit          3D

 10 10  0  0  0  0  0  0  0  0999 V2000
   11.0110  -10.4914   24.1838 C   0  0  0  0  0  0  0  0  0  0  0  0
   12.0275   -7.9913   24.6759 Cl  0  0  0  0  0  0  0  0  0  0  0  0
   11.8824   -9.4947   23.8783 C   0  0  0  0  0  0  0  0  0  0  0  0
   11.1296  -11.5918   23.3685 C   0  0  0  0  0  0  0  0  0  0  0  0
   12.8901   -9.9118   22.5357 S   0  0  0  0  0  0  0  0  0  0  0  0
   12.1029  -11.4658   22.4238 C   0  0  0  0  0  0  0  0  0  0  0  0
   12.5259  -12.6311   21.2390 S   0  0  0  0  0  6  0  0  0  0  0  0
   13.8045  -12.2143   20.6956 O   0  0  0  0  0  0  0  0  0  0  0  0
   11.4820  -12.7368   20.2949 O   0  0  0  0  0  0  0  0  0  0  0  0
   12.7079  -14.0233   22.0142 N   0  0  0  0  0  0  0  0  0  0  0  0
  1  3  2  0
  2  3  1  0
  1  4  1  0
  3  5  1  0
  4  6  2  0
  5  6  1  0
  6  7  1  0
  7  8  2  0
  7  9  2  0
  7 10  1  0
M  END
