# Supplementary material for: Accurate structure prediction of biomolecular interactions with AlphaFold 3
Source: Nature. 2024 May 8;630(8016):493–500. doi: 10.1038/s41586-024-07487-w (PMC11168924; doi:10.1038/s41586-024-07487-w)
Supplement: Supplementary file 3 — AF3 predictions for the Posebusters benchmark and outputs of the Posebusters checks for those predictions. [file 41586_2024_7487_MOESM3_ESM.zip › 6YQW_82I_pred_context_pose.pdb]

TITLE     6YQW                                                                  
REVDAT   1   01-OCT-21         0                                                
REMARK   6                                                                      
REMARK   6 PDB GENERATED WITH DEEPMIND STRUCTURE CLASS VERSION 1.0.2.           
SEQRES   1 O  106  GLY ALA GLU ASN GLU SER THR PRO ILE GLN GLN LEU LEU          
SEQRES   2 O  106  GLU HIS PHE LEU ARG GLN LEU GLN ARG LYS ASP PRO HIS          
SEQRES   3 O  106  GLY PHE PHE ALA PHE PRO VAL THR ASP ALA ILE ALA PRO          
SEQRES   4 O  106  GLY TYR SER MET ILE ILE LYS HIS PRO MET ASP PHE GLY          
SEQRES   5 O  106  THR MET LYS ASP LYS ILE VAL ALA ASN GLU TYR LYS SER          
SEQRES   6 O  106  VAL THR GLU PHE LYS ALA ASP PHE LYS LEU MET CYS ASP          
SEQRES   7 O  106  ASN ALA MET THR TYR ASN ARG PRO ASP THR VAL TYR TYR          
SEQRES   8 O  106  LYS LEU ALA LYS LYS ILE LEU HIS ALA GLY PHE LYS MET          
SEQRES   9 O  106  MET SER                                                      
MODEL        1                                                                  
ATOM      1  N   GLY O   1      -2.918 -18.052  -6.544  0.00 65.07           N  
ATOM      2  CA  GLY O   1      -2.536 -18.335  -7.947  0.00 74.40           C  
ATOM      3  C   GLY O   1      -1.147 -17.833  -8.265  0.00 77.01           C  
ATOM      4  O   GLY O   1      -0.500 -17.174  -7.439  0.00 73.58           O  
ATOM      5  N   ALA O   2      -0.691 -18.145  -9.474  0.06 78.03           N  
ATOM      6  CA  ALA O   2       0.635 -17.728  -9.909  0.06 86.36           C  
ATOM      7  C   ALA O   2       0.735 -16.204  -9.957  0.06 88.29           C  
ATOM      8  O   ALA O   2      -0.190 -15.518 -10.405  0.06 81.19           O  
ATOM      9  CB  ALA O   2       0.947 -18.320 -11.280  0.05 81.20           C  
ATOM     10  N   GLU O   3       1.869 -15.665  -9.495  0.05 81.76           N  
ATOM     11  CA  GLU O   3       2.100 -14.226  -9.519  0.05 86.22           C  
ATOM     12  C   GLU O   3       2.310 -13.731 -10.943  0.05 83.82           C  
ATOM     13  O   GLU O   3       2.840 -14.444 -11.795  0.05 77.45           O  
ATOM     14  CB  GLU O   3       3.317 -13.854  -8.680  0.05 81.94           C  
ATOM     15  CG  GLU O   3       3.069 -13.851  -7.187  0.05 75.31           C  
ATOM     16  CD  GLU O   3       4.248 -13.330  -6.403  0.05 71.99           C  
ATOM     17  OE1 GLU O   3       5.358 -13.216  -6.977  0.06 65.51           O  
ATOM     18  OE2 GLU O   3       4.077 -13.031  -5.204  0.06 76.64           O  
ATOM     19  N   ASN O   4       1.893 -12.475 -11.187  0.13 77.47           N  
ATOM     20  CA  ASN O   4       2.118 -11.787 -12.448  0.13 85.92           C  
ATOM     21  C   ASN O   4       2.904 -10.517 -12.164  0.13 88.69           C  
ATOM     22  O   ASN O   4       2.953 -10.049 -11.023  0.13 82.73           O  
ATOM     23  CB  ASN O   4       0.776 -11.460 -13.122  0.12 77.60           C  
ATOM     24  CG  ASN O   4       0.884 -11.326 -14.630  0.13 70.10           C  
ATOM     25  OD1 ASN O   4       1.963 -11.089 -15.173  0.12 64.01           O  
ATOM     26  ND2 ASN O   4      -0.250 -11.479 -15.316  0.13 61.71           N  
ATOM     27  N   GLU O   5       3.511  -9.954 -13.201  0.24 83.82           N  
ATOM     28  CA  GLU O   5       4.269  -8.716 -13.055  0.22 90.76           C  
ATOM     29  C   GLU O   5       3.387  -7.610 -12.484  0.23 90.43           C  
ATOM     30  O   GLU O   5       3.813  -6.846 -11.610  0.23 83.52           O  
ATOM     31  CB  GLU O   5       4.851  -8.296 -14.409  0.24 85.41           C  
ATOM     32  CG  GLU O   5       5.620  -6.982 -14.399  0.19 75.13           C  
ATOM     33  CD  GLU O   5       6.944  -7.061 -13.663  0.18 70.15           C  
ATOM     34  OE1 GLU O   5       7.375  -8.174 -13.286  0.18 61.89           O  
ATOM     35  OE2 GLU O   5       7.569  -5.995 -13.471  0.18 71.60           O  
ATOM     36  N   SER O   6       2.151  -7.518 -12.987  0.99 89.81           N  
ATOM     37  CA  SER O   6       1.172  -6.545 -12.523  0.99 94.57           C  
ATOM     38  C   SER O   6      -0.216  -7.052 -12.877  0.99 96.71           C  
ATOM     39  O   SER O   6      -0.548  -7.179 -14.059  0.99 95.20           O  
ATOM     40  CB  SER O   6       1.419  -5.176 -13.161  0.99 86.98           C  
ATOM     41  OG  SER O   6       0.469  -4.228 -12.711  0.98 79.94           O  
ATOM     42  N   THR O   7      -1.014  -7.351 -11.871  1.00 97.89           N  
ATOM     43  CA  THR O   7      -2.372  -7.828 -12.111  1.00 98.33           C  
ATOM     44  C   THR O   7      -3.309  -6.664 -12.415  1.00 98.49           C  
ATOM     45  O   THR O   7      -3.005  -5.517 -12.084  1.00 98.35           O  
ATOM     46  CB  THR O   7      -2.909  -8.601 -10.906  1.00 98.01           C  
ATOM     47  OG1 THR O   7      -3.070  -7.694  -9.807  1.00 96.78           O  
ATOM     48  CG2 THR O   7      -1.971  -9.735 -10.506  1.00 96.36           C  
ATOM     49  N   PRO O   8      -4.471  -6.943 -13.025  1.00 98.08           N  
ATOM     50  CA  PRO O   8      -5.426  -5.864 -13.281  1.00 98.38           C  
ATOM     51  C   PRO O   8      -5.833  -5.103 -12.028  1.00 98.60           C  
ATOM     52  O   PRO O   8      -5.931  -3.873 -12.071  1.00 98.53           O  
ATOM     53  CB  PRO O   8      -6.614  -6.596 -13.913  1.00 98.09           C  
ATOM     54  CG  PRO O   8      -5.978  -7.757 -14.606  1.00 96.97           C  
ATOM     55  CD  PRO O   8      -4.855  -8.182 -13.695  1.00 98.00           C  
ATOM     56  N   ILE O   9      -6.058  -5.788 -10.911  1.00 98.63           N  
ATOM     57  CA  ILE O   9      -6.454  -5.061  -9.709  1.00 98.73           C  
ATOM     58  C   ILE O   9      -5.297  -4.210  -9.185  1.00 98.83           C  
ATOM     59  O   ILE O   9      -5.516  -3.089  -8.723  1.00 98.79           O  
ATOM     60  CB  ILE O   9      -7.045  -5.977  -8.616  1.00 98.50           C  
ATOM     61  CG1 ILE O   9      -7.625  -5.133  -7.475  1.00 94.33           C  
ATOM     62  CG2 ILE O   9      -6.019  -6.972  -8.086  1.00 94.08           C  
ATOM     63  CD1 ILE O   9      -8.422  -5.929  -6.455  1.00 89.61           C  
ATOM     64  N   GLN O  10      -4.060  -4.712  -9.280  1.00 98.84           N  
ATOM     65  CA  GLN O  10      -2.916  -3.894  -8.877  1.00 98.86           C  
ATOM     66  C   GLN O  10      -2.841  -2.616  -9.707  1.00 98.89           C  
ATOM     67  O   GLN O  10      -2.607  -1.532  -9.171  1.00 98.87           O  
ATOM     68  CB  GLN O  10      -1.611  -4.675  -9.006  1.00 98.76           C  
ATOM     69  CG  GLN O  10      -1.391  -5.679  -7.878  1.00 98.47           C  
ATOM     70  CD  GLN O  10      -0.192  -6.569  -8.138  1.00 98.49           C  
ATOM     71  OE1 GLN O  10      -0.084  -7.169  -9.210  1.00 96.74           O  
ATOM     72  NE2 GLN O  10       0.711  -6.656  -7.170  1.00 96.34           N  
ATOM     73  N   GLN O  11      -3.060  -2.738 -11.024  1.00 98.80           N  
ATOM     74  CA  GLN O  11      -3.019  -1.562 -11.892  1.00 98.82           C  
ATOM     75  C   GLN O  11      -4.111  -0.560 -11.531  1.00 98.90           C  
ATOM     76  O   GLN O  11      -3.868   0.651 -11.486  1.00 98.89           O  
ATOM     77  CB  GLN O  11      -3.153  -1.976 -13.357  1.00 98.64           C  
ATOM     78  CG  GLN O  11      -1.965  -2.770 -13.874  1.00 96.77           C  
ATOM     79  CD  GLN O  11      -2.111  -3.113 -15.339  1.00 95.42           C  
ATOM     80  OE1 GLN O  11      -2.457  -2.259 -16.152  1.00 90.80           O  
ATOM     81  NE2 GLN O  11      -1.859  -4.362 -15.686  1.00 87.56           N  
ATOM     82  N   LEU O  12      -5.316  -1.051 -11.271  1.00 98.85           N  
ATOM     83  CA  LEU O  12      -6.420  -0.175 -10.898  1.00 98.91           C  
ATOM     84  C   LEU O  12      -6.145   0.533  -9.578  1.00 98.95           C  
ATOM     85  O   LEU O  12      -6.340   1.745  -9.455  1.00 98.95           O  
ATOM     86  CB  LEU O  12      -7.719  -0.977 -10.808  1.00 98.89           C  
ATOM     87  CG  LEU O  12      -8.949  -0.189 -10.350  1.00 98.72           C  
ATOM     88  CD1 LEU O  12      -9.264   0.942 -11.322  1.00 98.47           C  
ATOM     89  CD2 LEU O  12     -10.145  -1.118 -10.200  1.00 98.39           C  
ATOM     90  N   LEU O  13      -5.684  -0.212  -8.584  1.00 98.97           N  
ATOM     91  CA  LEU O  13      -5.434   0.384  -7.276  1.00 98.99           C  
ATOM     92  C   LEU O  13      -4.266   1.363  -7.318  1.00 98.99           C  
ATOM     93  O   LEU O  13      -4.287   2.378  -6.620  1.00 98.99           O  
ATOM     94  CB  LEU O  13      -5.202  -0.699  -6.225  1.00 98.98           C  
ATOM     95  CG  LEU O  13      -6.391  -1.637  -5.980  1.00 98.97           C  
ATOM     96  CD1 LEU O  13      -6.072  -2.583  -4.828  1.00 98.93           C  
ATOM     97  CD2 LEU O  13      -7.683  -0.869  -5.711  1.00 98.92           C  
ATOM     98  N   GLU O  14      -3.252   1.080  -8.136  1.00 98.93           N  
ATOM     99  CA  GLU O  14      -2.160   2.041  -8.295  1.00 98.91           C  
ATOM    100  C   GLU O  14      -2.669   3.339  -8.917  1.00 98.95           C  
ATOM    101  O   GLU O  14      -2.243   4.430  -8.527  1.00 98.92           O  
ATOM    102  CB  GLU O  14      -1.020   1.431  -9.114  1.00 98.62           C  
ATOM    103  CG  GLU O  14      -0.211   0.431  -8.292  1.00 91.19           C  
ATOM    104  CD  GLU O  14       0.884  -0.272  -9.063  1.00 87.59           C  
ATOM    105  OE1 GLU O  14       0.990  -0.070 -10.292  1.00 82.40           O  
ATOM    106  OE2 GLU O  14       1.643  -1.035  -8.425  1.00 86.45           O  
ATOM    107  N   HIS O  15      -3.592   3.232  -9.876  1.00 98.95           N  
ATOM    108  CA  HIS O  15      -4.225   4.422 -10.443  1.00 98.96           C  
ATOM    109  C   HIS O  15      -4.986   5.195  -9.369  1.00 98.98           C  
ATOM    110  O   HIS O  15      -4.827   6.415  -9.234  1.00 98.97           O  
ATOM    111  CB  HIS O  15      -5.164   4.032 -11.589  1.00 98.93           C  
ATOM    112  CG  HIS O  15      -6.101   5.125 -12.001  1.00 98.02           C  
ATOM    113  ND1 HIS O  15      -5.701   6.208 -12.752  1.00 92.47           N  
ATOM    114  CD2 HIS O  15      -7.417   5.307 -11.750  1.00 92.76           C  
ATOM    115  CE1 HIS O  15      -6.736   7.009 -12.945  1.00 94.03           C  
ATOM    116  NE2 HIS O  15      -7.791   6.487 -12.347  1.00 95.35           N  
ATOM    117  N   PHE O  16      -5.810   4.500  -8.606  1.00 98.99           N  
ATOM    118  CA  PHE O  16      -6.549   5.155  -7.530  1.00 99.00           C  
ATOM    119  C   PHE O  16      -5.599   5.813  -6.534  1.00 99.00           C  
ATOM    120  O   PHE O  16      -5.818   6.959  -6.125  1.00 98.99           O  
ATOM    121  CB  PHE O  16      -7.444   4.153  -6.796  1.00 98.99           C  
ATOM    122  CG  PHE O  16      -8.687   3.733  -7.547  1.00 98.99           C  
ATOM    123  CD1 PHE O  16      -9.147   4.427  -8.657  1.00 98.94           C  
ATOM    124  CD2 PHE O  16      -9.422   2.645  -7.102  1.00 98.93           C  
ATOM    125  CE1 PHE O  16     -10.311   4.040  -9.311  1.00 98.88           C  
ATOM    126  CE2 PHE O  16     -10.588   2.252  -7.747  1.00 98.88           C  
ATOM    127  CZ  PHE O  16     -11.028   2.951  -8.851  1.00 98.90           C  
ATOM    128  N   LEU O  17      -4.547   5.098  -6.136  1.00 99.00           N  
ATOM    129  CA  LEU O  17      -3.619   5.647  -5.155  1.00 99.00           C  
ATOM    130  C   LEU O  17      -2.955   6.921  -5.672  1.00 99.00           C  
ATOM    131  O   LEU O  17      -2.821   7.897  -4.929  1.00 98.99           O  
ATOM    132  CB  LEU O  17      -2.567   4.609  -4.772  1.00 98.99           C  
ATOM    133  CG  LEU O  17      -1.607   5.041  -3.661  1.00 98.96           C  
ATOM    134  CD1 LEU O  17      -2.357   5.354  -2.374  1.00 98.91           C  
ATOM    135  CD2 LEU O  17      -0.560   3.964  -3.415  1.00 98.89           C  
ATOM    136  N   ARG O  18      -2.549   6.918  -6.945  1.00 98.99           N  
ATOM    137  CA  ARG O  18      -1.950   8.121  -7.523  1.00 98.99           C  
ATOM    138  C   ARG O  18      -2.918   9.296  -7.458  1.00 98.99           C  
ATOM    139  O   ARG O  18      -2.536  10.413  -7.095  1.00 98.98           O  
ATOM    140  CB  ARG O  18      -1.526   7.879  -8.976  1.00 98.94           C  
ATOM    141  CG  ARG O  18      -0.284   7.022  -9.126  1.00 93.40           C  
ATOM    142  CD  ARG O  18       0.270   7.058 -10.553  1.00 93.68           C  
ATOM    143  NE  ARG O  18      -0.676   6.527 -11.541  1.00 91.19           N  
ATOM    144  CZ  ARG O  18      -0.750   5.247 -11.908  1.00 87.41           C  
ATOM    145  NH1 ARG O  18       0.047   4.341 -11.356  1.00 84.16           N  
ATOM    146  NH2 ARG O  18      -1.630   4.871 -12.825  1.00 83.90           N  
ATOM    147  N   GLN O  19      -4.182   9.056  -7.804  1.00 98.99           N  
ATOM    148  CA  GLN O  19      -5.172  10.132  -7.779  1.00 98.99           C  
ATOM    149  C   GLN O  19      -5.426  10.628  -6.356  1.00 98.99           C  
ATOM    150  O   GLN O  19      -5.603  11.831  -6.132  1.00 98.98           O  
ATOM    151  CB  GLN O  19      -6.482   9.674  -8.431  1.00 98.97           C  
ATOM    152  CG  GLN O  19      -6.343   9.238  -9.886  1.00 97.90           C  
ATOM    153  CD  GLN O  19      -5.588  10.239 -10.737  1.00 96.48           C  
ATOM    154  OE1 GLN O  19      -5.924  11.423 -10.769  1.00 92.79           O  
ATOM    155  NE2 GLN O  19      -4.555   9.769 -11.428  1.00 90.61           N  
ATOM    156  N   LEU O  20      -5.446   9.706  -5.396  1.00 98.99           N  
ATOM    157  CA  LEU O  20      -5.631  10.097  -3.999  1.00 99.00           C  
ATOM    158  C   LEU O  20      -4.444  10.904  -3.482  1.00 99.00           C  
ATOM    159  O   LEU O  20      -4.627  11.923  -2.810  1.00 98.99           O  
ATOM    160  CB  LEU O  20      -5.844   8.860  -3.125  1.00 99.00           C  
ATOM    161  CG  LEU O  20      -7.128   8.074  -3.390  1.00 98.99           C  
ATOM    162  CD1 LEU O  20      -7.123   6.779  -2.585  1.00 98.98           C  
ATOM    163  CD2 LEU O  20      -8.365   8.905  -3.067  1.00 98.98           C  
ATOM    164  N   GLN O  21      -3.227  10.458  -3.795  1.00 98.99           N  
ATOM    165  CA  GLN O  21      -2.044  11.158  -3.294  1.00 98.99           C  
ATOM    166  C   GLN O  21      -1.903  12.557  -3.888  1.00 98.99           C  
ATOM    167  O   GLN O  21      -1.324  13.440  -3.252  1.00 98.96           O  
ATOM    168  CB  GLN O  21      -0.781  10.330  -3.534  1.00 98.98           C  
ATOM    169  CG  GLN O  21      -0.695   9.099  -2.643  1.00 98.70           C  
ATOM    170  CD  GLN O  21       0.732   8.707  -2.320  1.00 98.56           C  
ATOM    171  OE1 GLN O  21       1.269   7.747  -2.875  1.00 95.14           O  
ATOM    172  NE2 GLN O  21       1.357   9.462  -1.421  1.00 94.30           N  
ATOM    173  N   ARG O  22      -2.446  12.769  -5.095  1.00 98.99           N  
ATOM    174  CA  ARG O  22      -2.451  14.110  -5.677  1.00 98.99           C  
ATOM    175  C   ARG O  22      -3.247  15.093  -4.823  1.00 98.98           C  
ATOM    176  O   ARG O  22      -2.997  16.303  -4.869  1.00 98.93           O  
ATOM    177  CB  ARG O  22      -3.028  14.084  -7.099  1.00 98.93           C  
ATOM    178  CG  ARG O  22      -2.086  13.519  -8.152  1.00 96.26           C  
ATOM    179  CD  ARG O  22      -2.783  13.410  -9.504  1.00 95.97           C  
ATOM    180  NE  ARG O  22      -3.207  14.725  -9.989  1.00 94.71           N  
ATOM    181  CZ  ARG O  22      -4.031  14.916 -11.017  1.00 93.54           C  
ATOM    182  NH1 ARG O  22      -4.541  13.882 -11.668  1.00 90.58           N  
ATOM    183  NH2 ARG O  22      -4.349  16.150 -11.386  1.00 90.87           N  
ATOM    184  N   LYS O  23      -4.196  14.591  -4.049  1.00 98.99           N  
ATOM    185  CA  LYS O  23      -5.018  15.419  -3.174  1.00 98.99           C  
ATOM    186  C   LYS O  23      -4.296  15.781  -1.880  1.00 98.99           C  
ATOM    187  O   LYS O  23      -4.825  16.550  -1.071  1.00 98.96           O  
ATOM    188  CB  LYS O  23      -6.338  14.710  -2.858  1.00 98.97           C  
ATOM    189  CG  LYS O  23      -7.143  14.318  -4.094  1.00 98.70           C  
ATOM    190  CD  LYS O  23      -8.367  13.485  -3.721  1.00 98.17           C  
ATOM    191  CE  LYS O  23      -9.061  12.907  -4.949  1.00 96.85           C  
ATOM    192  NZ  LYS O  23      -9.619  13.969  -5.824  1.00 94.44           N  
ATOM    193  N   ASP O  24      -3.098  15.252  -1.683  1.00 98.99           N  
ATOM    194  CA  ASP O  24      -2.269  15.477  -0.504  1.00 98.99           C  
ATOM    195  C   ASP O  24      -0.885  15.960  -0.940  1.00 98.98           C  
ATOM    196  O   ASP O  24       0.109  15.253  -0.767  1.00 98.95           O  
ATOM    197  CB  ASP O  24      -2.166  14.178   0.306  1.00 98.98           C  
ATOM    198  CG  ASP O  24      -1.251  14.286   1.511  1.00 98.98           C  
ATOM    199  OD1 ASP O  24      -1.132  15.393   2.082  1.00 98.93           O  
ATOM    200  OD2 ASP O  24      -0.648  13.252   1.879  1.00 98.93           O  
ATOM    201  N   PRO O  25      -0.804  17.160  -1.525  1.00 98.95           N  
ATOM    202  CA  PRO O  25       0.463  17.598  -2.120  1.00 98.91           C  
ATOM    203  C   PRO O  25       1.604  17.759  -1.123  1.00 98.89           C  
ATOM    204  O   PRO O  25       2.768  17.643  -1.517  1.00 98.71           O  
ATOM    205  CB  PRO O  25       0.105  18.937  -2.783  1.00 98.77           C  
ATOM    206  CG  PRO O  25      -1.142  19.392  -2.108  1.00 98.30           C  
ATOM    207  CD  PRO O  25      -1.890  18.143  -1.751  1.00 98.87           C  
ATOM    208  N   HIS O  26       1.303  18.011   0.150  1.00 98.92           N  
ATOM    209  CA  HIS O  26       2.347  18.130   1.168  1.00 98.89           C  
ATOM    210  C   HIS O  26       2.835  16.780   1.675  1.00 98.89           C  
ATOM    211  O   HIS O  26       3.830  16.717   2.403  1.00 98.75           O  
ATOM    212  CB  HIS O  26       1.853  18.965   2.343  1.00 98.80           C  
ATOM    213  CG  HIS O  26       1.559  20.392   1.994  1.00 98.46           C  
ATOM    214  ND1 HIS O  26       2.540  21.277   1.610  1.00 94.54           N  
ATOM    215  CD2 HIS O  26       0.396  21.087   1.971  1.00 94.31           C  
ATOM    216  CE1 HIS O  26       1.988  22.453   1.365  1.00 94.61           C  
ATOM    217  NE2 HIS O  26       0.687  22.367   1.580  1.00 95.75           N  
ATOM    218  N   GLY O  27       2.140  15.718   1.306  1.00 98.96           N  
ATOM    219  CA  GLY O  27       2.527  14.393   1.762  1.00 98.96           C  
ATOM    220  C   GLY O  27       2.263  14.135   3.231  1.00 98.97           C  
ATOM    221  O   GLY O  27       2.960  13.324   3.851  1.00 98.93           O  
ATOM    222  N   PHE O  28       1.266  14.793   3.800  1.00 98.96           N  
ATOM    223  CA  PHE O  28       0.949  14.590   5.213  1.00 98.94           C  
ATOM    224  C   PHE O  28       0.527  13.157   5.511  1.00 98.95           C  
ATOM    225  O   PHE O  28       0.693  12.685   6.638  1.00 98.89           O  
ATOM    226  CB  PHE O  28      -0.164  15.540   5.660  1.00 98.84           C  
ATOM    227  CG  PHE O  28       0.203  17.000   5.626  1.00 98.70           C  
ATOM    228  CD1 PHE O  28       1.485  17.424   5.932  1.00 98.20           C  
ATOM    229  CD2 PHE O  28      -0.750  17.954   5.307  1.00 98.14           C  
ATOM    230  CE1 PHE O  28       1.811  18.776   5.915  1.00 97.62           C  
ATOM    231  CE2 PHE O  28      -0.433  19.307   5.291  1.00 97.67           C  
ATOM    232  CZ  PHE O  28       0.847  19.714   5.591  1.00 97.93           C  
ATOM    233  N   PHE O  29      -0.017  12.475   4.512  1.00 98.99           N  
ATOM    234  CA  PHE O  29      -0.466  11.090   4.668  1.00 98.99           C  
ATOM    235  C   PHE O  29       0.450  10.090   3.966  1.00 99.00           C  
ATOM    236  O   PHE O  29       0.090   8.921   3.812  1.00 98.99           O  
ATOM    237  CB  PHE O  29      -1.912  10.955   4.167  1.00 98.99           C  
ATOM    238  CG  PHE O  29      -2.884  11.785   4.954  1.00 98.98           C  
ATOM    239  CD1 PHE O  29      -3.254  11.401   6.233  1.00 98.95           C  
ATOM    240  CD2 PHE O  29      -3.407  12.958   4.435  1.00 98.94           C  
ATOM    241  CE1 PHE O  29      -4.135  12.169   6.980  1.00 98.91           C  
ATOM    242  CE2 PHE O  29      -4.289  13.734   5.174  1.00 98.89           C  
ATOM    243  CZ  PHE O  29      -4.654  13.335   6.448  1.00 98.89           C  
ATOM    244  N   ALA O  30       1.644  10.531   3.561  1.00 98.99           N  
ATOM    245  CA  ALA O  30       2.538   9.696   2.764  1.00 98.99           C  
ATOM    246  C   ALA O  30       3.174   8.553   3.545  1.00 98.99           C  
ATOM    247  O   ALA O  30       3.454   7.497   2.972  1.00 98.96           O  
ATOM    248  CB  ALA O  30       3.633  10.556   2.130  1.00 98.98           C  
ATOM    249  N   PHE O  31       3.410   8.767   4.842  1.00 98.97           N  
ATOM    250  CA  PHE O  31       4.144   7.813   5.675  1.00 98.95           C  
ATOM    251  C   PHE O  31       3.466   7.654   7.029  1.00 98.96           C  
ATOM    252  O   PHE O  31       2.683   8.520   7.435  1.00 98.89           O  
ATOM    253  CB  PHE O  31       5.588   8.285   5.875  1.00 98.84           C  
ATOM    254  CG  PHE O  31       6.338   8.469   4.594  1.00 97.53           C  
ATOM    255  CD1 PHE O  31       6.780   7.366   3.880  1.00 96.54           C  
ATOM    256  CD2 PHE O  31       6.591   9.735   4.091  1.00 96.39           C  
ATOM    257  CE1 PHE O  31       7.467   7.523   2.686  1.00 95.10           C  
ATOM    258  CE2 PHE O  31       7.277   9.904   2.897  1.00 95.42           C  
ATOM    259  CZ  PHE O  31       7.714   8.795   2.198  1.00 94.63           C  
ATOM    260  N   PRO O  32       3.778   6.571   7.748  1.00 98.97           N  
ATOM    261  CA  PRO O  32       3.178   6.386   9.071  1.00 98.96           C  
ATOM    262  C   PRO O  32       3.462   7.549  10.011  1.00 98.95           C  
ATOM    263  O   PRO O  32       4.579   8.077  10.046  1.00 98.88           O  
ATOM    264  CB  PRO O  32       3.834   5.102   9.593  1.00 98.91           C  
ATOM    265  CG  PRO O  32       4.241   4.360   8.360  1.00 98.68           C  
ATOM    266  CD  PRO O  32       4.628   5.420   7.369  1.00 98.95           C  
ATOM    267  N   VAL O  33       2.458   7.927  10.782  1.00 98.95           N  
ATOM    268  CA  VAL O  33       2.631   8.933  11.826  1.00 98.94           C  
ATOM    269  C   VAL O  33       3.425   8.301  12.963  1.00 98.92           C  
ATOM    270  O   VAL O  33       3.119   7.190  13.404  1.00 98.81           O  
ATOM    271  CB  VAL O  33       1.270   9.436  12.341  1.00 98.92           C  
ATOM    272  CG1 VAL O  33       1.464  10.481  13.439  1.00 98.83           C  
ATOM    273  CG2 VAL O  33       0.438  10.009  11.194  1.00 98.85           C  
ATOM    274  N   THR O  34       4.436   9.008  13.447  1.00 98.69           N  
ATOM    275  CA  THR O  34       5.263   8.514  14.543  1.00 98.56           C  
ATOM    276  C   THR O  34       4.893   9.203  15.850  1.00 98.65           C  
ATOM    277  O   THR O  34       4.388  10.326  15.855  1.00 98.59           O  
ATOM    278  CB  THR O  34       6.756   8.747  14.274  1.00 98.16           C  
ATOM    279  OG1 THR O  34       7.025  10.156  14.282  1.00 97.42           O  
ATOM    280  CG2 THR O  34       7.170   8.151  12.932  1.00 97.43           C  
ATOM    281  N   ASP O  35       5.186   8.527  16.970  1.00 98.75           N  
ATOM    282  CA  ASP O  35       4.953   9.139  18.274  1.00 98.78           C  
ATOM    283  C   ASP O  35       5.844  10.362  18.483  1.00 98.75           C  
ATOM    284  O   ASP O  35       5.482  11.274  19.229  1.00 98.51           O  
ATOM    285  CB  ASP O  35       5.181   8.127  19.403  1.00 98.68           C  
ATOM    286  CG  ASP O  35       4.037   7.143  19.570  1.00 98.44           C  
ATOM    287  OD1 ASP O  35       2.962   7.336  18.961  1.00 97.43           O  
ATOM    288  OD2 ASP O  35       4.209   6.165  20.322  1.00 97.13           O  
ATOM    289  N   ALA O  36       7.009  10.392  17.838  1.00 98.71           N  
ATOM    290  CA  ALA O  36       7.890  11.554  17.933  1.00 98.56           C  
ATOM    291  C   ALA O  36       7.241  12.789  17.319  1.00 98.45           C  
ATOM    292  O   ALA O  36       7.374  13.901  17.843  1.00 97.62           O  
ATOM    293  CB  ALA O  36       9.225  11.259  17.252  1.00 98.25           C  
ATOM    294  N   ILE O  37       6.542  12.591  16.206  1.00 98.43           N  
ATOM    295  CA  ILE O  37       5.839  13.687  15.538  1.00 98.12           C  
ATOM    296  C   ILE O  37       4.537  14.029  16.252  1.00 98.24           C  
ATOM    297  O   ILE O  37       4.158  15.200  16.356  1.00 97.69           O  
ATOM    298  CB  ILE O  37       5.562  13.326  14.064  1.00 96.75           C  
ATOM    299  CG1 ILE O  37       6.874  13.322  13.269  1.00 88.63           C  
ATOM    300  CG2 ILE O  37       4.551  14.281  13.433  1.00 88.02           C  
ATOM    301  CD1 ILE O  37       6.735  12.714  11.886  1.00 82.59           C  
ATOM    302  N   ALA O  38       3.855  13.004  16.747  1.00 98.60           N  
ATOM    303  CA  ALA O  38       2.537  13.151  17.355  1.00 98.70           C  
ATOM    304  C   ALA O  38       2.515  12.399  18.680  1.00 98.77           C  
ATOM    305  O   ALA O  38       2.234  11.200  18.716  1.00 98.67           O  
ATOM    306  CB  ALA O  38       1.458  12.615  16.414  1.00 98.56           C  
ATOM    307  N   PRO O  39       2.813  13.094  19.783  1.00 98.47           N  
ATOM    308  CA  PRO O  39       2.894  12.425  21.083  1.00 98.33           C  
ATOM    309  C   PRO O  39       1.648  11.612  21.415  1.00 98.47           C  
ATOM    310  O   PRO O  39       0.518  12.089  21.268  1.00 98.09           O  
ATOM    311  CB  PRO O  39       3.084  13.595  22.059  1.00 97.51           C  
ATOM    312  CG  PRO O  39       3.792  14.632  21.244  1.00 95.48           C  
ATOM    313  CD  PRO O  39       3.197  14.513  19.863  1.00 97.88           C  
ATOM    314  N   GLY O  40       1.875  10.372  21.856  1.00 98.34           N  
ATOM    315  CA  GLY O  40       0.796   9.490  22.242  1.00 98.38           C  
ATOM    316  C   GLY O  40       0.006   8.887  21.097  1.00 98.67           C  
ATOM    317  O   GLY O  40      -1.025   8.248  21.336  1.00 98.44           O  
ATOM    318  N   TYR O  41       0.478   9.066  19.856  1.00 98.84           N  
ATOM    319  CA  TYR O  41      -0.307   8.617  18.705  1.00 98.90           C  
ATOM    320  C   TYR O  41      -0.638   7.131  18.779  1.00 98.90           C  
ATOM    321  O   TYR O  41      -1.792   6.738  18.573  1.00 98.89           O  
ATOM    322  CB  TYR O  41       0.431   8.918  17.398  1.00 98.92           C  
ATOM    323  CG  TYR O  41      -0.443   8.746  16.172  1.00 98.96           C  
ATOM    324  CD1 TYR O  41      -1.283   9.768  15.754  1.00 98.95           C  
ATOM    325  CD2 TYR O  41      -0.442   7.563  15.449  1.00 98.95           C  
ATOM    326  CE1 TYR O  41      -2.098   9.623  14.638  1.00 98.94           C  
ATOM    327  CE2 TYR O  41      -1.253   7.403  14.331  1.00 98.93           C  
ATOM    328  CZ  TYR O  41      -2.079   8.437  13.933  1.00 98.96           C  
ATOM    329  OH  TYR O  41      -2.888   8.291  12.831  1.00 98.94           O  
ATOM    330  N   SER O  42       0.367   6.315  19.071  1.00 98.88           N  
ATOM    331  CA  SER O  42       0.161   4.867  19.067  1.00 98.83           C  
ATOM    332  C   SER O  42      -0.720   4.399  20.221  1.00 98.85           C  
ATOM    333  O   SER O  42      -1.281   3.299  20.165  1.00 98.67           O  
ATOM    334  CB  SER O  42       1.505   4.134  19.081  1.00 98.57           C  
ATOM    335  OG  SER O  42       2.203   4.364  20.289  1.00 95.65           O  
ATOM    336  N   MET O  43      -0.848   5.221  21.261  1.00 98.83           N  
ATOM    337  CA  MET O  43      -1.749   4.920  22.375  1.00 98.73           C  
ATOM    338  C   MET O  43      -3.207   5.165  21.978  1.00 98.64           C  
ATOM    339  O   MET O  43      -4.114   4.471  22.450  1.00 97.95           O  
ATOM    340  CB  MET O  43      -1.381   5.790  23.581  1.00 98.45           C  
ATOM    341  CG  MET O  43      -2.273   5.607  24.792  1.00 90.51           C  
ATOM    342  SD  MET O  43      -1.858   6.787  26.094  1.00 86.10           S  
ATOM    343  CE  MET O  43      -2.583   8.279  25.449  1.00 77.55           C  
ATOM    344  N   ILE O  44      -3.417   6.143  21.109  1.00 98.84           N  
ATOM    345  CA  ILE O  44      -4.758   6.578  20.720  1.00 98.85           C  
ATOM    346  C   ILE O  44      -5.255   5.854  19.470  1.00 98.89           C  
ATOM    347  O   ILE O  44      -6.430   5.478  19.385  1.00 98.83           O  
ATOM    348  CB  ILE O  44      -4.767   8.108  20.502  1.00 98.75           C  
ATOM    349  CG1 ILE O  44      -4.461   8.822  21.830  1.00 98.18           C  
ATOM    350  CG2 ILE O  44      -6.094   8.580  19.907  1.00 98.23           C  
ATOM    351  CD1 ILE O  44      -4.107  10.287  21.675  1.00 95.87           C  
ATOM    352  N   ILE O  45      -4.370   5.668  18.500  1.00 98.95           N  
ATOM    353  CA  ILE O  45      -4.720   5.088  17.209  1.00 98.96           C  
ATOM    354  C   ILE O  45      -4.211   3.655  17.156  1.00 98.95           C  
ATOM    355  O   ILE O  45      -3.010   3.408  17.036  1.00 98.92           O  
ATOM    356  CB  ILE O  45      -4.136   5.930  16.056  1.00 98.97           C  
ATOM    357  CG1 ILE O  45      -4.714   7.358  16.084  1.00 98.95           C  
ATOM    358  CG2 ILE O  45      -4.380   5.248  14.709  1.00 98.94           C  
ATOM    359  CD1 ILE O  45      -6.232   7.440  15.955  1.00 98.93           C  
ATOM    360  N   LYS O  46      -5.132   2.707  17.236  1.00 98.92           N  
ATOM    361  CA  LYS O  46      -4.778   1.297  17.338  1.00 98.88           C  
ATOM    362  C   LYS O  46      -4.525   0.634  15.993  1.00 98.92           C  
ATOM    363  O   LYS O  46      -3.876  -0.415  15.939  1.00 98.81           O  
ATOM    364  CB  LYS O  46      -5.870   0.535  18.082  1.00 98.61           C  
ATOM    365  CG  LYS O  46      -6.142   1.050  19.485  1.00 95.78           C  
ATOM    366  CD  LYS O  46      -4.867   1.088  20.315  0.99 93.61           C  
ATOM    367  CE  LYS O  46      -5.168   1.399  21.769  0.99 89.42           C  
ATOM    368  NZ  LYS O  46      -3.922   1.504  22.572  0.99 82.72           N  
ATOM    369  N   HIS O  47      -5.042   1.213  14.916  1.00 98.97           N  
ATOM    370  CA  HIS O  47      -4.881   0.654  13.577  1.00 98.98           C  
ATOM    371  C   HIS O  47      -4.434   1.750  12.617  1.00 98.99           C  
ATOM    372  O   HIS O  47      -5.242   2.285  11.852  1.00 98.98           O  
ATOM    373  CB  HIS O  47      -6.180   0.003  13.114  1.00 98.96           C  
ATOM    374  CG  HIS O  47      -6.643  -1.091  14.020  1.00 98.87           C  
ATOM    375  ND1 HIS O  47      -6.007  -2.307  14.097  1.00 95.50           N  
ATOM    376  CD2 HIS O  47      -7.656  -1.142  14.914  1.00 95.79           C  
ATOM    377  CE1 HIS O  47      -6.616  -3.063  14.994  1.00 95.55           C  
ATOM    378  NE2 HIS O  47      -7.624  -2.380  15.509  1.00 96.73           N  
ATOM    379  N   PRO O  48      -3.148   2.102  12.664  1.00 98.99           N  
ATOM    380  CA  PRO O  48      -2.643   3.164  11.792  1.00 98.99           C  
ATOM    381  C   PRO O  48      -2.714   2.780  10.322  1.00 98.99           C  
ATOM    382  O   PRO O  48      -2.693   1.596   9.977  1.00 98.99           O  
ATOM    383  CB  PRO O  48      -1.180   3.332  12.225  1.00 98.97           C  
ATOM    384  CG  PRO O  48      -1.068   2.624  13.534  1.00 98.83           C  
ATOM    385  CD  PRO O  48      -2.114   1.559  13.542  1.00 98.97           C  
ATOM    386  N   MET O  49      -2.780   3.782   9.463  1.00 99.00           N  
ATOM    387  CA  MET O  49      -2.734   3.565   8.026  1.00 99.00           C  
ATOM    388  C   MET O  49      -2.245   4.830   7.341  1.00 99.00           C  
ATOM    389  O   MET O  49      -2.464   5.938   7.832  1.00 99.00           O  
ATOM    390  CB  MET O  49      -4.113   3.148   7.492  1.00 99.00           C  
ATOM    391  CG  MET O  49      -4.129   2.729   6.018  1.00 98.99           C  
ATOM    392  SD  MET O  49      -2.911   1.471   5.569  1.00 98.99           S  
ATOM    393  CE  MET O  49      -3.325   0.148   6.710  1.00 98.95           C  
ATOM    394  N   ASP O  50      -1.571   4.654   6.210  1.00 99.00           N  
ATOM    395  CA  ASP O  50      -1.013   5.763   5.449  1.00 99.00           C  
ATOM    396  C   ASP O  50      -0.836   5.322   4.003  1.00 99.00           C  
ATOM    397  O   ASP O  50      -0.880   4.126   3.697  1.00 99.00           O  
ATOM    398  CB  ASP O  50       0.330   6.201   6.043  1.00 99.00           C  
ATOM    399  CG  ASP O  50       1.375   5.120   5.893  1.00 98.99           C  
ATOM    400  OD1 ASP O  50       1.377   4.175   6.718  1.00 98.95           O  
ATOM    401  OD2 ASP O  50       2.163   5.185   4.931  1.00 98.94           O  
ATOM    402  N   PHE O  51      -0.619   6.289   3.114  1.00 99.00           N  
ATOM    403  CA  PHE O  51      -0.506   5.972   1.693  1.00 99.00           C  
ATOM    404  C   PHE O  51       0.686   5.062   1.383  1.00 99.00           C  
ATOM    405  O   PHE O  51       0.601   4.205   0.500  1.00 98.99           O  
ATOM    406  CB  PHE O  51      -0.377   7.254   0.861  1.00 99.00           C  
ATOM    407  CG  PHE O  51      -1.658   8.029   0.680  1.00 99.00           C  
ATOM    408  CD1 PHE O  51      -2.841   7.398   0.319  1.00 99.00           C  
ATOM    409  CD2 PHE O  51      -1.665   9.410   0.821  1.00 99.00           C  
ATOM    410  CE1 PHE O  51      -4.006   8.126   0.110  1.00 99.00           C  
ATOM    411  CE2 PHE O  51      -2.825  10.147   0.613  1.00 99.00           C  
ATOM    412  CZ  PHE O  51      -3.996   9.502   0.259  1.00 99.00           C  
ATOM    413  N   GLY O  52       1.800   5.251   2.079  1.00 98.99           N  
ATOM    414  CA  GLY O  52       2.961   4.408   1.839  1.00 98.99           C  
ATOM    415  C   GLY O  52       2.685   2.949   2.146  1.00 98.99           C  
ATOM    416  O   GLY O  52       3.064   2.050   1.384  1.00 98.97           O  
ATOM    417  N   THR O  53       2.014   2.712   3.255  1.00 98.99           N  
ATOM    418  CA  THR O  53       1.623   1.354   3.612  1.00 98.99           C  
ATOM    419  C   THR O  53       0.643   0.788   2.586  1.00 98.99           C  
ATOM    420  O   THR O  53       0.733  -0.381   2.199  1.00 98.99           O  
ATOM    421  CB  THR O  53       1.020   1.334   5.021  1.00 98.99           C  
ATOM    422  OG1 THR O  53       2.001   1.795   5.953  1.00 98.92           O  
ATOM    423  CG2 THR O  53       0.576  -0.069   5.413  1.00 98.91           C  
ATOM    424  N   MET O  54      -0.287   1.616   2.114  1.00 99.00           N  
ATOM    425  CA  MET O  54      -1.225   1.174   1.087  1.00 99.00           C  
ATOM    426  C   MET O  54      -0.488   0.801  -0.200  1.00 99.00           C  
ATOM    427  O   MET O  54      -0.807  -0.208  -0.834  1.00 99.00           O  
ATOM    428  CB  MET O  54      -2.285   2.253   0.832  1.00 99.00           C  
ATOM    429  CG  MET O  54      -3.215   2.454   2.029  1.00 98.95           C  
ATOM    430  SD  MET O  54      -4.261   3.919   1.912  1.00 98.93           S  
ATOM    431  CE  MET O  54      -5.303   3.459   0.530  1.00 98.47           C  
ATOM    432  N   LYS O  55       0.510   1.594  -0.575  1.00 98.99           N  
ATOM    433  CA  LYS O  55       1.324   1.263  -1.745  1.00 98.97           C  
ATOM    434  C   LYS O  55       2.021  -0.078  -1.563  1.00 98.96           C  
ATOM    435  O   LYS O  55       2.035  -0.922  -2.469  1.00 98.90           O  
ATOM    436  CB  LYS O  55       2.348   2.373  -2.007  1.00 98.92           C  
ATOM    437  CG  LYS O  55       3.390   2.048  -3.079  1.00 96.34           C  
ATOM    438  CD  LYS O  55       2.761   1.873  -4.453  1.00 94.43           C  
ATOM    439  CE  LYS O  55       3.833   1.708  -5.525  1.00 89.96           C  
ATOM    440  NZ  LYS O  55       3.240   1.608  -6.884  1.00 83.28           N  
ATOM    441  N   ASP O  56       2.607  -0.280  -0.388  1.00 98.97           N  
ATOM    442  CA  ASP O  56       3.283  -1.545  -0.114  1.00 98.96           C  
ATOM    443  C   ASP O  56       2.313  -2.720  -0.222  1.00 98.92           C  
ATOM    444  O   ASP O  56       2.670  -3.784  -0.741  1.00 98.84           O  
ATOM    445  CB  ASP O  56       3.916  -1.522   1.277  1.00 98.95           C  
ATOM    446  CG  ASP O  56       5.116  -0.597   1.379  1.00 98.80           C  
ATOM    447  OD1 ASP O  56       5.680  -0.217   0.330  1.00 98.53           O  
ATOM    448  OD2 ASP O  56       5.500  -0.263   2.517  1.00 98.39           O  
ATOM    449  N   LYS O  57       1.085  -2.537   0.255  1.00 98.99           N  
ATOM    450  CA  LYS O  57       0.088  -3.602   0.192  1.00 98.99           C  
ATOM    451  C   LYS O  57      -0.332  -3.891  -1.249  1.00 98.99           C  
ATOM    452  O   LYS O  57      -0.581  -5.048  -1.599  1.00 98.95           O  
ATOM    453  CB  LYS O  57      -1.119  -3.271   1.074  1.00 99.00           C  
ATOM    454  CG  LYS O  57      -0.800  -3.344   2.568  1.00 98.98           C  
ATOM    455  CD  LYS O  57      -1.991  -3.003   3.451  1.00 98.95           C  
ATOM    456  CE  LYS O  57      -3.081  -4.057   3.377  1.00 98.89           C  
ATOM    457  NZ  LYS O  57      -4.144  -3.827   4.408  1.00 98.74           N  
ATOM    458  N   ILE O  58      -0.410  -2.863  -2.094  1.00 98.97           N  
ATOM    459  CA  ILE O  58      -0.692  -3.087  -3.516  1.00 98.96           C  
ATOM    460  C   ILE O  58       0.420  -3.923  -4.142  1.00 98.93           C  
ATOM    461  O   ILE O  58       0.158  -4.927  -4.816  1.00 98.88           O  
ATOM    462  CB  ILE O  58      -0.843  -1.763  -4.293  1.00 98.97           C  
ATOM    463  CG1 ILE O  58      -2.060  -0.973  -3.806  1.00 98.95           C  
ATOM    464  CG2 ILE O  58      -0.960  -2.049  -5.797  1.00 98.91           C  
ATOM    465  CD1 ILE O  58      -2.146   0.434  -4.397  1.00 98.93           C  
ATOM    466  N   VAL O  59       1.663  -3.509  -3.918  1.00 98.89           N  
ATOM    467  CA  VAL O  59       2.808  -4.190  -4.515  1.00 98.82           C  
ATOM    468  C   VAL O  59       2.877  -5.652  -4.076  1.00 98.76           C  
ATOM    469  O   VAL O  59       3.217  -6.540  -4.866  1.00 98.59           O  
ATOM    470  CB  VAL O  59       4.113  -3.440  -4.175  1.00 98.71           C  
ATOM    471  CG1 VAL O  59       5.336  -4.247  -4.593  1.00 98.27           C  
ATOM    472  CG2 VAL O  59       4.121  -2.073  -4.853  1.00 98.32           C  
ATOM    473  N   ALA O  60       2.532  -5.901  -2.817  1.00 98.80           N  
ATOM    474  CA  ALA O  60       2.524  -7.250  -2.266  1.00 98.77           C  
ATOM    475  C   ALA O  60       1.273  -8.047  -2.638  1.00 98.69           C  
ATOM    476  O   ALA O  60       1.127  -9.201  -2.219  1.00 98.48           O  
ATOM    477  CB  ALA O  60       2.675  -7.190  -0.749  1.00 98.75           C  
ATOM    478  N   ASN O  61       0.374  -7.443  -3.415  1.00 98.72           N  
ATOM    479  CA  ASN O  61      -0.883  -8.055  -3.839  1.00 98.62           C  
ATOM    480  C   ASN O  61      -1.746  -8.498  -2.654  1.00 98.77           C  
ATOM    481  O   ASN O  61      -2.383  -9.558  -2.690  1.00 98.53           O  
ATOM    482  CB  ASN O  61      -0.638  -9.215  -4.814  1.00 97.87           C  
ATOM    483  CG  ASN O  61      -1.829  -9.487  -5.711  1.00 95.51           C  
ATOM    484  OD1 ASN O  61      -2.654  -8.603  -5.961  1.00 87.49           O  
ATOM    485  ND2 ASN O  61      -1.925 -10.713  -6.209  1.00 85.36           N  
ATOM    486  N   GLU O  62      -1.775  -7.673  -1.612  1.00 98.82           N  
ATOM    487  CA  GLU O  62      -2.536  -7.990  -0.403  1.00 98.88           C  
ATOM    488  C   GLU O  62      -4.004  -7.577  -0.488  1.00 98.90           C  
ATOM    489  O   GLU O  62      -4.822  -8.078   0.283  1.00 98.82           O  
ATOM    490  CB  GLU O  62      -1.878  -7.353   0.821  1.00 98.84           C  
ATOM    491  CG  GLU O  62      -0.523  -7.971   1.132  1.00 98.36           C  
ATOM    492  CD  GLU O  62       0.078  -7.496   2.439  1.00 97.95           C  
ATOM    493  OE1 GLU O  62      -0.649  -6.889   3.253  1.00 96.29           O  
ATOM    494  OE2 GLU O  62       1.283  -7.738   2.653  1.00 96.32           O  
ATOM    495  N   TYR O  63      -4.359  -6.687  -1.410  1.00 98.91           N  
ATOM    496  CA  TYR O  63      -5.759  -6.300  -1.586  1.00 98.92           C  
ATOM    497  C   TYR O  63      -6.454  -7.266  -2.535  1.00 98.84           C  
ATOM    498  O   TYR O  63      -6.046  -7.424  -3.688  1.00 98.79           O  
ATOM    499  CB  TYR O  63      -5.872  -4.874  -2.133  1.00 98.95           C  
ATOM    500  CG  TYR O  63      -5.406  -3.800  -1.178  1.00 98.98           C  
ATOM    501  CD1 TYR O  63      -6.062  -3.589   0.030  1.00 98.98           C  
ATOM    502  CD2 TYR O  63      -4.325  -2.985  -1.496  1.00 98.98           C  
ATOM    503  CE1 TYR O  63      -5.646  -2.592   0.904  1.00 98.98           C  
ATOM    504  CE2 TYR O  63      -3.904  -1.982  -0.627  1.00 98.98           C  
ATOM    505  CZ  TYR O  63      -4.568  -1.790   0.569  1.00 98.98           C  
ATOM    506  OH  TYR O  63      -4.151  -0.802   1.430  1.00 98.98           O  
ATOM    507  N   LYS O  64      -7.525  -7.879  -2.052  1.00 98.71           N  
ATOM    508  CA  LYS O  64      -8.292  -8.829  -2.850  1.00 98.59           C  
ATOM    509  C   LYS O  64      -9.470  -8.171  -3.554  1.00 98.68           C  
ATOM    510  O   LYS O  64     -10.113  -8.793  -4.407  1.00 98.29           O  
ATOM    511  CB  LYS O  64      -8.790  -9.981  -1.975  1.00 98.04           C  
ATOM    512  CG  LYS O  64      -7.701 -10.699  -1.184  0.99 92.81           C  
ATOM    513  CD  LYS O  64      -6.510 -11.085  -2.042  0.98 90.04           C  
ATOM    514  CE  LYS O  64      -5.606 -12.101  -1.327  0.98 86.11           C  
ATOM    515  NZ  LYS O  64      -5.310 -11.719   0.071  0.97 77.73           N  
ATOM    516  N   SER O  65      -9.759  -6.919  -3.202  1.00 98.76           N  
ATOM    517  CA  SER O  65     -10.872  -6.196  -3.798  1.00 98.84           C  
ATOM    518  C   SER O  65     -10.660  -4.701  -3.647  1.00 98.92           C  
ATOM    519  O   SER O  65      -9.896  -4.252  -2.788  1.00 98.92           O  
ATOM    520  CB  SER O  65     -12.192  -6.583  -3.129  1.00 98.77           C  
ATOM    521  OG  SER O  65     -12.227  -6.115  -1.791  1.00 98.40           O  
ATOM    522  N   VAL O  66     -11.368  -3.938  -4.470  1.00 98.92           N  
ATOM    523  CA  VAL O  66     -11.356  -2.489  -4.321  1.00 98.95           C  
ATOM    524  C   VAL O  66     -11.944  -2.098  -2.969  1.00 98.98           C  
ATOM    525  O   VAL O  66     -11.500  -1.132  -2.343  1.00 98.97           O  
ATOM    526  CB  VAL O  66     -12.109  -1.807  -5.481  1.00 98.90           C  
ATOM    527  CG1 VAL O  66     -12.202  -0.303  -5.252  1.00 98.63           C  
ATOM    528  CG2 VAL O  66     -11.412  -2.097  -6.807  1.00 98.63           C  
ATOM    529  N   THR O  67     -12.931  -2.859  -2.500  1.00 98.95           N  
ATOM    530  CA  THR O  67     -13.538  -2.584  -1.199  1.00 98.96           C  
ATOM    531  C   THR O  67     -12.506  -2.594  -0.075  1.00 98.98           C  
ATOM    532  O   THR O  67     -12.533  -1.735   0.813  1.00 98.97           O  
ATOM    533  CB  THR O  67     -14.654  -3.594  -0.913  1.00 98.92           C  
ATOM    534  OG1 THR O  67     -15.679  -3.433  -1.896  1.00 98.35           O  
ATOM    535  CG2 THR O  67     -15.247  -3.388   0.475  1.00 98.25           C  
ATOM    536  N   GLU O  68     -11.587  -3.558  -0.104  1.00 98.98           N  
ATOM    537  CA  GLU O  68     -10.547  -3.620   0.923  1.00 98.99           C  
ATOM    538  C   GLU O  68      -9.630  -2.403   0.864  1.00 98.99           C  
ATOM    539  O   GLU O  68      -9.218  -1.871   1.899  1.00 98.99           O  
ATOM    540  CB  GLU O  68      -9.727  -4.904   0.781  1.00 98.98           C  
ATOM    541  CG  GLU O  68     -10.495  -6.161   1.167  1.00 98.63           C  
ATOM    542  CD  GLU O  68      -9.659  -7.429   1.060  1.00 98.32           C  
ATOM    543  OE1 GLU O  68      -8.465  -7.341   0.700  1.00 97.46           O  
ATOM    544  OE2 GLU O  68     -10.200  -8.518   1.338  1.00 97.60           O  
ATOM    545  N   PHE O  69      -9.305  -1.968  -0.341  1.00 99.00           N  
ATOM    546  CA  PHE O  69      -8.480  -0.774  -0.516  1.00 99.00           C  
ATOM    547  C   PHE O  69      -9.205   0.470   0.003  1.00 99.00           C  
ATOM    548  O   PHE O  69      -8.624   1.295   0.715  1.00 99.00           O  
ATOM    549  CB  PHE O  69      -8.119  -0.633  -1.998  1.00 99.00           C  
ATOM    550  CG  PHE O  69      -7.348   0.613  -2.340  1.00 99.00           C  
ATOM    551  CD1 PHE O  69      -5.969   0.656  -2.205  1.00 99.00           C  
ATOM    552  CD2 PHE O  69      -8.006   1.737  -2.815  1.00 99.00           C  
ATOM    553  CE1 PHE O  69      -5.254   1.800  -2.541  1.00 98.99           C  
ATOM    554  CE2 PHE O  69      -7.302   2.886  -3.150  1.00 98.99           C  
ATOM    555  CZ  PHE O  69      -5.926   2.915  -3.013  1.00 98.99           C  
ATOM    556  N   LYS O  70     -10.479   0.604  -0.350  1.00 99.00           N  
ATOM    557  CA  LYS O  70     -11.267   1.736   0.136  1.00 99.00           C  
ATOM    558  C   LYS O  70     -11.332   1.749   1.661  1.00 99.00           C  
ATOM    559  O   LYS O  70     -11.310   2.818   2.282  1.00 98.99           O  
ATOM    560  CB  LYS O  70     -12.683   1.702  -0.438  1.00 98.99           C  
ATOM    561  CG  LYS O  70     -12.781   2.004  -1.922  1.00 98.82           C  
ATOM    562  CD  LYS O  70     -14.240   1.918  -2.362  1.00 98.41           C  
ATOM    563  CE  LYS O  70     -14.424   2.261  -3.829  1.00 97.08           C  
ATOM    564  NZ  LYS O  70     -15.853   2.144  -4.229  1.00 94.24           N  
ATOM    565  N   ALA O  71     -11.421   0.568   2.270  1.00 99.00           N  
ATOM    566  CA  ALA O  71     -11.480   0.486   3.725  1.00 99.00           C  
ATOM    567  C   ALA O  71     -10.205   1.019   4.372  1.00 99.00           C  
ATOM    568  O   ALA O  71     -10.267   1.697   5.402  1.00 99.00           O  
ATOM    569  CB  ALA O  71     -11.749  -0.951   4.164  1.00 98.99           C  
ATOM    570  N   ASP O  72      -9.053   0.726   3.779  1.00 99.00           N  
ATOM    571  CA  ASP O  72      -7.799   1.265   4.307  1.00 99.00           C  
ATOM    572  C   ASP O  72      -7.729   2.781   4.125  1.00 99.00           C  
ATOM    573  O   ASP O  72      -7.250   3.495   5.010  1.00 99.00           O  
ATOM    574  CB  ASP O  72      -6.590   0.599   3.644  1.00 99.00           C  
ATOM    575  CG  ASP O  72      -6.094  -0.629   4.391  1.00 98.99           C  
ATOM    576  OD1 ASP O  72      -6.594  -0.914   5.505  1.00 98.96           O  
ATOM    577  OD2 ASP O  72      -5.176  -1.293   3.867  1.00 98.95           O  
ATOM    578  N   PHE O  73      -8.203   3.280   2.992  1.00 99.00           N  
ATOM    579  CA  PHE O  73      -8.236   4.723   2.784  1.00 99.00           C  
ATOM    580  C   PHE O  73      -9.130   5.404   3.821  1.00 99.00           C  
ATOM    581  O   PHE O  73      -8.764   6.427   4.407  1.00 99.00           O  
ATOM    582  CB  PHE O  73      -8.702   5.038   1.359  1.00 99.00           C  
ATOM    583  CG  PHE O  73      -8.851   6.510   1.085  1.00 99.00           C  
ATOM    584  CD1 PHE O  73      -7.756   7.356   1.169  1.00 99.00           C  
ATOM    585  CD2 PHE O  73     -10.082   7.042   0.755  1.00 99.00           C  
ATOM    586  CE1 PHE O  73      -7.890   8.716   0.930  1.00 99.00           C  
ATOM    587  CE2 PHE O  73     -10.228   8.403   0.512  1.00 98.99           C  
ATOM    588  CZ  PHE O  73      -9.130   9.238   0.603  1.00 98.99           C  
ATOM    589  N   LYS O  74     -10.311   4.836   4.054  1.00 99.00           N  
ATOM    590  CA  LYS O  74     -11.208   5.385   5.070  1.00 99.00           C  
ATOM    591  C   LYS O  74     -10.574   5.327   6.457  1.00 99.00           C  
ATOM    592  O   LYS O  74     -10.686   6.279   7.231  1.00 99.00           O  
ATOM    593  CB  LYS O  74     -12.548   4.649   5.062  1.00 99.00           C  
ATOM    594  CG  LYS O  74     -13.546   5.201   6.080  1.00 98.76           C  
ATOM    595  CD  LYS O  74     -14.908   4.530   5.963  1.00 98.50           C  
ATOM    596  CE  LYS O  74     -15.942   5.200   6.862  1.00 97.65           C  
ATOM    597  NZ  LYS O  74     -15.600   5.058   8.303  1.00 95.79           N  
ATOM    598  N   LEU O  75      -9.912   4.220   6.768  1.00 99.00           N  
ATOM    599  CA  LEU O  75      -9.222   4.084   8.051  1.00 99.00           C  
ATOM    600  C   LEU O  75      -8.199   5.196   8.242  1.00 99.00           C  
ATOM    601  O   LEU O  75      -8.131   5.821   9.306  1.00 99.00           O  
ATOM    602  CB  LEU O  75      -8.547   2.711   8.123  1.00 99.00           C  
ATOM    603  CG  LEU O  75      -7.644   2.453   9.331  1.00 98.99           C  
ATOM    604  CD1 LEU O  75      -8.442   2.517  10.628  1.00 98.98           C  
ATOM    605  CD2 LEU O  75      -6.959   1.098   9.178  1.00 98.98           C  
ATOM    606  N   MET O  76      -7.404   5.443   7.223  1.00 99.00           N  
ATOM    607  CA  MET O  76      -6.403   6.505   7.274  1.00 99.00           C  
ATOM    608  C   MET O  76      -7.045   7.854   7.604  1.00 99.00           C  
ATOM    609  O   MET O  76      -6.568   8.590   8.477  1.00 99.00           O  
ATOM    610  CB  MET O  76      -5.678   6.582   5.924  1.00 99.00           C  
ATOM    611  CG  MET O  76      -4.552   7.592   5.882  1.00 98.96           C  
ATOM    612  SD  MET O  76      -3.899   7.800   4.208  1.00 98.97           S  
ATOM    613  CE  MET O  76      -5.108   8.944   3.533  1.00 98.77           C  
ATOM    614  N   CYS O  77      -8.124   8.176   6.902  1.00 99.00           N  
ATOM    615  CA  CYS O  77      -8.798   9.453   7.113  1.00 99.00           C  
ATOM    616  C   CYS O  77      -9.472   9.516   8.482  1.00 99.00           C  
ATOM    617  O   CYS O  77      -9.380  10.530   9.181  1.00 99.00           O  
ATOM    618  CB  CYS O  77      -9.812   9.692   5.993  1.00 99.00           C  
ATOM    619  SG  CYS O  77      -9.047   9.861   4.360  1.00 98.99           S  
ATOM    620  N   ASP O  78     -10.140   8.436   8.870  1.00 99.00           N  
ATOM    621  CA  ASP O  78     -10.798   8.384  10.174  1.00 99.00           C  
ATOM    622  C   ASP O  78      -9.790   8.546  11.309  1.00 99.00           C  
ATOM    623  O   ASP O  78     -10.077   9.205  12.314  1.00 98.99           O  
ATOM    624  CB  ASP O  78     -11.558   7.066  10.341  1.00 98.99           C  
ATOM    625  CG  ASP O  78     -12.855   7.007   9.554  1.00 98.86           C  
ATOM    626  OD1 ASP O  78     -13.328   8.058   9.072  1.00 98.74           O  
ATOM    627  OD2 ASP O  78     -13.419   5.897   9.440  1.00 98.72           O  
ATOM    628  N   ASN O  79      -8.607   7.954  11.164  1.00 99.00           N  
ATOM    629  CA  ASN O  79      -7.572   8.110  12.183  1.00 99.00           C  
ATOM    630  C   ASN O  79      -7.196   9.577  12.367  1.00 98.99           C  
ATOM    631  O   ASN O  79      -7.054  10.057  13.496  1.00 98.98           O  
ATOM    632  CB  ASN O  79      -6.325   7.306  11.804  1.00 99.00           C  
ATOM    633  CG  ASN O  79      -6.501   5.812  11.989  1.00 99.00           C  
ATOM    634  OD1 ASN O  79      -7.413   5.356  12.682  1.00 98.93           O  
ATOM    635  ND2 ASN O  79      -5.599   5.043  11.386  1.00 98.94           N  
ATOM    636  N   ALA O  80      -7.032  10.289  11.261  1.00 99.00           N  
ATOM    637  CA  ALA O  80      -6.670  11.702  11.333  1.00 98.99           C  
ATOM    638  C   ALA O  80      -7.773  12.528  11.981  1.00 98.99           C  
ATOM    639  O   ALA O  80      -7.500  13.507  12.678  1.00 98.96           O  
ATOM    640  CB  ALA O  80      -6.351  12.236   9.942  1.00 98.98           C  
ATOM    641  N   MET O  81      -9.019  12.135  11.759  1.00 98.99           N  
ATOM    642  CA  MET O  81     -10.158  12.851  12.326  1.00 98.99           C  
ATOM    643  C   MET O  81     -10.448  12.428  13.765  1.00 98.98           C  
ATOM    644  O   MET O  81     -11.272  13.050  14.436  1.00 98.92           O  
ATOM    645  CB  MET O  81     -11.385  12.679  11.423  1.00 98.99           C  
ATOM    646  CG  MET O  81     -11.182  13.314  10.049  1.00 98.87           C  
ATOM    647  SD  MET O  81     -12.462  12.935   8.839  1.00 98.72           S  
ATOM    648  CE  MET O  81     -13.872  13.744   9.582  1.00 97.11           C  
ATOM    649  N   THR O  82      -9.761  11.379  14.231  1.00 98.98           N  
ATOM    650  CA  THR O  82      -9.869  10.936  15.618  1.00 98.96           C  
ATOM    651  C   THR O  82      -8.800  11.588  16.482  1.00 98.94           C  
ATOM    652  O   THR O  82      -9.091  12.124  17.554  1.00 98.87           O  
ATOM    653  CB  THR O  82      -9.751   9.404  15.701  1.00 98.94           C  
ATOM    654  OG1 THR O  82     -10.854   8.808  15.017  1.00 98.70           O  
ATOM    655  CG2 THR O  82      -9.746   8.933  17.149  1.00 98.75           C  
ATOM    656  N   TYR O  83      -7.550  11.530  16.029  1.00 98.90           N  
ATOM    657  CA  TYR O  83      -6.443  12.063  16.811  1.00 98.90           C  
ATOM    658  C   TYR O  83      -6.429  13.598  16.830  1.00 98.89           C  
ATOM    659  O   TYR O  83      -6.144  14.214  17.862  1.00 98.86           O  
ATOM    660  CB  TYR O  83      -5.111  11.532  16.263  1.00 98.88           C  
ATOM    661  CG  TYR O  83      -3.913  12.058  17.016  1.00 98.87           C  
ATOM    662  CD1 TYR O  83      -3.435  11.409  18.147  1.00 98.76           C  
ATOM    663  CD2 TYR O  83      -3.281  13.229  16.617  1.00 98.77           C  
ATOM    664  CE1 TYR O  83      -2.350  11.907  18.856  1.00 98.67           C  
ATOM    665  CE2 TYR O  83      -2.196  13.737  17.317  1.00 98.68           C  
ATOM    666  CZ  TYR O  83      -1.736  13.070  18.435  1.00 98.70           C  
ATOM    667  OH  TYR O  83      -0.664  13.571  19.130  1.00 98.52           O  
ATOM    668  N   ASN O  84      -6.727  14.204  15.687  1.00 98.88           N  
ATOM    669  CA  ASN O  84      -6.578  15.645  15.522  1.00 98.90           C  
ATOM    670  C   ASN O  84      -7.882  16.388  15.765  1.00 98.91           C  
ATOM    671  O   ASN O  84      -8.964  15.866  15.513  1.00 98.90           O  
ATOM    672  CB  ASN O  84      -6.061  15.955  14.116  1.00 98.89           C  
ATOM    673  CG  ASN O  84      -4.708  15.350  13.856  1.00 98.91           C  
ATOM    674  OD1 ASN O  84      -3.704  15.822  14.390  1.00 98.57           O  
ATOM    675  ND2 ASN O  84      -4.668  14.292  13.056  1.00 98.51           N  
ATOM    676  N   ARG O  85      -7.753  17.631  16.246  1.00 98.90           N  
ATOM    677  CA  ARG O  85      -8.925  18.480  16.433  1.00 98.87           C  
ATOM    678  C   ARG O  85      -9.446  18.976  15.090  1.00 98.92           C  
ATOM    679  O   ARG O  85      -8.695  19.049  14.113  1.00 98.86           O  
ATOM    680  CB  ARG O  85      -8.577  19.663  17.330  1.00 98.66           C  
ATOM    681  CG  ARG O  85      -8.227  19.265  18.752  1.00 94.94           C  
ATOM    682  CD  ARG O  85      -7.912  20.491  19.600  0.99 93.61           C  
ATOM    683  NE  ARG O  85      -6.568  20.417  20.167  0.99 89.71           N  
ATOM    684  CZ  ARG O  85      -6.259  19.762  21.284  0.99 85.34           C  
ATOM    685  NH1 ARG O  85      -7.202  19.135  21.967  0.99 81.39           N  
ATOM    686  NH2 ARG O  85      -5.009  19.726  21.709  0.99 81.90           N  
ATOM    687  N   PRO O  86     -10.729  19.344  15.025  1.00 98.95           N  
ATOM    688  CA  PRO O  86     -11.321  19.758  13.744  1.00 98.97           C  
ATOM    689  C   PRO O  86     -10.683  20.978  13.088  1.00 98.98           C  
ATOM    690  O   PRO O  86     -10.807  21.142  11.870  1.00 98.95           O  
ATOM    691  CB  PRO O  86     -12.784  20.040  14.106  1.00 98.94           C  
ATOM    692  CG  PRO O  86     -13.044  19.176  15.293  1.00 98.62           C  
ATOM    693  CD  PRO O  86     -11.753  19.176  16.070  1.00 98.95           C  
ATOM    694  N   ASP O  87     -10.017  21.833  13.864  1.00 98.94           N  
ATOM    695  CA  ASP O  87      -9.424  23.035  13.277  1.00 98.93           C  
ATOM    696  C   ASP O  87      -7.989  22.827  12.786  1.00 98.92           C  
ATOM    697  O   ASP O  87      -7.311  23.794  12.436  1.00 98.72           O  
ATOM    698  CB  ASP O  87      -9.495  24.219  14.257  1.00 98.83           C  
ATOM    699  CG  ASP O  87      -8.615  24.049  15.477  1.00 97.23           C  
ATOM    700  OD1 ASP O  87      -8.183  22.914  15.766  1.00 95.98           O  
ATOM    701  OD2 ASP O  87      -8.367  25.063  16.165  1.00 95.45           O  
ATOM    702  N   THR O  88      -7.525  21.594  12.724  1.00 98.92           N  
ATOM    703  CA  THR O  88      -6.170  21.296  12.276  1.00 98.89           C  
ATOM    704  C   THR O  88      -6.123  20.953  10.796  1.00 98.92           C  
ATOM    705  O   THR O  88      -7.108  20.504  10.209  1.00 98.90           O  
ATOM    706  CB  THR O  88      -5.551  20.133  13.062  1.00 98.78           C  
ATOM    707  OG1 THR O  88      -6.299  18.937  12.820  1.00 98.59           O  
ATOM    708  CG2 THR O  88      -5.518  20.444  14.559  1.00 98.56           C  
ATOM    709  N   VAL O  89      -4.943  21.149  10.202  1.00 98.89           N  
ATOM    710  CA  VAL O  89      -4.749  20.829   8.794  1.00 98.87           C  
ATOM    711  C   VAL O  89      -5.003  19.348   8.517  1.00 98.95           C  
ATOM    712  O   VAL O  89      -5.554  18.989   7.471  1.00 98.92           O  
ATOM    713  CB  VAL O  89      -3.337  21.252   8.315  1.00 98.54           C  
ATOM    714  CG1 VAL O  89      -2.247  20.491   9.069  1.00 96.09           C  
ATOM    715  CG2 VAL O  89      -3.191  21.061   6.814  1.00 96.55           C  
ATOM    716  N   TYR O  90      -4.618  18.482   9.454  1.00 98.94           N  
ATOM    717  CA  TYR O  90      -4.757  17.047   9.227  1.00 98.95           C  
ATOM    718  C   TYR O  90      -6.220  16.623   9.213  1.00 98.98           C  
ATOM    719  O   TYR O  90      -6.639  15.839   8.360  1.00 98.97           O  
ATOM    720  CB  TYR O  90      -3.982  16.255  10.285  1.00 98.89           C  
ATOM    721  CG  TYR O  90      -2.531  16.655  10.374  1.00 98.79           C  
ATOM    722  CD1 TYR O  90      -1.689  16.520   9.277  1.00 98.62           C  
ATOM    723  CD2 TYR O  90      -2.003  17.182  11.544  1.00 98.59           C  
ATOM    724  CE1 TYR O  90      -0.355  16.896   9.345  1.00 98.38           C  
ATOM    725  CE2 TYR O  90      -0.669  17.557  11.622  1.00 98.34           C  
ATOM    726  CZ  TYR O  90       0.146  17.412  10.521  1.00 98.29           C  
ATOM    727  OH  TYR O  90       1.467  17.784  10.597  1.00 97.57           O  
ATOM    728  N   TYR O  91      -7.000  17.134  10.158  1.00 98.99           N  
ATOM    729  CA  TYR O  91      -8.428  16.821  10.203  1.00 98.99           C  
ATOM    730  C   TYR O  91      -9.127  17.340   8.950  1.00 99.00           C  
ATOM    731  O   TYR O  91      -9.893  16.619   8.304  1.00 98.99           O  
ATOM    732  CB  TYR O  91      -9.046  17.438  11.461  1.00 98.99           C  
ATOM    733  CG  TYR O  91     -10.510  17.117  11.694  1.00 98.99           C  
ATOM    734  CD1 TYR O  91     -11.508  17.697  10.916  1.00 98.95           C  
ATOM    735  CD2 TYR O  91     -10.892  16.253  12.714  1.00 98.95           C  
ATOM    736  CE1 TYR O  91     -12.849  17.416  11.143  1.00 98.94           C  
ATOM    737  CE2 TYR O  91     -12.233  15.970  12.953  1.00 98.94           C  
ATOM    738  CZ  TYR O  91     -13.203  16.552  12.160  1.00 98.97           C  
ATOM    739  OH  TYR O  91     -14.526  16.273  12.389  1.00 98.94           O  
ATOM    740  N   LYS O  92      -8.874  18.605   8.619  1.00 98.99           N  
ATOM    741  CA  LYS O  92      -9.549  19.224   7.482  1.00 98.99           C  
ATOM    742  C   LYS O  92      -9.225  18.502   6.181  1.00 99.00           C  
ATOM    743  O   LYS O  92     -10.114  18.261   5.357  1.00 98.99           O  
ATOM    744  CB  LYS O  92      -9.164  20.699   7.376  1.00 98.99           C  
ATOM    745  CG  LYS O  92      -9.712  21.565   8.500  1.00 98.78           C  
ATOM    746  CD  LYS O  92      -9.182  22.987   8.372  1.00 98.38           C  
ATOM    747  CE  LYS O  92      -9.718  23.889   9.463  1.00 97.20           C  
ATOM    748  NZ  LYS O  92      -9.182  25.271   9.323  1.00 94.11           N  
ATOM    749  N   LEU O  93      -7.958  18.162   5.985  1.00 98.99           N  
ATOM    750  CA  LEU O  93      -7.577  17.483   4.756  1.00 98.99           C  
ATOM    751  C   LEU O  93      -8.161  16.079   4.710  1.00 99.00           C  
ATOM    752  O   LEU O  93      -8.644  15.639   3.665  1.00 98.99           O  
ATOM    753  CB  LEU O  93      -6.057  17.450   4.598  1.00 98.98           C  
ATOM    754  CG  LEU O  93      -5.556  16.832   3.293  1.00 98.90           C  
ATOM    755  CD1 LEU O  93      -6.089  17.594   2.083  1.00 98.77           C  
ATOM    756  CD2 LEU O  93      -4.031  16.798   3.270  1.00 98.73           C  
ATOM    757  N   ALA O  94      -8.127  15.368   5.836  1.00 99.00           N  
ATOM    758  CA  ALA O  94      -8.696  14.025   5.876  1.00 99.00           C  
ATOM    759  C   ALA O  94     -10.174  14.042   5.504  1.00 99.00           C  
ATOM    760  O   ALA O  94     -10.638  13.211   4.718  1.00 99.00           O  
ATOM    761  CB  ALA O  94      -8.508  13.413   7.261  1.00 99.00           C  
ATOM    762  N   LYS O  95     -10.916  14.986   6.062  1.00 99.00           N  
ATOM    763  CA  LYS O  95     -12.343  15.077   5.760  1.00 99.00           C  
ATOM    764  C   LYS O  95     -12.571  15.354   4.279  1.00 98.99           C  
ATOM    765  O   LYS O  95     -13.429  14.737   3.637  1.00 98.98           O  
ATOM    766  CB  LYS O  95     -12.994  16.160   6.620  1.00 98.99           C  
ATOM    767  CG  LYS O  95     -14.496  16.257   6.425  1.00 98.69           C  
ATOM    768  CD  LYS O  95     -15.132  17.185   7.450  1.00 98.14           C  
ATOM    769  CE  LYS O  95     -16.636  17.254   7.255  1.00 96.63           C  
ATOM    770  NZ  LYS O  95     -17.285  18.094   8.293  1.00 93.11           N  
ATOM    771  N   LYS O  96     -11.785  16.275   3.737  1.00 98.99           N  
ATOM    772  CA  LYS O  96     -11.921  16.644   2.330  1.00 98.99           C  
ATOM    773  C   LYS O  96     -11.608  15.475   1.408  1.00 98.99           C  
ATOM    774  O   LYS O  96     -12.388  15.158   0.501  1.00 98.98           O  
ATOM    775  CB  LYS O  96     -11.005  17.830   2.022  1.00 98.96           C  
ATOM    776  CG  LYS O  96     -11.004  18.277   0.570  1.00 95.75           C  
ATOM    777  CD  LYS O  96     -10.036  19.442   0.370  1.00 94.67           C  
ATOM    778  CE  LYS O  96      -9.978  19.886  -1.079  1.00 90.08           C  
ATOM    779  NZ  LYS O  96      -9.004  20.994  -1.268  0.99 83.73           N  
ATOM    780  N   ILE O  97     -10.467  14.835   1.621  1.00 98.99           N  
ATOM    781  CA  ILE O  97     -10.056  13.783   0.694  1.00 98.99           C  
ATOM    782  C   ILE O  97     -10.860  12.504   0.888  1.00 98.99           C  
ATOM    783  O   ILE O  97     -11.011  11.730  -0.063  1.00 98.99           O  
ATOM    784  CB  ILE O  97      -8.535  13.513   0.722  1.00 98.97           C  
ATOM    785  CG1 ILE O  97      -8.088  12.843   2.016  1.00 98.58           C  
ATOM    786  CG2 ILE O  97      -7.756  14.805   0.459  1.00 98.33           C  
ATOM    787  CD1 ILE O  97      -6.601  12.451   2.009  1.00 98.48           C  
ATOM    788  N   LEU O  98     -11.396  12.285   2.079  1.00 98.99           N  
ATOM    789  CA  LEU O  98     -12.258  11.126   2.286  1.00 99.00           C  
ATOM    790  C   LEU O  98     -13.439  11.175   1.323  1.00 98.99           C  
ATOM    791  O   LEU O  98     -13.711  10.214   0.597  1.00 98.99           O  
ATOM    792  CB  LEU O  98     -12.750  11.083   3.736  1.00 98.99           C  
ATOM    793  CG  LEU O  98     -13.748   9.971   4.069  1.00 98.96           C  
ATOM    794  CD1 LEU O  98     -13.132   8.596   3.847  1.00 98.91           C  
ATOM    795  CD2 LEU O  98     -14.227  10.110   5.509  1.00 98.87           C  
ATOM    796  N   HIS O  99     -14.122  12.306   1.299  1.00 98.99           N  
ATOM    797  CA  HIS O  99     -15.296  12.429   0.443  1.00 98.98           C  
ATOM    798  C   HIS O  99     -14.927  12.485  -1.032  1.00 98.98           C  
ATOM    799  O   HIS O  99     -15.535  11.795  -1.857  1.00 98.96           O  
ATOM    800  CB  HIS O  99     -16.119  13.640   0.866  1.00 98.95           C  
ATOM    801  CG  HIS O  99     -16.743  13.469   2.213  1.00 92.85           C  
ATOM    802  ND1 HIS O  99     -17.902  12.756   2.402  1.00 87.26           N  
ATOM    803  CD2 HIS O  99     -16.352  13.883   3.443  1.00 88.00           C  
ATOM    804  CE1 HIS O  99     -18.201  12.752   3.696  1.00 86.64           C  
ATOM    805  NE2 HIS O  99     -17.277  13.427   4.346  1.00 89.08           N  
ATOM    806  N   ALA O 100     -13.921  13.293  -1.379  1.00 98.98           N  
ATOM    807  CA  ALA O 100     -13.518  13.404  -2.776  1.00 98.98           C  
ATOM    808  C   ALA O 100     -12.977  12.080  -3.304  1.00 98.98           C  
ATOM    809  O   ALA O 100     -13.208  11.712  -4.460  1.00 98.95           O  
ATOM    810  CB  ALA O 100     -12.480  14.506  -2.938  1.00 98.93           C  
ATOM    811  N   GLY O 101     -12.243  11.363  -2.456  1.00 98.99           N  
ATOM    812  CA  GLY O 101     -11.661  10.095  -2.852  1.00 98.99           C  
ATOM    813  C   GLY O 101     -12.704   9.034  -3.117  1.00 98.99           C  
ATOM    814  O   GLY O 101     -12.615   8.305  -4.106  1.00 98.98           O  
ATOM    815  N   PHE O 102     -13.695   8.936  -2.238  1.00 98.99           N  
ATOM    816  CA  PHE O 102     -14.742   7.943  -2.466  1.00 98.99           C  
ATOM    817  C   PHE O 102     -15.564   8.262  -3.711  1.00 98.98           C  
ATOM    818  O   PHE O 102     -15.980   7.347  -4.424  1.00 98.92           O  
ATOM    819  CB  PHE O 102     -15.626   7.777  -1.226  1.00 98.96           C  
ATOM    820  CG  PHE O 102     -15.132   6.695  -0.307  1.00 98.66           C  
ATOM    821  CD1 PHE O 102     -14.033   6.915   0.516  1.00 97.95           C  
ATOM    822  CD2 PHE O 102     -15.730   5.449  -0.293  1.00 98.03           C  
ATOM    823  CE1 PHE O 102     -13.551   5.908   1.340  1.00 97.64           C  
ATOM    824  CE2 PHE O 102     -15.255   4.438   0.528  1.00 97.88           C  
ATOM    825  CZ  PHE O 102     -14.166   4.668   1.348  1.00 97.69           C  
ATOM    826  N   LYS O 103     -15.775   9.539  -4.000  1.00 98.98           N  
ATOM    827  CA  LYS O 103     -16.451   9.915  -5.243  1.00 98.98           C  
ATOM    828  C   LYS O 103     -15.626   9.492  -6.454  1.00 98.98           C  
ATOM    829  O   LYS O 103     -16.150   8.938  -7.426  1.00 98.90           O  
ATOM    830  CB  LYS O 103     -16.714  11.419  -5.279  1.00 98.94           C  
ATOM    831  CG  LYS O 103     -17.792  11.871  -4.318  0.99 94.53           C  
ATOM    832  CD  LYS O 103     -17.902  13.391  -4.279  0.99 93.99           C  
ATOM    833  CE  LYS O 103     -18.866  13.845  -3.203  0.98 89.73           C  
ATOM    834  NZ  LYS O 103     -18.793  15.314  -2.980  0.98 82.05           N  
ATOM    835  N   MET O 104     -14.319   9.743  -6.393  1.00 98.94           N  
ATOM    836  CA  MET O 104     -13.424   9.387  -7.493  1.00 98.94           C  
ATOM    837  C   MET O 104     -13.403   7.880  -7.739  1.00 98.95           C  
ATOM    838  O   MET O 104     -13.329   7.429  -8.886  1.00 98.89           O  
ATOM    839  CB  MET O 104     -12.014   9.911  -7.187  1.00 98.78           C  
ATOM    840  CG  MET O 104     -10.972   9.638  -8.270  1.00 97.74           C  
ATOM    841  SD  MET O 104     -10.161   8.037  -8.123  1.00 97.86           S  
ATOM    842  CE  MET O 104      -9.282   8.227  -6.578  1.00 95.48           C  
ATOM    843  N   MET O 105     -13.478   7.104  -6.682  1.00 98.94           N  
ATOM    844  CA  MET O 105     -13.393   5.651  -6.789  1.00 98.87           C  
ATOM    845  C   MET O 105     -14.746   4.971  -6.986  1.00 98.49           C  
ATOM    846  O   MET O 105     -14.809   3.742  -6.996  1.00 96.80           O  
ATOM    847  CB  MET O 105     -12.709   5.081  -5.538  1.00 98.80           C  
ATOM    848  CG  MET O 105     -11.250   5.489  -5.399  1.00 98.79           C  
ATOM    849  SD  MET O 105     -10.409   4.656  -4.037  1.00 98.82           S  
ATOM    850  CE  MET O 105     -11.106   5.509  -2.630  1.00 98.21           C  
ATOM    851  N   SER O 106     -15.806   5.759  -7.121  0.99 97.96           N  
ATOM    852  CA  SER O 106     -17.150   5.204  -7.229  0.99 97.62           C  
ATOM    853  C   SER O 106     -17.342   4.389  -8.516  0.99 96.26           C  
ATOM    854  O   SER O 106     -16.644   4.606  -9.510  0.99 88.30           O  
ATOM    855  CB  SER O 106     -18.207   6.303  -7.151  0.99 94.33           C  
ATOM    856  OG  SER O 106     -18.136   7.129  -8.286  0.97 90.64           O  
ATOM    857  OXT SER O 106     -18.189   3.519  -8.555  0.95 92.71           O  
TER     858      SER O 106                                                      
ENDMDL                                                                          
END                                                                             
