# Supplementary material for: Accurate structure prediction of biomolecular interactions with AlphaFold 3
Source: Nature. 2024 May 8;630(8016):493–500. doi: 10.1038/s41586-024-07487-w (PMC11168924; doi:10.1038/s41586-024-07487-w)
Supplement: Supplementary file 3 — AF3 predictions for the Posebusters benchmark and outputs of the Posebusters checks for those predictions. [file 41586_2024_7487_MOESM3_ESM.zip › 6YQW_82I_pred_lig_pose.sdf]

6YQW_82I_A_201
     RDKit          3D

 11 11  0  0  0  0  0  0  0  0999 V2000
    2.7196   14.1486    8.8940 C   0  0  0  0  0  0  0  0  0  0  0  0
    1.3748   13.6714    9.1231 N   0  0  0  0  0  0  0  0  0  0  0  0
    0.7815   13.7522   10.3721 C   0  0  0  0  0  0  0  0  0  0  0  0
    1.4596   14.2783   11.4554 C   0  0  0  0  0  0  0  0  0  0  0  0
    0.8699   14.3718   12.6578 N   0  0  0  0  0  0  0  0  0  0  0  0
   -0.3754   13.9354   12.8200 N   0  0  0  0  0  0  0  0  0  0  0  0
   -0.9408   14.0745   14.1778 C   0  0  0  0  0  0  0  0  0  0  0  0
   -1.1185   13.3972   11.8111 C   0  0  0  0  0  0  0  0  0  0  0  0
   -2.2956   12.9944   12.0188 O   0  0  0  0  0  0  0  0  0  0  0  0
   -0.5253   13.3016   10.5557 C   0  0  0  0  0  0  0  0  0  0  0  0
   -1.4285   12.6209    9.2464 Cl  0  0  0  0  0  0  0  0  0  0  0  0
  1  2  1  0
  2  3  1  0
  3  4  1  0
  4  5  2  0
  5  6  1  0
  6  7  1  0
  6  8  1  0
  8  9  2  0
  8 10  1  0
  3 10  2  0
 10 11  1  0
M  END
