# Supplementary material for: Accurate structure prediction of biomolecular interactions with AlphaFold 3
Source: Nature. 2024 May 8;630(8016):493–500. doi: 10.1038/s41586-024-07487-w (PMC11168924; doi:10.1038/s41586-024-07487-w)
Supplement: Supplementary file 3 — AF3 predictions for the Posebusters benchmark and outputs of the Posebusters checks for those predictions. [file 41586_2024_7487_MOESM3_ESM.zip › 6YR2_T1C_pred_context_pose.pdb]

TITLE     6YR2                                                                  
REVDAT   1   01-OCT-21         0                                                
REMARK   6                                                                      
REMARK   6 PDB GENERATED WITH DEEPMIND STRUCTURE CLASS VERSION 1.0.2.           
SEQRES   1 O  207  SER ARG LEU ASN ARG GLU SER VAL ILE ASP ALA ALA LEU          
SEQRES   2 O  207  GLU LEU LEU ASN GLU THR GLY ILE ASP GLY LEU THR THR          
SEQRES   3 O  207  ARG LYS LEU ALA GLN LYS LEU GLY ILE GLU GLN PRO THR          
SEQRES   4 O  207  LEU TYR TRP HIS VAL LYS ASN LYS ARG ALA LEU LEU ASP          
SEQRES   5 O  207  ALA LEU ALA VAL GLU ILE LEU ALA ARG HIS HIS ASP TYR          
SEQRES   6 O  207  SER LEU PRO ALA ALA GLY GLU SER TRP GLN SER PHE LEU          
SEQRES   7 O  207  ARG ASN ASN ALA MET SER PHE ARG ARG ALA LEU LEU ARG          
SEQRES   8 O  207  TYR ARG ASP GLY ALA LYS VAL HIS LEU GLY THR ARG PRO          
SEQRES   9 O  207  ASP GLU LYS GLN TYR ASP THR VAL GLU THR GLN LEU ARG          
SEQRES  10 O  207  PHE MET THR GLU ASN GLY PHE SER LEU ARG ASP GLY LEU          
SEQRES  11 O  207  TYR ALA ILE SER ALA VAL SER HIS PHE THR LEU GLY ALA          
SEQRES  12 O  207  VAL LEU GLU GLN GLN GLU HIS THR ALA ALA LEU THR ASP          
SEQRES  13 O  207  ARG PRO ALA ALA PRO ASP GLU ASN LEU PRO PRO LEU LEU          
SEQRES  14 O  207  ARG GLU ALA LEU GLN ILE MET ASP SER ASP ASP GLY GLU          
SEQRES  15 O  207  GLN ALA PHE LEU HIS GLY LEU GLU SER LEU ILE ARG GLY          
SEQRES  16 O  207  PHE GLU VAL GLN LEU THR ALA LEU LEU GLN ILE VAL              
SEQRES   1 V  207  SER ARG LEU ASN ARG GLU SER VAL ILE ASP ALA ALA LEU          
SEQRES   2 V  207  GLU LEU LEU ASN GLU THR GLY ILE ASP GLY LEU THR THR          
SEQRES   3 V  207  ARG LYS LEU ALA GLN LYS LEU GLY ILE GLU GLN PRO THR          
SEQRES   4 V  207  LEU TYR TRP HIS VAL LYS ASN LYS ARG ALA LEU LEU ASP          
SEQRES   5 V  207  ALA LEU ALA VAL GLU ILE LEU ALA ARG HIS HIS ASP TYR          
SEQRES   6 V  207  SER LEU PRO ALA ALA GLY GLU SER TRP GLN SER PHE LEU          
SEQRES   7 V  207  ARG ASN ASN ALA MET SER PHE ARG ARG ALA LEU LEU ARG          
SEQRES   8 V  207  TYR ARG ASP GLY ALA LYS VAL HIS LEU GLY THR ARG PRO          
SEQRES   9 V  207  ASP GLU LYS GLN TYR ASP THR VAL GLU THR GLN LEU ARG          
SEQRES  10 V  207  PHE MET THR GLU ASN GLY PHE SER LEU ARG ASP GLY LEU          
SEQRES  11 V  207  TYR ALA ILE SER ALA VAL SER HIS PHE THR LEU GLY ALA          
SEQRES  12 V  207  VAL LEU GLU GLN GLN GLU HIS THR ALA ALA LEU THR ASP          
SEQRES  13 V  207  ARG PRO ALA ALA PRO ASP GLU ASN LEU PRO PRO LEU LEU          
SEQRES  14 V  207  ARG GLU ALA LEU GLN ILE MET ASP SER ASP ASP GLY GLU          
SEQRES  15 V  207  GLN ALA PHE LEU HIS GLY LEU GLU SER LEU ILE ARG GLY          
SEQRES  16 V  207  PHE GLU VAL GLN LEU THR ALA LEU LEU GLN ILE VAL              
HET     MG  R   1       1                                                       
HETNAM      MG ?                                                                
MODEL        1                                                                  
ATOM      1  N   SER O   1      28.078  30.084  39.314  0.62 64.72           N  
ATOM      2  CA  SER O   1      27.690  30.555  37.965  0.60 68.09           C  
ATOM      3  C   SER O   1      26.783  29.534  37.295  0.61 69.90           C  
ATOM      4  O   SER O   1      26.605  28.416  37.794  0.61 65.74           O  
ATOM      5  CB  SER O   1      28.937  30.785  37.112  0.59 61.42           C  
ATOM      6  OG  SER O   1      29.804  31.723  37.705  0.56 54.76           O  
ATOM      7  N   ARG O   2      26.206  29.914  36.162  0.87 78.83           N  
ATOM      8  CA  ARG O   2      25.366  28.998  35.409  0.88 81.11           C  
ATOM      9  C   ARG O   2      26.167  27.789  34.947  0.88 81.70           C  
ATOM     10  O   ARG O   2      27.352  27.903  34.612  0.88 76.13           O  
ATOM     11  CB  ARG O   2      24.753  29.699  34.201  0.86 73.77           C  
ATOM     12  CG  ARG O   2      23.767  30.797  34.566  0.78 64.43           C  
ATOM     13  CD  ARG O   2      23.170  31.400  33.308  0.77 61.50           C  
ATOM     14  NE  ARG O   2      22.393  30.411  32.560  0.77 55.02           N  
ATOM     15  CZ  ARG O   2      22.024  30.551  31.289  0.78 47.68           C  
ATOM     16  NH1 ARG O   2      22.359  31.638  30.604  0.76 44.96           N  
ATOM     17  NH2 ARG O   2      21.317  29.593  30.700  0.77 42.55           N  
ATOM     18  N   LEU O   3      25.521  26.625  34.933  0.97 87.01           N  
ATOM     19  CA  LEU O   3      26.181  25.377  34.567  0.97 88.30           C  
ATOM     20  C   LEU O   3      25.468  24.660  33.430  0.97 89.54           C  
ATOM     21  O   LEU O   3      25.647  23.450  33.253  0.97 86.66           O  
ATOM     22  CB  LEU O   3      26.281  24.447  35.782  0.97 84.22           C  
ATOM     23  CG  LEU O   3      27.089  24.985  36.956  0.95 81.76           C  
ATOM     24  CD1 LEU O   3      27.088  23.968  38.089  0.95 76.86           C  
ATOM     25  CD2 LEU O   3      28.513  25.326  36.538  0.95 76.93           C  
ATOM     26  N   ASN O   4      24.669  25.364  32.654  1.00 92.48           N  
ATOM     27  CA  ASN O   4      24.133  24.770  31.443  1.00 93.93           C  
ATOM     28  C   ASN O   4      25.288  24.502  30.485  1.00 95.10           C  
ATOM     29  O   ASN O   4      26.353  25.115  30.582  1.00 94.65           O  
ATOM     30  CB  ASN O   4      23.080  25.672  30.792  1.00 92.35           C  
ATOM     31  CG  ASN O   4      23.622  27.028  30.425  0.99 91.04           C  
ATOM     32  OD1 ASN O   4      24.115  27.756  31.277  0.99 85.72           O  
ATOM     33  ND2 ASN O   4      23.535  27.377  29.145  0.99 84.47           N  
ATOM     34  N   ARG O   5      25.079  23.568  29.560  1.00 93.41           N  
ATOM     35  CA  ARG O   5      26.166  23.117  28.691  1.00 93.93           C  
ATOM     36  C   ARG O   5      26.890  24.274  28.010  1.00 95.26           C  
ATOM     37  O   ARG O   5      28.127  24.333  28.015  1.00 95.00           O  
ATOM     38  CB  ARG O   5      25.640  22.144  27.635  1.00 92.27           C  
ATOM     39  CG  ARG O   5      26.704  21.700  26.639  0.96 87.27           C  
ATOM     40  CD  ARG O   5      26.165  20.671  25.651  0.96 83.42           C  
ATOM     41  NE  ARG O   5      27.131  20.387  24.594  0.95 77.75           N  
ATOM     42  CZ  ARG O   5      28.108  19.489  24.689  0.94 73.06           C  
ATOM     43  NH1 ARG O   5      28.256  18.778  25.797  0.93 67.14           N  
ATOM     44  NH2 ARG O   5      28.939  19.312  23.668  0.94 68.66           N  
ATOM     45  N   GLU O   6      26.140  25.198  27.416  1.00 95.07           N  
ATOM     46  CA  GLU O   6      26.766  26.287  26.675  1.00 95.77           C  
ATOM     47  C   GLU O   6      27.647  27.145  27.578  1.00 96.59           C  
ATOM     48  O   GLU O   6      28.749  27.540  27.180  1.00 96.45           O  
ATOM     49  CB  GLU O   6      25.705  27.155  25.990  1.00 94.97           C  
ATOM     50  CG  GLU O   6      26.303  28.270  25.146  0.95 85.90           C  
ATOM     51  CD  GLU O   6      25.261  29.063  24.379  0.93 78.70           C  
ATOM     52  OE1 GLU O   6      24.050  28.816  24.575  0.93 72.45           O  
ATOM     53  OE2 GLU O   6      25.652  29.929  23.573  0.92 73.10           O  
ATOM     54  N   SER O   7      27.179  27.434  28.787  1.00 96.01           N  
ATOM     55  CA  SER O   7      27.947  28.278  29.701  1.00 96.12           C  
ATOM     56  C   SER O   7      29.178  27.563  30.243  1.00 96.85           C  
ATOM     57  O   SER O   7      30.226  28.183  30.439  1.00 96.66           O  
ATOM     58  CB  SER O   7      27.056  28.776  30.840  1.00 94.60           C  
ATOM     59  OG  SER O   7      26.068  29.663  30.337  1.00 85.99           O  
ATOM     60  N   VAL O   8      29.078  26.255  30.498  1.00 96.57           N  
ATOM     61  CA  VAL O   8      30.249  25.486  30.914  1.00 96.93           C  
ATOM     62  C   VAL O   8      31.297  25.490  29.801  1.00 97.49           C  
ATOM     63  O   VAL O   8      32.493  25.682  30.055  1.00 97.51           O  
ATOM     64  CB  VAL O   8      29.862  24.046  31.310  1.00 96.56           C  
ATOM     65  CG1 VAL O   8      31.111  23.187  31.516  1.00 95.46           C  
ATOM     66  CG2 VAL O   8      29.009  24.059  32.573  1.00 95.36           C  
ATOM     67  N   ILE O   9      30.861  25.296  28.563  1.00 97.20           N  
ATOM     68  CA  ILE O   9      31.785  25.309  27.433  1.00 97.58           C  
ATOM     69  C   ILE O   9      32.402  26.696  27.248  1.00 98.04           C  
ATOM     70  O   ILE O   9      33.611  26.815  27.017  1.00 98.11           O  
ATOM     71  CB  ILE O   9      31.086  24.813  26.152  1.00 97.36           C  
ATOM     72  CG1 ILE O   9      30.820  23.307  26.281  1.00 96.40           C  
ATOM     73  CG2 ILE O   9      31.933  25.121  24.913  1.00 96.51           C  
ATOM     74  CD1 ILE O   9      29.868  22.756  25.243  1.00 92.87           C  
ATOM     75  N   ASP O  10      31.590  27.748  27.368  1.00 97.72           N  
ATOM     76  CA  ASP O  10      32.129  29.109  27.288  1.00 97.84           C  
ATOM     77  C   ASP O  10      33.260  29.303  28.296  1.00 98.24           C  
ATOM     78  O   ASP O  10      34.333  29.821  27.964  1.00 98.16           O  
ATOM     79  CB  ASP O  10      31.037  30.151  27.582  1.00 97.30           C  
ATOM     80  CG  ASP O  10      30.030  30.330  26.462  1.00 94.42           C  
ATOM     81  OD1 ASP O  10      30.271  29.859  25.329  1.00 91.87           O  
ATOM     82  OD2 ASP O  10      28.989  30.973  26.730  1.00 91.24           O  
ATOM     83  N   ALA O  11      33.019  28.890  29.546  1.00 98.07           N  
ATOM     84  CA  ALA O  11      34.013  29.064  30.599  1.00 98.21           C  
ATOM     85  C   ALA O  11      35.252  28.218  30.340  1.00 98.47           C  
ATOM     86  O   ALA O  11      36.383  28.656  30.583  1.00 98.48           O  
ATOM     87  CB  ALA O  11      33.402  28.719  31.960  1.00 97.97           C  
ATOM     88  N   ALA O  12      35.056  26.995  29.850  1.00 98.42           N  
ATOM     89  CA  ALA O  12      36.182  26.106  29.589  1.00 98.54           C  
ATOM     90  C   ALA O  12      37.053  26.615  28.441  1.00 98.70           C  
ATOM     91  O   ALA O  12      38.280  26.498  28.492  1.00 98.69           O  
ATOM     92  CB  ALA O  12      35.679  24.694  29.304  1.00 98.35           C  
ATOM     93  N   LEU O  13      36.442  27.181  27.405  1.00 98.72           N  
ATOM     94  CA  LEU O  13      37.220  27.748  26.304  1.00 98.78           C  
ATOM     95  C   LEU O  13      38.008  28.973  26.761  1.00 98.81           C  
ATOM     96  O   LEU O  13      39.167  29.158  26.372  1.00 98.74           O  
ATOM     97  CB  LEU O  13      36.305  28.095  25.127  1.00 98.73           C  
ATOM     98  CG  LEU O  13      35.754  26.883  24.366  1.00 98.60           C  
ATOM     99  CD1 LEU O  13      34.685  27.326  23.371  1.00 98.38           C  
ATOM    100  CD2 LEU O  13      36.872  26.127  23.643  1.00 98.32           C  
ATOM    101  N   GLU O  14      37.394  29.801  27.603  1.00 98.77           N  
ATOM    102  CA  GLU O  14      38.121  30.932  28.172  1.00 98.74           C  
ATOM    103  C   GLU O  14      39.294  30.434  29.020  1.00 98.79           C  
ATOM    104  O   GLU O  14      40.412  30.961  28.932  1.00 98.69           O  
ATOM    105  CB  GLU O  14      37.171  31.802  29.003  1.00 98.50           C  
ATOM    106  CG  GLU O  14      37.828  33.032  29.599  0.99 89.64           C  
ATOM    107  CD  GLU O  14      36.862  33.907  30.373  0.98 86.75           C  
ATOM    108  OE1 GLU O  14      35.641  33.833  30.123  0.97 81.47           O  
ATOM    109  OE2 GLU O  14      37.326  34.676  31.241  0.97 82.80           O  
ATOM    110  N   LEU O  15      39.058  29.391  29.823  1.00 98.80           N  
ATOM    111  CA  LEU O  15      40.119  28.823  30.654  1.00 98.82           C  
ATOM    112  C   LEU O  15      41.233  28.228  29.800  1.00 98.78           C  
ATOM    113  O   LEU O  15      42.418  28.360  30.130  1.00 98.64           O  
ATOM    114  CB  LEU O  15      39.536  27.770  31.603  1.00 98.82           C  
ATOM    115  CG  LEU O  15      40.514  27.152  32.605  1.00 98.71           C  
ATOM    116  CD1 LEU O  15      41.115  28.219  33.528  1.00 98.52           C  
ATOM    117  CD2 LEU O  15      39.808  26.075  33.424  1.00 98.51           C  
ATOM    118  N   LEU O  16      40.876  27.568  28.698  1.00 98.74           N  
ATOM    119  CA  LEU O  16      41.878  27.040  27.775  1.00 98.69           C  
ATOM    120  C   LEU O  16      42.801  28.152  27.277  1.00 98.57           C  
ATOM    121  O   LEU O  16      44.024  27.975  27.220  1.00 98.29           O  
ATOM    122  CB  LEU O  16      41.185  26.339  26.598  1.00 98.67           C  
ATOM    123  CG  LEU O  16      42.101  25.820  25.484  1.00 98.56           C  
ATOM    124  CD1 LEU O  16      43.043  24.735  26.001  1.00 98.43           C  
ATOM    125  CD2 LEU O  16      41.257  25.298  24.317  1.00 98.40           C  
ATOM    126  N   ASN O  17      42.235  29.302  26.927  1.00 98.62           N  
ATOM    127  CA  ASN O  17      43.076  30.424  26.497  1.00 98.50           C  
ATOM    128  C   ASN O  17      43.981  30.929  27.616  1.00 98.27           C  
ATOM    129  O   ASN O  17      45.083  31.417  27.345  1.00 97.85           O  
ATOM    130  CB  ASN O  17      42.225  31.567  25.945  1.00 98.48           C  
ATOM    131  CG  ASN O  17      41.901  31.405  24.477  1.00 98.17           C  
ATOM    132  OD1 ASN O  17      42.566  30.651  23.762  1.00 93.94           O  
ATOM    133  ND2 ASN O  17      40.889  32.123  24.016  1.00 93.66           N  
ATOM    134  N   GLU O  18      43.537  30.811  28.870  1.00 98.56           N  
ATOM    135  CA  GLU O  18      44.332  31.270  30.010  1.00 98.43           C  
ATOM    136  C   GLU O  18      45.467  30.310  30.354  1.00 98.06           C  
ATOM    137  O   GLU O  18      46.577  30.746  30.687  1.00 97.53           O  
ATOM    138  CB  GLU O  18      43.433  31.461  31.241  1.00 98.52           C  
ATOM    139  CG  GLU O  18      42.399  32.563  31.069  1.00 97.42           C  
ATOM    140  CD  GLU O  18      41.303  32.546  32.130  1.00 96.34           C  
ATOM    141  OE1 GLU O  18      41.305  31.649  32.997  0.99 93.43           O  
ATOM    142  OE2 GLU O  18      40.424  33.433  32.077  0.99 93.35           O  
ATOM    143  N   THR O  19      45.208  29.004  30.279  1.00 98.14           N  
ATOM    144  CA  THR O  19      46.116  27.986  30.814  1.00 97.69           C  
ATOM    145  C   THR O  19      46.861  27.169  29.768  1.00 96.72           C  
ATOM    146  O   THR O  19      47.898  26.573  30.079  1.00 95.69           O  
ATOM    147  CB  THR O  19      45.346  26.978  31.680  1.00 97.91           C  
ATOM    148  OG1 THR O  19      44.398  26.270  30.865  1.00 97.60           O  
ATOM    149  CG2 THR O  19      44.623  27.659  32.831  1.00 97.50           C  
ATOM    150  N   GLY O  20      46.330  27.080  28.547  1.00 97.17           N  
ATOM    151  CA  GLY O  20      46.775  26.068  27.605  1.00 96.87           C  
ATOM    152  C   GLY O  20      46.220  24.701  27.967  1.00 97.17           C  
ATOM    153  O   GLY O  20      45.651  24.504  29.048  1.00 97.11           O  
ATOM    154  N   ILE O  21      46.394  23.732  27.063  1.00 96.06           N  
ATOM    155  CA  ILE O  21      45.825  22.402  27.284  1.00 96.13           C  
ATOM    156  C   ILE O  21      46.446  21.711  28.498  1.00 96.12           C  
ATOM    157  O   ILE O  21      45.739  21.071  29.281  1.00 96.07           O  
ATOM    158  CB  ILE O  21      45.923  21.525  26.010  1.00 96.17           C  
ATOM    159  CG1 ILE O  21      45.148  20.220  26.188  1.00 95.74           C  
ATOM    160  CG2 ILE O  21      47.378  21.273  25.610  1.00 95.71           C  
ATOM    161  CD1 ILE O  21      45.040  19.380  24.909  1.00 94.40           C  
ATOM    162  N   ASP O  22      47.759  21.842  28.683  1.00 94.66           N  
ATOM    163  CA  ASP O  22      48.404  21.146  29.798  1.00 94.07           C  
ATOM    164  C   ASP O  22      47.936  21.682  31.147  1.00 94.71           C  
ATOM    165  O   ASP O  22      47.793  20.928  32.112  1.00 94.25           O  
ATOM    166  CB  ASP O  22      49.927  21.249  29.690  1.00 92.61           C  
ATOM    167  CG  ASP O  22      50.497  20.451  28.527  1.00 89.25           C  
ATOM    168  OD1 ASP O  22      49.787  19.583  27.975  1.00 87.66           O  
ATOM    169  OD2 ASP O  22      51.668  20.695  28.172  1.00 85.77           O  
ATOM    170  N   GLY O  23      47.691  22.990  31.225  1.00 95.98           N  
ATOM    171  CA  GLY O  23      47.268  23.621  32.468  1.00 96.54           C  
ATOM    172  C   GLY O  23      45.779  23.567  32.747  1.00 97.58           C  
ATOM    173  O   GLY O  23      45.343  23.924  33.850  1.00 97.61           O  
ATOM    174  N   LEU O  24      44.987  23.142  31.771  1.00 97.71           N  
ATOM    175  CA  LEU O  24      43.539  23.039  31.938  1.00 98.12           C  
ATOM    176  C   LEU O  24      43.205  21.901  32.896  1.00 98.03           C  
ATOM    177  O   LEU O  24      43.637  20.766  32.686  1.00 97.79           O  
ATOM    178  CB  LEU O  24      42.887  22.780  30.577  1.00 98.33           C  
ATOM    179  CG  LEU O  24      41.366  22.688  30.531  1.00 98.00           C  
ATOM    180  CD1 LEU O  24      40.746  24.068  30.693  1.00 97.10           C  
ATOM    181  CD2 LEU O  24      40.919  22.058  29.213  1.00 96.96           C  
ATOM    182  N   THR O  25      42.444  22.187  33.947  1.00 98.36           N  
ATOM    183  CA  THR O  25      42.008  21.155  34.887  1.00 98.37           C  
ATOM    184  C   THR O  25      40.557  21.384  35.268  1.00 98.51           C  
ATOM    185  O   THR O  25      40.056  22.512  35.220  1.00 98.51           O  
ATOM    186  CB  THR O  25      42.849  21.123  36.182  1.00 98.18           C  
ATOM    187  OG1 THR O  25      42.626  22.324  36.935  1.00 97.85           O  
ATOM    188  CG2 THR O  25      44.339  20.963  35.889  1.00 97.86           C  
ATOM    189  N   THR O  26      39.878  20.306  35.678  1.00 98.32           N  
ATOM    190  CA  THR O  26      38.507  20.468  36.145  1.00 98.28           C  
ATOM    191  C   THR O  26      38.465  21.272  37.444  1.00 98.35           C  
ATOM    192  O   THR O  26      37.498  21.995  37.693  1.00 98.21           O  
ATOM    193  CB  THR O  26      37.797  19.116  36.309  1.00 97.90           C  
ATOM    194  OG1 THR O  26      38.542  18.271  37.194  1.00 96.19           O  
ATOM    195  CG2 THR O  26      37.637  18.429  34.959  1.00 95.49           C  
ATOM    196  N   ARG O  27      39.509  21.184  38.277  1.00 98.35           N  
ATOM    197  CA  ARG O  27      39.573  21.998  39.490  1.00 98.33           C  
ATOM    198  C   ARG O  27      39.567  23.484  39.149  1.00 98.44           C  
ATOM    199  O   ARG O  27      38.817  24.268  39.744  1.00 98.31           O  
ATOM    200  CB  ARG O  27      40.818  21.660  40.313  1.00 97.95           C  
ATOM    201  CG  ARG O  27      40.981  22.541  41.542  0.98 92.60           C  
ATOM    202  CD  ARG O  27      42.295  22.293  42.255  0.97 88.06           C  
ATOM    203  NE  ARG O  27      42.497  23.240  43.343  0.96 77.39           N  
ATOM    204  CZ  ARG O  27      42.556  22.922  44.630  0.95 69.48           C  
ATOM    205  NH1 ARG O  27      42.438  21.659  45.016  0.95 61.70           N  
ATOM    206  NH2 ARG O  27      42.736  23.872  45.540  0.95 61.46           N  
ATOM    207  N   LYS O  28      40.393  23.892  38.186  1.00 98.65           N  
ATOM    208  CA  LYS O  28      40.417  25.298  37.786  1.00 98.72           C  
ATOM    209  C   LYS O  28      39.100  25.714  37.142  1.00 98.70           C  
ATOM    210  O   LYS O  28      38.652  26.854  37.313  1.00 98.60           O  
ATOM    211  CB  LYS O  28      41.585  25.565  36.839  1.00 98.72           C  
ATOM    212  CG  LYS O  28      42.943  25.555  37.523  1.00 98.32           C  
ATOM    213  CD  LYS O  28      44.065  25.634  36.496  0.99 97.45           C  
ATOM    214  CE  LYS O  28      45.431  25.593  37.155  0.99 95.10           C  
ATOM    215  NZ  LYS O  28      46.501  25.456  36.132  0.99 90.60           N  
ATOM    216  N   LEU O  29      38.465  24.801  36.404  1.00 98.44           N  
ATOM    217  CA  LEU O  29      37.174  25.121  35.806  1.00 98.46           C  
ATOM    218  C   LEU O  29      36.113  25.340  36.882  1.00 98.34           C  
ATOM    219  O   LEU O  29      35.317  26.282  36.796  1.00 98.18           O  
ATOM    220  CB  LEU O  29      36.750  24.022  34.827  1.00 98.50           C  
ATOM    221  CG  LEU O  29      35.418  24.244  34.110  1.00 98.40           C  
ATOM    222  CD1 LEU O  29      35.383  25.585  33.373  1.00 98.17           C  
ATOM    223  CD2 LEU O  29      35.154  23.097  33.141  1.00 98.15           C  
ATOM    224  N   ALA O  30      36.097  24.485  37.910  1.00 98.30           N  
ATOM    225  CA  ALA O  30      35.168  24.690  39.018  1.00 98.03           C  
ATOM    226  C   ALA O  30      35.409  26.050  39.674  1.00 97.79           C  
ATOM    227  O   ALA O  30      34.465  26.796  39.953  1.00 97.46           O  
ATOM    228  CB  ALA O  30      35.302  23.565  40.044  1.00 97.85           C  
ATOM    229  N   GLN O  31      36.683  26.381  39.910  1.00 98.32           N  
ATOM    230  CA  GLN O  31      37.022  27.676  40.501  1.00 98.14           C  
ATOM    231  C   GLN O  31      36.527  28.827  39.632  1.00 97.89           C  
ATOM    232  O   GLN O  31      35.960  29.805  40.131  1.00 97.49           O  
ATOM    233  CB  GLN O  31      38.533  27.782  40.714  1.00 97.98           C  
ATOM    234  CG  GLN O  31      39.059  26.845  41.794  0.98 90.67           C  
ATOM    235  CD  GLN O  31      40.573  26.771  41.834  0.97 86.23           C  
ATOM    236  OE1 GLN O  31      41.257  27.118  40.868  0.97 78.65           O  
ATOM    237  NE2 GLN O  31      41.113  26.301  42.948  0.97 73.93           N  
ATOM    238  N   LYS O  32      36.726  28.710  38.319  1.00 98.20           N  
ATOM    239  CA  LYS O  32      36.303  29.759  37.393  1.00 98.11           C  
ATOM    240  C   LYS O  32      34.790  29.949  37.425  1.00 97.76           C  
ATOM    241  O   LYS O  32      34.291  31.077  37.323  1.00 97.15           O  
ATOM    242  CB  LYS O  32      36.773  29.422  35.979  1.00 98.18           C  
ATOM    243  CG  LYS O  32      36.552  30.546  34.977  1.00 97.54           C  
ATOM    244  CD  LYS O  32      37.163  30.209  33.628  1.00 96.78           C  
ATOM    245  CE  LYS O  32      37.068  31.399  32.688  1.00 94.78           C  
ATOM    246  NZ  LYS O  32      37.980  32.496  33.103  1.00 92.66           N  
ATOM    247  N   LEU O  33      34.060  28.841  37.571  1.00 97.93           N  
ATOM    248  CA  LEU O  33      32.600  28.880  37.615  1.00 97.55           C  
ATOM    249  C   LEU O  33      32.056  29.242  38.996  1.00 96.85           C  
ATOM    250  O   LEU O  33      30.845  29.438  39.144  1.00 95.65           O  
ATOM    251  CB  LEU O  33      32.037  27.529  37.166  1.00 97.62           C  
ATOM    252  CG  LEU O  33      32.183  27.232  35.673  1.00 97.39           C  
ATOM    253  CD1 LEU O  33      32.007  25.739  35.402  1.00 96.93           C  
ATOM    254  CD2 LEU O  33      31.164  28.036  34.867  1.00 96.90           C  
ATOM    255  N   GLY O  34      32.925  29.315  40.001  1.00 97.35           N  
ATOM    256  CA  GLY O  34      32.497  29.667  41.344  1.00 96.74           C  
ATOM    257  C   GLY O  34      31.718  28.570  42.041  1.00 96.56           C  
ATOM    258  O   GLY O  34      30.806  28.850  42.828  1.00 95.37           O  
ATOM    259  N   ILE O  35      32.071  27.310  41.759  1.00 96.63           N  
ATOM    260  CA  ILE O  35      31.363  26.160  42.314  1.00 96.54           C  
ATOM    261  C   ILE O  35      32.345  25.169  42.924  1.00 96.64           C  
ATOM    262  O   ILE O  35      33.557  25.250  42.709  1.00 96.40           O  
ATOM    263  CB  ILE O  35      30.505  25.451  41.247  1.00 96.16           C  
ATOM    264  CG1 ILE O  35      31.392  24.905  40.120  1.00 95.45           C  
ATOM    265  CG2 ILE O  35      29.437  26.398  40.698  1.00 94.36           C  
ATOM    266  CD1 ILE O  35      30.640  24.114  39.061  1.00 94.25           C  
ATOM    267  N   GLU O  36      31.809  24.215  43.691  1.00 96.62           N  
ATOM    268  CA  GLU O  36      32.616  23.137  44.241  1.00 96.63           C  
ATOM    269  C   GLU O  36      32.803  22.039  43.200  1.00 96.77           C  
ATOM    270  O   GLU O  36      31.971  21.853  42.306  1.00 96.27           O  
ATOM    271  CB  GLU O  36      31.956  22.571  45.497  1.00 96.36           C  
ATOM    272  CG  GLU O  36      31.781  23.597  46.610  0.96 92.33           C  
ATOM    273  CD  GLU O  36      33.106  24.166  47.093  0.96 85.27           C  
ATOM    274  OE1 GLU O  36      34.050  23.381  47.314  0.95 78.92           O  
ATOM    275  OE2 GLU O  36      33.201  25.400  47.248  0.95 79.23           O  
ATOM    276  N   GLN O  37      33.896  21.287  43.318  1.00 96.49           N  
ATOM    277  CA  GLN O  37      34.190  20.240  42.344  1.00 96.73           C  
ATOM    278  C   GLN O  37      33.087  19.186  42.223  1.00 96.97           C  
ATOM    279  O   GLN O  37      32.799  18.745  41.104  1.00 96.46           O  
ATOM    280  CB  GLN O  37      35.540  19.587  42.642  1.00 95.81           C  
ATOM    281  CG  GLN O  37      36.724  20.498  42.351  0.99 89.72           C  
ATOM    282  CD  GLN O  37      38.045  19.785  42.527  0.99 85.91           C  
ATOM    283  OE1 GLN O  37      38.350  18.840  41.799  0.99 77.97           O  
ATOM    284  NE2 GLN O  37      38.831  20.217  43.501  0.99 73.33           N  
ATOM    285  N   PRO O  38      32.451  18.764  43.324  1.00 96.93           N  
ATOM    286  CA  PRO O  38      31.367  17.783  43.158  1.00 96.78           C  
ATOM    287  C   PRO O  38      30.198  18.308  42.330  1.00 96.52           C  
ATOM    288  O   PRO O  38      29.521  17.526  41.657  1.00 95.93           O  
ATOM    289  CB  PRO O  38      30.939  17.484  44.599  1.00 96.63           C  
ATOM    290  CG  PRO O  38      32.161  17.762  45.412  1.00 95.36           C  
ATOM    291  CD  PRO O  38      32.800  18.950  44.737  1.00 96.88           C  
ATOM    292  N   THR O  39      29.945  19.619  42.379  1.00 96.53           N  
ATOM    293  CA  THR O  39      28.896  20.200  41.553  1.00 96.12           C  
ATOM    294  C   THR O  39      29.294  20.149  40.082  1.00 96.06           C  
ATOM    295  O   THR O  39      28.482  19.793  39.218  1.00 95.30           O  
ATOM    296  CB  THR O  39      28.597  21.640  41.989  1.00 95.43           C  
ATOM    297  OG1 THR O  39      28.179  21.633  43.362  1.00 92.48           O  
ATOM    298  CG2 THR O  39      27.497  22.255  41.127  1.00 91.55           C  
ATOM    299  N   LEU O  40      30.544  20.486  39.784  1.00 96.73           N  
ATOM    300  CA  LEU O  40      31.014  20.388  38.404  1.00 96.95           C  
ATOM    301  C   LEU O  40      31.002  18.948  37.913  1.00 96.79           C  
ATOM    302  O   LEU O  40      30.683  18.683  36.748  1.00 96.12           O  
ATOM    303  CB  LEU O  40      32.420  20.972  38.264  1.00 97.10           C  
ATOM    304  CG  LEU O  40      32.992  20.921  36.840  1.00 97.06           C  
ATOM    305  CD1 LEU O  40      32.124  21.725  35.867  1.00 96.52           C  
ATOM    306  CD2 LEU O  40      34.428  21.427  36.824  1.00 96.54           C  
ATOM    307  N   TYR O  41      31.340  18.008  38.796  1.00 96.65           N  
ATOM    308  CA  TYR O  41      31.442  16.599  38.408  1.00 96.53           C  
ATOM    309  C   TYR O  41      30.143  16.070  37.820  1.00 96.05           C  
ATOM    310  O   TYR O  41      30.157  15.193  36.946  1.00 95.02           O  
ATOM    311  CB  TYR O  41      31.863  15.752  39.610  1.00 96.46           C  
ATOM    312  CG  TYR O  41      32.052  14.287  39.295  0.99 94.96           C  
ATOM    313  CD1 TYR O  41      33.224  13.832  38.714  0.99 92.64           C  
ATOM    314  CD2 TYR O  41      31.054  13.363  39.572  0.99 92.64           C  
ATOM    315  CE1 TYR O  41      33.403  12.487  38.419  0.99 91.18           C  
ATOM    316  CE2 TYR O  41      31.221  12.015  39.281  0.99 90.54           C  
ATOM    317  CZ  TYR O  41      32.399  11.586  38.704  0.99 91.14           C  
ATOM    318  OH  TYR O  41      32.570  10.257  38.412  0.99 89.15           O  
ATOM    319  N   TRP O  42      29.002  16.591  38.292  1.00 95.25           N  
ATOM    320  CA  TRP O  42      27.714  16.176  37.738  1.00 94.30           C  
ATOM    321  C   TRP O  42      27.650  16.459  36.230  1.00 94.06           C  
ATOM    322  O   TRP O  42      27.010  15.709  35.474  1.00 91.38           O  
ATOM    323  CB  TRP O  42      26.582  16.886  38.481  1.00 92.43           C  
ATOM    324  CG  TRP O  42      25.220  16.308  38.232  0.99 85.63           C  
ATOM    325  CD1 TRP O  42      24.592  15.334  38.964  0.98 76.83           C  
ATOM    326  CD2 TRP O  42      24.317  16.670  37.186  0.98 79.49           C  
ATOM    327  NE1 TRP O  42      23.355  15.069  38.431  0.98 71.93           N  
ATOM    328  CE2 TRP O  42      23.158  15.874  37.339  0.98 74.56           C  
ATOM    329  CE3 TRP O  42      24.366  17.591  36.133  0.98 69.89           C  
ATOM    330  CZ2 TRP O  42      22.067  15.976  36.478  0.98 70.83           C  
ATOM    331  CZ3 TRP O  42      23.280  17.689  35.278  0.99 67.05           C  
ATOM    332  CH2 TRP O  42      22.149  16.889  35.453  0.99 67.04           C  
ATOM    333  N   HIS O  43      28.346  17.520  35.800  1.00 94.84           N  
ATOM    334  CA  HIS O  43      28.318  17.970  34.409  1.00 93.44           C  
ATOM    335  C   HIS O  43      29.517  17.507  33.588  1.00 92.48           C  
ATOM    336  O   HIS O  43      29.385  17.250  32.384  1.00 90.33           O  
ATOM    337  CB  HIS O  43      28.254  19.496  34.368  1.00 92.42           C  
ATOM    338  CG  HIS O  43      27.060  20.057  35.064  1.00 90.60           C  
ATOM    339  ND1 HIS O  43      25.847  20.214  34.433  1.00 81.92           N  
ATOM    340  CD2 HIS O  43      26.887  20.472  36.340  1.00 81.89           C  
ATOM    341  CE1 HIS O  43      24.974  20.712  35.290  0.99 82.60           C  
ATOM    342  NE2 HIS O  43      25.576  20.877  36.458  0.99 84.45           N  
ATOM    343  N   VAL O  44      30.688  17.436  34.216  1.00 95.23           N  
ATOM    344  CA  VAL O  44      31.958  17.153  33.549  1.00 95.49           C  
ATOM    345  C   VAL O  44      32.694  16.114  34.383  1.00 95.78           C  
ATOM    346  O   VAL O  44      33.179  16.421  35.474  1.00 94.94           O  
ATOM    347  CB  VAL O  44      32.816  18.431  33.427  1.00 94.63           C  
ATOM    348  CG1 VAL O  44      34.168  18.105  32.805  1.00 91.37           C  
ATOM    349  CG2 VAL O  44      32.088  19.499  32.622  1.00 91.93           C  
ATOM    350  N   LYS O  45      32.791  14.895  33.878  1.00 96.02           N  
ATOM    351  CA  LYS O  45      33.328  13.796  34.681  1.00 95.93           C  
ATOM    352  C   LYS O  45      34.845  13.849  34.833  1.00 95.76           C  
ATOM    353  O   LYS O  45      35.383  13.452  35.864  1.00 94.66           O  
ATOM    354  CB  LYS O  45      32.913  12.451  34.086  1.00 95.55           C  
ATOM    355  CG  LYS O  45      31.402  12.229  34.045  0.97 92.81           C  
ATOM    356  CD  LYS O  45      30.837  12.067  35.450  0.96 89.09           C  
ATOM    357  CE  LYS O  45      29.337  11.765  35.427  0.95 84.43           C  
ATOM    358  NZ  LYS O  45      28.514  13.001  35.354  0.94 76.47           N  
ATOM    359  N   ASN O  46      35.537  14.314  33.795  1.00 96.13           N  
ATOM    360  CA  ASN O  46      36.990  14.336  33.819  1.00 95.92           C  
ATOM    361  C   ASN O  46      37.512  15.201  32.681  1.00 96.30           C  
ATOM    362  O   ASN O  46      36.745  15.673  31.836  1.00 96.15           O  
ATOM    363  CB  ASN O  46      37.563  12.908  33.741  1.00 95.13           C  
ATOM    364  CG  ASN O  46      36.990  12.114  32.587  1.00 94.17           C  
ATOM    365  OD1 ASN O  46      36.977  12.570  31.443  1.00 92.00           O  
ATOM    366  ND2 ASN O  46      36.512  10.910  32.877  1.00 90.41           N  
ATOM    367  N   LYS O  47      38.823  15.411  32.671  1.00 96.08           N  
ATOM    368  CA  LYS O  47      39.453  16.264  31.669  1.00 96.20           C  
ATOM    369  C   LYS O  47      39.293  15.701  30.260  1.00 96.03           C  
ATOM    370  O   LYS O  47      39.085  16.462  29.308  1.00 95.92           O  
ATOM    371  CB  LYS O  47      40.936  16.455  32.006  1.00 96.47           C  
ATOM    372  CG  LYS O  47      41.680  17.363  31.039  1.00 96.15           C  
ATOM    373  CD  LYS O  47      43.115  17.581  31.502  1.00 95.62           C  
ATOM    374  CE  LYS O  47      43.877  18.467  30.532  1.00 95.17           C  
ATOM    375  NZ  LYS O  47      45.265  18.723  31.014  1.00 94.35           N  
ATOM    376  N   ARG O  48      39.385  14.387  30.100  1.00 94.79           N  
ATOM    377  CA  ARG O  48      39.243  13.793  28.772  1.00 94.14           C  
ATOM    378  C   ARG O  48      37.870  14.090  28.182  1.00 94.48           C  
ATOM    379  O   ARG O  48      37.756  14.454  27.006  1.00 94.39           O  
ATOM    380  CB  ARG O  48      39.480  12.280  28.839  1.00 93.30           C  
ATOM    381  CG  ARG O  48      39.376  11.541  27.503  0.98 89.91           C  
ATOM    382  CD  ARG O  48      40.469  11.952  26.514  0.98 85.37           C  
ATOM    383  NE  ARG O  48      40.045  13.026  25.624  0.97 81.42           N  
ATOM    384  CZ  ARG O  48      40.872  13.772  24.883  0.97 77.39           C  
ATOM    385  NH1 ARG O  48      42.186  13.585  24.942  0.97 70.76           N  
ATOM    386  NH2 ARG O  48      40.374  14.711  24.087  0.97 73.23           N  
ATOM    387  N   ALA O  49      36.819  13.947  28.983  1.00 94.66           N  
ATOM    388  CA  ALA O  49      35.474  14.257  28.516  1.00 94.86           C  
ATOM    389  C   ALA O  49      35.348  15.735  28.157  1.00 95.44           C  
ATOM    390  O   ALA O  49      34.691  16.090  27.171  1.00 95.52           O  
ATOM    391  CB  ALA O  49      34.442  13.871  29.575  1.00 94.59           C  
ATOM    392  N   LEU O  50      35.965  16.599  28.959  1.00 96.09           N  
ATOM    393  CA  LEU O  50      35.944  18.028  28.667  1.00 96.86           C  
ATOM    394  C   LEU O  50      36.639  18.327  27.342  1.00 97.24           C  
ATOM    395  O   LEU O  50      36.099  19.051  26.496  1.00 97.48           O  
ATOM    396  CB  LEU O  50      36.606  18.805  29.808  1.00 97.33           C  
ATOM    397  CG  LEU O  50      36.706  20.315  29.609  1.00 97.36           C  
ATOM    398  CD1 LEU O  50      35.319  20.940  29.444  1.00 97.01           C  
ATOM    399  CD2 LEU O  50      37.446  20.946  30.785  1.00 97.08           C  
ATOM    400  N   LEU O  51      37.827  17.775  27.140  1.00 96.51           N  
ATOM    401  CA  LEU O  51      38.560  18.022  25.901  1.00 96.54           C  
ATOM    402  C   LEU O  51      37.797  17.504  24.684  1.00 96.74           C  
ATOM    403  O   LEU O  51      37.780  18.156  23.637  1.00 96.82           O  
ATOM    404  CB  LEU O  51      39.950  17.387  25.963  1.00 96.51           C  
ATOM    405  CG  LEU O  51      40.929  18.057  26.934  1.00 96.15           C  
ATOM    406  CD1 LEU O  51      42.207  17.230  27.033  1.00 95.71           C  
ATOM    407  CD2 LEU O  51      41.253  19.488  26.504  1.00 95.61           C  
ATOM    408  N   ASP O  52      37.158  16.345  24.813  1.00 95.87           N  
ATOM    409  CA  ASP O  52      36.363  15.825  23.702  1.00 95.59           C  
ATOM    410  C   ASP O  52      35.230  16.787  23.344  1.00 96.32           C  
ATOM    411  O   ASP O  52      34.964  17.040  22.164  1.00 96.39           O  
ATOM    412  CB  ASP O  52      35.795  14.440  24.044  1.00 94.55           C  
ATOM    413  CG  ASP O  52      36.849  13.344  24.032  1.00 92.15           C  
ATOM    414  OD1 ASP O  52      37.939  13.548  23.454  1.00 90.56           O  
ATOM    415  OD2 ASP O  52      36.576  12.260  24.592  1.00 89.18           O  
ATOM    416  N   ALA O  53      34.562  17.332  24.354  1.00 96.15           N  
ATOM    417  CA  ALA O  53      33.484  18.281  24.103  1.00 96.55           C  
ATOM    418  C   ALA O  53      34.013  19.568  23.478  1.00 97.18           C  
ATOM    419  O   ALA O  53      33.386  20.130  22.572  1.00 97.40           O  
ATOM    420  CB  ALA O  53      32.732  18.580  25.399  1.00 96.39           C  
ATOM    421  N   LEU O  54      35.160  20.045  23.948  1.00 97.49           N  
ATOM    422  CA  LEU O  54      35.735  21.259  23.378  1.00 98.06           C  
ATOM    423  C   LEU O  54      36.146  21.059  21.924  1.00 98.17           C  
ATOM    424  O   LEU O  54      35.960  21.957  21.101  1.00 98.21           O  
ATOM    425  CB  LEU O  54      36.935  21.734  24.206  1.00 98.29           C  
ATOM    426  CG  LEU O  54      36.616  22.171  25.640  1.00 98.15           C  
ATOM    427  CD1 LEU O  54      37.869  22.742  26.297  1.00 97.71           C  
ATOM    428  CD2 LEU O  54      35.474  23.180  25.683  1.00 97.71           C  
ATOM    429  N   ALA O  55      36.697  19.890  21.584  1.00 97.88           N  
ATOM    430  CA  ALA O  55      37.083  19.624  20.204  1.00 97.73           C  
ATOM    431  C   ALA O  55      35.880  19.731  19.273  1.00 97.77           C  
ATOM    432  O   ALA O  55      35.978  20.299  18.181  1.00 97.60           O  
ATOM    433  CB  ALA O  55      37.734  18.243  20.093  1.00 97.39           C  
ATOM    434  N   VAL O  56      34.743  19.197  19.702  1.00 97.65           N  
ATOM    435  CA  VAL O  56      33.521  19.293  18.907  1.00 97.53           C  
ATOM    436  C   VAL O  56      33.040  20.737  18.822  1.00 97.82           C  
ATOM    437  O   VAL O  56      32.693  21.233  17.742  1.00 97.81           O  
ATOM    438  CB  VAL O  56      32.415  18.386  19.487  1.00 96.91           C  
ATOM    439  CG1 VAL O  56      31.082  18.617  18.767  1.00 95.51           C  
ATOM    440  CG2 VAL O  56      32.830  16.920  19.404  1.00 95.64           C  
ATOM    441  N   GLU O  57      33.023  21.425  19.964  1.00 97.70           N  
ATOM    442  CA  GLU O  57      32.434  22.757  19.998  1.00 97.63           C  
ATOM    443  C   GLU O  57      33.278  23.815  19.297  1.00 97.97           C  
ATOM    444  O   GLU O  57      32.728  24.763  18.741  1.00 97.85           O  
ATOM    445  CB  GLU O  57      32.137  23.168  21.438  1.00 96.97           C  
ATOM    446  CG  GLU O  57      30.974  22.374  22.030  1.00 91.82           C  
ATOM    447  CD  GLU O  57      29.658  22.636  21.307  1.00 89.82           C  
ATOM    448  OE1 GLU O  57      29.403  23.799  20.919  1.00 85.29           O  
ATOM    449  OE2 GLU O  57      28.880  21.676  21.135  1.00 84.76           O  
ATOM    450  N   ILE O  58      34.604  23.666  19.295  1.00 98.43           N  
ATOM    451  CA  ILE O  58      35.442  24.612  18.563  1.00 98.58           C  
ATOM    452  C   ILE O  58      35.056  24.605  17.089  1.00 98.56           C  
ATOM    453  O   ILE O  58      34.894  25.661  16.469  1.00 98.52           O  
ATOM    454  CB  ILE O  58      36.938  24.301  18.765  1.00 98.66           C  
ATOM    455  CG1 ILE O  58      37.357  24.678  20.194  1.00 98.46           C  
ATOM    456  CG2 ILE O  58      37.800  25.038  17.739  1.00 98.34           C  
ATOM    457  CD1 ILE O  58      38.734  24.163  20.602  1.00 98.16           C  
ATOM    458  N   LEU O  59      34.894  23.417  16.519  1.00 98.32           N  
ATOM    459  CA  LEU O  59      34.486  23.341  15.119  1.00 98.25           C  
ATOM    460  C   LEU O  59      33.041  23.788  14.930  1.00 98.20           C  
ATOM    461  O   LEU O  59      32.738  24.510  13.979  1.00 97.94           O  
ATOM    462  CB  LEU O  59      34.689  21.929  14.561  1.00 98.03           C  
ATOM    463  CG  LEU O  59      36.127  21.399  14.556  1.00 97.26           C  
ATOM    464  CD1 LEU O  59      36.205  20.129  13.711  1.00 96.01           C  
ATOM    465  CD2 LEU O  59      37.127  22.427  14.056  1.00 95.61           C  
ATOM    466  N   ALA O  60      32.143  23.378  15.820  1.00 98.04           N  
ATOM    467  CA  ALA O  60      30.739  23.763  15.686  1.00 97.67           C  
ATOM    468  C   ALA O  60      30.572  25.279  15.688  1.00 97.59           C  
ATOM    469  O   ALA O  60      29.720  25.815  14.971  1.00 97.06           O  
ATOM    470  CB  ALA O  60      29.904  23.135  16.803  1.00 97.15           C  
ATOM    471  N   ARG O  61      31.380  25.969  16.482  1.00 97.83           N  
ATOM    472  CA  ARG O  61      31.251  27.418  16.629  1.00 97.80           C  
ATOM    473  C   ARG O  61      32.009  28.211  15.574  1.00 97.82           C  
ATOM    474  O   ARG O  61      31.594  29.321  15.236  1.00 97.26           O  
ATOM    475  CB  ARG O  61      31.728  27.842  18.022  1.00 97.60           C  
ATOM    476  CG  ARG O  61      30.854  27.319  19.145  1.00 96.55           C  
ATOM    477  CD  ARG O  61      31.483  27.605  20.504  1.00 95.07           C  
ATOM    478  NE  ARG O  61      30.653  27.108  21.594  1.00 93.70           N  
ATOM    479  CZ  ARG O  61      30.443  27.739  22.745  1.00 92.71           C  
ATOM    480  NH1 ARG O  61      31.009  28.915  22.980  1.00 89.96           N  
ATOM    481  NH2 ARG O  61      29.664  27.189  23.664  1.00 90.89           N  
ATOM    482  N   HIS O  62      33.129  27.666  15.078  1.00 98.22           N  
ATOM    483  CA  HIS O  62      34.051  28.488  14.299  1.00 98.12           C  
ATOM    484  C   HIS O  62      34.501  27.913  12.960  1.00 97.99           C  
ATOM    485  O   HIS O  62      35.172  28.617  12.200  1.00 97.08           O  
ATOM    486  CB  HIS O  62      35.266  28.829  15.158  1.00 97.93           C  
ATOM    487  CG  HIS O  62      34.896  29.528  16.426  1.00 97.48           C  
ATOM    488  ND1 HIS O  62      34.275  30.758  16.434  1.00 90.68           N  
ATOM    489  CD2 HIS O  62      35.012  29.156  17.724  1.00 91.37           C  
ATOM    490  CE1 HIS O  62      34.036  31.119  17.683  1.00 91.57           C  
ATOM    491  NE2 HIS O  62      34.471  30.168  18.488  1.00 93.24           N  
ATOM    492  N   HIS O  63      34.161  26.663  12.666  1.00 97.95           N  
ATOM    493  CA  HIS O  63      34.502  26.031  11.391  1.00 97.81           C  
ATOM    494  C   HIS O  63      33.290  26.162  10.481  1.00 97.55           C  
ATOM    495  O   HIS O  63      32.396  25.309  10.478  1.00 96.69           O  
ATOM    496  CB  HIS O  63      34.887  24.573  11.637  1.00 97.62           C  
ATOM    497  CG  HIS O  63      35.240  23.778  10.414  1.00 98.17           C  
ATOM    498  ND1 HIS O  63      35.871  24.310   9.316  1.00 96.29           N  
ATOM    499  CD2 HIS O  63      35.071  22.458  10.150  1.00 96.33           C  
ATOM    500  CE1 HIS O  63      36.065  23.356   8.424  1.00 96.53           C  
ATOM    501  NE2 HIS O  63      35.591  22.219   8.905  1.00 96.97           N  
ATOM    502  N   ASP O  64      33.265  27.241   9.702  1.00 98.17           N  
ATOM    503  CA  ASP O  64      32.073  27.636   8.961  1.00 97.73           C  
ATOM    504  C   ASP O  64      32.008  27.098   7.534  1.00 97.95           C  
ATOM    505  O   ASP O  64      31.006  27.317   6.845  1.00 95.96           O  
ATOM    506  CB  ASP O  64      31.956  29.161   8.937  1.00 95.11           C  
ATOM    507  CG  ASP O  64      31.611  29.751  10.293  0.99 84.78           C  
ATOM    508  OD1 ASP O  64      31.039  29.029  11.139  0.98 74.50           O  
ATOM    509  OD2 ASP O  64      31.908  30.944  10.506  0.98 77.54           O  
ATOM    510  N   TYR O  65      33.055  26.414   7.070  1.00 98.64           N  
ATOM    511  CA  TYR O  65      33.056  25.872   5.708  1.00 98.71           C  
ATOM    512  C   TYR O  65      33.189  24.354   5.752  1.00 98.73           C  
ATOM    513  O   TYR O  65      34.148  23.764   5.242  1.00 98.57           O  
ATOM    514  CB  TYR O  65      34.141  26.526   4.838  1.00 98.66           C  
ATOM    515  CG  TYR O  65      33.684  26.728   3.410  1.00 98.39           C  
ATOM    516  CD1 TYR O  65      33.551  25.652   2.537  1.00 96.98           C  
ATOM    517  CD2 TYR O  65      33.351  27.997   2.947  1.00 96.90           C  
ATOM    518  CE1 TYR O  65      33.110  25.841   1.229  1.00 95.96           C  
ATOM    519  CE2 TYR O  65      32.911  28.195   1.645  1.00 96.49           C  
ATOM    520  CZ  TYR O  65      32.796  27.113   0.792  1.00 97.43           C  
ATOM    521  OH  TYR O  65      32.364  27.309  -0.499  1.00 96.84           O  
ATOM    522  N   SER O  66      32.206  23.719   6.368  1.00 98.58           N  
ATOM    523  CA  SER O  66      32.193  22.272   6.526  1.00 98.36           C  
ATOM    524  C   SER O  66      31.552  21.549   5.344  1.00 98.49           C  
ATOM    525  O   SER O  66      31.748  20.339   5.182  1.00 98.17           O  
ATOM    526  CB  SER O  66      31.459  21.893   7.809  1.00 97.31           C  
ATOM    527  OG  SER O  66      30.120  22.356   7.784  1.00 93.22           O  
ATOM    528  N   LEU O  67      30.789  22.270   4.521  1.00 98.68           N  
ATOM    529  CA  LEU O  67      30.055  21.679   3.405  1.00 98.68           C  
ATOM    530  C   LEU O  67      30.296  22.468   2.128  1.00 98.78           C  
ATOM    531  O   LEU O  67      30.478  23.683   2.179  1.00 98.65           O  
ATOM    532  CB  LEU O  67      28.551  21.665   3.700  1.00 98.42           C  
ATOM    533  CG  LEU O  67      28.110  20.826   4.897  1.00 97.64           C  
ATOM    534  CD1 LEU O  67      26.625  21.044   5.161  1.00 96.51           C  
ATOM    535  CD2 LEU O  67      28.404  19.352   4.651  1.00 95.95           C  
ATOM    536  N   PRO O  68      30.272  21.804   0.971  1.00 98.84           N  
ATOM    537  CA  PRO O  68      30.455  22.527  -0.288  1.00 98.82           C  
ATOM    538  C   PRO O  68      29.259  23.413  -0.618  1.00 98.82           C  
ATOM    539  O   PRO O  68      28.118  23.102  -0.262  1.00 98.63           O  
ATOM    540  CB  PRO O  68      30.599  21.407  -1.330  1.00 98.68           C  
ATOM    541  CG  PRO O  68      29.875  20.242  -0.723  1.00 98.00           C  
ATOM    542  CD  PRO O  68      30.119  20.353   0.761  1.00 98.70           C  
ATOM    543  N   ALA O  69      29.542  24.513  -1.302  1.00 98.71           N  
ATOM    544  CA  ALA O  69      28.491  25.354  -1.856  1.00 98.71           C  
ATOM    545  C   ALA O  69      27.875  24.672  -3.073  1.00 98.77           C  
ATOM    546  O   ALA O  69      28.489  23.808  -3.704  1.00 98.62           O  
ATOM    547  CB  ALA O  69      29.055  26.720  -2.244  1.00 98.50           C  
ATOM    548  N   ALA O  70      26.660  25.071  -3.424  1.00 98.38           N  
ATOM    549  CA  ALA O  70      26.007  24.531  -4.608  1.00 98.30           C  
ATOM    550  C   ALA O  70      26.870  24.798  -5.838  1.00 98.42           C  
ATOM    551  O   ALA O  70      27.261  25.938  -6.101  1.00 97.92           O  
ATOM    552  CB  ALA O  70      24.618  25.151  -4.775  1.00 97.73           C  
ATOM    553  N   GLY O  71      27.188  23.737  -6.588  1.00 98.41           N  
ATOM    554  CA  GLY O  71      27.963  23.861  -7.806  1.00 98.50           C  
ATOM    555  C   GLY O  71      29.453  24.032  -7.617  1.00 98.72           C  
ATOM    556  O   GLY O  71      30.181  24.186  -8.601  1.00 98.50           O  
ATOM    557  N   GLU O  72      29.930  24.007  -6.374  1.00 98.80           N  
ATOM    558  CA  GLU O  72      31.351  24.220  -6.102  1.00 98.86           C  
ATOM    559  C   GLU O  72      32.185  23.035  -6.579  1.00 98.87           C  
ATOM    560  O   GLU O  72      31.790  21.879  -6.431  1.00 98.79           O  
ATOM    561  CB  GLU O  72      31.565  24.443  -4.601  1.00 98.82           C  
ATOM    562  CG  GLU O  72      32.979  24.888  -4.248  1.00 98.65           C  
ATOM    563  CD  GLU O  72      33.133  25.281  -2.785  1.00 98.79           C  
ATOM    564  OE1 GLU O  72      32.329  24.823  -1.943  1.00 97.99           O  
ATOM    565  OE2 GLU O  72      34.066  26.058  -2.478  1.00 98.25           O  
ATOM    566  N   SER O  73      33.354  23.330  -7.154  1.00 98.70           N  
ATOM    567  CA  SER O  73      34.287  22.276  -7.530  1.00 98.74           C  
ATOM    568  C   SER O  73      34.884  21.628  -6.284  1.00 98.83           C  
ATOM    569  O   SER O  73      34.987  22.253  -5.223  1.00 98.82           O  
ATOM    570  CB  SER O  73      35.410  22.833  -8.401  1.00 98.66           C  
ATOM    571  OG  SER O  73      36.262  23.685  -7.656  1.00 98.41           O  
ATOM    572  N   TRP O  74      35.317  20.369  -6.417  1.00 98.81           N  
ATOM    573  CA  TRP O  74      35.938  19.713  -5.272  1.00 98.77           C  
ATOM    574  C   TRP O  74      37.237  20.400  -4.879  1.00 98.85           C  
ATOM    575  O   TRP O  74      37.577  20.449  -3.689  1.00 98.84           O  
ATOM    576  CB  TRP O  74      36.146  18.215  -5.534  1.00 98.64           C  
ATOM    577  CG  TRP O  74      37.114  17.884  -6.629  1.00 98.52           C  
ATOM    578  CD1 TRP O  74      36.818  17.590  -7.931  1.00 98.36           C  
ATOM    579  CD2 TRP O  74      38.542  17.802  -6.510  1.00 98.47           C  
ATOM    580  NE1 TRP O  74      37.973  17.340  -8.629  1.00 98.10           N  
ATOM    581  CE2 TRP O  74      39.044  17.466  -7.781  1.00 98.21           C  
ATOM    582  CE3 TRP O  74      39.443  17.983  -5.453  1.00 98.28           C  
ATOM    583  CZ2 TRP O  74      40.410  17.315  -8.029  1.00 97.76           C  
ATOM    584  CZ3 TRP O  74      40.804  17.831  -5.696  1.00 98.08           C  
ATOM    585  CH2 TRP O  74      41.272  17.503  -6.971  1.00 97.73           C  
ATOM    586  N   GLN O  75      37.964  20.950  -5.855  1.00 98.66           N  
ATOM    587  CA  GLN O  75      39.196  21.674  -5.540  1.00 98.64           C  
ATOM    588  C   GLN O  75      38.906  22.876  -4.651  1.00 98.74           C  
ATOM    589  O   GLN O  75      39.583  23.102  -3.641  1.00 98.75           O  
ATOM    590  CB  GLN O  75      39.908  22.136  -6.819  1.00 98.48           C  
ATOM    591  CG  GLN O  75      40.373  21.022  -7.749  1.00 98.05           C  
ATOM    592  CD  GLN O  75      39.384  20.713  -8.863  1.00 97.43           C  
ATOM    593  OE1 GLN O  75      38.164  20.789  -8.674  1.00 95.44           O  
ATOM    594  NE2 GLN O  75      39.906  20.360 -10.032  1.00 94.76           N  
ATOM    595  N   SER O  76      37.906  23.661  -5.046  1.00 98.72           N  
ATOM    596  CA  SER O  76      37.533  24.839  -4.266  1.00 98.77           C  
ATOM    597  C   SER O  76      37.020  24.447  -2.883  1.00 98.82           C  
ATOM    598  O   SER O  76      37.350  25.096  -1.884  1.00 98.81           O  
ATOM    599  CB  SER O  76      36.475  25.650  -5.012  1.00 98.74           C  
ATOM    600  OG  SER O  76      36.033  26.753  -4.235  1.00 97.78           O  
ATOM    601  N   PHE O  77      36.222  23.379  -2.809  1.00 98.95           N  
ATOM    602  CA  PHE O  77      35.738  22.935  -1.507  1.00 98.95           C  
ATOM    603  C   PHE O  77      36.890  22.561  -0.578  1.00 98.95           C  
ATOM    604  O   PHE O  77      36.919  22.976   0.583  1.00 98.91           O  
ATOM    605  CB  PHE O  77      34.765  21.761  -1.627  1.00 98.94           C  
ATOM    606  CG  PHE O  77      34.480  21.153  -0.281  1.00 98.91           C  
ATOM    607  CD1 PHE O  77      33.782  21.873   0.677  1.00 98.77           C  
ATOM    608  CD2 PHE O  77      34.973  19.906   0.051  1.00 98.77           C  
ATOM    609  CE1 PHE O  77      33.575  21.354   1.947  1.00 98.67           C  
ATOM    610  CE2 PHE O  77      34.768  19.377   1.321  1.00 98.66           C  
ATOM    611  CZ  PHE O  77      34.069  20.105   2.265  1.00 98.68           C  
ATOM    612  N   LEU O  78      37.849  21.768  -1.061  1.00 98.94           N  
ATOM    613  CA  LEU O  78      38.964  21.377  -0.200  1.00 98.94           C  
ATOM    614  C   LEU O  78      39.767  22.592   0.255  1.00 98.94           C  
ATOM    615  O   LEU O  78      40.202  22.657   1.410  1.00 98.91           O  
ATOM    616  CB  LEU O  78      39.876  20.375  -0.907  1.00 98.90           C  
ATOM    617  CG  LEU O  78      39.301  18.972  -1.119  1.00 98.77           C  
ATOM    618  CD1 LEU O  78      40.339  18.102  -1.821  1.00 98.61           C  
ATOM    619  CD2 LEU O  78      38.866  18.327   0.197  1.00 98.55           C  
ATOM    620  N   ARG O  79      39.957  23.552  -0.644  1.00 98.90           N  
ATOM    621  CA  ARG O  79      40.676  24.777  -0.297  1.00 98.88           C  
ATOM    622  C   ARG O  79      39.946  25.557   0.794  1.00 98.90           C  
ATOM    623  O   ARG O  79      40.533  25.924   1.825  1.00 98.85           O  
ATOM    624  CB  ARG O  79      40.855  25.633  -1.555  1.00 98.74           C  
ATOM    625  CG  ARG O  79      41.580  26.943  -1.341  1.00 97.33           C  
ATOM    626  CD  ARG O  79      41.702  27.731  -2.648  1.00 96.23           C  
ATOM    627  NE  ARG O  79      42.405  26.957  -3.673  1.00 92.89           N  
ATOM    628  CZ  ARG O  79      41.843  26.382  -4.735  1.00 91.71           C  
ATOM    629  NH1 ARG O  79      40.541  26.492  -4.976  1.00 84.45           N  
ATOM    630  NH2 ARG O  79      42.602  25.679  -5.562  1.00 87.48           N  
ATOM    631  N   ASN O  80      38.661  25.807   0.568  1.00 98.91           N  
ATOM    632  CA  ASN O  80      37.876  26.574   1.534  1.00 98.92           C  
ATOM    633  C   ASN O  80      37.729  25.829   2.858  1.00 98.93           C  
ATOM    634  O   ASN O  80      37.796  26.433   3.932  1.00 98.90           O  
ATOM    635  CB  ASN O  80      36.504  26.904   0.943  1.00 98.91           C  
ATOM    636  CG  ASN O  80      36.571  28.008  -0.087  1.00 98.82           C  
ATOM    637  OD1 ASN O  80      37.279  28.998   0.096  1.00 97.01           O  
ATOM    638  ND2 ASN O  80      35.832  27.858  -1.172  1.00 96.70           N  
ATOM    639  N   ASN O  81      37.537  24.518   2.789  1.00 98.92           N  
ATOM    640  CA  ASN O  81      37.407  23.704   3.994  1.00 98.92           C  
ATOM    641  C   ASN O  81      38.693  23.727   4.817  1.00 98.93           C  
ATOM    642  O   ASN O  81      38.654  23.865   6.045  1.00 98.87           O  
ATOM    643  CB  ASN O  81      37.019  22.277   3.601  1.00 98.89           C  
ATOM    644  CG  ASN O  81      36.885  21.355   4.785  1.00 98.78           C  
ATOM    645  OD1 ASN O  81      37.838  20.660   5.151  1.00 95.79           O  
ATOM    646  ND2 ASN O  81      35.712  21.339   5.399  1.00 94.69           N  
ATOM    647  N   ALA O  82      39.845  23.603   4.149  1.00 98.95           N  
ATOM    648  CA  ALA O  82      41.126  23.624   4.853  1.00 98.94           C  
ATOM    649  C   ALA O  82      41.386  24.973   5.514  1.00 98.95           C  
ATOM    650  O   ALA O  82      41.848  25.032   6.660  1.00 98.92           O  
ATOM    651  CB  ALA O  82      42.259  23.281   3.890  1.00 98.90           C  
ATOM    652  N   MET O  83      41.104  26.064   4.801  1.00 98.91           N  
ATOM    653  CA  MET O  83      41.313  27.392   5.373  1.00 98.90           C  
ATOM    654  C   MET O  83      40.415  27.614   6.587  1.00 98.89           C  
ATOM    655  O   MET O  83      40.847  28.188   7.597  1.00 98.83           O  
ATOM    656  CB  MET O  83      41.075  28.478   4.318  1.00 98.82           C  
ATOM    657  CG  MET O  83      42.121  28.479   3.212  1.00 97.07           C  
ATOM    658  SD  MET O  83      41.989  29.896   2.095  1.00 93.51           S  
ATOM    659  CE  MET O  83      40.334  29.674   1.466  1.00 83.74           C  
ATOM    660  N   SER O  84      39.173  27.152   6.498  1.00 98.89           N  
ATOM    661  CA  SER O  84      38.236  27.272   7.615  1.00 98.90           C  
ATOM    662  C   SER O  84      38.678  26.429   8.812  1.00 98.92           C  
ATOM    663  O   SER O  84      38.627  26.879   9.965  1.00 98.88           O  
ATOM    664  CB  SER O  84      36.839  26.857   7.152  1.00 98.84           C  
ATOM    665  OG  SER O  84      35.919  26.831   8.229  1.00 98.22           O  
ATOM    666  N   PHE O  85      39.126  25.204   8.559  1.00 98.94           N  
ATOM    667  CA  PHE O  85      39.618  24.319   9.614  1.00 98.92           C  
ATOM    668  C   PHE O  85      40.816  24.960  10.316  1.00 98.92           C  
ATOM    669  O   PHE O  85      40.880  25.007  11.550  1.00 98.87           O  
ATOM    670  CB  PHE O  85      39.975  22.968   8.990  1.00 98.87           C  
ATOM    671  CG  PHE O  85      40.392  21.883   9.957  1.00 98.80           C  
ATOM    672  CD1 PHE O  85      39.686  21.639  11.123  1.00 98.35           C  
ATOM    673  CD2 PHE O  85      41.466  21.065   9.651  1.00 98.39           C  
ATOM    674  CE1 PHE O  85      40.059  20.608  11.980  1.00 98.06           C  
ATOM    675  CE2 PHE O  85      41.842  20.028  10.501  1.00 98.04           C  
ATOM    676  CZ  PHE O  85      41.139  19.806  11.668  1.00 98.21           C  
ATOM    677  N   ARG O  86      41.764  25.482   9.535  1.00 98.90           N  
ATOM    678  CA  ARG O  86      42.927  26.164  10.114  1.00 98.88           C  
ATOM    679  C   ARG O  86      42.505  27.317  11.015  1.00 98.86           C  
ATOM    680  O   ARG O  86      43.009  27.460  12.137  1.00 98.80           O  
ATOM    681  CB  ARG O  86      43.851  26.666   9.003  1.00 98.84           C  
ATOM    682  CG  ARG O  86      45.053  27.459   9.523  1.00 98.66           C  
ATOM    683  CD  ARG O  86      46.001  27.835   8.389  1.00 98.50           C  
ATOM    684  NE  ARG O  86      47.160  28.576   8.894  1.00 98.02           N  
ATOM    685  CZ  ARG O  86      47.207  29.895   9.055  1.00 97.89           C  
ATOM    686  NH1 ARG O  86      46.165  30.653   8.739  1.00 96.51           N  
ATOM    687  NH2 ARG O  86      48.297  30.462   9.548  1.00 96.73           N  
ATOM    688  N   ARG O  87      41.597  28.145  10.529  1.00 98.79           N  
ATOM    689  CA  ARG O  87      41.147  29.303  11.296  1.00 98.71           C  
ATOM    690  C   ARG O  87      40.521  28.878  12.626  1.00 98.73           C  
ATOM    691  O   ARG O  87      40.797  29.469  13.678  1.00 98.61           O  
ATOM    692  CB  ARG O  87      40.160  30.124  10.463  1.00 98.44           C  
ATOM    693  CG  ARG O  87      39.666  31.386  11.135  0.99 90.24           C  
ATOM    694  CD  ARG O  87      38.847  32.244  10.170  0.98 87.23           C  
ATOM    695  NE  ARG O  87      37.666  31.540   9.658  0.97 78.77           N  
ATOM    696  CZ  ARG O  87      37.529  31.062   8.422  0.97 71.03           C  
ATOM    697  NH1 ARG O  87      38.501  31.192   7.525  0.97 64.58           N  
ATOM    698  NH2 ARG O  87      36.408  30.450   8.076  0.96 66.42           N  
ATOM    699  N   ALA O  88      39.694  27.837  12.591  1.00 98.83           N  
ATOM    700  CA  ALA O  88      39.048  27.363  13.815  1.00 98.85           C  
ATOM    701  C   ALA O  88      40.069  26.828  14.818  1.00 98.83           C  
ATOM    702  O   ALA O  88      39.972  27.098  16.021  1.00 98.75           O  
ATOM    703  CB  ALA O  88      38.007  26.294  13.477  1.00 98.83           C  
ATOM    704  N   LEU O  89      41.055  26.066  14.333  1.00 98.85           N  
ATOM    705  CA  LEU O  89      42.075  25.509  15.222  1.00 98.81           C  
ATOM    706  C   LEU O  89      42.928  26.593  15.872  1.00 98.71           C  
ATOM    707  O   LEU O  89      43.389  26.428  17.006  1.00 98.54           O  
ATOM    708  CB  LEU O  89      42.975  24.545  14.454  1.00 98.79           C  
ATOM    709  CG  LEU O  89      42.306  23.287  13.891  1.00 98.72           C  
ATOM    710  CD1 LEU O  89      43.291  22.545  12.995  1.00 98.58           C  
ATOM    711  CD2 LEU O  89      41.795  22.379  15.006  1.00 98.56           C  
ATOM    712  N   LEU O  90      43.156  27.680  15.149  1.00 98.67           N  
ATOM    713  CA  LEU O  90      43.974  28.788  15.649  1.00 98.52           C  
ATOM    714  C   LEU O  90      43.239  29.692  16.628  1.00 98.46           C  
ATOM    715  O   LEU O  90      43.871  30.515  17.302  1.00 98.22           O  
ATOM    716  CB  LEU O  90      44.484  29.636  14.479  1.00 98.39           C  
ATOM    717  CG  LEU O  90      45.619  29.035  13.658  1.00 98.16           C  
ATOM    718  CD1 LEU O  90      45.820  29.844  12.379  1.00 97.94           C  
ATOM    719  CD2 LEU O  90      46.910  29.000  14.474  1.00 97.80           C  
ATOM    720  N   ARG O  91      41.916  29.572  16.710  1.00 98.62           N  
ATOM    721  CA  ARG O  91      41.122  30.521  17.483  1.00 98.50           C  
ATOM    722  C   ARG O  91      41.384  30.427  18.984  1.00 98.49           C  
ATOM    723  O   ARG O  91      41.274  31.430  19.699  1.00 98.12           O  
ATOM    724  CB  ARG O  91      39.635  30.334  17.201  1.00 98.08           C  
ATOM    725  CG  ARG O  91      38.804  31.552  17.547  0.99 91.53           C  
ATOM    726  CD  ARG O  91      37.386  31.402  17.056  0.99 87.65           C  
ATOM    727  NE  ARG O  91      36.837  32.649  16.531  0.98 80.41           N  
ATOM    728  CZ  ARG O  91      36.210  33.565  17.262  0.98 73.17           C  
ATOM    729  NH1 ARG O  91      36.061  33.409  18.571  0.98 67.96           N  
ATOM    730  NH2 ARG O  91      35.736  34.657  16.678  0.98 68.33           N  
ATOM    731  N   TYR O  92      41.730  29.233  19.463  1.00 98.55           N  
ATOM    732  CA  TYR O  92      42.016  29.025  20.879  1.00 98.54           C  
ATOM    733  C   TYR O  92      43.428  28.502  21.057  1.00 98.40           C  
ATOM    734  O   TYR O  92      43.942  27.755  20.220  1.00 98.14           O  
ATOM    735  CB  TYR O  92      41.009  28.052  21.508  1.00 98.53           C  
ATOM    736  CG  TYR O  92      39.613  28.605  21.457  1.00 98.38           C  
ATOM    737  CD1 TYR O  92      39.180  29.528  22.402  1.00 97.52           C  
ATOM    738  CD2 TYR O  92      38.745  28.253  20.434  1.00 97.51           C  
ATOM    739  CE1 TYR O  92      37.908  30.078  22.331  1.00 96.84           C  
ATOM    740  CE2 TYR O  92      37.471  28.800  20.356  1.00 96.81           C  
ATOM    741  CZ  TYR O  92      37.063  29.711  21.306  1.00 96.92           C  
ATOM    742  OH  TYR O  92      35.801  30.257  21.234  1.00 95.28           O  
ATOM    743  N   ARG O  93      44.045  28.888  22.176  1.00 98.09           N  
ATOM    744  CA  ARG O  93      45.367  28.395  22.540  1.00 97.84           C  
ATOM    745  C   ARG O  93      45.353  26.868  22.567  1.00 97.76           C  
ATOM    746  O   ARG O  93      44.461  26.258  23.163  1.00 97.48           O  
ATOM    747  CB  ARG O  93      45.750  28.961  23.904  1.00 97.50           C  
ATOM    748  CG  ARG O  93      47.103  28.525  24.422  1.00 96.66           C  
ATOM    749  CD  ARG O  93      47.392  29.235  25.733  1.00 96.07           C  
ATOM    750  NE  ARG O  93      48.602  28.719  26.363  1.00 94.95           N  
ATOM    751  CZ  ARG O  93      49.054  29.108  27.551  1.00 94.56           C  
ATOM    752  NH1 ARG O  93      48.401  30.031  28.247  1.00 92.71           N  
ATOM    753  NH2 ARG O  93      50.160  28.570  28.045  1.00 92.97           N  
ATOM    754  N   ASP O  94      46.333  26.259  21.916  1.00 97.55           N  
ATOM    755  CA  ASP O  94      46.442  24.800  21.825  1.00 97.37           C  
ATOM    756  C   ASP O  94      45.241  24.152  21.138  1.00 97.67           C  
ATOM    757  O   ASP O  94      44.979  22.965  21.339  1.00 97.49           O  
ATOM    758  CB  ASP O  94      46.668  24.171  23.208  1.00 96.89           C  
ATOM    759  CG  ASP O  94      48.041  24.482  23.785  1.00 96.21           C  
ATOM    760  OD1 ASP O  94      48.987  24.703  22.994  1.00 95.48           O  
ATOM    761  OD2 ASP O  94      48.171  24.482  25.029  1.00 94.84           O  
ATOM    762  N   GLY O  95      44.519  24.908  20.307  1.00 97.99           N  
ATOM    763  CA  GLY O  95      43.344  24.357  19.652  1.00 98.18           C  
ATOM    764  C   GLY O  95      43.627  23.122  18.816  1.00 98.23           C  
ATOM    765  O   GLY O  95      42.816  22.193  18.778  1.00 98.12           O  
ATOM    766  N   ALA O  96      44.771  23.082  18.133  1.00 98.09           N  
ATOM    767  CA  ALA O  96      45.097  21.899  17.339  1.00 97.87           C  
ATOM    768  C   ALA O  96      45.379  20.692  18.231  1.00 97.61           C  
ATOM    769  O   ALA O  96      44.995  19.573  17.894  1.00 97.26           O  
ATOM    770  CB  ALA O  96      46.268  22.185  16.408  1.00 97.69           C  
ATOM    771  N   LYS O  97      46.028  20.898  19.381  1.00 97.13           N  
ATOM    772  CA  LYS O  97      46.241  19.797  20.319  1.00 96.77           C  
ATOM    773  C   LYS O  97      44.923  19.281  20.883  1.00 96.59           C  
ATOM    774  O   LYS O  97      44.773  18.083  21.118  1.00 96.26           O  
ATOM    775  CB  LYS O  97      47.171  20.203  21.465  1.00 96.30           C  
ATOM    776  CG  LYS O  97      48.647  20.043  21.171  1.00 95.15           C  
ATOM    777  CD  LYS O  97      49.454  20.224  22.453  1.00 93.08           C  
ATOM    778  CE  LYS O  97      50.902  19.816  22.282  1.00 88.74           C  
ATOM    779  NZ  LYS O  97      51.660  20.036  23.546  1.00 83.87           N  
ATOM    780  N   VAL O  98      43.960  20.180  21.115  1.00 97.52           N  
ATOM    781  CA  VAL O  98      42.643  19.748  21.580  1.00 97.65           C  
ATOM    782  C   VAL O  98      42.001  18.824  20.544  1.00 97.38           C  
ATOM    783  O   VAL O  98      41.360  17.828  20.895  1.00 96.94           O  
ATOM    784  CB  VAL O  98      41.738  20.960  21.883  1.00 97.86           C  
ATOM    785  CG1 VAL O  98      40.289  20.522  22.133  1.00 97.70           C  
ATOM    786  CG2 VAL O  98      42.274  21.741  23.083  1.00 97.84           C  
ATOM    787  N   HIS O  99      42.193  19.128  19.267  1.00 97.87           N  
ATOM    788  CA  HIS O  99      41.586  18.334  18.200  1.00 97.73           C  
ATOM    789  C   HIS O  99      42.231  16.961  18.015  1.00 96.99           C  
ATOM    790  O   HIS O  99      41.559  15.997  17.621  1.00 95.87           O  
ATOM    791  CB  HIS O  99      41.654  19.100  16.878  1.00 97.85           C  
ATOM    792  CG  HIS O  99      40.903  18.417  15.783  1.00 97.94           C  
ATOM    793  ND1 HIS O  99      39.553  18.627  15.581  1.00 94.17           N  
ATOM    794  CD2 HIS O  99      41.288  17.497  14.877  1.00 94.61           C  
ATOM    795  CE1 HIS O  99      39.148  17.867  14.585  1.00 95.01           C  
ATOM    796  NE2 HIS O  99      40.178  17.169  14.136  1.00 95.93           N  
ATOM    797  N   LEU O 100      43.532  16.866  18.285  1.00 96.95           N  
ATOM    798  CA  LEU O 100      44.309  15.671  17.954  1.00 95.87           C  
ATOM    799  C   LEU O 100      43.711  14.386  18.504  1.00 94.47           C  
ATOM    800  O   LEU O 100      43.337  14.309  19.678  1.00 90.37           O  
ATOM    801  CB  LEU O 100      45.727  15.773  18.511  1.00 94.40           C  
ATOM    802  CG  LEU O 100      46.782  16.509  17.716  1.00 89.84           C  
ATOM    803  CD1 LEU O 100      48.101  16.415  18.479  1.00 90.49           C  
ATOM    804  CD2 LEU O 100      46.915  15.949  16.306  1.00 91.24           C  
ATOM    805  N   GLY O 101      43.676  13.362  17.650  1.00 86.92           N  
ATOM    806  CA  GLY O 101      43.291  12.033  18.089  1.00 83.94           C  
ATOM    807  C   GLY O 101      41.805  11.797  18.199  1.00 87.29           C  
ATOM    808  O   GLY O 101      41.381  10.698  18.580  1.00 83.85           O  
ATOM    809  N   THR O 102      40.993  12.806  17.881  1.00 89.95           N  
ATOM    810  CA  THR O 102      39.548  12.630  17.917  1.00 89.78           C  
ATOM    811  C   THR O 102      39.041  11.989  16.630  1.00 89.65           C  
ATOM    812  O   THR O 102      39.635  12.130  15.558  1.00 88.80           O  
ATOM    813  CB  THR O 102      38.811  13.962  18.138  1.00 89.28           C  
ATOM    814  OG1 THR O 102      39.048  14.848  17.039  1.00 87.84           O  
ATOM    815  CG2 THR O 102      39.252  14.630  19.439  1.00 87.53           C  
ATOM    816  N   ARG O 103      37.929  11.279  16.740  1.00 89.49           N  
ATOM    817  CA  ARG O 103      37.159  10.788  15.601  1.00 89.37           C  
ATOM    818  C   ARG O 103      35.925  11.671  15.456  1.00 90.98           C  
ATOM    819  O   ARG O 103      35.538  12.351  16.409  1.00 90.43           O  
ATOM    820  CB  ARG O 103      36.719   9.338  15.844  1.00 85.63           C  
ATOM    821  CG  ARG O 103      37.847   8.316  15.769  0.97 79.94           C  
ATOM    822  CD  ARG O 103      37.996   7.769  14.385  0.97 75.90           C  
ATOM    823  NE  ARG O 103      39.105   6.823  14.293  0.96 73.00           N  
ATOM    824  CZ  ARG O 103      38.984   5.533  14.006  0.96 67.67           C  
ATOM    825  NH1 ARG O 103      37.794   4.994  13.761  0.96 63.14           N  
ATOM    826  NH2 ARG O 103      40.067   4.766  13.956  0.96 61.63           N  
ATOM    827  N   PRO O 104      35.288  11.660  14.289  1.00 92.16           N  
ATOM    828  CA  PRO O 104      34.041  12.417  14.157  1.00 92.63           C  
ATOM    829  C   PRO O 104      33.042  12.039  15.241  1.00 93.28           C  
ATOM    830  O   PRO O 104      32.794  10.855  15.493  1.00 93.15           O  
ATOM    831  CB  PRO O 104      33.535  12.027  12.763  1.00 92.38           C  
ATOM    832  CG  PRO O 104      34.786  11.712  12.001  1.00 90.78           C  
ATOM    833  CD  PRO O 104      35.698  11.049  13.007  1.00 93.08           C  
ATOM    834  N   ASP O 105      32.500  13.059  15.891  1.00 93.14           N  
ATOM    835  CA  ASP O 105      31.475  12.897  16.909  1.00 93.45           C  
ATOM    836  C   ASP O 105      30.131  12.637  16.226  1.00 94.34           C  
ATOM    837  O   ASP O 105      29.954  12.959  15.053  1.00 93.97           O  
ATOM    838  CB  ASP O 105      31.411  14.181  17.737  1.00 92.03           C  
ATOM    839  CG  ASP O 105      30.363  14.133  18.830  0.99 90.81           C  
ATOM    840  OD1 ASP O 105      30.623  13.491  19.868  0.99 87.28           O  
ATOM    841  OD2 ASP O 105      29.289  14.743  18.651  0.99 86.79           O  
ATOM    842  N   GLU O 106      29.170  12.084  16.970  1.00 93.61           N  
ATOM    843  CA  GLU O 106      27.845  11.860  16.388  1.00 94.21           C  
ATOM    844  C   GLU O 106      27.255  13.138  15.799  1.00 94.98           C  
ATOM    845  O   GLU O 106      26.580  13.095  14.767  1.00 94.77           O  
ATOM    846  CB  GLU O 106      26.890  11.270  17.427  1.00 93.24           C  
ATOM    847  CG  GLU O 106      27.195   9.824  17.776  0.96 85.14           C  
ATOM    848  CD  GLU O 106      26.131   9.189  18.654  0.95 79.91           C  
ATOM    849  OE1 GLU O 106      24.928   9.412  18.399  0.95 73.02           O  
ATOM    850  OE2 GLU O 106      26.500   8.469  19.598  0.94 73.51           O  
ATOM    851  N   LYS O 107      27.521  14.279  16.422  1.00 93.69           N  
ATOM    852  CA  LYS O 107      27.038  15.562  15.907  1.00 93.63           C  
ATOM    853  C   LYS O 107      27.634  15.904  14.545  1.00 94.56           C  
ATOM    854  O   LYS O 107      27.098  16.755  13.827  1.00 94.18           O  
ATOM    855  CB  LYS O 107      27.359  16.691  16.886  1.00 92.64           C  
ATOM    856  CG  LYS O 107      26.641  16.594  18.223  0.94 88.69           C  
ATOM    857  CD  LYS O 107      27.018  17.769  19.120  0.93 83.40           C  
ATOM    858  CE  LYS O 107      26.341  17.680  20.474  0.91 76.29           C  
ATOM    859  NZ  LYS O 107      26.697  18.841  21.335  0.90 68.13           N  
ATOM    860  N   GLN O 108      28.744  15.265  14.201  1.00 95.70           N  
ATOM    861  CA  GLN O 108      29.475  15.548  12.966  1.00 96.13           C  
ATOM    862  C   GLN O 108      29.271  14.485  11.892  1.00 96.79           C  
ATOM    863  O   GLN O 108      29.800  14.630  10.787  1.00 97.00           O  
ATOM    864  CB  GLN O 108      30.969  15.680  13.273  1.00 95.77           C  
ATOM    865  CG  GLN O 108      31.277  16.794  14.263  1.00 94.96           C  
ATOM    866  CD  GLN O 108      32.702  16.762  14.777  1.00 94.63           C  
ATOM    867  OE1 GLN O 108      33.271  15.693  15.014  1.00 91.22           O  
ATOM    868  NE2 GLN O 108      33.286  17.933  14.968  1.00 89.94           N  
ATOM    869  N   TYR O 109      28.524  13.419  12.189  1.00 96.33           N  
ATOM    870  CA  TYR O 109      28.401  12.313  11.241  1.00 96.69           C  
ATOM    871  C   TYR O 109      27.826  12.759   9.903  1.00 97.33           C  
ATOM    872  O   TYR O 109      28.352  12.400   8.844  1.00 97.54           O  
ATOM    873  CB  TYR O 109      27.517  11.195  11.806  1.00 96.10           C  
ATOM    874  CG  TYR O 109      28.131  10.330  12.884  1.00 95.74           C  
ATOM    875  CD1 TYR O 109      29.460  10.450  13.270  1.00 94.61           C  
ATOM    876  CD2 TYR O 109      27.356   9.362  13.505  1.00 94.54           C  
ATOM    877  CE1 TYR O 109      29.995   9.631  14.260  1.00 93.66           C  
ATOM    878  CE2 TYR O 109      27.881   8.538  14.493  1.00 93.50           C  
ATOM    879  CZ  TYR O 109      29.198   8.682  14.866  1.00 93.37           C  
ATOM    880  OH  TYR O 109      29.714   7.871  15.850  1.00 91.26           O  
ATOM    881  N   ASP O 110      26.738  13.525   9.929  1.00 97.47           N  
ATOM    882  CA  ASP O 110      26.107  13.927   8.675  1.00 97.60           C  
ATOM    883  C   ASP O 110      27.038  14.798   7.840  1.00 98.08           C  
ATOM    884  O   ASP O 110      27.071  14.681   6.611  1.00 98.01           O  
ATOM    885  CB  ASP O 110      24.793  14.663   8.939  1.00 96.87           C  
ATOM    886  CG  ASP O 110      23.686  13.749   9.434  0.99 87.81           C  
ATOM    887  OD1 ASP O 110      23.844  12.510   9.372  0.99 81.97           O  
ATOM    888  OD2 ASP O 110      22.650  14.278   9.883  0.98 81.88           O  
ATOM    889  N   THR O 111      27.801  15.660   8.499  1.00 97.85           N  
ATOM    890  CA  THR O 111      28.737  16.534   7.803  1.00 98.10           C  
ATOM    891  C   THR O 111      29.836  15.735   7.114  1.00 98.43           C  
ATOM    892  O   THR O 111      30.106  15.927   5.923  1.00 98.45           O  
ATOM    893  CB  THR O 111      29.335  17.560   8.777  1.00 97.79           C  
ATOM    894  OG1 THR O 111      28.290  18.441   9.208  1.00 96.28           O  
ATOM    895  CG2 THR O 111      30.446  18.369   8.115  1.00 95.80           C  
ATOM    896  N   VAL O 112      30.483  14.836   7.831  1.00 98.08           N  
ATOM    897  CA  VAL O 112      31.578  14.080   7.226  1.00 98.14           C  
ATOM    898  C   VAL O 112      31.051  13.116   6.167  1.00 98.47           C  
ATOM    899  O   VAL O 112      31.693  12.914   5.131  1.00 98.49           O  
ATOM    900  CB  VAL O 112      32.460  13.379   8.285  1.00 97.55           C  
ATOM    901  CG1 VAL O 112      31.702  12.289   9.011  1.00 95.56           C  
ATOM    902  CG2 VAL O 112      33.729  12.826   7.639  1.00 95.62           C  
ATOM    903  N   GLU O 113      29.867  12.541   6.384  1.00 98.50           N  
ATOM    904  CA  GLU O 113      29.253  11.689   5.362  1.00 98.61           C  
ATOM    905  C   GLU O 113      29.022  12.475   4.078  1.00 98.72           C  
ATOM    906  O   GLU O 113      29.290  11.983   2.973  1.00 98.69           O  
ATOM    907  CB  GLU O 113      27.922  11.121   5.874  1.00 98.55           C  
ATOM    908  CG  GLU O 113      27.240  10.145   4.905  1.00 98.38           C  
ATOM    909  CD  GLU O 113      27.870   8.757   4.897  1.00 98.40           C  
ATOM    910  OE1 GLU O 113      28.805   8.508   5.691  1.00 97.31           O  
ATOM    911  OE2 GLU O 113      27.407   7.905   4.105  1.00 97.55           O  
ATOM    912  N   THR O 114      28.528  13.704   4.206  1.00 98.77           N  
ATOM    913  CA  THR O 114      28.291  14.555   3.043  1.00 98.81           C  
ATOM    914  C   THR O 114      29.595  14.877   2.327  1.00 98.87           C  
ATOM    915  O   THR O 114      29.651  14.872   1.091  1.00 98.85           O  
ATOM    916  CB  THR O 114      27.553  15.833   3.460  1.00 98.72           C  
ATOM    917  OG1 THR O 114      26.264  15.477   3.982  1.00 97.97           O  
ATOM    918  CG2 THR O 114      27.366  16.780   2.274  1.00 97.99           C  
ATOM    919  N   GLN O 115      30.660  15.142   3.076  1.00 98.79           N  
ATOM    920  CA  GLN O 115      31.966  15.394   2.468  1.00 98.82           C  
ATOM    921  C   GLN O 115      32.448  14.185   1.668  1.00 98.85           C  
ATOM    922  O   GLN O 115      32.926  14.324   0.534  1.00 98.82           O  
ATOM    923  CB  GLN O 115      32.999  15.748   3.543  1.00 98.74           C  
ATOM    924  CG  GLN O 115      32.712  17.051   4.269  1.00 98.46           C  
ATOM    925  CD  GLN O 115      33.661  17.289   5.432  1.00 98.24           C  
ATOM    926  OE1 GLN O 115      34.527  16.460   5.730  1.00 96.34           O  
ATOM    927  NE2 GLN O 115      33.501  18.419   6.105  1.00 95.86           N  
ATOM    928  N   LEU O 116      32.326  12.995   2.242  1.00 98.88           N  
ATOM    929  CA  LEU O 116      32.751  11.784   1.547  1.00 98.89           C  
ATOM    930  C   LEU O 116      31.919  11.549   0.292  1.00 98.90           C  
ATOM    931  O   LEU O 116      32.458  11.233  -0.777  1.00 98.85           O  
ATOM    932  CB  LEU O 116      32.655  10.578   2.486  1.00 98.83           C  
ATOM    933  CG  LEU O 116      33.674  10.563   3.629  1.00 98.66           C  
ATOM    934  CD1 LEU O 116      33.275   9.525   4.673  1.00 98.46           C  
ATOM    935  CD2 LEU O 116      35.083  10.283   3.103  1.00 98.35           C  
ATOM    936  N   ARG O 117      30.600  11.714   0.400  1.00 98.88           N  
ATOM    937  CA  ARG O 117      29.720  11.532  -0.751  1.00 98.86           C  
ATOM    938  C   ARG O 117      30.036  12.539  -1.850  1.00 98.87           C  
ATOM    939  O   ARG O 117      30.091  12.193  -3.036  1.00 98.77           O  
ATOM    940  CB  ARG O 117      28.254  11.639  -0.328  1.00 98.74           C  
ATOM    941  CG  ARG O 117      27.272  11.365  -1.460  1.00 97.01           C  
ATOM    942  CD  ARG O 117      25.836  11.268  -0.962  0.99 93.99           C  
ATOM    943  NE  ARG O 117      25.406  12.501  -0.304  0.99 86.30           N  
ATOM    944  CZ  ARG O 117      25.239  12.652   1.012  0.99 79.59           C  
ATOM    945  NH1 ARG O 117      25.456  11.649   1.854  0.99 71.54           N  
ATOM    946  NH2 ARG O 117      24.851  13.824   1.489  0.99 74.54           N  
ATOM    947  N   PHE O 118      30.270  13.788  -1.457  1.00 98.91           N  
ATOM    948  CA  PHE O 118      30.621  14.839  -2.406  1.00 98.91           C  
ATOM    949  C   PHE O 118      31.865  14.465  -3.206  1.00 98.89           C  
ATOM    950  O   PHE O 118      31.906  14.637  -4.430  1.00 98.82           O  
ATOM    951  CB  PHE O 118      30.832  16.152  -1.650  1.00 98.92           C  
ATOM    952  CG  PHE O 118      31.366  17.282  -2.490  1.00 98.92           C  
ATOM    953  CD1 PHE O 118      30.533  17.993  -3.338  1.00 98.73           C  
ATOM    954  CD2 PHE O 118      32.703  17.640  -2.419  1.00 98.74           C  
ATOM    955  CE1 PHE O 118      31.023  19.043  -4.102  1.00 98.64           C  
ATOM    956  CE2 PHE O 118      33.200  18.685  -3.179  1.00 98.67           C  
ATOM    957  CZ  PHE O 118      32.359  19.387  -4.020  1.00 98.80           C  
ATOM    958  N   MET O 119      32.888  13.937  -2.527  1.00 98.82           N  
ATOM    959  CA  MET O 119      34.091  13.530  -3.246  1.00 98.79           C  
ATOM    960  C   MET O 119      33.784  12.407  -4.236  1.00 98.69           C  
ATOM    961  O   MET O 119      34.250  12.444  -5.384  1.00 98.57           O  
ATOM    962  CB  MET O 119      35.192  13.112  -2.271  1.00 98.81           C  
ATOM    963  CG  MET O 119      35.694  14.259  -1.392  1.00 98.75           C  
ATOM    964  SD  MET O 119      36.442  15.635  -2.312  1.00 98.61           S  
ATOM    965  CE  MET O 119      38.044  14.927  -2.695  1.00 97.71           C  
ATOM    966  N   THR O 120      32.984  11.424  -3.834  1.00 98.55           N  
ATOM    967  CA  THR O 120      32.656  10.338  -4.760  1.00 98.40           C  
ATOM    968  C   THR O 120      31.826  10.834  -5.941  1.00 98.26           C  
ATOM    969  O   THR O 120      31.964  10.327  -7.057  1.00 97.94           O  
ATOM    970  CB  THR O 120      31.945   9.162  -4.066  1.00 98.08           C  
ATOM    971  OG1 THR O 120      30.653   9.551  -3.598  1.00 95.08           O  
ATOM    972  CG2 THR O 120      32.781   8.627  -2.920  1.00 95.23           C  
ATOM    973  N   GLU O 121      30.978  11.836  -5.714  1.00 98.60           N  
ATOM    974  CA  GLU O 121      30.176  12.415  -6.792  1.00 98.48           C  
ATOM    975  C   GLU O 121      31.036  13.186  -7.791  1.00 98.39           C  
ATOM    976  O   GLU O 121      30.592  13.461  -8.909  1.00 98.10           O  
ATOM    977  CB  GLU O 121      29.085  13.321  -6.214  1.00 98.41           C  
ATOM    978  CG  GLU O 121      27.995  12.542  -5.494  1.00 97.13           C  
ATOM    979  CD  GLU O 121      27.017  13.421  -4.734  0.99 95.27           C  
ATOM    980  OE1 GLU O 121      27.293  14.625  -4.551  0.99 91.41           O  
ATOM    981  OE2 GLU O 121      25.974  12.896  -4.306  0.99 91.34           O  
ATOM    982  N   ASN O 122      32.251  13.523  -7.400  1.00 98.33           N  
ATOM    983  CA  ASN O 122      33.179  14.254  -8.254  1.00 98.14           C  
ATOM    984  C   ASN O 122      34.272  13.366  -8.834  1.00 97.74           C  
ATOM    985  O   ASN O 122      35.300  13.868  -9.303  1.00 97.21           O  
ATOM    986  CB  ASN O 122      33.760  15.449  -7.496  1.00 98.29           C  
ATOM    987  CG  ASN O 122      32.808  16.627  -7.495  1.00 98.25           C  
ATOM    988  OD1 ASN O 122      32.792  17.409  -8.444  1.00 94.52           O  
ATOM    989  ND2 ASN O 122      31.983  16.747  -6.463  1.00 93.89           N  
ATOM    990  N   GLY O 123      34.051  12.053  -8.827  1.00 97.85           N  
ATOM    991  CA  GLY O 123      34.903  11.131  -9.550  1.00 97.46           C  
ATOM    992  C   GLY O 123      35.894  10.341  -8.730  1.00 97.47           C  
ATOM    993  O   GLY O 123      36.571   9.460  -9.273  1.00 96.97           O  
ATOM    994  N   PHE O 124      36.011  10.638  -7.434  1.00 97.88           N  
ATOM    995  CA  PHE O 124      36.907   9.881  -6.566  1.00 97.95           C  
ATOM    996  C   PHE O 124      36.264   8.564  -6.160  1.00 97.93           C  
ATOM    997  O   PHE O 124      35.061   8.510  -5.886  1.00 97.75           O  
ATOM    998  CB  PHE O 124      37.220  10.660  -5.284  1.00 98.02           C  
ATOM    999  CG  PHE O 124      38.098  11.864  -5.469  1.00 98.16           C  
ATOM   1000  CD1 PHE O 124      37.574  13.075  -5.891  1.00 97.89           C  
ATOM   1001  CD2 PHE O 124      39.456  11.789  -5.199  1.00 97.91           C  
ATOM   1002  CE1 PHE O 124      38.387  14.187  -6.052  1.00 97.79           C  
ATOM   1003  CE2 PHE O 124      40.276  12.897  -5.355  1.00 97.82           C  
ATOM   1004  CZ  PHE O 124      39.741  14.097  -5.785  1.00 97.95           C  
ATOM   1005  N   SER O 125      37.052   7.503  -6.083  1.00 97.32           N  
ATOM   1006  CA  SER O 125      36.617   6.338  -5.328  1.00 97.15           C  
ATOM   1007  C   SER O 125      36.463   6.753  -3.870  1.00 97.69           C  
ATOM   1008  O   SER O 125      37.022   7.764  -3.434  1.00 97.80           O  
ATOM   1009  CB  SER O 125      37.632   5.207  -5.437  1.00 96.52           C  
ATOM   1010  OG  SER O 125      38.839   5.556  -4.783  1.00 95.56           O  
ATOM   1011  N   LEU O 126      35.711   5.975  -3.095  1.00 97.95           N  
ATOM   1012  CA  LEU O 126      35.594   6.294  -1.674  1.00 98.28           C  
ATOM   1013  C   LEU O 126      36.973   6.318  -1.026  1.00 98.37           C  
ATOM   1014  O   LEU O 126      37.290   7.223  -0.245  1.00 98.33           O  
ATOM   1015  CB  LEU O 126      34.666   5.297  -0.971  1.00 98.33           C  
ATOM   1016  CG  LEU O 126      34.300   5.528   0.504  1.00 97.95           C  
ATOM   1017  CD1 LEU O 126      35.347   4.950   1.440  1.00 97.14           C  
ATOM   1018  CD2 LEU O 126      34.050   6.997   0.800  1.00 96.91           C  
ATOM   1019  N   ARG O 127      37.816   5.345  -1.361  1.00 97.90           N  
ATOM   1020  CA  ARG O 127      39.155   5.284  -0.783  1.00 97.72           C  
ATOM   1021  C   ARG O 127      39.973   6.533  -1.112  1.00 97.77           C  
ATOM   1022  O   ARG O 127      40.590   7.130  -0.222  1.00 97.61           O  
ATOM   1023  CB  ARG O 127      39.891   4.031  -1.261  1.00 97.39           C  
ATOM   1024  CG  ARG O 127      41.289   3.892  -0.673  1.00 95.53           C  
ATOM   1025  CD  ARG O 127      42.005   2.668  -1.213  1.00 93.97           C  
ATOM   1026  NE  ARG O 127      41.327   1.427  -0.847  1.00 90.89           N  
ATOM   1027  CZ  ARG O 127      41.568   0.728   0.258  1.00 88.52           C  
ATOM   1028  NH1 ARG O 127      42.486   1.135   1.124  1.00 83.14           N  
ATOM   1029  NH2 ARG O 127      40.889  -0.381   0.498  1.00 85.22           N  
ATOM   1030  N   ASP O 128      39.999   6.933  -2.376  1.00 97.51           N  
ATOM   1031  CA  ASP O 128      40.816   8.084  -2.754  1.00 97.37           C  
ATOM   1032  C   ASP O 128      40.222   9.395  -2.248  1.00 97.82           C  
ATOM   1033  O   ASP O 128      40.967  10.322  -1.923  1.00 97.81           O  
ATOM   1034  CB  ASP O 128      41.049   8.111  -4.264  1.00 96.73           C  
ATOM   1035  CG  ASP O 128      42.027   7.036  -4.727  1.00 95.16           C  
ATOM   1036  OD1 ASP O 128      42.663   6.378  -3.872  1.00 93.13           O  
ATOM   1037  OD2 ASP O 128      42.161   6.855  -5.950  1.00 91.85           O  
ATOM   1038  N   GLY O 129      38.897   9.492  -2.179  1.00 98.13           N  
ATOM   1039  CA  GLY O 129      38.275  10.667  -1.586  1.00 98.39           C  
ATOM   1040  C   GLY O 129      38.608  10.791  -0.111  1.00 98.54           C  
ATOM   1041  O   GLY O 129      38.923  11.877   0.391  1.00 98.52           O  
ATOM   1042  N   LEU O 130      38.545   9.665   0.593  1.00 98.41           N  
ATOM   1043  CA  LEU O 130      38.956   9.612   1.990  1.00 98.44           C  
ATOM   1044  C   LEU O 130      40.411  10.035   2.157  1.00 98.52           C  
ATOM   1045  O   LEU O 130      40.746  10.820   3.052  1.00 98.41           O  
ATOM   1046  CB  LEU O 130      38.749   8.188   2.514  1.00 98.20           C  
ATOM   1047  CG  LEU O 130      39.457   7.800   3.807  1.00 97.10           C  
ATOM   1048  CD1 LEU O 130      38.933   8.615   4.973  1.00 96.25           C  
ATOM   1049  CD2 LEU O 130      39.276   6.302   4.046  1.00 95.98           C  
ATOM   1050  N   TYR O 131      41.285   9.515   1.302  1.00 98.37           N  
ATOM   1051  CA  TYR O 131      42.699   9.858   1.410  1.00 98.33           C  
ATOM   1052  C   TYR O 131      42.931  11.348   1.164  1.00 98.45           C  
ATOM   1053  O   TYR O 131      43.797  11.956   1.802  1.00 98.39           O  
ATOM   1054  CB  TYR O 131      43.537   9.019   0.438  1.00 98.05           C  
ATOM   1055  CG  TYR O 131      43.702   7.557   0.812  1.00 97.68           C  
ATOM   1056  CD1 TYR O 131      43.338   7.065   2.062  1.00 96.90           C  
ATOM   1057  CD2 TYR O 131      44.252   6.667  -0.100  1.00 96.71           C  
ATOM   1058  CE1 TYR O 131      43.519   5.721   2.387  1.00 95.92           C  
ATOM   1059  CE2 TYR O 131      44.438   5.322   0.216  1.00 95.85           C  
ATOM   1060  CZ  TYR O 131      44.069   4.859   1.461  1.00 95.85           C  
ATOM   1061  OH  TYR O 131      44.252   3.531   1.775  1.00 94.32           O  
ATOM   1062  N   ALA O 132      42.168  11.954   0.244  1.00 98.54           N  
ATOM   1063  CA  ALA O 132      42.296  13.390   0.007  1.00 98.63           C  
ATOM   1064  C   ALA O 132      41.850  14.191   1.227  1.00 98.69           C  
ATOM   1065  O   ALA O 132      42.544  15.113   1.669  1.00 98.62           O  
ATOM   1066  CB  ALA O 132      41.498  13.796  -1.235  1.00 98.57           C  
ATOM   1067  N   ILE O 133      40.695  13.841   1.786  1.00 98.66           N  
ATOM   1068  CA  ILE O 133      40.200  14.520   2.984  1.00 98.63           C  
ATOM   1069  C   ILE O 133      41.191  14.365   4.134  1.00 98.60           C  
ATOM   1070  O   ILE O 133      41.497  15.328   4.851  1.00 98.51           O  
ATOM   1071  CB  ILE O 133      38.803  13.983   3.364  1.00 98.52           C  
ATOM   1072  CG1 ILE O 133      37.762  14.487   2.349  1.00 97.35           C  
ATOM   1073  CG2 ILE O 133      38.424  14.383   4.792  1.00 96.88           C  
ATOM   1074  CD1 ILE O 133      36.404  13.810   2.472  1.00 94.34           C  
ATOM   1075  N   SER O 134      41.718  13.153   4.306  1.00 98.54           N  
ATOM   1076  CA  SER O 134      42.663  12.894   5.390  1.00 98.45           C  
ATOM   1077  C   SER O 134      43.956  13.678   5.211  1.00 98.60           C  
ATOM   1078  O   SER O 134      44.501  14.221   6.175  1.00 98.51           O  
ATOM   1079  CB  SER O 134      42.970  11.399   5.487  1.00 97.87           C  
ATOM   1080  OG  SER O 134      41.800  10.674   5.824  1.00 88.50           O  
ATOM   1081  N   ALA O 135      44.464  13.741   3.978  1.00 98.65           N  
ATOM   1082  CA  ALA O 135      45.713  14.457   3.733  1.00 98.72           C  
ATOM   1083  C   ALA O 135      45.555  15.949   3.998  1.00 98.78           C  
ATOM   1084  O   ALA O 135      46.442  16.577   4.585  1.00 98.72           O  
ATOM   1085  CB  ALA O 135      46.198  14.209   2.306  1.00 98.63           C  
ATOM   1086  N   VAL O 136      44.434  16.525   3.572  1.00 98.71           N  
ATOM   1087  CA  VAL O 136      44.174  17.933   3.862  1.00 98.69           C  
ATOM   1088  C   VAL O 136      44.119  18.160   5.371  1.00 98.76           C  
ATOM   1089  O   VAL O 136      44.704  19.121   5.893  1.00 98.65           O  
ATOM   1090  CB  VAL O 136      42.876  18.403   3.173  1.00 98.36           C  
ATOM   1091  CG1 VAL O 136      42.424  19.764   3.709  1.00 96.34           C  
ATOM   1092  CG2 VAL O 136      43.078  18.463   1.665  1.00 96.18           C  
ATOM   1093  N   SER O 137      43.446  17.270   6.082  1.00 98.65           N  
ATOM   1094  CA  SER O 137      43.350  17.392   7.538  1.00 98.57           C  
ATOM   1095  C   SER O 137      44.719  17.286   8.202  1.00 98.66           C  
ATOM   1096  O   SER O 137      45.057  18.086   9.078  1.00 98.57           O  
ATOM   1097  CB  SER O 137      42.421  16.318   8.106  1.00 98.14           C  
ATOM   1098  OG  SER O 137      41.098  16.474   7.618  1.00 91.69           O  
ATOM   1099  N   HIS O 138      45.508  16.297   7.799  1.00 98.61           N  
ATOM   1100  CA  HIS O 138      46.812  16.082   8.424  1.00 98.60           C  
ATOM   1101  C   HIS O 138      47.779  17.221   8.128  1.00 98.63           C  
ATOM   1102  O   HIS O 138      48.503  17.673   9.019  1.00 98.50           O  
ATOM   1103  CB  HIS O 138      47.410  14.749   7.972  1.00 98.44           C  
ATOM   1104  CG  HIS O 138      46.636  13.561   8.441  1.00 98.11           C  
ATOM   1105  ND1 HIS O 138      46.741  12.325   7.852  1.00 93.70           N  
ATOM   1106  CD2 HIS O 138      45.729  13.433   9.439  1.00 93.49           C  
ATOM   1107  CE1 HIS O 138      45.936  11.477   8.467  1.00 93.86           C  
ATOM   1108  NE2 HIS O 138      45.306  12.119   9.434  1.00 94.51           N  
ATOM   1109  N   PHE O 139      47.793  17.687   6.885  1.00 98.80           N  
ATOM   1110  CA  PHE O 139      48.641  18.819   6.533  1.00 98.83           C  
ATOM   1111  C   PHE O 139      48.266  20.055   7.349  1.00 98.79           C  
ATOM   1112  O   PHE O 139      49.131  20.747   7.902  1.00 98.69           O  
ATOM   1113  CB  PHE O 139      48.531  19.099   5.033  1.00 98.83           C  
ATOM   1114  CG  PHE O 139      49.173  20.393   4.613  1.00 98.82           C  
ATOM   1115  CD1 PHE O 139      50.545  20.560   4.711  1.00 98.48           C  
ATOM   1116  CD2 PHE O 139      48.401  21.437   4.142  1.00 98.45           C  
ATOM   1117  CE1 PHE O 139      51.135  21.762   4.349  1.00 98.22           C  
ATOM   1118  CE2 PHE O 139      48.987  22.640   3.776  1.00 98.24           C  
ATOM   1119  CZ  PHE O 139      50.355  22.800   3.883  1.00 98.48           C  
ATOM   1120  N   THR O 140      46.972  20.337   7.432  1.00 98.83           N  
ATOM   1121  CA  THR O 140      46.505  21.509   8.170  1.00 98.84           C  
ATOM   1122  C   THR O 140      46.833  21.388   9.655  1.00 98.75           C  
ATOM   1123  O   THR O 140      47.358  22.324  10.268  1.00 98.66           O  
ATOM   1124  CB  THR O 140      44.997  21.705   7.959  1.00 98.86           C  
ATOM   1125  OG1 THR O 140      44.737  21.859   6.560  1.00 98.74           O  
ATOM   1126  CG2 THR O 140      44.493  22.932   8.710  1.00 98.75           C  
ATOM   1127  N   LEU O 141      46.545  20.226  10.245  1.00 98.56           N  
ATOM   1128  CA  LEU O 141      46.860  20.007  11.652  1.00 98.36           C  
ATOM   1129  C   LEU O 141      48.350  20.161  11.921  1.00 98.23           C  
ATOM   1130  O   LEU O 141      48.745  20.809  12.896  1.00 97.77           O  
ATOM   1131  CB  LEU O 141      46.399  18.616  12.096  1.00 97.85           C  
ATOM   1132  CG  LEU O 141      44.919  18.505  12.448  1.00 93.25           C  
ATOM   1133  CD1 LEU O 141      44.489  17.046  12.452  1.00 93.94           C  
ATOM   1134  CD2 LEU O 141      44.647  19.151  13.804  1.00 93.94           C  
ATOM   1135  N   GLY O 142      49.186  19.561  11.065  1.00 97.91           N  
ATOM   1136  CA  GLY O 142      50.623  19.656  11.275  1.00 97.42           C  
ATOM   1137  C   GLY O 142      51.122  21.087  11.227  1.00 96.97           C  
ATOM   1138  O   GLY O 142      51.949  21.499  12.045  1.00 96.49           O  
ATOM   1139  N   ALA O 143      50.612  21.858  10.270  1.00 97.65           N  
ATOM   1140  CA  ALA O 143      51.024  23.253  10.152  1.00 97.40           C  
ATOM   1141  C   ALA O 143      50.610  24.061  11.378  1.00 96.94           C  
ATOM   1142  O   ALA O 143      51.402  24.842  11.914  1.00 96.53           O  
ATOM   1143  CB  ALA O 143      50.442  23.864   8.876  1.00 97.55           C  
ATOM   1144  N   VAL O 144      49.378  23.884  11.838  1.00 97.72           N  
ATOM   1145  CA  VAL O 144      48.902  24.648  12.994  1.00 97.69           C  
ATOM   1146  C   VAL O 144      49.603  24.206  14.273  1.00 97.29           C  
ATOM   1147  O   VAL O 144      49.979  25.039  15.103  1.00 97.11           O  
ATOM   1148  CB  VAL O 144      47.374  24.555  13.144  1.00 97.95           C  
ATOM   1149  CG1 VAL O 144      46.915  25.278  14.414  1.00 97.87           C  
ATOM   1150  CG2 VAL O 144      46.682  25.155  11.919  1.00 98.02           C  
ATOM   1151  N   LEU O 145      49.793  22.896  14.450  1.00 97.35           N  
ATOM   1152  CA  LEU O 145      50.489  22.392  15.631  1.00 96.90           C  
ATOM   1153  C   LEU O 145      51.902  22.946  15.721  1.00 96.21           C  
ATOM   1154  O   LEU O 145      52.341  23.360  16.796  1.00 95.43           O  
ATOM   1155  CB  LEU O 145      50.527  20.862  15.614  1.00 96.77           C  
ATOM   1156  CG  LEU O 145      49.204  20.199  15.993  1.00 95.47           C  
ATOM   1157  CD1 LEU O 145      49.114  18.802  15.393  1.00 94.31           C  
ATOM   1158  CD2 LEU O 145      49.053  20.144  17.511  1.00 94.39           C  
ATOM   1159  N   GLU O 146      52.627  22.953  14.602  1.00 95.27           N  
ATOM   1160  CA  GLU O 146      53.977  23.511  14.613  1.00 93.44           C  
ATOM   1161  C   GLU O 146      53.943  25.000  14.957  1.00 92.49           C  
ATOM   1162  O   GLU O 146      54.777  25.480  15.730  1.00 91.52           O  
ATOM   1163  CB  GLU O 146      54.670  23.275  13.273  1.00 91.44           C  
ATOM   1164  CG  GLU O 146      55.192  21.852  13.102  0.99 86.00           C  
ATOM   1165  CD  GLU O 146      56.527  21.619  13.794  0.99 82.50           C  
ATOM   1166  OE1 GLU O 146      56.610  21.781  15.020  0.99 77.34           O  
ATOM   1167  OE2 GLU O 146      57.507  21.281  13.088  0.99 78.75           O  
ATOM   1168  N   GLN O 147      52.978  25.733  14.406  1.00 94.65           N  
ATOM   1169  CA  GLN O 147      52.852  27.155  14.711  1.00 94.05           C  
ATOM   1170  C   GLN O 147      52.558  27.386  16.189  1.00 92.91           C  
ATOM   1171  O   GLN O 147      53.221  28.199  16.849  1.00 92.08           O  
ATOM   1172  CB  GLN O 147      51.750  27.768  13.839  1.00 94.48           C  
ATOM   1173  CG  GLN O 147      51.465  29.234  14.123  1.00 92.54           C  
ATOM   1174  CD  GLN O 147      50.334  29.787  13.277  1.00 91.89           C  
ATOM   1175  OE1 GLN O 147      49.998  29.240  12.221  1.00 89.21           O  
ATOM   1176  NE2 GLN O 147      49.735  30.879  13.734  1.00 85.54           N  
ATOM   1177  N   GLN O 148      51.569  26.675  16.717  1.00 95.89           N  
ATOM   1178  CA  GLN O 148      51.161  26.899  18.107  1.00 95.55           C  
ATOM   1179  C   GLN O 148      52.228  26.430  19.091  1.00 93.94           C  
ATOM   1180  O   GLN O 148      52.483  27.093  20.101  1.00 93.36           O  
ATOM   1181  CB  GLN O 148      49.810  26.221  18.384  1.00 96.42           C  
ATOM   1182  CG  GLN O 148      48.663  26.908  17.639  1.00 97.21           C  
ATOM   1183  CD  GLN O 148      47.300  26.336  17.964  1.00 97.63           C  
ATOM   1184  OE1 GLN O 148      47.125  25.115  18.060  1.00 96.68           O  
ATOM   1185  NE2 GLN O 148      46.310  27.208  18.121  1.00 96.92           N  
ATOM   1186  N   GLU O 149      52.878  25.293  18.809  1.00 93.86           N  
ATOM   1187  CA  GLU O 149      53.903  24.788  19.720  1.00 91.42           C  
ATOM   1188  C   GLU O 149      55.192  25.591  19.653  1.00 88.62           C  
ATOM   1189  O   GLU O 149      55.872  25.753  20.667  1.00 85.55           O  
ATOM   1190  CB  GLU O 149      54.174  23.306  19.456  1.00 89.92           C  
ATOM   1191  CG  GLU O 149      53.061  22.420  19.983  0.98 84.74           C  
ATOM   1192  CD  GLU O 149      52.904  22.540  21.489  0.98 81.82           C  
ATOM   1193  OE1 GLU O 149      53.786  22.038  22.220  0.98 75.82           O  
ATOM   1194  OE2 GLU O 149      51.901  23.137  21.937  0.98 76.13           O  
ATOM   1195  N   HIS O 150      55.544  26.105  18.475  0.99 89.65           N  
ATOM   1196  CA  HIS O 150      56.704  26.981  18.390  0.99 86.08           C  
ATOM   1197  C   HIS O 150      56.492  28.226  19.246  0.99 84.11           C  
ATOM   1198  O   HIS O 150      57.383  28.644  19.995  0.99 81.54           O  
ATOM   1199  CB  HIS O 150      56.980  27.384  16.947  0.99 83.71           C  
ATOM   1200  CG  HIS O 150      58.047  28.423  16.825  0.97 81.07           C  
ATOM   1201  ND1 HIS O 150      59.375  28.145  17.029  0.96 72.26           N  
ATOM   1202  CD2 HIS O 150      57.969  29.748  16.559  0.96 70.83           C  
ATOM   1203  CE1 HIS O 150      60.075  29.256  16.887  0.96 70.87           C  
ATOM   1204  NE2 HIS O 150      59.249  30.245  16.600  0.95 72.72           N  
ATOM   1205  N   THR O 151      55.311  28.818  19.139  0.97 88.55           N  
ATOM   1206  CA  THR O 151      54.997  30.001  19.933  0.97 87.27           C  
ATOM   1207  C   THR O 151      55.093  29.699  21.426  0.97 85.85           C  
ATOM   1208  O   THR O 151      55.678  30.473  22.193  0.97 83.15           O  
ATOM   1209  CB  THR O 151      53.601  30.529  19.573  0.97 86.00           C  
ATOM   1210  OG1 THR O 151      53.594  30.914  18.192  0.96 82.15           O  
ATOM   1211  CG2 THR O 151      53.228  31.727  20.440  0.96 81.34           C  
ATOM   1212  N   ALA O 152      54.531  28.559  21.852  0.94 87.34           N  
ATOM   1213  CA  ALA O 152      54.589  28.178  23.260  0.94 85.89           C  
ATOM   1214  C   ALA O 152      56.025  27.934  23.717  0.94 84.25           C  
ATOM   1215  O   ALA O 152      56.423  28.345  24.813  0.94 80.97           O  
ATOM   1216  CB  ALA O 152      53.738  26.930  23.498  0.94 84.61           C  
ATOM   1217  N   ALA O 153      56.816  27.257  22.880  0.87 83.35           N  
ATOM   1218  CA  ALA O 153      58.176  26.882  23.265  0.86 81.08           C  
ATOM   1219  C   ALA O 153      59.097  28.089  23.418  0.87 80.78           C  
ATOM   1220  O   ALA O 153      60.069  28.031  24.175  0.87 77.75           O  
ATOM   1221  CB  ALA O 153      58.755  25.894  22.254  0.87 77.83           C  
ATOM   1222  N   LEU O 154      58.794  29.181  22.718  0.70 80.78           N  
ATOM   1223  CA  LEU O 154      59.616  30.384  22.834  0.69 79.68           C  
ATOM   1224  C   LEU O 154      59.637  30.935  24.252  0.70 77.79           C  
ATOM   1225  O   LEU O 154      60.601  31.598  24.643  0.70 73.80           O  
ATOM   1226  CB  LEU O 154      59.125  31.471  21.870  0.69 77.42           C  
ATOM   1227  CG  LEU O 154      59.425  31.249  20.389  0.65 74.00           C  
ATOM   1228  CD1 LEU O 154      58.780  32.346  19.560  0.64 71.54           C  
ATOM   1229  CD2 LEU O 154      60.929  31.198  20.136  0.62 70.77           C  
ATOM   1230  N   THR O 155      58.599  30.659  25.033  0.55 77.30           N  
ATOM   1231  CA  THR O 155      58.561  31.131  26.416  0.55 76.90           C  
ATOM   1232  C   THR O 155      59.455  30.304  27.336  0.56 76.21           C  
ATOM   1233  O   THR O 155      59.755  30.735  28.456  0.56 71.68           O  
ATOM   1234  CB  THR O 155      57.127  31.128  26.972  0.58 72.77           C  
ATOM   1235  OG1 THR O 155      56.659  29.775  27.109  0.55 66.55           O  
ATOM   1236  CG2 THR O 155      56.189  31.900  26.050  0.54 65.51           C  
ATOM   1237  N   ASP O 156      59.886  29.118  26.889  0.48 74.71           N  
ATOM   1238  CA  ASP O 156      60.645  28.194  27.733  0.47 73.94           C  
ATOM   1239  C   ASP O 156      62.130  28.107  27.394  0.48 73.63           C  
ATOM   1240  O   ASP O 156      62.898  27.510  28.160  0.48 68.62           O  
ATOM   1241  CB  ASP O 156      60.051  26.786  27.645  0.48 68.67           C  
ATOM   1242  CG  ASP O 156      58.710  26.670  28.339  0.42 64.18           C  
ATOM   1243  OD1 ASP O 156      58.437  27.476  29.251  0.42 59.59           O  
ATOM   1244  OD2 ASP O 156      57.934  25.758  27.975  0.41 60.13           O  
ATOM   1245  N   ARG O 157      62.541  28.645  26.258  0.39 71.23           N  
ATOM   1246  CA  ARG O 157      63.939  28.556  25.845  0.38 69.95           C  
ATOM   1247  C   ARG O 157      64.310  29.759  24.988  0.39 69.50           C  
ATOM   1248  O   ARG O 157      63.463  30.290  24.257  0.39 64.91           O  
ATOM   1249  CB  ARG O 157      64.212  27.263  25.067  0.38 65.19           C  
ATOM   1250  CG  ARG O 157      63.686  27.262  23.650  0.30 60.91           C  
ATOM   1251  CD  ARG O 157      64.162  26.044  22.864  0.31 59.84           C  
ATOM   1252  NE  ARG O 157      63.246  24.908  23.004  0.30 56.38           N  
ATOM   1253  CZ  ARG O 157      62.131  24.739  22.305  0.31 52.62           C  
ATOM   1254  NH1 ARG O 157      61.751  25.647  21.411  0.31 51.44           N  
ATOM   1255  NH2 ARG O 157      61.376  23.664  22.499  0.30 49.99           N  
ATOM   1256  N   PRO O 158      65.566  30.185  25.067  0.29 66.72           N  
ATOM   1257  CA  PRO O 158      66.006  31.292  24.215  0.29 65.00           C  
ATOM   1258  C   PRO O 158      66.242  30.835  22.781  0.30 65.99           C  
ATOM   1259  O   PRO O 158      66.553  29.663  22.530  0.30 61.58           O  
ATOM   1260  CB  PRO O 158      67.319  31.736  24.865  0.30 59.61           C  
ATOM   1261  CG  PRO O 158      67.828  30.501  25.535  0.29 57.08           C  
ATOM   1262  CD  PRO O 158      66.609  29.743  25.988  0.29 60.03           C  
ATOM   1263  N   ALA O 159      66.078  31.761  21.847  0.29 68.43           N  
ATOM   1264  CA  ALA O 159      66.372  31.469  20.450  0.28 66.99           C  
ATOM   1265  C   ALA O 159      67.873  31.255  20.261  0.29 67.35           C  
ATOM   1266  O   ALA O 159      68.695  31.862  20.956  0.30 62.08           O  
ATOM   1267  CB  ALA O 159      65.884  32.610  19.561  0.30 60.79           C  
ATOM   1268  N   ALA O 160      68.225  30.381  19.331  0.29 66.98           N  
ATOM   1269  CA  ALA O 160      69.636  30.166  19.012  0.29 65.92           C  
ATOM   1270  C   ALA O 160      70.233  31.444  18.421  0.30 67.48           C  
ATOM   1271  O   ALA O 160      69.544  32.183  17.712  0.30 63.47           O  
ATOM   1272  CB  ALA O 160      69.784  29.005  18.029  0.31 59.88           C  
ATOM   1273  N   PRO O 161      71.515  31.711  18.701  0.35 69.01           N  
ATOM   1274  CA  PRO O 161      72.129  32.928  18.160  0.35 68.19           C  
ATOM   1275  C   PRO O 161      72.201  32.887  16.637  0.36 69.87           C  
ATOM   1276  O   PRO O 161      72.616  31.887  16.045  0.36 65.72           O  
ATOM   1277  CB  PRO O 161      73.524  32.937  18.791  0.37 62.25           C  
ATOM   1278  CG  PRO O 161      73.788  31.517  19.162  0.34 59.28           C  
ATOM   1279  CD  PRO O 161      72.450  30.927  19.514  0.33 62.62           C  
ATOM   1280  N   ASP O 162      71.799  33.999  16.020  0.55 71.43           N  
ATOM   1281  CA  ASP O 162      71.686  34.061  14.570  0.54 72.98           C  
ATOM   1282  C   ASP O 162      73.028  33.887  13.869  0.55 76.59           C  
ATOM   1283  O   ASP O 162      73.084  33.395  12.736  0.55 72.80           O  
ATOM   1284  CB  ASP O 162      71.043  35.385  14.149  0.56 63.35           C  
ATOM   1285  CG  ASP O 162      70.557  35.375  12.715  0.48 56.52           C  
ATOM   1286  OD1 ASP O 162      69.647  34.579  12.405  0.48 53.36           O  
ATOM   1287  OD2 ASP O 162      71.078  36.171  11.905  0.45 52.65           O  
ATOM   1288  N   GLU O 163      74.108  34.265  14.541  0.63 81.15           N  
ATOM   1289  CA  GLU O 163      75.433  34.202  13.932  0.62 84.10           C  
ATOM   1290  C   GLU O 163      75.891  32.770  13.637  0.63 85.25           C  
ATOM   1291  O   GLU O 163      76.783  32.571  12.816  0.63 81.67           O  
ATOM   1292  CB  GLU O 163      76.475  34.916  14.803  0.63 79.26           C  
ATOM   1293  CG  GLU O 163      76.691  34.306  16.180  0.45 68.83           C  
ATOM   1294  CD  GLU O 163      75.867  34.976  17.273  0.44 60.80           C  
ATOM   1295  OE1 GLU O 163      76.255  34.843  18.456  0.44 53.71           O  
ATOM   1296  OE2 GLU O 163      74.848  35.627  16.953  0.46 55.77           O  
ATOM   1297  N   ASN O 164      75.280  31.785  14.292  0.86 84.05           N  
ATOM   1298  CA  ASN O 164      75.660  30.391  14.084  0.86 87.12           C  
ATOM   1299  C   ASN O 164      74.885  29.715  12.959  0.86 89.47           C  
ATOM   1300  O   ASN O 164      75.206  28.585  12.578  0.86 88.14           O  
ATOM   1301  CB  ASN O 164      75.476  29.594  15.375  0.87 82.30           C  
ATOM   1302  CG  ASN O 164      76.441  30.013  16.459  0.78 74.85           C  
ATOM   1303  OD1 ASN O 164      77.513  30.545  16.176  0.78 67.10           O  
ATOM   1304  ND2 ASN O 164      76.064  29.766  17.710  0.76 66.13           N  
ATOM   1305  N   LEU O 165      73.861  30.391  12.429  0.92 89.18           N  
ATOM   1306  CA  LEU O 165      73.034  29.815  11.375  0.92 91.35           C  
ATOM   1307  C   LEU O 165      73.733  29.918  10.025  0.92 93.51           C  
ATOM   1308  O   LEU O 165      74.220  30.988   9.658  0.92 93.70           O  
ATOM   1309  CB  LEU O 165      71.686  30.538  11.293  0.92 89.53           C  
ATOM   1310  CG  LEU O 165      70.744  30.355  12.481  0.89 87.32           C  
ATOM   1311  CD1 LEU O 165      69.622  31.386  12.424  0.88 83.75           C  
ATOM   1312  CD2 LEU O 165      70.168  28.941  12.489  0.87 82.70           C  
ATOM   1313  N   PRO O 166      73.770  28.827   9.258  0.97 93.48           N  
ATOM   1314  CA  PRO O 166      74.275  28.923   7.891  0.97 94.23           C  
ATOM   1315  C   PRO O 166      73.305  29.720   7.017  0.96 94.93           C  
ATOM   1316  O   PRO O 166      72.154  29.945   7.403  0.96 94.85           O  
ATOM   1317  CB  PRO O 166      74.395  27.458   7.453  0.97 93.40           C  
ATOM   1318  CG  PRO O 166      73.438  26.713   8.323  0.98 91.41           C  
ATOM   1319  CD  PRO O 166      73.356  27.468   9.624  0.98 93.74           C  
ATOM   1320  N   PRO O 167      73.750  30.171   5.841  0.99 96.34           N  
ATOM   1321  CA  PRO O 167      73.032  31.250   5.142  0.99 96.52           C  
ATOM   1322  C   PRO O 167      71.644  30.918   4.613  0.99 96.70           C  
ATOM   1323  O   PRO O 167      70.740  31.753   4.727  0.99 96.29           O  
ATOM   1324  CB  PRO O 167      73.986  31.629   3.997  0.99 96.01           C  
ATOM   1325  CG  PRO O 167      74.902  30.459   3.841  0.99 94.26           C  
ATOM   1326  CD  PRO O 167      75.074  29.905   5.215  0.99 96.82           C  
ATOM   1327  N   LEU O 168      71.440  29.754   4.009  0.99 96.72           N  
ATOM   1328  CA  LEU O 168      70.108  29.440   3.498  0.99 96.87           C  
ATOM   1329  C   LEU O 168      69.138  29.200   4.646  0.99 96.15           C  
ATOM   1330  O   LEU O 168      67.988  29.646   4.591  0.99 95.60           O  
ATOM   1331  CB  LEU O 168      70.141  28.228   2.562  0.99 97.42           C  
ATOM   1332  CG  LEU O 168      71.019  28.379   1.318  0.99 97.60           C  
ATOM   1333  CD1 LEU O 168      70.973  27.098   0.491  0.99 97.12           C  
ATOM   1334  CD2 LEU O 168      70.595  29.579   0.475  0.99 97.11           C  
ATOM   1335  N   LEU O 169      69.589  28.515   5.686  0.99 95.72           N  
ATOM   1336  CA  LEU O 169      68.733  28.296   6.846  0.99 94.42           C  
ATOM   1337  C   LEU O 169      68.375  29.618   7.515  0.99 94.09           C  
ATOM   1338  O   LEU O 169      67.226  29.827   7.919  0.99 93.78           O  
ATOM   1339  CB  LEU O 169      69.405  27.344   7.839  0.99 93.05           C  
ATOM   1340  CG  LEU O 169      68.638  27.075   9.135  0.99 90.55           C  
ATOM   1341  CD1 LEU O 169      67.221  26.573   8.865  0.98 88.91           C  
ATOM   1342  CD2 LEU O 169      69.405  26.078   9.995  0.98 88.10           C  
ATOM   1343  N   ARG O 170      69.343  30.520   7.625  1.00 95.02           N  
ATOM   1344  CA  ARG O 170      69.066  31.840   8.189  1.00 94.59           C  
ATOM   1345  C   ARG O 170      67.953  32.541   7.408  1.00 94.07           C  
ATOM   1346  O   ARG O 170      66.977  33.037   7.980  1.00 93.71           O  
ATOM   1347  CB  ARG O 170      70.336  32.693   8.193  1.00 94.55           C  
ATOM   1348  CG  ARG O 170      70.151  34.081   8.801  0.96 92.92           C  
ATOM   1349  CD  ARG O 170      71.386  34.955   8.604  0.96 90.56           C  
ATOM   1350  NE  ARG O 170      72.617  34.256   8.971  0.95 84.09           N  
ATOM   1351  CZ  ARG O 170      73.676  34.105   8.183  0.94 79.48           C  
ATOM   1352  NH1 ARG O 170      73.701  34.620   6.956  0.94 72.36           N  
ATOM   1353  NH2 ARG O 170      74.730  33.434   8.627  0.94 73.63           N  
ATOM   1354  N   GLU O 171      68.087  32.569   6.079  1.00 96.25           N  
ATOM   1355  CA  GLU O 171      67.082  33.210   5.237  1.00 96.68           C  
ATOM   1356  C   GLU O 171      65.745  32.478   5.318  1.00 96.36           C  
ATOM   1357  O   GLU O 171      64.681  33.107   5.352  1.00 96.11           O  
ATOM   1358  CB  GLU O 171      67.575  33.280   3.790  1.00 97.08           C  
ATOM   1359  CG  GLU O 171      66.614  34.008   2.861  0.97 92.14           C  
ATOM   1360  CD  GLU O 171      67.132  34.145   1.444  0.97 89.51           C  
ATOM   1361  OE1 GLU O 171      68.308  33.802   1.192  0.96 84.01           O  
ATOM   1362  OE2 GLU O 171      66.355  34.593   0.575  0.96 85.16           O  
ATOM   1363  N   ALA O 172      65.783  31.146   5.346  1.00 96.09           N  
ATOM   1364  CA  ALA O 172      64.553  30.362   5.425  1.00 95.36           C  
ATOM   1365  C   ALA O 172      63.790  30.650   6.714  1.00 94.53           C  
ATOM   1366  O   ALA O 172      62.566  30.804   6.700  1.00 93.83           O  
ATOM   1367  CB  ALA O 172      64.872  28.871   5.306  1.00 95.33           C  
ATOM   1368  N   LEU O 173      64.498  30.727   7.840  1.00 93.87           N  
ATOM   1369  CA  LEU O 173      63.834  31.044   9.103  1.00 92.26           C  
ATOM   1370  C   LEU O 173      63.243  32.450   9.074  1.00 92.44           C  
ATOM   1371  O   LEU O 173      62.159  32.682   9.615  1.00 92.02           O  
ATOM   1372  CB  LEU O 173      64.808  30.881  10.274  1.00 90.57           C  
ATOM   1373  CG  LEU O 173      65.202  29.430  10.582  0.99 87.98           C  
ATOM   1374  CD1 LEU O 173      66.304  29.394  11.638  0.99 86.35           C  
ATOM   1375  CD2 LEU O 173      63.994  28.613  11.043  0.99 85.22           C  
ATOM   1376  N   GLN O 174      63.934  33.386   8.426  1.00 93.78           N  
ATOM   1377  CA  GLN O 174      63.386  34.731   8.273  1.00 94.01           C  
ATOM   1378  C   GLN O 174      62.091  34.707   7.463  1.00 93.96           C  
ATOM   1379  O   GLN O 174      61.125  35.394   7.800  1.00 93.91           O  
ATOM   1380  CB  GLN O 174      64.411  35.656   7.616  1.00 94.21           C  
ATOM   1381  CG  GLN O 174      65.595  35.974   8.516  0.95 88.91           C  
ATOM   1382  CD  GLN O 174      66.723  36.688   7.794  0.93 84.65           C  
ATOM   1383  OE1 GLN O 174      66.703  36.841   6.571  0.93 79.92           O  
ATOM   1384  NE2 GLN O 174      67.725  37.121   8.547  0.92 75.78           N  
ATOM   1385  N   ILE O 175      62.065  33.910   6.391  1.00 95.75           N  
ATOM   1386  CA  ILE O 175      60.856  33.784   5.579  1.00 96.02           C  
ATOM   1387  C   ILE O 175      59.717  33.205   6.413  1.00 95.40           C  
ATOM   1388  O   ILE O 175      58.599  33.733   6.410  1.00 94.83           O  
ATOM   1389  CB  ILE O 175      61.120  32.918   4.331  1.00 96.96           C  
ATOM   1390  CG1 ILE O 175      62.048  33.658   3.358  0.99 97.20           C  
ATOM   1391  CG2 ILE O 175      59.805  32.533   3.645  0.99 96.83           C  
ATOM   1392  CD1 ILE O 175      62.626  32.767   2.263  0.99 96.72           C  
ATOM   1393  N   MET O 176      59.991  32.125   7.140  0.99 94.32           N  
ATOM   1394  CA  MET O 176      58.942  31.478   7.926  0.99 92.83           C  
ATOM   1395  C   MET O 176      58.415  32.389   9.028  0.99 92.59           C  
ATOM   1396  O   MET O 176      57.226  32.338   9.362  0.99 90.36           O  
ATOM   1397  CB  MET O 176      59.458  30.172   8.533  0.99 90.39           C  
ATOM   1398  CG  MET O 176      59.759  29.092   7.500  0.98 85.06           C  
ATOM   1399  SD  MET O 176      58.327  28.589   6.513  0.98 77.41           S  
ATOM   1400  CE  MET O 176      57.372  27.680   7.739  0.98 68.15           C  
ATOM   1401  N   ASP O 177      59.286  33.216   9.589  0.99 92.57           N  
ATOM   1402  CA  ASP O 177      58.893  34.108  10.679  0.99 91.22           C  
ATOM   1403  C   ASP O 177      58.244  35.401  10.191  0.99 91.83           C  
ATOM   1404  O   ASP O 177      57.817  36.220  11.012  0.99 90.79           O  
ATOM   1405  CB  ASP O 177      60.106  34.441  11.550  0.99 88.71           C  
ATOM   1406  CG  ASP O 177      60.595  33.256  12.367  0.97 85.73           C  
ATOM   1407  OD1 ASP O 177      59.884  32.232  12.440  0.97 83.14           O  
ATOM   1408  OD2 ASP O 177      61.697  33.360  12.943  0.97 81.95           O  
ATOM   1409  N   SER O 178      58.167  35.605   8.869  0.98 92.28           N  
ATOM   1410  CA  SER O 178      57.644  36.861   8.331  0.98 93.57           C  
ATOM   1411  C   SER O 178      56.124  36.973   8.438  0.98 93.82           C  
ATOM   1412  O   SER O 178      55.579  38.072   8.298  0.98 92.34           O  
ATOM   1413  CB  SER O 178      58.086  37.053   6.883  0.98 93.09           C  
ATOM   1414  OG  SER O 178      57.457  36.124   6.019  0.96 86.85           O  
ATOM   1415  N   ASP O 179      55.442  35.854   8.665  0.99 93.76           N  
ATOM   1416  CA  ASP O 179      54.013  35.886   8.969  0.99 93.43           C  
ATOM   1417  C   ASP O 179      53.717  34.771   9.970  0.99 91.67           C  
ATOM   1418  O   ASP O 179      54.628  34.262  10.629  0.99 87.76           O  
ATOM   1419  CB  ASP O 179      53.147  35.810   7.697  0.99 91.96           C  
ATOM   1420  CG  ASP O 179      53.125  34.436   7.038  0.98 92.06           C  
ATOM   1421  OD1 ASP O 179      53.947  33.563   7.395  0.98 88.11           O  
ATOM   1422  OD2 ASP O 179      52.260  34.230   6.155  0.98 88.29           O  
ATOM   1423  N   ASP O 180      52.454  34.397  10.106  0.99 92.10           N  
ATOM   1424  CA  ASP O 180      52.070  33.377  11.079  0.99 91.72           C  
ATOM   1425  C   ASP O 180      52.125  31.966  10.502  0.99 92.32           C  
ATOM   1426  O   ASP O 180      51.622  31.024  11.118  0.99 90.68           O  
ATOM   1427  CB  ASP O 180      50.672  33.657  11.635  0.99 88.75           C  
ATOM   1428  CG  ASP O 180      49.561  33.386  10.630  0.98 88.74           C  
ATOM   1429  OD1 ASP O 180      49.827  33.407   9.406  0.98 85.33           O  
ATOM   1430  OD2 ASP O 180      48.415  33.150  11.076  0.98 84.79           O  
ATOM   1431  N   GLY O 181      52.720  31.812   9.323  1.00 92.29           N  
ATOM   1432  CA  GLY O 181      52.758  30.531   8.631  1.00 94.35           C  
ATOM   1433  C   GLY O 181      51.730  30.404   7.529  1.00 96.39           C  
ATOM   1434  O   GLY O 181      51.686  29.379   6.845  1.00 96.55           O  
ATOM   1435  N   GLU O 182      50.907  31.435   7.336  1.00 96.69           N  
ATOM   1436  CA  GLU O 182      49.829  31.347   6.354  1.00 97.27           C  
ATOM   1437  C   GLU O 182      50.346  31.182   4.927  1.00 97.63           C  
ATOM   1438  O   GLU O 182      49.780  30.402   4.155  1.00 97.75           O  
ATOM   1439  CB  GLU O 182      48.914  32.569   6.428  1.00 97.28           C  
ATOM   1440  CG  GLU O 182      47.718  32.458   5.495  0.99 96.28           C  
ATOM   1441  CD  GLU O 182      46.776  33.640   5.580  0.99 95.05           C  
ATOM   1442  OE1 GLU O 182      47.250  34.771   5.821  0.99 90.33           O  
ATOM   1443  OE2 GLU O 182      45.560  33.439   5.395  0.99 91.11           O  
ATOM   1444  N   GLN O 183      51.406  31.894   4.561  1.00 97.53           N  
ATOM   1445  CA  GLN O 183      51.901  31.795   3.188  1.00 97.57           C  
ATOM   1446  C   GLN O 183      52.383  30.385   2.872  1.00 97.80           C  
ATOM   1447  O   GLN O 183      52.054  29.830   1.817  1.00 97.72           O  
ATOM   1448  CB  GLN O 183      53.015  32.816   2.941  1.00 97.24           C  
ATOM   1449  CG  GLN O 183      52.527  34.256   2.931  0.97 91.52           C  
ATOM   1450  CD  GLN O 183      53.647  35.244   2.674  0.95 83.28           C  
ATOM   1451  OE1 GLN O 183      54.477  35.044   1.785  0.94 74.35           O  
ATOM   1452  NE2 GLN O 183      53.685  36.319   3.446  0.94 69.94           N  
ATOM   1453  N   ALA O 184      53.164  29.790   3.764  1.00 97.64           N  
ATOM   1454  CA  ALA O 184      53.629  28.422   3.563  1.00 97.63           C  
ATOM   1455  C   ALA O 184      52.454  27.450   3.520  1.00 97.94           C  
ATOM   1456  O   ALA O 184      52.435  26.528   2.701  1.00 97.89           O  
ATOM   1457  CB  ALA O 184      54.613  28.027   4.661  1.00 97.28           C  
ATOM   1458  N   PHE O 185      51.481  27.664   4.397  1.00 98.20           N  
ATOM   1459  CA  PHE O 185      50.294  26.817   4.422  1.00 98.49           C  
ATOM   1460  C   PHE O 185      49.543  26.871   3.094  1.00 98.61           C  
ATOM   1461  O   PHE O 185      49.209  25.835   2.513  1.00 98.66           O  
ATOM   1462  CB  PHE O 185      49.372  27.236   5.572  1.00 98.60           C  
ATOM   1463  CG  PHE O 185      48.010  26.596   5.512  1.00 98.70           C  
ATOM   1464  CD1 PHE O 185      47.834  25.272   5.879  1.00 98.50           C  
ATOM   1465  CD2 PHE O 185      46.915  27.315   5.067  1.00 98.47           C  
ATOM   1466  CE1 PHE O 185      46.581  24.675   5.803  1.00 98.36           C  
ATOM   1467  CE2 PHE O 185      45.662  26.725   4.986  1.00 98.36           C  
ATOM   1468  CZ  PHE O 185      45.500  25.404   5.355  1.00 98.55           C  
ATOM   1469  N   LEU O 186      49.268  28.075   2.606  1.00 98.25           N  
ATOM   1470  CA  LEU O 186      48.494  28.211   1.374  1.00 98.20           C  
ATOM   1471  C   LEU O 186      49.237  27.626   0.180  1.00 98.18           C  
ATOM   1472  O   LEU O 186      48.627  27.004  -0.694  1.00 98.14           O  
ATOM   1473  CB  LEU O 186      48.146  29.678   1.126  1.00 98.18           C  
ATOM   1474  CG  LEU O 186      47.149  30.285   2.113  1.00 97.72           C  
ATOM   1475  CD1 LEU O 186      47.000  31.779   1.854  1.00 97.39           C  
ATOM   1476  CD2 LEU O 186      45.794  29.585   2.040  1.00 97.20           C  
ATOM   1477  N   HIS O 187      50.551  27.801   0.138  1.00 97.95           N  
ATOM   1478  CA  HIS O 187      51.332  27.250  -0.961  1.00 97.59           C  
ATOM   1479  C   HIS O 187      51.291  25.723  -0.945  1.00 97.86           C  
ATOM   1480  O   HIS O 187      51.084  25.080  -1.982  1.00 97.77           O  
ATOM   1481  CB  HIS O 187      52.772  27.762  -0.887  1.00 97.00           C  
ATOM   1482  CG  HIS O 187      53.561  27.519  -2.131  1.00 94.88           C  
ATOM   1483  ND1 HIS O 187      54.178  26.325  -2.406  1.00 83.77           N  
ATOM   1484  CD2 HIS O 187      53.833  28.332  -3.182  1.00 83.60           C  
ATOM   1485  CE1 HIS O 187      54.802  26.407  -3.568  1.00 85.85           C  
ATOM   1486  NE2 HIS O 187      54.611  27.616  -4.059  1.00 88.03           N  
ATOM   1487  N   GLY O 188      51.480  25.131   0.227  1.00 97.99           N  
ATOM   1488  CA  GLY O 188      51.408  23.682   0.346  1.00 98.19           C  
ATOM   1489  C   GLY O 188      50.025  23.138   0.041  1.00 98.46           C  
ATOM   1490  O   GLY O 188      49.883  22.076  -0.567  1.00 98.49           O  
ATOM   1491  N   LEU O 189      48.994  23.869   0.452  1.00 98.18           N  
ATOM   1492  CA  LEU O 189      47.619  23.460   0.177  1.00 98.47           C  
ATOM   1493  C   LEU O 189      47.359  23.394  -1.322  1.00 98.45           C  
ATOM   1494  O   LEU O 189      46.754  22.435  -1.819  1.00 98.52           O  
ATOM   1495  CB  LEU O 189      46.645  24.428   0.858  1.00 98.68           C  
ATOM   1496  CG  LEU O 189      45.155  24.165   0.647  1.00 98.69           C  
ATOM   1497  CD1 LEU O 189      44.754  22.785   1.170  1.00 98.63           C  
ATOM   1498  CD2 LEU O 189      44.344  25.261   1.339  1.00 98.65           C  
ATOM   1499  N   GLU O 190      47.818  24.400  -2.064  1.00 98.22           N  
ATOM   1500  CA  GLU O 190      47.638  24.378  -3.514  1.00 97.86           C  
ATOM   1501  C   GLU O 190      48.383  23.207  -4.147  1.00 97.87           C  
ATOM   1502  O   GLU O 190      47.868  22.562  -5.069  1.00 97.71           O  
ATOM   1503  CB  GLU O 190      48.085  25.703  -4.138  1.00 97.36           C  
ATOM   1504  CG  GLU O 190      47.211  26.881  -3.741  1.00 88.60           C  
ATOM   1505  CD  GLU O 190      45.735  26.652  -4.027  1.00 85.51           C  
ATOM   1506  OE1 GLU O 190      45.399  26.201  -5.145  1.00 80.25           O  
ATOM   1507  OE2 GLU O 190      44.910  26.928  -3.130  1.00 82.91           O  
ATOM   1508  N   SER O 191      49.591  22.915  -3.661  1.00 97.90           N  
ATOM   1509  CA  SER O 191      50.345  21.776  -4.183  1.00 97.77           C  
ATOM   1510  C   SER O 191      49.612  20.465  -3.924  1.00 97.83           C  
ATOM   1511  O   SER O 191      49.529  19.599  -4.802  1.00 97.69           O  
ATOM   1512  CB  SER O 191      51.737  21.731  -3.553  1.00 97.40           C  
ATOM   1513  OG  SER O 191      52.494  22.873  -3.928  1.00 92.19           O  
ATOM   1514  N   LEU O 192      49.067  20.318  -2.732  1.00 98.12           N  
ATOM   1515  CA  LEU O 192      48.358  19.096  -2.372  1.00 98.08           C  
ATOM   1516  C   LEU O 192      47.129  18.906  -3.256  1.00 98.17           C  
ATOM   1517  O   LEU O 192      46.896  17.820  -3.801  1.00 97.95           O  
ATOM   1518  CB  LEU O 192      47.979  19.160  -0.893  1.00 97.64           C  
ATOM   1519  CG  LEU O 192      47.401  17.910  -0.252  1.00 94.73           C  
ATOM   1520  CD1 LEU O 192      48.352  16.721  -0.389  1.00 94.82           C  
ATOM   1521  CD2 LEU O 192      47.107  18.190   1.217  1.00 94.91           C  
ATOM   1522  N   ILE O 193      46.346  19.966  -3.422  1.00 98.31           N  
ATOM   1523  CA  ILE O 193      45.136  19.888  -4.245  1.00 98.13           C  
ATOM   1524  C   ILE O 193      45.489  19.580  -5.701  1.00 97.59           C  
ATOM   1525  O   ILE O 193      44.831  18.755  -6.346  1.00 97.47           O  
ATOM   1526  CB  ILE O 193      44.309  21.181  -4.109  1.00 98.47           C  
ATOM   1527  CG1 ILE O 193      43.719  21.260  -2.691  1.00 98.48           C  
ATOM   1528  CG2 ILE O 193      43.208  21.243  -5.173  1.00 98.45           C  
ATOM   1529  CD1 ILE O 193      43.077  22.597  -2.353  1.00 98.39           C  
ATOM   1530  N   ARG O 194      46.535  20.215  -6.226  1.00 97.64           N  
ATOM   1531  CA  ARG O 194      46.928  19.925  -7.603  1.00 96.85           C  
ATOM   1532  C   ARG O 194      47.381  18.474  -7.753  1.00 96.45           C  
ATOM   1533  O   ARG O 194      47.100  17.828  -8.770  1.00 95.81           O  
ATOM   1534  CB  ARG O 194      48.026  20.881  -8.071  1.00 95.97           C  
ATOM   1535  CG  ARG O 194      48.463  20.657  -9.527  0.99 87.24           C  
ATOM   1536  CD  ARG O 194      47.299  20.697 -10.522  0.98 83.40           C  
ATOM   1537  NE  ARG O 194      46.504  21.920 -10.443  0.98 74.09           N  
ATOM   1538  CZ  ARG O 194      46.788  23.059 -11.075  0.98 67.69           C  
ATOM   1539  NH1 ARG O 194      47.856  23.140 -11.856  0.98 61.51           N  
ATOM   1540  NH2 ARG O 194      46.004  24.113 -10.919  0.98 59.31           N  
ATOM   1541  N   GLY O 195      48.058  17.947  -6.746  1.00 97.26           N  
ATOM   1542  CA  GLY O 195      48.436  16.541  -6.776  1.00 96.72           C  
ATOM   1543  C   GLY O 195      47.235  15.619  -6.836  1.00 96.47           C  
ATOM   1544  O   GLY O 195      47.229  14.635  -7.582  1.00 95.92           O  
ATOM   1545  N   PHE O 196      46.197  15.930  -6.050  1.00 97.10           N  
ATOM   1546  CA  PHE O 196      44.970  15.137  -6.126  1.00 97.02           C  
ATOM   1547  C   PHE O 196      44.385  15.191  -7.531  1.00 96.50           C  
ATOM   1548  O   PHE O 196      43.900  14.184  -8.055  1.00 96.27           O  
ATOM   1549  CB  PHE O 196      43.907  15.634  -5.145  1.00 97.31           C  
ATOM   1550  CG  PHE O 196      44.301  15.636  -3.691  1.00 97.34           C  
ATOM   1551  CD1 PHE O 196      45.177  14.701  -3.169  1.00 96.73           C  
ATOM   1552  CD2 PHE O 196      43.753  16.584  -2.839  1.00 96.77           C  
ATOM   1553  CE1 PHE O 196      45.516  14.725  -1.821  1.00 95.91           C  
ATOM   1554  CE2 PHE O 196      44.084  16.609  -1.494  1.00 96.19           C  
ATOM   1555  CZ  PHE O 196      44.973  15.682  -0.987  1.00 95.68           C  
ATOM   1556  N   GLU O 197      44.407  16.376  -8.142  1.00 96.61           N  
ATOM   1557  CA  GLU O 197      43.846  16.549  -9.479  1.00 95.85           C  
ATOM   1558  C   GLU O 197      44.586  15.697 -10.502  1.00 95.46           C  
ATOM   1559  O   GLU O 197      43.966  15.062 -11.362  1.00 94.70           O  
ATOM   1560  CB  GLU O 197      43.885  18.026  -9.877  1.00 94.56           C  
ATOM   1561  CG  GLU O 197      43.194  18.316 -11.196  1.00 86.24           C  
ATOM   1562  CD  GLU O 197      43.132  19.798 -11.515  0.99 86.06           C  
ATOM   1563  OE1 GLU O 197      43.870  20.587 -10.886  0.99 78.89           O  
ATOM   1564  OE2 GLU O 197      42.343  20.174 -12.402  0.99 79.35           O  
ATOM   1565  N   VAL O 198      45.913  15.679 -10.417  1.00 95.59           N  
ATOM   1566  CA  VAL O 198      46.711  14.867 -11.331  1.00 94.61           C  
ATOM   1567  C   VAL O 198      46.363  13.389 -11.166  1.00 94.07           C  
ATOM   1568  O   VAL O 198      46.170  12.666 -12.148  1.00 93.07           O  
ATOM   1569  CB  VAL O 198      48.219  15.112 -11.111  1.00 93.53           C  
ATOM   1570  CG1 VAL O 198      49.056  14.092 -11.876  1.00 90.75           C  
ATOM   1571  CG2 VAL O 198      48.585  16.532 -11.527  1.00 91.59           C  
ATOM   1572  N   GLN O 199      46.265  12.935  -9.923  1.00 94.24           N  
ATOM   1573  CA  GLN O 199      45.941  11.535  -9.661  1.00 93.75           C  
ATOM   1574  C   GLN O 199      44.547  11.176 -10.168  1.00 94.18           C  
ATOM   1575  O   GLN O 199      44.345  10.119 -10.774  1.00 93.04           O  
ATOM   1576  CB  GLN O 199      46.048  11.243  -8.157  1.00 91.13           C  
ATOM   1577  CG  GLN O 199      45.651   9.820  -7.769  0.99 82.69           C  
ATOM   1578  CD  GLN O 199      46.478   8.763  -8.478  0.98 76.81           C  
ATOM   1579  OE1 GLN O 199      45.927   7.829  -9.070  0.98 70.08           O  
ATOM   1580  NE2 GLN O 199      47.796   8.901  -8.417  0.98 65.79           N  
ATOM   1581  N   LEU O 200      43.575  12.061  -9.937  1.00 94.98           N  
ATOM   1582  CA  LEU O 200      42.204  11.800 -10.371  1.00 95.16           C  
ATOM   1583  C   LEU O 200      42.112  11.734 -11.891  1.00 94.31           C  
ATOM   1584  O   LEU O 200      41.390  10.901 -12.451  1.00 92.35           O  
ATOM   1585  CB  LEU O 200      41.271  12.889  -9.833  1.00 95.54           C  
ATOM   1586  CG  LEU O 200      39.789  12.744 -10.171  0.99 95.21           C  
ATOM   1587  CD1 LEU O 200      39.215  11.469  -9.569  0.99 94.44           C  
ATOM   1588  CD2 LEU O 200      39.028  13.967  -9.682  0.99 94.17           C  
ATOM   1589  N   THR O 201      42.850  12.613 -12.567  0.99 93.67           N  
ATOM   1590  CA  THR O 201      42.795  12.737 -14.023  0.99 92.11           C  
ATOM   1591  C   THR O 201      43.536  11.613 -14.737  0.99 90.60           C  
ATOM   1592  O   THR O 201      43.258  11.320 -15.907  0.99 87.15           O  
ATOM   1593  CB  THR O 201      43.364  14.102 -14.443  0.99 89.67           C  
ATOM   1594  OG1 THR O 201      42.634  15.138 -13.772  0.98 80.97           O  
ATOM   1595  CG2 THR O 201      43.270  14.322 -15.946  0.98 79.35           C  
ATOM   1596  N   ALA O 202      44.466  10.963 -14.050  0.96 88.46           N  
ATOM   1597  CA  ALA O 202      45.315   9.961 -14.680  0.96 87.60           C  
ATOM   1598  C   ALA O 202      44.532   8.774 -15.237  0.96 86.48           C  
ATOM   1599  O   ALA O 202      44.941   8.173 -16.238  0.96 82.32           O  
ATOM   1600  CB  ALA O 202      46.355   9.470 -13.680  0.96 84.49           C  
ATOM   1601  N   LEU O 203      43.413   8.435 -14.602  0.88 73.89           N  
ATOM   1602  CA  LEU O 203      42.608   7.278 -14.995  0.88 72.49           C  
ATOM   1603  C   LEU O 203      43.473   6.022 -15.012  0.88 72.52           C  
ATOM   1604  O   LEU O 203      43.965   5.607 -13.968  0.88 68.91           O  
ATOM   1605  CB  LEU O 203      41.902   7.537 -16.337  0.87 67.10           C  
ATOM   1606  CG  LEU O 203      40.938   8.730 -16.334  0.81 60.46           C  
ATOM   1607  CD1 LEU O 203      40.359   8.950 -17.724  0.81 56.78           C  
ATOM   1608  CD2 LEU O 203      39.823   8.528 -15.316  0.80 56.64           C  
ATOM   1609  N   LEU O 204      43.679   5.415 -16.178  0.85 72.35           N  
ATOM   1610  CA  LEU O 204      44.467   4.187 -16.279  0.85 70.61           C  
ATOM   1611  C   LEU O 204      45.891   4.443 -16.750  0.85 69.94           C  
ATOM   1612  O   LEU O 204      46.653   3.495 -16.954  0.85 67.59           O  
ATOM   1613  CB  LEU O 204      43.787   3.203 -17.232  0.85 67.95           C  
ATOM   1614  CG  LEU O 204      42.384   2.753 -16.824  0.80 63.09           C  
ATOM   1615  CD1 LEU O 204      41.790   1.842 -17.887  0.80 59.48           C  
ATOM   1616  CD2 LEU O 204      42.418   2.058 -15.471  0.79 61.38           C  
ATOM   1617  N   GLN O 205      46.254   5.708 -16.919  0.76 77.47           N  
ATOM   1618  CA  GLN O 205      47.578   6.057 -17.419  0.77 77.36           C  
ATOM   1619  C   GLN O 205      48.611   6.078 -16.303  0.77 73.63           C  
ATOM   1620  O   GLN O 205      48.287   6.337 -15.141  0.77 68.62           O  
ATOM   1621  CB  GLN O 205      47.547   7.429 -18.086  0.79 73.21           C  
ATOM   1622  CG  GLN O 205      46.569   7.534 -19.233  0.72 65.68           C  
ATOM   1623  CD  GLN O 205      46.537   8.939 -19.798  0.70 63.03           C  
ATOM   1624  OE1 GLN O 205      47.358   9.288 -20.649  0.69 57.13           O  
ATOM   1625  NE2 GLN O 205      45.601   9.745 -19.318  0.71 55.75           N  
ATOM   1626  N   ILE O 206      49.859   5.823 -16.674  0.74 70.73           N  
ATOM   1627  CA  ILE O 206      50.977   5.986 -15.758  0.74 70.53           C  
ATOM   1628  C   ILE O 206      51.289   7.469 -15.646  0.74 69.73           C  
ATOM   1629  O   ILE O 206      51.448   8.152 -16.665  0.74 66.28           O  
ATOM   1630  CB  ILE O 206      52.222   5.220 -16.240  0.74 66.93           C  
ATOM   1631  CG1 ILE O 206      51.940   3.713 -16.262  0.73 61.49           C  
ATOM   1632  CG2 ILE O 206      53.436   5.547 -15.370  0.74 61.88           C  
ATOM   1633  CD1 ILE O 206      53.012   2.908 -16.968  0.73 58.44           C  
ATOM   1634  N   VAL O 207      51.377   7.972 -14.418  0.63 64.58           N  
ATOM   1635  CA  VAL O 207      51.771   9.361 -14.175  0.63 65.16           C  
ATOM   1636  C   VAL O 207      52.934   9.419 -13.197  0.63 61.42           C  
ATOM   1637  O   VAL O 207      53.491  10.496 -12.976  0.62 58.86           O  
ATOM   1638  CB  VAL O 207      50.607  10.211 -13.651  0.62 61.05           C  
ATOM   1639  CG1 VAL O 207      49.538  10.330 -14.717  0.62 55.41           C  
ATOM   1640  CG2 VAL O 207      50.034   9.638 -12.363  0.61 55.99           C  
ATOM   1641  OXT VAL O 207      53.299   8.398 -12.591  0.40 57.34           O  
TER    1642      VAL O 207                                                      
ATOM   1643  N   SER V   1      73.259   4.946  38.816  0.61 64.52           N  
ATOM   1644  CA  SER V   1      73.571   4.486  37.446  0.60 67.81           C  
ATOM   1645  C   SER V   1      74.467   5.494  36.745  0.61 69.32           C  
ATOM   1646  O   SER V   1      74.687   6.604  37.237  0.61 65.69           O  
ATOM   1647  CB  SER V   1      72.280   4.293  36.653  0.59 61.57           C  
ATOM   1648  OG  SER V   1      71.426   3.360  37.274  0.57 55.53           O  
ATOM   1649  N   ARG V   2      74.988   5.119  35.583  0.85 78.37           N  
ATOM   1650  CA  ARG V   2      75.807   6.030  34.803  0.86 80.20           C  
ATOM   1651  C   ARG V   2      74.998   7.242  34.364  0.86 80.83           C  
ATOM   1652  O   ARG V   2      73.806   7.129  34.063  0.85 75.28           O  
ATOM   1653  CB  ARG V   2      76.373   5.324  33.574  0.84 72.45           C  
ATOM   1654  CG  ARG V   2      77.364   4.219  33.907  0.76 63.40           C  
ATOM   1655  CD  ARG V   2      77.921   3.603  32.638  0.76 60.59           C  
ATOM   1656  NE  ARG V   2      78.661   4.587  31.850  0.76 54.07           N  
ATOM   1657  CZ  ARG V   2      78.973   4.443  30.567  0.76 46.81           C  
ATOM   1658  NH1 ARG V   2      78.613   3.349  29.914  0.75 44.04           N  
ATOM   1659  NH2 ARG V   2      79.651   5.395  29.938  0.75 41.50           N  
ATOM   1660  N   LEU V   3      75.649   8.399  34.330  0.96 85.94           N  
ATOM   1661  CA  LEU V   3      74.985   9.648  33.984  0.96 87.33           C  
ATOM   1662  C   LEU V   3      75.670  10.371  32.834  0.96 88.51           C  
ATOM   1663  O   LEU V   3      75.481  11.578  32.662  0.96 85.81           O  
ATOM   1664  CB  LEU V   3      74.908  10.569  35.206  0.95 83.65           C  
ATOM   1665  CG  LEU V   3      74.121  10.025  36.392  0.93 81.84           C  
ATOM   1666  CD1 LEU V   3      74.146  11.035  37.534  0.93 77.19           C  
ATOM   1667  CD2 LEU V   3      72.687   9.698  35.997  0.93 77.00           C  
ATOM   1668  N   ASN V   4      76.453   9.669  32.037  1.00 92.61           N  
ATOM   1669  CA  ASN V   4      76.967  10.277  30.825  1.00 93.87           C  
ATOM   1670  C   ASN V   4      75.792  10.557  29.894  1.00 95.09           C  
ATOM   1671  O   ASN V   4      74.728   9.942  30.004  1.00 94.62           O  
ATOM   1672  CB  ASN V   4      78.006   9.381  30.142  1.00 92.09           C  
ATOM   1673  CG  ASN V   4      77.452   8.032  29.770  0.98 90.31           C  
ATOM   1674  OD1 ASN V   4      76.980   7.297  30.627  0.98 84.41           O  
ATOM   1675  ND2 ASN V   4      77.513   7.694  28.491  0.98 83.05           N  
ATOM   1676  N   ARG V   5      75.982  11.502  28.974  1.00 92.90           N  
ATOM   1677  CA  ARG V   5      74.877  11.960  28.137  1.00 93.43           C  
ATOM   1678  C   ARG V   5      74.137  10.814  27.462  1.00 94.88           C  
ATOM   1679  O   ARG V   5      72.901  10.758  27.495  1.00 94.59           O  
ATOM   1680  CB  ARG V   5      75.382  12.942  27.082  1.00 91.54           C  
ATOM   1681  CG  ARG V   5      74.297  13.403  26.115  0.97 86.49           C  
ATOM   1682  CD  ARG V   5      74.816  14.441  25.122  0.96 82.47           C  
ATOM   1683  NE  ARG V   5      73.825  14.740  24.094  0.95 76.34           N  
ATOM   1684  CZ  ARG V   5      72.857  15.645  24.218  0.95 71.41           C  
ATOM   1685  NH1 ARG V   5      72.739  16.348  25.336  0.94 65.87           N  
ATOM   1686  NH2 ARG V   5      72.001  15.841  23.222  0.94 66.22           N  
ATOM   1687  N   GLU V   6      74.868   9.893  26.833  1.00 94.77           N  
ATOM   1688  CA  GLU V   6      74.223   8.813  26.096  1.00 95.45           C  
ATOM   1689  C   GLU V   6      73.363   7.945  27.009  1.00 96.31           C  
ATOM   1690  O   GLU V   6      72.251   7.551  26.636  1.00 96.10           O  
ATOM   1691  CB  GLU V   6      75.267   7.955  25.374  1.00 94.48           C  
ATOM   1692  CG  GLU V   6      74.651   6.847  24.539  0.95 84.61           C  
ATOM   1693  CD  GLU V   6      75.671   6.062  23.738  0.93 77.09           C  
ATOM   1694  OE1 GLU V   6      76.885   6.304  23.907  0.93 70.38           O  
ATOM   1695  OE2 GLU V   6      75.256   5.204  22.936  0.93 70.75           O  
ATOM   1696  N   SER V   7      73.862   7.641  28.207  1.00 95.83           N  
ATOM   1697  CA  SER V   7      73.114   6.789  29.130  1.00 95.88           C  
ATOM   1698  C   SER V   7      71.900   7.504  29.708  1.00 96.72           C  
ATOM   1699  O   SER V   7      70.854   6.884  29.922  1.00 96.54           O  
ATOM   1700  CB  SER V   7      74.031   6.284  30.242  1.00 94.07           C  
ATOM   1701  OG  SER V   7      75.005   5.402  29.707  0.99 85.32           O  
ATOM   1702  N   VAL V   8      72.007   8.810  29.974  1.00 96.63           N  
ATOM   1703  CA  VAL V   8      70.848   9.575  30.428  1.00 96.94           C  
ATOM   1704  C   VAL V   8      69.775   9.587  29.341  1.00 97.48           C  
ATOM   1705  O   VAL V   8      68.584   9.395  29.617  1.00 97.47           O  
ATOM   1706  CB  VAL V   8      71.243  11.008  30.833  1.00 96.54           C  
ATOM   1707  CG1 VAL V   8      70.001  11.869  31.079  1.00 95.40           C  
ATOM   1708  CG2 VAL V   8      72.124  10.976  32.079  1.00 95.25           C  
ATOM   1709  N   ILE V   9      70.179   9.796  28.091  1.00 97.11           N  
ATOM   1710  CA  ILE V   9      69.227   9.797  26.983  1.00 97.40           C  
ATOM   1711  C   ILE V   9      68.603   8.416  26.796  1.00 97.91           C  
ATOM   1712  O   ILE V   9      67.389   8.306  26.591  1.00 97.97           O  
ATOM   1713  CB  ILE V   9      69.901  10.305  25.694  1.00 97.06           C  
ATOM   1714  CG1 ILE V   9      70.174  11.810  25.835  1.00 95.88           C  
ATOM   1715  CG2 ILE V   9      69.026  10.016  24.469  1.00 95.93           C  
ATOM   1716  CD1 ILE V   9      71.108  12.366  24.782  1.00 91.50           C  
ATOM   1717  N   ASP V  10      69.412   7.354  26.886  1.00 97.42           N  
ATOM   1718  CA  ASP V  10      68.867   5.996  26.803  1.00 97.54           C  
ATOM   1719  C   ASP V  10      67.758   5.797  27.836  1.00 98.05           C  
ATOM   1720  O   ASP V  10      66.676   5.288  27.525  1.00 98.00           O  
ATOM   1721  CB  ASP V  10      69.960   4.945  27.058  1.00 96.89           C  
ATOM   1722  CG  ASP V  10      70.939   4.779  25.909  1.00 93.78           C  
ATOM   1723  OD1 ASP V  10      70.670   5.261  24.790  1.00 90.80           O  
ATOM   1724  OD2 ASP V  10      71.985   4.135  26.141  1.00 89.94           O  
ATOM   1725  N   ALA V  11      68.032   6.192  29.082  1.00 98.04           N  
ATOM   1726  CA  ALA V  11      67.063   6.013  30.158  1.00 98.19           C  
ATOM   1727  C   ALA V  11      65.820   6.869  29.930  1.00 98.46           C  
ATOM   1728  O   ALA V  11      64.695   6.431  30.194  1.00 98.47           O  
ATOM   1729  CB  ALA V  11      67.705   6.346  31.505  1.00 97.92           C  
ATOM   1730  N   ALA V  12      66.009   8.095  29.446  1.00 98.34           N  
ATOM   1731  CA  ALA V  12      64.879   8.989  29.217  1.00 98.44           C  
ATOM   1732  C   ALA V  12      63.986   8.493  28.085  1.00 98.60           C  
ATOM   1733  O   ALA V  12      62.760   8.611  28.161  1.00 98.58           O  
ATOM   1734  CB  ALA V  12      65.379  10.404  28.934  1.00 98.25           C  
ATOM   1735  N   LEU V  13      64.568   7.936  27.030  1.00 98.58           N  
ATOM   1736  CA  LEU V  13      63.766   7.380  25.939  1.00 98.64           C  
ATOM   1737  C   LEU V  13      62.985   6.154  26.402  1.00 98.70           C  
ATOM   1738  O   LEU V  13      61.819   5.975  26.039  1.00 98.64           O  
ATOM   1739  CB  LEU V  13      64.656   7.041  24.743  1.00 98.55           C  
ATOM   1740  CG  LEU V  13      65.196   8.255  23.979  1.00 98.32           C  
ATOM   1741  CD1 LEU V  13      66.243   7.816  22.959  1.00 98.01           C  
ATOM   1742  CD2 LEU V  13      64.065   9.024  23.288  1.00 97.92           C  
ATOM   1743  N   GLU V  14      63.614   5.309  27.222  1.00 98.70           N  
ATOM   1744  CA  GLU V  14      62.901   4.176  27.796  1.00 98.67           C  
ATOM   1745  C   GLU V  14      61.745   4.669  28.673  1.00 98.72           C  
ATOM   1746  O   GLU V  14      60.626   4.148  28.607  1.00 98.61           O  
ATOM   1747  CB  GLU V  14      63.866   3.297  28.597  1.00 98.43           C  
ATOM   1748  CG  GLU V  14      63.221   2.064  29.194  0.98 89.82           C  
ATOM   1749  CD  GLU V  14      64.201   1.183  29.943  0.98 86.67           C  
ATOM   1750  OE1 GLU V  14      65.414   1.255  29.668  0.97 81.26           O  
ATOM   1751  OE2 GLU V  14      63.753   0.412  30.818  0.97 82.56           O  
ATOM   1752  N   LEU V  15      62.006   5.703  29.481  1.00 98.76           N  
ATOM   1753  CA  LEU V  15      60.966   6.260  30.342  1.00 98.78           C  
ATOM   1754  C   LEU V  15      59.833   6.868  29.518  1.00 98.73           C  
ATOM   1755  O   LEU V  15      58.657   6.734  29.871  1.00 98.57           O  
ATOM   1756  CB  LEU V  15      61.569   7.303  31.288  1.00 98.79           C  
ATOM   1757  CG  LEU V  15      60.615   7.909  32.317  1.00 98.68           C  
ATOM   1758  CD1 LEU V  15      60.030   6.834  33.240  1.00 98.48           C  
ATOM   1759  CD2 LEU V  15      61.342   8.976  33.131  1.00 98.47           C  
ATOM   1760  N   LEU V  16      60.168   7.535  28.414  1.00 98.57           N  
ATOM   1761  CA  LEU V  16      59.146   8.078  27.520  1.00 98.47           C  
ATOM   1762  C   LEU V  16      58.208   6.977  27.029  1.00 98.32           C  
ATOM   1763  O   LEU V  16      56.985   7.157  27.005  1.00 98.01           O  
ATOM   1764  CB  LEU V  16      59.812   8.787  26.335  1.00 98.37           C  
ATOM   1765  CG  LEU V  16      58.875   9.319  25.247  1.00 98.15           C  
ATOM   1766  CD1 LEU V  16      57.946  10.402  25.795  1.00 97.96           C  
ATOM   1767  CD2 LEU V  16      59.692   9.853  24.069  1.00 97.87           C  
ATOM   1768  N   ASN V  17      58.757   5.827  26.654  1.00 98.48           N  
ATOM   1769  CA  ASN V  17      57.906   4.714  26.230  1.00 98.34           C  
ATOM   1770  C   ASN V  17      57.025   4.199  27.363  1.00 98.09           C  
ATOM   1771  O   ASN V  17      55.919   3.713  27.114  1.00 97.65           O  
ATOM   1772  CB  ASN V  17      58.742   3.569  25.649  1.00 98.31           C  
ATOM   1773  CG  ASN V  17      59.033   3.749  24.174  1.00 98.03           C  
ATOM   1774  OD1 ASN V  17      58.358   4.509  23.480  1.00 94.58           O  
ATOM   1775  ND2 ASN V  17      60.029   3.029  23.680  1.00 94.15           N  
ATOM   1776  N   GLU V  18      57.499   4.302  28.604  1.00 98.47           N  
ATOM   1777  CA  GLU V  18      56.729   3.831  29.760  1.00 98.31           C  
ATOM   1778  C   GLU V  18      55.605   4.790  30.137  1.00 97.94           C  
ATOM   1779  O   GLU V  18      54.501   4.356  30.492  1.00 97.44           O  
ATOM   1780  CB  GLU V  18      57.659   3.626  30.968  1.00 98.41           C  
ATOM   1781  CG  GLU V  18      58.679   2.517  30.760  1.00 97.37           C  
ATOM   1782  CD  GLU V  18      59.801   2.523  31.789  1.00 96.49           C  
ATOM   1783  OE1 GLU V  18      59.828   3.409  32.668  0.99 93.19           O  
ATOM   1784  OE2 GLU V  18      60.679   1.638  31.702  0.99 93.46           O  
ATOM   1785  N   THR V  19      55.866   6.095  30.070  1.00 98.05           N  
ATOM   1786  CA  THR V  19      54.973   7.109  30.639  1.00 97.63           C  
ATOM   1787  C   THR V  19      54.205   7.940  29.618  1.00 96.74           C  
ATOM   1788  O   THR V  19      53.177   8.531  29.963  1.00 95.74           O  
ATOM   1789  CB  THR V  19      55.764   8.106  31.497  1.00 97.81           C  
ATOM   1790  OG1 THR V  19      56.702   8.816  30.671  1.00 97.39           O  
ATOM   1791  CG2 THR V  19      56.508   7.409  32.626  1.00 97.34           C  
ATOM   1792  N   GLY V  20      54.710   8.035  28.387  1.00 97.08           N  
ATOM   1793  CA  GLY V  20      54.245   9.059  27.469  1.00 96.77           C  
ATOM   1794  C   GLY V  20      54.811  10.419  27.834  1.00 97.03           C  
ATOM   1795  O   GLY V  20      55.404  10.603  28.904  1.00 96.91           O  
ATOM   1796  N   ILE V  21      54.623  11.401  26.941  1.00 95.60           N  
ATOM   1797  CA  ILE V  21      55.205  12.725  27.166  1.00 95.61           C  
ATOM   1798  C   ILE V  21      54.613  13.405  28.399  1.00 95.71           C  
ATOM   1799  O   ILE V  21      55.342  14.035  29.170  1.00 95.68           O  
ATOM   1800  CB  ILE V  21      55.080  13.615  25.903  1.00 95.52           C  
ATOM   1801  CG1 ILE V  21      55.863  14.914  26.075  1.00 94.95           C  
ATOM   1802  CG2 ILE V  21      53.620  13.871  25.538  1.00 94.93           C  
ATOM   1803  CD1 ILE V  21      55.942  15.763  24.803  1.00 93.42           C  
ATOM   1804  N   ASP V  22      53.307  13.273  28.614  1.00 94.36           N  
ATOM   1805  CA  ASP V  22      52.689  13.962  29.748  1.00 93.82           C  
ATOM   1806  C   ASP V  22      53.184  13.409  31.081  1.00 94.48           C  
ATOM   1807  O   ASP V  22      53.350  14.154  32.050  1.00 94.02           O  
ATOM   1808  CB  ASP V  22      51.166  13.867  29.671  1.00 92.46           C  
ATOM   1809  CG  ASP V  22      50.575  14.683  28.531  1.00 89.01           C  
ATOM   1810  OD1 ASP V  22      51.278  15.557  27.976  1.00 87.06           O  
ATOM   1811  OD2 ASP V  22      49.396  14.445  28.197  0.99 85.08           O  
ATOM   1812  N   GLY V  23      53.427  12.100  31.141  1.00 95.77           N  
ATOM   1813  CA  GLY V  23      53.874  11.456  32.368  1.00 96.36           C  
ATOM   1814  C   GLY V  23      55.371  11.501  32.617  1.00 97.36           C  
ATOM   1815  O   GLY V  23      55.829  11.129  33.706  1.00 97.35           O  
ATOM   1816  N   LEU V  24      56.139  11.936  31.625  1.00 97.40           N  
ATOM   1817  CA  LEU V  24      57.592  12.034  31.763  1.00 97.80           C  
ATOM   1818  C   LEU V  24      57.949  13.161  32.724  1.00 97.77           C  
ATOM   1819  O   LEU V  24      57.511  14.298  32.536  1.00 97.49           O  
ATOM   1820  CB  LEU V  24      58.212  12.308  30.390  1.00 97.97           C  
ATOM   1821  CG  LEU V  24      59.732  12.398  30.311  1.00 97.56           C  
ATOM   1822  CD1 LEU V  24      60.353  11.019  30.454  1.00 96.65           C  
ATOM   1823  CD2 LEU V  24      60.149  13.033  28.987  1.00 96.45           C  
ATOM   1824  N   THR V  25      58.733  12.863  33.754  1.00 98.28           N  
ATOM   1825  CA  THR V  25      59.190  13.887  34.695  1.00 98.27           C  
ATOM   1826  C   THR V  25      60.651  13.651  35.043  1.00 98.42           C  
ATOM   1827  O   THR V  25      61.151  12.522  34.974  1.00 98.41           O  
ATOM   1828  CB  THR V  25      58.377  13.905  36.006  1.00 98.06           C  
ATOM   1829  OG1 THR V  25      58.618  12.697  36.745  1.00 97.70           O  
ATOM   1830  CG2 THR V  25      56.882  14.067  35.749  1.00 97.67           C  
ATOM   1831  N   THR V  26      61.336  14.726  35.451  1.00 98.31           N  
ATOM   1832  CA  THR V  26      62.717  14.560  35.891  1.00 98.28           C  
ATOM   1833  C   THR V  26      62.788  13.740  37.178  1.00 98.35           C  
ATOM   1834  O   THR V  26      63.759  13.015  37.400  1.00 98.21           O  
ATOM   1835  CB  THR V  26      63.427  15.909  36.057  1.00 97.91           C  
ATOM   1836  OG1 THR V  26      62.692  16.742  36.962  1.00 96.24           O  
ATOM   1837  CG2 THR V  26      63.560  16.610  34.709  1.00 95.50           C  
ATOM   1838  N   ARG V  27      61.754  13.819  38.031  1.00 98.33           N  
ATOM   1839  CA  ARG V  27      61.713  12.991  39.236  1.00 98.29           C  
ATOM   1840  C   ARG V  27      61.716  11.507  38.882  1.00 98.39           C  
ATOM   1841  O   ARG V  27      62.476  10.716  39.454  1.00 98.23           O  
ATOM   1842  CB  ARG V  27      60.484  13.323  40.083  1.00 97.91           C  
ATOM   1843  CG  ARG V  27      60.352  12.449  41.323  0.97 92.20           C  
ATOM   1844  CD  ARG V  27      59.026  12.652  42.033  0.96 87.40           C  
ATOM   1845  NE  ARG V  27      58.848  11.698  43.119  0.95 76.54           N  
ATOM   1846  CZ  ARG V  27      58.825  12.002  44.413  0.94 68.56           C  
ATOM   1847  NH1 ARG V  27      58.964  13.262  44.810  0.94 60.75           N  
ATOM   1848  NH2 ARG V  27      58.659  11.045  45.319  0.93 60.52           N  
ATOM   1849  N   LYS V  28      60.868  11.110  37.927  1.00 98.64           N  
ATOM   1850  CA  LYS V  28      60.833   9.707  37.509  1.00 98.71           C  
ATOM   1851  C   LYS V  28      62.139   9.295  36.837  1.00 98.69           C  
ATOM   1852  O   LYS V  28      62.590   8.155  36.987  1.00 98.59           O  
ATOM   1853  CB  LYS V  28      59.647   9.452  36.578  1.00 98.70           C  
ATOM   1854  CG  LYS V  28      58.303   9.456  37.290  0.99 98.27           C  
ATOM   1855  CD  LYS V  28      57.158   9.382  36.285  0.99 97.34           C  
ATOM   1856  CE  LYS V  28      55.806   9.421  36.973  0.99 94.85           C  
ATOM   1857  NZ  LYS V  28      54.712   9.564  35.979  0.99 90.32           N  
ATOM   1858  N   LEU V  29      62.756  10.215  36.097  1.00 98.49           N  
ATOM   1859  CA  LEU V  29      64.035   9.900  35.470  1.00 98.49           C  
ATOM   1860  C   LEU V  29      65.119   9.670  36.522  1.00 98.39           C  
ATOM   1861  O   LEU V  29      65.913   8.730  36.410  1.00 98.21           O  
ATOM   1862  CB  LEU V  29      64.440  11.009  34.496  1.00 98.49           C  
ATOM   1863  CG  LEU V  29      65.756  10.797  33.752  1.00 98.37           C  
ATOM   1864  CD1 LEU V  29      65.774   9.465  32.998  1.00 98.12           C  
ATOM   1865  CD2 LEU V  29      66.003  11.958  32.793  1.00 98.09           C  
ATOM   1866  N   ALA V  30      65.159  10.510  37.556  1.00 98.29           N  
ATOM   1867  CA  ALA V  30      66.109  10.291  38.646  1.00 98.05           C  
ATOM   1868  C   ALA V  30      65.879   8.926  39.289  1.00 97.84           C  
ATOM   1869  O   ALA V  30      66.828   8.175  39.542  1.00 97.52           O  
ATOM   1870  CB  ALA V  30      65.996  11.407  39.685  1.00 97.86           C  
ATOM   1871  N   GLN V  31      64.610   8.593  39.547  1.00 98.26           N  
ATOM   1872  CA  GLN V  31      64.280   7.291  40.128  1.00 98.09           C  
ATOM   1873  C   GLN V  31      64.755   6.149  39.236  1.00 97.88           C  
ATOM   1874  O   GLN V  31      65.330   5.164  39.712  1.00 97.54           O  
ATOM   1875  CB  GLN V  31      62.773   7.185  40.369  1.00 97.89           C  
ATOM   1876  CG  GLN V  31      62.275   8.111  41.471  0.98 90.30           C  
ATOM   1877  CD  GLN V  31      60.760   8.187  41.548  0.97 86.36           C  
ATOM   1878  OE1 GLN V  31      60.055   7.855  40.590  0.97 78.64           O  
ATOM   1879  NE2 GLN V  31      60.247   8.636  42.683  0.96 74.35           N  
ATOM   1880  N   LYS V  32      64.529   6.280  37.931  1.00 98.11           N  
ATOM   1881  CA  LYS V  32      64.927   5.243  36.985  1.00 98.00           C  
ATOM   1882  C   LYS V  32      66.442   5.050  36.981  1.00 97.66           C  
ATOM   1883  O   LYS V  32      66.936   3.922  36.854  1.00 97.03           O  
ATOM   1884  CB  LYS V  32      64.429   5.597  35.583  1.00 98.03           C  
ATOM   1885  CG  LYS V  32      64.618   4.482  34.565  1.00 97.42           C  
ATOM   1886  CD  LYS V  32      63.986   4.838  33.231  1.00 96.67           C  
ATOM   1887  CE  LYS V  32      64.057   3.661  32.278  1.00 94.65           C  
ATOM   1888  NZ  LYS V  32      63.139   2.563  32.694  1.00 92.62           N  
ATOM   1889  N   LEU V  33      67.175   6.150  37.128  1.00 97.88           N  
ATOM   1890  CA  LEU V  33      68.637   6.110  37.143  1.00 97.55           C  
ATOM   1891  C   LEU V  33      69.209   5.731  38.510  1.00 96.92           C  
ATOM   1892  O   LEU V  33      70.420   5.527  38.633  1.00 95.70           O  
ATOM   1893  CB  LEU V  33      69.192   7.465  36.698  1.00 97.59           C  
ATOM   1894  CG  LEU V  33      69.020   7.778  35.214  1.00 97.35           C  
ATOM   1895  CD1 LEU V  33      69.200   9.273  34.956  1.00 96.81           C  
ATOM   1896  CD2 LEU V  33      70.020   6.975  34.380  1.00 96.73           C  
ATOM   1897  N   GLY V  34      68.365   5.645  39.531  1.00 97.28           N  
ATOM   1898  CA  GLY V  34      68.816   5.286  40.865  1.00 96.70           C  
ATOM   1899  C   GLY V  34      69.611   6.376  41.556  1.00 96.62           C  
ATOM   1900  O   GLY V  34      70.536   6.086  42.322  1.00 95.49           O  
ATOM   1901  N   ILE V  35      69.257   7.635  41.290  1.00 96.62           N  
ATOM   1902  CA  ILE V  35      69.979   8.779  41.841  1.00 96.52           C  
ATOM   1903  C   ILE V  35      69.013   9.770  42.482  1.00 96.64           C  
ATOM   1904  O   ILE V  35      67.798   9.693  42.292  1.00 96.42           O  
ATOM   1905  CB  ILE V  35      70.813   9.497  40.762  1.00 96.12           C  
ATOM   1906  CG1 ILE V  35      69.909  10.046  39.653  1.00 95.37           C  
ATOM   1907  CG2 ILE V  35      71.871   8.550  40.195  1.00 94.24           C  
ATOM   1908  CD1 ILE V  35      70.641  10.854  38.591  1.00 94.17           C  
ATOM   1909  N   GLU V  36      69.560  10.708  43.246  1.00 96.70           N  
ATOM   1910  CA  GLU V  36      68.772  11.783  43.827  1.00 96.71           C  
ATOM   1911  C   GLU V  36      68.565  12.895  42.802  1.00 96.82           C  
ATOM   1912  O   GLU V  36      69.378  13.084  41.892  1.00 96.30           O  
ATOM   1913  CB  GLU V  36      69.460  12.335  45.070  1.00 96.44           C  
ATOM   1914  CG  GLU V  36      69.661  11.298  46.169  0.96 92.17           C  
ATOM   1915  CD  GLU V  36      68.349  10.717  46.670  0.95 84.49           C  
ATOM   1916  OE1 GLU V  36      67.406  11.494  46.916  0.94 77.95           O  
ATOM   1917  OE2 GLU V  36      68.264   9.481  46.816  0.94 78.34           O  
ATOM   1918  N   GLN V  37      67.476  13.646  42.952  1.00 96.49           N  
ATOM   1919  CA  GLN V  37      67.167  14.704  41.995  1.00 96.67           C  
ATOM   1920  C   GLN V  37      68.271  15.756  41.863  1.00 96.88           C  
ATOM   1921  O   GLN V  37      68.541  16.205  40.743  1.00 96.37           O  
ATOM   1922  CB  GLN V  37      65.826  15.356  42.331  1.00 95.76           C  
ATOM   1923  CG  GLN V  37      64.635  14.454  42.053  0.99 89.59           C  
ATOM   1924  CD  GLN V  37      63.317  15.168  42.260  0.99 85.83           C  
ATOM   1925  OE1 GLN V  37      63.001  16.120  41.546  0.99 77.94           O  
ATOM   1926  NE2 GLN V  37      62.549  14.724  43.240  0.99 73.48           N  
ATOM   1927  N   PRO V  38      68.932  16.160  42.957  1.00 96.99           N  
ATOM   1928  CA  PRO V  38      70.016  17.141  42.777  1.00 96.83           C  
ATOM   1929  C   PRO V  38      71.165  16.622  41.920  1.00 96.54           C  
ATOM   1930  O   PRO V  38      71.830  17.411  41.243  1.00 95.90           O  
ATOM   1931  CB  PRO V  38      70.474  17.424  44.215  1.00 96.71           C  
ATOM   1932  CG  PRO V  38      69.269  17.139  45.049  1.00 95.44           C  
ATOM   1933  CD  PRO V  38      68.617  15.957  44.380  1.00 96.87           C  
ATOM   1934  N   THR V  39      71.411  15.310  41.950  1.00 96.50           N  
ATOM   1935  CA  THR V  39      72.445  14.737  41.098  1.00 96.08           C  
ATOM   1936  C   THR V  39      72.020  14.806  39.637  1.00 96.03           C  
ATOM   1937  O   THR V  39      72.813  15.176  38.764  1.00 95.32           O  
ATOM   1938  CB  THR V  39      72.747  13.290  41.512  1.00 95.36           C  
ATOM   1939  OG1 THR V  39      73.190  13.276  42.877  1.00 92.17           O  
ATOM   1940  CG2 THR V  39      73.830  12.684  40.622  1.00 91.11           C  
ATOM   1941  N   LEU V  40      70.753  14.480  39.360  1.00 96.81           N  
ATOM   1942  CA  LEU V  40      70.259  14.594  37.992  1.00 97.00           C  
ATOM   1943  C   LEU V  40      70.270  16.042  37.516  1.00 96.84           C  
ATOM   1944  O   LEU V  40      70.568  16.317  36.349  1.00 96.21           O  
ATOM   1945  CB  LEU V  40      68.847  14.016  37.871  1.00 97.14           C  
ATOM   1946  CG  LEU V  40      68.250  14.081  36.460  1.00 97.12           C  
ATOM   1947  CD1 LEU V  40      69.094  13.285  35.465  1.00 96.57           C  
ATOM   1948  CD2 LEU V  40      66.811  13.583  36.470  1.00 96.55           C  
ATOM   1949  N   TYR V  41      69.949  16.966  38.421  1.00 96.71           N  
ATOM   1950  CA  TYR V  41      69.846  18.381  38.053  1.00 96.59           C  
ATOM   1951  C   TYR V  41      71.133  18.914  37.443  1.00 96.18           C  
ATOM   1952  O   TYR V  41      71.102  19.801  36.579  1.00 95.23           O  
ATOM   1953  CB  TYR V  41      69.455  19.215  39.275  1.00 96.47           C  
ATOM   1954  CG  TYR V  41      69.261  20.684  38.979  0.99 94.98           C  
ATOM   1955  CD1 TYR V  41      68.077  21.150  38.430  0.99 92.44           C  
ATOM   1956  CD2 TYR V  41      70.266  21.601  39.244  0.99 92.36           C  
ATOM   1957  CE1 TYR V  41      67.893  22.496  38.155  0.99 90.79           C  
ATOM   1958  CE2 TYR V  41      70.096  22.953  38.975  0.99 90.20           C  
ATOM   1959  CZ  TYR V  41      68.908  23.392  38.430  0.99 90.83           C  
ATOM   1960  OH  TYR V  41      68.729  24.728  38.159  0.99 88.96           O  
ATOM   1961  N   TRP V  42      72.282  18.384  37.881  1.00 95.22           N  
ATOM   1962  CA  TRP V  42      73.559  18.804  37.309  1.00 94.29           C  
ATOM   1963  C   TRP V  42      73.594  18.544  35.796  1.00 93.98           C  
ATOM   1964  O   TRP V  42      74.218  19.303  35.041  1.00 91.38           O  
ATOM   1965  CB  TRP V  42      74.703  18.086  38.019  1.00 92.62           C  
ATOM   1966  CG  TRP V  42      76.061  18.671  37.746  0.98 85.62           C  
ATOM   1967  CD1 TRP V  42      76.697  19.636  38.471  0.98 77.30           C  
ATOM   1968  CD2 TRP V  42      76.937  18.330  36.668  0.98 79.95           C  
ATOM   1969  NE1 TRP V  42      77.921  19.916  37.911  0.98 72.39           N  
ATOM   1970  CE2 TRP V  42      78.094  19.131  36.805  0.98 75.24           C  
ATOM   1971  CE3 TRP V  42      76.865  17.426  35.601  0.98 69.58           C  
ATOM   1972  CZ2 TRP V  42      79.164  19.051  35.913  0.98 70.70           C  
ATOM   1973  CZ3 TRP V  42      77.929  17.349  34.715  0.99 66.91           C  
ATOM   1974  CH2 TRP V  42      79.060  18.151  34.875  0.99 67.13           C  
ATOM   1975  N   HIS V  43      72.887  17.481  35.366  1.00 94.83           N  
ATOM   1976  CA  HIS V  43      72.888  17.050  33.970  1.00 93.55           C  
ATOM   1977  C   HIS V  43      71.674  17.526  33.178  1.00 92.81           C  
ATOM   1978  O   HIS V  43      71.781  17.798  31.976  1.00 90.98           O  
ATOM   1979  CB  HIS V  43      72.950  15.524  33.909  1.00 92.56           C  
ATOM   1980  CG  HIS V  43      74.155  14.953  34.576  1.00 91.11           C  
ATOM   1981  ND1 HIS V  43      75.358  14.806  33.921  1.00 82.26           N  
ATOM   1982  CD2 HIS V  43      74.357  14.520  35.842  1.00 82.22           C  
ATOM   1983  CE1 HIS V  43      76.246  14.299  34.751  1.00 83.03           C  
ATOM   1984  NE2 HIS V  43      75.668  14.115  35.928  0.99 85.00           N  
ATOM   1985  N   VAL V  44      70.516  17.588  33.827  1.00 95.26           N  
ATOM   1986  CA  VAL V  44      69.235  17.881  33.193  1.00 95.50           C  
ATOM   1987  C   VAL V  44      68.519  18.912  34.050  1.00 95.75           C  
ATOM   1988  O   VAL V  44      68.058  18.599  35.151  1.00 94.87           O  
ATOM   1989  CB  VAL V  44      68.370  16.606  33.081  1.00 94.67           C  
ATOM   1990  CG1 VAL V  44      67.002  16.937  32.488  1.00 91.21           C  
ATOM   1991  CG2 VAL V  44      69.081  15.545  32.255  1.00 91.71           C  
ATOM   1992  N   LYS V  45      68.412  20.136  33.561  1.00 96.18           N  
ATOM   1993  CA  LYS V  45      67.891  21.226  34.382  1.00 96.07           C  
ATOM   1994  C   LYS V  45      66.379  21.177  34.570  1.00 95.94           C  
ATOM   1995  O   LYS V  45      65.863  21.560  35.624  1.00 94.82           O  
ATOM   1996  CB  LYS V  45      68.293  22.577  33.792  1.00 95.70           C  
ATOM   1997  CG  LYS V  45      69.804  22.801  33.727  0.96 93.01           C  
ATOM   1998  CD  LYS V  45      70.402  22.935  35.123  0.95 89.21           C  
ATOM   1999  CE  LYS V  45      71.897  23.245  35.070  0.94 84.70           C  
ATOM   2000  NZ  LYS V  45      72.726  22.020  34.956  0.94 76.58           N  
ATOM   2001  N   ASN V  46      65.661  20.729  33.542  1.00 95.68           N  
ATOM   2002  CA  ASN V  46      64.207  20.711  33.600  1.00 95.41           C  
ATOM   2003  C   ASN V  46      63.658  19.861  32.464  1.00 95.87           C  
ATOM   2004  O   ASN V  46      64.404  19.398  31.593  1.00 95.75           O  
ATOM   2005  CB  ASN V  46      63.637  22.140  33.551  1.00 94.53           C  
ATOM   2006  CG  ASN V  46      64.186  22.948  32.393  1.00 93.42           C  
ATOM   2007  OD1 ASN V  46      64.175  22.500  31.246  1.00 90.74           O  
ATOM   2008  ND2 ASN V  46      64.667  24.149  32.682  1.00 89.04           N  
ATOM   2009  N   LYS V  47      62.345  19.650  32.480  1.00 94.82           N  
ATOM   2010  CA  LYS V  47      61.691  18.812  31.481  1.00 94.92           C  
ATOM   2011  C   LYS V  47      61.822  19.389  30.073  1.00 94.56           C  
ATOM   2012  O   LYS V  47      62.006  18.641  29.107  1.00 94.56           O  
ATOM   2013  CB  LYS V  47      60.216  18.618  31.850  1.00 95.51           C  
ATOM   2014  CG  LYS V  47      59.452  17.722  30.885  1.00 95.39           C  
ATOM   2015  CD  LYS V  47      58.025  17.500  31.372  1.00 94.80           C  
ATOM   2016  CE  LYS V  47      57.238  16.632  30.403  1.00 94.43           C  
ATOM   2017  NZ  LYS V  47      55.862  16.362  30.910  1.00 93.59           N  
ATOM   2018  N   ARG V  48      61.726  20.704  29.931  1.00 92.95           N  
ATOM   2019  CA  ARG V  48      61.842  21.310  28.608  1.00 91.97           C  
ATOM   2020  C   ARG V  48      63.198  21.018  27.982  1.00 92.41           C  
ATOM   2021  O   ARG V  48      63.286  20.665  26.801  1.00 92.36           O  
ATOM   2022  CB  ARG V  48      61.601  22.822  28.694  1.00 90.81           C  
ATOM   2023  CG  ARG V  48      61.693  23.573  27.370  0.98 87.82           C  
ATOM   2024  CD  ARG V  48      60.577  23.192  26.395  0.97 83.84           C  
ATOM   2025  NE  ARG V  48      60.974  22.122  25.484  0.97 79.81           N  
ATOM   2026  CZ  ARG V  48      60.125  21.396  24.751  0.97 75.84           C  
ATOM   2027  NH1 ARG V  48      58.813  21.610  24.829  0.97 70.26           N  
ATOM   2028  NH2 ARG V  48      60.593  20.461  23.938  0.97 72.56           N  
ATOM   2029  N   ALA V  49      64.270  21.150  28.765  1.00 92.70           N  
ATOM   2030  CA  ALA V  49      65.604  20.843  28.263  1.00 93.09           C  
ATOM   2031  C   ALA V  49      65.719  19.371  27.882  1.00 93.70           C  
ATOM   2032  O   ALA V  49      66.348  19.026  26.875  1.00 93.95           O  
ATOM   2033  CB  ALA V  49      66.660  21.214  29.300  1.00 93.26           C  
ATOM   2034  N   LEU V  50      65.114  18.499  28.688  1.00 94.91           N  
ATOM   2035  CA  LEU V  50      65.127  17.075  28.380  1.00 95.77           C  
ATOM   2036  C   LEU V  50      64.404  16.789  27.068  1.00 96.13           C  
ATOM   2037  O   LEU V  50      64.924  16.074  26.203  1.00 96.39           O  
ATOM   2038  CB  LEU V  50      64.488  16.283  29.526  1.00 96.56           C  
ATOM   2039  CG  LEU V  50      64.381  14.775  29.312  1.00 96.82           C  
ATOM   2040  CD1 LEU V  50      65.767  14.153  29.113  1.00 96.55           C  
ATOM   2041  CD2 LEU V  50      63.666  14.135  30.498  1.00 96.68           C  
ATOM   2042  N   LEU V  51      63.207  17.344  26.901  1.00 95.08           N  
ATOM   2043  CA  LEU V  51      62.449  17.115  25.674  1.00 95.00           C  
ATOM   2044  C   LEU V  51      63.188  17.649  24.448  1.00 95.16           C  
ATOM   2045  O   LEU V  51      63.182  17.007  23.393  1.00 95.25           O  
ATOM   2046  CB  LEU V  51      61.059  17.750  25.774  1.00 95.12           C  
ATOM   2047  CG  LEU V  51      60.103  17.068  26.754  1.00 94.96           C  
ATOM   2048  CD1 LEU V  51      58.826  17.894  26.890  1.00 94.52           C  
ATOM   2049  CD2 LEU V  51      59.769  15.645  26.300  1.00 94.52           C  
ATOM   2050  N   ASP V  52      63.828  18.800  24.577  1.00 93.65           N  
ATOM   2051  CA  ASP V  52      64.602  19.334  23.458  1.00 93.00           C  
ATOM   2052  C   ASP V  52      65.723  18.371  23.065  1.00 93.78           C  
ATOM   2053  O   ASP V  52      65.961  18.130  21.876  1.00 93.95           O  
ATOM   2054  CB  ASP V  52      65.180  20.709  23.805  1.00 91.79           C  
ATOM   2055  CG  ASP V  52      64.132  21.813  23.827  1.00 89.46           C  
ATOM   2056  OD1 ASP V  52      63.031  21.622  23.266  1.00 88.09           O  
ATOM   2057  OD2 ASP V  52      64.422  22.888  24.396  1.00 86.91           O  
ATOM   2058  N   ALA V  53      66.412  17.812  24.053  1.00 93.59           N  
ATOM   2059  CA  ALA V  53      67.484  16.862  23.768  1.00 94.25           C  
ATOM   2060  C   ALA V  53      66.939  15.585  23.139  1.00 95.06           C  
ATOM   2061  O   ALA V  53      67.543  15.032  22.213  1.00 95.52           O  
ATOM   2062  CB  ALA V  53      68.262  16.544  25.042  1.00 94.50           C  
ATOM   2063  N   LEU V  54      65.800  15.105  23.631  1.00 95.37           N  
ATOM   2064  CA  LEU V  54      65.206  13.897  23.060  1.00 96.27           C  
ATOM   2065  C   LEU V  54      64.767  14.114  21.619  1.00 96.26           C  
ATOM   2066  O   LEU V  54      64.932  13.222  20.783  1.00 96.35           O  
ATOM   2067  CB  LEU V  54      64.024  13.414  23.907  1.00 97.09           C  
ATOM   2068  CG  LEU V  54      64.370  12.962  25.327  1.00 97.26           C  
ATOM   2069  CD1 LEU V  54      63.130  12.386  26.004  1.00 96.95           C  
ATOM   2070  CD2 LEU V  54      65.508  11.945  25.331  1.00 97.08           C  
ATOM   2071  N   ALA V  55      64.208  15.287  21.306  1.00 95.05           N  
ATOM   2072  CA  ALA V  55      63.789  15.572  19.937  1.00 94.48           C  
ATOM   2073  C   ALA V  55      64.971  15.473  18.980  1.00 94.43           C  
ATOM   2074  O   ALA V  55      64.850  14.911  17.886  1.00 94.26           O  
ATOM   2075  CB  ALA V  55      63.142  16.956  19.856  1.00 93.97           C  
ATOM   2076  N   VAL V  56      66.118  16.002  19.390  1.00 93.52           N  
ATOM   2077  CA  VAL V  56      67.321  15.916  18.569  1.00 93.24           C  
ATOM   2078  C   VAL V  56      67.799  14.471  18.456  1.00 93.65           C  
ATOM   2079  O   VAL V  56      68.123  13.988  17.363  1.00 93.99           O  
ATOM   2080  CB  VAL V  56      68.441  16.813  19.138  1.00 92.56           C  
ATOM   2081  CG1 VAL V  56      69.757  16.589  18.387  1.00 90.12           C  
ATOM   2082  CG2 VAL V  56      68.027  18.280  19.081  1.00 90.63           C  
ATOM   2083  N   GLU V  57      67.833  13.767  19.585  1.00 94.52           N  
ATOM   2084  CA  GLU V  57      68.422  12.434  19.594  1.00 94.45           C  
ATOM   2085  C   GLU V  57      67.564  11.387  18.897  1.00 94.89           C  
ATOM   2086  O   GLU V  57      68.103  10.447  18.312  1.00 95.02           O  
ATOM   2087  CB  GLU V  57      68.744  12.006  21.024  1.00 93.99           C  
ATOM   2088  CG  GLU V  57      69.927  12.781  21.604  0.99 88.38           C  
ATOM   2089  CD  GLU V  57      71.226  12.528  20.846  0.99 86.52           C  
ATOM   2090  OE1 GLU V  57      71.470  11.367  20.441  0.99 82.32           O  
ATOM   2091  OE2 GLU V  57      71.998  13.487  20.663  0.99 81.85           O  
ATOM   2092  N   ILE V  58      66.238  11.538  18.924  1.00 96.01           N  
ATOM   2093  CA  ILE V  58      65.382  10.603  18.201  1.00 96.35           C  
ATOM   2094  C   ILE V  58      65.739  10.624  16.716  1.00 96.02           C  
ATOM   2095  O   ILE V  58      65.887   9.573  16.085  1.00 95.97           O  
ATOM   2096  CB  ILE V  58      63.891  10.915  18.434  1.00 97.06           C  
ATOM   2097  CG1 ILE V  58      63.502  10.523  19.868  1.00 97.14           C  
ATOM   2098  CG2 ILE V  58      63.011  10.190  17.414  1.00 97.00           C  
ATOM   2099  CD1 ILE V  58      62.134  11.030  20.306  1.00 97.00           C  
ATOM   2100  N   LEU V  59      65.889  11.817  16.158  1.00 94.38           N  
ATOM   2101  CA  LEU V  59      66.262  11.908  14.749  1.00 93.51           C  
ATOM   2102  C   LEU V  59      67.703  11.471  14.519  1.00 93.44           C  
ATOM   2103  O   LEU V  59      67.987  10.761  13.555  1.00 93.22           O  
ATOM   2104  CB  LEU V  59      66.038  13.326  14.213  1.00 92.68           C  
ATOM   2105  CG  LEU V  59      64.601  13.854  14.258  1.00 90.70           C  
ATOM   2106  CD1 LEU V  59      64.504  15.142  13.442  1.00 88.88           C  
ATOM   2107  CD2 LEU V  59      63.592  12.836  13.758  1.00 88.00           C  
ATOM   2108  N   ALA V  60      68.619  11.870  15.394  1.00 93.35           N  
ATOM   2109  CA  ALA V  60      70.020  11.492  15.225  1.00 92.75           C  
ATOM   2110  C   ALA V  60      70.187   9.976  15.206  1.00 92.94           C  
ATOM   2111  O   ALA V  60      71.021   9.448  14.464  1.00 92.74           O  
ATOM   2112  CB  ALA V  60      70.879  12.104  16.329  1.00 92.25           C  
ATOM   2113  N   ARG V  61      69.390   9.276  16.008  1.00 95.12           N  
ATOM   2114  CA  ARG V  61      69.518   7.827  16.135  1.00 95.36           C  
ATOM   2115  C   ARG V  61      68.731   7.048  15.086  1.00 95.00           C  
ATOM   2116  O   ARG V  61      69.140   5.941  14.726  1.00 94.27           O  
ATOM   2117  CB  ARG V  61      69.070   7.386  17.532  1.00 95.63           C  
ATOM   2118  CG  ARG V  61      69.960   7.902  18.640  1.00 94.86           C  
ATOM   2119  CD  ARG V  61      69.376   7.570  20.005  1.00 93.92           C  
ATOM   2120  NE  ARG V  61      70.232   8.051  21.082  1.00 93.05           N  
ATOM   2121  CZ  ARG V  61      70.459   7.407  22.224  0.99 92.82           C  
ATOM   2122  NH1 ARG V  61      69.886   6.235  22.459  0.99 90.26           N  
ATOM   2123  NH2 ARG V  61      71.266   7.939  23.133  0.99 91.14           N  
ATOM   2124  N   HIS V  62      67.602   7.603  14.620  1.00 95.39           N  
ATOM   2125  CA  HIS V  62      66.657   6.792  13.851  1.00 94.96           C  
ATOM   2126  C   HIS V  62      66.182   7.378  12.526  1.00 93.91           C  
ATOM   2127  O   HIS V  62      65.506   6.679  11.771  1.00 91.90           O  
ATOM   2128  CB  HIS V  62      65.460   6.451  14.733  1.00 95.11           C  
ATOM   2129  CG  HIS V  62      65.851   5.737  15.984  1.00 95.33           C  
ATOM   2130  ND1 HIS V  62      66.466   4.506  15.970  1.00 89.22           N  
ATOM   2131  CD2 HIS V  62      65.764   6.101  17.284  1.00 89.22           C  
ATOM   2132  CE1 HIS V  62      66.731   4.137  17.206  1.00 89.47           C  
ATOM   2133  NE2 HIS V  62      66.320   5.081  18.028  1.00 91.44           N  
ATOM   2134  N   HIS V  63      66.508   8.634  12.245  1.00 91.43           N  
ATOM   2135  CA  HIS V  63      66.139   9.275  10.985  1.00 89.31           C  
ATOM   2136  C   HIS V  63      67.330   9.150  10.048  1.00 88.23           C  
ATOM   2137  O   HIS V  63      68.219  10.004  10.027  1.00 86.63           O  
ATOM   2138  CB  HIS V  63      65.757  10.731  11.248  1.00 87.72           C  
ATOM   2139  CG  HIS V  63      65.366  11.527  10.042  1.00 87.89           C  
ATOM   2140  ND1 HIS V  63      64.712  10.997   8.955  1.00 83.80           N  
ATOM   2141  CD2 HIS V  63      65.520  12.851   9.779  1.00 82.82           C  
ATOM   2142  CE1 HIS V  63      64.492  11.955   8.071  1.00 84.50           C  
ATOM   2143  NE2 HIS V  63      64.967  13.094   8.544  1.00 87.28           N  
ATOM   2144  N   ASP V  64      67.346   8.073   9.263  1.00 92.68           N  
ATOM   2145  CA  ASP V  64      68.523   7.686   8.493  1.00 92.90           C  
ATOM   2146  C   ASP V  64      68.557   8.237   7.070  1.00 93.74           C  
ATOM   2147  O   ASP V  64      69.547   8.027   6.360  1.00 91.01           O  
ATOM   2148  CB  ASP V  64      68.640   6.163   8.452  1.00 88.40           C  
ATOM   2149  CG  ASP V  64      69.009   5.562   9.797  0.98 77.76           C  
ATOM   2150  OD1 ASP V  64      69.598   6.278  10.634  0.97 69.09           O  
ATOM   2151  OD2 ASP V  64      68.714   4.368  10.006  0.97 70.82           O  
ATOM   2152  N   TYR V  65      67.498   8.917   6.631  1.00 95.41           N  
ATOM   2153  CA  TYR V  65      67.470   9.475   5.276  1.00 95.85           C  
ATOM   2154  C   TYR V  65      67.342  10.991   5.340  1.00 95.12           C  
ATOM   2155  O   TYR V  65      66.373  11.588   4.858  1.00 93.89           O  
ATOM   2156  CB  TYR V  65      66.359   8.839   4.422  1.00 96.36           C  
ATOM   2157  CG  TYR V  65      66.788   8.652   2.982  1.00 96.36           C  
ATOM   2158  CD1 TYR V  65      66.910   9.739   2.122  1.00 94.99           C  
ATOM   2159  CD2 TYR V  65      67.104   7.389   2.498  1.00 95.15           C  
ATOM   2160  CE1 TYR V  65      67.326   9.569   0.805  1.00 94.00           C  
ATOM   2161  CE2 TYR V  65      67.521   7.208   1.182  1.00 94.96           C  
ATOM   2162  CZ  TYR V  65      67.625   8.301   0.341  1.00 95.72           C  
ATOM   2163  OH  TYR V  65      68.037   8.125  -0.962  1.00 95.52           O  
ATOM   2164  N   SER V  66      68.339  11.608   5.943  1.00 94.39           N  
ATOM   2165  CA  SER V  66      68.361  13.055   6.114  1.00 93.36           C  
ATOM   2166  C   SER V  66      68.979  13.786   4.926  1.00 94.40           C  
ATOM   2167  O   SER V  66      68.783  14.996   4.781  1.00 93.93           O  
ATOM   2168  CB  SER V  66      69.123  13.418   7.386  1.00 90.25           C  
ATOM   2169  OG  SER V  66      70.460  12.949   7.326  1.00 85.57           O  
ATOM   2170  N   LEU V  67      69.723  13.071   4.081  1.00 95.53           N  
ATOM   2171  CA  LEU V  67      70.435  13.675   2.958  1.00 96.16           C  
ATOM   2172  C   LEU V  67      70.160  12.903   1.677  1.00 97.19           C  
ATOM   2173  O   LEU V  67      69.972  11.689   1.714  1.00 97.25           O  
ATOM   2174  CB  LEU V  67      71.941  13.681   3.221  1.00 95.35           C  
ATOM   2175  CG  LEU V  67      72.409  14.497   4.426  0.99 93.85           C  
ATOM   2176  CD1 LEU V  67      73.898  14.277   4.657  0.99 91.75           C  
ATOM   2177  CD2 LEU V  67      72.106  15.980   4.213  0.99 91.06           C  
ATOM   2178  N   PRO V  68      70.157  13.590   0.529  1.00 97.74           N  
ATOM   2179  CA  PRO V  68      69.947  12.887  -0.734  1.00 97.93           C  
ATOM   2180  C   PRO V  68      71.133  12.004  -1.102  1.00 97.95           C  
ATOM   2181  O   PRO V  68      72.281  12.308  -0.767  1.00 97.71           O  
ATOM   2182  CB  PRO V  68      69.783  14.022  -1.754  1.00 97.81           C  
ATOM   2183  CG  PRO V  68      70.509  15.180  -1.143  1.00 97.07           C  
ATOM   2184  CD  PRO V  68      70.294  15.045   0.342  1.00 97.91           C  
ATOM   2185  N   ALA V  69      70.834  10.914  -1.794  1.00 97.84           N  
ATOM   2186  CA  ALA V  69      71.870  10.081  -2.377  1.00 98.00           C  
ATOM   2187  C   ALA V  69      72.461  10.775  -3.599  1.00 98.19           C  
ATOM   2188  O   ALA V  69      71.836  11.651  -4.201  1.00 98.03           O  
ATOM   2189  CB  ALA V  69      71.297   8.724  -2.768  1.00 97.79           C  
ATOM   2190  N   ALA V  70      73.666  10.379  -3.978  1.00 97.45           N  
ATOM   2191  CA  ALA V  70      74.294  10.933  -5.168  1.00 97.26           C  
ATOM   2192  C   ALA V  70      73.408  10.682  -6.384  1.00 97.55           C  
ATOM   2193  O   ALA V  70      73.014   9.543  -6.652  1.00 96.88           O  
ATOM   2194  CB  ALA V  70      75.677  10.318  -5.370  1.00 96.41           C  
ATOM   2195  N   GLY V  71      73.074  11.752  -7.113  1.00 97.82           N  
ATOM   2196  CA  GLY V  71      72.275  11.641  -8.317  1.00 98.05           C  
ATOM   2197  C   GLY V  71      70.790  11.471  -8.101  1.00 98.44           C  
ATOM   2198  O   GLY V  71      70.042  11.323  -9.072  1.00 98.17           O  
ATOM   2199  N   GLU V  72      70.335  11.495  -6.851  1.00 98.55           N  
ATOM   2200  CA  GLU V  72      68.920  11.278  -6.554  1.00 98.69           C  
ATOM   2201  C   GLU V  72      68.077  12.470  -6.998  1.00 98.74           C  
ATOM   2202  O   GLU V  72      68.479  13.623  -6.838  1.00 98.63           O  
ATOM   2203  CB  GLU V  72      68.735  11.039  -5.050  1.00 98.62           C  
ATOM   2204  CG  GLU V  72      67.334  10.582  -4.670  1.00 98.31           C  
ATOM   2205  CD  GLU V  72      67.211  10.176  -3.210  1.00 98.53           C  
ATOM   2206  OE1 GLU V  72      68.032  10.631  -2.382  1.00 97.02           O  
ATOM   2207  OE2 GLU V  72      66.289   9.392  -2.890  1.00 97.51           O  
ATOM   2208  N   SER V  73      66.902  12.186  -7.553  1.00 98.60           N  
ATOM   2209  CA  SER V  73      65.960  13.247  -7.894  1.00 98.64           C  
ATOM   2210  C   SER V  73      65.388  13.884  -6.629  1.00 98.72           C  
ATOM   2211  O   SER V  73      65.316  13.250  -5.572  1.00 98.71           O  
ATOM   2212  CB  SER V  73      64.817  12.700  -8.749  1.00 98.56           C  
ATOM   2213  OG  SER V  73      63.978  11.845  -7.996  1.00 98.26           O  
ATOM   2214  N   TRP V  74      64.948  15.145  -6.742  1.00 98.69           N  
ATOM   2215  CA  TRP V  74      64.346  15.784  -5.577  1.00 98.66           C  
ATOM   2216  C   TRP V  74      63.057  15.089  -5.162  1.00 98.74           C  
ATOM   2217  O   TRP V  74      62.745  15.028  -3.966  1.00 98.73           O  
ATOM   2218  CB  TRP V  74      64.123  17.287  -5.813  1.00 98.56           C  
ATOM   2219  CG  TRP V  74      63.135  17.632  -6.884  1.00 98.46           C  
ATOM   2220  CD1 TRP V  74      63.408  17.937  -8.191  1.00 98.25           C  
ATOM   2221  CD2 TRP V  74      61.712  17.716  -6.738  1.00 98.43           C  
ATOM   2222  NE1 TRP V  74      62.242  18.195  -8.864  1.00 98.05           N  
ATOM   2223  CE2 TRP V  74      61.185  18.067  -7.999  1.00 98.18           C  
ATOM   2224  CE3 TRP V  74      60.828  17.523  -5.667  1.00 98.26           C  
ATOM   2225  CZ2 TRP V  74      59.817  18.221  -8.219  1.00 97.78           C  
ATOM   2226  CZ3 TRP V  74      59.469  17.679  -5.885  1.00 98.06           C  
ATOM   2227  CH2 TRP V  74      58.976  18.025  -7.147  1.00 97.74           C  
ATOM   2228  N   GLN V  75      62.315  14.545  -6.129  1.00 98.58           N  
ATOM   2229  CA  GLN V  75      61.092  13.813  -5.801  1.00 98.57           C  
ATOM   2230  C   GLN V  75      61.403  12.602  -4.931  1.00 98.66           C  
ATOM   2231  O   GLN V  75      60.749  12.370  -3.910  1.00 98.65           O  
ATOM   2232  CB  GLN V  75      60.352  13.366  -7.070  1.00 98.42           C  
ATOM   2233  CG  GLN V  75      59.871  14.495  -7.975  1.00 98.01           C  
ATOM   2234  CD  GLN V  75      60.842  14.824  -9.101  1.00 97.46           C  
ATOM   2235  OE1 GLN V  75      62.067  14.744  -8.934  1.00 95.35           O  
ATOM   2236  NE2 GLN V  75      60.301  15.198 -10.256  1.00 94.80           N  
ATOM   2237  N   SER V  76      62.394  11.819  -5.356  1.00 98.63           N  
ATOM   2238  CA  SER V  76      62.780  10.633  -4.597  1.00 98.66           C  
ATOM   2239  C   SER V  76      63.321  11.009  -3.219  1.00 98.69           C  
ATOM   2240  O   SER V  76      63.010  10.349  -2.219  1.00 98.66           O  
ATOM   2241  CB  SER V  76      63.820   9.828  -5.372  1.00 98.63           C  
ATOM   2242  OG  SER V  76      64.280   8.721  -4.611  1.00 97.33           O  
ATOM   2243  N   PHE V  77      64.119  12.075  -3.147  1.00 98.79           N  
ATOM   2244  CA  PHE V  77      64.629  12.502  -1.851  1.00 98.76           C  
ATOM   2245  C   PHE V  77      63.496  12.869  -0.895  1.00 98.74           C  
ATOM   2246  O   PHE V  77      63.492  12.440   0.261  1.00 98.65           O  
ATOM   2247  CB  PHE V  77      65.601  13.675  -1.980  1.00 98.67           C  
ATOM   2248  CG  PHE V  77      65.926  14.264  -0.636  1.00 98.54           C  
ATOM   2249  CD1 PHE V  77      66.644  13.527   0.291  1.00 98.16           C  
ATOM   2250  CD2 PHE V  77      65.448  15.508  -0.276  1.00 98.12           C  
ATOM   2251  CE1 PHE V  77      66.889  14.028   1.561  1.00 97.75           C  
ATOM   2252  CE2 PHE V  77      65.691  16.019   0.994  1.00 97.72           C  
ATOM   2253  CZ  PHE V  77      66.413  15.273   1.906  1.00 97.63           C  
ATOM   2254  N   LEU V  78      62.534  13.667  -1.351  1.00 98.76           N  
ATOM   2255  CA  LEU V  78      61.434  14.051  -0.465  1.00 98.73           C  
ATOM   2256  C   LEU V  78      60.643  12.832  -0.008  1.00 98.71           C  
ATOM   2257  O   LEU V  78      60.231  12.753   1.155  1.00 98.62           O  
ATOM   2258  CB  LEU V  78      60.510  15.063  -1.142  1.00 98.69           C  
ATOM   2259  CG  LEU V  78      61.079  16.465  -1.357  1.00 98.54           C  
ATOM   2260  CD1 LEU V  78      60.026  17.339  -2.029  1.00 98.30           C  
ATOM   2261  CD2 LEU V  78      61.534  17.097  -0.043  1.00 98.24           C  
ATOM   2262  N   ARG V  79      60.434  11.886  -0.914  1.00 98.76           N  
ATOM   2263  CA  ARG V  79      59.720  10.654  -0.568  1.00 98.72           C  
ATOM   2264  C   ARG V  79      60.475   9.861   0.501  1.00 98.72           C  
ATOM   2265  O   ARG V  79      59.908   9.482   1.536  1.00 98.64           O  
ATOM   2266  CB  ARG V  79      59.520   9.812  -1.831  1.00 98.59           C  
ATOM   2267  CG  ARG V  79      58.796   8.496  -1.614  1.00 97.13           C  
ATOM   2268  CD  ARG V  79      58.645   7.723  -2.925  1.00 96.40           C  
ATOM   2269  NE  ARG V  79      57.911   8.500  -3.929  1.00 93.69           N  
ATOM   2270  CZ  ARG V  79      58.444   9.095  -4.996  1.00 93.08           C  
ATOM   2271  NH1 ARG V  79      59.748   9.004  -5.261  1.00 85.96           N  
ATOM   2272  NH2 ARG V  79      57.671   9.791  -5.807  1.00 88.71           N  
ATOM   2273  N   ASN V  80      61.754   9.613   0.251  1.00 98.53           N  
ATOM   2274  CA  ASN V  80      62.555   8.832   1.190  1.00 98.51           C  
ATOM   2275  C   ASN V  80      62.733   9.558   2.520  1.00 98.40           C  
ATOM   2276  O   ASN V  80      62.684   8.941   3.587  1.00 98.28           O  
ATOM   2277  CB  ASN V  80      63.915   8.503   0.567  1.00 98.60           C  
ATOM   2278  CG  ASN V  80      63.822   7.413  -0.475  1.00 98.57           C  
ATOM   2279  OD1 ASN V  80      63.115   6.423  -0.291  1.00 96.51           O  
ATOM   2280  ND2 ASN V  80      64.541   7.577  -1.574  1.00 96.33           N  
ATOM   2281  N   ASN V  81      62.930  10.868   2.456  1.00 98.37           N  
ATOM   2282  CA  ASN V  81      63.089  11.663   3.666  1.00 98.17           C  
ATOM   2283  C   ASN V  81      61.822  11.630   4.519  1.00 98.22           C  
ATOM   2284  O   ASN V  81      61.891  11.464   5.740  1.00 97.96           O  
ATOM   2285  CB  ASN V  81      63.460  13.100   3.286  1.00 97.71           C  
ATOM   2286  CG  ASN V  81      63.629  14.000   4.485  1.00 96.72           C  
ATOM   2287  OD1 ASN V  81      62.685  14.681   4.901  1.00 91.47           O  
ATOM   2288  ND2 ASN V  81      64.823  14.008   5.054  1.00 89.67           N  
ATOM   2289  N   ALA V  82      60.661  11.769   3.876  1.00 98.34           N  
ATOM   2290  CA  ALA V  82      59.395  11.746   4.606  1.00 98.41           C  
ATOM   2291  C   ALA V  82      59.146  10.389   5.257  1.00 98.39           C  
ATOM   2292  O   ALA V  82      58.709  10.319   6.412  1.00 98.39           O  
ATOM   2293  CB  ALA V  82      58.243  12.105   3.672  1.00 98.44           C  
ATOM   2294  N   MET V  83      59.410   9.307   4.530  1.00 98.37           N  
ATOM   2295  CA  MET V  83      59.209   7.974   5.094  1.00 98.40           C  
ATOM   2296  C   MET V  83      60.132   7.738   6.289  1.00 98.26           C  
ATOM   2297  O   MET V  83      59.721   7.155   7.300  1.00 98.15           O  
ATOM   2298  CB  MET V  83      59.422   6.899   4.023  1.00 98.43           C  
ATOM   2299  CG  MET V  83      58.350   6.910   2.939  1.00 96.56           C  
ATOM   2300  SD  MET V  83      58.464   5.505   1.806  1.00 92.93           S  
ATOM   2301  CE  MET V  83      60.109   5.726   1.152  1.00 83.66           C  
ATOM   2302  N   SER V  84      61.374   8.200   6.176  1.00 98.15           N  
ATOM   2303  CA  SER V  84      62.333   8.067   7.273  1.00 98.06           C  
ATOM   2304  C   SER V  84      61.916   8.898   8.488  1.00 98.11           C  
ATOM   2305  O   SER V  84      61.993   8.435   9.635  1.00 98.02           O  
ATOM   2306  CB  SER V  84      63.723   8.486   6.787  1.00 97.65           C  
ATOM   2307  OG  SER V  84      64.665   8.503   7.843  1.00 95.19           O  
ATOM   2308  N   PHE V  85      61.465  10.122   8.255  1.00 97.93           N  
ATOM   2309  CA  PHE V  85      60.996  10.998   9.330  1.00 97.56           C  
ATOM   2310  C   PHE V  85      59.812  10.355  10.051  1.00 97.76           C  
ATOM   2311  O   PHE V  85      59.775  10.291  11.284  1.00 97.66           O  
ATOM   2312  CB  PHE V  85      60.629  12.359   8.726  1.00 96.73           C  
ATOM   2313  CG  PHE V  85      60.241  13.434   9.712  1.00 95.84           C  
ATOM   2314  CD1 PHE V  85      60.979  13.667  10.860  1.00 94.50           C  
ATOM   2315  CD2 PHE V  85      59.162  14.254   9.443  1.00 94.48           C  
ATOM   2316  CE1 PHE V  85      60.633  14.697  11.731  1.00 93.16           C  
ATOM   2317  CE2 PHE V  85      58.815  15.287  10.309  1.00 93.22           C  
ATOM   2318  CZ  PHE V  85      59.550  15.501  11.455  1.00 92.40           C  
ATOM   2319  N   ARG V  86      58.852   9.841   9.281  1.00 98.03           N  
ATOM   2320  CA  ARG V  86      57.701   9.156   9.876  1.00 98.12           C  
ATOM   2321  C   ARG V  86      58.141   7.993  10.759  1.00 98.08           C  
ATOM   2322  O   ARG V  86      57.663   7.840  11.889  1.00 98.08           O  
ATOM   2323  CB  ARG V  86      56.750   8.664   8.780  1.00 98.24           C  
ATOM   2324  CG  ARG V  86      55.560   7.865   9.319  1.00 98.09           C  
ATOM   2325  CD  ARG V  86      54.581   7.504   8.203  1.00 98.05           C  
ATOM   2326  NE  ARG V  86      53.432   6.764   8.730  1.00 97.59           N  
ATOM   2327  CZ  ARG V  86      53.382   5.446   8.891  1.00 97.67           C  
ATOM   2328  NH1 ARG V  86      54.416   4.683   8.555  1.00 96.43           N  
ATOM   2329  NH2 ARG V  86      52.298   4.884   9.404  1.00 96.69           N  
ATOM   2330  N   ARG V  87      59.037   7.166  10.246  1.00 98.40           N  
ATOM   2331  CA  ARG V  87      59.505   6.001  10.995  1.00 98.32           C  
ATOM   2332  C   ARG V  87      60.161   6.413  12.313  1.00 98.38           C  
ATOM   2333  O   ARG V  87      59.914   5.810  13.363  1.00 98.25           O  
ATOM   2334  CB  ARG V  87      60.479   5.190  10.132  1.00 97.97           C  
ATOM   2335  CG  ARG V  87      60.989   3.923  10.789  0.99 88.99           C  
ATOM   2336  CD  ARG V  87      61.798   3.077   9.806  0.98 86.79           C  
ATOM   2337  NE  ARG V  87      62.963   3.794   9.281  0.97 78.67           N  
ATOM   2338  CZ  ARG V  87      63.079   4.283   8.049  0.97 71.20           C  
ATOM   2339  NH1 ARG V  87      62.089   4.159   7.166  0.97 64.44           N  
ATOM   2340  NH2 ARG V  87      64.190   4.907   7.688  0.97 66.26           N  
ATOM   2341  N   ALA V  88      60.990   7.455  12.275  1.00 97.95           N  
ATOM   2342  CA  ALA V  88      61.662   7.920  13.490  1.00 97.92           C  
ATOM   2343  C   ALA V  88      60.663   8.446  14.518  1.00 97.93           C  
ATOM   2344  O   ALA V  88      60.782   8.161  15.714  1.00 97.86           O  
ATOM   2345  CB  ALA V  88      62.695   8.992  13.142  1.00 97.78           C  
ATOM   2346  N   LEU V  89      59.670   9.210  14.057  1.00 98.24           N  
ATOM   2347  CA  LEU V  89      58.668   9.763  14.972  1.00 98.05           C  
ATOM   2348  C   LEU V  89      57.826   8.674  15.627  1.00 98.02           C  
ATOM   2349  O   LEU V  89      57.391   8.827  16.773  1.00 97.85           O  
ATOM   2350  CB  LEU V  89      57.757  10.737  14.228  1.00 97.73           C  
ATOM   2351  CG  LEU V  89      58.418  12.002  13.675  1.00 97.10           C  
ATOM   2352  CD1 LEU V  89      57.417  12.761  12.808  1.00 96.58           C  
ATOM   2353  CD2 LEU V  89      58.944  12.891  14.796  1.00 96.32           C  
ATOM   2354  N   LEU V  90      57.584   7.591  14.899  1.00 98.17           N  
ATOM   2355  CA  LEU V  90      56.775   6.480  15.407  1.00 98.03           C  
ATOM   2356  C   LEU V  90      57.530   5.566  16.360  1.00 97.99           C  
ATOM   2357  O   LEU V  90      56.913   4.737  17.037  1.00 97.78           O  
ATOM   2358  CB  LEU V  90      56.238   5.643  14.242  1.00 97.96           C  
ATOM   2359  CG  LEU V  90      55.090   6.254  13.450  1.00 97.77           C  
ATOM   2360  CD1 LEU V  90      54.856   5.463  12.166  1.00 97.61           C  
ATOM   2361  CD2 LEU V  90      53.815   6.289  14.296  1.00 97.50           C  
ATOM   2362  N   ARG V  91      58.852   5.685  16.415  1.00 98.25           N  
ATOM   2363  CA  ARG V  91      59.663   4.727  17.159  1.00 98.12           C  
ATOM   2364  C   ARG V  91      59.437   4.808  18.665  1.00 98.11           C  
ATOM   2365  O   ARG V  91      59.560   3.796  19.367  1.00 97.74           O  
ATOM   2366  CB  ARG V  91      61.145   4.921  16.845  1.00 97.66           C  
ATOM   2367  CG  ARG V  91      61.986   3.713  17.186  0.99 91.29           C  
ATOM   2368  CD  ARG V  91      63.383   3.846  16.615  0.99 87.59           C  
ATOM   2369  NE  ARG V  91      63.907   2.597  16.080  0.98 80.55           N  
ATOM   2370  CZ  ARG V  91      64.553   1.680  16.795  0.98 73.31           C  
ATOM   2371  NH1 ARG V  91      64.740   1.839  18.101  0.98 67.91           N  
ATOM   2372  NH2 ARG V  91      65.009   0.583  16.201  0.98 68.37           N  
ATOM   2373  N   TYR V  92      59.104   6.000  19.170  1.00 98.21           N  
ATOM   2374  CA  TYR V  92      58.850   6.187  20.594  1.00 98.19           C  
ATOM   2375  C   TYR V  92      57.446   6.711  20.811  1.00 98.07           C  
ATOM   2376  O   TYR V  92      56.915   7.473  19.996  1.00 97.80           O  
ATOM   2377  CB  TYR V  92      59.874   7.145  21.219  1.00 98.15           C  
ATOM   2378  CG  TYR V  92      61.266   6.586  21.131  1.00 97.96           C  
ATOM   2379  CD1 TYR V  92      61.710   5.647  22.051  1.00 96.96           C  
ATOM   2380  CD2 TYR V  92      62.116   6.951  20.096  1.00 97.02           C  
ATOM   2381  CE1 TYR V  92      62.977   5.090  21.946  1.00 96.33           C  
ATOM   2382  CE2 TYR V  92      63.383   6.399  19.984  1.00 96.31           C  
ATOM   2383  CZ  TYR V  92      63.804   5.470  20.912  1.00 96.25           C  
ATOM   2384  OH  TYR V  92      65.056   4.916  20.807  1.00 94.55           O  
ATOM   2385  N   ARG V  93      56.851   6.309  21.934  1.00 97.86           N  
ATOM   2386  CA  ARG V  93      55.538   6.799  22.333  1.00 97.66           C  
ATOM   2387  C   ARG V  93      55.555   8.323  22.377  1.00 97.55           C  
ATOM   2388  O   ARG V  93      56.460   8.922  22.964  1.00 97.23           O  
ATOM   2389  CB  ARG V  93      55.184   6.214  23.696  1.00 97.37           C  
ATOM   2390  CG  ARG V  93      53.848   6.649  24.250  1.00 96.61           C  
ATOM   2391  CD  ARG V  93      53.584   5.925  25.557  1.00 96.09           C  
ATOM   2392  NE  ARG V  93      52.391   6.440  26.216  1.00 95.12           N  
ATOM   2393  CZ  ARG V  93      51.962   6.038  27.407  1.00 94.90           C  
ATOM   2394  NH1 ARG V  93      52.622   5.107  28.080  1.00 93.13           N  
ATOM   2395  NH2 ARG V  93      50.868   6.576  27.931  1.00 93.36           N  
ATOM   2396  N   ASP V  94      54.566   8.943  21.749  1.00 97.22           N  
ATOM   2397  CA  ASP V  94      54.460  10.402  21.683  1.00 96.99           C  
ATOM   2398  C   ASP V  94      55.648  11.054  20.978  1.00 97.15           C  
ATOM   2399  O   ASP V  94      55.919  12.238  21.190  1.00 96.86           O  
ATOM   2400  CB  ASP V  94      54.264  11.013  23.078  1.00 96.61           C  
ATOM   2401  CG  ASP V  94      52.906  10.697  23.684  1.00 96.02           C  
ATOM   2402  OD1 ASP V  94      51.941  10.494  22.914  1.00 95.21           O  
ATOM   2403  OD2 ASP V  94      52.812  10.675  24.931  1.00 94.66           O  
ATOM   2404  N   GLY V  95      56.348  10.307  20.125  1.00 96.97           N  
ATOM   2405  CA  GLY V  95      57.513  10.861  19.449  1.00 97.12           C  
ATOM   2406  C   GLY V  95      57.216  12.108  18.633  1.00 97.07           C  
ATOM   2407  O   GLY V  95      58.028  13.038  18.593  1.00 96.82           O  
ATOM   2408  N   ALA V  96      56.056  12.161  17.975  1.00 97.19           N  
ATOM   2409  CA  ALA V  96      55.719  13.353  17.199  1.00 96.78           C  
ATOM   2410  C   ALA V  96      55.461  14.549  18.110  1.00 96.26           C  
ATOM   2411  O   ALA V  96      55.840  15.673  17.777  1.00 95.74           O  
ATOM   2412  CB  ALA V  96      54.527  13.081  16.288  1.00 96.58           C  
ATOM   2413  N   LYS V  97      54.838  14.330  19.270  1.00 96.32           N  
ATOM   2414  CA  LYS V  97      54.648  15.423  20.225  1.00 95.84           C  
ATOM   2415  C   LYS V  97      55.981  15.930  20.762  1.00 95.23           C  
ATOM   2416  O   LYS V  97      56.140  17.125  21.004  1.00 94.65           O  
ATOM   2417  CB  LYS V  97      53.748  15.007  21.389  1.00 95.54           C  
ATOM   2418  CG  LYS V  97      52.263  15.161  21.131  1.00 94.68           C  
ATOM   2419  CD  LYS V  97      51.491  14.976  22.434  1.00 92.91           C  
ATOM   2420  CE  LYS V  97      50.042  15.385  22.304  1.00 89.02           C  
ATOM   2421  NZ  LYS V  97      49.310  15.133  23.578  1.00 84.94           N  
ATOM   2422  N   VAL V  98      56.945  15.029  20.964  1.00 96.13           N  
ATOM   2423  CA  VAL V  98      58.274  15.450  21.404  1.00 96.15           C  
ATOM   2424  C   VAL V  98      58.896  16.381  20.366  1.00 95.64           C  
ATOM   2425  O   VAL V  98      59.550  17.369  20.713  1.00 94.86           O  
ATOM   2426  CB  VAL V  98      59.181  14.233  21.676  1.00 96.40           C  
ATOM   2427  CG1 VAL V  98      60.635  14.663  21.900  1.00 96.22           C  
ATOM   2428  CG2 VAL V  98      58.665  13.443  22.878  1.00 96.46           C  
ATOM   2429  N   HIS V  99      58.676  16.092  19.083  1.00 95.30           N  
ATOM   2430  CA  HIS V  99      59.266  16.896  18.015  1.00 94.43           C  
ATOM   2431  C   HIS V  99      58.620  18.273  17.868  1.00 93.37           C  
ATOM   2432  O   HIS V  99      59.288  19.237  17.468  1.00 91.41           O  
ATOM   2433  CB  HIS V  99      59.169  16.153  16.685  1.00 93.60           C  
ATOM   2434  CG  HIS V  99      59.893  16.846  15.577  1.00 92.33           C  
ATOM   2435  ND1 HIS V  99      61.230  16.635  15.326  1.00 84.88           N  
ATOM   2436  CD2 HIS V  99      59.484  17.779  14.687  1.00 85.05           C  
ATOM   2437  CE1 HIS V  99      61.610  17.401  14.322  1.00 84.78           C  
ATOM   2438  NE2 HIS V  99      60.569  18.108  13.912  1.00 87.29           N  
ATOM   2439  N   LEU V 100      57.330  18.366  18.176  1.00 93.13           N  
ATOM   2440  CA  LEU V 100      56.551  19.568  17.878  1.00 91.39           C  
ATOM   2441  C   LEU V 100      57.166  20.842  18.432  1.00 88.42           C  
ATOM   2442  O   LEU V 100      57.563  20.902  19.599  1.00 83.09           O  
ATOM   2443  CB  LEU V 100      55.148  19.462  18.468  1.00 90.37           C  
ATOM   2444  CG  LEU V 100      54.063  18.761  17.681  1.00 87.33           C  
ATOM   2445  CD1 LEU V 100      52.765  18.867  18.476  1.00 85.73           C  
ATOM   2446  CD2 LEU V 100      53.908  19.354  16.288  1.00 86.62           C  
ATOM   2447  N   GLY V 101      57.180  21.874  17.588  0.99 68.60           N  
ATOM   2448  CA  GLY V 101      57.572  23.195  18.038  0.99 64.24           C  
ATOM   2449  C   GLY V 101      59.060  23.424  18.130  0.99 70.63           C  
ATOM   2450  O   GLY V 101      59.492  24.516  18.517  0.99 67.62           O  
ATOM   2451  N   THR V 102      59.865  22.417  17.787  0.99 75.31           N  
ATOM   2452  CA  THR V 102      61.311  22.592  17.803  0.99 74.09           C  
ATOM   2453  C   THR V 102      61.799  23.239  16.511  0.99 74.83           C  
ATOM   2454  O   THR V 102      61.194  23.095  15.444  0.99 73.46           O  
ATOM   2455  CB  THR V 102      62.049  21.258  18.011  0.99 71.19           C  
ATOM   2456  OG1 THR V 102      61.800  20.378  16.912  0.98 69.94           O  
ATOM   2457  CG2 THR V 102      61.623  20.585  19.316  0.98 68.62           C  
ATOM   2458  N   ARG V 103      62.892  23.969  16.620  0.95 68.01           N  
ATOM   2459  CA  ARG V 103      63.643  24.465  15.470  0.95 65.63           C  
ATOM   2460  C   ARG V 103      64.876  23.586  15.294  0.95 66.90           C  
ATOM   2461  O   ARG V 103      65.280  22.899  16.235  0.95 65.65           O  
ATOM   2462  CB  ARG V 103      64.079  25.914  15.707  0.95 60.71           C  
ATOM   2463  CG  ARG V 103      62.952  26.938  15.631  0.89 56.69           C  
ATOM   2464  CD  ARG V 103      62.725  27.410  14.213  0.89 52.45           C  
ATOM   2465  NE  ARG V 103      61.573  28.311  14.100  0.88 51.00           N  
ATOM   2466  CZ  ARG V 103      61.634  29.623  13.872  0.88 47.09           C  
ATOM   2467  NH1 ARG V 103      62.798  30.234  13.737  0.88 46.32           N  
ATOM   2468  NH2 ARG V 103      60.513  30.329  13.781  0.87 45.02           N  
ATOM   2469  N   PRO V 104      65.496  23.605  14.111  0.95 67.01           N  
ATOM   2470  CA  PRO V 104      66.735  22.838  13.952  0.95 65.00           C  
ATOM   2471  C   PRO V 104      67.756  23.197  15.022  0.95 68.50           C  
ATOM   2472  O   PRO V 104      68.017  24.376  15.284  0.95 70.18           O  
ATOM   2473  CB  PRO V 104      67.219  23.238  12.554  0.95 61.69           C  
ATOM   2474  CG  PRO V 104      65.953  23.570  11.819  0.94 61.37           C  
ATOM   2475  CD  PRO V 104      65.065  24.225  12.851  0.94 65.40           C  
ATOM   2476  N   ASP V 105      68.296  22.172  15.654  0.95 76.44           N  
ATOM   2477  CA  ASP V 105      69.353  22.315  16.641  0.95 77.30           C  
ATOM   2478  C   ASP V 105      70.677  22.574  15.921  0.95 78.28           C  
ATOM   2479  O   ASP V 105      70.818  22.262  14.739  0.95 78.13           O  
ATOM   2480  CB  ASP V 105      69.432  21.025  17.456  0.95 72.74           C  
ATOM   2481  CG  ASP V 105      70.515  21.058  18.516  0.92 70.11           C  
ATOM   2482  OD1 ASP V 105      70.282  21.685  19.567  0.92 64.56           O  
ATOM   2483  OD2 ASP V 105      71.586  20.450  18.298  0.91 65.17           O  
ATOM   2484  N   GLU V 106      71.660  23.119  16.635  0.92 79.28           N  
ATOM   2485  CA  GLU V 106      72.962  23.348  16.008  0.92 80.39           C  
ATOM   2486  C   GLU V 106      73.528  22.072  15.390  0.92 79.77           C  
ATOM   2487  O   GLU V 106      74.172  22.125  14.337  0.92 78.33           O  
ATOM   2488  CB  GLU V 106      73.954  23.931  17.018  0.92 77.75           C  
ATOM   2489  CG  GLU V 106      73.656  25.375  17.389  0.84 71.24           C  
ATOM   2490  CD  GLU V 106      74.754  26.006  18.228  0.83 67.12           C  
ATOM   2491  OE1 GLU V 106      75.946  25.789  17.915  0.82 60.29           O  
ATOM   2492  OE2 GLU V 106      74.423  26.716  19.197  0.82 65.33           O  
ATOM   2493  N   LYS V 107      73.276  20.928  16.009  0.93 78.00           N  
ATOM   2494  CA  LYS V 107      73.740  19.653  15.464  0.93 76.71           C  
ATOM   2495  C   LYS V 107      73.107  19.329  14.117  0.93 77.29           C  
ATOM   2496  O   LYS V 107      73.626  18.497  13.370  0.93 76.03           O  
ATOM   2497  CB  LYS V 107      73.443  18.514  16.435  0.93 72.98           C  
ATOM   2498  CG  LYS V 107      74.195  18.588  17.750  0.83 70.24           C  
ATOM   2499  CD  LYS V 107      73.836  17.401  18.633  0.81 67.32           C  
ATOM   2500  CE  LYS V 107      74.557  17.463  19.968  0.79 61.04           C  
ATOM   2501  NZ  LYS V 107      74.219  16.285  20.817  0.79 54.78           N  
ATOM   2502  N   GLN V 108      71.980  19.967  13.818  0.97 83.73           N  
ATOM   2503  CA  GLN V 108      71.216  19.697  12.600  0.97 83.69           C  
ATOM   2504  C   GLN V 108      71.391  20.769  11.530  0.97 85.12           C  
ATOM   2505  O   GLN V 108      70.839  20.627  10.435  0.97 86.61           O  
ATOM   2506  CB  GLN V 108      69.730  19.566  12.945  0.97 80.70           C  
ATOM   2507  CG  GLN V 108      69.439  18.447  13.936  0.95 78.97           C  
ATOM   2508  CD  GLN V 108      68.028  18.482  14.481  0.95 77.01           C  
ATOM   2509  OE1 GLN V 108      67.474  19.554  14.748  0.93 74.77           O  
ATOM   2510  NE2 GLN V 108      67.436  17.313  14.665  0.93 72.54           N  
ATOM   2511  N   TYR V 109      72.135  21.837  11.820  0.98 85.40           N  
ATOM   2512  CA  TYR V 109      72.232  22.949  10.879  0.98 86.78           C  
ATOM   2513  C   TYR V 109      72.782  22.520   9.524  0.98 88.13           C  
ATOM   2514  O   TYR V 109      72.236  22.891   8.482  0.98 88.81           O  
ATOM   2515  CB  TYR V 109      73.120  24.066  11.439  0.98 84.53           C  
ATOM   2516  CG  TYR V 109      72.523  24.915  12.534  0.96 84.36           C  
ATOM   2517  CD1 TYR V 109      71.201  24.777  12.950  0.96 82.16           C  
ATOM   2518  CD2 TYR V 109      73.301  25.884  13.148  0.95 81.94           C  
ATOM   2519  CE1 TYR V 109      70.680  25.582  13.956  0.95 80.85           C  
ATOM   2520  CE2 TYR V 109      72.789  26.694  14.154  0.95 81.20           C  
ATOM   2521  CZ  TYR V 109      71.481  26.534  14.555  0.95 79.96           C  
ATOM   2522  OH  TYR V 109      70.977  27.329  15.553  0.96 75.36           O  
ATOM   2523  N   ASP V 110      73.863  21.759   9.525  0.99 89.48           N  
ATOM   2524  CA  ASP V 110      74.471  21.373   8.256  0.99 90.58           C  
ATOM   2525  C   ASP V 110      73.524  20.514   7.430  0.99 91.38           C  
ATOM   2526  O   ASP V 110      73.466  20.646   6.205  0.99 91.51           O  
ATOM   2527  CB  ASP V 110      75.788  20.633   8.487  0.99 89.51           C  
ATOM   2528  CG  ASP V 110      76.901  21.540   8.978  0.96 82.06           C  
ATOM   2529  OD1 ASP V 110      76.746  22.778   8.928  0.96 76.48           O  
ATOM   2530  OD2 ASP V 110      77.938  21.003   9.413  0.96 74.88           O  
ATOM   2531  N   THR V 111      72.775  19.642   8.092  1.00 91.41           N  
ATOM   2532  CA  THR V 111      71.828  18.776   7.404  1.00 91.76           C  
ATOM   2533  C   THR V 111      70.719  19.581   6.740  1.00 93.25           C  
ATOM   2534  O   THR V 111      70.427  19.400   5.554  1.00 93.32           O  
ATOM   2535  CB  THR V 111      71.242  17.744   8.378  1.00 90.36           C  
ATOM   2536  OG1 THR V 111      72.292  16.858   8.787  0.99 87.22           O  
ATOM   2537  CG2 THR V 111      70.124  16.939   7.727  0.99 86.43           C  
ATOM   2538  N   VAL V 112      70.085  20.482   7.476  1.00 91.96           N  
ATOM   2539  CA  VAL V 112      68.985  21.243   6.895  1.00 92.09           C  
ATOM   2540  C   VAL V 112      69.499  22.213   5.832  1.00 94.32           C  
ATOM   2541  O   VAL V 112      68.838  22.425   4.813  1.00 94.85           O  
ATOM   2542  CB  VAL V 112      68.128  21.947   7.968  1.00 89.53           C  
ATOM   2543  CG1 VAL V 112      68.915  23.023   8.682  1.00 82.59           C  
ATOM   2544  CG2 VAL V 112      66.856  22.522   7.350  1.00 83.81           C  
ATOM   2545  N   GLU V 113      70.678  22.782   6.033  1.00 94.31           N  
ATOM   2546  CA  GLU V 113      71.276  23.644   5.014  1.00 95.55           C  
ATOM   2547  C   GLU V 113      71.483  22.867   3.718  1.00 96.42           C  
ATOM   2548  O   GLU V 113      71.195  23.372   2.624  1.00 96.67           O  
ATOM   2549  CB  GLU V 113      72.615  24.206   5.511  1.00 95.99           C  
ATOM   2550  CG  GLU V 113      73.276  25.198   4.546  1.00 95.85           C  
ATOM   2551  CD  GLU V 113      72.636  26.582   4.569  1.00 96.27           C  
ATOM   2552  OE1 GLU V 113      71.700  26.812   5.368  1.00 93.34           O  
ATOM   2553  OE2 GLU V 113      73.090  27.452   3.790  1.00 94.57           O  
ATOM   2554  N   THR V 114      71.968  21.638   3.828  1.00 95.65           N  
ATOM   2555  CA  THR V 114      72.178  20.798   2.656  1.00 96.39           C  
ATOM   2556  C   THR V 114      70.858  20.484   1.960  1.00 97.06           C  
ATOM   2557  O   THR V 114      70.783  20.499   0.724  1.00 97.33           O  
ATOM   2558  CB  THR V 114      72.916  19.514   3.049  1.00 96.45           C  
ATOM   2559  OG1 THR V 114      74.217  19.859   3.550  1.00 95.33           O  
ATOM   2560  CG2 THR V 114      73.075  18.575   1.854  1.00 95.12           C  
ATOM   2561  N   GLN V 115      69.804  20.220   2.727  1.00 96.88           N  
ATOM   2562  CA  GLN V 115      68.492  19.976   2.135  1.00 96.94           C  
ATOM   2563  C   GLN V 115      68.002  21.194   1.355  1.00 97.70           C  
ATOM   2564  O   GLN V 115      67.504  21.067   0.230  1.00 97.75           O  
ATOM   2565  CB  GLN V 115      67.475  19.615   3.221  1.00 96.06           C  
ATOM   2566  CG  GLN V 115      67.764  18.299   3.934  1.00 94.06           C  
ATOM   2567  CD  GLN V 115      66.827  18.062   5.108  1.00 92.10           C  
ATOM   2568  OE1 GLN V 115      65.985  18.902   5.429  1.00 88.32           O  
ATOM   2569  NE2 GLN V 115      66.964  16.921   5.765  1.00 85.90           N  
ATOM   2570  N   LEU V 116      68.131  22.376   1.941  1.00 97.64           N  
ATOM   2571  CA  LEU V 116      67.691  23.597   1.266  1.00 97.84           C  
ATOM   2572  C   LEU V 116      68.505  23.848   0.001  1.00 98.21           C  
ATOM   2573  O   LEU V 116      67.948  24.180  -1.053  1.00 98.22           O  
ATOM   2574  CB  LEU V 116      67.798  24.789   2.221  1.00 97.47           C  
ATOM   2575  CG  LEU V 116      66.796  24.786   3.378  1.00 96.45           C  
ATOM   2576  CD1 LEU V 116      67.204  25.813   4.430  1.00 95.51           C  
ATOM   2577  CD2 LEU V 116      65.379  25.067   2.874  1.00 95.14           C  
ATOM   2578  N   ARG V 117      69.818  23.680   0.093  1.00 98.22           N  
ATOM   2579  CA  ARG V 117      70.677  23.876  -1.075  1.00 98.28           C  
ATOM   2580  C   ARG V 117      70.334  22.882  -2.177  1.00 98.39           C  
ATOM   2581  O   ARG V 117      70.258  23.239  -3.357  1.00 98.30           O  
ATOM   2582  CB  ARG V 117      72.150  23.757  -0.675  1.00 98.05           C  
ATOM   2583  CG  ARG V 117      73.111  24.019  -1.828  0.98 95.49           C  
ATOM   2584  CD  ARG V 117      74.557  24.113  -1.359  0.98 92.23           C  
ATOM   2585  NE  ARG V 117      75.003  22.875  -0.721  0.97 84.27           N  
ATOM   2586  CZ  ARG V 117      75.200  22.711   0.586  0.97 77.74           C  
ATOM   2587  NH1 ARG V 117      74.995  23.705   1.443  0.97 69.81           N  
ATOM   2588  NH2 ARG V 117      75.610  21.536   1.047  0.97 71.92           N  
ATOM   2589  N   PHE V 118      70.106  21.633  -1.791  1.00 98.60           N  
ATOM   2590  CA  PHE V 118      69.733  20.597  -2.747  1.00 98.67           C  
ATOM   2591  C   PHE V 118      68.474  20.981  -3.518  1.00 98.66           C  
ATOM   2592  O   PHE V 118      68.408  20.824  -4.742  1.00 98.58           O  
ATOM   2593  CB  PHE V 118      69.532  19.275  -1.999  1.00 98.72           C  
ATOM   2594  CG  PHE V 118      68.981  18.160  -2.847  1.00 98.77           C  
ATOM   2595  CD1 PHE V 118      69.799  17.466  -3.724  1.00 98.45           C  
ATOM   2596  CD2 PHE V 118      67.646  17.801  -2.757  1.00 98.46           C  
ATOM   2597  CE1 PHE V 118      69.294  16.426  -4.496  1.00 98.31           C  
ATOM   2598  CE2 PHE V 118      67.134  16.766  -3.526  1.00 98.34           C  
ATOM   2599  CZ  PHE V 118      67.959  16.082  -4.394  1.00 98.58           C  
ATOM   2600  N   MET V 119      67.467  21.506  -2.818  1.00 98.58           N  
ATOM   2601  CA  MET V 119      66.251  21.921  -3.512  1.00 98.59           C  
ATOM   2602  C   MET V 119      66.542  23.056  -4.495  1.00 98.48           C  
ATOM   2603  O   MET V 119      66.055  23.033  -5.630  1.00 98.36           O  
ATOM   2604  CB  MET V 119      65.170  22.329  -2.508  1.00 98.65           C  
ATOM   2605  CG  MET V 119      64.682  21.169  -1.638  1.00 98.58           C  
ATOM   2606  SD  MET V 119      63.907  19.815  -2.563  1.00 98.41           S  
ATOM   2607  CE  MET V 119      62.297  20.536  -2.895  1.00 97.42           C  
ATOM   2608  N   THR V 120      67.346  24.038  -4.092  1.00 98.32           N  
ATOM   2609  CA  THR V 120      67.658  25.134  -5.011  1.00 98.13           C  
ATOM   2610  C   THR V 120      68.467  24.650  -6.212  1.00 97.97           C  
ATOM   2611  O   THR V 120      68.308  25.169  -7.321  1.00 97.66           O  
ATOM   2612  CB  THR V 120      68.381  26.301  -4.316  1.00 97.77           C  
ATOM   2613  OG1 THR V 120      69.679  25.901  -3.874  1.00 94.89           O  
ATOM   2614  CG2 THR V 120      67.565  26.823  -3.147  1.00 95.01           C  
ATOM   2615  N   GLU V 121      69.315  23.649  -6.014  1.00 98.36           N  
ATOM   2616  CA  GLU V 121      70.097  23.082  -7.115  1.00 98.21           C  
ATOM   2617  C   GLU V 121      69.217  22.327  -8.108  1.00 98.14           C  
ATOM   2618  O   GLU V 121      69.643  22.065  -9.236  1.00 97.88           O  
ATOM   2619  CB  GLU V 121      71.193  22.165  -6.567  1.00 98.11           C  
ATOM   2620  CG  GLU V 121      72.303  22.931  -5.861  0.99 96.67           C  
ATOM   2621  CD  GLU V 121      73.285  22.038  -5.123  0.99 94.76           C  
ATOM   2622  OE1 GLU V 121      73.003  20.834  -4.949  0.98 90.89           O  
ATOM   2623  OE2 GLU V 121      74.342  22.551  -4.708  0.98 90.89           O  
ATOM   2624  N   ASN V 122      68.008  21.992  -7.703  1.00 98.11           N  
ATOM   2625  CA  ASN V 122      67.062  21.272  -8.549  1.00 97.94           C  
ATOM   2626  C   ASN V 122      65.959  22.165  -9.099  1.00 97.52           C  
ATOM   2627  O   ASN V 122      64.922  21.670  -9.561  1.00 96.92           O  
ATOM   2628  CB  ASN V 122      66.499  20.068  -7.794  1.00 98.11           C  
ATOM   2629  CG  ASN V 122      67.452  18.893  -7.820  1.00 98.08           C  
ATOM   2630  OD1 ASN V 122      67.461  18.125  -8.785  1.00 94.69           O  
ATOM   2631  ND2 ASN V 122      68.285  18.765  -6.799  1.00 94.10           N  
ATOM   2632  N   GLY V 123      66.178  23.480  -9.079  1.00 97.61           N  
ATOM   2633  CA  GLY V 123      65.312  24.416  -9.771  1.00 97.19           C  
ATOM   2634  C   GLY V 123      64.339  25.193  -8.915  1.00 97.17           C  
ATOM   2635  O   GLY V 123      63.654  26.084  -9.431  1.00 96.62           O  
ATOM   2636  N   PHE V 124      64.247  24.879  -7.626  1.00 97.51           N  
ATOM   2637  CA  PHE V 124      63.370  25.623  -6.727  1.00 97.64           C  
ATOM   2638  C   PHE V 124      64.017  26.936  -6.317  1.00 97.67           C  
ATOM   2639  O   PHE V 124      65.224  26.990  -6.062  1.00 97.53           O  
ATOM   2640  CB  PHE V 124      63.087  24.827  -5.452  1.00 97.78           C  
ATOM   2641  CG  PHE V 124      62.200  23.626  -5.633  1.00 98.00           C  
ATOM   2642  CD1 PHE V 124      62.713  22.421  -6.090  1.00 97.78           C  
ATOM   2643  CD2 PHE V 124      60.850  23.700  -5.328  1.00 97.80           C  
ATOM   2644  CE1 PHE V 124      61.894  21.312  -6.248  1.00 97.69           C  
ATOM   2645  CE2 PHE V 124      60.027  22.597  -5.481  1.00 97.72           C  
ATOM   2646  CZ  PHE V 124      60.548  21.404  -5.945  1.00 97.87           C  
ATOM   2647  N   SER V 125      63.228  27.990  -6.214  1.00 96.96           N  
ATOM   2648  CA  SER V 125      63.678  29.150  -5.452  1.00 96.81           C  
ATOM   2649  C   SER V 125      63.867  28.717  -4.002  1.00 97.36           C  
ATOM   2650  O   SER V 125      63.324  27.696  -3.567  1.00 97.48           O  
ATOM   2651  CB  SER V 125      62.657  30.279  -5.520  1.00 96.23           C  
ATOM   2652  OG  SER V 125      61.463  29.919  -4.845  1.00 95.34           O  
ATOM   2653  N   LEU V 126      64.637  29.493  -3.234  1.00 97.41           N  
ATOM   2654  CA  LEU V 126      64.787  29.153  -1.822  1.00 97.76           C  
ATOM   2655  C   LEU V 126      63.425  29.116  -1.140  1.00 97.88           C  
ATOM   2656  O   LEU V 126      63.130  28.201  -0.365  1.00 97.82           O  
ATOM   2657  CB  LEU V 126      65.727  30.143  -1.122  1.00 97.79           C  
ATOM   2658  CG  LEU V 126      66.128  29.882   0.338  1.00 97.23           C  
ATOM   2659  CD1 LEU V 126      65.097  30.448   1.307  1.00 96.13           C  
ATOM   2660  CD2 LEU V 126      66.375  28.406   0.605  1.00 95.82           C  
ATOM   2661  N   ARG V 127      62.573  30.092  -1.448  1.00 97.67           N  
ATOM   2662  CA  ARG V 127      61.248  30.141  -0.837  1.00 97.47           C  
ATOM   2663  C   ARG V 127      60.420  28.899  -1.163  1.00 97.50           C  
ATOM   2664  O   ARG V 127      59.825  28.288  -0.269  1.00 97.33           O  
ATOM   2665  CB  ARG V 127      60.500  31.401  -1.277  1.00 97.22           C  
ATOM   2666  CG  ARG V 127      59.115  31.532  -0.655  1.00 95.55           C  
ATOM   2667  CD  ARG V 127      58.384  32.766  -1.165  0.99 93.86           C  
ATOM   2668  NE  ARG V 127      59.071  34.005  -0.796  0.99 90.61           N  
ATOM   2669  CZ  ARG V 127      58.852  34.678   0.328  0.99 88.17           C  
ATOM   2670  NH1 ARG V 127      57.962  34.248   1.216  0.99 82.64           N  
ATOM   2671  NH2 ARG V 127      59.526  35.790   0.567  0.99 85.01           N  
ATOM   2672  N   ASP V 128      60.366  28.517  -2.438  1.00 97.27           N  
ATOM   2673  CA  ASP V 128      59.540  27.375  -2.815  1.00 97.10           C  
ATOM   2674  C   ASP V 128      60.141  26.056  -2.341  1.00 97.53           C  
ATOM   2675  O   ASP V 128      59.402  25.128  -2.011  1.00 97.51           O  
ATOM   2676  CB  ASP V 128      59.273  27.367  -4.320  1.00 96.50           C  
ATOM   2677  CG  ASP V 128      58.290  28.451  -4.746  1.00 95.00           C  
ATOM   2678  OD1 ASP V 128      57.682  29.105  -3.868  1.00 92.93           O  
ATOM   2679  OD2 ASP V 128      58.121  28.643  -5.966  1.00 91.62           O  
ATOM   2680  N   GLY V 129      61.473  25.955  -2.300  1.00 97.69           N  
ATOM   2681  CA  GLY V 129      62.103  24.770  -1.734  1.00 97.91           C  
ATOM   2682  C   GLY V 129      61.795  24.627  -0.253  1.00 97.96           C  
ATOM   2683  O   GLY V 129      61.481  23.536   0.240  1.00 97.90           O  
ATOM   2684  N   LEU V 130      61.875  25.744   0.465  1.00 97.75           N  
ATOM   2685  CA  LEU V 130      61.492  25.773   1.874  1.00 97.67           C  
ATOM   2686  C   LEU V 130      60.041  25.351   2.061  1.00 97.69           C  
ATOM   2687  O   LEU V 130      59.724  24.550   2.948  1.00 97.53           O  
ATOM   2688  CB  LEU V 130      61.712  27.186   2.423  1.00 97.39           C  
ATOM   2689  CG  LEU V 130      61.044  27.541   3.749  1.00 96.27           C  
ATOM   2690  CD1 LEU V 130      61.617  26.706   4.882  1.00 95.36           C  
ATOM   2691  CD2 LEU V 130      61.216  29.034   4.012  1.00 95.14           C  
ATOM   2692  N   TYR V 131      59.153  25.887   1.232  1.00 97.78           N  
ATOM   2693  CA  TYR V 131      57.741  25.542   1.362  1.00 97.74           C  
ATOM   2694  C   TYR V 131      57.500  24.058   1.095  1.00 97.86           C  
ATOM   2695  O   TYR V 131      56.645  23.444   1.740  1.00 97.80           O  
ATOM   2696  CB  TYR V 131      56.886  26.398   0.420  1.00 97.50           C  
ATOM   2697  CG  TYR V 131      56.728  27.853   0.820  1.00 97.29           C  
ATOM   2698  CD1 TYR V 131      57.127  28.327   2.065  1.00 96.66           C  
ATOM   2699  CD2 TYR V 131      56.149  28.751  -0.061  1.00 96.51           C  
ATOM   2700  CE1 TYR V 131      56.952  29.666   2.415  1.00 95.84           C  
ATOM   2701  CE2 TYR V 131      55.969  30.089   0.277  1.00 95.80           C  
ATOM   2702  CZ  TYR V 131      56.372  30.538   1.516  1.00 95.86           C  
ATOM   2703  OH  TYR V 131      56.194  31.862   1.851  1.00 94.67           O  
ATOM   2704  N   ALA V 132      58.243  23.463   0.148  1.00 97.97           N  
ATOM   2705  CA  ALA V 132      58.103  22.032  -0.112  1.00 98.13           C  
ATOM   2706  C   ALA V 132      58.572  21.207   1.083  1.00 98.06           C  
ATOM   2707  O   ALA V 132      57.881  20.283   1.529  1.00 97.98           O  
ATOM   2708  CB  ALA V 132      58.872  21.643  -1.375  1.00 98.25           C  
ATOM   2709  N   ILE V 133      59.745  21.539   1.618  1.00 97.59           N  
ATOM   2710  CA  ILE V 133      60.259  20.834   2.790  1.00 97.06           C  
ATOM   2711  C   ILE V 133      59.298  20.978   3.967  1.00 96.90           C  
ATOM   2712  O   ILE V 133      58.999  20.008   4.673  1.00 96.67           O  
ATOM   2713  CB  ILE V 133      61.671  21.346   3.147  1.00 96.61           C  
ATOM   2714  CG1 ILE V 133      62.682  20.861   2.094  1.00 95.20           C  
ATOM   2715  CG2 ILE V 133      62.085  20.903   4.551  1.00 94.40           C  
ATOM   2716  CD1 ILE V 133      64.043  21.542   2.183  1.00 92.14           C  
ATOM   2717  N   SER V 134      58.794  22.191   4.173  1.00 96.54           N  
ATOM   2718  CA  SER V 134      57.876  22.439   5.286  1.00 96.47           C  
ATOM   2719  C   SER V 134      56.575  21.669   5.127  1.00 96.98           C  
ATOM   2720  O   SER V 134      56.047  21.115   6.095  1.00 97.03           O  
ATOM   2721  CB  SER V 134      57.580  23.933   5.413  1.00 95.56           C  
ATOM   2722  OG  SER V 134      58.760  24.650   5.736  1.00 84.42           O  
ATOM   2723  N   ALA V 135      56.041  21.627   3.905  1.00 97.64           N  
ATOM   2724  CA  ALA V 135      54.785  20.922   3.676  1.00 98.14           C  
ATOM   2725  C   ALA V 135      54.940  19.426   3.921  1.00 98.26           C  
ATOM   2726  O   ALA V 135      54.062  18.794   4.518  1.00 98.29           O  
ATOM   2727  CB  ALA V 135      54.275  21.188   2.262  1.00 98.29           C  
ATOM   2728  N   VAL V 136      56.050  18.848   3.464  1.00 97.88           N  
ATOM   2729  CA  VAL V 136      56.309  17.434   3.729  1.00 97.91           C  
ATOM   2730  C   VAL V 136      56.390  17.186   5.235  1.00 97.98           C  
ATOM   2731  O   VAL V 136      55.812  16.222   5.753  1.00 97.86           O  
ATOM   2732  CB  VAL V 136      57.590  16.967   3.011  1.00 97.59           C  
ATOM   2733  CG1 VAL V 136      58.041  15.595   3.518  1.00 96.02           C  
ATOM   2734  CG2 VAL V 136      57.361  16.932   1.503  1.00 96.01           C  
ATOM   2735  N   SER V 137      57.089  18.063   5.944  1.00 96.93           N  
ATOM   2736  CA  SER V 137      57.218  17.920   7.396  1.00 96.56           C  
ATOM   2737  C   SER V 137      55.870  18.035   8.095  1.00 97.12           C  
ATOM   2738  O   SER V 137      55.541  17.229   8.970  1.00 97.09           O  
ATOM   2739  CB  SER V 137      58.175  18.970   7.956  1.00 95.33           C  
ATOM   2740  OG  SER V 137      59.483  18.797   7.431  1.00 86.58           O  
ATOM   2741  N   HIS V 138      55.083  19.038   7.724  1.00 97.02           N  
ATOM   2742  CA  HIS V 138      53.795  19.253   8.379  1.00 97.34           C  
ATOM   2743  C   HIS V 138      52.819  18.120   8.094  1.00 97.84           C  
ATOM   2744  O   HIS V 138      52.118  17.658   8.997  1.00 97.88           O  
ATOM   2745  CB  HIS V 138      53.197  20.593   7.950  1.00 96.94           C  
ATOM   2746  CG  HIS V 138      53.991  21.770   8.414  1.00 96.11           C  
ATOM   2747  ND1 HIS V 138      53.883  23.012   7.838  1.00 90.39           N  
ATOM   2748  CD2 HIS V 138      54.916  21.885   9.397  1.00 90.09           C  
ATOM   2749  CE1 HIS V 138      54.702  23.848   8.445  1.00 90.26           C  
ATOM   2750  NE2 HIS V 138      55.344  23.198   9.397  1.00 91.17           N  
ATOM   2751  N   PHE V 139      52.774  17.666   6.849  1.00 98.46           N  
ATOM   2752  CA  PHE V 139      51.916  16.538   6.503  1.00 98.67           C  
ATOM   2753  C   PHE V 139      52.312  15.296   7.300  1.00 98.66           C  
ATOM   2754  O   PHE V 139      51.459  14.595   7.864  1.00 98.61           O  
ATOM   2755  CB  PHE V 139      51.998  16.275   4.996  1.00 98.76           C  
ATOM   2756  CG  PHE V 139      51.346  14.989   4.573  1.00 98.77           C  
ATOM   2757  CD1 PHE V 139      49.979  14.820   4.693  1.00 98.42           C  
ATOM   2758  CD2 PHE V 139      52.108  13.950   4.077  1.00 98.39           C  
ATOM   2759  CE1 PHE V 139      49.378  13.625   4.327  1.00 98.19           C  
ATOM   2760  CE2 PHE V 139      51.514  12.752   3.706  1.00 98.19           C  
ATOM   2761  CZ  PHE V 139      50.149  12.590   3.834  1.00 98.48           C  
ATOM   2762  N   THR V 140      53.611  15.012   7.355  1.00 98.27           N  
ATOM   2763  CA  THR V 140      54.096  13.834   8.072  1.00 98.29           C  
ATOM   2764  C   THR V 140      53.801  13.937   9.565  1.00 98.22           C  
ATOM   2765  O   THR V 140      53.290  12.991  10.178  1.00 98.17           O  
ATOM   2766  CB  THR V 140      55.600  13.646   7.828  1.00 98.32           C  
ATOM   2767  OG1 THR V 140      55.832  13.505   6.419  1.00 98.07           O  
ATOM   2768  CG2 THR V 140      56.121  12.411   8.558  1.00 98.13           C  
ATOM   2769  N   LEU V 141      54.103  15.093  10.162  1.00 97.90           N  
ATOM   2770  CA  LEU V 141      53.818  15.298  11.579  1.00 97.61           C  
ATOM   2771  C   LEU V 141      52.336  15.149  11.878  1.00 97.91           C  
ATOM   2772  O   LEU V 141      51.955  14.493  12.852  1.00 97.65           O  
ATOM   2773  CB  LEU V 141      54.294  16.684  12.025  1.00 96.46           C  
ATOM   2774  CG  LEU V 141      55.780  16.790  12.346  1.00 88.75           C  
ATOM   2775  CD1 LEU V 141      56.207  18.252  12.365  1.00 88.01           C  
ATOM   2776  CD2 LEU V 141      56.081  16.124  13.691  1.00 87.34           C  
ATOM   2777  N   GLY V 142      51.487  15.763  11.041  1.00 98.13           N  
ATOM   2778  CA  GLY V 142      50.056  15.671  11.276  1.00 98.04           C  
ATOM   2779  C   GLY V 142      49.557  14.241  11.225  1.00 98.00           C  
ATOM   2780  O   GLY V 142      48.743  13.821  12.057  1.00 97.82           O  
ATOM   2781  N   ALA V 143      50.042  13.475  10.251  1.00 98.32           N  
ATOM   2782  CA  ALA V 143      49.629  12.080  10.128  1.00 98.21           C  
ATOM   2783  C   ALA V 143      50.067  11.262  11.339  1.00 98.02           C  
ATOM   2784  O   ALA V 143      49.284  10.473  11.880  1.00 97.75           O  
ATOM   2785  CB  ALA V 143      50.186  11.482   8.835  1.00 98.21           C  
ATOM   2786  N   VAL V 144      51.309  11.434  11.778  1.00 98.19           N  
ATOM   2787  CA  VAL V 144      51.810  10.658  12.917  1.00 98.13           C  
ATOM   2788  C   VAL V 144      51.136  11.087  14.216  1.00 97.95           C  
ATOM   2789  O   VAL V 144      50.776  10.245  15.046  1.00 97.79           O  
ATOM   2790  CB  VAL V 144      53.340  10.751  13.036  1.00 98.11           C  
ATOM   2791  CG1 VAL V 144      53.825  10.019  14.293  1.00 97.70           C  
ATOM   2792  CG2 VAL V 144      54.004  10.159  11.794  1.00 97.80           C  
ATOM   2793  N   LEU V 145      50.953  12.400  14.410  1.00 98.07           N  
ATOM   2794  CA  LEU V 145      50.283  12.887  15.612  1.00 97.85           C  
ATOM   2795  C   LEU V 145      48.869  12.336  15.722  1.00 97.56           C  
ATOM   2796  O   LEU V 145      48.450  11.908  16.800  1.00 97.07           O  
ATOM   2797  CB  LEU V 145      50.253  14.418  15.622  1.00 97.64           C  
ATOM   2798  CG  LEU V 145      51.586  15.068  15.988  1.00 96.59           C  
ATOM   2799  CD1 LEU V 145      51.673  16.475  15.416  1.00 95.66           C  
ATOM   2800  CD2 LEU V 145      51.765  15.093  17.507  1.00 95.60           C  
ATOM   2801  N   GLU V 146      48.121  12.344  14.613  1.00 97.40           N  
ATOM   2802  CA  GLU V 146      46.771  11.784  14.645  1.00 96.75           C  
ATOM   2803  C   GLU V 146      46.810  10.296  14.976  1.00 95.90           C  
ATOM   2804  O   GLU V 146      45.991   9.809  15.763  1.00 95.08           O  
ATOM   2805  CB  GLU V 146      46.052  12.029  13.314  1.00 96.13           C  
ATOM   2806  CG  GLU V 146      45.527  13.446  13.156  1.00 93.49           C  
ATOM   2807  CD  GLU V 146      44.196  13.665  13.864  1.00 92.59           C  
ATOM   2808  OE1 GLU V 146      44.127  13.498  15.091  1.00 87.97           O  
ATOM   2809  OE2 GLU V 146      43.206  13.999  13.168  1.00 88.71           O  
ATOM   2810  N   GLN V 147      47.762   9.566  14.399  1.00 97.02           N  
ATOM   2811  CA  GLN V 147      47.895   8.138  14.684  1.00 96.26           C  
ATOM   2812  C   GLN V 147      48.221   7.886  16.155  1.00 95.22           C  
ATOM   2813  O   GLN V 147      47.569   7.071  16.822  1.00 94.12           O  
ATOM   2814  CB  GLN V 147      48.977   7.537  13.780  1.00 96.19           C  
ATOM   2815  CG  GLN V 147      49.269   6.071  14.042  1.00 93.45           C  
ATOM   2816  CD  GLN V 147      50.374   5.527  13.157  1.00 91.62           C  
ATOM   2817  OE1 GLN V 147      50.682   6.082  12.100  1.00 87.92           O  
ATOM   2818  NE2 GLN V 147      50.982   4.429  13.590  1.00 83.65           N  
ATOM   2819  N   GLN V 148      49.224   8.587  16.672  1.00 97.35           N  
ATOM   2820  CA  GLN V 148      49.662   8.350  18.051  1.00 97.03           C  
ATOM   2821  C   GLN V 148      48.620   8.816  19.062  1.00 95.78           C  
ATOM   2822  O   GLN V 148      48.381   8.139  20.067  1.00 95.06           O  
ATOM   2823  CB  GLN V 148      51.019   9.023  18.305  1.00 97.45           C  
ATOM   2824  CG  GLN V 148      52.147   8.336  17.533  1.00 97.73           C  
ATOM   2825  CD  GLN V 148      53.519   8.902  17.833  1.00 97.97           C  
ATOM   2826  OE1 GLN V 148      53.702  10.121  17.933  1.00 96.88           O  
ATOM   2827  NE2 GLN V 148      54.506   8.026  17.970  1.00 96.89           N  
ATOM   2828  N   GLU V 149      47.977   9.960  18.806  1.00 96.22           N  
ATOM   2829  CA  GLU V 149      46.974  10.459  19.742  1.00 94.69           C  
ATOM   2830  C   GLU V 149      45.676   9.668  19.687  1.00 92.35           C  
ATOM   2831  O   GLU V 149      45.011   9.500  20.709  1.00 89.42           O  
ATOM   2832  CB  GLU V 149      46.713  11.945  19.505  1.00 93.74           C  
ATOM   2833  CG  GLU V 149      47.845  12.815  20.023  0.99 88.51           C  
ATOM   2834  CD  GLU V 149      48.034  12.671  21.524  0.99 85.23           C  
ATOM   2835  OE1 GLU V 149      47.177  13.173  22.283  0.99 78.93           O  
ATOM   2836  OE2 GLU V 149      49.036  12.051  21.940  0.99 78.97           O  
ATOM   2837  N   HIS V 150      45.301   9.167  18.508  1.00 94.07           N  
ATOM   2838  CA  HIS V 150      44.135   8.295  18.431  1.00 91.44           C  
ATOM   2839  C   HIS V 150      44.357   7.041  19.271  1.00 89.34           C  
ATOM   2840  O   HIS V 150      43.476   6.621  20.029  1.00 86.18           O  
ATOM   2841  CB  HIS V 150      43.838   7.908  16.984  1.00 89.69           C  
ATOM   2842  CG  HIS V 150      42.764   6.873  16.867  0.98 85.95           C  
ATOM   2843  ND1 HIS V 150      41.436   7.156  17.088  0.98 75.41           N  
ATOM   2844  CD2 HIS V 150      42.831   5.551  16.589  0.98 74.61           C  
ATOM   2845  CE1 HIS V 150      40.728   6.053  16.944  0.98 75.07           C  
ATOM   2846  NE2 HIS V 150      41.549   5.059  16.642  0.98 76.60           N  
ATOM   2847  N   THR V 151      45.535   6.443  19.138  0.98 91.86           N  
ATOM   2848  CA  THR V 151      45.857   5.250  19.913  0.98 90.10           C  
ATOM   2849  C   THR V 151      45.791   5.535  21.410  0.98 88.66           C  
ATOM   2850  O   THR V 151      45.212   4.758  22.181  0.98 85.74           O  
ATOM   2851  CB  THR V 151      47.240   4.719  19.519  0.98 88.74           C  
ATOM   2852  OG1 THR V 151      47.218   4.350  18.132  0.98 84.13           O  
ATOM   2853  CG2 THR V 151      47.622   3.508  20.363  0.98 83.49           C  
ATOM   2854  N   ALA V 152      46.368   6.666  21.835  0.96 90.91           N  
ATOM   2855  CA  ALA V 152      46.338   7.036  23.247  0.96 89.10           C  
ATOM   2856  C   ALA V 152      44.910   7.280  23.732  0.96 87.28           C  
ATOM   2857  O   ALA V 152      44.533   6.862  24.831  0.96 83.69           O  
ATOM   2858  CB  ALA V 152      47.201   8.278  23.480  0.97 87.89           C  
ATOM   2859  N   ALA V 153      44.110   7.961  22.909  0.92 87.73           N  
ATOM   2860  CA  ALA V 153      42.758   8.337  23.323  0.92 85.29           C  
ATOM   2861  C   ALA V 153      41.836   7.132  23.479  0.92 84.13           C  
ATOM   2862  O   ALA V 153      40.873   7.185  24.251  0.92 80.69           O  
ATOM   2863  CB  ALA V 153      42.162   9.331  22.328  0.92 82.95           C  
ATOM   2864  N   LEU V 154      42.124   6.041  22.771  0.81 84.42           N  
ATOM   2865  CA  LEU V 154      41.303   4.838  22.891  0.80 82.84           C  
ATOM   2866  C   LEU V 154      41.299   4.282  24.307  0.81 81.00           C  
ATOM   2867  O   LEU V 154      40.341   3.616  24.707  0.81 76.27           O  
ATOM   2868  CB  LEU V 154      41.778   3.759  21.914  0.80 80.45           C  
ATOM   2869  CG  LEU V 154      41.457   3.990  20.437  0.77 76.65           C  
ATOM   2870  CD1 LEU V 154      42.084   2.891  19.590  0.77 74.03           C  
ATOM   2871  CD2 LEU V 154      39.949   4.052  20.209  0.75 73.45           C  
ATOM   2872  N   THR V 155      42.354   4.545  25.077  0.68 80.22           N  
ATOM   2873  CA  THR V 155      42.408   4.068  26.459  0.68 79.40           C  
ATOM   2874  C   THR V 155      41.528   4.891  27.396  0.68 78.59           C  
ATOM   2875  O   THR V 155      41.243   4.452  28.517  0.68 73.67           O  
ATOM   2876  CB  THR V 155      43.850   4.069  26.996  0.69 75.39           C  
ATOM   2877  OG1 THR V 155      44.324   5.419  27.132  0.67 68.97           O  
ATOM   2878  CG2 THR V 155      44.774   3.302  26.059  0.66 67.74           C  
ATOM   2879  N   ASP V 156      41.095   6.079  26.953  0.62 77.81           N  
ATOM   2880  CA  ASP V 156      40.351   7.001  27.813  0.61 77.15           C  
ATOM   2881  C   ASP V 156      38.865   7.101  27.488  0.62 76.64           C  
ATOM   2882  O   ASP V 156      38.107   7.696  28.263  0.62 71.05           O  
ATOM   2883  CB  ASP V 156      40.956   8.404  27.734  0.63 71.91           C  
ATOM   2884  CG  ASP V 156      42.310   8.502  28.406  0.56 67.11           C  
ATOM   2885  OD1 ASP V 156      42.586   7.688  29.309  0.56 62.15           O  
ATOM   2886  OD2 ASP V 156      43.088   9.410  28.039  0.55 62.74           O  
ATOM   2887  N   ARG V 157      38.436   6.575  26.348  0.51 74.68           N  
ATOM   2888  CA  ARG V 157      37.034   6.662  25.949  0.52 73.67           C  
ATOM   2889  C   ARG V 157      36.658   5.461  25.090  0.53 73.25           C  
ATOM   2890  O   ARG V 157      37.488   4.946  24.339  0.52 68.51           O  
ATOM   2891  CB  ARG V 157      36.750   7.958  25.177  0.52 68.76           C  
ATOM   2892  CG  ARG V 157      37.259   7.965  23.753  0.41 64.34           C  
ATOM   2893  CD  ARG V 157      36.782   9.194  22.976  0.42 63.19           C  
ATOM   2894  NE  ARG V 157      37.707  10.327  23.109  0.41 59.88           N  
ATOM   2895  CZ  ARG V 157      38.826  10.486  22.405  0.42 55.68           C  
ATOM   2896  NH1 ARG V 157      39.199   9.572  21.517  0.42 53.65           N  
ATOM   2897  NH2 ARG V 157      39.582  11.560  22.589  0.41 52.53           N  
ATOM   2898  N   PRO V 158      35.408   5.023  25.192  0.46 70.82           N  
ATOM   2899  CA  PRO V 158      34.957   3.918  24.345  0.46 68.90           C  
ATOM   2900  C   PRO V 158      34.683   4.383  22.921  0.46 69.84           C  
ATOM   2901  O   PRO V 158      34.353   5.551  22.688  0.46 64.96           O  
ATOM   2902  CB  PRO V 158      33.663   3.457  25.026  0.47 63.45           C  
ATOM   2903  CG  PRO V 158      33.160   4.683  25.717  0.45 60.61           C  
ATOM   2904  CD  PRO V 158      34.390   5.446  26.146  0.45 64.10           C  
ATOM   2905  N   ALA V 159      34.834   3.464  21.973  0.47 73.34           N  
ATOM   2906  CA  ALA V 159      34.507   3.767  20.587  0.46 71.93           C  
ATOM   2907  C   ALA V 159      33.000   3.957  20.435  0.48 72.84           C  
ATOM   2908  O   ALA V 159      32.203   3.325  21.138  0.48 66.49           O  
ATOM   2909  CB  ALA V 159      34.996   2.649  19.672  0.47 64.67           C  
ATOM   2910  N   ALA V 160      32.609   4.840  19.519  0.52 71.64           N  
ATOM   2911  CA  ALA V 160      31.191   5.034  19.234  0.52 70.84           C  
ATOM   2912  C   ALA V 160      30.608   3.757  18.629  0.53 73.30           C  
ATOM   2913  O   ALA V 160      31.296   3.050  17.884  0.53 69.02           O  
ATOM   2914  CB  ALA V 160      30.996   6.211  18.285  0.53 63.88           C  
ATOM   2915  N   PRO V 161      29.339   3.447  18.933  0.56 74.23           N  
ATOM   2916  CA  PRO V 161      28.740   2.230  18.375  0.56 73.48           C  
ATOM   2917  C   PRO V 161      28.621   2.310  16.859  0.57 75.27           C  
ATOM   2918  O   PRO V 161      28.177   3.317  16.309  0.57 70.92           O  
ATOM   2919  CB  PRO V 161      27.362   2.166  19.048  0.57 67.67           C  
ATOM   2920  CG  PRO V 161      27.074   3.568  19.470  0.53 64.13           C  
ATOM   2921  CD  PRO V 161      28.408   4.181  19.799  0.52 68.17           C  
ATOM   2922  N   ASP V 162      29.013   1.223  16.200  0.77 79.06           N  
ATOM   2923  CA  ASP V 162      29.087   1.198  14.747  0.76 80.84           C  
ATOM   2924  C   ASP V 162      27.724   1.375  14.089  0.77 82.79           C  
ATOM   2925  O   ASP V 162      27.631   1.886  12.970  0.77 76.99           O  
ATOM   2926  CB  ASP V 162      29.733  -0.107  14.272  0.78 71.65           C  
ATOM   2927  CG  ASP V 162      30.183  -0.047  12.828  0.71 64.31           C  
ATOM   2928  OD1 ASP V 162      31.076   0.768  12.520  0.71 61.32           O  
ATOM   2929  OD2 ASP V 162      29.648  -0.818  12.007  0.69 60.18           O  
ATOM   2930  N   GLU V 163      26.659   0.975  14.781  0.83 85.81           N  
ATOM   2931  CA  GLU V 163      25.315   1.044  14.214  0.83 88.47           C  
ATOM   2932  C   GLU V 163      24.844   2.478  13.959  0.83 89.39           C  
ATOM   2933  O   GLU V 163      23.924   2.689  13.168  0.83 85.69           O  
ATOM   2934  CB  GLU V 163      24.306   0.312  15.104  0.82 84.54           C  
ATOM   2935  CG  GLU V 163      24.127   0.905  16.495  0.65 73.81           C  
ATOM   2936  CD  GLU V 163      24.982   0.221  17.557  0.64 65.69           C  
ATOM   2937  OE1 GLU V 163      24.627   0.341  18.750  0.64 58.70           O  
ATOM   2938  OE2 GLU V 163      25.985  -0.429  17.199  0.65 61.12           O  
ATOM   2939  N   ASN V 164      25.469   3.453  14.614  0.98 90.86           N  
ATOM   2940  CA  ASN V 164      25.080   4.852  14.439  0.98 92.49           C  
ATOM   2941  C   ASN V 164      25.819   5.546  13.303  0.98 94.24           C  
ATOM   2942  O   ASN V 164      25.481   6.682  12.948  0.98 92.91           O  
ATOM   2943  CB  ASN V 164      25.299   5.630  15.735  0.98 87.96           C  
ATOM   2944  CG  ASN V 164      24.365   5.195  16.839  0.94 80.42           C  
ATOM   2945  OD1 ASN V 164      23.286   4.661  16.580  0.93 71.81           O  
ATOM   2946  ND2 ASN V 164      24.775   5.428  18.081  0.93 70.76           N  
ATOM   2947  N   LEU V 165      26.830   4.888  12.729  0.99 95.09           N  
ATOM   2948  CA  LEU V 165      27.623   5.481  11.661  0.99 95.78           C  
ATOM   2949  C   LEU V 165      26.890   5.388  10.330  0.99 96.75           C  
ATOM   2950  O   LEU V 165      26.398   4.320   9.965  0.99 96.60           O  
ATOM   2951  CB  LEU V 165      28.971   4.767  11.538  0.99 94.70           C  
ATOM   2952  CG  LEU V 165      29.936   4.940  12.708  0.99 92.59           C  
ATOM   2953  CD1 LEU V 165      31.063   3.918  12.613  0.99 89.73           C  
ATOM   2954  CD2 LEU V 165      30.506   6.359  12.717  0.99 89.13           C  
ATOM   2955  N   PRO V 166      26.832   6.481   9.569  1.00 97.22           N  
ATOM   2956  CA  PRO V 166      26.297   6.399   8.213  1.00 97.51           C  
ATOM   2957  C   PRO V 166      27.244   5.609   7.310  1.00 97.76           C  
ATOM   2958  O   PRO V 166      28.406   5.385   7.663  1.00 97.66           O  
ATOM   2959  CB  PRO V 166      26.165   7.866   7.795  1.00 97.07           C  
ATOM   2960  CG  PRO V 166      27.137   8.605   8.654  1.00 95.30           C  
ATOM   2961  CD  PRO V 166      27.250   7.835   9.944  1.00 97.26           C  
ATOM   2962  N   PRO V 167      26.767   5.172   6.137  1.00 97.97           N  
ATOM   2963  CA  PRO V 167      27.469   4.099   5.412  1.00 98.00           C  
ATOM   2964  C   PRO V 167      28.845   4.432   4.854  1.00 98.12           C  
ATOM   2965  O   PRO V 167      29.749   3.594   4.942  1.00 97.91           O  
ATOM   2966  CB  PRO V 167      26.489   3.731   4.286  1.00 97.55           C  
ATOM   2967  CG  PRO V 167      25.569   4.900   4.156  1.00 95.60           C  
ATOM   2968  CD  PRO V 167      25.430   5.448   5.541  1.00 97.83           C  
ATOM   2969  N   LEU V 168      29.041   5.605   4.262  1.00 98.39           N  
ATOM   2970  CA  LEU V 168      30.362   5.921   3.724  1.00 98.47           C  
ATOM   2971  C   LEU V 168      31.360   6.147   4.851  1.00 98.21           C  
ATOM   2972  O   LEU V 168      32.507   5.705   4.762  1.00 97.99           O  
ATOM   2973  CB  LEU V 168      30.311   7.140   2.798  1.00 98.63           C  
ATOM   2974  CG  LEU V 168      29.403   7.000   1.574  1.00 98.57           C  
ATOM   2975  CD1 LEU V 168      29.428   8.285   0.756  1.00 98.25           C  
ATOM   2976  CD2 LEU V 168      29.808   5.805   0.713  1.00 98.17           C  
ATOM   2977  N   LEU V 169      30.932   6.817   5.910  1.00 98.01           N  
ATOM   2978  CA  LEU V 169      31.815   7.026   7.052  1.00 97.53           C  
ATOM   2979  C   LEU V 169      32.188   5.698   7.700  1.00 97.08           C  
ATOM   2980  O   LEU V 169      33.347   5.484   8.074  1.00 96.68           O  
ATOM   2981  CB  LEU V 169      31.167   7.971   8.065  1.00 97.13           C  
ATOM   2982  CG  LEU V 169      31.961   8.230   9.347  1.00 96.36           C  
ATOM   2983  CD1 LEU V 169      33.375   8.724   9.043  1.00 95.76           C  
ATOM   2984  CD2 LEU V 169      31.218   9.232  10.220  1.00 95.39           C  
ATOM   2985  N   ARG V 170      31.219   4.794   7.828  1.00 97.38           N  
ATOM   2986  CA  ARG V 170      31.505   3.468   8.373  1.00 96.98           C  
ATOM   2987  C   ARG V 170      32.599   2.778   7.558  1.00 96.69           C  
ATOM   2988  O   ARG V 170      33.586   2.273   8.105  1.00 96.31           O  
ATOM   2989  CB  ARG V 170      30.236   2.613   8.388  1.00 96.65           C  
ATOM   2990  CG  ARG V 170      30.424   1.224   8.989  0.99 94.92           C  
ATOM   2991  CD  ARG V 170      29.178   0.363   8.831  0.99 92.98           C  
ATOM   2992  NE  ARG V 170      27.962   1.072   9.227  0.99 86.57           N  
ATOM   2993  CZ  ARG V 170      26.886   1.229   8.460  0.99 82.11           C  
ATOM   2994  NH1 ARG V 170      26.833   0.714   7.236  0.99 74.46           N  
ATOM   2995  NH2 ARG V 170      25.850   1.910   8.921  0.99 77.04           N  
ATOM   2996  N   GLU V 171      32.438   2.763   6.232  1.00 97.46           N  
ATOM   2997  CA  GLU V 171      33.422   2.130   5.360  1.00 97.63           C  
ATOM   2998  C   GLU V 171      34.762   2.860   5.421  1.00 97.52           C  
ATOM   2999  O   GLU V 171      35.825   2.227   5.425  1.00 97.34           O  
ATOM   3000  CB  GLU V 171      32.897   2.079   3.925  1.00 97.73           C  
ATOM   3001  CG  GLU V 171      33.838   1.365   2.965  0.99 93.50           C  
ATOM   3002  CD  GLU V 171      33.285   1.250   1.556  0.99 91.07           C  
ATOM   3003  OE1 GLU V 171      32.105   1.604   1.333  0.99 85.00           O  
ATOM   3004  OE2 GLU V 171      34.037   0.804   0.666  0.99 85.81           O  
ATOM   3005  N   ALA V 172      34.728   4.189   5.468  1.00 97.75           N  
ATOM   3006  CA  ALA V 172      35.957   4.974   5.525  1.00 97.47           C  
ATOM   3007  C   ALA V 172      36.753   4.671   6.791  1.00 96.88           C  
ATOM   3008  O   ALA V 172      37.978   4.520   6.742  1.00 96.40           O  
ATOM   3009  CB  ALA V 172      35.637   6.465   5.428  1.00 97.53           C  
ATOM   3010  N   LEU V 173      36.077   4.578   7.930  1.00 96.40           N  
ATOM   3011  CA  LEU V 173      36.770   4.249   9.173  1.00 95.42           C  
ATOM   3012  C   LEU V 173      37.358   2.845   9.115  1.00 95.04           C  
ATOM   3013  O   LEU V 173      38.452   2.602   9.630  1.00 94.51           O  
ATOM   3014  CB  LEU V 173      35.826   4.405  10.367  1.00 94.78           C  
ATOM   3015  CG  LEU V 173      35.451   5.853  10.699  1.00 93.78           C  
ATOM   3016  CD1 LEU V 173      34.355   5.889  11.757  1.00 92.90           C  
ATOM   3017  CD2 LEU V 173      36.671   6.647  11.165  1.00 92.51           C  
ATOM   3018  N   GLN V 174      36.650   1.916   8.473  1.00 95.33           N  
ATOM   3019  CA  GLN V 174      37.191   0.570   8.293  1.00 95.58           C  
ATOM   3020  C   GLN V 174      38.470   0.604   7.460  1.00 95.87           C  
ATOM   3021  O   GLN V 174      39.444  -0.086   7.772  1.00 95.84           O  
ATOM   3022  CB  GLN V 174      36.146  -0.346   7.646  1.00 95.39           C  
ATOM   3023  CG  GLN V 174      34.982  -0.675   8.566  0.98 88.38           C  
ATOM   3024  CD  GLN V 174      33.834  -1.378   7.860  0.98 84.21           C  
ATOM   3025  OE1 GLN V 174      33.825  -1.515   6.634  0.97 78.79           O  
ATOM   3026  NE2 GLN V 174      32.851  -1.820   8.632  0.97 74.12           N  
ATOM   3027  N   ILE V 175      38.477   1.407   6.395  1.00 96.85           N  
ATOM   3028  CA  ILE V 175      39.669   1.543   5.558  1.00 97.13           C  
ATOM   3029  C   ILE V 175      40.828   2.117   6.371  1.00 96.76           C  
ATOM   3030  O   ILE V 175      41.943   1.590   6.343  1.00 96.37           O  
ATOM   3031  CB  ILE V 175      39.377   2.419   4.321  1.00 97.70           C  
ATOM   3032  CG1 ILE V 175      38.426   1.688   3.364  1.00 97.78           C  
ATOM   3033  CG2 ILE V 175      40.680   2.805   3.608  1.00 97.58           C  
ATOM   3034  CD1 ILE V 175      37.823   2.590   2.290  1.00 97.50           C  
ATOM   3035  N   MET V 176      40.570   3.195   7.111  1.00 96.09           N  
ATOM   3036  CA  MET V 176      41.635   3.841   7.877  1.00 95.25           C  
ATOM   3037  C   MET V 176      42.191   2.933   8.966  1.00 94.49           C  
ATOM   3038  O   MET V 176      43.386   2.989   9.274  1.00 92.47           O  
ATOM   3039  CB  MET V 176      41.136   5.147   8.497  1.00 94.43           C  
ATOM   3040  CG  MET V 176      40.806   6.225   7.471  1.00 90.91           C  
ATOM   3041  SD  MET V 176      42.212   6.734   6.447  1.00 85.72           S  
ATOM   3042  CE  MET V 176      43.208   7.622   7.650  0.99 76.62           C  
ATOM   3043  N   ASP V 177      41.333   2.102   9.542  1.00 94.21           N  
ATOM   3044  CA  ASP V 177      41.754   1.215  10.623  1.00 93.03           C  
ATOM   3045  C   ASP V 177      42.387  -0.080  10.125  1.00 93.55           C  
ATOM   3046  O   ASP V 177      42.831  -0.901  10.934  1.00 92.56           O  
ATOM   3047  CB  ASP V 177      40.566   0.889  11.533  1.00 90.96           C  
ATOM   3048  CG  ASP V 177      40.106   2.080  12.355  0.99 87.66           C  
ATOM   3049  OD1 ASP V 177      40.821   3.107  12.397  0.99 85.75           O  
ATOM   3050  OD2 ASP V 177      39.023   1.985  12.972  0.99 84.76           O  
ATOM   3051  N   SER V 178      42.440  -0.283   8.805  0.99 93.63           N  
ATOM   3052  CA  SER V 178      42.951  -1.535   8.256  0.99 94.66           C  
ATOM   3053  C   SER V 178      44.473  -1.649   8.333  0.99 95.06           C  
ATOM   3054  O   SER V 178      45.015  -2.746   8.167  0.99 93.67           O  
ATOM   3055  CB  SER V 178      42.483  -1.720   6.815  0.99 94.05           C  
ATOM   3056  OG  SER V 178      43.094  -0.779   5.943  0.98 86.81           O  
ATOM   3057  N   ASP V 179      45.164  -0.535   8.560  0.99 94.65           N  
ATOM   3058  CA  ASP V 179      46.595  -0.563   8.849  0.99 94.40           C  
ATOM   3059  C   ASP V 179      46.897   0.551   9.850  0.99 92.91           C  
ATOM   3060  O   ASP V 179      45.989   1.052  10.518  0.99 89.18           O  
ATOM   3061  CB  ASP V 179      47.444  -0.480   7.567  0.99 93.31           C  
ATOM   3062  CG  ASP V 179      47.464   0.900   6.917  0.98 93.34           C  
ATOM   3063  OD1 ASP V 179      46.647   1.773   7.286  0.98 89.62           O  
ATOM   3064  OD2 ASP V 179      48.321   1.114   6.027  0.98 89.71           O  
ATOM   3065  N   ASP V 180      48.160   0.938   9.976  0.99 93.32           N  
ATOM   3066  CA  ASP V 180      48.542   1.955  10.955  0.99 92.37           C  
ATOM   3067  C   ASP V 180      48.478   3.369  10.387  0.99 92.53           C  
ATOM   3068  O   ASP V 180      48.982   4.309  11.007  0.99 90.22           O  
ATOM   3069  CB  ASP V 180      49.950   1.681  11.495  0.99 89.48           C  
ATOM   3070  CG  ASP V 180      51.050   1.969  10.483  0.98 88.98           C  
ATOM   3071  OD1 ASP V 180      50.777   1.950   9.264  0.98 85.59           O  
ATOM   3072  OD2 ASP V 180      52.197   2.216  10.923  0.98 85.10           O  
ATOM   3073  N   GLY V 181      47.871   3.525   9.218  1.00 93.08           N  
ATOM   3074  CA  GLY V 181      47.824   4.813   8.538  1.00 94.72           C  
ATOM   3075  C   GLY V 181      48.835   4.947   7.421  1.00 96.81           C  
ATOM   3076  O   GLY V 181      48.864   5.975   6.739  1.00 96.90           O  
ATOM   3077  N   GLU V 182      49.652   3.923   7.208  1.00 97.18           N  
ATOM   3078  CA  GLU V 182      50.713   4.020   6.209  1.00 97.72           C  
ATOM   3079  C   GLU V 182      50.173   4.202   4.795  1.00 98.03           C  
ATOM   3080  O   GLU V 182      50.721   4.990   4.020  1.00 98.08           O  
ATOM   3081  CB  GLU V 182      51.630   2.798   6.257  1.00 97.65           C  
ATOM   3082  CG  GLU V 182      52.814   2.925   5.301  0.99 96.52           C  
ATOM   3083  CD  GLU V 182      53.756   1.743   5.352  0.99 95.11           C  
ATOM   3084  OE1 GLU V 182      53.287   0.609   5.582  0.99 90.37           O  
ATOM   3085  OE2 GLU V 182      54.967   1.948   5.153  0.99 91.05           O  
ATOM   3086  N   GLN V 183      49.105   3.484   4.436  1.00 97.85           N  
ATOM   3087  CA  GLN V 183      48.585   3.599   3.073  1.00 97.87           C  
ATOM   3088  C   GLN V 183      48.098   5.012   2.779  1.00 98.07           C  
ATOM   3089  O   GLN V 183      48.406   5.578   1.725  1.00 97.94           O  
ATOM   3090  CB  GLN V 183      47.468   2.579   2.832  1.00 97.47           C  
ATOM   3091  CG  GLN V 183      47.951   1.137   2.798  0.98 91.59           C  
ATOM   3092  CD  GLN V 183      46.822   0.156   2.552  0.97 83.57           C  
ATOM   3093  OE1 GLN V 183      45.977   0.371   1.683  0.96 74.59           O  
ATOM   3094  NE2 GLN V 183      46.798  -0.929   3.313  0.96 69.97           N  
ATOM   3095  N   ALA V 184      47.334   5.594   3.693  1.00 98.01           N  
ATOM   3096  CA  ALA V 184      46.864   6.966   3.516  1.00 98.00           C  
ATOM   3097  C   ALA V 184      48.037   7.937   3.458  1.00 98.19           C  
ATOM   3098  O   ALA V 184      48.041   8.870   2.650  1.00 98.05           O  
ATOM   3099  CB  ALA V 184      45.903   7.350   4.638  1.00 97.70           C  
ATOM   3100  N   PHE V 185      49.029   7.716   4.314  1.00 98.46           N  
ATOM   3101  CA  PHE V 185      50.216   8.563   4.326  1.00 98.63           C  
ATOM   3102  C   PHE V 185      50.941   8.521   2.984  1.00 98.70           C  
ATOM   3103  O   PHE V 185      51.265   9.564   2.405  1.00 98.70           O  
ATOM   3104  CB  PHE V 185      51.163   8.134   5.452  1.00 98.66           C  
ATOM   3105  CG  PHE V 185      52.523   8.777   5.372  1.00 98.70           C  
ATOM   3106  CD1 PHE V 185      52.700  10.098   5.750  1.00 98.46           C  
ATOM   3107  CD2 PHE V 185      53.611   8.066   4.897  1.00 98.43           C  
ATOM   3108  CE1 PHE V 185      53.948  10.698   5.654  1.00 98.26           C  
ATOM   3109  CE2 PHE V 185      54.864   8.662   4.800  1.00 98.24           C  
ATOM   3110  CZ  PHE V 185      55.028   9.978   5.179  1.00 98.39           C  
ATOM   3111  N   LEU V 186      51.202   7.324   2.475  1.00 98.36           N  
ATOM   3112  CA  LEU V 186      51.951   7.198   1.230  1.00 98.32           C  
ATOM   3113  C   LEU V 186      51.186   7.795   0.055  1.00 98.27           C  
ATOM   3114  O   LEU V 186      51.779   8.425  -0.822  1.00 98.19           O  
ATOM   3115  CB  LEU V 186      52.292   5.734   0.959  1.00 98.27           C  
ATOM   3116  CG  LEU V 186      53.309   5.116   1.922  1.00 97.77           C  
ATOM   3117  CD1 LEU V 186      53.447   3.625   1.651  1.00 97.39           C  
ATOM   3118  CD2 LEU V 186      54.666   5.813   1.827  1.00 97.20           C  
ATOM   3119  N   HIS V 187      49.871   7.619   0.033  1.00 98.11           N  
ATOM   3120  CA  HIS V 187      49.066   8.185  -1.043  1.00 97.79           C  
ATOM   3121  C   HIS V 187      49.109   9.713  -1.010  1.00 97.99           C  
ATOM   3122  O   HIS V 187      49.298  10.368  -2.043  1.00 97.84           O  
ATOM   3123  CB  HIS V 187      47.630   7.672  -0.942  1.00 97.20           C  
ATOM   3124  CG  HIS V 187      46.814   7.929  -2.170  1.00 95.07           C  
ATOM   3125  ND1 HIS V 187      46.194   9.125  -2.419  1.00 84.27           N  
ATOM   3126  CD2 HIS V 187      46.523   7.127  -3.224  1.00 83.98           C  
ATOM   3127  CE1 HIS V 187      45.550   9.056  -3.569  1.00 86.03           C  
ATOM   3128  NE2 HIS V 187      45.730   7.853  -4.080  1.00 88.09           N  
ATOM   3129  N   GLY V 188      48.948  10.288   0.175  1.00 98.14           N  
ATOM   3130  CA  GLY V 188      49.022  11.736   0.308  1.00 98.24           C  
ATOM   3131  C   GLY V 188      50.401  12.282  -0.021  1.00 98.43           C  
ATOM   3132  O   GLY V 188      50.531  13.354  -0.618  1.00 98.42           O  
ATOM   3133  N   LEU V 189      51.438  11.549   0.360  1.00 98.32           N  
ATOM   3134  CA  LEU V 189      52.805  11.962   0.062  1.00 98.50           C  
ATOM   3135  C   LEU V 189      53.036  12.042  -1.442  1.00 98.47           C  
ATOM   3136  O   LEU V 189      53.632  13.007  -1.939  1.00 98.47           O  
ATOM   3137  CB  LEU V 189      53.791  10.987   0.712  1.00 98.64           C  
ATOM   3138  CG  LEU V 189      55.276  11.249   0.475  1.00 98.61           C  
ATOM   3139  CD1 LEU V 189      55.688  12.621   1.009  1.00 98.52           C  
ATOM   3140  CD2 LEU V 189      56.095  10.142   1.136  1.00 98.51           C  
ATOM   3141  N   GLU V 190      52.559  11.048  -2.188  1.00 98.32           N  
ATOM   3142  CA  GLU V 190      52.711  11.086  -3.642  1.00 98.01           C  
ATOM   3143  C   GLU V 190      51.953  12.264  -4.246  1.00 97.96           C  
ATOM   3144  O   GLU V 190      52.453  12.922  -5.166  1.00 97.75           O  
ATOM   3145  CB  GLU V 190      52.252   9.770  -4.273  1.00 97.56           C  
ATOM   3146  CG  GLU V 190      53.134   8.583  -3.907  1.00 88.86           C  
ATOM   3147  CD  GLU V 190      54.607   8.819  -4.214  1.00 85.78           C  
ATOM   3148  OE1 GLU V 190      54.926   9.276  -5.333  0.99 80.39           O  
ATOM   3149  OE2 GLU V 190      55.442   8.544  -3.331  0.99 82.92           O  
ATOM   3150  N   SER V 191      50.757  12.549  -3.734  1.00 97.86           N  
ATOM   3151  CA  SER V 191      49.993  13.693  -4.228  1.00 97.68           C  
ATOM   3152  C   SER V 191      50.729  15.001  -3.968  1.00 97.68           C  
ATOM   3153  O   SER V 191      50.797  15.876  -4.835  1.00 97.49           O  
ATOM   3154  CB  SER V 191      48.611  13.731  -3.570  1.00 97.28           C  
ATOM   3155  OG  SER V 191      47.849  12.598  -3.948  1.00 92.21           O  
ATOM   3156  N   LEU V 192      51.295  15.139  -2.782  1.00 98.16           N  
ATOM   3157  CA  LEU V 192      52.012  16.354  -2.422  1.00 98.06           C  
ATOM   3158  C   LEU V 192      53.224  16.555  -3.327  1.00 98.11           C  
ATOM   3159  O   LEU V 192      53.444  17.648  -3.863  1.00 97.82           O  
ATOM   3160  CB  LEU V 192      52.419  16.273  -0.950  1.00 97.53           C  
ATOM   3161  CG  LEU V 192      53.002  17.516  -0.306  1.00 93.72           C  
ATOM   3162  CD1 LEU V 192      52.044  18.702  -0.406  1.00 94.13           C  
ATOM   3163  CD2 LEU V 192      53.327  17.216   1.154  1.00 94.24           C  
ATOM   3164  N   ILE V 193      54.002  15.499  -3.524  1.00 98.34           N  
ATOM   3165  CA  ILE V 193      55.193  15.589  -4.369  1.00 98.19           C  
ATOM   3166  C   ILE V 193      54.812  15.912  -5.812  1.00 97.72           C  
ATOM   3167  O   ILE V 193      55.455  16.744  -6.463  1.00 97.55           O  
ATOM   3168  CB  ILE V 193      56.022  14.294  -4.266  1.00 98.47           C  
ATOM   3169  CG1 ILE V 193      56.643  14.201  -2.861  1.00 98.45           C  
ATOM   3170  CG2 ILE V 193      57.099  14.245  -5.354  1.00 98.42           C  
ATOM   3171  CD1 ILE V 193      57.287  12.857  -2.548  1.00 98.30           C  
ATOM   3172  N   ARG V 194      53.754  15.285  -6.330  1.00 97.71           N  
ATOM   3173  CA  ARG V 194      53.331  15.592  -7.695  1.00 96.98           C  
ATOM   3174  C   ARG V 194      52.876  17.043  -7.817  1.00 96.61           C  
ATOM   3175  O   ARG V 194      53.137  17.703  -8.830  1.00 95.92           O  
ATOM   3176  CB  ARG V 194      52.227  14.640  -8.153  1.00 96.11           C  
ATOM   3177  CG  ARG V 194      51.761  14.880  -9.600  0.99 87.65           C  
ATOM   3178  CD  ARG V 194      52.902  14.858 -10.614  0.98 83.76           C  
ATOM   3179  NE  ARG V 194      53.710  13.643 -10.559  0.98 74.22           N  
ATOM   3180  CZ  ARG V 194      53.428  12.509 -11.208  0.97 67.77           C  
ATOM   3181  NH1 ARG V 194      52.358  12.434 -11.988  0.97 61.50           N  
ATOM   3182  NH2 ARG V 194      54.219  11.457 -11.069  0.97 59.39           N  
ATOM   3183  N   GLY V 195      52.219  17.557  -6.791  1.00 97.28           N  
ATOM   3184  CA  GLY V 195      51.839  18.961  -6.795  1.00 96.67           C  
ATOM   3185  C   GLY V 195      53.038  19.885  -6.872  1.00 96.37           C  
ATOM   3186  O   GLY V 195      53.023  20.880  -7.605  1.00 95.81           O  
ATOM   3187  N   PHE V 196      54.091  19.569  -6.111  1.00 97.09           N  
ATOM   3188  CA  PHE V 196      55.314  20.364  -6.205  1.00 96.96           C  
ATOM   3189  C   PHE V 196      55.869  20.328  -7.623  1.00 96.47           C  
ATOM   3190  O   PHE V 196      56.343  21.342  -8.145  1.00 96.28           O  
ATOM   3191  CB  PHE V 196      56.400  19.854  -5.254  1.00 97.16           C  
ATOM   3192  CG  PHE V 196      56.036  19.836  -3.793  1.00 97.24           C  
ATOM   3193  CD1 PHE V 196      55.168  20.762  -3.242  1.00 96.51           C  
ATOM   3194  CD2 PHE V 196      56.604  18.879  -2.962  1.00 96.62           C  
ATOM   3195  CE1 PHE V 196      54.856  20.725  -1.887  1.00 95.72           C  
ATOM   3196  CE2 PHE V 196      56.301  18.838  -1.611  1.00 95.95           C  
ATOM   3197  CZ  PHE V 196      55.420  19.759  -1.074  1.00 95.54           C  
ATOM   3198  N   GLU V 197      55.836  19.152  -8.247  1.00 96.54           N  
ATOM   3199  CA  GLU V 197      56.372  18.998  -9.597  1.00 95.90           C  
ATOM   3200  C   GLU V 197      55.609  19.862 -10.592  1.00 95.53           C  
ATOM   3201  O   GLU V 197      56.211  20.508 -11.456  1.00 94.80           O  
ATOM   3202  CB  GLU V 197      56.325  17.525 -10.012  1.00 94.73           C  
ATOM   3203  CG  GLU V 197      56.998  17.256 -11.346  0.99 86.08           C  
ATOM   3204  CD  GLU V 197      57.056  15.780 -11.685  0.99 86.07           C  
ATOM   3205  OE1 GLU V 197      56.342  14.979 -11.048  0.99 79.05           O  
ATOM   3206  OE2 GLU V 197      57.824  15.418 -12.597  0.99 79.53           O  
ATOM   3207  N   VAL V 198      54.282  19.876 -10.484  1.00 95.62           N  
ATOM   3208  CA  VAL V 198      53.467  20.703 -11.370  1.00 94.62           C  
ATOM   3209  C   VAL V 198      53.818  22.177 -11.195  1.00 94.05           C  
ATOM   3210  O   VAL V 198      53.993  22.911 -12.172  1.00 93.06           O  
ATOM   3211  CB  VAL V 198      51.963  20.452 -11.124  1.00 93.55           C  
ATOM   3212  CG1 VAL V 198      51.109  21.479 -11.862  1.00 90.79           C  
ATOM   3213  CG2 VAL V 198      51.593  19.037 -11.548  1.00 91.58           C  
ATOM   3214  N   GLN V 199      53.942  22.614  -9.948  1.00 94.54           N  
ATOM   3215  CA  GLN V 199      54.271  24.010  -9.678  1.00 93.89           C  
ATOM   3216  C   GLN V 199      55.654  24.375 -10.212  1.00 94.17           C  
ATOM   3217  O   GLN V 199      55.841  25.441 -10.812  1.00 92.95           O  
ATOM   3218  CB  GLN V 199      54.197  24.290  -8.171  1.00 91.51           C  
ATOM   3219  CG  GLN V 199      54.594  25.710  -7.779  0.99 83.36           C  
ATOM   3220  CD  GLN V 199      53.752  26.772  -8.466  0.98 77.41           C  
ATOM   3221  OE1 GLN V 199      54.289  27.715  -9.059  0.98 70.40           O  
ATOM   3222  NE2 GLN V 199      52.438  26.627  -8.383  0.98 66.24           N  
ATOM   3223  N   LEU V 200      56.631  23.492 -10.008  1.00 94.88           N  
ATOM   3224  CA  LEU V 200      57.989  23.759 -10.471  1.00 95.10           C  
ATOM   3225  C   LEU V 200      58.049  23.842 -11.990  1.00 94.31           C  
ATOM   3226  O   LEU V 200      58.758  24.684 -12.554  1.00 92.37           O  
ATOM   3227  CB  LEU V 200      58.930  22.662  -9.963  1.00 95.52           C  
ATOM   3228  CG  LEU V 200      60.407  22.808 -10.326  0.99 95.32           C  
ATOM   3229  CD1 LEU V 200      60.993  24.074  -9.716  0.99 94.69           C  
ATOM   3230  CD2 LEU V 200      61.177  21.579  -9.871  0.99 94.44           C  
ATOM   3231  N   THR V 201      57.296  22.978 -12.663  0.99 93.60           N  
ATOM   3232  CA  THR V 201      57.318  22.876 -14.121  0.99 92.17           C  
ATOM   3233  C   THR V 201      56.562  24.008 -14.803  0.99 90.66           C  
ATOM   3234  O   THR V 201      56.810  24.321 -15.972  0.99 87.22           O  
ATOM   3235  CB  THR V 201      56.743  21.514 -14.546  0.99 89.86           C  
ATOM   3236  OG1 THR V 201      57.498  20.471 -13.908  0.98 80.90           O  
ATOM   3237  CG2 THR V 201      56.799  21.314 -16.051  0.98 79.00           C  
ATOM   3238  N   ALA V 202      55.643  24.644 -14.088  0.96 88.16           N  
ATOM   3239  CA  ALA V 202      54.778  25.658 -14.681  0.96 87.29           C  
ATOM   3240  C   ALA V 202      55.546  26.860 -15.228  0.96 85.96           C  
ATOM   3241  O   ALA V 202      55.113  27.485 -16.204  0.96 81.45           O  
ATOM   3242  CB  ALA V 202      53.751  26.123 -13.654  0.96 84.16           C  
ATOM   3243  N   LEU V 203      56.676  27.187 -14.611  0.88 72.94           N  
ATOM   3244  CA  LEU V 203      57.463  28.355 -14.990  0.87 71.15           C  
ATOM   3245  C   LEU V 203      56.600  29.618 -14.921  0.87 71.44           C  
ATOM   3246  O   LEU V 203      56.150  29.988 -13.843  0.87 67.65           O  
ATOM   3247  CB  LEU V 203      58.113  28.157 -16.372  0.86 65.31           C  
ATOM   3248  CG  LEU V 203      59.075  26.959 -16.448  0.81 58.84           C  
ATOM   3249  CD1 LEU V 203      59.593  26.782 -17.870  0.81 55.43           C  
ATOM   3250  CD2 LEU V 203      60.232  27.128 -15.475  0.80 55.25           C  
ATOM   3251  N   LEU V 204      56.357  30.276 -16.050  0.84 71.07           N  
ATOM   3252  CA  LEU V 204      55.564  31.504 -16.073  0.84 69.65           C  
ATOM   3253  C   LEU V 204      54.130  31.267 -16.524  0.84 69.52           C  
ATOM   3254  O   LEU V 204      53.363  32.219 -16.677  0.84 67.22           O  
ATOM   3255  CB  LEU V 204      56.218  32.533 -16.995  0.83 66.55           C  
ATOM   3256  CG  LEU V 204      57.630  32.969 -16.595  0.79 61.98           C  
ATOM   3257  CD1 LEU V 204      58.199  33.937 -17.626  0.79 58.53           C  
ATOM   3258  CD2 LEU V 204      57.619  33.601 -15.210  0.78 60.99           C  
ATOM   3259  N   GLN V 205      53.767  30.015 -16.738  0.76 77.04           N  
ATOM   3260  CA  GLN V 205      52.432  29.683 -17.224  0.76 76.92           C  
ATOM   3261  C   GLN V 205      51.419  29.621 -16.093  0.77 73.21           C  
ATOM   3262  O   GLN V 205      51.760  29.325 -14.947  0.77 68.30           O  
ATOM   3263  CB  GLN V 205      52.445  28.333 -17.938  0.78 72.71           C  
ATOM   3264  CG  GLN V 205      53.409  28.263 -19.101  0.72 65.24           C  
ATOM   3265  CD  GLN V 205      53.431  26.881 -19.714  0.70 62.45           C  
ATOM   3266  OE1 GLN V 205      52.602  26.563 -20.573  0.69 56.65           O  
ATOM   3267  NE2 GLN V 205      54.368  26.057 -19.268  0.71 55.39           N  
ATOM   3268  N   ILE V 206      50.168  29.882 -16.443  0.73 70.81           N  
ATOM   3269  CA  ILE V 206      49.065  29.688 -15.510  0.73 70.97           C  
ATOM   3270  C   ILE V 206      48.770  28.199 -15.418  0.73 70.05           C  
ATOM   3271  O   ILE V 206      48.605  27.531 -16.444  0.73 66.62           O  
ATOM   3272  CB  ILE V 206      47.803  30.446 -15.965  0.72 67.55           C  
ATOM   3273  CG1 ILE V 206      48.070  31.959 -15.963  0.73 62.00           C  
ATOM   3274  CG2 ILE V 206      46.604  30.092 -15.081  0.73 62.26           C  
ATOM   3275  CD1 ILE V 206      46.975  32.765 -16.634  0.72 58.89           C  
ATOM   3276  N   VAL V 207      48.711  27.674 -14.202  0.58 64.21           N  
ATOM   3277  CA  VAL V 207      48.344  26.277 -13.974  0.59 65.11           C  
ATOM   3278  C   VAL V 207      47.185  26.193 -12.993  0.58 61.56           C  
ATOM   3279  O   VAL V 207      46.653  25.097 -12.778  0.58 59.19           O  
ATOM   3280  CB  VAL V 207      49.524  25.440 -13.466  0.57 61.21           C  
ATOM   3281  CG1 VAL V 207      50.595  25.352 -14.537  0.59 55.56           C  
ATOM   3282  CG2 VAL V 207      50.095  26.005 -12.172  0.58 55.97           C  
ATOM   3283  OXT VAL V 207      46.819  27.198 -12.375  0.37 57.78           O  
TER    3284      VAL V 207                                                      
HETATM 3285  MG   MG R   1      39.752  15.384  13.209  1.00 73.36          MG  
ENDMDL                                                                          
END                                                                             
