# Supplementary material for: Accurate structure prediction of biomolecular interactions with AlphaFold 3
Source: Nature. 2024 May 8;630(8016):493–500. doi: 10.1038/s41586-024-07487-w (PMC11168924; doi:10.1038/s41586-024-07487-w)
Supplement: Supplementary file 3 — AF3 predictions for the Posebusters benchmark and outputs of the Posebusters checks for those predictions. [file 41586_2024_7487_MOESM3_ESM.zip › 6YR2_T1C_pred_lig_pose.sdf]

6YR2_T1C_BBB_1001
     RDKit          3D

 42 45  0  0  0  0  0  0  0  0999 V2000
   43.5575    5.0224   13.1553 C   0  0  0  0  0  0  0  0  0  0  0  0
   43.8732    6.2206   12.2956 C   0  0  0  0  0  0  0  0  0  0  0  0
   44.4578    7.3295   13.1548 C   0  0  0  0  0  0  0  0  0  0  0  0
   44.8866    5.8394   11.2242 C   0  0  0  0  0  0  0  0  0  0  0  0
   42.6520    6.6793   11.6504 N   0  0  0  0  0  0  0  0  0  0  0  0
   41.6499    7.3695   12.4131 C   0  0  0  0  0  0  0  0  0  0  0  0
   40.7283    8.0621   11.4791 C   0  0  0  0  0  0  0  0  0  0  0  0
   40.6672    7.7166   10.3148 O   0  0  0  0  0  0  0  0  0  0  0  0
   40.0000    9.0820   11.9403 N   0  0  0  0  0  0  0  0  0  0  0  0
   39.2516    9.9804   11.1795 C   0  0  0  0  0  0  0  0  0  0  0  0
   38.5931    9.6502    9.9945 C   0  0  0  0  0  0  0  0  0  0  0  0
   37.9257   10.5814    9.2125 C   0  0  0  0  0  0  0  0  0  0  0  0
   37.2895   10.1095    8.0471 N   0  0  0  0  0  4  0  0  0  0  0  0
   37.0152   10.9027    6.9197 C   0  0  0  0  0  0  0  0  0  0  0  0
   36.9766    8.7219    7.9489 C   0  0  0  0  0  0  0  0  0  0  0  0
   37.9213   11.9529    9.6317 C   0  0  0  0  0  0  0  0  0  0  0  0
   37.3503   12.9911    8.8542 C   0  0  0  0  0  0  0  0  0  0  0  0
   37.4139   14.3021    9.2587 C   0  0  2  0  0  0  0  0  0  0  0  0
   36.9110   15.3741    8.3926 C   0  0  0  0  0  0  0  0  0  0  0  0
   37.5826   16.7168    8.6547 C   0  0  1  0  0  0  0  0  0  0  0  0
   36.9978   17.7769    7.7120 C   0  0  2  0  0  0  0  0  0  0  0  0
   38.0101   18.5476    6.9647 N   0  0  0  0  0  4  0  0  0  0  0  0
   38.9693   19.3206    7.7565 C   0  0  0  0  0  0  0  0  0  0  0  0
   38.6798   17.7735    5.9198 C   0  0  0  0  0  0  0  0  0  0  0  0
   36.0061   18.6716    8.3330 C   0  0  0  0  0  0  0  0  0  0  0  0
   35.5855   19.6938    7.6510 O   0  0  0  0  0  0  0  0  0  0  0  0
   35.3523   18.2896    9.5306 C   0  0  0  0  0  0  0  0  0  0  0  0
   34.0512   18.8781    9.8841 C   0  0  0  0  0  0  0  0  0  0  0  0
   33.5971   19.7877    9.2335 O   0  0  0  0  0  0  0  0  0  0  0  0
   33.3650   18.3934   10.9160 N   0  0  0  0  0  0  0  0  0  0  0  0
   35.9669   17.3133   10.3627 C   0  0  0  0  0  0  0  0  0  0  0  0
   35.3244   16.6325   11.2155 O   0  0  0  0  0  0  0  0  0  0  0  0
   37.4259   17.0628   10.1208 C   0  0  2  0  0  0  0  0  0  0  0  0
   38.1394   18.2464   10.3877 O   0  0  0  0  0  0  0  0  0  0  0  0
   37.9721   15.9742   10.9951 C   0  0  0  0  0  0  0  0  0  0  0  0
   38.4215   16.2777   12.1219 O   0  0  0  0  0  0  0  0  0  0  0  0
   37.9768   14.6260   10.5164 C   0  0  0  0  0  0  0  0  0  0  0  0
   38.5363   13.6120   11.3124 C   0  0  0  0  0  0  0  0  0  0  0  0
   39.0714   13.8917   12.4656 O   0  0  0  0  0  0  0  0  0  0  0  0
   38.5388   12.2803   10.8550 C   0  0  0  0  0  0  0  0  0  0  0  0
   39.1918   11.2825   11.6335 C   0  0  0  0  0  0  0  0  0  0  0  0
   39.7547   11.6007   12.7785 O   0  0  0  0  0  0  0  0  0  0  0  0
  1  2  1  0
  2  3  1  0
  2  4  1  0
  2  5  1  0
  5  6  1  0
  6  7  1  0
  7  8  2  0
  7  9  1  0
  9 10  1  0
 10 11  2  0
 11 12  1  0
 12 13  1  0
 13 14  1  0
 13 15  1  0
 12 16  2  0
 16 17  1  0
 18 17  1  1
 18 19  1  0
 20 19  1  1
 20 21  1  0
 21 22  1  1
 22 23  1  0
 22 24  1  0
 21 25  1  0
 25 26  1  0
 25 27  2  0
 27 28  1  0
 28 29  2  0
 28 30  1  0
 27 31  1  0
 31 32  2  0
 20 33  1  0
 31 33  1  0
 33 34  1  6
 33 35  1  0
 35 36  1  0
 18 37  1  0
 35 37  2  0
 37 38  1  0
 38 39  2  0
 16 40  1  0
 38 40  1  0
 10 41  1  0
 40 41  2  0
 41 42  1  0
M  CHG  2  13   1  22   1
M  END
