# Supplementary material for: Accurate structure prediction of biomolecular interactions with AlphaFold 3
Source: Nature. 2024 May 8;630(8016):493–500. doi: 10.1038/s41586-024-07487-w (PMC11168924; doi:10.1038/s41586-024-07487-w)
Supplement: Supplementary file 3 — AF3 predictions for the Posebusters benchmark and outputs of the Posebusters checks for those predictions. [file 41586_2024_7487_MOESM3_ESM.zip › 6YRV_PJ8_pred_context_pose.pdb]

TITLE     6YRV                                                                  
REVDAT   1   01-OCT-21         0                                                
REMARK   6                                                                      
REMARK   6 PDB GENERATED WITH DEEPMIND STRUCTURE CLASS VERSION 1.0.2.           
SEQRES   1 O  578  SER PRO VAL ALA GLY GLN LYS TYR ASP TYR ILE LEU VAL          
SEQRES   2 O  578  GLY GLY GLY THR ALA ALA CYS VAL LEU ALA ASN ARG LEU          
SEQRES   3 O  578  SER ALA ASP GLY SER LYS ARG VAL LEU VAL LEU GLU ALA          
SEQRES   4 O  578  GLY PRO ASP ASN THR SER ARG ASP VAL LYS ILE PRO ALA          
SEQRES   5 O  578  ALA ILE THR ARG LEU PHE ARG SER PRO LEU ASP TRP ASN          
SEQRES   6 O  578  LEU PHE SER GLU LEU GLN GLU GLN LEU ALA GLU ARG GLN          
SEQRES   7 O  578  ILE TYR MET ALA ARG GLY ARG LEU LEU GLY GLY SER SER          
SEQRES   8 O  578  ALA THR ASN ALA THR LEU TYR HIS ARG GLY ALA ALA GLY          
SEQRES   9 O  578  ASP TYR ASP ALA TRP GLY VAL GLU GLY TRP SER SER GLU          
SEQRES  10 O  578  ASP VAL LEU SER TRP PHE VAL GLN ALA GLU THR ASN ALA          
SEQRES  11 O  578  ASP PHE GLY PRO GLY ALA TYR HIS GLY SER GLY GLY PRO          
SEQRES  12 O  578  MET ARG VAL GLU ASN PRO ARG TYR THR ASN LYS GLN LEU          
SEQRES  13 O  578  HIS THR ALA PHE PHE LYS ALA ALA GLU GLU VAL GLY LEU          
SEQRES  14 O  578  THR PRO ASN SER ASP PHE ASN ASP TRP SER HIS ASP HIS          
SEQRES  15 O  578  ALA GLY TYR GLY THR PHE GLN VAL MET GLN ASP LYS GLY          
SEQRES  16 O  578  THR ARG ALA ASP MET TYR ARG GLN TYR LEU LYS PRO VAL          
SEQRES  17 O  578  LEU GLY ARG ARG ASN LEU GLN VAL LEU THR GLY ALA ALA          
SEQRES  18 O  578  VAL THR LYS VAL ASN ILE ASP GLN ALA ALA GLY LYS ALA          
SEQRES  19 O  578  GLN ALA LEU GLY VAL GLU PHE SER THR ASP GLY PRO THR          
SEQRES  20 O  578  GLY GLU ARG LEU SER ALA GLU LEU ALA PRO GLY GLY GLU          
SEQRES  21 O  578  VAL ILE MET CYS ALA GLY ALA VAL HIS THR PRO PHE LEU          
SEQRES  22 O  578  LEU LYS HIS SER GLY VAL GLY PRO SER ALA GLU LEU LYS          
SEQRES  23 O  578  GLU PHE GLY ILE PRO VAL VAL SER ASN LEU ALA GLY VAL          
SEQRES  24 O  578  GLY GLN ASN LEU GLN ASP GLN PRO ALA CYS LEU THR ALA          
SEQRES  25 O  578  ALA PRO VAL LYS GLU LYS TYR ASP GLY ILE ALA ILE SER          
SEQRES  26 O  578  ASP HIS ILE TYR ASN GLU LYS GLY GLN ILE ARG LYS ARG          
SEQRES  27 O  578  ALA ILE ALA SER TYR LEU LEU GLY GLY ARG GLY GLY LEU          
SEQRES  28 O  578  THR SER THR GLY CYS ASP ARG GLY ALA PHE VAL ARG THR          
SEQRES  29 O  578  ALA GLY GLN ALA LEU PRO ASP LEU GLN VAL ARG PHE VAL          
SEQRES  30 O  578  PRO GLY MET ALA LEU ASP PRO ASP GLY VAL SER THR TYR          
SEQRES  31 O  578  VAL ARG PHE ALA LYS PHE GLN SER GLN GLY LEU LYS TRP          
SEQRES  32 O  578  PRO SER GLY ILE THR MET GLN LEU ILE ALA CYS ARG PRO          
SEQRES  33 O  578  GLN SER THR GLY SER VAL GLY LEU LYS SER ALA ASP PRO          
SEQRES  34 O  578  PHE ALA PRO PRO LYS LEU SER PRO GLY TYR LEU THR ASP          
SEQRES  35 O  578  LYS ASP GLY ALA ASP LEU ALA THR LEU ARG LYS GLY ILE          
SEQRES  36 O  578  HIS TRP ALA ARG ASP VAL ALA ARG SER SER ALA LEU SER          
SEQRES  37 O  578  GLU TYR LEU ASP GLY GLU LEU PHE PRO GLY SER GLY VAL          
SEQRES  38 O  578  VAL SER ASP ASP GLN ILE ASP GLU TYR ILE ARG ARG SER          
SEQRES  39 O  578  ILE HIS SER SER ASN ALA ILE THR GLY THR CYS LYS MET          
SEQRES  40 O  578  GLY ASN ALA GLY ASP SER SER SER VAL VAL ASP ASN GLN          
SEQRES  41 O  578  LEU ARG VAL HIS GLY VAL GLU GLY LEU ARG VAL VAL ASP          
SEQRES  42 O  578  ALA SER VAL VAL PRO LYS ILE PRO GLY GLY GLN THR GLY          
SEQRES  43 O  578  ALA PRO VAL VAL MET ILE ALA GLU ARG ALA ALA ALA LEU          
SEQRES  44 O  578  LEU THR GLY LYS ALA THR ILE GLY ALA SER ALA ALA ALA          
SEQRES  45 O  578  PRO ALA THR VAL ALA ALA                                      
HET    FAD  V   1      53                                                       
HET    CO2  R   1       3                                                       
HET    STE  X   1      20                                                       
HETNAM     FAD ?                                                                
HETNAM     CO2 ?                                                                
HETNAM     STE ?                                                                
MODEL        1                                                                  
ATOM      1  N   SER O   1      15.105  12.326   1.652  0.75 74.68           N  
ATOM      2  CA  SER O   1      15.674  13.116   2.771  0.74 83.92           C  
ATOM      3  C   SER O   1      17.202  13.185   2.666  0.74 88.08           C  
ATOM      4  O   SER O   1      17.802  12.161   2.343  0.74 84.95           O  
ATOM      5  CB  SER O   1      15.268  12.493   4.100  0.71 77.34           C  
ATOM      6  OG  SER O   1      15.971  13.130   5.160  0.67 71.92           O  
ATOM      7  N   PRO O   2      17.838  14.304   2.952  0.87 86.00           N  
ATOM      8  CA  PRO O   2      19.298  14.433   2.921  0.87 88.96           C  
ATOM      9  C   PRO O   2      20.004  13.615   4.014  0.87 91.85           C  
ATOM     10  O   PRO O   2      21.225  13.458   3.958  0.87 89.58           O  
ATOM     11  CB  PRO O   2      19.555  15.937   3.088  0.86 84.34           C  
ATOM     12  CG  PRO O   2      18.347  16.417   3.890  0.85 79.91           C  
ATOM     13  CD  PRO O   2      17.213  15.543   3.361  0.85 84.39           C  
ATOM     14  N   VAL O   3      19.249  13.084   4.981  0.90 91.87           N  
ATOM     15  CA  VAL O   3      19.773  12.265   6.088  0.90 93.65           C  
ATOM     16  C   VAL O   3      19.349  10.794   6.006  0.90 94.54           C  
ATOM     17  O   VAL O   3      19.729   9.999   6.864  0.90 92.33           O  
ATOM     18  CB  VAL O   3      19.399  12.875   7.456  0.90 91.95           C  
ATOM     19  CG1 VAL O   3      19.957  14.296   7.592  0.87 87.01           C  
ATOM     20  CG2 VAL O   3      17.883  12.922   7.687  0.87 88.63           C  
ATOM     21  N   ALA O   4      18.567  10.409   4.996  0.89 92.16           N  
ATOM     22  CA  ALA O   4      18.042   9.052   4.859  0.89 92.39           C  
ATOM     23  C   ALA O   4      19.168   8.015   4.716  0.89 92.91           C  
ATOM     24  O   ALA O   4      20.125   8.217   3.968  0.89 88.95           O  
ATOM     25  CB  ALA O   4      17.075   8.989   3.670  0.89 88.27           C  
ATOM     26  N   GLY O   5      19.031   6.889   5.435  0.95 92.45           N  
ATOM     27  CA  GLY O   5      20.014   5.797   5.413  0.95 93.41           C  
ATOM     28  C   GLY O   5      21.358   6.120   6.069  0.95 94.78           C  
ATOM     29  O   GLY O   5      22.288   5.314   5.988  0.95 91.29           O  
ATOM     30  N   GLN O   6      21.476   7.274   6.710  0.99 95.54           N  
ATOM     31  CA  GLN O   6      22.689   7.685   7.411  0.99 96.17           C  
ATOM     32  C   GLN O   6      22.489   7.596   8.921  0.99 97.36           C  
ATOM     33  O   GLN O   6      21.398   7.852   9.426  0.99 96.61           O  
ATOM     34  CB  GLN O   6      23.110   9.097   6.981  0.99 93.63           C  
ATOM     35  CG  GLN O   6      23.285   9.204   5.460  0.97 86.24           C  
ATOM     36  CD  GLN O   6      23.888  10.536   5.009  0.97 80.08           C  
ATOM     37  OE1 GLN O   6      24.591  11.211   5.733  0.97 72.52           O  
ATOM     38  NE2 GLN O   6      23.667  10.926   3.777  0.97 67.89           N  
ATOM     39  N   LYS O   7      23.552   7.238   9.622  1.00 97.99           N  
ATOM     40  CA  LYS O   7      23.601   7.265  11.084  1.00 98.27           C  
ATOM     41  C   LYS O   7      24.762   8.139  11.527  1.00 98.50           C  
ATOM     42  O   LYS O   7      25.827   8.111  10.899  1.00 98.01           O  
ATOM     43  CB  LYS O   7      23.684   5.851  11.669  1.00 97.51           C  
ATOM     44  CG  LYS O   7      22.429   5.034  11.333  0.98 94.50           C  
ATOM     45  CD  LYS O   7      22.322   3.763  12.170  0.98 89.75           C  
ATOM     46  CE  LYS O   7      20.984   3.094  11.836  0.97 82.06           C  
ATOM     47  NZ  LYS O   7      20.545   2.140  12.874  0.97 73.40           N  
ATOM     48  N   TYR O   8      24.552   8.898  12.571  1.00 98.78           N  
ATOM     49  CA  TYR O   8      25.482   9.920  13.037  1.00 98.81           C  
ATOM     50  C   TYR O   8      25.957   9.604  14.451  1.00 98.81           C  
ATOM     51  O   TYR O   8      25.159   9.213  15.297  1.00 98.63           O  
ATOM     52  CB  TYR O   8      24.805  11.300  12.978  1.00 98.77           C  
ATOM     53  CG  TYR O   8      24.335  11.691  11.586  1.00 98.76           C  
ATOM     54  CD1 TYR O   8      25.199  12.371  10.708  1.00 98.52           C  
ATOM     55  CD2 TYR O   8      23.035  11.354  11.158  1.00 98.54           C  
ATOM     56  CE1 TYR O   8      24.773  12.728   9.421  1.00 98.36           C  
ATOM     57  CE2 TYR O   8      22.595  11.701   9.871  1.00 98.35           C  
ATOM     58  CZ  TYR O   8      23.466  12.393   9.009  1.00 98.34           C  
ATOM     59  OH  TYR O   8      23.041  12.747   7.746  1.00 97.73           O  
ATOM     60  N   ASP O   9      27.229   9.800  14.708  1.00 98.89           N  
ATOM     61  CA  ASP O   9      27.773   9.702  16.067  1.00 98.88           C  
ATOM     62  C   ASP O   9      27.336  10.898  16.925  1.00 98.89           C  
ATOM     63  O   ASP O   9      27.091  10.759  18.119  1.00 98.77           O  
ATOM     64  CB  ASP O   9      29.302   9.638  16.012  1.00 98.79           C  
ATOM     65  CG  ASP O   9      29.808   8.413  15.261  1.00 98.56           C  
ATOM     66  OD1 ASP O   9      30.036   7.370  15.918  1.00 97.55           O  
ATOM     67  OD2 ASP O   9      30.009   8.534  14.027  1.00 97.29           O  
ATOM     68  N   TYR O  10      27.199  12.057  16.297  1.00 98.94           N  
ATOM     69  CA  TYR O  10      26.726  13.271  16.964  1.00 98.94           C  
ATOM     70  C   TYR O  10      25.701  14.000  16.098  1.00 98.94           C  
ATOM     71  O   TYR O  10      25.967  14.319  14.933  1.00 98.88           O  
ATOM     72  CB  TYR O  10      27.916  14.190  17.293  1.00 98.89           C  
ATOM     73  CG  TYR O  10      29.008  13.529  18.114  1.00 98.80           C  
ATOM     74  CD1 TYR O  10      28.781  13.213  19.472  1.00 98.45           C  
ATOM     75  CD2 TYR O  10      30.244  13.192  17.519  1.00 98.41           C  
ATOM     76  CE1 TYR O  10      29.772  12.573  20.230  1.00 97.96           C  
ATOM     77  CE2 TYR O  10      31.245  12.551  18.267  1.00 97.89           C  
ATOM     78  CZ  TYR O  10      31.005  12.244  19.623  1.00 97.84           C  
ATOM     79  OH  TYR O  10      31.983  11.616  20.361  1.00 96.16           O  
ATOM     80  N   ILE O  11      24.542  14.303  16.673  1.00 98.95           N  
ATOM     81  CA  ILE O  11      23.535  15.191  16.079  1.00 98.96           C  
ATOM     82  C   ILE O  11      23.463  16.454  16.936  1.00 98.97           C  
ATOM     83  O   ILE O  11      23.039  16.401  18.090  1.00 98.94           O  
ATOM     84  CB  ILE O  11      22.164  14.493  15.944  1.00 98.94           C  
ATOM     85  CG1 ILE O  11      22.267  13.251  15.023  1.00 98.82           C  
ATOM     86  CG2 ILE O  11      21.126  15.490  15.388  1.00 98.83           C  
ATOM     87  CD1 ILE O  11      20.992  12.394  14.979  1.00 98.60           C  
ATOM     88  N   LEU O  12      23.873  17.578  16.374  1.00 98.99           N  
ATOM     89  CA  LEU O  12      23.842  18.877  17.042  1.00 98.99           C  
ATOM     90  C   LEU O  12      22.531  19.593  16.702  1.00 98.99           C  
ATOM     91  O   LEU O  12      22.277  19.920  15.536  1.00 98.93           O  
ATOM     92  CB  LEU O  12      25.077  19.718  16.661  1.00 98.97           C  
ATOM     93  CG  LEU O  12      26.444  19.023  16.834  1.00 98.66           C  
ATOM     94  CD1 LEU O  12      27.574  20.009  16.550  1.00 96.91           C  
ATOM     95  CD2 LEU O  12      26.662  18.474  18.244  1.00 95.90           C  
ATOM     96  N   VAL O  13      21.703  19.843  17.708  1.00 98.99           N  
ATOM     97  CA  VAL O  13      20.437  20.575  17.576  1.00 98.99           C  
ATOM     98  C   VAL O  13      20.706  22.069  17.729  1.00 98.99           C  
ATOM     99  O   VAL O  13      20.957  22.550  18.837  1.00 98.93           O  
ATOM    100  CB  VAL O  13      19.391  20.080  18.589  1.00 98.97           C  
ATOM    101  CG1 VAL O  13      18.081  20.861  18.443  1.00 98.81           C  
ATOM    102  CG2 VAL O  13      19.087  18.591  18.379  1.00 98.83           C  
ATOM    103  N   GLY O  14      20.633  22.789  16.624  1.00 98.98           N  
ATOM    104  CA  GLY O  14      21.080  24.173  16.505  1.00 98.97           C  
ATOM    105  C   GLY O  14      22.498  24.278  15.943  1.00 98.97           C  
ATOM    106  O   GLY O  14      23.360  23.437  16.205  1.00 98.83           O  
ATOM    107  N   GLY O  15      22.735  25.322  15.170  1.00 98.98           N  
ATOM    108  CA  GLY O  15      24.027  25.658  14.555  1.00 98.97           C  
ATOM    109  C   GLY O  15      24.597  26.976  15.078  1.00 98.97           C  
ATOM    110  O   GLY O  15      25.191  27.748  14.318  1.00 98.85           O  
ATOM    111  N   GLY O  16      24.370  27.271  16.351  1.00 98.98           N  
ATOM    112  CA  GLY O  16      24.770  28.522  16.992  1.00 98.97           C  
ATOM    113  C   GLY O  16      26.207  28.535  17.509  1.00 98.99           C  
ATOM    114  O   GLY O  16      27.089  27.849  16.989  1.00 98.95           O  
ATOM    115  N   THR O  17      26.442  29.331  18.541  1.00 98.99           N  
ATOM    116  CA  THR O  17      27.773  29.557  19.120  1.00 98.99           C  
ATOM    117  C   THR O  17      28.419  28.253  19.587  1.00 98.99           C  
ATOM    118  O   THR O  17      29.483  27.878  19.078  1.00 98.96           O  
ATOM    119  CB  THR O  17      27.675  30.566  20.280  1.00 98.97           C  
ATOM    120  OG1 THR O  17      27.049  31.747  19.819  1.00 98.62           O  
ATOM    121  CG2 THR O  17      29.045  30.963  20.834  1.00 98.77           C  
ATOM    122  N   ALA O  18      27.759  27.517  20.476  1.00 98.99           N  
ATOM    123  CA  ALA O  18      28.262  26.247  21.000  1.00 98.99           C  
ATOM    124  C   ALA O  18      28.367  25.166  19.912  1.00 98.99           C  
ATOM    125  O   ALA O  18      29.387  24.483  19.801  1.00 98.97           O  
ATOM    126  CB  ALA O  18      27.343  25.802  22.143  1.00 98.97           C  
ATOM    127  N   ALA O  19      27.354  25.046  19.061  1.00 98.99           N  
ATOM    128  CA  ALA O  19      27.339  24.056  17.984  1.00 98.99           C  
ATOM    129  C   ALA O  19      28.493  24.239  16.993  1.00 98.99           C  
ATOM    130  O   ALA O  19      29.073  23.256  16.541  1.00 98.96           O  
ATOM    131  CB  ALA O  19      25.994  24.138  17.254  1.00 98.96           C  
ATOM    132  N   CYS O  20      28.860  25.467  16.659  1.00 98.99           N  
ATOM    133  CA  CYS O  20      29.991  25.728  15.762  1.00 98.98           C  
ATOM    134  C   CYS O  20      31.326  25.245  16.354  1.00 98.98           C  
ATOM    135  O   CYS O  20      32.149  24.686  15.625  1.00 98.93           O  
ATOM    136  CB  CYS O  20      30.042  27.224  15.431  1.00 98.97           C  
ATOM    137  SG  CYS O  20      28.684  27.690  14.315  1.00 98.91           S  
ATOM    138  N   VAL O  21      31.519  25.428  17.662  1.00 98.98           N  
ATOM    139  CA  VAL O  21      32.701  24.912  18.377  1.00 98.97           C  
ATOM    140  C   VAL O  21      32.694  23.383  18.375  1.00 98.96           C  
ATOM    141  O   VAL O  21      33.654  22.758  17.920  1.00 98.90           O  
ATOM    142  CB  VAL O  21      32.774  25.470  19.815  1.00 98.95           C  
ATOM    143  CG1 VAL O  21      33.966  24.892  20.579  1.00 98.83           C  
ATOM    144  CG2 VAL O  21      32.892  26.997  19.814  1.00 98.86           C  
ATOM    145  N   LEU O  22      31.584  22.763  18.797  1.00 98.97           N  
ATOM    146  CA  LEU O  22      31.448  21.307  18.848  1.00 98.97           C  
ATOM    147  C   LEU O  22      31.614  20.659  17.470  1.00 98.97           C  
ATOM    148  O   LEU O  22      32.348  19.685  17.344  1.00 98.89           O  
ATOM    149  CB  LEU O  22      30.076  20.931  19.427  1.00 98.90           C  
ATOM    150  CG  LEU O  22      29.887  21.214  20.925  1.00 97.95           C  
ATOM    151  CD1 LEU O  22      28.453  20.854  21.298  1.00 96.96           C  
ATOM    152  CD2 LEU O  22      30.827  20.377  21.796  1.00 96.73           C  
ATOM    153  N   ALA O  23      30.989  21.202  16.432  1.00 98.97           N  
ATOM    154  CA  ALA O  23      31.107  20.670  15.075  1.00 98.96           C  
ATOM    155  C   ALA O  23      32.564  20.636  14.594  1.00 98.95           C  
ATOM    156  O   ALA O  23      32.982  19.666  13.964  1.00 98.86           O  
ATOM    157  CB  ALA O  23      30.236  21.517  14.138  1.00 98.92           C  
ATOM    158  N   ASN O  24      33.345  21.658  14.925  1.00 98.94           N  
ATOM    159  CA  ASN O  24      34.777  21.669  14.624  1.00 98.91           C  
ATOM    160  C   ASN O  24      35.519  20.568  15.391  1.00 98.88           C  
ATOM    161  O   ASN O  24      36.263  19.786  14.790  1.00 98.68           O  
ATOM    162  CB  ASN O  24      35.348  23.064  14.932  1.00 98.84           C  
ATOM    163  CG  ASN O  24      36.834  23.180  14.606  1.00 98.69           C  
ATOM    164  OD1 ASN O  24      37.693  22.573  15.234  1.00 93.84           O  
ATOM    165  ND2 ASN O  24      37.184  23.961  13.616  1.00 93.75           N  
ATOM    166  N   ARG O  25      35.329  20.507  16.701  1.00 98.89           N  
ATOM    167  CA  ARG O  25      36.109  19.617  17.571  1.00 98.82           C  
ATOM    168  C   ARG O  25      35.732  18.147  17.389  1.00 98.80           C  
ATOM    169  O   ARG O  25      36.624  17.313  17.263  1.00 98.50           O  
ATOM    170  CB  ARG O  25      35.982  20.070  19.038  1.00 98.61           C  
ATOM    171  CG  ARG O  25      36.529  21.481  19.337  1.00 97.83           C  
ATOM    172  CD  ARG O  25      37.935  21.714  18.789  1.00 96.80           C  
ATOM    173  NE  ARG O  25      38.485  22.996  19.243  1.00 96.06           N  
ATOM    174  CZ  ARG O  25      39.439  23.706  18.666  1.00 96.39           C  
ATOM    175  NH1 ARG O  25      39.992  23.355  17.537  1.00 92.48           N  
ATOM    176  NH2 ARG O  25      39.856  24.801  19.228  1.00 92.71           N  
ATOM    177  N   LEU O  26      34.445  17.832  17.300  1.00 98.89           N  
ATOM    178  CA  LEU O  26      33.942  16.457  17.194  1.00 98.90           C  
ATOM    179  C   LEU O  26      34.168  15.851  15.803  1.00 98.86           C  
ATOM    180  O   LEU O  26      34.405  14.654  15.684  1.00 98.63           O  
ATOM    181  CB  LEU O  26      32.448  16.423  17.566  1.00 98.87           C  
ATOM    182  CG  LEU O  26      32.116  16.881  19.002  1.00 98.71           C  
ATOM    183  CD1 LEU O  26      30.601  16.863  19.201  1.00 98.53           C  
ATOM    184  CD2 LEU O  26      32.761  15.980  20.058  1.00 98.47           C  
ATOM    185  N   SER O  27      34.139  16.649  14.740  1.00 98.88           N  
ATOM    186  CA  SER O  27      34.428  16.176  13.378  1.00 98.85           C  
ATOM    187  C   SER O  27      35.923  16.120  13.041  1.00 98.82           C  
ATOM    188  O   SER O  27      36.286  15.762  11.917  1.00 98.58           O  
ATOM    189  CB  SER O  27      33.658  16.989  12.328  1.00 98.76           C  
ATOM    190  OG  SER O  27      34.153  18.310  12.239  1.00 98.51           O  
ATOM    191  N   ALA O  28      36.802  16.480  13.972  1.00 98.80           N  
ATOM    192  CA  ALA O  28      38.245  16.349  13.775  1.00 98.70           C  
ATOM    193  C   ALA O  28      38.675  14.878  13.649  1.00 98.66           C  
ATOM    194  O   ALA O  28      39.569  14.576  12.859  1.00 98.13           O  
ATOM    195  CB  ALA O  28      38.981  17.061  14.916  1.00 98.40           C  
ATOM    196  N   ASP O  29      37.995  13.973  14.358  1.00 98.54           N  
ATOM    197  CA  ASP O  29      38.081  12.537  14.113  1.00 98.46           C  
ATOM    198  C   ASP O  29      37.241  12.175  12.878  1.00 98.55           C  
ATOM    199  O   ASP O  29      36.007  12.213  12.899  1.00 98.29           O  
ATOM    200  CB  ASP O  29      37.648  11.767  15.370  1.00 98.14           C  
ATOM    201  CG  ASP O  29      37.772  10.244  15.216  1.00 97.59           C  
ATOM    202  OD1 ASP O  29      38.050   9.766  14.089  1.00 96.46           O  
ATOM    203  OD2 ASP O  29      37.561   9.541  16.223  1.00 95.63           O  
ATOM    204  N   GLY O  30      37.910  11.820  11.790  1.00 98.36           N  
ATOM    205  CA  GLY O  30      37.269  11.475  10.519  1.00 98.32           C  
ATOM    206  C   GLY O  30      36.388  10.225  10.566  1.00 98.38           C  
ATOM    207  O   GLY O  30      35.586  10.025   9.648  1.00 97.53           O  
ATOM    208  N   SER O  31      36.500   9.393  11.603  1.00 98.44           N  
ATOM    209  CA  SER O  31      35.650   8.217  11.822  1.00 98.16           C  
ATOM    210  C   SER O  31      34.291   8.568  12.437  1.00 98.16           C  
ATOM    211  O   SER O  31      33.371   7.754  12.390  1.00 97.35           O  
ATOM    212  CB  SER O  31      36.377   7.176  12.675  1.00 97.61           C  
ATOM    213  OG  SER O  31      36.420   7.545  14.042  1.00 95.95           O  
ATOM    214  N   LYS O  32      34.145   9.776  12.973  1.00 98.56           N  
ATOM    215  CA  LYS O  32      32.918  10.249  13.627  1.00 98.57           C  
ATOM    216  C   LYS O  32      32.083  11.098  12.680  1.00 98.65           C  
ATOM    217  O   LYS O  32      32.555  12.105  12.153  1.00 98.36           O  
ATOM    218  CB  LYS O  32      33.268  11.021  14.911  1.00 98.29           C  
ATOM    219  CG  LYS O  32      34.002  10.180  15.973  1.00 97.35           C  
ATOM    220  CD  LYS O  32      33.171   8.977  16.414  0.99 95.46           C  
ATOM    221  CE  LYS O  32      33.847   8.212  17.545  0.99 90.68           C  
ATOM    222  NZ  LYS O  32      33.003   7.062  17.938  0.99 84.89           N  
ATOM    223  N   ARG O  33      30.820  10.706  12.493  1.00 98.75           N  
ATOM    224  CA  ARG O  33      29.881  11.449  11.651  1.00 98.73           C  
ATOM    225  C   ARG O  33      29.114  12.466  12.482  1.00 98.84           C  
ATOM    226  O   ARG O  33      28.428  12.099  13.430  1.00 98.77           O  
ATOM    227  CB  ARG O  33      28.934  10.501  10.918  1.00 98.19           C  
ATOM    228  CG  ARG O  33      29.703   9.538  10.005  0.99 88.70           C  
ATOM    229  CD  ARG O  33      28.751   8.717   9.129  0.99 85.50           C  
ATOM    230  NE  ARG O  33      28.132   9.580   8.114  0.98 76.62           N  
ATOM    231  CZ  ARG O  33      27.364   9.197   7.120  0.98 69.83           C  
ATOM    232  NH1 ARG O  33      27.043   7.948   6.926  0.98 63.05           N  
ATOM    233  NH2 ARG O  33      26.907  10.088   6.290  0.98 61.65           N  
ATOM    234  N   VAL O  34      29.195  13.721  12.089  1.00 98.84           N  
ATOM    235  CA  VAL O  34      28.564  14.852  12.779  1.00 98.90           C  
ATOM    236  C   VAL O  34      27.523  15.492  11.868  1.00 98.90           C  
ATOM    237  O   VAL O  34      27.831  15.872  10.739  1.00 98.83           O  
ATOM    238  CB  VAL O  34      29.619  15.882  13.243  1.00 98.89           C  
ATOM    239  CG1 VAL O  34      28.970  17.007  14.058  1.00 98.72           C  
ATOM    240  CG2 VAL O  34      30.712  15.227  14.103  1.00 98.77           C  
ATOM    241  N   LEU O  35      26.298  15.628  12.365  1.00 98.89           N  
ATOM    242  CA  LEU O  35      25.217  16.380  11.726  1.00 98.91           C  
ATOM    243  C   LEU O  35      24.925  17.646  12.531  1.00 98.93           C  
ATOM    244  O   LEU O  35      24.722  17.570  13.737  1.00 98.89           O  
ATOM    245  CB  LEU O  35      23.973  15.480  11.622  1.00 98.87           C  
ATOM    246  CG  LEU O  35      22.722  16.164  11.031  1.00 98.76           C  
ATOM    247  CD1 LEU O  35      22.917  16.573   9.569  1.00 98.66           C  
ATOM    248  CD2 LEU O  35      21.531  15.215  11.106  1.00 98.60           C  
ATOM    249  N   VAL O  36      24.832  18.779  11.855  1.00 98.95           N  
ATOM    250  CA  VAL O  36      24.358  20.051  12.427  1.00 98.95           C  
ATOM    251  C   VAL O  36      23.024  20.412  11.782  1.00 98.91           C  
ATOM    252  O   VAL O  36      22.937  20.495  10.556  1.00 98.80           O  
ATOM    253  CB  VAL O  36      25.384  21.186  12.231  1.00 98.95           C  
ATOM    254  CG1 VAL O  36      24.920  22.476  12.917  1.00 98.86           C  
ATOM    255  CG2 VAL O  36      26.770  20.817  12.769  1.00 98.89           C  
ATOM    256  N   LEU O  37      22.004  20.659  12.596  1.00 98.94           N  
ATOM    257  CA  LEU O  37      20.671  21.091  12.165  1.00 98.92           C  
ATOM    258  C   LEU O  37      20.401  22.511  12.679  1.00 98.92           C  
ATOM    259  O   LEU O  37      20.204  22.713  13.878  1.00 98.83           O  
ATOM    260  CB  LEU O  37      19.609  20.097  12.678  1.00 98.85           C  
ATOM    261  CG  LEU O  37      19.756  18.655  12.147  1.00 98.67           C  
ATOM    262  CD1 LEU O  37      18.731  17.746  12.815  1.00 98.48           C  
ATOM    263  CD2 LEU O  37      19.550  18.573  10.634  1.00 98.32           C  
ATOM    264  N   GLU O  38      20.374  23.482  11.770  1.00 98.86           N  
ATOM    265  CA  GLU O  38      20.096  24.885  12.081  1.00 98.87           C  
ATOM    266  C   GLU O  38      18.763  25.320  11.451  1.00 98.76           C  
ATOM    267  O   GLU O  38      18.563  25.183  10.243  1.00 98.60           O  
ATOM    268  CB  GLU O  38      21.271  25.767  11.609  1.00 98.91           C  
ATOM    269  CG  GLU O  38      21.018  27.288  11.652  1.00 98.91           C  
ATOM    270  CD  GLU O  38      20.520  27.821  13.003  1.00 98.93           C  
ATOM    271  OE1 GLU O  38      19.511  28.563  12.993  1.00 98.51           O  
ATOM    272  OE2 GLU O  38      21.113  27.505  14.051  1.00 98.72           O  
ATOM    273  N   ALA O  39      17.864  25.879  12.269  1.00 98.77           N  
ATOM    274  CA  ALA O  39      16.554  26.351  11.809  1.00 98.68           C  
ATOM    275  C   ALA O  39      16.652  27.577  10.886  1.00 98.57           C  
ATOM    276  O   ALA O  39      15.829  27.759   9.984  1.00 98.18           O  
ATOM    277  CB  ALA O  39      15.694  26.664  13.046  1.00 98.57           C  
ATOM    278  N   GLY O  40      17.634  28.431  11.133  1.00 98.68           N  
ATOM    279  CA  GLY O  40      17.884  29.631  10.349  1.00 98.63           C  
ATOM    280  C   GLY O  40      18.675  29.369   9.058  1.00 98.65           C  
ATOM    281  O   GLY O  40      19.006  28.233   8.729  1.00 98.50           O  
ATOM    282  N   PRO O  41      18.990  30.443   8.323  1.00 98.75           N  
ATOM    283  CA  PRO O  41      19.743  30.344   7.074  1.00 98.75           C  
ATOM    284  C   PRO O  41      21.264  30.261   7.286  1.00 98.83           C  
ATOM    285  O   PRO O  41      21.790  30.402   8.395  1.00 98.74           O  
ATOM    286  CB  PRO O  41      19.347  31.601   6.295  1.00 98.49           C  
ATOM    287  CG  PRO O  41      19.150  32.638   7.402  1.00 97.81           C  
ATOM    288  CD  PRO O  41      18.534  31.811   8.534  1.00 98.61           C  
ATOM    289  N   ASP O  42      21.978  30.115   6.170  1.00 98.78           N  
ATOM    290  CA  ASP O  42      23.433  30.276   6.115  1.00 98.74           C  
ATOM    291  C   ASP O  42      23.883  31.681   6.544  1.00 98.84           C  
ATOM    292  O   ASP O  42      23.186  32.687   6.372  1.00 98.61           O  
ATOM    293  CB  ASP O  42      23.946  30.001   4.690  1.00 98.07           C  
ATOM    294  CG  ASP O  42      23.927  28.525   4.287  1.00 87.34           C  
ATOM    295  OD1 ASP O  42      23.948  27.661   5.185  1.00 82.44           O  
ATOM    296  OD2 ASP O  42      23.939  28.271   3.062  1.00 82.71           O  
ATOM    297  N   ASN O  43      25.111  31.769   7.032  1.00 98.64           N  
ATOM    298  CA  ASN O  43      25.763  33.025   7.416  1.00 98.61           C  
ATOM    299  C   ASN O  43      26.415  33.704   6.193  1.00 98.24           C  
ATOM    300  O   ASN O  43      27.639  33.668   5.994  1.00 96.00           O  
ATOM    301  CB  ASN O  43      26.737  32.726   8.568  1.00 98.46           C  
ATOM    302  CG  ASN O  43      27.326  33.961   9.231  1.00 98.35           C  
ATOM    303  OD1 ASN O  43      27.619  34.982   8.612  1.00 93.24           O  
ATOM    304  ND2 ASN O  43      27.578  33.872  10.513  1.00 93.45           N  
ATOM    305  N   THR O  44      25.590  34.325   5.362  1.00 98.45           N  
ATOM    306  CA  THR O  44      26.036  35.013   4.134  1.00 98.08           C  
ATOM    307  C   THR O  44      25.772  36.520   4.156  1.00 97.84           C  
ATOM    308  O   THR O  44      26.337  37.258   3.340  1.00 95.73           O  
ATOM    309  CB  THR O  44      25.390  34.395   2.889  1.00 97.20           C  
ATOM    310  OG1 THR O  44      23.988  34.473   3.001  1.00 92.80           O  
ATOM    311  CG2 THR O  44      25.767  32.925   2.702  1.00 92.28           C  
ATOM    312  N   SER O  45      24.970  37.007   5.099  1.00 98.13           N  
ATOM    313  CA  SER O  45      24.576  38.415   5.180  1.00 97.98           C  
ATOM    314  C   SER O  45      25.781  39.346   5.372  1.00 98.01           C  
ATOM    315  O   SER O  45      26.650  39.133   6.216  1.00 97.21           O  
ATOM    316  CB  SER O  45      23.558  38.635   6.306  1.00 97.34           C  
ATOM    317  OG  SER O  45      23.224  40.012   6.359  1.00 93.33           O  
ATOM    318  N   ARG O  46      25.809  40.435   4.604  1.00 97.22           N  
ATOM    319  CA  ARG O  46      26.809  41.494   4.765  1.00 96.86           C  
ATOM    320  C   ARG O  46      26.638  42.227   6.095  1.00 97.67           C  
ATOM    321  O   ARG O  46      27.631  42.619   6.699  1.00 97.11           O  
ATOM    322  CB  ARG O  46      26.708  42.463   3.579  1.00 94.46           C  
ATOM    323  CG  ARG O  46      27.867  43.471   3.571  0.96 82.35           C  
ATOM    324  CD  ARG O  46      27.734  44.457   2.412  0.95 79.02           C  
ATOM    325  NE  ARG O  46      26.599  45.365   2.630  0.95 70.38           N  
ATOM    326  CZ  ARG O  46      26.064  46.184   1.736  0.94 62.97           C  
ATOM    327  NH1 ARG O  46      26.516  46.246   0.513  0.93 57.73           N  
ATOM    328  NH2 ARG O  46      25.069  46.962   2.069  0.94 57.37           N  
ATOM    329  N   ASP O  47      25.397  42.374   6.550  1.00 97.68           N  
ATOM    330  CA  ASP O  47      25.088  43.073   7.801  1.00 97.79           C  
ATOM    331  C   ASP O  47      25.603  42.306   9.028  1.00 98.10           C  
ATOM    332  O   ASP O  47      25.957  42.919  10.029  1.00 97.68           O  
ATOM    333  CB  ASP O  47      23.576  43.347   7.888  1.00 97.08           C  
ATOM    334  CG  ASP O  47      23.057  44.326   6.823  1.00 95.75           C  
ATOM    335  OD1 ASP O  47      23.878  44.997   6.148  1.00 93.54           O  
ATOM    336  OD2 ASP O  47      21.824  44.414   6.658  1.00 92.53           O  
ATOM    337  N   VAL O  48      25.746  40.984   8.935  1.00 98.65           N  
ATOM    338  CA  VAL O  48      26.430  40.190   9.972  1.00 98.76           C  
ATOM    339  C   VAL O  48      27.912  40.563  10.060  1.00 98.71           C  
ATOM    340  O   VAL O  48      28.459  40.711  11.151  1.00 98.30           O  
ATOM    341  CB  VAL O  48      26.255  38.683   9.699  1.00 98.72           C  
ATOM    342  CG1 VAL O  48      27.131  37.809  10.605  1.00 98.26           C  
ATOM    343  CG2 VAL O  48      24.793  38.275   9.910  1.00 98.36           C  
ATOM    344  N   LYS O  49      28.579  40.747   8.927  1.00 98.71           N  
ATOM    345  CA  LYS O  49      30.034  40.966   8.870  1.00 98.63           C  
ATOM    346  C   LYS O  49      30.447  42.345   9.388  1.00 98.75           C  
ATOM    347  O   LYS O  49      31.520  42.462   9.973  1.00 98.55           O  
ATOM    348  CB  LYS O  49      30.541  40.774   7.437  1.00 98.05           C  
ATOM    349  CG  LYS O  49      30.338  39.336   6.944  0.98 90.67           C  
ATOM    350  CD  LYS O  49      30.635  39.210   5.444  0.98 85.45           C  
ATOM    351  CE  LYS O  49      30.224  37.813   4.971  0.97 76.89           C  
ATOM    352  NZ  LYS O  49      30.120  37.722   3.497  0.97 66.43           N  
ATOM    353  N   ILE O  50      29.632  43.367   9.167  1.00 98.54           N  
ATOM    354  CA  ILE O  50      29.916  44.755   9.544  1.00 98.55           C  
ATOM    355  C   ILE O  50      29.408  44.992  10.971  1.00 98.53           C  
ATOM    356  O   ILE O  50      28.192  45.023  11.157  1.00 98.20           O  
ATOM    357  CB  ILE O  50      29.261  45.731   8.538  1.00 98.34           C  
ATOM    358  CG1 ILE O  50      29.795  45.490   7.109  1.00 97.44           C  
ATOM    359  CG2 ILE O  50      29.510  47.184   8.980  1.00 97.70           C  
ATOM    360  CD1 ILE O  50      29.024  46.243   6.022  1.00 93.41           C  
ATOM    361  N   PRO O  51      30.272  45.209  11.976  1.00 98.66           N  
ATOM    362  CA  PRO O  51      29.836  45.322  13.372  1.00 98.63           C  
ATOM    363  C   PRO O  51      28.738  46.367  13.609  1.00 98.45           C  
ATOM    364  O   PRO O  51      27.721  46.049  14.225  1.00 98.14           O  
ATOM    365  CB  PRO O  51      31.114  45.619  14.166  1.00 98.63           C  
ATOM    366  CG  PRO O  51      32.190  44.897  13.359  1.00 98.33           C  
ATOM    367  CD  PRO O  51      31.722  45.122  11.916  1.00 98.74           C  
ATOM    368  N   ALA O  52      28.876  47.567  13.050  1.00 98.21           N  
ATOM    369  CA  ALA O  52      27.866  48.629  13.190  1.00 97.88           C  
ATOM    370  C   ALA O  52      26.506  48.293  12.551  1.00 97.36           C  
ATOM    371  O   ALA O  52      25.499  48.905  12.895  1.00 96.64           O  
ATOM    372  CB  ALA O  52      28.441  49.925  12.607  1.00 97.69           C  
ATOM    373  N   ALA O  53      26.454  47.315  11.646  1.00 97.59           N  
ATOM    374  CA  ALA O  53      25.199  46.859  11.049  1.00 97.33           C  
ATOM    375  C   ALA O  53      24.371  45.958  11.983  1.00 97.14           C  
ATOM    376  O   ALA O  53      23.279  45.547  11.596  1.00 96.65           O  
ATOM    377  CB  ALA O  53      25.480  46.201   9.689  1.00 97.05           C  
ATOM    378  N   ILE O  54      24.840  45.717  13.219  1.00 97.39           N  
ATOM    379  CA  ILE O  54      24.028  45.111  14.285  1.00 97.34           C  
ATOM    380  C   ILE O  54      22.650  45.783  14.410  1.00 96.72           C  
ATOM    381  O   ILE O  54      21.654  45.109  14.663  1.00 96.08           O  
ATOM    382  CB  ILE O  54      24.787  45.146  15.630  1.00 97.48           C  
ATOM    383  CG1 ILE O  54      24.023  44.307  16.682  1.00 97.03           C  
ATOM    384  CG2 ILE O  54      25.055  46.573  16.123  1.00 96.70           C  
ATOM    385  CD1 ILE O  54      24.752  44.181  18.027  1.00 96.23           C  
ATOM    386  N   THR O  55      22.575  47.089  14.161  1.00 96.21           N  
ATOM    387  CA  THR O  55      21.330  47.874  14.175  1.00 95.30           C  
ATOM    388  C   THR O  55      20.268  47.344  13.207  1.00 94.79           C  
ATOM    389  O   THR O  55      19.079  47.561  13.426  1.00 93.42           O  
ATOM    390  CB  THR O  55      21.624  49.338  13.810  1.00 93.92           C  
ATOM    391  OG1 THR O  55      22.234  49.399  12.532  1.00 90.44           O  
ATOM    392  CG2 THR O  55      22.584  50.004  14.802  1.00 89.89           C  
ATOM    393  N   ARG O  56      20.677  46.623  12.173  1.00 94.66           N  
ATOM    394  CA  ARG O  56      19.788  46.024  11.162  1.00 95.04           C  
ATOM    395  C   ARG O  56      19.427  44.567  11.453  1.00 96.17           C  
ATOM    396  O   ARG O  56      18.606  44.003  10.741  1.00 95.99           O  
ATOM    397  CB  ARG O  56      20.446  46.114   9.780  1.00 94.22           C  
ATOM    398  CG  ARG O  56      20.764  47.551   9.358  1.00 92.40           C  
ATOM    399  CD  ARG O  56      21.384  47.529   7.971  0.99 90.69           C  
ATOM    400  NE  ARG O  56      21.677  48.888   7.512  0.99 87.49           N  
ATOM    401  CZ  ARG O  56      22.214  49.215   6.354  0.99 84.70           C  
ATOM    402  NH1 ARG O  56      22.546  48.313   5.474  0.99 80.24           N  
ATOM    403  NH2 ARG O  56      22.417  50.467   6.071  0.99 80.05           N  
ATOM    404  N   LEU O  57      20.067  43.961  12.438  1.00 95.91           N  
ATOM    405  CA  LEU O  57      19.842  42.550  12.778  1.00 96.84           C  
ATOM    406  C   LEU O  57      18.705  42.380  13.781  1.00 96.88           C  
ATOM    407  O   LEU O  57      17.963  41.401  13.688  1.00 96.66           O  
ATOM    408  CB  LEU O  57      21.143  41.916  13.298  1.00 97.39           C  
ATOM    409  CG  LEU O  57      22.323  41.965  12.307  1.00 97.41           C  
ATOM    410  CD1 LEU O  57      23.565  41.360  12.954  1.00 97.12           C  
ATOM    411  CD2 LEU O  57      22.037  41.198  11.013  1.00 97.04           C  
ATOM    412  N   PHE O  58      18.527  43.331  14.687  1.00 96.12           N  
ATOM    413  CA  PHE O  58      17.395  43.326  15.614  1.00 95.98           C  
ATOM    414  C   PHE O  58      16.067  43.267  14.849  1.00 95.53           C  
ATOM    415  O   PHE O  58      15.857  44.013  13.891  1.00 94.35           O  
ATOM    416  CB  PHE O  58      17.428  44.581  16.498  1.00 95.67           C  
ATOM    417  CG  PHE O  58      18.611  44.649  17.440  1.00 95.59           C  
ATOM    418  CD1 PHE O  58      18.742  43.709  18.480  1.00 94.13           C  
ATOM    419  CD2 PHE O  58      19.583  45.655  17.287  1.00 94.11           C  
ATOM    420  CE1 PHE O  58      19.833  43.771  19.362  1.00 93.06           C  
ATOM    421  CE2 PHE O  58      20.676  45.723  18.164  1.00 92.89           C  
ATOM    422  CZ  PHE O  58      20.801  44.781  19.204  1.00 92.85           C  
ATOM    423  N   ARG O  59      15.181  42.389  15.292  1.00 95.37           N  
ATOM    424  CA  ARG O  59      13.848  42.203  14.701  1.00 94.86           C  
ATOM    425  C   ARG O  59      13.845  41.803  13.215  1.00 95.16           C  
ATOM    426  O   ARG O  59      12.804  41.854  12.568  1.00 93.01           O  
ATOM    427  CB  ARG O  59      12.980  43.460  14.946  1.00 93.35           C  
ATOM    428  CG  ARG O  59      12.947  43.954  16.410  0.99 89.17           C  
ATOM    429  CD  ARG O  59      12.220  42.993  17.343  0.98 83.99           C  
ATOM    430  NE  ARG O  59      10.830  42.807  16.917  0.98 77.30           N  
ATOM    431  CZ  ARG O  59       9.817  43.631  17.140  0.98 70.84           C  
ATOM    432  NH1 ARG O  59       9.946  44.703  17.881  0.98 65.48           N  
ATOM    433  NH2 ARG O  59       8.649  43.390  16.606  0.98 63.40           N  
ATOM    434  N   SER O  60      14.991  41.422  12.665  1.00 95.64           N  
ATOM    435  CA  SER O  60      15.139  40.982  11.273  1.00 96.35           C  
ATOM    436  C   SER O  60      14.813  39.486  11.103  1.00 96.97           C  
ATOM    437  O   SER O  60      14.667  38.776  12.098  1.00 96.99           O  
ATOM    438  CB  SER O  60      16.559  41.298  10.794  1.00 96.39           C  
ATOM    439  OG  SER O  60      17.490  40.343  11.261  1.00 96.39           O  
ATOM    440  N   PRO O  61      14.792  38.954   9.877  1.00 97.88           N  
ATOM    441  CA  PRO O  61      14.685  37.505   9.647  1.00 97.90           C  
ATOM    442  C   PRO O  61      15.833  36.665  10.231  1.00 98.18           C  
ATOM    443  O   PRO O  61      15.718  35.438  10.295  1.00 97.52           O  
ATOM    444  CB  PRO O  61      14.620  37.344   8.124  1.00 97.09           C  
ATOM    445  CG  PRO O  61      14.071  38.690   7.639  1.00 94.49           C  
ATOM    446  CD  PRO O  61      14.712  39.671   8.618  1.00 97.00           C  
ATOM    447  N   LEU O  62      16.934  37.299  10.650  1.00 98.38           N  
ATOM    448  CA  LEU O  62      18.062  36.648  11.335  1.00 98.65           C  
ATOM    449  C   LEU O  62      17.939  36.691  12.867  1.00 98.71           C  
ATOM    450  O   LEU O  62      18.885  36.344  13.572  1.00 98.55           O  
ATOM    451  CB  LEU O  62      19.392  37.269  10.861  1.00 98.60           C  
ATOM    452  CG  LEU O  62      19.633  37.231   9.340  1.00 98.32           C  
ATOM    453  CD1 LEU O  62      21.006  37.833   9.030  1.00 97.88           C  
ATOM    454  CD2 LEU O  62      19.603  35.807   8.777  1.00 97.76           C  
ATOM    455  N   ASP O  63      16.802  37.105  13.366  1.00 98.68           N  
ATOM    456  CA  ASP O  63      16.441  37.112  14.779  1.00 98.55           C  
ATOM    457  C   ASP O  63      15.152  36.301  14.980  1.00 98.55           C  
ATOM    458  O   ASP O  63      14.276  36.284  14.112  1.00 98.21           O  
ATOM    459  CB  ASP O  63      16.298  38.570  15.249  1.00 98.17           C  
ATOM    460  CG  ASP O  63      15.967  38.638  16.734  1.00 97.37           C  
ATOM    461  OD1 ASP O  63      14.775  38.779  17.064  1.00 95.06           O  
ATOM    462  OD2 ASP O  63      16.897  38.516  17.560  1.00 94.53           O  
ATOM    463  N   TRP O  64      15.031  35.631  16.127  1.00 98.40           N  
ATOM    464  CA  TRP O  64      13.828  34.862  16.465  1.00 98.39           C  
ATOM    465  C   TRP O  64      12.610  35.737  16.784  1.00 98.17           C  
ATOM    466  O   TRP O  64      11.496  35.219  16.837  1.00 97.54           O  
ATOM    467  CB  TRP O  64      14.144  33.918  17.622  1.00 98.46           C  
ATOM    468  CG  TRP O  64      14.874  32.684  17.194  1.00 98.52           C  
ATOM    469  CD1 TRP O  64      16.213  32.519  17.146  1.00 98.27           C  
ATOM    470  CD2 TRP O  64      14.279  31.438  16.719  1.00 98.56           C  
ATOM    471  NE1 TRP O  64      16.500  31.236  16.683  1.00 98.19           N  
ATOM    472  CE2 TRP O  64      15.340  30.543  16.417  1.00 98.42           C  
ATOM    473  CE3 TRP O  64      12.956  30.977  16.528  1.00 98.41           C  
ATOM    474  CZ2 TRP O  64      15.107  29.225  15.951  1.00 98.18           C  
ATOM    475  CZ3 TRP O  64      12.724  29.667  16.063  1.00 98.09           C  
ATOM    476  CH2 TRP O  64      13.789  28.802  15.778  1.00 98.07           C  
ATOM    477  N   ASN O  65      12.799  37.019  16.973  1.00 97.90           N  
ATOM    478  CA  ASN O  65      11.737  37.990  17.254  1.00 97.48           C  
ATOM    479  C   ASN O  65      10.890  37.608  18.488  1.00 97.75           C  
ATOM    480  O   ASN O  65       9.659  37.685  18.469  1.00 96.90           O  
ATOM    481  CB  ASN O  65      10.935  38.215  15.959  1.00 96.11           C  
ATOM    482  CG  ASN O  65      10.066  39.455  16.001  1.00 87.24           C  
ATOM    483  OD1 ASN O  65      10.374  40.451  16.630  1.00 76.90           O  
ATOM    484  ND2 ASN O  65       8.976  39.448  15.280  1.00 75.88           N  
ATOM    485  N   LEU O  66      11.566  37.175  19.544  1.00 98.08           N  
ATOM    486  CA  LEU O  66      10.930  36.713  20.775  1.00 98.16           C  
ATOM    487  C   LEU O  66      10.509  37.889  21.656  1.00 98.07           C  
ATOM    488  O   LEU O  66      11.249  38.868  21.816  1.00 97.65           O  
ATOM    489  CB  LEU O  66      11.880  35.781  21.548  1.00 98.07           C  
ATOM    490  CG  LEU O  66      12.260  34.486  20.809  1.00 97.10           C  
ATOM    491  CD1 LEU O  66      13.327  33.745  21.618  1.00 95.67           C  
ATOM    492  CD2 LEU O  66      11.064  33.555  20.618  1.00 95.35           C  
ATOM    493  N   PHE O  67       9.349  37.730  22.278  1.00 98.13           N  
ATOM    494  CA  PHE O  67       8.857  38.609  23.325  1.00 98.13           C  
ATOM    495  C   PHE O  67       8.490  37.785  24.549  1.00 98.34           C  
ATOM    496  O   PHE O  67       8.026  36.648  24.423  1.00 98.07           O  
ATOM    497  CB  PHE O  67       7.658  39.416  22.837  1.00 97.60           C  
ATOM    498  CG  PHE O  67       8.035  40.485  21.837  1.00 96.93           C  
ATOM    499  CD1 PHE O  67       8.277  41.798  22.280  1.00 95.42           C  
ATOM    500  CD2 PHE O  67       8.182  40.161  20.477  1.00 95.32           C  
ATOM    501  CE1 PHE O  67       8.644  42.790  21.373  1.00 94.13           C  
ATOM    502  CE2 PHE O  67       8.555  41.143  19.563  1.00 94.19           C  
ATOM    503  CZ  PHE O  67       8.781  42.462  20.013  1.00 94.10           C  
ATOM    504  N   SER O  68       8.677  38.375  25.715  1.00 98.17           N  
ATOM    505  CA  SER O  68       8.201  37.787  26.963  1.00 98.31           C  
ATOM    506  C   SER O  68       6.673  37.813  27.057  1.00 98.28           C  
ATOM    507  O   SER O  68       5.992  38.559  26.339  1.00 98.03           O  
ATOM    508  CB  SER O  68       8.833  38.493  28.164  1.00 98.22           C  
ATOM    509  OG  SER O  68       8.264  39.759  28.410  1.00 97.85           O  
ATOM    510  N   GLU O  69       6.156  37.049  28.011  1.00 97.97           N  
ATOM    511  CA  GLU O  69       4.839  37.338  28.576  1.00 97.89           C  
ATOM    512  C   GLU O  69       4.816  38.758  29.147  1.00 97.89           C  
ATOM    513  O   GLU O  69       5.858  39.380  29.376  1.00 96.97           O  
ATOM    514  CB  GLU O  69       4.478  36.317  29.679  1.00 97.36           C  
ATOM    515  CG  GLU O  69       4.428  34.865  29.192  1.00 95.06           C  
ATOM    516  CD  GLU O  69       3.538  34.717  27.954  1.00 93.86           C  
ATOM    517  OE1 GLU O  69       4.099  34.677  26.841  1.00 87.81           O  
ATOM    518  OE2 GLU O  69       2.306  34.645  28.065  1.00 88.43           O  
ATOM    519  N   LEU O  70       3.599  39.255  29.392  1.00 96.82           N  
ATOM    520  CA  LEU O  70       3.398  40.528  30.068  1.00 96.57           C  
ATOM    521  C   LEU O  70       4.080  40.492  31.444  1.00 96.44           C  
ATOM    522  O   LEU O  70       3.866  39.565  32.228  1.00 94.35           O  
ATOM    523  CB  LEU O  70       1.883  40.792  30.169  1.00 95.12           C  
ATOM    524  CG  LEU O  70       1.540  42.284  30.345  0.99 88.37           C  
ATOM    525  CD1 LEU O  70       1.686  43.028  29.017  0.99 82.49           C  
ATOM    526  CD2 LEU O  70       0.092  42.421  30.812  0.99 82.43           C  
ATOM    527  N   GLN O  71       4.916  41.479  31.712  0.99 96.38           N  
ATOM    528  CA  GLN O  71       5.654  41.606  32.965  0.99 95.91           C  
ATOM    529  C   GLN O  71       5.013  42.726  33.789  0.99 96.23           C  
ATOM    530  O   GLN O  71       5.337  43.901  33.604  0.99 95.76           O  
ATOM    531  CB  GLN O  71       7.148  41.872  32.684  0.99 95.42           C  
ATOM    532  CG  GLN O  71       7.854  40.791  31.849  0.99 94.89           C  
ATOM    533  CD  GLN O  71       7.936  39.434  32.551  0.99 95.78           C  
ATOM    534  OE1 GLN O  71       8.707  39.228  33.476  0.99 89.40           O  
ATOM    535  NE2 GLN O  71       7.156  38.468  32.115  0.99 89.39           N  
ATOM    536  N   GLU O  72       4.112  42.358  34.698  0.99 96.08           N  
ATOM    537  CA  GLU O  72       3.339  43.299  35.520  0.99 95.75           C  
ATOM    538  C   GLU O  72       4.254  44.287  36.266  0.99 95.78           C  
ATOM    539  O   GLU O  72       4.043  45.501  36.224  0.99 93.58           O  
ATOM    540  CB  GLU O  72       2.489  42.479  36.501  0.99 94.40           C  
ATOM    541  CG  GLU O  72       1.527  43.336  37.329  0.95 81.04           C  
ATOM    542  CD  GLU O  72       0.694  42.511  38.324  0.94 71.92           C  
ATOM    543  OE1 GLU O  72      -0.181  43.115  38.985  0.94 64.85           O  
ATOM    544  OE2 GLU O  72       0.940  41.288  38.452  0.94 65.22           O  
ATOM    545  N   GLN O  73       5.339  43.787  36.842  0.99 94.75           N  
ATOM    546  CA  GLN O  73       6.321  44.579  37.585  0.99 94.95           C  
ATOM    547  C   GLN O  73       7.144  45.552  36.711  0.99 96.15           C  
ATOM    548  O   GLN O  73       7.871  46.396  37.249  0.99 94.76           O  
ATOM    549  CB  GLN O  73       7.222  43.640  38.408  0.99 92.51           C  
ATOM    550  CG  GLN O  73       8.349  42.898  37.664  0.98 91.60           C  
ATOM    551  CD  GLN O  73       7.943  41.740  36.747  0.98 92.75           C  
ATOM    552  OE1 GLN O  73       6.787  41.499  36.446  0.98 84.95           O  
ATOM    553  NE2 GLN O  73       8.909  40.999  36.259  0.98 85.09           N  
ATOM    554  N   LEU O  74       7.036  45.440  35.390  0.99 96.32           N  
ATOM    555  CA  LEU O  74       7.765  46.253  34.412  0.99 96.82           C  
ATOM    556  C   LEU O  74       6.814  47.148  33.611  0.99 96.60           C  
ATOM    557  O   LEU O  74       6.928  47.245  32.385  0.99 95.20           O  
ATOM    558  CB  LEU O  74       8.638  45.356  33.504  0.99 96.56           C  
ATOM    559  CG  LEU O  74       9.554  44.366  34.239  0.99 96.37           C  
ATOM    560  CD1 LEU O  74      10.363  43.576  33.214  0.99 95.68           C  
ATOM    561  CD2 LEU O  74      10.523  45.065  35.198  0.99 95.79           C  
ATOM    562  N   ALA O  75       5.898  47.795  34.294  0.99 94.68           N  
ATOM    563  CA  ALA O  75       4.847  48.614  33.687  0.99 94.25           C  
ATOM    564  C   ALA O  75       4.038  47.841  32.622  0.99 94.87           C  
ATOM    565  O   ALA O  75       3.758  48.371  31.543  0.99 92.20           O  
ATOM    566  CB  ALA O  75       5.451  49.944  33.196  0.99 92.73           C  
ATOM    567  N   GLU O  76       3.712  46.589  32.916  0.99 94.75           N  
ATOM    568  CA  GLU O  76       2.896  45.699  32.077  0.99 94.62           C  
ATOM    569  C   GLU O  76       3.416  45.568  30.630  0.99 95.25           C  
ATOM    570  O   GLU O  76       2.656  45.504  29.663  0.99 93.50           O  
ATOM    571  CB  GLU O  76       1.418  46.098  32.154  0.99 93.24           C  
ATOM    572  CG  GLU O  76       0.868  46.056  33.584  0.97 87.08           C  
ATOM    573  CD  GLU O  76      -0.624  46.373  33.655  0.96 80.32           C  
ATOM    574  OE1 GLU O  76      -1.244  46.019  34.687  0.96 71.99           O  
ATOM    575  OE2 GLU O  76      -1.154  46.975  32.694  0.96 72.97           O  
ATOM    576  N   ARG O  77       4.736  45.527  30.463  1.00 96.68           N  
ATOM    577  CA  ARG O  77       5.366  45.417  29.150  1.00 96.58           C  
ATOM    578  C   ARG O  77       5.707  43.970  28.797  1.00 97.15           C  
ATOM    579  O   ARG O  77       6.099  43.178  29.655  1.00 96.76           O  
ATOM    580  CB  ARG O  77       6.620  46.300  29.073  1.00 95.03           C  
ATOM    581  CG  ARG O  77       6.278  47.804  29.180  1.00 92.31           C  
ATOM    582  CD  ARG O  77       7.521  48.678  29.005  1.00 93.10           C  
ATOM    583  NE  ARG O  77       8.496  48.439  30.080  1.00 92.07           N  
ATOM    584  CZ  ARG O  77       9.757  48.057  29.952  1.00 93.91           C  
ATOM    585  NH1 ARG O  77      10.359  47.937  28.801  1.00 86.86           N  
ATOM    586  NH2 ARG O  77      10.449  47.778  31.014  1.00 88.03           N  
ATOM    587  N   GLN O  78       5.660  43.680  27.503  1.00 97.56           N  
ATOM    588  CA  GLN O  78       6.344  42.524  26.936  1.00 97.56           C  
ATOM    589  C   GLN O  78       7.780  42.926  26.588  1.00 97.40           C  
ATOM    590  O   GLN O  78       7.998  43.890  25.856  1.00 96.41           O  
ATOM    591  CB  GLN O  78       5.605  42.011  25.699  1.00 97.15           C  
ATOM    592  CG  GLN O  78       4.221  41.455  26.037  1.00 95.65           C  
ATOM    593  CD  GLN O  78       3.572  40.812  24.818  1.00 94.21           C  
ATOM    594  OE1 GLN O  78       3.410  41.429  23.774  1.00 84.93           O  
ATOM    595  NE2 GLN O  78       3.212  39.559  24.906  1.00 82.94           N  
ATOM    596  N   ILE O  79       8.757  42.178  27.091  1.00 97.84           N  
ATOM    597  CA  ILE O  79      10.174  42.479  26.882  1.00 97.89           C  
ATOM    598  C   ILE O  79      10.664  41.770  25.620  1.00 97.93           C  
ATOM    599  O   ILE O  79      10.503  40.561  25.473  1.00 97.65           O  
ATOM    600  CB  ILE O  79      11.002  42.110  28.132  1.00 97.68           C  
ATOM    601  CG1 ILE O  79      10.446  42.753  29.428  1.00 96.59           C  
ATOM    602  CG2 ILE O  79      12.476  42.485  27.934  1.00 96.80           C  
ATOM    603  CD1 ILE O  79      10.316  44.289  29.405  1.00 94.21           C  
ATOM    604  N   TYR O  80      11.287  42.523  24.719  1.00 97.60           N  
ATOM    605  CA  TYR O  80      11.952  41.951  23.552  1.00 97.51           C  
ATOM    606  C   TYR O  80      13.256  41.266  23.971  1.00 97.62           C  
ATOM    607  O   TYR O  80      14.092  41.871  24.635  1.00 97.34           O  
ATOM    608  CB  TYR O  80      12.210  43.043  22.505  1.00 97.16           C  
ATOM    609  CG  TYR O  80      13.103  42.597  21.356  1.00 97.10           C  
ATOM    610  CD1 TYR O  80      14.325  43.259  21.121  1.00 96.61           C  
ATOM    611  CD2 TYR O  80      12.735  41.513  20.535  1.00 96.50           C  
ATOM    612  CE1 TYR O  80      15.164  42.857  20.072  1.00 96.09           C  
ATOM    613  CE2 TYR O  80      13.572  41.092  19.488  1.00 96.06           C  
ATOM    614  CZ  TYR O  80      14.785  41.774  19.257  1.00 96.28           C  
ATOM    615  OH  TYR O  80      15.607  41.386  18.224  1.00 95.33           O  
ATOM    616  N   MET O  81      13.445  40.020  23.534  1.00 97.88           N  
ATOM    617  CA  MET O  81      14.608  39.204  23.890  1.00 97.88           C  
ATOM    618  C   MET O  81      15.288  38.676  22.625  1.00 97.87           C  
ATOM    619  O   MET O  81      14.983  37.580  22.140  1.00 97.05           O  
ATOM    620  CB  MET O  81      14.196  38.091  24.861  1.00 97.31           C  
ATOM    621  CG  MET O  81      13.605  38.655  26.166  1.00 93.87           C  
ATOM    622  SD  MET O  81      13.309  37.415  27.458  1.00 91.45           S  
ATOM    623  CE  MET O  81      14.965  37.287  28.160  1.00 83.16           C  
ATOM    624  N   ALA O  82      16.216  39.461  22.085  1.00 97.83           N  
ATOM    625  CA  ALA O  82      16.910  39.151  20.841  1.00 97.95           C  
ATOM    626  C   ALA O  82      17.658  37.805  20.907  1.00 98.21           C  
ATOM    627  O   ALA O  82      18.402  37.550  21.856  1.00 97.97           O  
ATOM    628  CB  ALA O  82      17.875  40.301  20.511  1.00 97.46           C  
ATOM    629  N   ARG O  83      17.498  36.967  19.874  1.00 98.61           N  
ATOM    630  CA  ARG O  83      18.248  35.708  19.687  1.00 98.61           C  
ATOM    631  C   ARG O  83      18.559  35.489  18.206  1.00 98.74           C  
ATOM    632  O   ARG O  83      17.654  35.519  17.374  1.00 98.53           O  
ATOM    633  CB  ARG O  83      17.443  34.503  20.207  1.00 97.96           C  
ATOM    634  CG  ARG O  83      17.260  34.385  21.727  1.00 92.22           C  
ATOM    635  CD  ARG O  83      18.559  34.188  22.519  1.00 88.56           C  
ATOM    636  NE  ARG O  83      19.046  35.449  23.101  1.00 86.57           N  
ATOM    637  CZ  ARG O  83      20.198  35.628  23.738  1.00 83.53           C  
ATOM    638  NH1 ARG O  83      21.085  34.681  23.856  1.00 75.28           N  
ATOM    639  NH2 ARG O  83      20.474  36.781  24.272  1.00 74.82           N  
ATOM    640  N   GLY O  84      19.823  35.217  17.885  1.00 98.83           N  
ATOM    641  CA  GLY O  84      20.249  34.973  16.507  1.00 98.85           C  
ATOM    642  C   GLY O  84      19.649  33.694  15.914  1.00 98.87           C  
ATOM    643  O   GLY O  84      19.670  32.643  16.555  1.00 98.71           O  
ATOM    644  N   ARG O  85      19.166  33.766  14.683  1.00 98.92           N  
ATOM    645  CA  ARG O  85      18.557  32.665  13.923  1.00 98.89           C  
ATOM    646  C   ARG O  85      19.275  32.468  12.586  1.00 98.90           C  
ATOM    647  O   ARG O  85      18.779  32.889  11.536  1.00 98.74           O  
ATOM    648  CB  ARG O  85      17.057  32.937  13.748  1.00 98.69           C  
ATOM    649  CG  ARG O  85      16.291  31.688  13.273  1.00 97.62           C  
ATOM    650  CD  ARG O  85      14.807  32.000  13.002  1.00 95.12           C  
ATOM    651  NE  ARG O  85      14.644  32.776  11.763  1.00 89.16           N  
ATOM    652  CZ  ARG O  85      14.483  32.287  10.543  1.00 85.34           C  
ATOM    653  NH1 ARG O  85      14.371  30.998  10.316  1.00 78.28           N  
ATOM    654  NH2 ARG O  85      14.436  33.082   9.513  1.00 79.54           N  
ATOM    655  N   LEU O  86      20.458  31.875  12.621  1.00 98.92           N  
ATOM    656  CA  LEU O  86      21.317  31.579  11.469  1.00 98.94           C  
ATOM    657  C   LEU O  86      22.500  30.712  11.920  1.00 98.95           C  
ATOM    658  O   LEU O  86      22.745  30.587  13.118  1.00 98.86           O  
ATOM    659  CB  LEU O  86      21.824  32.887  10.812  1.00 98.90           C  
ATOM    660  CG  LEU O  86      22.888  33.702  11.576  1.00 98.75           C  
ATOM    661  CD1 LEU O  86      23.437  34.785  10.640  1.00 98.21           C  
ATOM    662  CD2 LEU O  86      22.356  34.396  12.833  1.00 98.06           C  
ATOM    663  N   LEU O  87      23.299  30.188  10.991  1.00 98.93           N  
ATOM    664  CA  LEU O  87      24.595  29.591  11.344  1.00 98.93           C  
ATOM    665  C   LEU O  87      25.485  30.617  12.068  1.00 98.95           C  
ATOM    666  O   LEU O  87      25.680  31.741  11.600  1.00 98.85           O  
ATOM    667  CB  LEU O  87      25.315  29.054  10.094  1.00 98.57           C  
ATOM    668  CG  LEU O  87      24.743  27.750   9.504  1.00 95.46           C  
ATOM    669  CD1 LEU O  87      25.572  27.366   8.279  1.00 96.79           C  
ATOM    670  CD2 LEU O  87      24.792  26.579  10.492  1.00 96.74           C  
ATOM    671  N   GLY O  88      26.016  30.217  13.215  1.00 98.96           N  
ATOM    672  CA  GLY O  88      26.702  31.089  14.170  1.00 98.96           C  
ATOM    673  C   GLY O  88      25.797  31.601  15.293  1.00 98.98           C  
ATOM    674  O   GLY O  88      26.313  32.095  16.297  1.00 98.92           O  
ATOM    675  N   GLY O  89      24.478  31.467  15.164  1.00 98.97           N  
ATOM    676  CA  GLY O  89      23.504  31.846  16.181  1.00 98.97           C  
ATOM    677  C   GLY O  89      23.680  33.276  16.674  1.00 98.97           C  
ATOM    678  O   GLY O  89      23.945  34.193  15.890  1.00 98.92           O  
ATOM    679  N   SER O  90      23.588  33.463  17.986  1.00 98.97           N  
ATOM    680  CA  SER O  90      23.745  34.782  18.598  1.00 98.96           C  
ATOM    681  C   SER O  90      25.167  35.344  18.479  1.00 98.95           C  
ATOM    682  O   SER O  90      25.334  36.558  18.524  1.00 98.82           O  
ATOM    683  CB  SER O  90      23.294  34.742  20.060  1.00 98.91           C  
ATOM    684  OG  SER O  90      21.926  34.374  20.140  1.00 98.53           O  
ATOM    685  N   SER O  91      26.197  34.527  18.250  1.00 98.96           N  
ATOM    686  CA  SER O  91      27.549  35.049  17.970  1.00 98.96           C  
ATOM    687  C   SER O  91      27.611  35.843  16.660  1.00 98.96           C  
ATOM    688  O   SER O  91      28.441  36.741  16.510  1.00 98.87           O  
ATOM    689  CB  SER O  91      28.607  33.937  17.977  1.00 98.91           C  
ATOM    690  OG  SER O  91      28.639  33.203  16.768  1.00 98.65           O  
ATOM    691  N   ALA O  92      26.705  35.559  15.729  1.00 98.95           N  
ATOM    692  CA  ALA O  92      26.590  36.253  14.452  1.00 98.94           C  
ATOM    693  C   ALA O  92      25.735  37.536  14.515  1.00 98.90           C  
ATOM    694  O   ALA O  92      25.722  38.306  13.552  1.00 98.60           O  
ATOM    695  CB  ALA O  92      26.073  35.252  13.412  1.00 98.89           C  
ATOM    696  N   THR O  93      25.039  37.791  15.621  1.00 98.84           N  
ATOM    697  CA  THR O  93      24.162  38.969  15.773  1.00 98.72           C  
ATOM    698  C   THR O  93      24.498  39.849  16.973  1.00 98.48           C  
ATOM    699  O   THR O  93      23.905  40.913  17.127  1.00 97.58           O  
ATOM    700  CB  THR O  93      22.684  38.562  15.844  1.00 98.55           C  
ATOM    701  OG1 THR O  93      22.453  37.739  16.960  1.00 97.94           O  
ATOM    702  CG2 THR O  93      22.231  37.790  14.606  1.00 97.93           C  
ATOM    703  N   ASN O  94      25.438  39.447  17.820  1.00 98.76           N  
ATOM    704  CA  ASN O  94      25.755  40.113  19.074  1.00 98.74           C  
ATOM    705  C   ASN O  94      26.569  41.417  18.923  1.00 98.70           C  
ATOM    706  O   ASN O  94      26.963  41.817  17.820  1.00 98.45           O  
ATOM    707  CB  ASN O  94      26.384  39.084  20.038  1.00 98.68           C  
ATOM    708  CG  ASN O  94      27.807  38.661  19.711  1.00 98.65           C  
ATOM    709  OD1 ASN O  94      28.528  39.300  18.957  1.00 96.86           O  
ATOM    710  ND2 ASN O  94      28.267  37.593  20.327  1.00 96.51           N  
ATOM    711  N   ALA O  95      26.867  42.064  20.053  1.00 98.62           N  
ATOM    712  CA  ALA O  95      27.643  43.304  20.105  1.00 98.60           C  
ATOM    713  C   ALA O  95      29.167  43.095  19.994  1.00 98.72           C  
ATOM    714  O   ALA O  95      29.919  44.064  20.059  1.00 98.59           O  
ATOM    715  CB  ALA O  95      27.245  44.082  21.369  1.00 98.25           C  
ATOM    716  N   THR O  96      29.631  41.864  19.819  1.00 98.85           N  
ATOM    717  CA  THR O  96      31.049  41.467  19.689  1.00 98.89           C  
ATOM    718  C   THR O  96      31.945  41.725  20.906  1.00 98.91           C  
ATOM    719  O   THR O  96      33.139  41.459  20.818  1.00 98.74           O  
ATOM    720  CB  THR O  96      31.720  41.993  18.400  1.00 98.80           C  
ATOM    721  OG1 THR O  96      31.985  43.376  18.454  1.00 98.20           O  
ATOM    722  CG2 THR O  96      30.879  41.736  17.151  1.00 98.07           C  
ATOM    723  N   LEU O  97      31.411  42.202  22.026  1.00 98.92           N  
ATOM    724  CA  LEU O  97      32.210  42.469  23.225  1.00 98.91           C  
ATOM    725  C   LEU O  97      32.788  41.169  23.782  1.00 98.87           C  
ATOM    726  O   LEU O  97      32.074  40.168  23.895  1.00 98.52           O  
ATOM    727  CB  LEU O  97      31.375  43.191  24.297  1.00 98.80           C  
ATOM    728  CG  LEU O  97      30.716  44.503  23.839  1.00 98.35           C  
ATOM    729  CD1 LEU O  97      29.979  45.130  25.020  1.00 97.58           C  
ATOM    730  CD2 LEU O  97      31.724  45.520  23.313  1.00 97.35           C  
ATOM    731  N   TYR O  98      34.052  41.205  24.141  1.00 98.90           N  
ATOM    732  CA  TYR O  98      34.772  40.059  24.674  1.00 98.88           C  
ATOM    733  C   TYR O  98      35.015  40.218  26.170  1.00 98.85           C  
ATOM    734  O   TYR O  98      35.756  41.094  26.610  1.00 98.60           O  
ATOM    735  CB  TYR O  98      36.079  39.868  23.901  1.00 98.80           C  
ATOM    736  CG  TYR O  98      36.868  38.653  24.348  1.00 98.73           C  
ATOM    737  CD1 TYR O  98      38.206  38.786  24.753  1.00 98.40           C  
ATOM    738  CD2 TYR O  98      36.263  37.383  24.358  1.00 98.35           C  
ATOM    739  CE1 TYR O  98      38.949  37.654  25.138  1.00 97.96           C  
ATOM    740  CE2 TYR O  98      36.986  36.247  24.743  1.00 97.88           C  
ATOM    741  CZ  TYR O  98      38.331  36.386  25.123  1.00 97.91           C  
ATOM    742  OH  TYR O  98      39.051  35.266  25.470  1.00 96.60           O  
ATOM    743  N   HIS O  99      34.377  39.355  26.957  1.00 98.84           N  
ATOM    744  CA  HIS O  99      34.547  39.309  28.404  1.00 98.81           C  
ATOM    745  C   HIS O  99      34.236  37.903  28.913  1.00 98.78           C  
ATOM    746  O   HIS O  99      33.243  37.290  28.515  1.00 98.42           O  
ATOM    747  CB  HIS O  99      33.646  40.359  29.066  1.00 98.66           C  
ATOM    748  CG  HIS O  99      34.020  40.665  30.488  1.00 98.50           C  
ATOM    749  ND1 HIS O  99      33.823  39.854  31.582  1.00 94.10           N  
ATOM    750  CD2 HIS O  99      34.610  41.816  30.953  1.00 94.19           C  
ATOM    751  CE1 HIS O  99      34.278  40.488  32.671  1.00 94.40           C  
ATOM    752  NE2 HIS O  99      34.760  41.681  32.321  1.00 95.18           N  
ATOM    753  N   ARG O 100      35.086  37.391  29.799  1.00 98.68           N  
ATOM    754  CA  ARG O 100      34.977  36.014  30.317  1.00 98.51           C  
ATOM    755  C   ARG O 100      34.144  35.916  31.602  1.00 98.43           C  
ATOM    756  O   ARG O 100      33.782  34.822  32.003  1.00 97.37           O  
ATOM    757  CB  ARG O 100      36.393  35.453  30.535  1.00 97.73           C  
ATOM    758  CG  ARG O 100      37.235  35.403  29.251  1.00 95.77           C  
ATOM    759  CD  ARG O 100      38.659  34.946  29.569  1.00 94.53           C  
ATOM    760  NE  ARG O 100      39.539  34.992  28.394  1.00 94.77           N  
ATOM    761  CZ  ARG O 100      40.864  34.984  28.418  1.00 95.18           C  
ATOM    762  NH1 ARG O 100      41.531  34.917  29.529  1.00 91.31           N  
ATOM    763  NH2 ARG O 100      41.551  35.048  27.319  1.00 91.21           N  
ATOM    764  N   GLY O 101      33.836  37.030  32.240  1.00 98.52           N  
ATOM    765  CA  GLY O 101      33.478  37.065  33.652  1.00 98.39           C  
ATOM    766  C   GLY O 101      34.732  37.076  34.526  1.00 98.46           C  
ATOM    767  O   GLY O 101      35.851  37.248  34.028  1.00 97.81           O  
ATOM    768  N   ALA O 102      34.545  36.899  35.819  1.00 98.30           N  
ATOM    769  CA  ALA O 102      35.604  36.822  36.815  1.00 98.27           C  
ATOM    770  C   ALA O 102      35.877  35.368  37.220  1.00 98.44           C  
ATOM    771  O   ALA O 102      34.992  34.519  37.115  1.00 98.23           O  
ATOM    772  CB  ALA O 102      35.173  37.671  38.022  1.00 97.68           C  
ATOM    773  N   ALA O 103      37.053  35.081  37.758  1.00 98.18           N  
ATOM    774  CA  ALA O 103      37.339  33.762  38.340  1.00 98.18           C  
ATOM    775  C   ALA O 103      36.281  33.354  39.379  1.00 98.32           C  
ATOM    776  O   ALA O 103      35.705  32.271  39.294  1.00 98.09           O  
ATOM    777  CB  ALA O 103      38.747  33.800  38.948  1.00 97.67           C  
ATOM    778  N   GLY O 104      35.925  34.275  40.265  1.00 98.09           N  
ATOM    779  CA  GLY O 104      34.893  34.043  41.279  1.00 97.96           C  
ATOM    780  C   GLY O 104      33.494  33.739  40.732  1.00 98.15           C  
ATOM    781  O   GLY O 104      32.688  33.168  41.456  1.00 97.79           O  
ATOM    782  N   ASP O 105      33.179  34.061  39.472  1.00 98.51           N  
ATOM    783  CA  ASP O 105      31.906  33.654  38.859  1.00 98.57           C  
ATOM    784  C   ASP O 105      31.838  32.135  38.675  1.00 98.54           C  
ATOM    785  O   ASP O 105      30.781  31.541  38.881  1.00 98.20           O  
ATOM    786  CB  ASP O 105      31.693  34.328  37.494  1.00 98.55           C  
ATOM    787  CG  ASP O 105      31.403  35.823  37.570  1.00 98.47           C  
ATOM    788  OD1 ASP O 105      30.571  36.257  38.401  1.00 97.94           O  
ATOM    789  OD2 ASP O 105      31.962  36.592  36.756  1.00 97.89           O  
ATOM    790  N   TYR O 106      32.948  31.511  38.298  1.00 98.65           N  
ATOM    791  CA  TYR O 106      33.025  30.069  38.066  1.00 98.69           C  
ATOM    792  C   TYR O 106      33.157  29.290  39.369  1.00 98.58           C  
ATOM    793  O   TYR O 106      32.476  28.283  39.549  1.00 98.31           O  
ATOM    794  CB  TYR O 106      34.182  29.765  37.102  1.00 98.72           C  
ATOM    795  CG  TYR O 106      33.991  30.452  35.764  1.00 98.79           C  
ATOM    796  CD1 TYR O 106      33.106  29.905  34.812  1.00 98.66           C  
ATOM    797  CD2 TYR O 106      34.622  31.685  35.495  1.00 98.67           C  
ATOM    798  CE1 TYR O 106      32.837  30.584  33.615  1.00 98.56           C  
ATOM    799  CE2 TYR O 106      34.362  32.376  34.303  1.00 98.57           C  
ATOM    800  CZ  TYR O 106      33.462  31.823  33.370  1.00 98.66           C  
ATOM    801  OH  TYR O 106      33.173  32.509  32.211  1.00 98.36           O  
ATOM    802  N   ASP O 107      33.926  29.799  40.306  1.00 98.34           N  
ATOM    803  CA  ASP O 107      34.027  29.197  41.640  1.00 98.14           C  
ATOM    804  C   ASP O 107      32.667  29.205  42.358  1.00 98.01           C  
ATOM    805  O   ASP O 107      32.302  28.247  43.032  1.00 97.30           O  
ATOM    806  CB  ASP O 107      35.105  29.927  42.456  1.00 97.84           C  
ATOM    807  CG  ASP O 107      36.505  29.789  41.844  1.00 97.45           C  
ATOM    808  OD1 ASP O 107      36.779  28.765  41.178  1.00 96.45           O  
ATOM    809  OD2 ASP O 107      37.320  30.721  42.007  1.00 95.86           O  
ATOM    810  N   ALA O 108      31.855  30.238  42.131  1.00 98.04           N  
ATOM    811  CA  ALA O 108      30.494  30.322  42.651  1.00 97.80           C  
ATOM    812  C   ALA O 108      29.506  29.330  42.011  1.00 97.94           C  
ATOM    813  O   ALA O 108      28.397  29.175  42.528  1.00 97.20           O  
ATOM    814  CB  ALA O 108      29.996  31.767  42.502  1.00 97.06           C  
ATOM    815  N   TRP O 109      29.850  28.671  40.901  1.00 98.31           N  
ATOM    816  CA  TRP O 109      29.029  27.580  40.372  1.00 98.41           C  
ATOM    817  C   TRP O 109      29.017  26.394  41.327  1.00 98.21           C  
ATOM    818  O   TRP O 109      28.001  25.707  41.424  1.00 97.46           O  
ATOM    819  CB  TRP O 109      29.515  27.144  38.985  1.00 98.49           C  
ATOM    820  CG  TRP O 109      29.361  28.139  37.873  1.00 98.58           C  
ATOM    821  CD1 TRP O 109      28.888  29.404  37.973  1.00 98.34           C  
ATOM    822  CD2 TRP O 109      29.669  27.940  36.457  1.00 98.62           C  
ATOM    823  NE1 TRP O 109      28.875  30.005  36.711  1.00 98.31           N  
ATOM    824  CE2 TRP O 109      29.344  29.128  35.757  1.00 98.51           C  
ATOM    825  CE3 TRP O 109      30.192  26.857  35.707  1.00 98.57           C  
ATOM    826  CZ2 TRP O 109      29.494  29.249  34.354  1.00 98.26           C  
ATOM    827  CZ3 TRP O 109      30.347  26.980  34.312  1.00 98.13           C  
ATOM    828  CH2 TRP O 109      30.003  28.160  33.648  1.00 98.10           C  
ATOM    829  N   GLY O 110      30.107  26.154  42.031  1.00 97.80           N  
ATOM    830  CA  GLY O 110      30.215  25.051  42.976  1.00 97.49           C  
ATOM    831  C   GLY O 110      30.075  23.672  42.327  1.00 97.79           C  
ATOM    832  O   GLY O 110      29.706  22.716  43.004  1.00 96.52           O  
ATOM    833  N   VAL O 111      30.306  23.564  41.024  1.00 98.15           N  
ATOM    834  CA  VAL O 111      30.187  22.308  40.262  1.00 98.34           C  
ATOM    835  C   VAL O 111      31.576  21.714  40.053  1.00 98.29           C  
ATOM    836  O   VAL O 111      32.472  22.373  39.520  1.00 97.96           O  
ATOM    837  CB  VAL O 111      29.452  22.518  38.922  1.00 98.33           C  
ATOM    838  CG1 VAL O 111      29.278  21.194  38.170  1.00 97.93           C  
ATOM    839  CG2 VAL O 111      28.058  23.118  39.134  1.00 98.05           C  
ATOM    840  N   GLU O 112      31.745  20.451  40.451  1.00 98.05           N  
ATOM    841  CA  GLU O 112      33.022  19.754  40.295  1.00 97.92           C  
ATOM    842  C   GLU O 112      33.461  19.721  38.819  1.00 98.07           C  
ATOM    843  O   GLU O 112      32.686  19.374  37.928  1.00 97.70           O  
ATOM    844  CB  GLU O 112      32.918  18.338  40.880  1.00 97.23           C  
ATOM    845  CG  GLU O 112      34.275  17.621  40.907  0.98 91.14           C  
ATOM    846  CD  GLU O 112      34.199  16.167  41.391  0.98 84.28           C  
ATOM    847  OE1 GLU O 112      35.264  15.507  41.394  0.98 76.96           O  
ATOM    848  OE2 GLU O 112      33.093  15.692  41.732  0.97 77.69           O  
ATOM    849  N   GLY O 113      34.706  20.085  38.568  1.00 97.81           N  
ATOM    850  CA  GLY O 113      35.292  20.154  37.227  1.00 97.76           C  
ATOM    851  C   GLY O 113      35.007  21.446  36.458  1.00 98.12           C  
ATOM    852  O   GLY O 113      35.327  21.517  35.266  1.00 97.67           O  
ATOM    853  N   TRP O 114      34.407  22.439  37.109  1.00 98.29           N  
ATOM    854  CA  TRP O 114      34.065  23.738  36.515  1.00 98.40           C  
ATOM    855  C   TRP O 114      34.497  24.930  37.387  1.00 98.29           C  
ATOM    856  O   TRP O 114      33.905  26.010  37.294  1.00 97.90           O  
ATOM    857  CB  TRP O 114      32.573  23.780  36.168  1.00 98.52           C  
ATOM    858  CG  TRP O 114      32.139  22.776  35.147  1.00 98.62           C  
ATOM    859  CD1 TRP O 114      31.695  21.529  35.416  1.00 98.52           C  
ATOM    860  CD2 TRP O 114      32.136  22.913  33.692  1.00 98.68           C  
ATOM    861  NE1 TRP O 114      31.403  20.876  34.221  1.00 98.50           N  
ATOM    862  CE2 TRP O 114      31.662  21.695  33.143  1.00 98.61           C  
ATOM    863  CE3 TRP O 114      32.485  23.948  32.796  1.00 98.65           C  
ATOM    864  CZ2 TRP O 114      31.524  21.492  31.747  1.00 98.51           C  
ATOM    865  CZ3 TRP O 114      32.346  23.744  31.407  1.00 98.52           C  
ATOM    866  CH2 TRP O 114      31.871  22.532  30.890  1.00 98.50           C  
ATOM    867  N   SER O 115      35.528  24.749  38.194  1.00 98.07           N  
ATOM    868  CA  SER O 115      36.156  25.851  38.931  1.00 97.93           C  
ATOM    869  C   SER O 115      36.824  26.856  37.979  1.00 98.19           C  
ATOM    870  O   SER O 115      37.008  26.598  36.783  1.00 98.02           O  
ATOM    871  CB  SER O 115      37.183  25.301  39.931  1.00 97.24           C  
ATOM    872  OG  SER O 115      38.311  24.787  39.252  1.00 94.88           O  
ATOM    873  N   SER O 116      37.228  27.994  38.513  1.00 98.09           N  
ATOM    874  CA  SER O 116      38.000  28.976  37.742  1.00 98.09           C  
ATOM    875  C   SER O 116      39.310  28.396  37.194  1.00 98.09           C  
ATOM    876  O   SER O 116      39.669  28.672  36.047  1.00 97.68           O  
ATOM    877  CB  SER O 116      38.278  30.211  38.601  1.00 97.69           C  
ATOM    878  OG  SER O 116      39.051  29.898  39.739  1.00 96.39           O  
ATOM    879  N   GLU O 117      39.972  27.539  37.958  1.00 97.46           N  
ATOM    880  CA  GLU O 117      41.195  26.848  37.531  1.00 96.84           C  
ATOM    881  C   GLU O 117      40.919  25.864  36.383  1.00 96.84           C  
ATOM    882  O   GLU O 117      41.657  25.832  35.397  1.00 95.87           O  
ATOM    883  CB  GLU O 117      41.828  26.107  38.719  1.00 95.78           C  
ATOM    884  CG  GLU O 117      42.307  27.056  39.824  0.97 87.82           C  
ATOM    885  CD  GLU O 117      42.999  26.329  40.990  0.96 79.02           C  
ATOM    886  OE1 GLU O 117      43.523  27.041  41.878  0.96 71.49           O  
ATOM    887  OE2 GLU O 117      43.020  25.079  41.005  0.96 71.06           O  
ATOM    888  N   ASP O 118      39.805  25.129  36.468  1.00 97.34           N  
ATOM    889  CA  ASP O 118      39.420  24.165  35.428  1.00 97.14           C  
ATOM    890  C   ASP O 118      39.111  24.833  34.083  1.00 97.14           C  
ATOM    891  O   ASP O 118      39.384  24.261  33.024  1.00 96.36           O  
ATOM    892  CB  ASP O 118      38.164  23.396  35.859  1.00 96.74           C  
ATOM    893  CG  ASP O 118      38.389  22.395  36.982  1.00 96.32           C  
ATOM    894  OD1 ASP O 118      39.289  21.539  36.819  1.00 94.79           O  
ATOM    895  OD2 ASP O 118      37.583  22.420  37.940  1.00 94.35           O  
ATOM    896  N   VAL O 119      38.509  26.016  34.099  1.00 98.08           N  
ATOM    897  CA  VAL O 119      37.992  26.666  32.883  1.00 98.27           C  
ATOM    898  C   VAL O 119      38.982  27.626  32.221  1.00 98.31           C  
ATOM    899  O   VAL O 119      38.910  27.825  31.005  1.00 98.00           O  
ATOM    900  CB  VAL O 119      36.632  27.349  33.126  1.00 98.03           C  
ATOM    901  CG1 VAL O 119      35.600  26.350  33.668  1.00 97.05           C  
ATOM    902  CG2 VAL O 119      36.704  28.564  34.039  1.00 96.98           C  
ATOM    903  N   LEU O 120      39.926  28.191  32.971  1.00 97.95           N  
ATOM    904  CA  LEU O 120      40.854  29.206  32.458  1.00 97.88           C  
ATOM    905  C   LEU O 120      41.646  28.708  31.242  1.00 97.86           C  
ATOM    906  O   LEU O 120      41.743  29.409  30.232  1.00 97.49           O  
ATOM    907  CB  LEU O 120      41.804  29.654  33.586  1.00 97.57           C  
ATOM    908  CG  LEU O 120      42.859  30.692  33.148  1.00 96.66           C  
ATOM    909  CD1 LEU O 120      42.226  31.984  32.628  1.00 95.54           C  
ATOM    910  CD2 LEU O 120      43.771  31.037  34.321  1.00 95.15           C  
ATOM    911  N   SER O 121      42.173  27.496  31.297  1.00 97.21           N  
ATOM    912  CA  SER O 121      42.967  26.933  30.195  1.00 96.71           C  
ATOM    913  C   SER O 121      42.168  26.830  28.891  1.00 97.24           C  
ATOM    914  O   SER O 121      42.726  27.036  27.816  1.00 96.84           O  
ATOM    915  CB  SER O 121      43.525  25.561  30.585  1.00 94.93           C  
ATOM    916  OG  SER O 121      42.499  24.593  30.685  1.00 84.13           O  
ATOM    917  N   TRP O 122      40.860  26.564  28.974  1.00 97.46           N  
ATOM    918  CA  TRP O 122      39.984  26.471  27.800  1.00 97.73           C  
ATOM    919  C   TRP O 122      39.685  27.838  27.187  1.00 98.01           C  
ATOM    920  O   TRP O 122      39.655  27.952  25.962  1.00 97.76           O  
ATOM    921  CB  TRP O 122      38.694  25.727  28.169  1.00 97.41           C  
ATOM    922  CG  TRP O 122      38.954  24.326  28.629  1.00 96.72           C  
ATOM    923  CD1 TRP O 122      38.882  23.874  29.899  1.00 94.59           C  
ATOM    924  CD2 TRP O 122      39.441  23.208  27.825  1.00 96.01           C  
ATOM    925  NE1 TRP O 122      39.310  22.553  29.956  1.00 93.44           N  
ATOM    926  CE2 TRP O 122      39.679  22.116  28.698  1.00 94.69           C  
ATOM    927  CE3 TRP O 122      39.724  23.031  26.452  1.00 93.18           C  
ATOM    928  CZ2 TRP O 122      40.210  20.888  28.239  1.00 92.32           C  
ATOM    929  CZ3 TRP O 122      40.252  21.804  25.995  1.00 91.09           C  
ATOM    930  CH2 TRP O 122      40.492  20.749  26.879  1.00 91.13           C  
ATOM    931  N   PHE O 123      39.561  28.884  27.995  1.00 98.28           N  
ATOM    932  CA  PHE O 123      39.496  30.256  27.476  1.00 98.37           C  
ATOM    933  C   PHE O 123      40.758  30.625  26.688  1.00 98.34           C  
ATOM    934  O   PHE O 123      40.661  31.160  25.581  1.00 98.21           O  
ATOM    935  CB  PHE O 123      39.311  31.253  28.628  1.00 98.41           C  
ATOM    936  CG  PHE O 123      37.898  31.382  29.138  1.00 98.59           C  
ATOM    937  CD1 PHE O 123      36.896  31.898  28.296  1.00 98.40           C  
ATOM    938  CD2 PHE O 123      37.589  31.066  30.474  1.00 98.43           C  
ATOM    939  CE1 PHE O 123      35.600  32.108  28.782  1.00 98.33           C  
ATOM    940  CE2 PHE O 123      36.295  31.274  30.966  1.00 98.31           C  
ATOM    941  CZ  PHE O 123      35.299  31.799  30.120  1.00 98.42           C  
ATOM    942  N   VAL O 124      41.924  30.327  27.249  1.00 97.87           N  
ATOM    943  CA  VAL O 124      43.218  30.645  26.630  1.00 97.81           C  
ATOM    944  C   VAL O 124      43.436  29.825  25.355  1.00 97.94           C  
ATOM    945  O   VAL O 124      43.828  30.372  24.328  1.00 97.70           O  
ATOM    946  CB  VAL O 124      44.362  30.442  27.644  1.00 97.41           C  
ATOM    947  CG1 VAL O 124      45.739  30.659  27.012  1.00 96.60           C  
ATOM    948  CG2 VAL O 124      44.227  31.425  28.815  1.00 96.72           C  
ATOM    949  N   GLN O 125      43.130  28.524  25.379  1.00 97.58           N  
ATOM    950  CA  GLN O 125      43.276  27.652  24.204  1.00 97.25           C  
ATOM    951  C   GLN O 125      42.326  28.024  23.056  1.00 97.65           C  
ATOM    952  O   GLN O 125      42.681  27.845  21.890  1.00 97.22           O  
ATOM    953  CB  GLN O 125      43.035  26.194  24.609  1.00 96.12           C  
ATOM    954  CG  GLN O 125      44.218  25.599  25.380  0.99 88.87           C  
ATOM    955  CD  GLN O 125      43.894  24.192  25.886  0.99 83.07           C  
ATOM    956  OE1 GLN O 125      43.587  23.291  25.128  0.99 76.18           O  
ATOM    957  NE2 GLN O 125      43.944  23.974  27.175  0.99 71.17           N  
ATOM    958  N   ALA O 126      41.135  28.528  23.365  1.00 98.20           N  
ATOM    959  CA  ALA O 126      40.192  28.981  22.345  1.00 98.48           C  
ATOM    960  C   ALA O 126      40.665  30.259  21.632  1.00 98.57           C  
ATOM    961  O   ALA O 126      40.292  30.489  20.474  1.00 98.40           O  
ATOM    962  CB  ALA O 126      38.822  29.185  23.004  1.00 98.43           C  
ATOM    963  N   GLU O 127      41.464  31.081  22.285  1.00 98.42           N  
ATOM    964  CA  GLU O 127      41.771  32.449  21.881  1.00 98.44           C  
ATOM    965  C   GLU O 127      42.917  32.549  20.863  1.00 98.38           C  
ATOM    966  O   GLU O 127      43.947  31.880  20.955  1.00 97.96           O  
ATOM    967  CB  GLU O 127      42.043  33.286  23.146  1.00 98.11           C  
ATOM    968  CG  GLU O 127      42.173  34.791  22.856  1.00 97.30           C  
ATOM    969  CD  GLU O 127      42.442  35.589  24.124  1.00 97.70           C  
ATOM    970  OE1 GLU O 127      43.572  36.076  24.285  1.00 94.56           O  
ATOM    971  OE2 GLU O 127      41.543  35.741  24.965  1.00 95.42           O  
ATOM    972  N   THR O 128      42.755  33.465  19.913  1.00 98.49           N  
ATOM    973  CA  THR O 128      43.857  34.134  19.212  1.00 98.52           C  
ATOM    974  C   THR O 128      43.708  35.634  19.423  1.00 98.63           C  
ATOM    975  O   THR O 128      42.831  36.266  18.830  1.00 98.50           O  
ATOM    976  CB  THR O 128      43.900  33.783  17.716  1.00 98.16           C  
ATOM    977  OG1 THR O 128      44.312  32.444  17.556  1.00 96.29           O  
ATOM    978  CG2 THR O 128      44.906  34.618  16.924  1.00 96.20           C  
ATOM    979  N   ASN O 129      44.563  36.194  20.265  1.00 98.49           N  
ATOM    980  CA  ASN O 129      44.560  37.615  20.595  1.00 98.51           C  
ATOM    981  C   ASN O 129      45.506  38.390  19.668  1.00 98.29           C  
ATOM    982  O   ASN O 129      46.670  38.018  19.516  1.00 97.51           O  
ATOM    983  CB  ASN O 129      44.910  37.788  22.080  1.00 98.48           C  
ATOM    984  CG  ASN O 129      44.413  39.116  22.601  1.00 98.44           C  
ATOM    985  OD1 ASN O 129      44.688  40.175  22.055  1.00 95.41           O  
ATOM    986  ND2 ASN O 129      43.597  39.078  23.627  1.00 95.44           N  
ATOM    987  N   ALA O 130      45.002  39.443  19.028  1.00 98.56           N  
ATOM    988  CA  ALA O 130      45.786  40.235  18.082  1.00 98.41           C  
ATOM    989  C   ALA O 130      46.645  41.315  18.755  1.00 98.13           C  
ATOM    990  O   ALA O 130      47.615  41.764  18.147  1.00 96.53           O  
ATOM    991  CB  ALA O 130      44.827  40.852  17.057  1.00 98.12           C  
ATOM    992  N   ASP O 131      46.287  41.731  19.972  1.00 98.32           N  
ATOM    993  CA  ASP O 131      46.866  42.911  20.626  1.00 98.10           C  
ATOM    994  C   ASP O 131      47.543  42.588  21.962  1.00 97.42           C  
ATOM    995  O   ASP O 131      48.540  43.225  22.312  1.00 94.72           O  
ATOM    996  CB  ASP O 131      45.774  43.969  20.808  1.00 97.99           C  
ATOM    997  CG  ASP O 131      45.230  44.492  19.475  1.00 97.74           C  
ATOM    998  OD1 ASP O 131      45.924  45.305  18.818  1.00 96.19           O  
ATOM    999  OD2 ASP O 131      44.096  44.116  19.106  1.00 95.88           O  
ATOM   1000  N   PHE O 132      47.058  41.580  22.691  1.00 97.37           N  
ATOM   1001  CA  PHE O 132      47.742  41.069  23.877  1.00 96.94           C  
ATOM   1002  C   PHE O 132      48.564  39.829  23.518  1.00 95.31           C  
ATOM   1003  O   PHE O 132      48.107  38.913  22.826  1.00 89.54           O  
ATOM   1004  CB  PHE O 132      46.743  40.825  25.019  1.00 96.52           C  
ATOM   1005  CG  PHE O 132      45.978  42.050  25.494  1.00 96.56           C  
ATOM   1006  CD1 PHE O 132      46.586  43.318  25.548  1.00 94.69           C  
ATOM   1007  CD2 PHE O 132      44.641  41.914  25.915  1.00 94.42           C  
ATOM   1008  CE1 PHE O 132      45.867  44.440  26.002  1.00 92.97           C  
ATOM   1009  CE2 PHE O 132      43.920  43.024  26.377  1.00 93.72           C  
ATOM   1010  CZ  PHE O 132      44.530  44.289  26.417  1.00 94.25           C  
ATOM   1011  N   GLY O 133      49.806  39.815  23.986  0.99 88.04           N  
ATOM   1012  CA  GLY O 133      50.720  38.690  23.771  0.99 86.50           C  
ATOM   1013  C   GLY O 133      50.241  37.414  24.464  0.99 87.22           C  
ATOM   1014  O   GLY O 133      49.475  37.493  25.426  0.99 73.22           O  
ATOM   1015  N   PRO O 134      50.703  36.226  24.029  1.00 89.74           N  
ATOM   1016  CA  PRO O 134      50.384  34.974  24.704  1.00 89.57           C  
ATOM   1017  C   PRO O 134      50.954  34.964  26.127  1.00 89.68           C  
ATOM   1018  O   PRO O 134      52.080  35.408  26.366  1.00 82.64           O  
ATOM   1019  CB  PRO O 134      50.982  33.872  23.823  1.00 84.94           C  
ATOM   1020  CG  PRO O 134      52.154  34.569  23.131  0.99 81.48           C  
ATOM   1021  CD  PRO O 134      51.650  36.001  22.947  0.99 85.48           C  
ATOM   1022  N   GLY O 135      50.175  34.434  27.062  0.99 92.63           N  
ATOM   1023  CA  GLY O 135      50.535  34.391  28.473  0.99 92.68           C  
ATOM   1024  C   GLY O 135      49.515  33.603  29.292  0.99 93.91           C  
ATOM   1025  O   GLY O 135      48.763  32.796  28.745  0.99 91.66           O  
ATOM   1026  N   ALA O 136      49.483  33.843  30.594  1.00 94.99           N  
ATOM   1027  CA  ALA O 136      48.587  33.126  31.501  1.00 94.96           C  
ATOM   1028  C   ALA O 136      47.101  33.311  31.145  1.00 95.65           C  
ATOM   1029  O   ALA O 136      46.311  32.377  31.299  1.00 94.25           O  
ATOM   1030  CB  ALA O 136      48.881  33.594  32.930  1.00 93.34           C  
ATOM   1031  N   TYR O 137      46.735  34.478  30.632  1.00 97.15           N  
ATOM   1032  CA  TYR O 137      45.344  34.857  30.361  1.00 97.25           C  
ATOM   1033  C   TYR O 137      45.004  34.999  28.875  1.00 97.41           C  
ATOM   1034  O   TYR O 137      43.834  35.146  28.530  1.00 96.68           O  
ATOM   1035  CB  TYR O 137      45.021  36.138  31.140  1.00 96.65           C  
ATOM   1036  CG  TYR O 137      45.271  35.972  32.626  1.00 96.06           C  
ATOM   1037  CD1 TYR O 137      44.444  35.120  33.384  1.00 93.83           C  
ATOM   1038  CD2 TYR O 137      46.364  36.612  33.240  1.00 93.74           C  
ATOM   1039  CE1 TYR O 137      44.706  34.895  34.745  1.00 92.31           C  
ATOM   1040  CE2 TYR O 137      46.637  36.396  34.604  1.00 92.21           C  
ATOM   1041  CZ  TYR O 137      45.808  35.532  35.344  1.00 91.93           C  
ATOM   1042  OH  TYR O 137      46.079  35.302  36.674  1.00 89.13           O  
ATOM   1043  N   HIS O 138      45.985  34.922  27.978  1.00 97.70           N  
ATOM   1044  CA  HIS O 138      45.793  35.140  26.541  1.00 97.72           C  
ATOM   1045  C   HIS O 138      46.448  34.066  25.684  1.00 97.58           C  
ATOM   1046  O   HIS O 138      47.577  33.645  25.929  1.00 96.61           O  
ATOM   1047  CB  HIS O 138      46.300  36.534  26.158  1.00 97.55           C  
ATOM   1048  CG  HIS O 138      45.460  37.614  26.777  1.00 97.72           C  
ATOM   1049  ND1 HIS O 138      44.108  37.803  26.529  1.00 95.54           N  
ATOM   1050  CD2 HIS O 138      45.838  38.497  27.756  1.00 95.57           C  
ATOM   1051  CE1 HIS O 138      43.685  38.771  27.350  1.00 95.56           C  
ATOM   1052  NE2 HIS O 138      44.707  39.212  28.094  1.00 95.94           N  
ATOM   1053  N   GLY O 139      45.735  33.661  24.641  1.00 97.17           N  
ATOM   1054  CA  GLY O 139      46.165  32.668  23.667  1.00 97.31           C  
ATOM   1055  C   GLY O 139      46.515  33.270  22.306  1.00 97.69           C  
ATOM   1056  O   GLY O 139      46.124  34.380  21.952  1.00 97.08           O  
ATOM   1057  N   SER O 140      47.231  32.492  21.507  1.00 97.01           N  
ATOM   1058  CA  SER O 140      47.653  32.879  20.150  1.00 96.39           C  
ATOM   1059  C   SER O 140      47.365  31.826  19.075  1.00 95.84           C  
ATOM   1060  O   SER O 140      47.582  32.091  17.891  1.00 89.70           O  
ATOM   1061  CB  SER O 140      49.141  33.234  20.166  1.00 93.51           C  
ATOM   1062  OG  SER O 140      49.907  32.114  20.562  0.99 81.51           O  
ATOM   1063  N   GLY O 141      46.871  30.645  19.465  1.00 95.69           N  
ATOM   1064  CA  GLY O 141      46.666  29.515  18.550  1.00 94.82           C  
ATOM   1065  C   GLY O 141      45.211  29.074  18.360  1.00 95.79           C  
ATOM   1066  O   GLY O 141      44.937  28.214  17.515  1.00 92.54           O  
ATOM   1067  N   GLY O 142      44.287  29.620  19.135  1.00 97.33           N  
ATOM   1068  CA  GLY O 142      42.884  29.221  19.109  1.00 97.78           C  
ATOM   1069  C   GLY O 142      42.086  29.825  17.947  1.00 98.25           C  
ATOM   1070  O   GLY O 142      42.463  30.854  17.386  1.00 98.00           O  
ATOM   1071  N   PRO O 143      40.931  29.222  17.597  1.00 98.54           N  
ATOM   1072  CA  PRO O 143      40.068  29.760  16.542  1.00 98.61           C  
ATOM   1073  C   PRO O 143      39.379  31.087  16.889  1.00 98.64           C  
ATOM   1074  O   PRO O 143      39.104  31.884  15.985  1.00 98.19           O  
ATOM   1075  CB  PRO O 143      39.031  28.661  16.274  1.00 98.35           C  
ATOM   1076  CG  PRO O 143      39.706  27.384  16.771  1.00 97.16           C  
ATOM   1077  CD  PRO O 143      40.522  27.878  17.959  1.00 98.39           C  
ATOM   1078  N   MET O 144      39.071  31.331  18.157  1.00 98.65           N  
ATOM   1079  CA  MET O 144      38.342  32.525  18.600  1.00 98.60           C  
ATOM   1080  C   MET O 144      39.240  33.765  18.505  1.00 98.67           C  
ATOM   1081  O   MET O 144      40.041  34.038  19.395  1.00 98.33           O  
ATOM   1082  CB  MET O 144      37.802  32.316  20.023  1.00 98.03           C  
ATOM   1083  CG  MET O 144      36.984  33.521  20.522  1.00 94.36           C  
ATOM   1084  SD  MET O 144      36.163  33.251  22.123  1.00 90.46           S  
ATOM   1085  CE  MET O 144      37.596  32.997  23.203  1.00 82.22           C  
ATOM   1086  N   ARG O 145      39.092  34.517  17.427  1.00 98.73           N  
ATOM   1087  CA  ARG O 145      39.867  35.744  17.218  1.00 98.73           C  
ATOM   1088  C   ARG O 145      39.266  36.912  17.983  1.00 98.82           C  
ATOM   1089  O   ARG O 145      38.066  37.180  17.857  1.00 98.68           O  
ATOM   1090  CB  ARG O 145      39.998  36.076  15.735  1.00 98.38           C  
ATOM   1091  CG  ARG O 145      40.817  35.016  15.013  1.00 95.73           C  
ATOM   1092  CD  ARG O 145      41.031  35.401  13.558  0.99 91.54           C  
ATOM   1093  NE  ARG O 145      41.887  34.410  12.895  0.99 83.90           N  
ATOM   1094  CZ  ARG O 145      42.939  34.660  12.137  0.99 76.60           C  
ATOM   1095  NH1 ARG O 145      43.275  35.878  11.806  0.99 70.90           N  
ATOM   1096  NH2 ARG O 145      43.681  33.674  11.707  0.99 70.29           N  
ATOM   1097  N   VAL O 146      40.123  37.616  18.703  1.00 98.79           N  
ATOM   1098  CA  VAL O 146      39.787  38.844  19.426  1.00 98.81           C  
ATOM   1099  C   VAL O 146      40.838  39.915  19.152  1.00 98.84           C  
ATOM   1100  O   VAL O 146      42.009  39.610  18.917  1.00 98.70           O  
ATOM   1101  CB  VAL O 146      39.595  38.600  20.939  1.00 98.59           C  
ATOM   1102  CG1 VAL O 146      38.466  37.596  21.199  1.00 95.80           C  
ATOM   1103  CG2 VAL O 146      40.858  38.086  21.636  1.00 95.78           C  
ATOM   1104  N   GLU O 147      40.416  41.171  19.161  1.00 98.84           N  
ATOM   1105  CA  GLU O 147      41.288  42.325  18.947  1.00 98.86           C  
ATOM   1106  C   GLU O 147      40.796  43.537  19.743  1.00 98.90           C  
ATOM   1107  O   GLU O 147      39.651  43.578  20.205  1.00 98.85           O  
ATOM   1108  CB  GLU O 147      41.417  42.638  17.441  1.00 98.73           C  
ATOM   1109  CG  GLU O 147      40.123  43.071  16.721  1.00 98.14           C  
ATOM   1110  CD  GLU O 147      40.293  43.324  15.213  1.00 98.24           C  
ATOM   1111  OE1 GLU O 147      39.521  44.138  14.651  1.00 96.02           O  
ATOM   1112  OE2 GLU O 147      41.172  42.727  14.555  1.00 96.37           O  
ATOM   1113  N   ASN O 148      41.639  44.553  19.857  1.00 98.86           N  
ATOM   1114  CA  ASN O 148      41.221  45.851  20.360  1.00 98.85           C  
ATOM   1115  C   ASN O 148      40.267  46.535  19.359  1.00 98.88           C  
ATOM   1116  O   ASN O 148      40.408  46.370  18.141  1.00 98.77           O  
ATOM   1117  CB  ASN O 148      42.450  46.721  20.661  1.00 98.72           C  
ATOM   1118  CG  ASN O 148      43.196  46.266  21.910  1.00 98.36           C  
ATOM   1119  OD1 ASN O 148      42.642  45.662  22.813  1.00 96.11           O  
ATOM   1120  ND2 ASN O 148      44.461  46.575  21.996  1.00 95.65           N  
ATOM   1121  N   PRO O 149      39.323  47.364  19.851  1.00 98.90           N  
ATOM   1122  CA  PRO O 149      38.433  48.102  18.969  1.00 98.87           C  
ATOM   1123  C   PRO O 149      39.192  48.963  17.955  1.00 98.86           C  
ATOM   1124  O   PRO O 149      40.103  49.721  18.296  1.00 98.50           O  
ATOM   1125  CB  PRO O 149      37.560  48.964  19.883  1.00 98.62           C  
ATOM   1126  CG  PRO O 149      37.560  48.195  21.199  1.00 97.36           C  
ATOM   1127  CD  PRO O 149      38.956  47.584  21.246  1.00 98.64           C  
ATOM   1128  N   ARG O 150      38.756  48.923  16.705  1.00 98.84           N  
ATOM   1129  CA  ARG O 150      39.361  49.659  15.574  1.00 98.81           C  
ATOM   1130  C   ARG O 150      38.672  51.002  15.299  1.00 98.75           C  
ATOM   1131  O   ARG O 150      38.766  51.561  14.198  1.00 98.07           O  
ATOM   1132  CB  ARG O 150      39.436  48.741  14.349  1.00 98.60           C  
ATOM   1133  CG  ARG O 150      40.242  47.466  14.653  1.00 97.64           C  
ATOM   1134  CD  ARG O 150      40.252  46.503  13.461  1.00 96.69           C  
ATOM   1135  NE  ARG O 150      41.016  47.035  12.320  1.00 94.58           N  
ATOM   1136  CZ  ARG O 150      42.322  46.892  12.122  1.00 94.98           C  
ATOM   1137  NH1 ARG O 150      43.090  46.257  12.975  1.00 89.04           N  
ATOM   1138  NH2 ARG O 150      42.876  47.388  11.052  1.00 89.72           N  
ATOM   1139  N   TYR O 151      37.983  51.513  16.313  1.00 98.86           N  
ATOM   1140  CA  TYR O 151      37.416  52.850  16.370  1.00 98.86           C  
ATOM   1141  C   TYR O 151      37.649  53.430  17.760  1.00 98.82           C  
ATOM   1142  O   TYR O 151      37.425  52.766  18.768  1.00 98.60           O  
ATOM   1143  CB  TYR O 151      35.920  52.804  16.035  1.00 98.81           C  
ATOM   1144  CG  TYR O 151      35.207  54.121  16.287  1.00 98.82           C  
ATOM   1145  CD1 TYR O 151      34.476  54.315  17.478  1.00 98.69           C  
ATOM   1146  CD2 TYR O 151      35.306  55.174  15.354  1.00 98.69           C  
ATOM   1147  CE1 TYR O 151      33.840  55.538  17.733  1.00 98.57           C  
ATOM   1148  CE2 TYR O 151      34.673  56.404  15.601  1.00 98.56           C  
ATOM   1149  CZ  TYR O 151      33.941  56.579  16.792  1.00 98.60           C  
ATOM   1150  OH  TYR O 151      33.317  57.779  17.041  1.00 98.22           O  
ATOM   1151  N   THR O 152      38.070  54.696  17.806  1.00 98.82           N  
ATOM   1152  CA  THR O 152      38.191  55.465  19.045  1.00 98.77           C  
ATOM   1153  C   THR O 152      37.604  56.849  18.816  1.00 98.76           C  
ATOM   1154  O   THR O 152      38.011  57.557  17.890  1.00 98.35           O  
ATOM   1155  CB  THR O 152      39.650  55.550  19.515  1.00 98.46           C  
ATOM   1156  OG1 THR O 152      40.132  54.250  19.766  1.00 95.31           O  
ATOM   1157  CG2 THR O 152      39.815  56.344  20.814  1.00 95.04           C  
ATOM   1158  N   ASN O 153      36.672  57.243  19.680  1.00 98.82           N  
ATOM   1159  CA  ASN O 153      36.190  58.613  19.741  1.00 98.85           C  
ATOM   1160  C   ASN O 153      37.125  59.411  20.659  1.00 98.81           C  
ATOM   1161  O   ASN O 153      37.018  59.321  21.881  1.00 98.49           O  
ATOM   1162  CB  ASN O 153      34.727  58.617  20.202  1.00 98.80           C  
ATOM   1163  CG  ASN O 153      34.112  59.991  20.006  1.00 98.77           C  
ATOM   1164  OD1 ASN O 153      34.569  60.984  20.547  1.00 96.31           O  
ATOM   1165  ND2 ASN O 153      33.098  60.090  19.172  1.00 96.16           N  
ATOM   1166  N   LYS O 154      38.062  60.149  20.077  1.00 98.46           N  
ATOM   1167  CA  LYS O 154      39.126  60.833  20.836  1.00 98.17           C  
ATOM   1168  C   LYS O 154      38.592  61.745  21.931  1.00 98.39           C  
ATOM   1169  O   LYS O 154      39.146  61.742  23.022  1.00 97.70           O  
ATOM   1170  CB  LYS O 154      40.038  61.639  19.898  1.00 96.75           C  
ATOM   1171  CG  LYS O 154      41.203  60.808  19.369  0.92 82.77           C  
ATOM   1172  CD  LYS O 154      42.177  61.704  18.592  0.88 73.83           C  
ATOM   1173  CE  LYS O 154      43.411  60.925  18.154  0.86 61.45           C  
ATOM   1174  NZ  LYS O 154      44.392  61.790  17.465  0.86 52.02           N  
ATOM   1175  N   GLN O 155      37.559  62.509  21.654  1.00 98.59           N  
ATOM   1176  CA  GLN O 155      36.988  63.426  22.634  1.00 98.61           C  
ATOM   1177  C   GLN O 155      36.186  62.666  23.699  1.00 98.78           C  
ATOM   1178  O   GLN O 155      36.516  62.729  24.882  1.00 98.62           O  
ATOM   1179  CB  GLN O 155      36.114  64.494  21.954  1.00 98.00           C  
ATOM   1180  CG  GLN O 155      36.850  65.429  20.980  1.00 93.16           C  
ATOM   1181  CD  GLN O 155      36.804  64.992  19.509  1.00 89.61           C  
ATOM   1182  OE1 GLN O 155      36.754  63.819  19.164  1.00 80.86           O  
ATOM   1183  NE2 GLN O 155      36.813  65.941  18.603  1.00 75.79           N  
ATOM   1184  N   LEU O 156      35.176  61.933  23.288  1.00 98.86           N  
ATOM   1185  CA  LEU O 156      34.179  61.386  24.212  1.00 98.90           C  
ATOM   1186  C   LEU O 156      34.685  60.171  24.996  1.00 98.92           C  
ATOM   1187  O   LEU O 156      34.414  60.078  26.186  1.00 98.85           O  
ATOM   1188  CB  LEU O 156      32.879  61.068  23.455  1.00 98.87           C  
ATOM   1189  CG  LEU O 156      32.158  62.293  22.864  1.00 98.76           C  
ATOM   1190  CD1 LEU O 156      30.970  61.828  22.024  1.00 98.63           C  
ATOM   1191  CD2 LEU O 156      31.637  63.238  23.954  1.00 98.57           C  
ATOM   1192  N   HIS O 157      35.464  59.275  24.394  1.00 98.89           N  
ATOM   1193  CA  HIS O 157      36.076  58.175  25.149  1.00 98.91           C  
ATOM   1194  C   HIS O 157      37.083  58.694  26.184  1.00 98.90           C  
ATOM   1195  O   HIS O 157      37.089  58.230  27.320  1.00 98.79           O  
ATOM   1196  CB  HIS O 157      36.762  57.172  24.206  1.00 98.87           C  
ATOM   1197  CG  HIS O 157      35.829  56.322  23.381  1.00 98.86           C  
ATOM   1198  ND1 HIS O 157      36.157  55.723  22.174  1.00 96.43           N  
ATOM   1199  CD2 HIS O 157      34.556  55.914  23.686  1.00 96.47           C  
ATOM   1200  CE1 HIS O 157      35.111  54.981  21.772  1.00 97.10           C  
ATOM   1201  NE2 HIS O 157      34.130  55.078  22.670  1.00 97.58           N  
ATOM   1202  N   THR O 158      37.900  59.689  25.812  1.00 98.84           N  
ATOM   1203  CA  THR O 158      38.852  60.304  26.754  1.00 98.79           C  
ATOM   1204  C   THR O 158      38.121  61.016  27.889  1.00 98.86           C  
ATOM   1205  O   THR O 158      38.507  60.877  29.045  1.00 98.74           O  
ATOM   1206  CB  THR O 158      39.782  61.291  26.040  1.00 98.47           C  
ATOM   1207  OG1 THR O 158      40.470  60.641  24.996  1.00 93.92           O  
ATOM   1208  CG2 THR O 158      40.839  61.892  26.967  1.00 93.79           C  
ATOM   1209  N   ALA O 159      37.068  61.759  27.584  1.00 98.88           N  
ATOM   1210  CA  ALA O 159      36.255  62.439  28.583  1.00 98.91           C  
ATOM   1211  C   ALA O 159      35.586  61.452  29.544  1.00 98.93           C  
ATOM   1212  O   ALA O 159      35.628  61.669  30.746  1.00 98.87           O  
ATOM   1213  CB  ALA O 159      35.228  63.325  27.874  1.00 98.83           C  
ATOM   1214  N   PHE O 160      35.042  60.347  29.040  1.00 98.94           N  
ATOM   1215  CA  PHE O 160      34.450  59.310  29.891  1.00 98.95           C  
ATOM   1216  C   PHE O 160      35.473  58.695  30.853  1.00 98.95           C  
ATOM   1217  O   PHE O 160      35.185  58.575  32.037  1.00 98.91           O  
ATOM   1218  CB  PHE O 160      33.810  58.218  29.025  1.00 98.94           C  
ATOM   1219  CG  PHE O 160      33.340  57.017  29.825  1.00 98.93           C  
ATOM   1220  CD1 PHE O 160      34.019  55.789  29.731  1.00 98.81           C  
ATOM   1221  CD2 PHE O 160      32.259  57.143  30.720  1.00 98.80           C  
ATOM   1222  CE1 PHE O 160      33.622  54.694  30.515  1.00 98.70           C  
ATOM   1223  CE2 PHE O 160      31.857  56.053  31.509  1.00 98.68           C  
ATOM   1224  CZ  PHE O 160      32.539  54.824  31.405  1.00 98.71           C  
ATOM   1225  N   PHE O 161      36.666  58.360  30.387  1.00 98.92           N  
ATOM   1226  CA  PHE O 161      37.699  57.788  31.256  1.00 98.92           C  
ATOM   1227  C   PHE O 161      38.154  58.769  32.339  1.00 98.91           C  
ATOM   1228  O   PHE O 161      38.238  58.391  33.503  1.00 98.79           O  
ATOM   1229  CB  PHE O 161      38.882  57.304  30.408  1.00 98.87           C  
ATOM   1230  CG  PHE O 161      38.652  56.060  29.567  1.00 98.77           C  
ATOM   1231  CD1 PHE O 161      37.532  55.221  29.758  1.00 98.31           C  
ATOM   1232  CD2 PHE O 161      39.611  55.702  28.604  1.00 98.19           C  
ATOM   1233  CE1 PHE O 161      37.381  54.044  29.013  1.00 97.69           C  
ATOM   1234  CE2 PHE O 161      39.470  54.524  27.857  1.00 97.67           C  
ATOM   1235  CZ  PHE O 161      38.353  53.692  28.063  1.00 97.96           C  
ATOM   1236  N   LYS O 162      38.365  60.032  31.981  1.00 98.90           N  
ATOM   1237  CA  LYS O 162      38.678  61.077  32.970  1.00 98.88           C  
ATOM   1238  C   LYS O 162      37.537  61.289  33.966  1.00 98.89           C  
ATOM   1239  O   LYS O 162      37.791  61.410  35.155  1.00 98.77           O  
ATOM   1240  CB  LYS O 162      38.993  62.394  32.259  1.00 98.72           C  
ATOM   1241  CG  LYS O 162      40.353  62.351  31.563  0.98 92.09           C  
ATOM   1242  CD  LYS O 162      40.630  63.716  30.930  0.96 87.39           C  
ATOM   1243  CE  LYS O 162      42.026  63.722  30.323  0.95 79.11           C  
ATOM   1244  NZ  LYS O 162      42.389  65.082  29.867  0.95 68.22           N  
ATOM   1245  N   ALA O 163      36.304  61.287  33.500  1.00 98.90           N  
ATOM   1246  CA  ALA O 163      35.135  61.421  34.362  1.00 98.90           C  
ATOM   1247  C   ALA O 163      34.990  60.239  35.331  1.00 98.89           C  
ATOM   1248  O   ALA O 163      34.687  60.437  36.505  1.00 98.75           O  
ATOM   1249  CB  ALA O 163      33.905  61.569  33.462  1.00 98.82           C  
ATOM   1250  N   ALA O 164      35.261  59.023  34.871  1.00 98.87           N  
ATOM   1251  CA  ALA O 164      35.281  57.839  35.727  1.00 98.84           C  
ATOM   1252  C   ALA O 164      36.386  57.927  36.801  1.00 98.78           C  
ATOM   1253  O   ALA O 164      36.156  57.551  37.946  1.00 98.48           O  
ATOM   1254  CB  ALA O 164      35.423  56.598  34.840  1.00 98.72           C  
ATOM   1255  N   GLU O 165      37.547  58.475  36.459  1.00 98.82           N  
ATOM   1256  CA  GLU O 165      38.612  58.780  37.429  1.00 98.72           C  
ATOM   1257  C   GLU O 165      38.168  59.822  38.464  1.00 98.72           C  
ATOM   1258  O   GLU O 165      38.411  59.637  39.650  1.00 98.21           O  
ATOM   1259  CB  GLU O 165      39.865  59.279  36.697  1.00 97.91           C  
ATOM   1260  CG  GLU O 165      41.007  58.288  36.779  1.00 82.92           C  
ATOM   1261  CD  GLU O 165      42.182  58.611  35.846  0.99 86.53           C  
ATOM   1262  OE1 GLU O 165      43.064  57.738  35.733  0.99 81.43           O  
ATOM   1263  OE2 GLU O 165      42.197  59.672  35.183  0.99 81.89           O  
ATOM   1264  N   GLU O 166      37.505  60.887  38.026  1.00 98.77           N  
ATOM   1265  CA  GLU O 166      37.012  61.942  38.927  1.00 98.70           C  
ATOM   1266  C   GLU O 166      36.019  61.414  39.975  1.00 98.57           C  
ATOM   1267  O   GLU O 166      36.012  61.898  41.105  1.00 97.79           O  
ATOM   1268  CB  GLU O 166      36.341  63.066  38.125  1.00 98.48           C  
ATOM   1269  CG  GLU O 166      37.324  64.002  37.404  1.00 96.00           C  
ATOM   1270  CD  GLU O 166      36.576  65.087  36.615  1.00 96.23           C  
ATOM   1271  OE1 GLU O 166      36.778  65.198  35.386  1.00 90.26           O  
ATOM   1272  OE2 GLU O 166      35.763  65.831  37.208  1.00 91.44           O  
ATOM   1273  N   VAL O 167      35.222  60.409  39.643  1.00 98.62           N  
ATOM   1274  CA  VAL O 167      34.299  59.755  40.594  1.00 98.38           C  
ATOM   1275  C   VAL O 167      34.948  58.596  41.370  1.00 98.02           C  
ATOM   1276  O   VAL O 167      34.253  57.840  42.050  1.00 96.73           O  
ATOM   1277  CB  VAL O 167      32.960  59.350  39.935  1.00 98.06           C  
ATOM   1278  CG1 VAL O 167      32.282  60.559  39.275  1.00 96.79           C  
ATOM   1279  CG2 VAL O 167      33.117  58.236  38.902  1.00 97.18           C  
ATOM   1280  N   GLY O 168      36.266  58.453  41.290  1.00 98.13           N  
ATOM   1281  CA  GLY O 168      37.048  57.532  42.117  1.00 97.59           C  
ATOM   1282  C   GLY O 168      37.218  56.121  41.553  1.00 97.63           C  
ATOM   1283  O   GLY O 168      37.699  55.245  42.272  1.00 96.19           O  
ATOM   1284  N   LEU O 169      36.865  55.881  40.297  1.00 98.10           N  
ATOM   1285  CA  LEU O 169      37.107  54.591  39.652  1.00 98.08           C  
ATOM   1286  C   LEU O 169      38.534  54.522  39.087  1.00 98.24           C  
ATOM   1287  O   LEU O 169      39.056  55.502  38.558  1.00 97.76           O  
ATOM   1288  CB  LEU O 169      36.027  54.344  38.582  1.00 97.22           C  
ATOM   1289  CG  LEU O 169      35.868  52.870  38.173  1.00 94.14           C  
ATOM   1290  CD1 LEU O 169      35.344  51.999  39.319  1.00 93.00           C  
ATOM   1291  CD2 LEU O 169      34.861  52.771  37.030  1.00 93.32           C  
ATOM   1292  N   THR O 170      39.161  53.362  39.180  1.00 98.19           N  
ATOM   1293  CA  THR O 170      40.535  53.143  38.692  1.00 98.13           C  
ATOM   1294  C   THR O 170      40.544  52.542  37.282  1.00 98.49           C  
ATOM   1295  O   THR O 170      39.581  51.884  36.889  1.00 98.24           O  
ATOM   1296  CB  THR O 170      41.335  52.260  39.660  1.00 96.64           C  
ATOM   1297  OG1 THR O 170      40.661  51.050  39.913  1.00 82.90           O  
ATOM   1298  CG2 THR O 170      41.549  52.955  41.008  1.00 82.00           C  
ATOM   1299  N   PRO O 171      41.615  52.751  36.498  1.00 98.60           N  
ATOM   1300  CA  PRO O 171      41.735  52.125  35.187  1.00 98.56           C  
ATOM   1301  C   PRO O 171      41.898  50.608  35.306  1.00 98.53           C  
ATOM   1302  O   PRO O 171      42.614  50.112  36.177  1.00 97.97           O  
ATOM   1303  CB  PRO O 171      42.953  52.782  34.526  1.00 98.05           C  
ATOM   1304  CG  PRO O 171      43.815  53.213  35.711  1.00 95.26           C  
ATOM   1305  CD  PRO O 171      42.790  53.559  36.794  1.00 97.90           C  
ATOM   1306  N   ASN O 172      41.274  49.880  34.388  1.00 98.57           N  
ATOM   1307  CA  ASN O 172      41.502  48.460  34.164  1.00 98.46           C  
ATOM   1308  C   ASN O 172      42.009  48.274  32.723  1.00 98.29           C  
ATOM   1309  O   ASN O 172      41.294  48.545  31.755  1.00 97.42           O  
ATOM   1310  CB  ASN O 172      40.204  47.692  34.468  1.00 98.26           C  
ATOM   1311  CG  ASN O 172      40.421  46.186  34.437  1.00 98.02           C  
ATOM   1312  OD1 ASN O 172      41.149  45.661  33.609  1.00 94.98           O  
ATOM   1313  ND2 ASN O 172      39.812  45.465  35.347  1.00 94.61           N  
ATOM   1314  N   SER O 173      43.255  47.853  32.587  1.00 97.99           N  
ATOM   1315  CA  SER O 173      43.909  47.711  31.276  1.00 97.53           C  
ATOM   1316  C   SER O 173      43.508  46.442  30.527  1.00 97.76           C  
ATOM   1317  O   SER O 173      43.643  46.398  29.301  1.00 96.56           O  
ATOM   1318  CB  SER O 173      45.428  47.762  31.447  1.00 95.69           C  
ATOM   1319  OG  SER O 173      45.860  46.797  32.384  1.00 83.07           O  
ATOM   1320  N   ASP O 174      43.030  45.425  31.248  1.00 97.99           N  
ATOM   1321  CA  ASP O 174      42.580  44.165  30.668  1.00 98.05           C  
ATOM   1322  C   ASP O 174      41.480  43.535  31.534  1.00 98.13           C  
ATOM   1323  O   ASP O 174      41.747  42.949  32.585  1.00 97.77           O  
ATOM   1324  CB  ASP O 174      43.774  43.212  30.505  1.00 97.89           C  
ATOM   1325  CG  ASP O 174      43.378  41.876  29.869  1.00 97.69           C  
ATOM   1326  OD1 ASP O 174      42.200  41.712  29.462  1.00 97.08           O  
ATOM   1327  OD2 ASP O 174      44.258  41.004  29.762  1.00 96.66           O  
ATOM   1328  N   PHE O 175      40.246  43.608  31.065  1.00 98.41           N  
ATOM   1329  CA  PHE O 175      39.095  43.018  31.762  1.00 98.38           C  
ATOM   1330  C   PHE O 175      39.158  41.487  31.881  1.00 98.10           C  
ATOM   1331  O   PHE O 175      38.390  40.913  32.653  1.00 97.07           O  
ATOM   1332  CB  PHE O 175      37.800  43.426  31.042  1.00 98.37           C  
ATOM   1333  CG  PHE O 175      37.426  44.894  31.132  1.00 98.45           C  
ATOM   1334  CD1 PHE O 175      37.407  45.551  32.379  1.00 98.07           C  
ATOM   1335  CD2 PHE O 175      37.038  45.600  29.978  1.00 98.02           C  
ATOM   1336  CE1 PHE O 175      37.002  46.895  32.473  1.00 97.70           C  
ATOM   1337  CE2 PHE O 175      36.630  46.938  30.064  1.00 97.72           C  
ATOM   1338  CZ  PHE O 175      36.612  47.588  31.312  1.00 97.93           C  
ATOM   1339  N   ASN O 176      40.015  40.821  31.129  1.00 98.41           N  
ATOM   1340  CA  ASN O 176      40.146  39.364  31.140  1.00 98.31           C  
ATOM   1341  C   ASN O 176      41.393  38.865  31.884  1.00 97.95           C  
ATOM   1342  O   ASN O 176      41.604  37.652  31.943  1.00 96.52           O  
ATOM   1343  CB  ASN O 176      40.074  38.837  29.699  1.00 98.24           C  
ATOM   1344  CG  ASN O 176      38.727  39.116  29.057  1.00 98.10           C  
ATOM   1345  OD1 ASN O 176      37.678  38.739  29.560  1.00 95.48           O  
ATOM   1346  ND2 ASN O 176      38.714  39.771  27.925  1.00 95.44           N  
ATOM   1347  N   ASP O 177      42.183  39.761  32.452  1.00 97.64           N  
ATOM   1348  CA  ASP O 177      43.261  39.388  33.363  1.00 97.40           C  
ATOM   1349  C   ASP O 177      42.683  39.121  34.758  1.00 97.39           C  
ATOM   1350  O   ASP O 177      42.305  40.037  35.490  1.00 96.48           O  
ATOM   1351  CB  ASP O 177      44.343  40.474  33.370  1.00 96.59           C  
ATOM   1352  CG  ASP O 177      45.558  40.110  34.230  1.00 95.23           C  
ATOM   1353  OD1 ASP O 177      45.493  39.118  34.994  1.00 93.05           O  
ATOM   1354  OD2 ASP O 177      46.568  40.842  34.145  1.00 91.67           O  
ATOM   1355  N   TRP O 178      42.621  37.843  35.136  1.00 97.34           N  
ATOM   1356  CA  TRP O 178      42.077  37.426  36.428  1.00 97.37           C  
ATOM   1357  C   TRP O 178      43.041  37.616  37.605  1.00 96.85           C  
ATOM   1358  O   TRP O 178      42.674  37.313  38.739  1.00 94.76           O  
ATOM   1359  CB  TRP O 178      41.590  35.973  36.326  1.00 97.32           C  
ATOM   1360  CG  TRP O 178      40.372  35.739  35.472  1.00 97.54           C  
ATOM   1361  CD1 TRP O 178      39.642  36.678  34.818  1.00 96.94           C  
ATOM   1362  CD2 TRP O 178      39.715  34.457  35.218  1.00 97.69           C  
ATOM   1363  NE1 TRP O 178      38.564  36.067  34.172  1.00 96.96           N  
ATOM   1364  CE2 TRP O 178      38.579  34.703  34.402  1.00 97.43           C  
ATOM   1365  CE3 TRP O 178      39.976  33.119  35.608  1.00 97.40           C  
ATOM   1366  CZ2 TRP O 178      37.709  33.665  33.988  1.00 96.81           C  
ATOM   1367  CZ3 TRP O 178      39.114  32.089  35.195  1.00 96.53           C  
ATOM   1368  CH2 TRP O 178      37.996  32.359  34.393  1.00 96.51           C  
ATOM   1369  N   SER O 179      44.251  38.110  37.365  1.00 96.84           N  
ATOM   1370  CA  SER O 179      45.234  38.335  38.430  1.00 96.36           C  
ATOM   1371  C   SER O 179      45.015  39.640  39.207  1.00 95.96           C  
ATOM   1372  O   SER O 179      45.615  39.826  40.264  1.00 93.60           O  
ATOM   1373  CB  SER O 179      46.658  38.268  37.879  1.00 95.47           C  
ATOM   1374  OG  SER O 179      46.986  39.405  37.115  1.00 93.00           O  
ATOM   1375  N   HIS O 180      44.163  40.534  38.712  1.00 95.04           N  
ATOM   1376  CA  HIS O 180      43.843  41.801  39.368  1.00 94.26           C  
ATOM   1377  C   HIS O 180      42.329  42.005  39.540  1.00 95.04           C  
ATOM   1378  O   HIS O 180      41.506  41.198  39.104  1.00 92.32           O  
ATOM   1379  CB  HIS O 180      44.521  42.960  38.619  1.00 89.97           C  
ATOM   1380  CG  HIS O 180      44.003  43.188  37.229  0.99 84.50           C  
ATOM   1381  ND1 HIS O 180      42.783  43.737  36.905  0.99 71.59           N  
ATOM   1382  CD2 HIS O 180      44.645  42.918  36.048  0.99 73.60           C  
ATOM   1383  CE1 HIS O 180      42.686  43.788  35.567  0.99 69.49           C  
ATOM   1384  NE2 HIS O 180      43.804  43.301  35.022  0.99 72.15           N  
ATOM   1385  N   ASP O 181      41.952  43.101  40.191  1.00 94.21           N  
ATOM   1386  CA  ASP O 181      40.548  43.439  40.428  1.00 94.02           C  
ATOM   1387  C   ASP O 181      39.779  43.644  39.108  1.00 94.44           C  
ATOM   1388  O   ASP O 181      40.242  44.309  38.184  1.00 92.39           O  
ATOM   1389  CB  ASP O 181      40.464  44.679  41.339  1.00 91.85           C  
ATOM   1390  CG  ASP O 181      39.051  44.941  41.878  0.99 89.66           C  
ATOM   1391  OD1 ASP O 181      38.110  44.191  41.557  0.99 86.26           O  
ATOM   1392  OD2 ASP O 181      38.857  45.877  42.681  0.99 85.27           O  
ATOM   1393  N   HIS O 182      38.564  43.093  39.051  1.00 95.96           N  
ATOM   1394  CA  HIS O 182      37.667  43.224  37.898  1.00 95.77           C  
ATOM   1395  C   HIS O 182      36.942  44.571  37.824  1.00 96.88           C  
ATOM   1396  O   HIS O 182      36.353  44.887  36.781  1.00 95.88           O  
ATOM   1397  CB  HIS O 182      36.651  42.076  37.915  1.00 92.12           C  
ATOM   1398  CG  HIS O 182      37.283  40.760  37.565  1.00 83.00           C  
ATOM   1399  ND1 HIS O 182      37.577  40.345  36.279  1.00 69.12           N  
ATOM   1400  CD2 HIS O 182      37.744  39.793  38.417  1.00 70.82           C  
ATOM   1401  CE1 HIS O 182      38.198  39.160  36.361  1.00 67.28           C  
ATOM   1402  NE2 HIS O 182      38.314  38.802  37.642  1.00 69.38           N  
ATOM   1403  N   ALA O 183      36.944  45.358  38.906  1.00 97.43           N  
ATOM   1404  CA  ALA O 183      36.414  46.710  38.855  1.00 97.80           C  
ATOM   1405  C   ALA O 183      37.320  47.633  38.021  1.00 98.12           C  
ATOM   1406  O   ALA O 183      38.457  47.303  37.692  1.00 97.76           O  
ATOM   1407  CB  ALA O 183      36.184  47.233  40.283  1.00 97.24           C  
ATOM   1408  N   GLY O 184      36.796  48.802  37.697  1.00 98.41           N  
ATOM   1409  CA  GLY O 184      37.534  49.813  36.952  1.00 98.52           C  
ATOM   1410  C   GLY O 184      36.923  50.128  35.591  1.00 98.74           C  
ATOM   1411  O   GLY O 184      36.047  49.420  35.091  1.00 98.63           O  
ATOM   1412  N   TYR O 185      37.409  51.215  34.996  1.00 98.84           N  
ATOM   1413  CA  TYR O 185      37.016  51.636  33.656  1.00 98.87           C  
ATOM   1414  C   TYR O 185      38.051  51.185  32.618  1.00 98.86           C  
ATOM   1415  O   TYR O 185      39.254  51.150  32.888  1.00 98.75           O  
ATOM   1416  CB  TYR O 185      36.790  53.155  33.612  1.00 98.84           C  
ATOM   1417  CG  TYR O 185      38.048  53.986  33.796  1.00 98.82           C  
ATOM   1418  CD1 TYR O 185      38.406  54.473  35.068  1.00 98.55           C  
ATOM   1419  CD2 TYR O 185      38.885  54.251  32.694  1.00 98.53           C  
ATOM   1420  CE1 TYR O 185      39.599  55.203  35.242  1.00 98.26           C  
ATOM   1421  CE2 TYR O 185      40.080  54.974  32.853  1.00 98.21           C  
ATOM   1422  CZ  TYR O 185      40.433  55.440  34.128  1.00 98.31           C  
ATOM   1423  OH  TYR O 185      41.612  56.134  34.289  1.00 97.55           O  
ATOM   1424  N   GLY O 186      37.596  50.887  31.412  1.00 98.82           N  
ATOM   1425  CA  GLY O 186      38.510  50.439  30.367  1.00 98.80           C  
ATOM   1426  C   GLY O 186      37.863  50.199  29.011  1.00 98.89           C  
ATOM   1427  O   GLY O 186      36.718  50.562  28.732  1.00 98.80           O  
ATOM   1428  N   THR O 187      38.669  49.592  28.148  1.00 98.85           N  
ATOM   1429  CA  THR O 187      38.310  49.203  26.788  1.00 98.84           C  
ATOM   1430  C   THR O 187      37.976  47.716  26.760  1.00 98.81           C  
ATOM   1431  O   THR O 187      38.763  46.903  27.237  1.00 98.54           O  
ATOM   1432  CB  THR O 187      39.482  49.508  25.841  1.00 98.72           C  
ATOM   1433  OG1 THR O 187      39.737  50.900  25.831  1.00 97.29           O  
ATOM   1434  CG2 THR O 187      39.227  49.095  24.397  1.00 97.59           C  
ATOM   1435  N   PHE O 188      36.850  47.347  26.162  1.00 98.88           N  
ATOM   1436  CA  PHE O 188      36.585  45.947  25.847  1.00 98.88           C  
ATOM   1437  C   PHE O 188      37.386  45.550  24.610  1.00 98.86           C  
ATOM   1438  O   PHE O 188      37.338  46.251  23.594  1.00 98.67           O  
ATOM   1439  CB  PHE O 188      35.089  45.721  25.599  1.00 98.83           C  
ATOM   1440  CG  PHE O 188      34.215  45.942  26.814  1.00 98.77           C  
ATOM   1441  CD1 PHE O 188      33.962  44.884  27.701  1.00 98.39           C  
ATOM   1442  CD2 PHE O 188      33.656  47.209  27.071  1.00 98.38           C  
ATOM   1443  CE1 PHE O 188      33.157  45.083  28.836  1.00 98.02           C  
ATOM   1444  CE2 PHE O 188      32.855  47.419  28.200  1.00 97.98           C  
ATOM   1445  CZ  PHE O 188      32.604  46.353  29.087  1.00 98.01           C  
ATOM   1446  N   GLN O 189      38.056  44.402  24.652  1.00 98.86           N  
ATOM   1447  CA  GLN O 189      38.378  43.739  23.395  1.00 98.87           C  
ATOM   1448  C   GLN O 189      37.086  43.256  22.726  1.00 98.91           C  
ATOM   1449  O   GLN O 189      36.022  43.171  23.352  1.00 98.83           O  
ATOM   1450  CB  GLN O 189      39.382  42.604  23.594  1.00 98.77           C  
ATOM   1451  CG  GLN O 189      40.755  43.139  24.011  1.00 98.50           C  
ATOM   1452  CD  GLN O 189      41.841  42.103  23.728  1.00 98.43           C  
ATOM   1453  OE1 GLN O 189      41.873  41.029  24.307  1.00 96.11           O  
ATOM   1454  NE2 GLN O 189      42.714  42.379  22.789  1.00 96.16           N  
ATOM   1455  N   VAL O 190      37.177  42.955  21.428  1.00 98.93           N  
ATOM   1456  CA  VAL O 190      36.024  42.579  20.616  1.00 98.94           C  
ATOM   1457  C   VAL O 190      36.321  41.323  19.807  1.00 98.94           C  
ATOM   1458  O   VAL O 190      37.430  41.130  19.317  1.00 98.86           O  
ATOM   1459  CB  VAL O 190      35.558  43.743  19.713  1.00 98.91           C  
ATOM   1460  CG1 VAL O 190      34.946  44.879  20.537  1.00 98.71           C  
ATOM   1461  CG2 VAL O 190      36.677  44.325  18.845  1.00 98.73           C  
ATOM   1462  N   MET O 191      35.309  40.473  19.625  1.00 98.93           N  
ATOM   1463  CA  MET O 191      35.387  39.289  18.760  1.00 98.92           C  
ATOM   1464  C   MET O 191      35.317  39.714  17.284  1.00 98.93           C  
ATOM   1465  O   MET O 191      34.290  39.554  16.604  1.00 98.85           O  
ATOM   1466  CB  MET O 191      34.295  38.274  19.113  1.00 98.75           C  
ATOM   1467  CG  MET O 191      34.419  37.734  20.537  1.00 96.91           C  
ATOM   1468  SD  MET O 191      33.120  36.523  20.925  1.00 92.55           S  
ATOM   1469  CE  MET O 191      33.479  36.245  22.675  1.00 84.54           C  
ATOM   1470  N   GLN O 192      36.407  40.300  16.815  1.00 98.88           N  
ATOM   1471  CA  GLN O 192      36.587  40.795  15.453  1.00 98.88           C  
ATOM   1472  C   GLN O 192      37.955  40.381  14.905  1.00 98.83           C  
ATOM   1473  O   GLN O 192      38.901  40.143  15.650  1.00 98.62           O  
ATOM   1474  CB  GLN O 192      36.421  42.327  15.404  1.00 98.84           C  
ATOM   1475  CG  GLN O 192      35.013  42.810  15.793  1.00 98.67           C  
ATOM   1476  CD  GLN O 192      34.851  44.330  15.749  1.00 98.68           C  
ATOM   1477  OE1 GLN O 192      35.506  45.036  15.003  1.00 95.71           O  
ATOM   1478  NE2 GLN O 192      33.956  44.871  16.535  1.00 95.38           N  
ATOM   1479  N   ASP O 193      38.045  40.308  13.584  1.00 98.81           N  
ATOM   1480  CA  ASP O 193      39.295  40.134  12.843  1.00 98.72           C  
ATOM   1481  C   ASP O 193      39.410  41.275  11.830  1.00 98.72           C  
ATOM   1482  O   ASP O 193      38.648  41.336  10.855  1.00 98.39           O  
ATOM   1483  CB  ASP O 193      39.317  38.751  12.173  1.00 98.40           C  
ATOM   1484  CG  ASP O 193      40.595  38.472  11.367  1.00 97.57           C  
ATOM   1485  OD1 ASP O 193      41.598  39.201  11.522  1.00 95.88           O  
ATOM   1486  OD2 ASP O 193      40.586  37.499  10.580  1.00 94.89           O  
ATOM   1487  N   LYS O 194      40.329  42.194  12.073  1.00 98.64           N  
ATOM   1488  CA  LYS O 194      40.549  43.396  11.257  1.00 98.58           C  
ATOM   1489  C   LYS O 194      39.253  44.178  10.992  1.00 98.68           C  
ATOM   1490  O   LYS O 194      38.955  44.563   9.852  1.00 98.30           O  
ATOM   1491  CB  LYS O 194      41.314  43.037   9.977  1.00 98.14           C  
ATOM   1492  CG  LYS O 194      42.673  42.400  10.285  0.98 95.76           C  
ATOM   1493  CD  LYS O 194      43.390  42.000   8.995  0.97 89.80           C  
ATOM   1494  CE  LYS O 194      44.706  41.335   9.389  0.96 80.56           C  
ATOM   1495  NZ  LYS O 194      45.428  40.792   8.218  0.96 69.90           N  
ATOM   1496  N   GLY O 195      38.473  44.369  12.047  1.00 98.70           N  
ATOM   1497  CA  GLY O 195      37.213  45.112  12.007  1.00 98.68           C  
ATOM   1498  C   GLY O 195      36.027  44.358  11.402  1.00 98.69           C  
ATOM   1499  O   GLY O 195      34.948  44.935  11.269  1.00 98.22           O  
ATOM   1500  N   THR O 196      36.184  43.093  11.032  1.00 98.80           N  
ATOM   1501  CA  THR O 196      35.084  42.215  10.606  1.00 98.75           C  
ATOM   1502  C   THR O 196      34.651  41.342  11.774  1.00 98.85           C  
ATOM   1503  O   THR O 196      35.501  40.810  12.476  1.00 98.74           O  
ATOM   1504  CB  THR O 196      35.494  41.340   9.414  1.00 98.14           C  
ATOM   1505  OG1 THR O 196      35.920  42.152   8.343  1.00 86.32           O  
ATOM   1506  CG2 THR O 196      34.347  40.489   8.871  1.00 86.35           C  
ATOM   1507  N   ARG O 197      33.333  41.135  11.955  1.00 98.84           N  
ATOM   1508  CA  ARG O 197      32.797  40.212  12.963  1.00 98.85           C  
ATOM   1509  C   ARG O 197      33.459  38.836  12.841  1.00 98.83           C  
ATOM   1510  O   ARG O 197      33.411  38.210  11.783  1.00 98.64           O  
ATOM   1511  CB  ARG O 197      31.276  40.108  12.807  1.00 98.77           C  
ATOM   1512  CG  ARG O 197      30.642  39.110  13.795  1.00 98.30           C  
ATOM   1513  CD  ARG O 197      29.138  38.939  13.530  1.00 98.48           C  
ATOM   1514  NE  ARG O 197      28.371  40.157  13.810  1.00 98.44           N  
ATOM   1515  CZ  ARG O 197      27.974  40.570  15.004  1.00 98.62           C  
ATOM   1516  NH1 ARG O 197      28.232  39.890  16.091  1.00 97.50           N  
ATOM   1517  NH2 ARG O 197      27.310  41.675  15.130  1.00 97.30           N  
ATOM   1518  N   ALA O 198      33.998  38.352  13.945  1.00 98.83           N  
ATOM   1519  CA  ALA O 198      34.594  37.031  14.099  1.00 98.80           C  
ATOM   1520  C   ALA O 198      33.621  36.098  14.842  1.00 98.70           C  
ATOM   1521  O   ALA O 198      33.893  35.622  15.941  1.00 97.77           O  
ATOM   1522  CB  ALA O 198      35.960  37.202  14.784  1.00 98.63           C  
ATOM   1523  N   ASP O 199      32.445  35.868  14.248  1.00 98.92           N  
ATOM   1524  CA  ASP O 199      31.458  34.933  14.792  1.00 98.92           C  
ATOM   1525  C   ASP O 199      31.950  33.475  14.725  1.00 98.94           C  
ATOM   1526  O   ASP O 199      32.855  33.134  13.954  1.00 98.84           O  
ATOM   1527  CB  ASP O 199      30.109  35.115  14.075  1.00 98.79           C  
ATOM   1528  CG  ASP O 199      30.186  34.782  12.587  1.00 98.42           C  
ATOM   1529  OD1 ASP O 199      30.172  33.584  12.240  1.00 97.11           O  
ATOM   1530  OD2 ASP O 199      30.287  35.730  11.770  1.00 96.50           O  
ATOM   1531  N   MET O 200      31.325  32.598  15.523  1.00 98.96           N  
ATOM   1532  CA  MET O 200      31.797  31.215  15.655  1.00 98.97           C  
ATOM   1533  C   MET O 200      31.585  30.380  14.389  1.00 98.97           C  
ATOM   1534  O   MET O 200      32.368  29.474  14.128  1.00 98.90           O  
ATOM   1535  CB  MET O 200      31.159  30.548  16.886  1.00 98.92           C  
ATOM   1536  CG  MET O 200      31.500  31.272  18.199  1.00 98.49           C  
ATOM   1537  SD  MET O 200      33.277  31.541  18.469  1.00 98.11           S  
ATOM   1538  CE  MET O 200      33.373  33.346  18.402  1.00 94.67           C  
ATOM   1539  N   TYR O 201      30.604  30.721  13.540  1.00 98.95           N  
ATOM   1540  CA  TYR O 201      30.534  30.097  12.215  1.00 98.95           C  
ATOM   1541  C   TYR O 201      31.811  30.378  11.421  1.00 98.93           C  
ATOM   1542  O   TYR O 201      32.430  29.465  10.873  1.00 98.83           O  
ATOM   1543  CB  TYR O 201      29.308  30.608  11.450  1.00 98.90           C  
ATOM   1544  CG  TYR O 201      29.353  30.276   9.971  1.00 98.80           C  
ATOM   1545  CD1 TYR O 201      29.778  31.245   9.039  1.00 98.40           C  
ATOM   1546  CD2 TYR O 201      29.020  28.986   9.522  1.00 98.37           C  
ATOM   1547  CE1 TYR O 201      29.849  30.938   7.675  1.00 97.91           C  
ATOM   1548  CE2 TYR O 201      29.089  28.663   8.160  1.00 97.83           C  
ATOM   1549  CZ  TYR O 201      29.500  29.644   7.239  1.00 97.75           C  
ATOM   1550  OH  TYR O 201      29.559  29.335   5.899  1.00 96.13           O  
ATOM   1551  N   ARG O 202      32.237  31.630  11.378  1.00 98.82           N  
ATOM   1552  CA  ARG O 202      33.431  32.040  10.630  1.00 98.69           C  
ATOM   1553  C   ARG O 202      34.710  31.448  11.210  1.00 98.73           C  
ATOM   1554  O   ARG O 202      35.590  31.078  10.434  1.00 98.41           O  
ATOM   1555  CB  ARG O 202      33.490  33.567  10.590  1.00 98.07           C  
ATOM   1556  CG  ARG O 202      34.591  34.089   9.660  1.00 91.29           C  
ATOM   1557  CD  ARG O 202      34.530  35.636   9.516  1.00 87.84           C  
ATOM   1558  NE  ARG O 202      33.224  36.076   9.019  1.00 84.27           N  
ATOM   1559  CZ  ARG O 202      32.748  35.904   7.792  1.00 80.42           C  
ATOM   1560  NH1 ARG O 202      33.512  35.576   6.786  0.99 71.25           N  
ATOM   1561  NH2 ARG O 202      31.467  36.039   7.575  0.99 73.04           N  
ATOM   1562  N   GLN O 203      34.811  31.388  12.538  1.00 98.82           N  
ATOM   1563  CA  GLN O 203      36.055  31.005  13.212  1.00 98.72           C  
ATOM   1564  C   GLN O 203      36.203  29.492  13.404  1.00 98.76           C  
ATOM   1565  O   GLN O 203      37.312  28.978  13.275  1.00 98.38           O  
ATOM   1566  CB  GLN O 203      36.166  31.755  14.551  1.00 98.20           C  
ATOM   1567  CG  GLN O 203      36.142  33.291  14.422  1.00 94.48           C  
ATOM   1568  CD  GLN O 203      37.091  33.860  13.357  1.00 90.58           C  
ATOM   1569  OE1 GLN O 203      38.214  33.427  13.167  1.00 83.34           O  
ATOM   1570  NE2 GLN O 203      36.654  34.841  12.615  1.00 79.68           N  
ATOM   1571  N   TYR O 204      35.099  28.770  13.652  1.00 98.91           N  
ATOM   1572  CA  TYR O 204      35.136  27.332  13.921  1.00 98.93           C  
ATOM   1573  C   TYR O 204      34.549  26.493  12.785  1.00 98.91           C  
ATOM   1574  O   TYR O 204      35.204  25.569  12.302  1.00 98.73           O  
ATOM   1575  CB  TYR O 204      34.404  27.030  15.240  1.00 98.92           C  
ATOM   1576  CG  TYR O 204      35.197  27.358  16.487  1.00 98.93           C  
ATOM   1577  CD1 TYR O 204      35.927  26.339  17.125  1.00 98.85           C  
ATOM   1578  CD2 TYR O 204      35.195  28.656  17.041  1.00 98.84           C  
ATOM   1579  CE1 TYR O 204      36.622  26.594  18.315  1.00 98.79           C  
ATOM   1580  CE2 TYR O 204      35.889  28.925  18.231  1.00 98.79           C  
ATOM   1581  CZ  TYR O 204      36.596  27.888  18.868  1.00 98.83           C  
ATOM   1582  OH  TYR O 204      37.256  28.131  20.052  1.00 98.62           O  
ATOM   1583  N   LEU O 205      33.327  26.781  12.350  1.00 98.94           N  
ATOM   1584  CA  LEU O 205      32.602  25.892  11.439  1.00 98.95           C  
ATOM   1585  C   LEU O 205      33.061  26.046   9.990  1.00 98.94           C  
ATOM   1586  O   LEU O 205      33.399  25.059   9.333  1.00 98.82           O  
ATOM   1587  CB  LEU O 205      31.088  26.117  11.607  1.00 98.91           C  
ATOM   1588  CG  LEU O 205      30.212  25.186  10.742  1.00 98.66           C  
ATOM   1589  CD1 LEU O 205      30.454  23.709  11.050  1.00 98.41           C  
ATOM   1590  CD2 LEU O 205      28.738  25.492  10.985  1.00 98.34           C  
ATOM   1591  N   LYS O 206      33.109  27.269   9.485  1.00 98.92           N  
ATOM   1592  CA  LYS O 206      33.444  27.526   8.076  1.00 98.89           C  
ATOM   1593  C   LYS O 206      34.775  26.899   7.622  1.00 98.89           C  
ATOM   1594  O   LYS O 206      34.798  26.341   6.525  1.00 98.68           O  
ATOM   1595  CB  LYS O 206      33.384  29.036   7.811  1.00 98.70           C  
ATOM   1596  CG  LYS O 206      33.604  29.377   6.335  1.00 97.50           C  
ATOM   1597  CD  LYS O 206      33.532  30.893   6.123  0.99 94.39           C  
ATOM   1598  CE  LYS O 206      33.774  31.192   4.646  0.99 87.31           C  
ATOM   1599  NZ  LYS O 206      33.810  32.644   4.389  0.99 79.07           N  
ATOM   1600  N   PRO O 207      35.858  26.934   8.412  1.00 98.85           N  
ATOM   1601  CA  PRO O 207      37.140  26.346   7.998  1.00 98.76           C  
ATOM   1602  C   PRO O 207      37.103  24.831   7.787  1.00 98.78           C  
ATOM   1603  O   PRO O 207      37.946  24.292   7.071  1.00 98.42           O  
ATOM   1604  CB  PRO O 207      38.135  26.720   9.110  1.00 98.37           C  
ATOM   1605  CG  PRO O 207      37.529  27.970   9.740  1.00 97.12           C  
ATOM   1606  CD  PRO O 207      36.039  27.675   9.653  1.00 98.50           C  
ATOM   1607  N   VAL O 208      36.134  24.126   8.376  1.00 98.85           N  
ATOM   1608  CA  VAL O 208      36.052  22.656   8.369  1.00 98.85           C  
ATOM   1609  C   VAL O 208      34.874  22.099   7.570  1.00 98.86           C  
ATOM   1610  O   VAL O 208      34.704  20.884   7.517  1.00 98.64           O  
ATOM   1611  CB  VAL O 208      36.111  22.077   9.798  1.00 98.71           C  
ATOM   1612  CG1 VAL O 208      37.401  22.520  10.507  1.00 98.09           C  
ATOM   1613  CG2 VAL O 208      34.909  22.460  10.653  1.00 98.19           C  
ATOM   1614  N   LEU O 209      34.112  22.934   6.870  1.00 98.82           N  
ATOM   1615  CA  LEU O 209      32.974  22.499   6.037  1.00 98.70           C  
ATOM   1616  C   LEU O 209      33.351  21.495   4.933  1.00 98.46           C  
ATOM   1617  O   LEU O 209      32.495  20.763   4.444  1.00 96.79           O  
ATOM   1618  CB  LEU O 209      32.302  23.725   5.390  1.00 98.45           C  
ATOM   1619  CG  LEU O 209      31.512  24.628   6.351  1.00 97.92           C  
ATOM   1620  CD1 LEU O 209      30.982  25.837   5.578  1.00 97.46           C  
ATOM   1621  CD2 LEU O 209      30.325  23.909   6.991  1.00 97.34           C  
ATOM   1622  N   GLY O 210      34.607  21.429   4.545  1.00 98.59           N  
ATOM   1623  CA  GLY O 210      35.107  20.452   3.569  1.00 98.44           C  
ATOM   1624  C   GLY O 210      35.284  19.024   4.108  1.00 98.56           C  
ATOM   1625  O   GLY O 210      35.560  18.119   3.319  1.00 97.74           O  
ATOM   1626  N   ARG O 211      35.126  18.792   5.403  1.00 98.78           N  
ATOM   1627  CA  ARG O 211      35.234  17.448   6.001  1.00 98.77           C  
ATOM   1628  C   ARG O 211      34.062  16.571   5.550  1.00 98.70           C  
ATOM   1629  O   ARG O 211      32.908  16.934   5.718  1.00 98.31           O  
ATOM   1630  CB  ARG O 211      35.281  17.541   7.535  1.00 98.66           C  
ATOM   1631  CG  ARG O 211      36.591  18.138   8.072  1.00 98.20           C  
ATOM   1632  CD  ARG O 211      36.520  18.271   9.598  1.00 98.22           C  
ATOM   1633  NE  ARG O 211      37.750  18.827  10.171  1.00 97.94           N  
ATOM   1634  CZ  ARG O 211      37.904  19.265  11.412  1.00 98.24           C  
ATOM   1635  NH1 ARG O 211      36.935  19.244  12.273  1.00 96.55           N  
ATOM   1636  NH2 ARG O 211      39.056  19.735  11.820  1.00 96.79           N  
ATOM   1637  N   ARG O 212      34.359  15.387   5.012  1.00 98.44           N  
ATOM   1638  CA  ARG O 212      33.332  14.457   4.503  1.00 98.15           C  
ATOM   1639  C   ARG O 212      32.415  13.890   5.595  1.00 98.24           C  
ATOM   1640  O   ARG O 212      31.298  13.497   5.297  1.00 97.53           O  
ATOM   1641  CB  ARG O 212      33.995  13.294   3.754  1.00 97.23           C  
ATOM   1642  CG  ARG O 212      34.674  13.736   2.453  0.92 85.26           C  
ATOM   1643  CD  ARG O 212      35.190  12.507   1.705  0.89 77.92           C  
ATOM   1644  NE  ARG O 212      35.804  12.877   0.427  0.88 66.34           N  
ATOM   1645  CZ  ARG O 212      36.272  12.031  -0.483  0.88 56.96           C  
ATOM   1646  NH1 ARG O 212      36.228  10.742  -0.299  0.88 51.35           N  
ATOM   1647  NH2 ARG O 212      36.787  12.480  -1.596  0.88 50.33           N  
ATOM   1648  N   ASN O 213      32.894  13.835   6.818  1.00 98.42           N  
ATOM   1649  CA  ASN O 213      32.164  13.341   7.984  1.00 98.61           C  
ATOM   1650  C   ASN O 213      31.337  14.427   8.691  1.00 98.73           C  
ATOM   1651  O   ASN O 213      30.699  14.128   9.694  1.00 98.63           O  
ATOM   1652  CB  ASN O 213      33.159  12.667   8.939  1.00 98.55           C  
ATOM   1653  CG  ASN O 213      34.190  13.629   9.507  1.00 98.55           C  
ATOM   1654  OD1 ASN O 213      34.845  14.370   8.776  1.00 95.43           O  
ATOM   1655  ND2 ASN O 213      34.372  13.640  10.800  1.00 95.27           N  
ATOM   1656  N   LEU O 214      31.328  15.655   8.183  1.00 98.80           N  
ATOM   1657  CA  LEU O 214      30.539  16.767   8.715  1.00 98.83           C  
ATOM   1658  C   LEU O 214      29.442  17.152   7.720  1.00 98.75           C  
ATOM   1659  O   LEU O 214      29.730  17.540   6.588  1.00 98.44           O  
ATOM   1660  CB  LEU O 214      31.481  17.943   9.029  1.00 98.86           C  
ATOM   1661  CG  LEU O 214      30.771  19.226   9.503  1.00 98.78           C  
ATOM   1662  CD1 LEU O 214      30.003  19.031  10.808  1.00 98.68           C  
ATOM   1663  CD2 LEU O 214      31.803  20.331   9.706  1.00 98.66           C  
ATOM   1664  N   GLN O 215      28.191  17.097   8.169  1.00 98.82           N  
ATOM   1665  CA  GLN O 215      27.036  17.551   7.398  1.00 98.78           C  
ATOM   1666  C   GLN O 215      26.341  18.690   8.139  1.00 98.85           C  
ATOM   1667  O   GLN O 215      26.067  18.587   9.329  1.00 98.79           O  
ATOM   1668  CB  GLN O 215      26.112  16.360   7.127  1.00 98.47           C  
ATOM   1669  CG  GLN O 215      24.944  16.713   6.188  1.00 93.40           C  
ATOM   1670  CD  GLN O 215      24.133  15.478   5.779  1.00 89.63           C  
ATOM   1671  OE1 GLN O 215      24.414  14.355   6.160  1.00 81.46           O  
ATOM   1672  NE2 GLN O 215      23.114  15.652   4.974  1.00 78.50           N  
ATOM   1673  N   VAL O 216      26.031  19.769   7.428  1.00 98.81           N  
ATOM   1674  CA  VAL O 216      25.315  20.930   7.974  1.00 98.82           C  
ATOM   1675  C   VAL O 216      24.066  21.164   7.136  1.00 98.66           C  
ATOM   1676  O   VAL O 216      24.166  21.314   5.921  1.00 98.17           O  
ATOM   1677  CB  VAL O 216      26.211  22.185   8.013  1.00 98.83           C  
ATOM   1678  CG1 VAL O 216      25.472  23.377   8.636  1.00 98.62           C  
ATOM   1679  CG2 VAL O 216      27.495  21.938   8.817  1.00 98.68           C  
ATOM   1680  N   LEU O 217      22.905  21.196   7.779  1.00 98.74           N  
ATOM   1681  CA  LEU O 217      21.629  21.531   7.152  1.00 98.63           C  
ATOM   1682  C   LEU O 217      21.094  22.821   7.761  1.00 98.69           C  
ATOM   1683  O   LEU O 217      20.937  22.921   8.978  1.00 98.53           O  
ATOM   1684  CB  LEU O 217      20.617  20.380   7.318  1.00 98.18           C  
ATOM   1685  CG  LEU O 217      21.043  19.035   6.697  1.00 92.79           C  
ATOM   1686  CD1 LEU O 217      19.937  18.002   6.921  1.00 89.64           C  
ATOM   1687  CD2 LEU O 217      21.297  19.130   5.189  1.00 88.57           C  
ATOM   1688  N   THR O 218      20.783  23.785   6.915  1.00 98.56           N  
ATOM   1689  CA  THR O 218      20.093  25.026   7.292  1.00 98.47           C  
ATOM   1690  C   THR O 218      18.622  24.966   6.887  1.00 98.24           C  
ATOM   1691  O   THR O 218      18.222  24.107   6.097  1.00 97.83           O  
ATOM   1692  CB  THR O 218      20.790  26.256   6.697  1.00 98.36           C  
ATOM   1693  OG1 THR O 218      20.988  26.103   5.300  1.00 97.30           O  
ATOM   1694  CG2 THR O 218      22.154  26.453   7.339  1.00 97.16           C  
ATOM   1695  N   GLY O 219      17.803  25.835   7.459  1.00 98.15           N  
ATOM   1696  CA  GLY O 219      16.348  25.761   7.279  1.00 97.87           C  
ATOM   1697  C   GLY O 219      15.718  24.512   7.911  1.00 97.86           C  
ATOM   1698  O   GLY O 219      14.569  24.193   7.616  1.00 97.26           O  
ATOM   1699  N   ALA O 220      16.453  23.811   8.758  1.00 98.25           N  
ATOM   1700  CA  ALA O 220      16.040  22.573   9.414  1.00 98.37           C  
ATOM   1701  C   ALA O 220      15.621  22.854  10.865  1.00 98.48           C  
ATOM   1702  O   ALA O 220      16.458  22.948  11.768  1.00 98.28           O  
ATOM   1703  CB  ALA O 220      17.190  21.559   9.304  1.00 98.17           C  
ATOM   1704  N   ALA O 221      14.321  22.990  11.094  1.00 98.36           N  
ATOM   1705  CA  ALA O 221      13.763  23.216  12.421  1.00 98.46           C  
ATOM   1706  C   ALA O 221      13.545  21.876  13.134  1.00 98.55           C  
ATOM   1707  O   ALA O 221      12.631  21.131  12.779  1.00 98.46           O  
ATOM   1708  CB  ALA O 221      12.470  24.030  12.293  1.00 98.24           C  
ATOM   1709  N   VAL O 222      14.357  21.587  14.143  1.00 98.71           N  
ATOM   1710  CA  VAL O 222      14.152  20.417  15.014  1.00 98.79           C  
ATOM   1711  C   VAL O 222      12.883  20.618  15.839  1.00 98.72           C  
ATOM   1712  O   VAL O 222      12.651  21.700  16.377  1.00 98.53           O  
ATOM   1713  CB  VAL O 222      15.377  20.150  15.910  1.00 98.81           C  
ATOM   1714  CG1 VAL O 222      15.152  18.967  16.862  1.00 98.67           C  
ATOM   1715  CG2 VAL O 222      16.608  19.838  15.052  1.00 98.71           C  
ATOM   1716  N   THR O 223      12.054  19.579  15.926  1.00 98.70           N  
ATOM   1717  CA  THR O 223      10.765  19.614  16.635  1.00 98.58           C  
ATOM   1718  C   THR O 223      10.796  18.830  17.939  1.00 98.55           C  
ATOM   1719  O   THR O 223      10.155  19.239  18.907  1.00 98.14           O  
ATOM   1720  CB  THR O 223       9.629  19.104  15.744  1.00 98.25           C  
ATOM   1721  OG1 THR O 223       9.909  17.823  15.225  1.00 97.31           O  
ATOM   1722  CG2 THR O 223       9.410  20.028  14.549  1.00 97.24           C  
ATOM   1723  N   LYS O 224      11.537  17.726  17.987  1.00 98.40           N  
ATOM   1724  CA  LYS O 224      11.762  16.947  19.208  1.00 98.21           C  
ATOM   1725  C   LYS O 224      12.978  16.027  19.078  1.00 98.61           C  
ATOM   1726  O   LYS O 224      13.418  15.701  17.974  1.00 98.43           O  
ATOM   1727  CB  LYS O 224      10.505  16.135  19.584  1.00 95.95           C  
ATOM   1728  CG  LYS O 224      10.178  15.025  18.586  0.99 87.74           C  
ATOM   1729  CD  LYS O 224       8.956  14.206  19.005  0.99 89.65           C  
ATOM   1730  CE  LYS O 224       8.885  13.054  18.015  0.99 85.80           C  
ATOM   1731  NZ  LYS O 224       7.690  12.203  18.133  0.99 80.76           N  
ATOM   1732  N   VAL O 225      13.450  15.550  20.215  1.00 98.87           N  
ATOM   1733  CA  VAL O 225      14.358  14.401  20.312  1.00 98.91           C  
ATOM   1734  C   VAL O 225      13.518  13.123  20.330  1.00 98.87           C  
ATOM   1735  O   VAL O 225      12.528  13.049  21.059  1.00 98.71           O  
ATOM   1736  CB  VAL O 225      15.251  14.499  21.567  1.00 98.90           C  
ATOM   1737  CG1 VAL O 225      16.316  13.392  21.575  1.00 98.71           C  
ATOM   1738  CG2 VAL O 225      15.974  15.851  21.652  1.00 98.75           C  
ATOM   1739  N   ASN O 226      13.895  12.117  19.545  1.00 98.82           N  
ATOM   1740  CA  ASN O 226      13.301  10.786  19.579  1.00 98.73           C  
ATOM   1741  C   ASN O 226      13.974   9.969  20.680  1.00 98.74           C  
ATOM   1742  O   ASN O 226      15.183   9.740  20.627  1.00 98.50           O  
ATOM   1743  CB  ASN O 226      13.437  10.120  18.199  1.00 98.43           C  
ATOM   1744  CG  ASN O 226      12.523  10.756  17.164  1.00 97.30           C  
ATOM   1745  OD1 ASN O 226      11.437  11.218  17.474  1.00 92.10           O  
ATOM   1746  ND2 ASN O 226      12.924  10.774  15.917  1.00 91.56           N  
ATOM   1747  N   ILE O 227      13.191   9.535  21.662  1.00 98.58           N  
ATOM   1748  CA  ILE O 227      13.694   8.811  22.833  1.00 98.57           C  
ATOM   1749  C   ILE O 227      12.932   7.494  22.959  1.00 98.34           C  
ATOM   1750  O   ILE O 227      11.709   7.490  23.086  1.00 97.69           O  
ATOM   1751  CB  ILE O 227      13.597   9.674  24.117  1.00 98.61           C  
ATOM   1752  CG1 ILE O 227      14.339  11.024  23.947  1.00 98.46           C  
ATOM   1753  CG2 ILE O 227      14.181   8.890  25.306  1.00 98.43           C  
ATOM   1754  CD1 ILE O 227      14.124  12.021  25.088  1.00 98.18           C  
ATOM   1755  N   ASP O 228      13.661   6.382  22.941  1.00 97.79           N  
ATOM   1756  CA  ASP O 228      13.132   5.059  23.247  1.00 97.14           C  
ATOM   1757  C   ASP O 228      13.095   4.839  24.764  1.00 97.27           C  
ATOM   1758  O   ASP O 228      13.978   5.292  25.493  1.00 95.89           O  
ATOM   1759  CB  ASP O 228      13.968   3.986  22.530  1.00 95.03           C  
ATOM   1760  CG  ASP O 228      13.386   2.578  22.669  0.99 90.04           C  
ATOM   1761  OD1 ASP O 228      12.203   2.447  23.060  0.99 84.80           O  
ATOM   1762  OD2 ASP O 228      14.137   1.614  22.416  0.99 83.47           O  
ATOM   1763  N   GLN O 229      12.060   4.133  25.222  0.98 94.95           N  
ATOM   1764  CA  GLN O 229      11.874   3.757  26.631  0.98 93.54           C  
ATOM   1765  C   GLN O 229      11.815   2.234  26.814  0.98 92.06           C  
ATOM   1766  O   GLN O 229      11.336   1.746  27.836  0.98 85.07           O  
ATOM   1767  CB  GLN O 229      10.644   4.474  27.205  0.98 90.06           C  
ATOM   1768  CG  GLN O 229      10.813   5.997  27.223  0.97 84.27           C  
ATOM   1769  CD  GLN O 229       9.605   6.679  27.878  0.97 82.13           C  
ATOM   1770  OE1 GLN O 229       9.322   6.516  29.052  0.96 73.73           O  
ATOM   1771  NE2 GLN O 229       8.853   7.442  27.127  0.96 70.07           N  
ATOM   1772  N   ALA O 230      12.274   1.480  25.836  0.91 87.48           N  
ATOM   1773  CA  ALA O 230      12.340   0.028  25.922  0.90 85.16           C  
ATOM   1774  C   ALA O 230      13.148  -0.417  27.156  0.90 83.53           C  
ATOM   1775  O   ALA O 230      14.128   0.211  27.555  0.90 74.01           O  
ATOM   1776  CB  ALA O 230      12.928  -0.533  24.618  0.90 78.97           C  
ATOM   1777  N   ALA O 231      12.689  -1.513  27.768  0.87 80.70           N  
ATOM   1778  CA  ALA O 231      13.306  -2.083  28.973  0.87 80.36           C  
ATOM   1779  C   ALA O 231      13.439  -1.121  30.182  0.87 81.47           C  
ATOM   1780  O   ALA O 231      14.267  -1.347  31.064  0.87 74.69           O  
ATOM   1781  CB  ALA O 231      14.628  -2.769  28.577  0.86 73.40           C  
ATOM   1782  N   GLY O 232      12.618  -0.084  30.248  0.90 83.99           N  
ATOM   1783  CA  GLY O 232      12.609   0.866  31.369  0.90 84.11           C  
ATOM   1784  C   GLY O 232      13.785   1.839  31.404  0.90 85.85           C  
ATOM   1785  O   GLY O 232      13.973   2.525  32.410  0.90 79.47           O  
ATOM   1786  N   LYS O 233      14.551   1.913  30.330  0.98 90.54           N  
ATOM   1787  CA  LYS O 233      15.679   2.835  30.199  0.98 91.66           C  
ATOM   1788  C   LYS O 233      15.440   3.783  29.031  0.98 94.08           C  
ATOM   1789  O   LYS O 233      15.237   3.328  27.911  0.98 92.58           O  
ATOM   1790  CB  LYS O 233      16.967   2.025  30.030  0.98 85.76           C  
ATOM   1791  CG  LYS O 233      18.207   2.910  30.161  0.86 72.66           C  
ATOM   1792  CD  LYS O 233      19.475   2.066  29.997  0.85 66.03           C  
ATOM   1793  CE  LYS O 233      20.680   2.951  30.230  0.84 56.70           C  
ATOM   1794  NZ  LYS O 233      21.953   2.245  29.987  0.84 48.55           N  
ATOM   1795  N   ALA O 234      15.469   5.079  29.293  1.00 97.11           N  
ATOM   1796  CA  ALA O 234      15.321   6.078  28.245  1.00 97.81           C  
ATOM   1797  C   ALA O 234      16.640   6.247  27.472  1.00 98.14           C  
ATOM   1798  O   ALA O 234      17.690   6.490  28.067  1.00 97.77           O  
ATOM   1799  CB  ALA O 234      14.812   7.383  28.861  1.00 97.31           C  
ATOM   1800  N   GLN O 235      16.562   6.118  26.146  1.00 98.19           N  
ATOM   1801  CA  GLN O 235      17.707   6.201  25.237  1.00 98.16           C  
ATOM   1802  C   GLN O 235      17.360   7.099  24.048  1.00 98.45           C  
ATOM   1803  O   GLN O 235      16.404   6.818  23.326  1.00 98.28           O  
ATOM   1804  CB  GLN O 235      18.060   4.775  24.771  1.00 97.34           C  
ATOM   1805  CG  GLN O 235      19.203   4.703  23.743  1.00 91.77           C  
ATOM   1806  CD  GLN O 235      20.550   5.115  24.327  0.99 88.26           C  
ATOM   1807  OE1 GLN O 235      21.019   4.531  25.295  0.99 78.14           O  
ATOM   1808  NE2 GLN O 235      21.200   6.101  23.752  0.99 74.00           N  
ATOM   1809  N   ALA O 236      18.133   8.142  23.805  1.00 98.62           N  
ATOM   1810  CA  ALA O 236      17.982   8.946  22.599  1.00 98.71           C  
ATOM   1811  C   ALA O 236      18.329   8.111  21.353  1.00 98.65           C  
ATOM   1812  O   ALA O 236      19.344   7.422  21.317  1.00 98.35           O  
ATOM   1813  CB  ALA O 236      18.834  10.219  22.711  1.00 98.69           C  
ATOM   1814  N   LEU O 237      17.473   8.180  20.336  1.00 98.61           N  
ATOM   1815  CA  LEU O 237      17.639   7.482  19.053  1.00 98.46           C  
ATOM   1816  C   LEU O 237      18.033   8.444  17.925  1.00 98.59           C  
ATOM   1817  O   LEU O 237      18.619   8.040  16.922  1.00 98.32           O  
ATOM   1818  CB  LEU O 237      16.328   6.766  18.690  1.00 97.93           C  
ATOM   1819  CG  LEU O 237      15.841   5.703  19.692  1.00 96.47           C  
ATOM   1820  CD1 LEU O 237      14.547   5.085  19.165  1.00 94.65           C  
ATOM   1821  CD2 LEU O 237      16.874   4.588  19.904  1.00 93.81           C  
ATOM   1822  N   GLY O 238      17.687   9.706  18.075  1.00 98.64           N  
ATOM   1823  CA  GLY O 238      17.867  10.721  17.051  1.00 98.72           C  
ATOM   1824  C   GLY O 238      16.948  11.915  17.272  1.00 98.84           C  
ATOM   1825  O   GLY O 238      16.529  12.189  18.401  1.00 98.78           O  
ATOM   1826  N   VAL O 239      16.616  12.620  16.185  1.00 98.80           N  
ATOM   1827  CA  VAL O 239      15.735  13.792  16.237  1.00 98.83           C  
ATOM   1828  C   VAL O 239      14.750  13.804  15.078  1.00 98.77           C  
ATOM   1829  O   VAL O 239      15.040  13.297  13.994  1.00 98.61           O  
ATOM   1830  CB  VAL O 239      16.518  15.122  16.276  1.00 98.81           C  
ATOM   1831  CG1 VAL O 239      17.458  15.195  17.484  1.00 98.32           C  
ATOM   1832  CG2 VAL O 239      17.339  15.371  15.007  1.00 98.37           C  
ATOM   1833  N   GLU O 240      13.608  14.445  15.292  1.00 98.57           N  
ATOM   1834  CA  GLU O 240      12.700  14.868  14.231  1.00 98.47           C  
ATOM   1835  C   GLU O 240      12.921  16.343  13.904  1.00 98.60           C  
ATOM   1836  O   GLU O 240      13.168  17.171  14.789  1.00 98.47           O  
ATOM   1837  CB  GLU O 240      11.244  14.637  14.626  1.00 97.82           C  
ATOM   1838  CG  GLU O 240      10.818  13.178  14.432  1.00 88.67           C  
ATOM   1839  CD  GLU O 240       9.381  12.931  14.902  1.00 87.88           C  
ATOM   1840  OE1 GLU O 240       9.066  11.789  15.301  1.00 81.41           O  
ATOM   1841  OE2 GLU O 240       8.581  13.889  14.961  1.00 82.35           O  
ATOM   1842  N   PHE O 241      12.770  16.676  12.614  1.00 98.40           N  
ATOM   1843  CA  PHE O 241      12.866  18.049  12.132  1.00 98.38           C  
ATOM   1844  C   PHE O 241      11.989  18.276  10.895  1.00 98.25           C  
ATOM   1845  O   PHE O 241      11.592  17.335  10.213  1.00 98.01           O  
ATOM   1846  CB  PHE O 241      14.337  18.413  11.866  1.00 98.34           C  
ATOM   1847  CG  PHE O 241      15.000  17.668  10.721  1.00 98.39           C  
ATOM   1848  CD1 PHE O 241      15.498  16.365  10.911  1.00 98.10           C  
ATOM   1849  CD2 PHE O 241      15.134  18.281   9.465  1.00 98.12           C  
ATOM   1850  CE1 PHE O 241      16.124  15.681   9.856  1.00 97.88           C  
ATOM   1851  CE2 PHE O 241      15.758  17.606   8.404  1.00 97.87           C  
ATOM   1852  CZ  PHE O 241      16.255  16.303   8.600  1.00 97.89           C  
ATOM   1853  N   SER O 242      11.700  19.539  10.596  1.00 98.08           N  
ATOM   1854  CA  SER O 242      10.995  19.965   9.387  1.00 97.90           C  
ATOM   1855  C   SER O 242      11.857  20.946   8.595  1.00 97.88           C  
ATOM   1856  O   SER O 242      12.481  21.833   9.180  1.00 97.48           O  
ATOM   1857  CB  SER O 242       9.653  20.609   9.752  1.00 97.34           C  
ATOM   1858  OG  SER O 242       8.999  21.072   8.585  1.00 92.52           O  
ATOM   1859  N   THR O 243      11.849  20.807   7.267  1.00 97.14           N  
ATOM   1860  CA  THR O 243      12.455  21.783   6.343  1.00 96.35           C  
ATOM   1861  C   THR O 243      11.421  22.695   5.684  1.00 95.09           C  
ATOM   1862  O   THR O 243      11.796  23.694   5.073  1.00 91.49           O  
ATOM   1863  CB  THR O 243      13.295  21.077   5.267  1.00 95.41           C  
ATOM   1864  OG1 THR O 243      12.544  20.060   4.630  0.99 92.51           O  
ATOM   1865  CG2 THR O 243      14.522  20.405   5.879  0.99 92.43           C  
ATOM   1866  N   ASP O 244      10.128  22.384   5.856  0.99 94.26           N  
ATOM   1867  CA  ASP O 244       9.017  23.047   5.159  0.99 92.94           C  
ATOM   1868  C   ASP O 244       8.039  23.714   6.148  0.99 92.15           C  
ATOM   1869  O   ASP O 244       6.834  23.841   5.899  0.99 86.89           O  
ATOM   1870  CB  ASP O 244       8.330  22.040   4.216  0.98 89.39           C  
ATOM   1871  CG  ASP O 244       9.287  21.406   3.200  0.96 80.77           C  
ATOM   1872  OD1 ASP O 244      10.248  22.083   2.766  0.96 73.43           O  
ATOM   1873  OD2 ASP O 244       9.078  20.221   2.883  0.96 73.38           O  
ATOM   1874  N   GLY O 245       8.555  24.139   7.283  0.98 90.44           N  
ATOM   1875  CA  GLY O 245       7.776  24.826   8.310  0.98 90.22           C  
ATOM   1876  C   GLY O 245       6.803  23.924   9.084  0.98 92.53           C  
ATOM   1877  O   GLY O 245       6.977  22.703   9.119  0.98 90.43           O  
ATOM   1878  N   PRO O 246       5.781  24.516   9.738  0.97 93.21           N  
ATOM   1879  CA  PRO O 246       4.907  23.794  10.672  0.97 93.08           C  
ATOM   1880  C   PRO O 246       4.136  22.620  10.062  0.97 93.32           C  
ATOM   1881  O   PRO O 246       3.965  21.582  10.708  0.97 90.74           O  
ATOM   1882  CB  PRO O 246       3.934  24.854  11.205  0.97 91.15           C  
ATOM   1883  CG  PRO O 246       4.693  26.171  11.046  0.97 88.55           C  
ATOM   1884  CD  PRO O 246       5.526  25.944   9.789  0.96 92.17           C  
ATOM   1885  N   THR O 247       3.680  22.767   8.826  0.97 92.37           N  
ATOM   1886  CA  THR O 247       2.873  21.769   8.110  0.97 91.29           C  
ATOM   1887  C   THR O 247       3.715  20.806   7.270  0.96 90.97           C  
ATOM   1888  O   THR O 247       3.163  19.891   6.663  0.97 86.90           O  
ATOM   1889  CB  THR O 247       1.836  22.451   7.210  0.96 89.37           C  
ATOM   1890  OG1 THR O 247       2.480  23.348   6.323  0.95 82.94           O  
ATOM   1891  CG2 THR O 247       0.832  23.264   8.026  0.95 81.56           C  
ATOM   1892  N   GLY O 248       5.019  21.005   7.219  0.96 90.05           N  
ATOM   1893  CA  GLY O 248       5.935  20.165   6.454  0.97 90.22           C  
ATOM   1894  C   GLY O 248       6.061  18.755   7.025  0.97 92.11           C  
ATOM   1895  O   GLY O 248       5.795  18.509   8.209  0.97 90.35           O  
ATOM   1896  N   GLU O 249       6.510  17.825   6.174  0.98 92.21           N  
ATOM   1897  CA  GLU O 249       6.842  16.467   6.602  0.98 92.31           C  
ATOM   1898  C   GLU O 249       7.880  16.498   7.739  0.98 93.67           C  
ATOM   1899  O   GLU O 249       8.831  17.293   7.728  0.98 92.31           O  
ATOM   1900  CB  GLU O 249       7.348  15.662   5.394  0.98 89.30           C  
ATOM   1901  CG  GLU O 249       7.537  14.171   5.708  0.93 82.15           C  
ATOM   1902  CD  GLU O 249       8.125  13.358   4.549  0.92 77.27           C  
ATOM   1903  OE1 GLU O 249       8.325  12.139   4.748  0.93 70.19           O  
ATOM   1904  OE2 GLU O 249       8.405  13.937   3.478  0.93 72.53           O  
ATOM   1905  N   ARG O 250       7.687  15.617   8.723  0.99 94.53           N  
ATOM   1906  CA  ARG O 250       8.679  15.390   9.772  0.99 94.98           C  
ATOM   1907  C   ARG O 250       9.698  14.376   9.274  0.99 95.48           C  
ATOM   1908  O   ARG O 250       9.377  13.208   9.065  0.99 94.15           O  
ATOM   1909  CB  ARG O 250       8.009  14.941  11.084  0.99 92.60           C  
ATOM   1910  CG  ARG O 250       7.054  15.987  11.675  0.98 89.07           C  
ATOM   1911  CD  ARG O 250       7.782  17.268  12.090  0.98 86.33           C  
ATOM   1912  NE  ARG O 250       6.870  18.220  12.732  0.98 85.24           N  
ATOM   1913  CZ  ARG O 250       6.235  19.226  12.140  0.98 83.54           C  
ATOM   1914  NH1 ARG O 250       6.419  19.529  10.885  0.98 76.75           N  
ATOM   1915  NH2 ARG O 250       5.386  19.954  12.811  0.98 76.69           N  
ATOM   1916  N   LEU O 251      10.911  14.838   9.101  1.00 97.06           N  
ATOM   1917  CA  LEU O 251      12.059  14.014   8.749  1.00 97.40           C  
ATOM   1918  C   LEU O 251      12.742  13.546  10.031  1.00 97.81           C  
ATOM   1919  O   LEU O 251      12.719  14.250  11.039  1.00 97.65           O  
ATOM   1920  CB  LEU O 251      13.018  14.827   7.857  1.00 96.96           C  
ATOM   1921  CG  LEU O 251      12.367  15.410   6.583  0.99 95.36           C  
ATOM   1922  CD1 LEU O 251      13.395  16.250   5.825  0.99 92.64           C  
ATOM   1923  CD2 LEU O 251      11.854  14.315   5.644  0.99 91.68           C  
ATOM   1924  N   SER O 252      13.381  12.379   9.985  1.00 97.77           N  
ATOM   1925  CA  SER O 252      14.141  11.849  11.124  1.00 97.74           C  
ATOM   1926  C   SER O 252      15.616  11.710  10.772  1.00 98.05           C  
ATOM   1927  O   SER O 252      15.966  11.222   9.695  1.00 97.34           O  
ATOM   1928  CB  SER O 252      13.561  10.516  11.606  1.00 96.24           C  
ATOM   1929  OG  SER O 252      12.228  10.705  12.044  1.00 83.31           O  
ATOM   1930  N   ALA O 253      16.476  12.112  11.689  1.00 98.34           N  
ATOM   1931  CA  ALA O 253      17.907  11.818  11.673  1.00 98.54           C  
ATOM   1932  C   ALA O 253      18.233  10.859  12.823  1.00 98.60           C  
ATOM   1933  O   ALA O 253      17.816  11.090  13.958  1.00 98.42           O  
ATOM   1934  CB  ALA O 253      18.707  13.124  11.759  1.00 98.42           C  
ATOM   1935  N   GLU O 254      18.969   9.796  12.525  1.00 98.59           N  
ATOM   1936  CA  GLU O 254      19.245   8.708  13.469  1.00 98.56           C  
ATOM   1937  C   GLU O 254      20.681   8.736  13.988  1.00 98.72           C  
ATOM   1938  O   GLU O 254      21.637   8.984  13.246  1.00 98.58           O  
ATOM   1939  CB  GLU O 254      18.970   7.342  12.825  1.00 97.84           C  
ATOM   1940  CG  GLU O 254      17.490   7.088  12.525  0.99 86.31           C  
ATOM   1941  CD  GLU O 254      17.253   5.694  11.916  0.98 81.99           C  
ATOM   1942  OE1 GLU O 254      16.155   5.491  11.360  0.98 75.28           O  
ATOM   1943  OE2 GLU O 254      18.169   4.835  11.977  0.98 75.41           O  
ATOM   1944  N   LEU O 255      20.823   8.377  15.255  1.00 98.56           N  
ATOM   1945  CA  LEU O 255      22.122   8.108  15.862  1.00 98.65           C  
ATOM   1946  C   LEU O 255      22.673   6.743  15.430  1.00 98.58           C  
ATOM   1947  O   LEU O 255      21.937   5.768  15.261  1.00 98.31           O  
ATOM   1948  CB  LEU O 255      22.016   8.183  17.396  1.00 98.66           C  
ATOM   1949  CG  LEU O 255      21.800   9.596  17.967  1.00 98.58           C  
ATOM   1950  CD1 LEU O 255      21.619   9.495  19.483  1.00 98.45           C  
ATOM   1951  CD2 LEU O 255      22.988  10.517  17.681  1.00 98.40           C  
ATOM   1952  N   ALA O 256      23.973   6.663  15.305  1.00 98.57           N  
ATOM   1953  CA  ALA O 256      24.702   5.405  15.365  1.00 98.57           C  
ATOM   1954  C   ALA O 256      24.677   4.839  16.803  1.00 98.56           C  
ATOM   1955  O   ALA O 256      24.481   5.595  17.759  1.00 98.09           O  
ATOM   1956  CB  ALA O 256      26.135   5.642  14.857  1.00 98.29           C  
ATOM   1957  N   PRO O 257      24.888   3.522  16.988  1.00 97.85           N  
ATOM   1958  CA  PRO O 257      25.037   2.953  18.328  1.00 97.21           C  
ATOM   1959  C   PRO O 257      26.113   3.685  19.137  1.00 97.14           C  
ATOM   1960  O   PRO O 257      27.226   3.890  18.653  1.00 95.89           O  
ATOM   1961  CB  PRO O 257      25.393   1.475  18.111  1.00 96.00           C  
ATOM   1962  CG  PRO O 257      24.805   1.165  16.731  1.00 93.59           C  
ATOM   1963  CD  PRO O 257      24.992   2.484  15.975  1.00 96.57           C  
ATOM   1964  N   GLY O 258      25.771   4.078  20.359  1.00 96.86           N  
ATOM   1965  CA  GLY O 258      26.669   4.852  21.229  1.00 96.80           C  
ATOM   1966  C   GLY O 258      26.815   6.337  20.856  1.00 97.59           C  
ATOM   1967  O   GLY O 258      27.594   7.041  21.503  1.00 96.55           O  
ATOM   1968  N   GLY O 259      26.087   6.802  19.848  1.00 98.33           N  
ATOM   1969  CA  GLY O 259      26.031   8.220  19.493  1.00 98.54           C  
ATOM   1970  C   GLY O 259      25.215   9.058  20.478  1.00 98.68           C  
ATOM   1971  O   GLY O 259      24.485   8.529  21.319  1.00 98.47           O  
ATOM   1972  N   GLU O 260      25.314  10.370  20.349  1.00 98.85           N  
ATOM   1973  CA  GLU O 260      24.624  11.327  21.214  1.00 98.85           C  
ATOM   1974  C   GLU O 260      23.899  12.416  20.414  1.00 98.93           C  
ATOM   1975  O   GLU O 260      24.439  12.983  19.458  1.00 98.87           O  
ATOM   1976  CB  GLU O 260      25.600  11.981  22.205  1.00 98.20           C  
ATOM   1977  CG  GLU O 260      26.248  10.996  23.192  1.00 92.59           C  
ATOM   1978  CD  GLU O 260      27.021  11.715  24.321  1.00 96.10           C  
ATOM   1979  OE1 GLU O 260      27.619  11.045  25.189  1.00 91.17           O  
ATOM   1980  OE2 GLU O 260      27.024  12.961  24.384  1.00 92.67           O  
ATOM   1981  N   VAL O 261      22.690  12.769  20.862  1.00 98.96           N  
ATOM   1982  CA  VAL O 261      22.054  14.048  20.524  1.00 98.98           C  
ATOM   1983  C   VAL O 261      22.586  15.106  21.486  1.00 98.98           C  
ATOM   1984  O   VAL O 261      22.520  14.932  22.702  1.00 98.95           O  
ATOM   1985  CB  VAL O 261      20.517  13.978  20.584  1.00 98.96           C  
ATOM   1986  CG1 VAL O 261      19.881  15.334  20.235  1.00 98.80           C  
ATOM   1987  CG2 VAL O 261      19.966  12.941  19.599  1.00 98.84           C  
ATOM   1988  N   ILE O 262      23.085  16.209  20.956  1.00 98.99           N  
ATOM   1989  CA  ILE O 262      23.590  17.326  21.759  1.00 98.99           C  
ATOM   1990  C   ILE O 262      22.730  18.560  21.480  1.00 98.99           C  
ATOM   1991  O   ILE O 262      22.707  19.081  20.361  1.00 98.98           O  
ATOM   1992  CB  ILE O 262      25.093  17.584  21.523  1.00 98.98           C  
ATOM   1993  CG1 ILE O 262      25.916  16.274  21.635  1.00 98.85           C  
ATOM   1994  CG2 ILE O 262      25.576  18.638  22.540  1.00 98.92           C  
ATOM   1995  CD1 ILE O 262      27.421  16.452  21.399  1.00 98.33           C  
ATOM   1996  N   MET O 263      22.029  19.025  22.503  1.00 98.99           N  
ATOM   1997  CA  MET O 263      21.212  20.229  22.433  1.00 98.99           C  
ATOM   1998  C   MET O 263      22.115  21.465  22.453  1.00 99.00           C  
ATOM   1999  O   MET O 263      22.844  21.692  23.417  1.00 98.98           O  
ATOM   2000  CB  MET O 263      20.207  20.268  23.595  1.00 98.99           C  
ATOM   2001  CG  MET O 263      19.309  19.026  23.684  1.00 98.88           C  
ATOM   2002  SD  MET O 263      18.327  18.651  22.199  1.00 98.87           S  
ATOM   2003  CE  MET O 263      17.256  20.098  22.135  1.00 98.34           C  
ATOM   2004  N   CYS O 264      22.043  22.260  21.393  1.00 98.98           N  
ATOM   2005  CA  CYS O 264      22.803  23.497  21.205  1.00 98.98           C  
ATOM   2006  C   CYS O 264      21.882  24.638  20.732  1.00 98.98           C  
ATOM   2007  O   CYS O 264      22.319  25.577  20.052  1.00 98.89           O  
ATOM   2008  CB  CYS O 264      23.946  23.255  20.202  1.00 98.84           C  
ATOM   2009  SG  CYS O 264      25.043  21.897  20.683  1.00 98.04           S  
ATOM   2010  N   ALA O 265      20.590  24.548  21.041  1.00 98.99           N  
ATOM   2011  CA  ALA O 265      19.566  25.473  20.546  1.00 98.99           C  
ATOM   2012  C   ALA O 265      19.535  26.817  21.304  1.00 98.98           C  
ATOM   2013  O   ALA O 265      18.764  27.713  20.950  1.00 98.86           O  
ATOM   2014  CB  ALA O 265      18.214  24.745  20.559  1.00 98.96           C  
ATOM   2015  N   GLY O 266      20.374  26.978  22.315  1.00 98.98           N  
ATOM   2016  CA  GLY O 266      20.463  28.157  23.168  1.00 98.98           C  
ATOM   2017  C   GLY O 266      19.459  28.153  24.315  1.00 98.98           C  
ATOM   2018  O   GLY O 266      18.517  27.359  24.361  1.00 98.93           O  
ATOM   2019  N   ALA O 267      19.628  29.085  25.241  1.00 98.97           N  
ATOM   2020  CA  ALA O 267      18.926  29.099  26.528  1.00 98.97           C  
ATOM   2021  C   ALA O 267      17.394  29.276  26.469  1.00 98.97           C  
ATOM   2022  O   ALA O 267      16.720  29.063  27.476  1.00 98.89           O  
ATOM   2023  CB  ALA O 267      19.579  30.178  27.400  1.00 98.91           C  
ATOM   2024  N   VAL O 268      16.823  29.628  25.320  1.00 98.97           N  
ATOM   2025  CA  VAL O 268      15.365  29.640  25.119  1.00 98.97           C  
ATOM   2026  C   VAL O 268      14.895  28.331  24.494  1.00 98.98           C  
ATOM   2027  O   VAL O 268      13.990  27.679  25.014  1.00 98.94           O  
ATOM   2028  CB  VAL O 268      14.920  30.854  24.276  1.00 98.92           C  
ATOM   2029  CG1 VAL O 268      13.405  30.849  24.045  1.00 98.64           C  
ATOM   2030  CG2 VAL O 268      15.299  32.168  24.964  1.00 98.62           C  
ATOM   2031  N   HIS O 269      15.496  27.918  23.389  1.00 98.97           N  
ATOM   2032  CA  HIS O 269      14.980  26.813  22.587  1.00 98.97           C  
ATOM   2033  C   HIS O 269      15.400  25.441  23.107  1.00 98.98           C  
ATOM   2034  O   HIS O 269      14.625  24.503  22.964  1.00 98.95           O  
ATOM   2035  CB  HIS O 269      15.380  27.003  21.124  1.00 98.92           C  
ATOM   2036  CG  HIS O 269      14.781  28.241  20.508  1.00 98.70           C  
ATOM   2037  ND1 HIS O 269      15.400  29.462  20.388  1.00 92.32           N  
ATOM   2038  CD2 HIS O 269      13.520  28.385  19.982  1.00 92.13           C  
ATOM   2039  CE1 HIS O 269      14.549  30.318  19.803  1.00 92.42           C  
ATOM   2040  NE2 HIS O 269      13.399  29.691  19.543  1.00 93.88           N  
ATOM   2041  N   THR O 270      16.545  25.305  23.760  1.00 98.99           N  
ATOM   2042  CA  THR O 270      16.947  24.026  24.366  1.00 98.99           C  
ATOM   2043  C   THR O 270      15.938  23.525  25.407  1.00 98.99           C  
ATOM   2044  O   THR O 270      15.404  22.431  25.205  1.00 98.98           O  
ATOM   2045  CB  THR O 270      18.384  24.084  24.905  1.00 98.99           C  
ATOM   2046  OG1 THR O 270      19.257  24.123  23.801  1.00 98.84           O  
ATOM   2047  CG2 THR O 270      18.762  22.858  25.734  1.00 98.89           C  
ATOM   2048  N   PRO O 271      15.584  24.269  26.467  1.00 98.99           N  
ATOM   2049  CA  PRO O 271      14.588  23.784  27.428  1.00 98.99           C  
ATOM   2050  C   PRO O 271      13.209  23.592  26.793  1.00 98.99           C  
ATOM   2051  O   PRO O 271      12.495  22.644  27.126  1.00 98.97           O  
ATOM   2052  CB  PRO O 271      14.554  24.844  28.537  1.00 98.96           C  
ATOM   2053  CG  PRO O 271      15.039  26.114  27.839  1.00 98.79           C  
ATOM   2054  CD  PRO O 271      16.071  25.579  26.854  1.00 98.97           C  
ATOM   2055  N   PHE O 272      12.837  24.433  25.840  1.00 98.97           N  
ATOM   2056  CA  PHE O 272      11.584  24.314  25.099  1.00 98.97           C  
ATOM   2057  C   PHE O 272      11.507  22.992  24.310  1.00 98.97           C  
ATOM   2058  O   PHE O 272      10.531  22.253  24.432  1.00 98.94           O  
ATOM   2059  CB  PHE O 272      11.477  25.540  24.186  1.00 98.92           C  
ATOM   2060  CG  PHE O 272      10.297  25.531  23.255  1.00 98.79           C  
ATOM   2061  CD1 PHE O 272      10.465  25.156  21.909  1.00 98.26           C  
ATOM   2062  CD2 PHE O 272       9.032  25.934  23.714  1.00 98.18           C  
ATOM   2063  CE1 PHE O 272       9.382  25.203  21.024  1.00 97.57           C  
ATOM   2064  CE2 PHE O 272       7.945  25.984  22.837  1.00 97.46           C  
ATOM   2065  CZ  PHE O 272       8.121  25.623  21.485  1.00 97.48           C  
ATOM   2066  N   LEU O 273      12.553  22.642  23.576  1.00 98.97           N  
ATOM   2067  CA  LEU O 273      12.618  21.390  22.811  1.00 98.97           C  
ATOM   2068  C   LEU O 273      12.732  20.155  23.713  1.00 98.97           C  
ATOM   2069  O   LEU O 273      12.156  19.119  23.385  1.00 98.93           O  
ATOM   2070  CB  LEU O 273      13.796  21.444  21.830  1.00 98.94           C  
ATOM   2071  CG  LEU O 273      13.629  22.456  20.679  1.00 98.70           C  
ATOM   2072  CD1 LEU O 273      14.947  22.560  19.914  1.00 98.47           C  
ATOM   2073  CD2 LEU O 273      12.524  22.051  19.702  1.00 98.35           C  
ATOM   2074  N   LEU O 274      13.422  20.249  24.842  1.00 98.98           N  
ATOM   2075  CA  LEU O 274      13.445  19.167  25.833  1.00 98.98           C  
ATOM   2076  C   LEU O 274      12.034  18.876  26.358  1.00 98.97           C  
ATOM   2077  O   LEU O 274      11.614  17.717  26.347  1.00 98.92           O  
ATOM   2078  CB  LEU O 274      14.404  19.506  26.990  1.00 98.96           C  
ATOM   2079  CG  LEU O 274      15.909  19.425  26.654  1.00 98.85           C  
ATOM   2080  CD1 LEU O 274      16.718  19.789  27.903  1.00 98.72           C  
ATOM   2081  CD2 LEU O 274      16.353  18.027  26.204  1.00 98.70           C  
ATOM   2082  N   LYS O 275      11.269  19.897  26.713  1.00 98.97           N  
ATOM   2083  CA  LYS O 275       9.868  19.742  27.138  1.00 98.96           C  
ATOM   2084  C   LYS O 275       9.015  19.071  26.055  1.00 98.92           C  
ATOM   2085  O   LYS O 275       8.329  18.095  26.347  1.00 98.70           O  
ATOM   2086  CB  LYS O 275       9.281  21.104  27.543  1.00 98.93           C  
ATOM   2087  CG  LYS O 275       9.842  21.591  28.883  1.00 98.73           C  
ATOM   2088  CD  LYS O 275       9.274  22.960  29.266  1.00 98.13           C  
ATOM   2089  CE  LYS O 275       9.845  23.386  30.618  1.00 97.03           C  
ATOM   2090  NZ  LYS O 275       9.110  24.530  31.194  1.00 96.57           N  
ATOM   2091  N   HIS O 276       9.108  19.507  24.813  1.00 98.92           N  
ATOM   2092  CA  HIS O 276       8.419  18.843  23.687  1.00 98.87           C  
ATOM   2093  C   HIS O 276       8.859  17.389  23.457  1.00 98.80           C  
ATOM   2094  O   HIS O 276       8.109  16.604  22.880  1.00 98.38           O  
ATOM   2095  CB  HIS O 276       8.598  19.664  22.405  1.00 98.78           C  
ATOM   2096  CG  HIS O 276       7.654  20.828  22.342  1.00 98.64           C  
ATOM   2097  ND1 HIS O 276       6.275  20.725  22.294  1.00 92.82           N  
ATOM   2098  CD2 HIS O 276       7.961  22.163  22.341  1.00 94.35           C  
ATOM   2099  CE1 HIS O 276       5.768  21.968  22.271  1.00 95.02           C  
ATOM   2100  NE2 HIS O 276       6.764  22.852  22.295  1.00 95.94           N  
ATOM   2101  N   SER O 277      10.033  17.013  23.940  1.00 98.88           N  
ATOM   2102  CA  SER O 277      10.578  15.652  23.864  1.00 98.86           C  
ATOM   2103  C   SER O 277      10.242  14.790  25.090  1.00 98.75           C  
ATOM   2104  O   SER O 277      10.740  13.674  25.212  1.00 98.31           O  
ATOM   2105  CB  SER O 277      12.092  15.717  23.654  1.00 98.85           C  
ATOM   2106  OG  SER O 277      12.413  16.606  22.597  1.00 98.75           O  
ATOM   2107  N   GLY O 278       9.423  15.281  26.013  1.00 98.75           N  
ATOM   2108  CA  GLY O 278       9.049  14.568  27.239  1.00 98.64           C  
ATOM   2109  C   GLY O 278      10.043  14.713  28.395  1.00 98.64           C  
ATOM   2110  O   GLY O 278       9.920  14.003  29.400  1.00 98.32           O  
ATOM   2111  N   VAL O 279      10.997  15.618  28.290  1.00 98.83           N  
ATOM   2112  CA  VAL O 279      12.015  15.889  29.318  1.00 98.88           C  
ATOM   2113  C   VAL O 279      11.714  17.232  29.982  1.00 98.92           C  
ATOM   2114  O   VAL O 279      11.943  18.297  29.407  1.00 98.86           O  
ATOM   2115  CB  VAL O 279      13.435  15.846  28.720  1.00 98.81           C  
ATOM   2116  CG1 VAL O 279      14.497  16.044  29.805  1.00 98.51           C  
ATOM   2117  CG2 VAL O 279      13.715  14.518  28.010  1.00 98.55           C  
ATOM   2118  N   GLY O 280      11.184  17.193  31.189  1.00 98.76           N  
ATOM   2119  CA  GLY O 280      10.786  18.404  31.901  1.00 98.76           C  
ATOM   2120  C   GLY O 280       9.902  18.143  33.123  1.00 98.75           C  
ATOM   2121  O   GLY O 280       9.770  17.000  33.563  1.00 98.47           O  
ATOM   2122  N   PRO O 281       9.277  19.192  33.681  1.00 98.73           N  
ATOM   2123  CA  PRO O 281       8.384  19.050  34.834  1.00 98.71           C  
ATOM   2124  C   PRO O 281       7.144  18.226  34.469  1.00 98.75           C  
ATOM   2125  O   PRO O 281       6.335  18.652  33.642  1.00 98.59           O  
ATOM   2126  CB  PRO O 281       8.020  20.483  35.255  1.00 98.39           C  
ATOM   2127  CG  PRO O 281       9.098  21.360  34.606  1.00 97.25           C  
ATOM   2128  CD  PRO O 281       9.438  20.592  33.331  1.00 98.48           C  
ATOM   2129  N   SER O 282       6.931  17.081  35.118  1.00 98.57           N  
ATOM   2130  CA  SER O 282       5.822  16.165  34.790  1.00 98.48           C  
ATOM   2131  C   SER O 282       4.449  16.825  34.766  1.00 98.64           C  
ATOM   2132  O   SER O 282       3.613  16.459  33.945  1.00 98.26           O  
ATOM   2133  CB  SER O 282       5.745  15.018  35.806  1.00 97.43           C  
ATOM   2134  OG  SER O 282       6.852  14.168  35.690  1.00 81.38           O  
ATOM   2135  N   ALA O 283       4.179  17.762  35.673  1.00 98.56           N  
ATOM   2136  CA  ALA O 283       2.891  18.452  35.733  1.00 98.52           C  
ATOM   2137  C   ALA O 283       2.632  19.278  34.464  1.00 98.62           C  
ATOM   2138  O   ALA O 283       1.568  19.148  33.868  1.00 98.25           O  
ATOM   2139  CB  ALA O 283       2.855  19.316  37.000  1.00 98.02           C  
ATOM   2140  N   GLU O 284       3.610  20.047  34.017  1.00 98.68           N  
ATOM   2141  CA  GLU O 284       3.516  20.841  32.788  1.00 98.69           C  
ATOM   2142  C   GLU O 284       3.402  19.942  31.553  1.00 98.70           C  
ATOM   2143  O   GLU O 284       2.543  20.161  30.705  1.00 98.44           O  
ATOM   2144  CB  GLU O 284       4.746  21.761  32.699  1.00 98.50           C  
ATOM   2145  CG  GLU O 284       4.702  22.747  31.527  1.00 98.02           C  
ATOM   2146  CD  GLU O 284       5.976  23.605  31.412  1.00 98.31           C  
ATOM   2147  OE1 GLU O 284       6.035  24.498  30.548  1.00 96.24           O  
ATOM   2148  OE2 GLU O 284       6.952  23.376  32.152  1.00 96.79           O  
ATOM   2149  N   LEU O 285       4.204  18.884  31.462  1.00 98.72           N  
ATOM   2150  CA  LEU O 285       4.141  17.971  30.308  1.00 98.77           C  
ATOM   2151  C   LEU O 285       2.765  17.303  30.181  1.00 98.77           C  
ATOM   2152  O   LEU O 285       2.211  17.241  29.087  1.00 98.49           O  
ATOM   2153  CB  LEU O 285       5.262  16.917  30.405  1.00 98.64           C  
ATOM   2154  CG  LEU O 285       6.696  17.481  30.432  1.00 97.94           C  
ATOM   2155  CD1 LEU O 285       7.690  16.327  30.355  1.00 96.64           C  
ATOM   2156  CD2 LEU O 285       6.989  18.453  29.292  1.00 96.21           C  
ATOM   2157  N   LYS O 286       2.187  16.861  31.297  1.00 98.68           N  
ATOM   2158  CA  LYS O 286       0.843  16.273  31.328  1.00 98.60           C  
ATOM   2159  C   LYS O 286      -0.243  17.277  30.941  1.00 98.60           C  
ATOM   2160  O   LYS O 286      -1.178  16.892  30.253  1.00 98.20           O  
ATOM   2161  CB  LYS O 286       0.554  15.697  32.720  1.00 98.32           C  
ATOM   2162  CG  LYS O 286       1.325  14.400  32.975  0.97 93.94           C  
ATOM   2163  CD  LYS O 286       1.135  13.957  34.428  0.95 90.05           C  
ATOM   2164  CE  LYS O 286       1.972  12.708  34.695  0.94 83.07           C  
ATOM   2165  NZ  LYS O 286       1.835  12.244  36.097  0.94 73.70           N  
ATOM   2166  N   GLU O 287      -0.116  18.533  31.346  1.00 98.55           N  
ATOM   2167  CA  GLU O 287      -1.050  19.601  30.965  1.00 98.42           C  
ATOM   2168  C   GLU O 287      -1.152  19.755  29.437  1.00 98.51           C  
ATOM   2169  O   GLU O 287      -2.244  19.916  28.897  1.00 98.00           O  
ATOM   2170  CB  GLU O 287      -0.593  20.912  31.626  1.00 97.66           C  
ATOM   2171  CG  GLU O 287      -1.544  22.089  31.369  0.98 87.08           C  
ATOM   2172  CD  GLU O 287      -1.062  23.414  31.983  0.98 85.13           C  
ATOM   2173  OE1 GLU O 287      -1.748  24.437  31.752  0.98 78.40           O  
ATOM   2174  OE2 GLU O 287      -0.010  23.434  32.660  0.98 79.04           O  
ATOM   2175  N   PHE O 288      -0.034  19.604  28.732  1.00 98.52           N  
ATOM   2176  CA  PHE O 288       0.016  19.675  27.265  1.00 98.50           C  
ATOM   2177  C   PHE O 288      -0.125  18.310  26.566  1.00 98.38           C  
ATOM   2178  O   PHE O 288       0.047  18.226  25.350  1.00 97.43           O  
ATOM   2179  CB  PHE O 288       1.280  20.447  26.846  1.00 98.35           C  
ATOM   2180  CG  PHE O 288       1.232  21.902  27.256  1.00 98.36           C  
ATOM   2181  CD1 PHE O 288       0.395  22.800  26.569  1.00 97.68           C  
ATOM   2182  CD2 PHE O 288       1.966  22.355  28.362  1.00 97.76           C  
ATOM   2183  CE1 PHE O 288       0.277  24.133  27.001  1.00 97.26           C  
ATOM   2184  CE2 PHE O 288       1.856  23.681  28.801  1.00 97.36           C  
ATOM   2185  CZ  PHE O 288       1.005  24.568  28.122  1.00 97.50           C  
ATOM   2186  N   GLY O 289      -0.433  17.241  27.297  1.00 98.53           N  
ATOM   2187  CA  GLY O 289      -0.589  15.893  26.732  1.00 98.40           C  
ATOM   2188  C   GLY O 289       0.713  15.273  26.213  1.00 98.33           C  
ATOM   2189  O   GLY O 289       0.669  14.370  25.376  1.00 97.38           O  
ATOM   2190  N   ILE O 290       1.855  15.731  26.693  1.00 98.43           N  
ATOM   2191  CA  ILE O 290       3.172  15.223  26.292  1.00 98.40           C  
ATOM   2192  C   ILE O 290       3.538  14.034  27.198  1.00 98.18           C  
ATOM   2193  O   ILE O 290       3.569  14.191  28.424  1.00 97.68           O  
ATOM   2194  CB  ILE O 290       4.240  16.340  26.340  1.00 98.43           C  
ATOM   2195  CG1 ILE O 290       3.858  17.499  25.385  1.00 98.13           C  
ATOM   2196  CG2 ILE O 290       5.626  15.777  25.965  1.00 98.14           C  
ATOM   2197  CD1 ILE O 290       4.723  18.754  25.561  1.00 97.60           C  
ATOM   2198  N   PRO O 291       3.834  12.842  26.635  1.00 97.68           N  
ATOM   2199  CA  PRO O 291       4.300  11.704  27.433  1.00 97.22           C  
ATOM   2200  C   PRO O 291       5.593  12.041  28.184  1.00 97.34           C  
ATOM   2201  O   PRO O 291       6.550  12.543  27.594  1.00 96.84           O  
ATOM   2202  CB  PRO O 291       4.507  10.553  26.439  1.00 96.19           C  
ATOM   2203  CG  PRO O 291       3.606  10.924  25.260  1.00 93.95           C  
ATOM   2204  CD  PRO O 291       3.674  12.452  25.242  1.00 96.67           C  
ATOM   2205  N   VAL O 292       5.626  11.745  29.480  1.00 97.28           N  
ATOM   2206  CA  VAL O 292       6.788  12.027  30.330  1.00 97.43           C  
ATOM   2207  C   VAL O 292       7.844  10.943  30.134  1.00 97.39           C  
ATOM   2208  O   VAL O 292       7.611   9.781  30.465  1.00 96.81           O  
ATOM   2209  CB  VAL O 292       6.388  12.152  31.815  1.00 97.24           C  
ATOM   2210  CG1 VAL O 292       7.599  12.486  32.698  1.00 96.44           C  
ATOM   2211  CG2 VAL O 292       5.333  13.247  32.019  1.00 96.61           C  
ATOM   2212  N   VAL O 293       9.007  11.334  29.647  1.00 97.79           N  
ATOM   2213  CA  VAL O 293      10.193  10.473  29.509  1.00 97.74           C  
ATOM   2214  C   VAL O 293      11.086  10.600  30.742  1.00 97.47           C  
ATOM   2215  O   VAL O 293      11.452   9.604  31.361  1.00 96.39           O  
ATOM   2216  CB  VAL O 293      10.971  10.844  28.230  1.00 97.44           C  
ATOM   2217  CG1 VAL O 293      12.297  10.091  28.129  1.00 96.00           C  
ATOM   2218  CG2 VAL O 293      10.143  10.550  26.976  1.00 96.04           C  
ATOM   2219  N   SER O 294      11.422  11.826  31.115  1.00 97.71           N  
ATOM   2220  CA  SER O 294      12.214  12.125  32.313  1.00 97.66           C  
ATOM   2221  C   SER O 294      11.607  13.312  33.061  1.00 97.96           C  
ATOM   2222  O   SER O 294      11.439  14.396  32.499  1.00 97.80           O  
ATOM   2223  CB  SER O 294      13.677  12.390  31.935  1.00 97.22           C  
ATOM   2224  OG  SER O 294      14.451  12.567  33.107  1.00 95.10           O  
ATOM   2225  N   ASN O 295      11.246  13.098  34.325  1.00 97.47           N  
ATOM   2226  CA  ASN O 295      10.688  14.152  35.172  1.00 97.49           C  
ATOM   2227  C   ASN O 295      11.814  15.020  35.747  1.00 97.41           C  
ATOM   2228  O   ASN O 295      12.428  14.654  36.752  1.00 96.60           O  
ATOM   2229  CB  ASN O 295       9.820  13.534  36.282  1.00 97.27           C  
ATOM   2230  CG  ASN O 295       9.205  14.600  37.185  1.00 96.57           C  
ATOM   2231  OD1 ASN O 295       8.983  15.738  36.799  1.00 93.17           O  
ATOM   2232  ND2 ASN O 295       8.878  14.249  38.404  1.00 92.21           N  
ATOM   2233  N   LEU O 296      12.062  16.159  35.126  1.00 97.88           N  
ATOM   2234  CA  LEU O 296      13.109  17.099  35.533  1.00 98.11           C  
ATOM   2235  C   LEU O 296      12.509  18.482  35.804  1.00 98.50           C  
ATOM   2236  O   LEU O 296      12.229  19.251  34.883  1.00 98.25           O  
ATOM   2237  CB  LEU O 296      14.215  17.162  34.461  1.00 96.96           C  
ATOM   2238  CG  LEU O 296      15.021  15.864  34.262  1.00 92.46           C  
ATOM   2239  CD1 LEU O 296      16.088  16.099  33.195  1.00 90.72           C  
ATOM   2240  CD2 LEU O 296      15.729  15.402  35.536  1.00 91.34           C  
ATOM   2241  N   ALA O 297      12.349  18.815  37.080  1.00 98.40           N  
ATOM   2242  CA  ALA O 297      11.739  20.078  37.505  1.00 98.47           C  
ATOM   2243  C   ALA O 297      12.525  21.326  37.059  1.00 98.67           C  
ATOM   2244  O   ALA O 297      11.933  22.382  36.856  1.00 98.38           O  
ATOM   2245  CB  ALA O 297      11.593  20.036  39.035  1.00 97.74           C  
ATOM   2246  N   GLY O 298      13.831  21.206  36.887  1.00 98.69           N  
ATOM   2247  CA  GLY O 298      14.713  22.324  36.530  1.00 98.76           C  
ATOM   2248  C   GLY O 298      14.665  22.755  35.064  1.00 98.88           C  
ATOM   2249  O   GLY O 298      15.140  23.844  34.752  1.00 98.78           O  
ATOM   2250  N   VAL O 299      14.093  21.946  34.160  1.00 98.93           N  
ATOM   2251  CA  VAL O 299      14.047  22.288  32.726  1.00 98.95           C  
ATOM   2252  C   VAL O 299      13.206  23.547  32.507  1.00 98.95           C  
ATOM   2253  O   VAL O 299      12.005  23.563  32.780  1.00 98.86           O  
ATOM   2254  CB  VAL O 299      13.523  21.125  31.859  1.00 98.93           C  
ATOM   2255  CG1 VAL O 299      13.485  21.502  30.373  1.00 98.76           C  
ATOM   2256  CG2 VAL O 299      14.415  19.890  31.997  1.00 98.83           C  
ATOM   2257  N   GLY O 300      13.828  24.602  32.004  1.00 98.94           N  
ATOM   2258  CA  GLY O 300      13.206  25.907  31.774  1.00 98.94           C  
ATOM   2259  C   GLY O 300      13.169  26.830  32.992  1.00 98.95           C  
ATOM   2260  O   GLY O 300      12.763  27.982  32.847  1.00 98.81           O  
ATOM   2261  N   GLN O 301      13.580  26.365  34.164  1.00 98.91           N  
ATOM   2262  CA  GLN O 301      13.744  27.215  35.349  1.00 98.87           C  
ATOM   2263  C   GLN O 301      15.110  27.910  35.354  1.00 98.89           C  
ATOM   2264  O   GLN O 301      15.952  27.652  34.490  1.00 98.68           O  
ATOM   2265  CB  GLN O 301      13.526  26.386  36.633  1.00 98.64           C  
ATOM   2266  CG  GLN O 301      12.146  25.712  36.693  1.00 96.47           C  
ATOM   2267  CD  GLN O 301      10.988  26.706  36.562  1.00 91.66           C  
ATOM   2268  OE1 GLN O 301      10.997  27.784  37.128  1.00 83.10           O  
ATOM   2269  NE2 GLN O 301       9.980  26.374  35.800  1.00 78.82           N  
ATOM   2270  N   ASN O 302      15.340  28.783  36.336  1.00 98.75           N  
ATOM   2271  CA  ASN O 302      16.626  29.461  36.529  1.00 98.73           C  
ATOM   2272  C   ASN O 302      17.070  30.307  35.314  1.00 98.81           C  
ATOM   2273  O   ASN O 302      18.266  30.462  35.073  1.00 98.43           O  
ATOM   2274  CB  ASN O 302      17.666  28.413  36.985  1.00 98.32           C  
ATOM   2275  CG  ASN O 302      19.005  29.004  37.381  1.00 97.88           C  
ATOM   2276  OD1 ASN O 302      19.101  29.866  38.243  1.00 93.10           O  
ATOM   2277  ND2 ASN O 302      20.074  28.543  36.766  1.00 92.17           N  
ATOM   2278  N   LEU O 303      16.116  30.847  34.540  1.00 98.87           N  
ATOM   2279  CA  LEU O 303      16.473  31.798  33.486  1.00 98.89           C  
ATOM   2280  C   LEU O 303      17.187  32.981  34.131  1.00 98.87           C  
ATOM   2281  O   LEU O 303      16.609  33.677  34.967  1.00 98.69           O  
ATOM   2282  CB  LEU O 303      15.224  32.225  32.689  1.00 98.83           C  
ATOM   2283  CG  LEU O 303      15.511  33.121  31.452  1.00 98.45           C  
ATOM   2284  CD1 LEU O 303      14.320  33.081  30.497  1.00 96.66           C  
ATOM   2285  CD2 LEU O 303      15.750  34.598  31.788  1.00 96.54           C  
ATOM   2286  N   GLN O 304      18.412  33.223  33.711  1.00 98.81           N  
ATOM   2287  CA  GLN O 304      19.195  34.374  34.126  1.00 98.73           C  
ATOM   2288  C   GLN O 304      19.523  35.225  32.905  1.00 98.79           C  
ATOM   2289  O   GLN O 304      19.910  34.714  31.854  1.00 98.43           O  
ATOM   2290  CB  GLN O 304      20.452  33.924  34.880  1.00 98.02           C  
ATOM   2291  CG  GLN O 304      20.089  33.268  36.222  1.00 92.61           C  
ATOM   2292  CD  GLN O 304      21.313  32.723  36.950  1.00 89.70           C  
ATOM   2293  OE1 GLN O 304      22.205  33.450  37.352  1.00 82.49           O  
ATOM   2294  NE2 GLN O 304      21.385  31.431  37.127  1.00 78.48           N  
ATOM   2295  N   ASP O 305      19.355  36.513  33.055  1.00 98.73           N  
ATOM   2296  CA  ASP O 305      19.762  37.543  32.107  1.00 98.71           C  
ATOM   2297  C   ASP O 305      20.251  38.746  32.912  1.00 98.67           C  
ATOM   2298  O   ASP O 305      20.060  38.802  34.129  1.00 98.14           O  
ATOM   2299  CB  ASP O 305      18.588  37.884  31.169  1.00 98.51           C  
ATOM   2300  CG  ASP O 305      18.968  38.802  30.001  1.00 98.17           C  
ATOM   2301  OD1 ASP O 305      20.173  38.955  29.698  1.00 97.18           O  
ATOM   2302  OD2 ASP O 305      18.052  39.371  29.378  1.00 96.97           O  
ATOM   2303  N   GLN O 306      20.876  39.705  32.262  1.00 98.77           N  
ATOM   2304  CA  GLN O 306      21.361  40.927  32.895  1.00 98.72           C  
ATOM   2305  C   GLN O 306      20.449  42.090  32.473  1.00 98.63           C  
ATOM   2306  O   GLN O 306      20.573  42.576  31.342  1.00 98.01           O  
ATOM   2307  CB  GLN O 306      22.825  41.155  32.507  1.00 98.48           C  
ATOM   2308  CG  GLN O 306      23.784  40.059  33.009  1.00 97.49           C  
ATOM   2309  CD  GLN O 306      25.191  40.203  32.422  1.00 96.85           C  
ATOM   2310  OE1 GLN O 306      25.460  41.046  31.581  1.00 90.99           O  
ATOM   2311  NE2 GLN O 306      26.116  39.375  32.829  1.00 89.76           N  
ATOM   2312  N   PRO O 307      19.520  42.531  33.320  1.00 98.67           N  
ATOM   2313  CA  PRO O 307      18.635  43.633  32.978  1.00 98.60           C  
ATOM   2314  C   PRO O 307      19.398  44.956  32.911  1.00 98.75           C  
ATOM   2315  O   PRO O 307      20.351  45.184  33.657  1.00 98.63           O  
ATOM   2316  CB  PRO O 307      17.551  43.639  34.055  1.00 97.86           C  
ATOM   2317  CG  PRO O 307      18.277  43.079  35.279  1.00 95.65           C  
ATOM   2318  CD  PRO O 307      19.244  42.063  34.677  1.00 97.86           C  
ATOM   2319  N   ALA O 308      18.964  45.842  32.022  1.00 98.70           N  
ATOM   2320  CA  ALA O 308      19.612  47.113  31.764  1.00 98.73           C  
ATOM   2321  C   ALA O 308      18.620  48.276  31.704  1.00 98.75           C  
ATOM   2322  O   ALA O 308      17.505  48.148  31.196  1.00 98.63           O  
ATOM   2323  CB  ALA O 308      20.429  46.993  30.474  1.00 98.53           C  
ATOM   2324  N   CYS O 309      19.078  49.439  32.160  1.00 98.73           N  
ATOM   2325  CA  CYS O 309      18.509  50.742  31.848  1.00 98.74           C  
ATOM   2326  C   CYS O 309      19.607  51.637  31.249  1.00 98.79           C  
ATOM   2327  O   CYS O 309      20.724  51.174  30.991  1.00 98.70           O  
ATOM   2328  CB  CYS O 309      17.827  51.325  33.097  1.00 98.60           C  
ATOM   2329  SG  CYS O 309      19.052  51.695  34.390  1.00 97.46           S  
ATOM   2330  N   LEU O 310      19.317  52.911  30.975  1.00 98.79           N  
ATOM   2331  CA  LEU O 310      20.317  53.826  30.423  1.00 98.80           C  
ATOM   2332  C   LEU O 310      20.106  55.267  30.877  1.00 98.84           C  
ATOM   2333  O   LEU O 310      18.988  55.672  31.210  1.00 98.73           O  
ATOM   2334  CB  LEU O 310      20.386  53.664  28.890  1.00 98.60           C  
ATOM   2335  CG  LEU O 310      19.108  54.000  28.080  1.00 98.19           C  
ATOM   2336  CD1 LEU O 310      18.932  55.496  27.828  1.00 97.46           C  
ATOM   2337  CD2 LEU O 310      19.176  53.313  26.714  1.00 97.13           C  
ATOM   2338  N   THR O 311      21.191  56.036  30.809  1.00 98.84           N  
ATOM   2339  CA  THR O 311      21.146  57.498  30.743  1.00 98.86           C  
ATOM   2340  C   THR O 311      21.595  57.947  29.357  1.00 98.85           C  
ATOM   2341  O   THR O 311      22.418  57.288  28.719  1.00 98.75           O  
ATOM   2342  CB  THR O 311      21.995  58.173  31.828  1.00 98.80           C  
ATOM   2343  OG1 THR O 311      23.355  57.849  31.664  1.00 97.95           O  
ATOM   2344  CG2 THR O 311      21.582  57.757  33.237  1.00 97.90           C  
ATOM   2345  N   ALA O 312      21.065  59.068  28.878  1.00 98.76           N  
ATOM   2346  CA  ALA O 312      21.502  59.681  27.628  1.00 98.74           C  
ATOM   2347  C   ALA O 312      21.509  61.202  27.759  1.00 98.78           C  
ATOM   2348  O   ALA O 312      20.647  61.770  28.428  1.00 98.64           O  
ATOM   2349  CB  ALA O 312      20.607  59.209  26.478  1.00 98.47           C  
ATOM   2350  N   ALA O 313      22.466  61.849  27.098  1.00 98.77           N  
ATOM   2351  CA  ALA O 313      22.602  63.298  27.114  1.00 98.79           C  
ATOM   2352  C   ALA O 313      23.037  63.820  25.737  1.00 98.80           C  
ATOM   2353  O   ALA O 313      23.923  63.221  25.117  1.00 98.63           O  
ATOM   2354  CB  ALA O 313      23.598  63.683  28.208  1.00 98.63           C  
ATOM   2355  N   PRO O 314      22.456  64.923  25.249  1.00 98.70           N  
ATOM   2356  CA  PRO O 314      22.958  65.613  24.065  1.00 98.67           C  
ATOM   2357  C   PRO O 314      24.308  66.278  24.364  1.00 98.78           C  
ATOM   2358  O   PRO O 314      24.615  66.605  25.512  1.00 98.66           O  
ATOM   2359  CB  PRO O 314      21.876  66.635  23.700  1.00 98.17           C  
ATOM   2360  CG  PRO O 314      21.242  66.976  25.046  1.00 96.54           C  
ATOM   2361  CD  PRO O 314      21.351  65.671  25.837  1.00 98.09           C  
ATOM   2362  N   VAL O 315      25.119  66.507  23.342  1.00 98.65           N  
ATOM   2363  CA  VAL O 315      26.269  67.417  23.464  1.00 98.65           C  
ATOM   2364  C   VAL O 315      25.829  68.864  23.247  1.00 98.70           C  
ATOM   2365  O   VAL O 315      24.840  69.129  22.556  1.00 98.42           O  
ATOM   2366  CB  VAL O 315      27.448  67.042  22.539  1.00 98.23           C  
ATOM   2367  CG1 VAL O 315      28.033  65.686  22.926  1.00 95.66           C  
ATOM   2368  CG2 VAL O 315      27.079  67.037  21.055  1.00 96.10           C  
ATOM   2369  N   LYS O 316      26.589  69.793  23.804  1.00 98.68           N  
ATOM   2370  CA  LYS O 316      26.433  71.229  23.528  1.00 98.68           C  
ATOM   2371  C   LYS O 316      26.569  71.494  22.025  1.00 98.61           C  
ATOM   2372  O   LYS O 316      27.398  70.871  21.360  1.00 98.20           O  
ATOM   2373  CB  LYS O 316      27.486  72.044  24.300  1.00 98.63           C  
ATOM   2374  CG  LYS O 316      27.302  71.951  25.820  1.00 98.17           C  
ATOM   2375  CD  LYS O 316      28.451  72.627  26.575  1.00 97.56           C  
ATOM   2376  CE  LYS O 316      28.255  72.405  28.078  1.00 95.99           C  
ATOM   2377  NZ  LYS O 316      29.499  72.622  28.853  0.99 94.38           N  
ATOM   2378  N   GLU O 317      25.847  72.482  21.521  1.00 98.29           N  
ATOM   2379  CA  GLU O 317      25.836  72.835  20.092  1.00 97.95           C  
ATOM   2380  C   GLU O 317      27.247  73.042  19.505  1.00 98.05           C  
ATOM   2381  O   GLU O 317      27.558  72.539  18.429  1.00 97.37           O  
ATOM   2382  CB  GLU O 317      24.984  74.097  19.926  1.00 96.97           C  
ATOM   2383  CG  GLU O 317      24.732  74.467  18.461  0.95 86.51           C  
ATOM   2384  CD  GLU O 317      23.886  75.737  18.302  0.93 76.48           C  
ATOM   2385  OE1 GLU O 317      23.517  76.038  17.148  0.94 69.28           O  
ATOM   2386  OE2 GLU O 317      23.630  76.415  19.322  0.93 69.31           O  
ATOM   2387  N   LYS O 318      28.149  73.685  20.263  1.00 98.02           N  
ATOM   2388  CA  LYS O 318      29.554  73.887  19.847  1.00 98.08           C  
ATOM   2389  C   LYS O 318      30.356  72.588  19.641  1.00 98.20           C  
ATOM   2390  O   LYS O 318      31.441  72.636  19.070  1.00 97.39           O  
ATOM   2391  CB  LYS O 318      30.275  74.823  20.837  1.00 97.55           C  
ATOM   2392  CG  LYS O 318      30.495  74.213  22.232  0.98 93.72           C  
ATOM   2393  CD  LYS O 318      31.358  75.109  23.130  0.97 91.81           C  
ATOM   2394  CE  LYS O 318      31.548  74.416  24.484  0.97 86.42           C  
ATOM   2395  NZ  LYS O 318      32.565  75.063  25.354  0.97 79.31           N  
ATOM   2396  N   TYR O 319      29.865  71.461  20.122  1.00 98.43           N  
ATOM   2397  CA  TYR O 319      30.462  70.134  19.976  1.00 98.44           C  
ATOM   2398  C   TYR O 319      29.658  69.220  19.047  1.00 98.27           C  
ATOM   2399  O   TYR O 319      29.975  68.037  18.933  1.00 97.55           O  
ATOM   2400  CB  TYR O 319      30.649  69.492  21.361  1.00 98.42           C  
ATOM   2401  CG  TYR O 319      31.640  70.190  22.268  1.00 98.46           C  
ATOM   2402  CD1 TYR O 319      32.989  70.315  21.886  1.00 97.93           C  
ATOM   2403  CD2 TYR O 319      31.224  70.685  23.519  1.00 97.94           C  
ATOM   2404  CE1 TYR O 319      33.922  70.916  22.745  1.00 97.51           C  
ATOM   2405  CE2 TYR O 319      32.149  71.287  24.385  1.00 97.54           C  
ATOM   2406  CZ  TYR O 319      33.498  71.398  23.994  1.00 97.85           C  
ATOM   2407  OH  TYR O 319      34.408  71.977  24.848  1.00 97.04           O  
ATOM   2408  N   ASP O 320      28.653  69.765  18.377  1.00 98.09           N  
ATOM   2409  CA  ASP O 320      27.912  68.990  17.391  1.00 97.57           C  
ATOM   2410  C   ASP O 320      28.865  68.403  16.331  1.00 97.52           C  
ATOM   2411  O   ASP O 320      29.837  69.035  15.914  1.00 96.11           O  
ATOM   2412  CB  ASP O 320      26.780  69.818  16.764  1.00 95.97           C  
ATOM   2413  CG  ASP O 320      25.900  68.907  15.904  0.99 85.02           C  
ATOM   2414  OD1 ASP O 320      25.546  67.810  16.387  0.99 78.24           O  
ATOM   2415  OD2 ASP O 320      25.669  69.210  14.718  0.99 78.15           O  
ATOM   2416  N   GLY O 321      28.625  67.167  15.933  1.00 97.48           N  
ATOM   2417  CA  GLY O 321      29.458  66.450  14.968  1.00 97.39           C  
ATOM   2418  C   GLY O 321      30.544  65.543  15.557  1.00 97.87           C  
ATOM   2419  O   GLY O 321      31.238  64.860  14.787  1.00 97.14           O  
ATOM   2420  N   ILE O 322      30.713  65.475  16.888  1.00 98.36           N  
ATOM   2421  CA  ILE O 322      31.766  64.645  17.510  1.00 98.52           C  
ATOM   2422  C   ILE O 322      31.326  63.210  17.848  1.00 98.62           C  
ATOM   2423  O   ILE O 322      32.173  62.389  18.209  1.00 98.38           O  
ATOM   2424  CB  ILE O 322      32.399  65.329  18.741  1.00 98.30           C  
ATOM   2425  CG1 ILE O 322      31.468  65.294  19.977  1.00 96.71           C  
ATOM   2426  CG2 ILE O 322      32.888  66.735  18.383  1.00 95.92           C  
ATOM   2427  CD1 ILE O 322      32.097  65.872  21.254  1.00 96.09           C  
ATOM   2428  N   ALA O 323      30.046  62.897  17.755  1.00 98.50           N  
ATOM   2429  CA  ALA O 323      29.517  61.584  18.119  1.00 98.56           C  
ATOM   2430  C   ALA O 323      29.851  60.502  17.077  1.00 98.58           C  
ATOM   2431  O   ALA O 323      30.112  60.781  15.907  1.00 98.32           O  
ATOM   2432  CB  ALA O 323      28.007  61.708  18.360  1.00 98.32           C  
ATOM   2433  N   ILE O 324      29.794  59.235  17.484  1.00 98.45           N  
ATOM   2434  CA  ILE O 324      29.975  58.116  16.543  1.00 98.40           C  
ATOM   2435  C   ILE O 324      28.928  58.135  15.417  1.00 98.13           C  
ATOM   2436  O   ILE O 324      29.243  57.788  14.275  1.00 97.69           O  
ATOM   2437  CB  ILE O 324      29.994  56.757  17.279  1.00 98.37           C  
ATOM   2438  CG1 ILE O 324      30.382  55.624  16.303  1.00 97.90           C  
ATOM   2439  CG2 ILE O 324      28.663  56.458  17.987  1.00 97.72           C  
ATOM   2440  CD1 ILE O 324      30.592  54.258  16.961  1.00 97.02           C  
ATOM   2441  N   SER O 325      27.720  58.582  15.721  1.00 97.80           N  
ATOM   2442  CA  SER O 325      26.663  58.769  14.721  1.00 97.27           C  
ATOM   2443  C   SER O 325      27.080  59.764  13.635  1.00 97.05           C  
ATOM   2444  O   SER O 325      26.843  59.508  12.456  1.00 96.61           O  
ATOM   2445  CB  SER O 325      25.363  59.212  15.399  1.00 96.57           C  
ATOM   2446  OG  SER O 325      25.588  60.309  16.264  1.00 95.55           O  
ATOM   2447  N   ASP O 326      27.812  60.819  13.979  1.00 97.85           N  
ATOM   2448  CA  ASP O 326      28.327  61.817  13.027  1.00 97.80           C  
ATOM   2449  C   ASP O 326      29.501  61.294  12.193  1.00 97.70           C  
ATOM   2450  O   ASP O 326      29.746  61.750  11.068  1.00 97.04           O  
ATOM   2451  CB  ASP O 326      28.775  63.063  13.787  1.00 97.58           C  
ATOM   2452  CG  ASP O 326      27.655  63.638  14.638  1.00 97.05           C  
ATOM   2453  OD1 ASP O 326      26.563  63.879  14.073  1.00 95.78           O  
ATOM   2454  OD2 ASP O 326      27.886  63.830  15.851  1.00 95.58           O  
ATOM   2455  N   HIS O 327      30.236  60.326  12.738  1.00 98.11           N  
ATOM   2456  CA  HIS O 327      31.305  59.655  12.000  1.00 98.15           C  
ATOM   2457  C   HIS O 327      30.765  58.647  10.978  1.00 97.97           C  
ATOM   2458  O   HIS O 327      31.398  58.441   9.941  1.00 97.25           O  
ATOM   2459  CB  HIS O 327      32.287  58.998  12.981  1.00 98.09           C  
ATOM   2460  CG  HIS O 327      33.009  59.964  13.892  1.00 97.80           C  
ATOM   2461  ND1 HIS O 327      33.696  59.616  15.037  1.00 91.93           N  
ATOM   2462  CD2 HIS O 327      33.137  61.323  13.759  1.00 92.40           C  
ATOM   2463  CE1 HIS O 327      34.220  60.735  15.578  1.00 92.29           C  
ATOM   2464  NE2 HIS O 327      33.895  61.787  14.820  1.00 93.93           N  
ATOM   2465  N   ILE O 328      29.616  58.051  11.254  1.00 97.38           N  
ATOM   2466  CA  ILE O 328      28.977  57.064  10.377  1.00 97.04           C  
ATOM   2467  C   ILE O 328      28.005  57.734   9.395  1.00 96.63           C  
ATOM   2468  O   ILE O 328      28.042  57.432   8.199  1.00 96.17           O  
ATOM   2469  CB  ILE O 328      28.281  55.964  11.217  1.00 97.07           C  
ATOM   2470  CG1 ILE O 328      29.328  55.185  12.046  1.00 96.80           C  
ATOM   2471  CG2 ILE O 328      27.508  54.994  10.305  1.00 96.83           C  
ATOM   2472  CD1 ILE O 328      28.710  54.216  13.070  1.00 96.15           C  
ATOM   2473  N   TYR O 329      27.176  58.648   9.875  1.00 96.16           N  
ATOM   2474  CA  TYR O 329      26.104  59.271   9.100  1.00 95.76           C  
ATOM   2475  C   TYR O 329      26.378  60.751   8.811  1.00 95.91           C  
ATOM   2476  O   TYR O 329      27.083  61.436   9.544  1.00 95.38           O  
ATOM   2477  CB  TYR O 329      24.757  59.081   9.819  1.00 94.87           C  
ATOM   2478  CG  TYR O 329      24.423  57.650  10.172  1.00 94.47           C  
ATOM   2479  CD1 TYR O 329      23.971  56.741   9.196  1.00 93.13           C  
ATOM   2480  CD2 TYR O 329      24.571  57.212  11.503  1.00 93.32           C  
ATOM   2481  CE1 TYR O 329      23.667  55.408   9.538  1.00 92.22           C  
ATOM   2482  CE2 TYR O 329      24.275  55.885  11.859  1.00 92.14           C  
ATOM   2483  CZ  TYR O 329      23.824  54.989  10.874  1.00 91.65           C  
ATOM   2484  OH  TYR O 329      23.535  53.689  11.231  1.00 89.47           O  
ATOM   2485  N   ASN O 330      25.829  61.255   7.709  1.00 94.63           N  
ATOM   2486  CA  ASN O 330      25.803  62.678   7.391  1.00 94.21           C  
ATOM   2487  C   ASN O 330      24.556  63.371   7.986  1.00 93.86           C  
ATOM   2488  O   ASN O 330      23.741  62.737   8.652  1.00 93.27           O  
ATOM   2489  CB  ASN O 330      25.952  62.859   5.866  1.00 93.61           C  
ATOM   2490  CG  ASN O 330      24.751  62.399   5.045  0.99 93.52           C  
ATOM   2491  OD1 ASN O 330      23.672  62.145   5.537  0.99 90.75           O  
ATOM   2492  ND2 ASN O 330      24.908  62.330   3.745  0.99 89.85           N  
ATOM   2493  N   GLU O 331      24.397  64.652   7.681  0.99 92.86           N  
ATOM   2494  CA  GLU O 331      23.286  65.490   8.169  0.99 92.02           C  
ATOM   2495  C   GLU O 331      21.895  64.993   7.749  0.99 91.53           C  
ATOM   2496  O   GLU O 331      20.901  65.361   8.353  0.99 88.28           O  
ATOM   2497  CB  GLU O 331      23.476  66.934   7.658  0.99 90.17           C  
ATOM   2498  CG  GLU O 331      24.877  67.546   7.880  0.95 82.50           C  
ATOM   2499  CD  GLU O 331      25.410  67.319   9.291  0.94 75.31           C  
ATOM   2500  OE1 GLU O 331      26.615  66.986   9.400  0.94 68.13           O  
ATOM   2501  OE2 GLU O 331      24.620  67.394  10.247  0.94 67.96           O  
ATOM   2502  N   LYS O 332      21.833  64.143   6.734  0.99 90.87           N  
ATOM   2503  CA  LYS O 332      20.579  63.549   6.235  0.99 89.87           C  
ATOM   2504  C   LYS O 332      20.363  62.112   6.727  0.99 89.68           C  
ATOM   2505  O   LYS O 332      19.522  61.401   6.183  0.99 87.45           O  
ATOM   2506  CB  LYS O 332      20.538  63.633   4.704  0.99 88.51           C  
ATOM   2507  CG  LYS O 332      20.576  65.080   4.189  0.91 84.96           C  
ATOM   2508  CD  LYS O 332      20.397  65.108   2.669  0.90 79.38           C  
ATOM   2509  CE  LYS O 332      20.412  66.555   2.186  0.89 71.93           C  
ATOM   2510  NZ  LYS O 332      20.158  66.658   0.730  0.88 64.81           N  
ATOM   2511  N   GLY O 333      21.172  61.644   7.688  0.99 90.52           N  
ATOM   2512  CA  GLY O 333      21.108  60.264   8.167  0.99 89.74           C  
ATOM   2513  C   GLY O 333      21.617  59.220   7.163  0.99 90.57           C  
ATOM   2514  O   GLY O 333      21.404  58.023   7.346  0.99 89.31           O  
ATOM   2515  N   GLN O 334      22.308  59.634   6.105  1.00 91.90           N  
ATOM   2516  CA  GLN O 334      22.897  58.731   5.111  1.00 92.24           C  
ATOM   2517  C   GLN O 334      24.303  58.312   5.540  1.00 93.56           C  
ATOM   2518  O   GLN O 334      25.060  59.125   6.069  1.00 93.76           O  
ATOM   2519  CB  GLN O 334      22.962  59.407   3.740  1.00 90.96           C  
ATOM   2520  CG  GLN O 334      21.596  59.830   3.194  0.98 88.31           C  
ATOM   2521  CD  GLN O 334      21.728  60.683   1.934  0.98 86.44           C  
ATOM   2522  OE1 GLN O 334      22.685  61.424   1.745  0.98 80.76           O  
ATOM   2523  NE2 GLN O 334      20.778  60.607   1.043  0.98 77.77           N  
ATOM   2524  N   ILE O 335      24.698  57.071   5.253  1.00 94.34           N  
ATOM   2525  CA  ILE O 335      26.038  56.565   5.578  1.00 95.14           C  
ATOM   2526  C   ILE O 335      27.094  57.344   4.781  1.00 95.89           C  
ATOM   2527  O   ILE O 335      27.045  57.434   3.552  1.00 95.71           O  
ATOM   2528  CB  ILE O 335      26.146  55.043   5.335  1.00 94.43           C  
ATOM   2529  CG1 ILE O 335      25.099  54.276   6.181  1.00 91.48           C  
ATOM   2530  CG2 ILE O 335      27.567  54.543   5.693  1.00 91.46           C  
ATOM   2531  CD1 ILE O 335      24.883  52.836   5.715  1.00 84.46           C  
ATOM   2532  N   ARG O 336      28.093  57.882   5.487  1.00 96.58           N  
ATOM   2533  CA  ARG O 336      29.166  58.670   4.877  1.00 97.42           C  
ATOM   2534  C   ARG O 336      30.061  57.795   4.002  1.00 98.03           C  
ATOM   2535  O   ARG O 336      30.582  56.781   4.452  1.00 97.95           O  
ATOM   2536  CB  ARG O 336      29.997  59.392   5.953  1.00 97.18           C  
ATOM   2537  CG  ARG O 336      29.211  60.490   6.692  0.99 95.77           C  
ATOM   2538  CD  ARG O 336      30.144  61.281   7.607  0.99 95.07           C  
ATOM   2539  NE  ARG O 336      29.439  62.277   8.426  0.99 93.84           N  
ATOM   2540  CZ  ARG O 336      29.170  63.547   8.125  0.99 93.95           C  
ATOM   2541  NH1 ARG O 336      29.469  64.074   6.975  0.99 88.58           N  
ATOM   2542  NH2 ARG O 336      28.587  64.306   9.018  0.99 89.53           N  
ATOM   2543  N   LYS O 337      30.371  58.270   2.804  1.00 97.49           N  
ATOM   2544  CA  LYS O 337      31.341  57.618   1.903  1.00 97.92           C  
ATOM   2545  C   LYS O 337      32.703  57.398   2.570  1.00 98.35           C  
ATOM   2546  O   LYS O 337      33.294  56.338   2.399  1.00 98.23           O  
ATOM   2547  CB  LYS O 337      31.519  58.430   0.608  1.00 97.48           C  
ATOM   2548  CG  LYS O 337      30.258  58.444  -0.274  0.93 90.59           C  
ATOM   2549  CD  LYS O 337      30.518  59.200  -1.587  0.90 82.65           C  
ATOM   2550  CE  LYS O 337      29.261  59.216  -2.462  0.89 70.33           C  
ATOM   2551  NZ  LYS O 337      29.453  59.981  -3.722  0.88 60.94           N  
ATOM   2552  N   ARG O 338      33.176  58.356   3.377  1.00 97.76           N  
ATOM   2553  CA  ARG O 338      34.436  58.221   4.137  1.00 97.75           C  
ATOM   2554  C   ARG O 338      34.408  57.060   5.143  1.00 98.26           C  
ATOM   2555  O   ARG O 338      35.419  56.396   5.304  1.00 97.86           O  
ATOM   2556  CB  ARG O 338      34.819  59.555   4.822  1.00 96.28           C  
ATOM   2557  CG  ARG O 338      33.946  59.948   6.021  0.94 82.29           C  
ATOM   2558  CD  ARG O 338      34.397  61.263   6.676  0.93 77.67           C  
ATOM   2559  NE  ARG O 338      33.606  61.578   7.882  0.92 66.98           N  
ATOM   2560  CZ  ARG O 338      33.768  62.631   8.683  0.92 59.53           C  
ATOM   2561  NH1 ARG O 338      34.678  63.535   8.456  0.91 54.34           N  
ATOM   2562  NH2 ARG O 338      33.012  62.793   9.740  0.91 53.84           N  
ATOM   2563  N   ALA O 339      33.282  56.812   5.794  1.00 98.18           N  
ATOM   2564  CA  ALA O 339      33.142  55.703   6.738  1.00 98.43           C  
ATOM   2565  C   ALA O 339      33.207  54.353   6.011  1.00 98.58           C  
ATOM   2566  O   ALA O 339      33.931  53.456   6.438  1.00 98.39           O  
ATOM   2567  CB  ALA O 339      31.836  55.868   7.529  1.00 98.24           C  
ATOM   2568  N   ILE O 340      32.539  54.250   4.873  1.00 98.37           N  
ATOM   2569  CA  ILE O 340      32.609  53.076   3.993  1.00 98.40           C  
ATOM   2570  C   ILE O 340      34.042  52.855   3.498  1.00 98.47           C  
ATOM   2571  O   ILE O 340      34.561  51.747   3.597  1.00 98.25           O  
ATOM   2572  CB  ILE O 340      31.625  53.213   2.808  1.00 98.12           C  
ATOM   2573  CG1 ILE O 340      30.171  53.324   3.320  1.00 97.19           C  
ATOM   2574  CG2 ILE O 340      31.774  52.026   1.843  1.00 97.20           C  
ATOM   2575  CD1 ILE O 340      29.136  53.641   2.233  1.00 94.35           C  
ATOM   2576  N   ALA O 341      34.713  53.907   3.022  1.00 98.51           N  
ATOM   2577  CA  ALA O 341      36.088  53.817   2.536  1.00 98.47           C  
ATOM   2578  C   ALA O 341      37.061  53.379   3.639  1.00 98.48           C  
ATOM   2579  O   ALA O 341      37.865  52.477   3.421  1.00 98.15           O  
ATOM   2580  CB  ALA O 341      36.489  55.165   1.927  1.00 98.26           C  
ATOM   2581  N   SER O 342      36.968  53.954   4.840  1.00 98.47           N  
ATOM   2582  CA  SER O 342      37.799  53.554   5.987  1.00 98.44           C  
ATOM   2583  C   SER O 342      37.589  52.090   6.376  1.00 98.52           C  
ATOM   2584  O   SER O 342      38.547  51.412   6.741  1.00 98.02           O  
ATOM   2585  CB  SER O 342      37.510  54.434   7.208  1.00 97.74           C  
ATOM   2586  OG  SER O 342      37.901  55.769   6.964  1.00 82.90           O  
ATOM   2587  N   TYR O 343      36.361  51.600   6.278  1.00 98.46           N  
ATOM   2588  CA  TYR O 343      36.048  50.199   6.545  1.00 98.38           C  
ATOM   2589  C   TYR O 343      36.611  49.274   5.462  1.00 98.32           C  
ATOM   2590  O   TYR O 343      37.352  48.350   5.780  1.00 97.74           O  
ATOM   2591  CB  TYR O 343      34.527  50.037   6.698  1.00 98.10           C  
ATOM   2592  CG  TYR O 343      34.131  48.616   7.044  1.00 97.67           C  
ATOM   2593  CD1 TYR O 343      33.723  47.725   6.035  1.00 95.65           C  
ATOM   2594  CD2 TYR O 343      34.215  48.168   8.379  1.00 95.47           C  
ATOM   2595  CE1 TYR O 343      33.398  46.399   6.348  1.00 93.98           C  
ATOM   2596  CE2 TYR O 343      33.894  46.842   8.707  1.00 94.13           C  
ATOM   2597  CZ  TYR O 343      33.486  45.960   7.685  1.00 94.51           C  
ATOM   2598  OH  TYR O 343      33.173  44.657   7.998  1.00 91.77           O  
ATOM   2599  N   LEU O 344      36.342  49.539   4.201  1.00 98.11           N  
ATOM   2600  CA  LEU O 344      36.760  48.677   3.089  1.00 97.76           C  
ATOM   2601  C   LEU O 344      38.273  48.668   2.870  1.00 97.72           C  
ATOM   2602  O   LEU O 344      38.838  47.626   2.550  1.00 97.00           O  
ATOM   2603  CB  LEU O 344      36.057  49.126   1.793  1.00 97.32           C  
ATOM   2604  CG  LEU O 344      34.530  48.905   1.759  1.00 95.85           C  
ATOM   2605  CD1 LEU O 344      33.986  49.438   0.435  1.00 94.53           C  
ATOM   2606  CD2 LEU O 344      34.146  47.434   1.891  1.00 94.26           C  
ATOM   2607  N   LEU O 345      38.940  49.812   3.026  1.00 97.77           N  
ATOM   2608  CA  LEU O 345      40.373  49.942   2.732  1.00 97.53           C  
ATOM   2609  C   LEU O 345      41.261  49.661   3.946  1.00 97.39           C  
ATOM   2610  O   LEU O 345      42.410  49.258   3.780  1.00 95.73           O  
ATOM   2611  CB  LEU O 345      40.666  51.350   2.179  1.00 97.15           C  
ATOM   2612  CG  LEU O 345      39.912  51.719   0.886  0.99 93.51           C  
ATOM   2613  CD1 LEU O 345      40.211  53.172   0.514  0.99 89.76           C  
ATOM   2614  CD2 LEU O 345      40.322  50.828  -0.289  0.98 88.40           C  
ATOM   2615  N   GLY O 346      40.760  49.899   5.155  1.00 97.01           N  
ATOM   2616  CA  GLY O 346      41.575  49.838   6.370  1.00 96.78           C  
ATOM   2617  C   GLY O 346      41.024  48.963   7.490  1.00 97.50           C  
ATOM   2618  O   GLY O 346      41.705  48.812   8.507  1.00 96.08           O  
ATOM   2619  N   GLY O 347      39.818  48.436   7.364  1.00 98.14           N  
ATOM   2620  CA  GLY O 347      39.140  47.717   8.445  1.00 98.29           C  
ATOM   2621  C   GLY O 347      39.090  48.541   9.732  1.00 98.43           C  
ATOM   2622  O   GLY O 347      39.477  48.060  10.802  1.00 97.63           O  
ATOM   2623  N   ARG O 348      38.726  49.817   9.623  1.00 98.62           N  
ATOM   2624  CA  ARG O 348      38.736  50.784  10.736  1.00 98.50           C  
ATOM   2625  C   ARG O 348      37.589  51.793  10.637  1.00 98.64           C  
ATOM   2626  O   ARG O 348      36.903  51.869   9.612  1.00 98.23           O  
ATOM   2627  CB  ARG O 348      40.112  51.486  10.813  1.00 97.50           C  
ATOM   2628  CG  ARG O 348      40.423  52.379   9.607  0.98 88.40           C  
ATOM   2629  CD  ARG O 348      41.828  52.974   9.706  0.98 85.59           C  
ATOM   2630  NE  ARG O 348      42.154  53.774   8.516  0.97 77.73           N  
ATOM   2631  CZ  ARG O 348      43.316  54.354   8.256  0.97 69.88           C  
ATOM   2632  NH1 ARG O 348      44.314  54.282   9.098  0.97 62.63           N  
ATOM   2633  NH2 ARG O 348      43.491  55.018   7.140  0.97 62.50           N  
ATOM   2634  N   GLY O 349      37.440  52.603  11.687  1.00 98.51           N  
ATOM   2635  CA  GLY O 349      36.423  53.649  11.760  1.00 98.59           C  
ATOM   2636  C   GLY O 349      35.089  53.160  12.330  1.00 98.77           C  
ATOM   2637  O   GLY O 349      34.957  52.003  12.723  1.00 98.60           O  
ATOM   2638  N   GLY O 350      34.104  54.039  12.361  1.00 98.62           N  
ATOM   2639  CA  GLY O 350      32.845  53.797  13.078  1.00 98.64           C  
ATOM   2640  C   GLY O 350      32.072  52.544  12.655  1.00 98.74           C  
ATOM   2641  O   GLY O 350      31.394  51.949  13.482  1.00 98.55           O  
ATOM   2642  N   LEU O 351      32.220  52.081  11.412  1.00 98.75           N  
ATOM   2643  CA  LEU O 351      31.562  50.845  10.955  1.00 98.75           C  
ATOM   2644  C   LEU O 351      32.123  49.573  11.612  1.00 98.77           C  
ATOM   2645  O   LEU O 351      31.456  48.542  11.577  1.00 98.63           O  
ATOM   2646  CB  LEU O 351      31.634  50.731   9.420  1.00 98.62           C  
ATOM   2647  CG  LEU O 351      30.812  51.775   8.641  1.00 98.25           C  
ATOM   2648  CD1 LEU O 351      30.951  51.514   7.140  1.00 97.81           C  
ATOM   2649  CD2 LEU O 351      29.321  51.733   8.978  1.00 97.60           C  
ATOM   2650  N   THR O 352      33.307  49.635  12.210  1.00 98.88           N  
ATOM   2651  CA  THR O 352      33.900  48.509  12.951  1.00 98.89           C  
ATOM   2652  C   THR O 352      33.382  48.398  14.388  1.00 98.85           C  
ATOM   2653  O   THR O 352      33.646  47.404  15.047  1.00 98.56           O  
ATOM   2654  CB  THR O 352      35.437  48.568  12.974  1.00 98.80           C  
ATOM   2655  OG1 THR O 352      35.898  49.654  13.752  1.00 98.18           O  
ATOM   2656  CG2 THR O 352      36.043  48.717  11.579  1.00 98.19           C  
ATOM   2657  N   SER O 353      32.658  49.397  14.879  1.00 98.76           N  
ATOM   2658  CA  SER O 353      32.195  49.434  16.263  1.00 98.64           C  
ATOM   2659  C   SER O 353      30.708  49.095  16.368  1.00 98.48           C  
ATOM   2660  O   SER O 353      29.898  49.517  15.544  1.00 97.74           O  
ATOM   2661  CB  SER O 353      32.494  50.807  16.877  1.00 98.36           C  
ATOM   2662  OG  SER O 353      32.097  50.836  18.236  1.00 96.88           O  
ATOM   2663  N   THR O 354      30.340  48.379  17.433  1.00 98.38           N  
ATOM   2664  CA  THR O 354      28.935  48.227  17.849  1.00 98.20           C  
ATOM   2665  C   THR O 354      28.473  49.361  18.770  1.00 97.84           C  
ATOM   2666  O   THR O 354      27.348  49.337  19.269  1.00 96.84           O  
ATOM   2667  CB  THR O 354      28.685  46.853  18.488  1.00 97.88           C  
ATOM   2668  OG1 THR O 354      29.557  46.662  19.584  1.00 96.99           O  
ATOM   2669  CG2 THR O 354      28.949  45.717  17.499  1.00 96.96           C  
ATOM   2670  N   GLY O 355      29.331  50.354  19.003  1.00 98.09           N  
ATOM   2671  CA  GLY O 355      29.035  51.578  19.749  1.00 97.92           C  
ATOM   2672  C   GLY O 355      29.317  51.522  21.248  1.00 98.10           C  
ATOM   2673  O   GLY O 355      29.348  52.578  21.876  1.00 97.37           O  
ATOM   2674  N   CYS O 356      29.552  50.343  21.823  1.00 98.20           N  
ATOM   2675  CA  CYS O 356      29.620  50.148  23.275  1.00 98.02           C  
ATOM   2676  C   CYS O 356      30.901  49.440  23.761  1.00 98.08           C  
ATOM   2677  O   CYS O 356      30.886  48.768  24.794  1.00 96.65           O  
ATOM   2678  CB  CYS O 356      28.330  49.458  23.743  1.00 96.92           C  
ATOM   2679  SG  CYS O 356      28.101  47.851  22.922  1.00 95.78           S  
ATOM   2680  N   ASP O 357      32.010  49.602  23.052  1.00 98.50           N  
ATOM   2681  CA  ASP O 357      33.304  48.950  23.329  1.00 98.49           C  
ATOM   2682  C   ASP O 357      34.200  49.711  24.337  1.00 98.68           C  
ATOM   2683  O   ASP O 357      35.409  49.475  24.433  1.00 98.31           O  
ATOM   2684  CB  ASP O 357      34.019  48.680  21.992  1.00 97.80           C  
ATOM   2685  CG  ASP O 357      34.103  49.914  21.086  1.00 96.74           C  
ATOM   2686  OD1 ASP O 357      34.262  51.043  21.604  1.00 94.03           O  
ATOM   2687  OD2 ASP O 357      33.940  49.759  19.855  1.00 92.78           O  
ATOM   2688  N   ARG O 358      33.614  50.634  25.099  1.00 98.85           N  
ATOM   2689  CA  ARG O 358      34.220  51.260  26.287  1.00 98.88           C  
ATOM   2690  C   ARG O 358      33.231  51.156  27.432  1.00 98.88           C  
ATOM   2691  O   ARG O 358      32.017  51.194  27.206  1.00 98.69           O  
ATOM   2692  CB  ARG O 358      34.587  52.739  26.038  1.00 98.74           C  
ATOM   2693  CG  ARG O 358      35.599  52.977  24.912  1.00 98.02           C  
ATOM   2694  CD  ARG O 358      36.934  52.293  25.186  1.00 97.29           C  
ATOM   2695  NE  ARG O 358      37.920  52.588  24.137  1.00 96.55           N  
ATOM   2696  CZ  ARG O 358      37.942  52.068  22.907  1.00 96.79           C  
ATOM   2697  NH1 ARG O 358      37.071  51.188  22.504  1.00 92.90           N  
ATOM   2698  NH2 ARG O 358      38.851  52.443  22.050  1.00 92.70           N  
ATOM   2699  N   GLY O 359      33.743  51.032  28.648  1.00 98.87           N  
ATOM   2700  CA  GLY O 359      32.854  50.884  29.787  1.00 98.86           C  
ATOM   2701  C   GLY O 359      33.567  50.812  31.120  1.00 98.92           C  
ATOM   2702  O   GLY O 359      34.729  51.196  31.242  1.00 98.80           O  
ATOM   2703  N   ALA O 360      32.836  50.329  32.119  1.00 98.89           N  
ATOM   2704  CA  ALA O 360      33.327  50.171  33.472  1.00 98.89           C  
ATOM   2705  C   ALA O 360      32.601  49.031  34.191  1.00 98.89           C  
ATOM   2706  O   ALA O 360      31.487  48.644  33.817  1.00 98.76           O  
ATOM   2707  CB  ALA O 360      33.155  51.502  34.212  1.00 98.76           C  
ATOM   2708  N   PHE O 361      33.230  48.537  35.253  1.00 98.82           N  
ATOM   2709  CA  PHE O 361      32.621  47.650  36.238  1.00 98.79           C  
ATOM   2710  C   PHE O 361      32.730  48.302  37.612  1.00 98.72           C  
ATOM   2711  O   PHE O 361      33.811  48.726  38.021  1.00 98.52           O  
ATOM   2712  CB  PHE O 361      33.286  46.275  36.203  1.00 98.74           C  
ATOM   2713  CG  PHE O 361      33.005  45.513  34.926  1.00 98.72           C  
ATOM   2714  CD1 PHE O 361      31.881  44.671  34.842  1.00 98.43           C  
ATOM   2715  CD2 PHE O 361      33.838  45.669  33.805  1.00 98.44           C  
ATOM   2716  CE1 PHE O 361      31.595  43.984  33.651  1.00 98.20           C  
ATOM   2717  CE2 PHE O 361      33.560  44.989  32.612  1.00 98.18           C  
ATOM   2718  CZ  PHE O 361      32.435  44.142  32.537  1.00 98.20           C  
ATOM   2719  N   VAL O 362      31.606  48.399  38.311  1.00 98.68           N  
ATOM   2720  CA  VAL O 362      31.463  49.181  39.541  1.00 98.69           C  
ATOM   2721  C   VAL O 362      30.839  48.320  40.633  1.00 98.62           C  
ATOM   2722  O   VAL O 362      29.901  47.561  40.388  1.00 98.39           O  
ATOM   2723  CB  VAL O 362      30.621  50.455  39.286  1.00 98.63           C  
ATOM   2724  CG1 VAL O 362      30.577  51.361  40.518  1.00 98.22           C  
ATOM   2725  CG2 VAL O 362      31.158  51.279  38.108  1.00 98.33           C  
ATOM   2726  N   ARG O 363      31.336  48.467  41.864  1.00 98.47           N  
ATOM   2727  CA  ARG O 363      30.700  47.914  43.067  1.00 98.20           C  
ATOM   2728  C   ARG O 363      29.783  48.976  43.661  1.00 98.06           C  
ATOM   2729  O   ARG O 363      30.274  49.976  44.176  1.00 97.03           O  
ATOM   2730  CB  ARG O 363      31.760  47.483  44.094  1.00 97.44           C  
ATOM   2731  CG  ARG O 363      32.630  46.333  43.599  1.00 94.51           C  
ATOM   2732  CD  ARG O 363      33.605  45.903  44.701  1.00 92.33           C  
ATOM   2733  NE  ARG O 363      34.491  44.830  44.248  1.00 88.45           N  
ATOM   2734  CZ  ARG O 363      35.659  44.979  43.635  1.00 87.69           C  
ATOM   2735  NH1 ARG O 363      36.170  46.143  43.361  1.00 78.26           N  
ATOM   2736  NH2 ARG O 363      36.346  43.941  43.274  1.00 79.20           N  
ATOM   2737  N   THR O 364      28.488  48.762  43.616  1.00 97.83           N  
ATOM   2738  CA  THR O 364      27.533  49.756  44.135  1.00 97.51           C  
ATOM   2739  C   THR O 364      27.303  49.644  45.643  1.00 96.61           C  
ATOM   2740  O   THR O 364      26.894  50.623  46.271  1.00 94.05           O  
ATOM   2741  CB  THR O 364      26.192  49.710  43.404  1.00 97.24           C  
ATOM   2742  OG1 THR O 364      25.474  48.563  43.766  1.00 96.35           O  
ATOM   2743  CG2 THR O 364      26.335  49.773  41.885  1.00 96.36           C  
ATOM   2744  N   ALA O 365      27.584  48.484  46.227  0.99 94.98           N  
ATOM   2745  CA  ALA O 365      27.332  48.189  47.636  0.99 93.48           C  
ATOM   2746  C   ALA O 365      28.483  47.426  48.319  0.99 92.66           C  
ATOM   2747  O   ALA O 365      28.264  46.759  49.331  0.99 86.68           O  
ATOM   2748  CB  ALA O 365      25.975  47.475  47.742  0.99 91.02           C  
ATOM   2749  N   GLY O 366      29.695  47.512  47.801  0.99 91.35           N  
ATOM   2750  CA  GLY O 366      30.874  46.886  48.415  0.99 90.36           C  
ATOM   2751  C   GLY O 366      30.934  45.362  48.262  0.99 91.27           C  
ATOM   2752  O   GLY O 366      31.614  44.699  49.040  0.99 86.07           O  
ATOM   2753  N   GLN O 367      30.237  44.797  47.290  0.98 90.45           N  
ATOM   2754  CA  GLN O 367      30.284  43.365  46.980  0.98 90.56           C  
ATOM   2755  C   GLN O 367      31.708  42.919  46.599  0.98 92.29           C  
ATOM   2756  O   GLN O 367      32.520  43.711  46.125  0.98 89.51           O  
ATOM   2757  CB  GLN O 367      29.313  43.009  45.833  0.98 85.61           C  
ATOM   2758  CG  GLN O 367      27.836  43.358  46.063  0.97 81.12           C  
ATOM   2759  CD  GLN O 367      27.449  44.782  45.639  0.97 74.87           C  
ATOM   2760  OE1 GLN O 367      28.263  45.677  45.502  0.97 70.89           O  
ATOM   2761  NE2 GLN O 367      26.181  45.014  45.410  0.97 66.59           N  
ATOM   2762  N   ALA O 368      31.986  41.625  46.745  0.99 92.65           N  
ATOM   2763  CA  ALA O 368      33.283  41.071  46.346  0.99 92.91           C  
ATOM   2764  C   ALA O 368      33.555  41.267  44.845  0.99 94.00           C  
ATOM   2765  O   ALA O 368      34.659  41.652  44.457  0.99 91.66           O  
ATOM   2766  CB  ALA O 368      33.319  39.590  46.737  0.99 90.18           C  
ATOM   2767  N   LEU O 369      32.537  41.055  44.013  1.00 97.06           N  
ATOM   2768  CA  LEU O 369      32.590  41.282  42.569  1.00 97.59           C  
ATOM   2769  C   LEU O 369      31.701  42.475  42.181  1.00 97.99           C  
ATOM   2770  O   LEU O 369      30.687  42.719  42.839  1.00 97.71           O  
ATOM   2771  CB  LEU O 369      32.155  40.002  41.828  1.00 97.14           C  
ATOM   2772  CG  LEU O 369      33.101  38.797  42.013  1.00 95.91           C  
ATOM   2773  CD1 LEU O 369      32.502  37.576  41.317  1.00 93.79           C  
ATOM   2774  CD2 LEU O 369      34.489  39.061  41.417  1.00 93.07           C  
ATOM   2775  N   PRO O 370      32.029  43.213  41.108  1.00 98.35           N  
ATOM   2776  CA  PRO O 370      31.173  44.290  40.612  1.00 98.44           C  
ATOM   2777  C   PRO O 370      29.765  43.796  40.260  1.00 98.55           C  
ATOM   2778  O   PRO O 370      29.605  42.795  39.566  1.00 98.30           O  
ATOM   2779  CB  PRO O 370      31.890  44.851  39.380  1.00 98.04           C  
ATOM   2780  CG  PRO O 370      33.358  44.485  39.616  1.00 96.24           C  
ATOM   2781  CD  PRO O 370      33.264  43.142  40.341  1.00 97.93           C  
ATOM   2782  N   ASP O 371      28.748  44.517  40.712  1.00 98.56           N  
ATOM   2783  CA  ASP O 371      27.333  44.240  40.425  1.00 98.60           C  
ATOM   2784  C   ASP O 371      26.784  45.100  39.277  1.00 98.72           C  
ATOM   2785  O   ASP O 371      25.777  44.740  38.661  1.00 98.59           O  
ATOM   2786  CB  ASP O 371      26.507  44.428  41.711  1.00 98.35           C  
ATOM   2787  CG  ASP O 371      26.539  45.862  42.254  1.00 98.13           C  
ATOM   2788  OD1 ASP O 371      27.654  46.420  42.392  1.00 97.39           O  
ATOM   2789  OD2 ASP O 371      25.465  46.414  42.560  1.00 96.92           O  
ATOM   2790  N   LEU O 372      27.457  46.195  38.946  1.00 98.79           N  
ATOM   2791  CA  LEU O 372      27.092  47.096  37.858  1.00 98.87           C  
ATOM   2792  C   LEU O 372      28.130  47.036  36.735  1.00 98.87           C  
ATOM   2793  O   LEU O 372      29.302  47.360  36.933  1.00 98.81           O  
ATOM   2794  CB  LEU O 372      26.937  48.516  38.431  1.00 98.87           C  
ATOM   2795  CG  LEU O 372      26.524  49.578  37.398  1.00 98.76           C  
ATOM   2796  CD1 LEU O 372      25.059  49.424  36.989  1.00 98.62           C  
ATOM   2797  CD2 LEU O 372      26.725  50.973  37.981  1.00 98.54           C  
ATOM   2798  N   GLN O 373      27.685  46.713  35.531  1.00 98.90           N  
ATOM   2799  CA  GLN O 373      28.420  46.991  34.302  1.00 98.90           C  
ATOM   2800  C   GLN O 373      27.885  48.279  33.671  1.00 98.92           C  
ATOM   2801  O   GLN O 373      26.677  48.449  33.500  1.00 98.84           O  
ATOM   2802  CB  GLN O 373      28.317  45.802  33.333  1.00 98.79           C  
ATOM   2803  CG  GLN O 373      29.113  46.024  32.040  1.00 98.00           C  
ATOM   2804  CD  GLN O 373      28.881  44.962  30.966  1.00 97.07           C  
ATOM   2805  OE1 GLN O 373      28.139  44.007  31.092  1.00 91.58           O  
ATOM   2806  NE2 GLN O 373      29.503  45.130  29.831  1.00 89.94           N  
ATOM   2807  N   VAL O 374      28.786  49.149  33.251  1.00 98.91           N  
ATOM   2808  CA  VAL O 374      28.483  50.345  32.460  1.00 98.91           C  
ATOM   2809  C   VAL O 374      29.051  50.155  31.066  1.00 98.88           C  
ATOM   2810  O   VAL O 374      30.225  49.828  30.909  1.00 98.70           O  
ATOM   2811  CB  VAL O 374      29.045  51.615  33.124  1.00 98.84           C  
ATOM   2812  CG1 VAL O 374      28.638  52.872  32.341  1.00 98.47           C  
ATOM   2813  CG2 VAL O 374      28.537  51.749  34.564  1.00 98.50           C  
ATOM   2814  N   ARG O 375      28.241  50.395  30.037  1.00 98.84           N  
ATOM   2815  CA  ARG O 375      28.710  50.515  28.655  1.00 98.77           C  
ATOM   2816  C   ARG O 375      28.556  51.964  28.225  1.00 98.82           C  
ATOM   2817  O   ARG O 375      27.439  52.479  28.156  1.00 98.66           O  
ATOM   2818  CB  ARG O 375      27.950  49.569  27.712  1.00 98.36           C  
ATOM   2819  CG  ARG O 375      28.095  48.087  28.077  1.00 96.77           C  
ATOM   2820  CD  ARG O 375      27.264  47.238  27.113  1.00 93.25           C  
ATOM   2821  NE  ARG O 375      27.251  45.819  27.489  1.00 90.94           N  
ATOM   2822  CZ  ARG O 375      26.469  44.886  26.967  1.00 89.35           C  
ATOM   2823  NH1 ARG O 375      25.619  45.145  26.022  1.00 84.76           N  
ATOM   2824  NH2 ARG O 375      26.522  43.658  27.398  1.00 83.97           N  
ATOM   2825  N   PHE O 376      29.667  52.600  27.915  1.00 98.88           N  
ATOM   2826  CA  PHE O 376      29.676  53.960  27.394  1.00 98.92           C  
ATOM   2827  C   PHE O 376      29.581  53.944  25.871  1.00 98.90           C  
ATOM   2828  O   PHE O 376      30.390  53.312  25.187  1.00 98.82           O  
ATOM   2829  CB  PHE O 376      30.928  54.691  27.870  1.00 98.92           C  
ATOM   2830  CG  PHE O 376      31.010  56.103  27.336  1.00 98.93           C  
ATOM   2831  CD1 PHE O 376      31.771  56.380  26.187  1.00 98.81           C  
ATOM   2832  CD2 PHE O 376      30.295  57.138  27.958  1.00 98.81           C  
ATOM   2833  CE1 PHE O 376      31.833  57.683  25.677  1.00 98.72           C  
ATOM   2834  CE2 PHE O 376      30.351  58.445  27.455  1.00 98.72           C  
ATOM   2835  CZ  PHE O 376      31.126  58.718  26.316  1.00 98.79           C  
ATOM   2836  N   VAL O 377      28.612  54.672  25.344  1.00 98.72           N  
ATOM   2837  CA  VAL O 377      28.405  54.849  23.906  1.00 98.70           C  
ATOM   2838  C   VAL O 377      28.654  56.315  23.563  1.00 98.80           C  
ATOM   2839  O   VAL O 377      27.942  57.179  24.078  1.00 98.74           O  
ATOM   2840  CB  VAL O 377      26.992  54.401  23.472  1.00 98.33           C  
ATOM   2841  CG1 VAL O 377      26.869  54.430  21.948  1.00 97.49           C  
ATOM   2842  CG2 VAL O 377      26.665  52.981  23.959  1.00 97.61           C  
ATOM   2843  N   PRO O 378      29.620  56.641  22.687  1.00 98.77           N  
ATOM   2844  CA  PRO O 378      29.848  58.010  22.220  1.00 98.78           C  
ATOM   2845  C   PRO O 378      28.813  58.413  21.153  1.00 98.73           C  
ATOM   2846  O   PRO O 378      29.152  58.891  20.067  1.00 98.42           O  
ATOM   2847  CB  PRO O 378      31.302  58.006  21.728  1.00 98.66           C  
ATOM   2848  CG  PRO O 378      31.443  56.603  21.147  1.00 98.31           C  
ATOM   2849  CD  PRO O 378      30.596  55.741  22.091  1.00 98.71           C  
ATOM   2850  N   GLY O 379      27.549  58.168  21.455  1.00 98.21           N  
ATOM   2851  CA  GLY O 379      26.391  58.426  20.609  1.00 98.08           C  
ATOM   2852  C   GLY O 379      25.109  58.380  21.440  1.00 98.26           C  
ATOM   2853  O   GLY O 379      25.049  57.689  22.457  1.00 98.13           O  
ATOM   2854  N   MET O 380      24.086  59.119  21.030  1.00 97.28           N  
ATOM   2855  CA  MET O 380      22.905  59.329  21.861  1.00 97.04           C  
ATOM   2856  C   MET O 380      21.793  58.318  21.556  1.00 97.36           C  
ATOM   2857  O   MET O 380      21.404  58.135  20.397  1.00 96.75           O  
ATOM   2858  CB  MET O 380      22.432  60.777  21.699  1.00 95.41           C  
ATOM   2859  CG  MET O 380      21.430  61.173  22.789  1.00 92.66           C  
ATOM   2860  SD  MET O 380      21.046  62.938  22.824  1.00 92.06           S  
ATOM   2861  CE  MET O 380      20.217  63.132  21.227  1.00 85.56           C  
ATOM   2862  N   ALA O 381      21.243  57.723  22.609  1.00 97.62           N  
ATOM   2863  CA  ALA O 381      19.997  56.974  22.509  1.00 97.65           C  
ATOM   2864  C   ALA O 381      18.835  57.925  22.169  1.00 97.36           C  
ATOM   2865  O   ALA O 381      18.806  59.072  22.605  1.00 96.77           O  
ATOM   2866  CB  ALA O 381      19.752  56.210  23.816  1.00 97.51           C  
ATOM   2867  N   LEU O 382      17.868  57.426  21.413  1.00 96.90           N  
ATOM   2868  CA  LEU O 382      16.657  58.175  21.040  1.00 96.42           C  
ATOM   2869  C   LEU O 382      15.405  57.667  21.767  1.00 96.46           C  
ATOM   2870  O   LEU O 382      14.316  58.216  21.602  1.00 95.39           O  
ATOM   2871  CB  LEU O 382      16.463  58.115  19.517  1.00 95.43           C  
ATOM   2872  CG  LEU O 382      17.646  58.630  18.680  1.00 93.94           C  
ATOM   2873  CD1 LEU O 382      17.317  58.461  17.199  1.00 92.26           C  
ATOM   2874  CD2 LEU O 382      17.942  60.106  18.943  1.00 91.70           C  
ATOM   2875  N   ASP O 383      15.582  56.603  22.530  1.00 96.84           N  
ATOM   2876  CA  ASP O 383      14.559  55.989  23.364  1.00 96.80           C  
ATOM   2877  C   ASP O 383      15.235  55.348  24.588  1.00 97.31           C  
ATOM   2878  O   ASP O 383      16.325  54.795  24.436  1.00 96.82           O  
ATOM   2879  CB  ASP O 383      13.797  54.945  22.537  1.00 95.68           C  
ATOM   2880  CG  ASP O 383      12.439  54.646  23.165  1.00 93.56           C  
ATOM   2881  OD1 ASP O 383      12.411  53.967  24.202  1.00 89.87           O  
ATOM   2882  OD2 ASP O 383      11.426  55.165  22.630  1.00 88.51           O  
ATOM   2883  N   PRO O 384      14.624  55.400  25.771  1.00 96.77           N  
ATOM   2884  CA  PRO O 384      15.167  54.722  26.947  1.00 96.52           C  
ATOM   2885  C   PRO O 384      15.139  53.189  26.826  1.00 96.04           C  
ATOM   2886  O   PRO O 384      15.963  52.523  27.452  1.00 92.19           O  
ATOM   2887  CB  PRO O 384      14.323  55.228  28.121  1.00 94.86           C  
ATOM   2888  CG  PRO O 384      12.993  55.618  27.482  1.00 92.54           C  
ATOM   2889  CD  PRO O 384      13.410  56.134  26.112  1.00 95.78           C  
ATOM   2890  N   ASP O 385      14.250  52.624  26.020  1.00 94.51           N  
ATOM   2891  CA  ASP O 385      14.143  51.178  25.787  1.00 92.42           C  
ATOM   2892  C   ASP O 385      15.010  50.732  24.593  1.00 91.22           C  
ATOM   2893  O   ASP O 385      14.523  50.541  23.471  1.00 85.27           O  
ATOM   2894  CB  ASP O 385      12.667  50.789  25.628  1.00 88.66           C  
ATOM   2895  CG  ASP O 385      12.465  49.290  25.344  0.99 84.73           C  
ATOM   2896  OD1 ASP O 385      13.403  48.494  25.578  0.99 79.30           O  
ATOM   2897  OD2 ASP O 385      11.363  48.948  24.854  0.99 79.07           O  
ATOM   2898  N   GLY O 386      16.318  50.582  24.829  0.99 88.34           N  
ATOM   2899  CA  GLY O 386      17.298  49.872  23.994  1.00 87.60           C  
ATOM   2900  C   GLY O 386      17.078  49.918  22.481  0.99 89.65           C  
ATOM   2901  O   GLY O 386      17.450  50.872  21.789  0.99 86.72           O  
ATOM   2902  N   VAL O 387      16.466  48.857  21.952  0.99 90.44           N  
ATOM   2903  CA  VAL O 387      16.236  48.640  20.510  0.99 89.75           C  
ATOM   2904  C   VAL O 387      15.339  49.703  19.873  0.99 90.67           C  
ATOM   2905  O   VAL O 387      15.496  50.014  18.690  0.99 88.53           O  
ATOM   2906  CB  VAL O 387      15.654  47.228  20.265  0.99 87.40           C  
ATOM   2907  CG1 VAL O 387      15.308  46.967  18.792  0.98 80.12           C  
ATOM   2908  CG2 VAL O 387      16.652  46.155  20.699  0.98 81.19           C  
ATOM   2909  N   SER O 388      14.439  50.305  20.642  0.99 91.61           N  
ATOM   2910  CA  SER O 388      13.530  51.349  20.149  0.99 92.06           C  
ATOM   2911  C   SER O 388      14.274  52.576  19.614  0.99 93.09           C  
ATOM   2912  O   SER O 388      13.775  53.251  18.712  0.99 91.28           O  
ATOM   2913  CB  SER O 388      12.550  51.761  21.250  0.99 89.74           C  
ATOM   2914  OG  SER O 388      11.801  50.644  21.690  0.99 81.03           O  
ATOM   2915  N   THR O 389      15.514  52.813  20.052  0.99 93.18           N  
ATOM   2916  CA  THR O 389      16.419  53.821  19.470  0.99 93.58           C  
ATOM   2917  C   THR O 389      16.571  53.646  17.959  0.99 93.60           C  
ATOM   2918  O   THR O 389      16.477  54.619  17.209  0.99 92.09           O  
ATOM   2919  CB  THR O 389      17.807  53.739  20.133  0.99 93.46           C  
ATOM   2920  OG1 THR O 389      17.707  54.212  21.458  0.99 90.60           O  
ATOM   2921  CG2 THR O 389      18.868  54.592  19.445  0.99 92.19           C  
ATOM   2922  N   TYR O 390      16.761  52.425  17.482  0.99 90.95           N  
ATOM   2923  CA  TYR O 390      16.973  52.163  16.059  0.99 89.43           C  
ATOM   2924  C   TYR O 390      15.689  52.336  15.242  0.99 89.08           C  
ATOM   2925  O   TYR O 390      15.734  52.814  14.110  0.99 88.15           O  
ATOM   2926  CB  TYR O 390      17.572  50.762  15.873  0.99 88.13           C  
ATOM   2927  CG  TYR O 390      18.840  50.538  16.678  0.99 88.16           C  
ATOM   2928  CD1 TYR O 390      19.966  51.366  16.474  0.99 85.27           C  
ATOM   2929  CD2 TYR O 390      18.897  49.528  17.658  0.98 85.46           C  
ATOM   2930  CE1 TYR O 390      21.131  51.188  17.237  0.98 83.57           C  
ATOM   2931  CE2 TYR O 390      20.057  49.339  18.425  0.98 83.22           C  
ATOM   2932  CZ  TYR O 390      21.170  50.173  18.214  0.99 82.71           C  
ATOM   2933  OH  TYR O 390      22.310  49.996  18.971  0.99 79.24           O  
ATOM   2934  N   VAL O 391      14.551  52.026  15.839  0.99 88.96           N  
ATOM   2935  CA  VAL O 391      13.236  52.284  15.229  0.99 87.81           C  
ATOM   2936  C   VAL O 391      13.005  53.789  15.081  0.99 88.89           C  
ATOM   2937  O   VAL O 391      12.610  54.258  14.013  0.99 88.18           O  
ATOM   2938  CB  VAL O 391      12.104  51.641  16.053  0.99 86.48           C  
ATOM   2939  CG1 VAL O 391      10.730  51.897  15.421  0.98 82.22           C  
ATOM   2940  CG2 VAL O 391      12.302  50.127  16.178  0.98 83.86           C  
ATOM   2941  N   ARG O 392      13.309  54.553  16.120  0.98 90.04           N  
ATOM   2942  CA  ARG O 392      13.227  56.020  16.063  0.98 90.13           C  
ATOM   2943  C   ARG O 392      14.195  56.591  15.035  0.98 90.16           C  
ATOM   2944  O   ARG O 392      13.797  57.441  14.249  0.98 89.67           O  
ATOM   2945  CB  ARG O 392      13.477  56.642  17.445  0.98 88.99           C  
ATOM   2946  CG  ARG O 392      12.310  56.419  18.411  0.96 80.90           C  
ATOM   2947  CD  ARG O 392      12.437  57.382  19.590  0.95 79.46           C  
ATOM   2948  NE  ARG O 392      11.411  57.145  20.618  0.95 72.37           N  
ATOM   2949  CZ  ARG O 392      10.878  58.031  21.442  0.95 66.43           C  
ATOM   2950  NH1 ARG O 392      11.162  59.303  21.377  0.95 59.59           N  
ATOM   2951  NH2 ARG O 392      10.048  57.629  22.357  0.95 57.98           N  
ATOM   2952  N   PHE O 393      15.424  56.100  14.982  0.98 88.74           N  
ATOM   2953  CA  PHE O 393      16.388  56.583  13.999  0.99 88.13           C  
ATOM   2954  C   PHE O 393      15.953  56.309  12.556  0.98 89.17           C  
ATOM   2955  O   PHE O 393      16.081  57.194  11.715  0.98 88.97           O  
ATOM   2956  CB  PHE O 393      17.775  56.001  14.270  0.98 86.50           C  
ATOM   2957  CG  PHE O 393      18.812  56.534  13.304  0.97 86.30           C  
ATOM   2958  CD1 PHE O 393      19.547  55.648  12.500  0.97 83.68           C  
ATOM   2959  CD2 PHE O 393      19.000  57.921  13.165  0.97 84.25           C  
ATOM   2960  CE1 PHE O 393      20.469  56.148  11.565  0.97 81.11           C  
ATOM   2961  CE2 PHE O 393      19.913  58.429  12.233  0.97 81.19           C  
ATOM   2962  CZ  PHE O 393      20.653  57.537  11.430  0.97 79.18           C  
ATOM   2963  N   ALA O 394      15.370  55.162  12.267  0.98 88.25           N  
ATOM   2964  CA  ALA O 394      14.794  54.895  10.946  0.98 86.46           C  
ATOM   2965  C   ALA O 394      13.736  55.945  10.555  0.98 87.44           C  
ATOM   2966  O   ALA O 394      13.678  56.376   9.401  0.98 87.13           O  
ATOM   2967  CB  ALA O 394      14.212  53.475  10.942  0.98 85.18           C  
ATOM   2968  N   LYS O 395      12.953  56.415  11.526  0.97 88.66           N  
ATOM   2969  CA  LYS O 395      12.002  57.515  11.311  0.98 88.61           C  
ATOM   2970  C   LYS O 395      12.715  58.841  11.027  0.97 89.17           C  
ATOM   2971  O   LYS O 395      12.334  59.532  10.086  0.97 88.96           O  
ATOM   2972  CB  LYS O 395      11.041  57.595  12.502  0.97 88.01           C  
ATOM   2973  CG  LYS O 395       9.826  58.482  12.210  0.89 76.35           C  
ATOM   2974  CD  LYS O 395       8.850  58.476  13.390  0.88 72.70           C  
ATOM   2975  CE  LYS O 395       7.626  59.323  13.064  0.87 62.59           C  
ATOM   2976  NZ  LYS O 395       6.650  59.357  14.182  0.86 54.55           N  
ATOM   2977  N   PHE O 396      13.782  59.165  11.768  0.97 88.14           N  
ATOM   2978  CA  PHE O 396      14.625  60.337  11.481  0.97 88.00           C  
ATOM   2979  C   PHE O 396      15.204  60.273  10.059  0.97 88.12           C  
ATOM   2980  O   PHE O 396      15.079  61.232   9.296  0.97 86.01           O  
ATOM   2981  CB  PHE O 396      15.760  60.453  12.516  0.97 86.23           C  
ATOM   2982  CG  PHE O 396      15.374  61.147  13.805  0.96 85.81           C  
ATOM   2983  CD1 PHE O 396      15.409  62.550  13.877  0.96 80.18           C  
ATOM   2984  CD2 PHE O 396      14.994  60.413  14.941  0.96 80.20           C  
ATOM   2985  CE1 PHE O 396      15.066  63.214  15.066  0.96 77.39           C  
ATOM   2986  CE2 PHE O 396      14.644  61.065  16.133  0.96 76.93           C  
ATOM   2987  CZ  PHE O 396      14.680  62.470  16.197  0.96 77.32           C  
ATOM   2988  N   GLN O 397      15.772  59.140   9.666  0.96 87.93           N  
ATOM   2989  CA  GLN O 397      16.313  58.943   8.315  0.96 86.53           C  
ATOM   2990  C   GLN O 397      15.254  59.142   7.228  0.96 86.72           C  
ATOM   2991  O   GLN O 397      15.526  59.806   6.231  0.96 85.64           O  
ATOM   2992  CB  GLN O 397      16.919  57.539   8.176  0.96 83.70           C  
ATOM   2993  CG  GLN O 397      18.196  57.342   8.988  0.95 80.08           C  
ATOM   2994  CD  GLN O 397      18.832  55.983   8.688  0.95 80.42           C  
ATOM   2995  OE1 GLN O 397      18.273  54.927   8.957  0.95 73.39           O  
ATOM   2996  NE2 GLN O 397      20.000  55.977   8.094  0.95 71.32           N  
ATOM   2997  N   SER O 398      14.056  58.611   7.432  0.96 88.78           N  
ATOM   2998  CA  SER O 398      12.954  58.774   6.473  0.96 87.62           C  
ATOM   2999  C   SER O 398      12.527  60.239   6.294  0.96 87.42           C  
ATOM   3000  O   SER O 398      12.005  60.603   5.241  0.96 85.93           O  
ATOM   3001  CB  SER O 398      11.752  57.909   6.875  0.96 86.78           C  
ATOM   3002  OG  SER O 398      11.048  58.429   7.989  0.94 81.28           O  
ATOM   3003  N   GLN O 399      12.793  61.069   7.296  0.94 89.06           N  
ATOM   3004  CA  GLN O 399      12.522  62.511   7.281  0.94 88.62           C  
ATOM   3005  C   GLN O 399      13.740  63.343   6.827  0.94 88.90           C  
ATOM   3006  O   GLN O 399      13.658  64.565   6.786  0.94 86.76           O  
ATOM   3007  CB  GLN O 399      12.031  62.927   8.674  0.94 87.33           C  
ATOM   3008  CG  GLN O 399      10.674  62.291   9.026  0.91 83.71           C  
ATOM   3009  CD  GLN O 399      10.212  62.585  10.459  0.91 80.26           C  
ATOM   3010  OE1 GLN O 399      10.921  63.087  11.306  0.91 74.75           O  
ATOM   3011  NE2 GLN O 399       8.982  62.258  10.775  0.91 71.86           N  
ATOM   3012  N   GLY O 400      14.872  62.708   6.505  0.96 88.55           N  
ATOM   3013  CA  GLY O 400      16.121  63.393   6.151  0.96 87.68           C  
ATOM   3014  C   GLY O 400      16.786  64.111   7.324  0.96 88.80           C  
ATOM   3015  O   GLY O 400      17.565  65.041   7.101  0.96 86.16           O  
ATOM   3016  N   LEU O 401      16.487  63.697   8.559  0.97 89.38           N  
ATOM   3017  CA  LEU O 401      17.017  64.304   9.777  0.97 88.42           C  
ATOM   3018  C   LEU O 401      18.306  63.614  10.220  0.97 89.08           C  
ATOM   3019  O   LEU O 401      18.512  62.411  10.021  0.97 87.65           O  
ATOM   3020  CB  LEU O 401      15.959  64.281  10.896  0.97 86.51           C  
ATOM   3021  CG  LEU O 401      14.687  65.097  10.599  0.95 83.52           C  
ATOM   3022  CD1 LEU O 401      13.684  64.912  11.739  0.94 80.49           C  
ATOM   3023  CD2 LEU O 401      14.976  66.595  10.453  0.94 79.81           C  
ATOM   3024  N   LYS O 402      19.172  64.403  10.864  0.99 90.47           N  
ATOM   3025  CA  LYS O 402      20.405  63.929  11.487  0.99 90.72           C  
ATOM   3026  C   LYS O 402      20.090  63.101  12.737  0.99 92.08           C  
ATOM   3027  O   LYS O 402      19.125  63.380  13.447  0.99 91.10           O  
ATOM   3028  CB  LYS O 402      21.276  65.154  11.815  0.99 87.74           C  
ATOM   3029  CG  LYS O 402      22.630  64.763  12.392  0.96 81.95           C  
ATOM   3030  CD  LYS O 402      23.451  65.992  12.771  0.96 80.48           C  
ATOM   3031  CE  LYS O 402      24.714  65.507  13.476  0.96 75.60           C  
ATOM   3032  NZ  LYS O 402      25.536  66.635  13.931  0.95 68.06           N  
ATOM   3033  N   TRP O 403      20.953  62.135  13.051  1.00 92.20           N  
ATOM   3034  CA  TRP O 403      21.004  61.571  14.396  1.00 93.69           C  
ATOM   3035  C   TRP O 403      21.621  62.622  15.337  1.00 94.14           C  
ATOM   3036  O   TRP O 403      22.775  62.987  15.116  1.00 93.38           O  
ATOM   3037  CB  TRP O 403      21.828  60.277  14.408  1.00 93.27           C  
ATOM   3038  CG  TRP O 403      21.617  59.381  15.599  0.99 93.15           C  
ATOM   3039  CD1 TRP O 403      21.390  59.768  16.880  0.99 89.78           C  
ATOM   3040  CD2 TRP O 403      21.581  57.920  15.611  0.99 92.31           C  
ATOM   3041  NE1 TRP O 403      21.203  58.648  17.685  0.99 88.92           N  
ATOM   3042  CE2 TRP O 403      21.312  57.494  16.940  0.99 91.00           C  
ATOM   3043  CE3 TRP O 403      21.754  56.921  14.620  0.99 89.37           C  
ATOM   3044  CZ2 TRP O 403      21.178  56.122  17.282  0.99 88.19           C  
ATOM   3045  CZ3 TRP O 403      21.629  55.559  14.961  0.99 86.95           C  
ATOM   3046  CH2 TRP O 403      21.340  55.170  16.277  0.99 86.87           C  
ATOM   3047  N   PRO O 404      20.901  63.114  16.358  1.00 94.79           N  
ATOM   3048  CA  PRO O 404      21.447  64.115  17.272  1.00 94.78           C  
ATOM   3049  C   PRO O 404      22.716  63.618  17.969  1.00 95.89           C  
ATOM   3050  O   PRO O 404      22.786  62.460  18.399  1.00 95.26           O  
ATOM   3051  CB  PRO O 404      20.328  64.416  18.274  1.00 92.56           C  
ATOM   3052  CG  PRO O 404      19.054  64.045  17.516  1.00 89.45           C  
ATOM   3053  CD  PRO O 404      19.501  62.865  16.657  1.00 92.75           C  
ATOM   3054  N   SER O 405      23.716  64.493  18.100  1.00 96.73           N  
ATOM   3055  CA  SER O 405      24.985  64.157  18.749  1.00 97.38           C  
ATOM   3056  C   SER O 405      24.811  64.097  20.264  1.00 97.94           C  
ATOM   3057  O   SER O 405      24.194  64.972  20.864  1.00 97.88           O  
ATOM   3058  CB  SER O 405      26.073  65.168  18.384  1.00 96.83           C  
ATOM   3059  OG  SER O 405      26.147  65.340  16.986  1.00 93.42           O  
ATOM   3060  N   GLY O 406      25.398  63.087  20.896  1.00 98.21           N  
ATOM   3061  CA  GLY O 406      25.312  62.907  22.338  1.00 98.47           C  
ATOM   3062  C   GLY O 406      26.031  61.650  22.805  1.00 98.65           C  
ATOM   3063  O   GLY O 406      26.807  61.043  22.060  1.00 98.51           O  
ATOM   3064  N   ILE O 407      25.755  61.269  24.051  1.00 98.76           N  
ATOM   3065  CA  ILE O 407      26.293  60.060  24.672  1.00 98.82           C  
ATOM   3066  C   ILE O 407      25.172  59.206  25.252  1.00 98.79           C  
ATOM   3067  O   ILE O 407      24.065  59.680  25.495  1.00 98.68           O  
ATOM   3068  CB  ILE O 407      27.349  60.387  25.749  1.00 98.81           C  
ATOM   3069  CG1 ILE O 407      26.736  61.106  26.967  1.00 98.49           C  
ATOM   3070  CG2 ILE O 407      28.515  61.186  25.137  1.00 98.38           C  
ATOM   3071  CD1 ILE O 407      27.646  61.074  28.202  1.00 97.98           C  
ATOM   3072  N   THR O 408      25.498  57.955  25.533  1.00 98.76           N  
ATOM   3073  CA  THR O 408      24.658  57.048  26.311  1.00 98.77           C  
ATOM   3074  C   THR O 408      25.529  56.265  27.280  1.00 98.83           C  
ATOM   3075  O   THR O 408      26.607  55.798  26.909  1.00 98.81           O  
ATOM   3076  CB  THR O 408      23.883  56.091  25.391  1.00 98.59           C  
ATOM   3077  OG1 THR O 408      23.141  56.820  24.438  1.00 98.09           O  
ATOM   3078  CG2 THR O 408      22.907  55.186  26.137  1.00 98.21           C  
ATOM   3079  N   MET O 409      25.047  56.082  28.500  1.00 98.88           N  
ATOM   3080  CA  MET O 409      25.590  55.089  29.421  1.00 98.90           C  
ATOM   3081  C   MET O 409      24.521  54.025  29.655  1.00 98.88           C  
ATOM   3082  O   MET O 409      23.487  54.303  30.258  1.00 98.74           O  
ATOM   3083  CB  MET O 409      26.061  55.752  30.728  1.00 98.86           C  
ATOM   3084  CG  MET O 409      27.319  56.591  30.502  1.00 98.45           C  
ATOM   3085  SD  MET O 409      27.951  57.441  31.974  1.00 97.99           S  
ATOM   3086  CE  MET O 409      26.832  58.865  32.023  1.00 93.84           C  
ATOM   3087  N   GLN O 410      24.749  52.830  29.147  1.00 98.80           N  
ATOM   3088  CA  GLN O 410      23.912  51.674  29.456  1.00 98.76           C  
ATOM   3089  C   GLN O 410      24.387  51.075  30.780  1.00 98.83           C  
ATOM   3090  O   GLN O 410      25.569  50.773  30.938  1.00 98.78           O  
ATOM   3091  CB  GLN O 410      23.947  50.654  28.310  1.00 98.49           C  
ATOM   3092  CG  GLN O 410      22.910  49.534  28.503  1.00 97.90           C  
ATOM   3093  CD  GLN O 410      23.007  48.440  27.435  1.00 97.71           C  
ATOM   3094  OE1 GLN O 410      24.069  48.130  26.909  1.00 94.80           O  
ATOM   3095  NE2 GLN O 410      21.906  47.821  27.094  1.00 94.13           N  
ATOM   3096  N   LEU O 411      23.461  50.905  31.703  1.00 98.92           N  
ATOM   3097  CA  LEU O 411      23.686  50.463  33.070  1.00 98.93           C  
ATOM   3098  C   LEU O 411      23.059  49.084  33.209  1.00 98.92           C  
ATOM   3099  O   LEU O 411      21.878  48.922  32.913  1.00 98.81           O  
ATOM   3100  CB  LEU O 411      23.025  51.468  34.026  1.00 98.90           C  
ATOM   3101  CG  LEU O 411      23.498  52.920  33.828  1.00 98.69           C  
ATOM   3102  CD1 LEU O 411      22.549  53.859  34.547  1.00 98.40           C  
ATOM   3103  CD2 LEU O 411      24.919  53.126  34.347  1.00 98.17           C  
ATOM   3104  N   ILE O 412      23.843  48.110  33.629  1.00 98.92           N  
ATOM   3105  CA  ILE O 412      23.472  46.697  33.584  1.00 98.92           C  
ATOM   3106  C   ILE O 412      23.685  46.084  34.965  1.00 98.94           C  
ATOM   3107  O   ILE O 412      24.812  46.084  35.457  1.00 98.89           O  
ATOM   3108  CB  ILE O 412      24.301  45.959  32.502  1.00 98.87           C  
ATOM   3109  CG1 ILE O 412      24.171  46.631  31.116  1.00 98.57           C  
ATOM   3110  CG2 ILE O 412      23.893  44.477  32.447  1.00 98.64           C  
ATOM   3111  CD1 ILE O 412      25.121  46.075  30.052  1.00 97.53           C  
ATOM   3112  N   ALA O 413      22.631  45.516  35.552  1.00 98.88           N  
ATOM   3113  CA  ALA O 413      22.753  44.657  36.724  1.00 98.86           C  
ATOM   3114  C   ALA O 413      23.389  43.333  36.272  1.00 98.83           C  
ATOM   3115  O   ALA O 413      22.713  42.453  35.733  1.00 98.62           O  
ATOM   3116  CB  ALA O 413      21.373  44.484  37.370  1.00 98.77           C  
ATOM   3117  N   CYS O 414      24.707  43.226  36.402  1.00 98.79           N  
ATOM   3118  CA  CYS O 414      25.480  42.181  35.725  1.00 98.71           C  
ATOM   3119  C   CYS O 414      25.596  40.874  36.513  1.00 98.62           C  
ATOM   3120  O   CYS O 414      25.972  39.852  35.933  1.00 97.97           O  
ATOM   3121  CB  CYS O 414      26.835  42.753  35.290  1.00 98.53           C  
ATOM   3122  SG  CYS O 414      27.905  43.166  36.688  1.00 98.40           S  
ATOM   3123  N   ARG O 415      25.253  40.885  37.794  1.00 98.60           N  
ATOM   3124  CA  ARG O 415      25.156  39.694  38.663  1.00 98.41           C  
ATOM   3125  C   ARG O 415      23.819  39.706  39.422  1.00 98.09           C  
ATOM   3126  O   ARG O 415      23.813  39.845  40.638  1.00 96.63           O  
ATOM   3127  CB  ARG O 415      26.381  39.608  39.598  1.00 98.10           C  
ATOM   3128  CG  ARG O 415      27.668  39.352  38.816  1.00 97.35           C  
ATOM   3129  CD  ARG O 415      28.856  39.129  39.759  1.00 97.14           C  
ATOM   3130  NE  ARG O 415      30.070  38.788  39.002  1.00 96.87           N  
ATOM   3131  CZ  ARG O 415      30.937  39.614  38.438  1.00 97.50           C  
ATOM   3132  NH1 ARG O 415      30.856  40.903  38.541  1.00 93.80           N  
ATOM   3133  NH2 ARG O 415      31.920  39.134  37.734  1.00 94.10           N  
ATOM   3134  N   PRO O 416      22.694  39.598  38.697  1.00 98.50           N  
ATOM   3135  CA  PRO O 416      21.370  39.744  39.273  1.00 98.37           C  
ATOM   3136  C   PRO O 416      21.020  38.572  40.192  1.00 98.34           C  
ATOM   3137  O   PRO O 416      21.546  37.461  40.055  1.00 97.71           O  
ATOM   3138  CB  PRO O 416      20.417  39.834  38.077  1.00 97.73           C  
ATOM   3139  CG  PRO O 416      21.109  38.962  37.035  1.00 95.88           C  
ATOM   3140  CD  PRO O 416      22.585  39.267  37.277  1.00 97.92           C  
ATOM   3141  N   GLN O 417      20.096  38.823  41.108  1.00 98.34           N  
ATOM   3142  CA  GLN O 417      19.506  37.808  41.983  1.00 97.98           C  
ATOM   3143  C   GLN O 417      18.167  37.286  41.445  1.00 97.87           C  
ATOM   3144  O   GLN O 417      17.778  36.164  41.755  1.00 95.96           O  
ATOM   3145  CB  GLN O 417      19.329  38.370  43.397  1.00 97.06           C  
ATOM   3146  CG  GLN O 417      20.650  38.817  44.033  1.00 91.78           C  
ATOM   3147  CD  GLN O 417      20.507  39.192  45.514  0.99 84.55           C  
ATOM   3148  OE1 GLN O 417      19.510  38.931  46.161  0.99 77.36           O  
ATOM   3149  NE2 GLN O 417      21.516  39.794  46.088  0.99 72.66           N  
ATOM   3150  N   SER O 418      17.477  38.068  40.624  1.00 98.36           N  
ATOM   3151  CA  SER O 418      16.228  37.662  39.984  1.00 98.38           C  
ATOM   3152  C   SER O 418      16.461  36.583  38.921  1.00 98.53           C  
ATOM   3153  O   SER O 418      17.488  36.539  38.238  1.00 98.07           O  
ATOM   3154  CB  SER O 418      15.488  38.876  39.403  1.00 97.49           C  
ATOM   3155  OG  SER O 418      16.316  39.662  38.572  1.00 87.85           O  
ATOM   3156  N   THR O 419      15.471  35.710  38.780  1.00 98.58           N  
ATOM   3157  CA  THR O 419      15.452  34.655  37.765  1.00 98.58           C  
ATOM   3158  C   THR O 419      14.092  34.597  37.086  1.00 98.65           C  
ATOM   3159  O   THR O 419      13.082  35.065  37.620  1.00 98.29           O  
ATOM   3160  CB  THR O 419      15.823  33.276  38.333  1.00 98.10           C  
ATOM   3161  OG1 THR O 419      14.905  32.863  39.320  1.00 94.74           O  
ATOM   3162  CG2 THR O 419      17.217  33.239  38.953  1.00 94.65           C  
ATOM   3163  N   GLY O 420      14.055  33.993  35.911  1.00 98.68           N  
ATOM   3164  CA  GLY O 420      12.833  33.780  35.153  1.00 98.72           C  
ATOM   3165  C   GLY O 420      12.670  32.329  34.711  1.00 98.81           C  
ATOM   3166  O   GLY O 420      13.242  31.405  35.297  1.00 98.70           O  
ATOM   3167  N   SER O 421      11.874  32.127  33.660  1.00 98.85           N  
ATOM   3168  CA  SER O 421      11.580  30.792  33.146  1.00 98.86           C  
ATOM   3169  C   SER O 421      11.288  30.767  31.646  1.00 98.88           C  
ATOM   3170  O   SER O 421      10.910  31.774  31.033  1.00 98.78           O  
ATOM   3171  CB  SER O 421      10.424  30.170  33.937  1.00 98.73           C  
ATOM   3172  OG  SER O 421       9.232  30.911  33.770  1.00 97.65           O  
ATOM   3173  N   VAL O 422      11.432  29.571  31.070  1.00 98.92           N  
ATOM   3174  CA  VAL O 422      10.942  29.206  29.736  1.00 98.93           C  
ATOM   3175  C   VAL O 422       9.978  28.039  29.891  1.00 98.93           C  
ATOM   3176  O   VAL O 422      10.324  27.018  30.482  1.00 98.81           O  
ATOM   3177  CB  VAL O 422      12.091  28.830  28.784  1.00 98.87           C  
ATOM   3178  CG1 VAL O 422      11.559  28.505  27.381  1.00 98.18           C  
ATOM   3179  CG2 VAL O 422      13.110  29.961  28.645  1.00 98.31           C  
ATOM   3180  N   GLY O 423       8.780  28.173  29.346  1.00 98.82           N  
ATOM   3181  CA  GLY O 423       7.748  27.140  29.384  1.00 98.75           C  
ATOM   3182  C   GLY O 423       7.024  26.969  28.053  1.00 98.82           C  
ATOM   3183  O   GLY O 423       7.373  27.591  27.040  1.00 98.61           O  
ATOM   3184  N   LEU O 424       5.993  26.116  28.068  1.00 98.72           N  
ATOM   3185  CA  LEU O 424       5.143  25.843  26.916  1.00 98.70           C  
ATOM   3186  C   LEU O 424       3.873  26.703  26.952  1.00 98.58           C  
ATOM   3187  O   LEU O 424       3.339  27.014  28.014  1.00 97.99           O  
ATOM   3188  CB  LEU O 424       4.811  24.337  26.863  1.00 98.60           C  
ATOM   3189  CG  LEU O 424       6.033  23.400  26.788  1.00 98.26           C  
ATOM   3190  CD1 LEU O 424       5.567  21.952  26.677  1.00 97.90           C  
ATOM   3191  CD2 LEU O 424       6.934  23.712  25.590  1.00 97.78           C  
ATOM   3192  N   LYS O 425       3.380  27.066  25.780  1.00 98.14           N  
ATOM   3193  CA  LYS O 425       2.041  27.643  25.566  1.00 97.45           C  
ATOM   3194  C   LYS O 425       1.112  26.678  24.839  1.00 97.37           C  
ATOM   3195  O   LYS O 425      -0.102  26.863  24.845  1.00 95.21           O  
ATOM   3196  CB  LYS O 425       2.131  28.934  24.743  1.00 94.94           C  
ATOM   3197  CG  LYS O 425       2.886  30.060  25.444  0.99 90.35           C  
ATOM   3198  CD  LYS O 425       2.757  31.335  24.607  0.99 89.38           C  
ATOM   3199  CE  LYS O 425       3.543  32.450  25.261  0.99 85.90           C  
ATOM   3200  NZ  LYS O 425       3.305  33.756  24.603  0.99 82.09           N  
ATOM   3201  N   SER O 426       1.684  25.697  24.166  1.00 97.66           N  
ATOM   3202  CA  SER O 426       0.997  24.753  23.293  1.00 97.48           C  
ATOM   3203  C   SER O 426       1.819  23.469  23.182  1.00 97.91           C  
ATOM   3204  O   SER O 426       3.038  23.491  23.368  1.00 97.22           O  
ATOM   3205  CB  SER O 426       0.824  25.396  21.910  1.00 95.70           C  
ATOM   3206  OG  SER O 426       0.257  24.490  20.985  1.00 90.01           O  
ATOM   3207  N   ALA O 427       1.156  22.361  22.831  1.00 97.68           N  
ATOM   3208  CA  ALA O 427       1.827  21.126  22.429  1.00 97.54           C  
ATOM   3209  C   ALA O 427       2.450  21.203  21.020  1.00 97.49           C  
ATOM   3210  O   ALA O 427       3.181  20.296  20.622  1.00 96.26           O  
ATOM   3211  CB  ALA O 427       0.827  19.969  22.544  1.00 96.75           C  
ATOM   3212  N   ASP O 428       2.174  22.260  20.264  1.00 97.57           N  
ATOM   3213  CA  ASP O 428       2.796  22.497  18.956  1.00 97.37           C  
ATOM   3214  C   ASP O 428       4.228  23.040  19.129  1.00 97.68           C  
ATOM   3215  O   ASP O 428       4.402  24.141  19.662  1.00 97.36           O  
ATOM   3216  CB  ASP O 428       1.918  23.461  18.136  1.00 96.62           C  
ATOM   3217  CG  ASP O 428       2.515  23.820  16.769  1.00 95.70           C  
ATOM   3218  OD1 ASP O 428       3.506  23.177  16.348  1.00 94.45           O  
ATOM   3219  OD2 ASP O 428       1.993  24.764  16.144  1.00 93.41           O  
ATOM   3220  N   PRO O 429       5.255  22.327  18.644  1.00 97.48           N  
ATOM   3221  CA  PRO O 429       6.642  22.791  18.744  1.00 97.46           C  
ATOM   3222  C   PRO O 429       6.943  24.041  17.898  1.00 97.66           C  
ATOM   3223  O   PRO O 429       7.993  24.659  18.087  1.00 96.98           O  
ATOM   3224  CB  PRO O 429       7.488  21.591  18.304  1.00 96.53           C  
ATOM   3225  CG  PRO O 429       6.572  20.838  17.345  1.00 94.23           C  
ATOM   3226  CD  PRO O 429       5.196  21.038  17.973  1.00 96.69           C  
ATOM   3227  N   PHE O 430       6.053  24.427  16.988  1.00 97.20           N  
ATOM   3228  CA  PHE O 430       6.170  25.674  16.222  1.00 97.02           C  
ATOM   3229  C   PHE O 430       5.483  26.871  16.894  1.00 96.70           C  
ATOM   3230  O   PHE O 430       5.654  28.007  16.442  1.00 95.29           O  
ATOM   3231  CB  PHE O 430       5.647  25.458  14.801  1.00 96.77           C  
ATOM   3232  CG  PHE O 430       6.559  24.594  13.964  1.00 96.97           C  
ATOM   3233  CD1 PHE O 430       7.624  25.188  13.258  1.00 95.95           C  
ATOM   3234  CD2 PHE O 430       6.374  23.206  13.902  1.00 95.92           C  
ATOM   3235  CE1 PHE O 430       8.485  24.402  12.482  1.00 95.27           C  
ATOM   3236  CE2 PHE O 430       7.234  22.410  13.135  1.00 95.40           C  
ATOM   3237  CZ  PHE O 430       8.289  23.013  12.417  1.00 95.61           C  
ATOM   3238  N   ALA O 431       4.742  26.644  17.970  1.00 97.35           N  
ATOM   3239  CA  ALA O 431       4.229  27.737  18.785  1.00 97.43           C  
ATOM   3240  C   ALA O 431       5.376  28.454  19.527  1.00 97.80           C  
ATOM   3241  O   ALA O 431       6.381  27.830  19.867  1.00 97.42           O  
ATOM   3242  CB  ALA O 431       3.158  27.200  19.747  1.00 96.60           C  
ATOM   3243  N   PRO O 432       5.239  29.747  19.821  1.00 97.25           N  
ATOM   3244  CA  PRO O 432       6.270  30.470  20.562  1.00 97.31           C  
ATOM   3245  C   PRO O 432       6.390  29.941  22.005  1.00 98.03           C  
ATOM   3246  O   PRO O 432       5.387  29.529  22.599  1.00 97.86           O  
ATOM   3247  CB  PRO O 432       5.842  31.944  20.519  1.00 95.71           C  
ATOM   3248  CG  PRO O 432       4.321  31.864  20.370  1.00 92.11           C  
ATOM   3249  CD  PRO O 432       4.124  30.620  19.507  1.00 95.32           C  
ATOM   3250  N   PRO O 433       7.587  29.986  22.597  1.00 98.37           N  
ATOM   3251  CA  PRO O 433       7.773  29.616  23.996  1.00 98.49           C  
ATOM   3252  C   PRO O 433       7.081  30.614  24.935  1.00 98.59           C  
ATOM   3253  O   PRO O 433       6.953  31.801  24.625  1.00 98.34           O  
ATOM   3254  CB  PRO O 433       9.295  29.591  24.205  1.00 98.10           C  
ATOM   3255  CG  PRO O 433       9.802  30.616  23.188  1.00 95.70           C  
ATOM   3256  CD  PRO O 433       8.838  30.448  22.017  1.00 97.73           C  
ATOM   3257  N   LYS O 434       6.689  30.133  26.113  1.00 98.69           N  
ATOM   3258  CA  LYS O 434       6.272  30.993  27.225  1.00 98.70           C  
ATOM   3259  C   LYS O 434       7.519  31.515  27.929  1.00 98.73           C  
ATOM   3260  O   LYS O 434       8.144  30.790  28.703  1.00 98.46           O  
ATOM   3261  CB  LYS O 434       5.351  30.206  28.169  1.00 98.47           C  
ATOM   3262  CG  LYS O 434       4.747  31.117  29.247  1.00 97.50           C  
ATOM   3263  CD  LYS O 434       3.785  30.329  30.145  0.99 95.22           C  
ATOM   3264  CE  LYS O 434       3.159  31.267  31.182  0.99 89.08           C  
ATOM   3265  NZ  LYS O 434       2.225  30.544  32.083  0.99 82.08           N  
ATOM   3266  N   LEU O 435       7.880  32.749  27.663  1.00 98.43           N  
ATOM   3267  CA  LEU O 435       9.124  33.362  28.117  1.00 98.33           C  
ATOM   3268  C   LEU O 435       8.840  34.420  29.184  1.00 98.41           C  
ATOM   3269  O   LEU O 435       8.086  35.358  28.943  1.00 97.82           O  
ATOM   3270  CB  LEU O 435       9.828  33.938  26.879  1.00 97.02           C  
ATOM   3271  CG  LEU O 435      11.237  34.491  27.137  1.00 89.68           C  
ATOM   3272  CD1 LEU O 435      12.211  33.390  27.562  1.00 89.87           C  
ATOM   3273  CD2 LEU O 435      11.759  35.108  25.838  1.00 89.87           C  
ATOM   3274  N   SER O 436       9.462  34.282  30.352  1.00 98.45           N  
ATOM   3275  CA  SER O 436       9.402  35.281  31.421  1.00 98.28           C  
ATOM   3276  C   SER O 436      10.815  35.555  31.932  1.00 98.44           C  
ATOM   3277  O   SER O 436      11.445  34.638  32.457  1.00 97.97           O  
ATOM   3278  CB  SER O 436       8.496  34.791  32.553  1.00 97.14           C  
ATOM   3279  OG  SER O 436       8.367  35.818  33.517  1.00 80.52           O  
ATOM   3280  N   PRO O 437      11.352  36.776  31.770  1.00 98.07           N  
ATOM   3281  CA  PRO O 437      12.704  37.087  32.239  1.00 97.69           C  
ATOM   3282  C   PRO O 437      12.782  37.264  33.757  1.00 97.71           C  
ATOM   3283  O   PRO O 437      13.863  37.140  34.323  1.00 96.46           O  
ATOM   3284  CB  PRO O 437      13.092  38.368  31.494  1.00 96.21           C  
ATOM   3285  CG  PRO O 437      11.750  39.069  31.278  1.00 94.61           C  
ATOM   3286  CD  PRO O 437      10.781  37.908  31.064  1.00 96.90           C  
ATOM   3287  N   GLY O 438      11.672  37.560  34.419  1.00 97.51           N  
ATOM   3288  CA  GLY O 438      11.606  37.694  35.878  1.00 97.38           C  
ATOM   3289  C   GLY O 438      12.400  38.872  36.452  1.00 97.80           C  
ATOM   3290  O   GLY O 438      12.723  38.849  37.635  1.00 97.04           O  
ATOM   3291  N   TYR O 439      12.719  39.886  35.656  1.00 98.30           N  
ATOM   3292  CA  TYR O 439      13.518  41.021  36.134  1.00 98.36           C  
ATOM   3293  C   TYR O 439      12.856  41.706  37.336  1.00 98.13           C  
ATOM   3294  O   TYR O 439      11.643  41.911  37.349  1.00 97.29           O  
ATOM   3295  CB  TYR O 439      13.717  42.069  35.029  1.00 98.30           C  
ATOM   3296  CG  TYR O 439      14.341  41.616  33.725  1.00 98.32           C  
ATOM   3297  CD1 TYR O 439      15.258  40.547  33.663  1.00 97.89           C  
ATOM   3298  CD2 TYR O 439      14.016  42.317  32.541  1.00 97.86           C  
ATOM   3299  CE1 TYR O 439      15.823  40.162  32.434  1.00 97.49           C  
ATOM   3300  CE2 TYR O 439      14.576  41.948  31.315  1.00 97.50           C  
ATOM   3301  CZ  TYR O 439      15.472  40.865  31.261  1.00 97.71           C  
ATOM   3302  OH  TYR O 439      16.003  40.505  30.047  1.00 96.68           O  
ATOM   3303  N   LEU O 440      13.669  42.128  38.292  1.00 98.37           N  
ATOM   3304  CA  LEU O 440      13.247  42.857  39.496  1.00 98.20           C  
ATOM   3305  C   LEU O 440      12.278  42.072  40.395  1.00 97.75           C  
ATOM   3306  O   LEU O 440      11.485  42.673  41.119  1.00 96.06           O  
ATOM   3307  CB  LEU O 440      12.694  44.259  39.140  1.00 98.09           C  
ATOM   3308  CG  LEU O 440      13.492  45.074  38.111  1.00 97.89           C  
ATOM   3309  CD1 LEU O 440      12.811  46.430  37.924  1.00 97.67           C  
ATOM   3310  CD2 LEU O 440      14.937  45.304  38.548  1.00 97.48           C  
ATOM   3311  N   THR O 441      12.321  40.741  40.339  1.00 98.09           N  
ATOM   3312  CA  THR O 441      11.493  39.875  41.199  1.00 97.72           C  
ATOM   3313  C   THR O 441      12.268  39.242  42.360  1.00 97.47           C  
ATOM   3314  O   THR O 441      11.710  38.425  43.097  1.00 96.37           O  
ATOM   3315  CB  THR O 441      10.768  38.778  40.404  1.00 97.09           C  
ATOM   3316  OG1 THR O 441      11.678  37.872  39.819  1.00 95.84           O  
ATOM   3317  CG2 THR O 441       9.891  39.356  39.295  1.00 95.80           C  
ATOM   3318  N   ASP O 442      13.532  39.608  42.532  1.00 97.85           N  
ATOM   3319  CA  ASP O 442      14.289  39.193  43.706  1.00 97.78           C  
ATOM   3320  C   ASP O 442      13.662  39.790  44.983  1.00 97.61           C  
ATOM   3321  O   ASP O 442      13.231  40.942  45.023  1.00 96.11           O  
ATOM   3322  CB  ASP O 442      15.774  39.557  43.551  1.00 97.27           C  
ATOM   3323  CG  ASP O 442      16.014  41.059  43.633  1.00 97.17           C  
ATOM   3324  OD1 ASP O 442      15.752  41.759  42.630  1.00 95.58           O  
ATOM   3325  OD2 ASP O 442      16.423  41.520  44.714  1.00 95.02           O  
ATOM   3326  N   LYS O 443      13.601  38.970  46.031  1.00 96.35           N  
ATOM   3327  CA  LYS O 443      12.877  39.298  47.268  1.00 95.64           C  
ATOM   3328  C   LYS O 443      13.435  40.517  48.010  1.00 95.28           C  
ATOM   3329  O   LYS O 443      12.704  41.146  48.765  1.00 91.81           O  
ATOM   3330  CB  LYS O 443      12.868  38.067  48.190  0.99 93.72           C  
ATOM   3331  CG  LYS O 443      14.280  37.698  48.651  0.91 81.20           C  
ATOM   3332  CD  LYS O 443      14.326  36.562  49.660  0.89 73.28           C  
ATOM   3333  CE  LYS O 443      15.788  36.509  50.114  0.88 62.55           C  
ATOM   3334  NZ  LYS O 443      16.014  35.550  51.209  0.88 51.45           N  
ATOM   3335  N   ASP O 444      14.717  40.809  47.828  1.00 95.76           N  
ATOM   3336  CA  ASP O 444      15.432  41.832  48.595  1.00 94.82           C  
ATOM   3337  C   ASP O 444      15.488  43.178  47.845  1.00 95.62           C  
ATOM   3338  O   ASP O 444      15.964  44.172  48.394  1.00 93.62           O  
ATOM   3339  CB  ASP O 444      16.831  41.297  48.969  1.00 91.45           C  
ATOM   3340  CG  ASP O 444      16.798  40.009  49.812  0.98 84.37           C  
ATOM   3341  OD1 ASP O 444      15.940  39.888  50.718  0.97 77.70           O  
ATOM   3342  OD2 ASP O 444      17.610  39.095  49.563  0.97 77.44           O  
ATOM   3343  N   GLY O 445      15.006  43.237  46.607  1.00 97.06           N  
ATOM   3344  CA  GLY O 445      15.061  44.430  45.757  1.00 97.45           C  
ATOM   3345  C   GLY O 445      16.485  44.827  45.358  1.00 98.02           C  
ATOM   3346  O   GLY O 445      16.738  45.994  45.043  1.00 97.68           O  
ATOM   3347  N   ALA O 446      17.420  43.892  45.399  1.00 97.92           N  
ATOM   3348  CA  ALA O 446      18.837  44.152  45.164  1.00 97.95           C  
ATOM   3349  C   ALA O 446      19.111  44.591  43.721  1.00 98.34           C  
ATOM   3350  O   ALA O 446      19.849  45.554  43.504  1.00 98.25           O  
ATOM   3351  CB  ALA O 446      19.632  42.894  45.534  1.00 97.19           C  
ATOM   3352  N   ASP O 447      18.473  43.965  42.745  1.00 98.38           N  
ATOM   3353  CA  ASP O 447      18.671  44.289  41.327  1.00 98.61           C  
ATOM   3354  C   ASP O 447      18.180  45.709  41.004  1.00 98.72           C  
ATOM   3355  O   ASP O 447      18.853  46.475  40.309  1.00 98.69           O  
ATOM   3356  CB  ASP O 447      17.946  43.263  40.441  1.00 98.57           C  
ATOM   3357  CG  ASP O 447      18.479  41.833  40.558  1.00 98.43           C  
ATOM   3358  OD1 ASP O 447      19.552  41.619  41.166  1.00 97.99           O  
ATOM   3359  OD2 ASP O 447      17.820  40.927  40.005  1.00 97.85           O  
ATOM   3360  N   LEU O 448      17.029  46.087  41.552  1.00 98.66           N  
ATOM   3361  CA  LEU O 448      16.511  47.448  41.417  1.00 98.73           C  
ATOM   3362  C   LEU O 448      17.443  48.461  42.095  1.00 98.79           C  
ATOM   3363  O   LEU O 448      17.715  49.517  41.527  1.00 98.73           O  
ATOM   3364  CB  LEU O 448      15.083  47.514  41.988  1.00 98.66           C  
ATOM   3365  CG  LEU O 448      14.403  48.892  41.839  1.00 98.38           C  
ATOM   3366  CD1 LEU O 448      14.295  49.340  40.381  1.00 97.94           C  
ATOM   3367  CD2 LEU O 448      12.992  48.828  42.425  1.00 97.77           C  
ATOM   3368  N   ALA O 449      17.970  48.135  43.277  1.00 98.69           N  
ATOM   3369  CA  ALA O 449      18.921  48.990  43.982  1.00 98.67           C  
ATOM   3370  C   ALA O 449      20.229  49.168  43.198  1.00 98.74           C  
ATOM   3371  O   ALA O 449      20.745  50.284  43.127  1.00 98.64           O  
ATOM   3372  CB  ALA O 449      19.167  48.414  45.378  1.00 98.43           C  
ATOM   3373  N   THR O 450      20.743  48.116  42.565  1.00 98.72           N  
ATOM   3374  CA  THR O 450      21.919  48.189  41.682  1.00 98.78           C  
ATOM   3375  C   THR O 450      21.671  49.147  40.518  1.00 98.84           C  
ATOM   3376  O   THR O 450      22.477  50.049  40.280  1.00 98.80           O  
ATOM   3377  CB  THR O 450      22.301  46.794  41.161  1.00 98.69           C  
ATOM   3378  OG1 THR O 450      22.835  46.038  42.223  1.00 98.01           O  
ATOM   3379  CG2 THR O 450      23.369  46.834  40.072  1.00 98.11           C  
ATOM   3380  N   LEU O 451      20.539  49.028  39.834  1.00 98.90           N  
ATOM   3381  CA  LEU O 451      20.214  49.901  38.701  1.00 98.92           C  
ATOM   3382  C   LEU O 451      19.979  51.357  39.133  1.00 98.92           C  
ATOM   3383  O   LEU O 451      20.476  52.273  38.475  1.00 98.87           O  
ATOM   3384  CB  LEU O 451      19.001  49.340  37.941  1.00 98.90           C  
ATOM   3385  CG  LEU O 451      19.278  48.021  37.191  1.00 98.80           C  
ATOM   3386  CD1 LEU O 451      17.984  47.509  36.570  1.00 98.67           C  
ATOM   3387  CD2 LEU O 451      20.305  48.192  36.069  1.00 98.62           C  
ATOM   3388  N   ARG O 452      19.294  51.577  40.254  1.00 98.91           N  
ATOM   3389  CA  ARG O 452      19.114  52.914  40.848  1.00 98.90           C  
ATOM   3390  C   ARG O 452      20.465  53.573  41.158  1.00 98.90           C  
ATOM   3391  O   ARG O 452      20.718  54.703  40.732  1.00 98.81           O  
ATOM   3392  CB  ARG O 452      18.262  52.787  42.114  1.00 98.78           C  
ATOM   3393  CG  ARG O 452      17.870  54.153  42.719  1.00 97.68           C  
ATOM   3394  CD  ARG O 452      17.314  54.017  44.143  1.00 96.93           C  
ATOM   3395  NE  ARG O 452      16.247  53.008  44.230  1.00 95.37           N  
ATOM   3396  CZ  ARG O 452      16.149  51.994  45.072  1.00 95.98           C  
ATOM   3397  NH1 ARG O 452      16.992  51.794  46.045  1.00 89.67           N  
ATOM   3398  NH2 ARG O 452      15.167  51.148  44.941  1.00 91.15           N  
ATOM   3399  N   LYS O 453      21.347  52.854  41.825  1.00 98.83           N  
ATOM   3400  CA  LYS O 453      22.710  53.335  42.099  1.00 98.78           C  
ATOM   3401  C   LYS O 453      23.507  53.552  40.812  1.00 98.81           C  
ATOM   3402  O   LYS O 453      24.295  54.489  40.738  1.00 98.66           O  
ATOM   3403  CB  LYS O 453      23.429  52.346  43.017  1.00 98.53           C  
ATOM   3404  CG  LYS O 453      22.892  52.391  44.454  0.99 96.65           C  
ATOM   3405  CD  LYS O 453      23.554  51.276  45.262  0.99 92.95           C  
ATOM   3406  CE  LYS O 453      23.040  51.237  46.695  0.99 86.36           C  
ATOM   3407  NZ  LYS O 453      23.659  50.108  47.427  0.99 77.33           N  
ATOM   3408  N   GLY O 454      23.262  52.761  39.792  1.00 98.85           N  
ATOM   3409  CA  GLY O 454      23.813  52.965  38.452  1.00 98.87           C  
ATOM   3410  C   GLY O 454      23.390  54.300  37.833  1.00 98.91           C  
ATOM   3411  O   GLY O 454      24.235  55.006  37.285  1.00 98.86           O  
ATOM   3412  N   ILE O 455      22.122  54.693  37.965  1.00 98.93           N  
ATOM   3413  CA  ILE O 455      21.645  56.014  37.511  1.00 98.94           C  
ATOM   3414  C   ILE O 455      22.367  57.139  38.264  1.00 98.95           C  
ATOM   3415  O   ILE O 455      22.820  58.094  37.631  1.00 98.88           O  
ATOM   3416  CB  ILE O 455      20.107  56.143  37.657  1.00 98.89           C  
ATOM   3417  CG1 ILE O 455      19.332  55.146  36.765  1.00 98.26           C  
ATOM   3418  CG2 ILE O 455      19.629  57.578  37.380  1.00 98.60           C  
ATOM   3419  CD1 ILE O 455      19.416  55.391  35.254  1.00 92.51           C  
ATOM   3420  N   HIS O 456      22.511  57.018  39.579  1.00 98.85           N  
ATOM   3421  CA  HIS O 456      23.267  57.993  40.373  1.00 98.81           C  
ATOM   3422  C   HIS O 456      24.729  58.073  39.917  1.00 98.80           C  
ATOM   3423  O   HIS O 456      25.208  59.164  39.614  1.00 98.65           O  
ATOM   3424  CB  HIS O 456      23.154  57.666  41.870  1.00 98.68           C  
ATOM   3425  CG  HIS O 456      21.802  57.971  42.441  1.00 98.12           C  
ATOM   3426  ND1 HIS O 456      21.240  59.236  42.518  1.00 90.70           N  
ATOM   3427  CD2 HIS O 456      20.903  57.092  42.993  1.00 91.20           C  
ATOM   3428  CE1 HIS O 456      20.040  59.116  43.097  1.00 92.73           C  
ATOM   3429  NE2 HIS O 456      19.813  57.832  43.399  1.00 93.84           N  
ATOM   3430  N   TRP O 457      25.398  56.943  39.756  1.00 98.73           N  
ATOM   3431  CA  TRP O 457      26.777  56.883  39.271  1.00 98.76           C  
ATOM   3432  C   TRP O 457      26.930  57.524  37.881  1.00 98.82           C  
ATOM   3433  O   TRP O 457      27.826  58.339  37.659  1.00 98.78           O  
ATOM   3434  CB  TRP O 457      27.239  55.422  39.257  1.00 98.68           C  
ATOM   3435  CG  TRP O 457      28.686  55.245  38.909  1.00 98.55           C  
ATOM   3436  CD1 TRP O 457      29.701  55.174  39.798  1.00 98.10           C  
ATOM   3437  CD2 TRP O 457      29.292  55.165  37.582  1.00 98.44           C  
ATOM   3438  NE1 TRP O 457      30.909  55.058  39.117  1.00 97.77           N  
ATOM   3439  CE2 TRP O 457      30.697  55.056  37.752  1.00 98.07           C  
ATOM   3440  CE3 TRP O 457      28.802  55.180  36.259  1.00 97.78           C  
ATOM   3441  CZ2 TRP O 457      31.590  54.974  36.661  1.00 97.38           C  
ATOM   3442  CZ3 TRP O 457      29.695  55.100  35.169  1.00 97.37           C  
ATOM   3443  CH2 TRP O 457      31.072  54.996  35.374  1.00 97.23           C  
ATOM   3444  N   ALA O 458      26.034  57.231  36.952  1.00 98.90           N  
ATOM   3445  CA  ALA O 458      26.069  57.810  35.609  1.00 98.92           C  
ATOM   3446  C   ALA O 458      25.853  59.332  35.622  1.00 98.93           C  
ATOM   3447  O   ALA O 458      26.484  60.054  34.850  1.00 98.88           O  
ATOM   3448  CB  ALA O 458      25.015  57.107  34.751  1.00 98.88           C  
ATOM   3449  N   ARG O 459      25.002  59.824  36.512  1.00 98.92           N  
ATOM   3450  CA  ARG O 459      24.794  61.266  36.712  1.00 98.90           C  
ATOM   3451  C   ARG O 459      26.011  61.945  37.343  1.00 98.85           C  
ATOM   3452  O   ARG O 459      26.343  63.058  36.946  1.00 98.62           O  
ATOM   3453  CB  ARG O 459      23.538  61.488  37.565  1.00 98.86           C  
ATOM   3454  CG  ARG O 459      22.261  61.295  36.741  1.00 98.66           C  
ATOM   3455  CD  ARG O 459      21.023  61.397  37.621  1.00 98.53           C  
ATOM   3456  NE  ARG O 459      19.836  61.602  36.800  1.00 98.26           N  
ATOM   3457  CZ  ARG O 459      18.584  61.687  37.191  1.00 98.32           C  
ATOM   3458  NH1 ARG O 459      18.220  61.488  38.422  1.00 96.81           N  
ATOM   3459  NH2 ARG O 459      17.670  61.994  36.318  1.00 97.04           N  
ATOM   3460  N   ASP O 460      26.689  61.289  38.266  1.00 98.84           N  
ATOM   3461  CA  ASP O 460      27.942  61.797  38.838  1.00 98.78           C  
ATOM   3462  C   ASP O 460      29.032  61.892  37.766  1.00 98.79           C  
ATOM   3463  O   ASP O 460      29.647  62.947  37.609  1.00 98.57           O  
ATOM   3464  CB  ASP O 460      28.384  60.925  40.028  1.00 98.59           C  
ATOM   3465  CG  ASP O 460      27.464  61.080  41.246  1.00 97.69           C  
ATOM   3466  OD1 ASP O 460      26.781  62.132  41.342  1.00 96.26           O  
ATOM   3467  OD2 ASP O 460      27.439  60.154  42.083  1.00 95.72           O  
ATOM   3468  N   VAL O 461      29.181  60.863  36.947  1.00 98.87           N  
ATOM   3469  CA  VAL O 461      30.088  60.873  35.789  1.00 98.89           C  
ATOM   3470  C   VAL O 461      29.733  61.995  34.805  1.00 98.88           C  
ATOM   3471  O   VAL O 461      30.618  62.710  34.334  1.00 98.71           O  
ATOM   3472  CB  VAL O 461      30.077  59.492  35.095  1.00 98.81           C  
ATOM   3473  CG1 VAL O 461      30.758  59.499  33.723  1.00 98.38           C  
ATOM   3474  CG2 VAL O 461      30.800  58.459  35.961  1.00 98.41           C  
ATOM   3475  N   ALA O 462      28.457  62.197  34.511  1.00 98.86           N  
ATOM   3476  CA  ALA O 462      28.013  63.272  33.619  1.00 98.83           C  
ATOM   3477  C   ALA O 462      28.285  64.679  34.190  1.00 98.78           C  
ATOM   3478  O   ALA O 462      28.521  65.619  33.425  1.00 98.45           O  
ATOM   3479  CB  ALA O 462      26.524  63.062  33.311  1.00 98.72           C  
ATOM   3480  N   ARG O 463      28.270  64.814  35.520  1.00 98.73           N  
ATOM   3481  CA  ARG O 463      28.574  66.073  36.223  1.00 98.56           C  
ATOM   3482  C   ARG O 463      30.070  66.345  36.383  1.00 98.59           C  
ATOM   3483  O   ARG O 463      30.422  67.483  36.670  1.00 98.06           O  
ATOM   3484  CB  ARG O 463      27.899  66.075  37.602  1.00 98.02           C  
ATOM   3485  CG  ARG O 463      26.391  66.348  37.509  0.99 94.06           C  
ATOM   3486  CD  ARG O 463      25.760  66.482  38.900  0.99 91.03           C  
ATOM   3487  NE  ARG O 463      25.690  65.209  39.629  0.99 84.32           N  
ATOM   3488  CZ  ARG O 463      24.604  64.664  40.167  0.99 79.43           C  
ATOM   3489  NH1 ARG O 463      23.435  65.217  40.063  0.98 70.92           N  
ATOM   3490  NH2 ARG O 463      24.675  63.541  40.823  0.98 72.27           N  
ATOM   3491  N   SER O 464      30.919  65.350  36.199  1.00 98.50           N  
ATOM   3492  CA  SER O 464      32.376  65.493  36.291  1.00 98.41           C  
ATOM   3493  C   SER O 464      32.899  66.550  35.321  1.00 98.56           C  
ATOM   3494  O   SER O 464      32.323  66.776  34.254  1.00 98.14           O  
ATOM   3495  CB  SER O 464      33.064  64.158  36.007  1.00 97.56           C  
ATOM   3496  OG  SER O 464      32.647  63.188  36.939  1.00 87.82           O  
ATOM   3497  N   SER O 465      34.006  67.201  35.671  1.00 98.58           N  
ATOM   3498  CA  SER O 465      34.539  68.321  34.879  1.00 98.55           C  
ATOM   3499  C   SER O 465      34.839  67.909  33.436  1.00 98.63           C  
ATOM   3500  O   SER O 465      34.470  68.615  32.493  1.00 97.99           O  
ATOM   3501  CB  SER O 465      35.777  68.917  35.565  1.00 97.90           C  
ATOM   3502  OG  SER O 465      36.919  68.101  35.425  1.00 84.42           O  
ATOM   3503  N   ALA O 466      35.432  66.729  33.264  1.00 98.64           N  
ATOM   3504  CA  ALA O 466      35.841  66.214  31.959  1.00 98.63           C  
ATOM   3505  C   ALA O 466      34.670  65.971  30.998  1.00 98.59           C  
ATOM   3506  O   ALA O 466      34.802  66.206  29.796  1.00 97.77           O  
ATOM   3507  CB  ALA O 466      36.622  64.917  32.187  1.00 98.27           C  
ATOM   3508  N   LEU O 467      33.536  65.482  31.502  1.00 98.68           N  
ATOM   3509  CA  LEU O 467      32.410  65.109  30.649  1.00 98.66           C  
ATOM   3510  C   LEU O 467      31.348  66.211  30.571  1.00 98.75           C  
ATOM   3511  O   LEU O 467      30.821  66.465  29.489  1.00 98.43           O  
ATOM   3512  CB  LEU O 467      31.852  63.753  31.119  1.00 98.01           C  
ATOM   3513  CG  LEU O 467      30.935  63.065  30.088  1.00 95.77           C  
ATOM   3514  CD1 LEU O 467      31.657  62.728  28.778  1.00 94.99           C  
ATOM   3515  CD2 LEU O 467      30.422  61.751  30.667  1.00 95.11           C  
ATOM   3516  N   SER O 468      31.091  66.914  31.668  1.00 98.79           N  
ATOM   3517  CA  SER O 468      30.126  68.027  31.710  1.00 98.73           C  
ATOM   3518  C   SER O 468      30.493  69.176  30.769  1.00 98.74           C  
ATOM   3519  O   SER O 468      29.602  69.893  30.315  1.00 98.28           O  
ATOM   3520  CB  SER O 468      29.956  68.554  33.134  1.00 98.31           C  
ATOM   3521  OG  SER O 468      31.141  69.160  33.601  1.00 95.06           O  
ATOM   3522  N   GLU O 469      31.783  69.328  30.414  1.00 98.57           N  
ATOM   3523  CA  GLU O 469      32.220  70.265  29.374  1.00 98.42           C  
ATOM   3524  C   GLU O 469      31.510  70.016  28.031  1.00 98.58           C  
ATOM   3525  O   GLU O 469      31.161  70.971  27.332  1.00 98.09           O  
ATOM   3526  CB  GLU O 469      33.743  70.173  29.190  1.00 97.63           C  
ATOM   3527  CG  GLU O 469      34.246  71.278  28.248  0.99 93.52           C  
ATOM   3528  CD  GLU O 469      35.731  71.213  27.898  0.99 90.37           C  
ATOM   3529  OE1 GLU O 469      36.076  71.731  26.804  0.99 84.16           O  
ATOM   3530  OE2 GLU O 469      36.525  70.656  28.687  0.99 84.63           O  
ATOM   3531  N   TYR O 470      31.270  68.756  27.696  1.00 98.85           N  
ATOM   3532  CA  TYR O 470      30.670  68.377  26.417  1.00 98.87           C  
ATOM   3533  C   TYR O 470      29.143  68.348  26.447  1.00 98.87           C  
ATOM   3534  O   TYR O 470      28.520  68.568  25.412  1.00 98.69           O  
ATOM   3535  CB  TYR O 470      31.215  67.013  25.982  1.00 98.84           C  
ATOM   3536  CG  TYR O 470      32.691  67.039  25.641  1.00 98.80           C  
ATOM   3537  CD1 TYR O 470      33.113  67.470  24.368  1.00 98.55           C  
ATOM   3538  CD2 TYR O 470      33.653  66.661  26.598  1.00 98.57           C  
ATOM   3539  CE1 TYR O 470      34.479  67.531  24.051  1.00 98.33           C  
ATOM   3540  CE2 TYR O 470      35.020  66.719  26.294  1.00 98.33           C  
ATOM   3541  CZ  TYR O 470      35.428  67.157  25.020  1.00 98.35           C  
ATOM   3542  OH  TYR O 470      36.774  67.222  24.717  1.00 97.57           O  
ATOM   3543  N   LEU O 471      28.541  68.062  27.600  1.00 98.85           N  
ATOM   3544  CA  LEU O 471      27.119  67.730  27.708  1.00 98.83           C  
ATOM   3545  C   LEU O 471      26.225  68.959  27.878  1.00 98.74           C  
ATOM   3546  O   LEU O 471      26.581  69.934  28.530  1.00 98.20           O  
ATOM   3547  CB  LEU O 471      26.902  66.714  28.845  1.00 98.77           C  
ATOM   3548  CG  LEU O 471      27.688  65.396  28.691  1.00 98.60           C  
ATOM   3549  CD1 LEU O 471      27.331  64.459  29.841  1.00 98.40           C  
ATOM   3550  CD2 LEU O 471      27.414  64.684  27.364  1.00 98.33           C  
ATOM   3551  N   ASP O 472      25.026  68.865  27.325  1.00 98.63           N  
ATOM   3552  CA  ASP O 472      23.961  69.860  27.462  1.00 98.37           C  
ATOM   3553  C   ASP O 472      22.722  69.221  28.105  1.00 97.99           C  
ATOM   3554  O   ASP O 472      21.797  68.757  27.429  1.00 95.46           O  
ATOM   3555  CB  ASP O 472      23.666  70.496  26.095  1.00 97.84           C  
ATOM   3556  CG  ASP O 472      22.766  71.727  26.220  1.00 96.49           C  
ATOM   3557  OD1 ASP O 472      22.755  72.333  27.320  1.00 93.43           O  
ATOM   3558  OD2 ASP O 472      22.146  72.094  25.203  1.00 92.24           O  
ATOM   3559  N   GLY O 473      22.746  69.165  29.434  1.00 97.86           N  
ATOM   3560  CA  GLY O 473      21.686  68.543  30.222  1.00 97.57           C  
ATOM   3561  C   GLY O 473      21.622  67.018  30.070  1.00 98.05           C  
ATOM   3562  O   GLY O 473      22.609  66.356  29.747  1.00 96.97           O  
ATOM   3563  N   GLU O 474      20.448  66.464  30.348  1.00 98.44           N  
ATOM   3564  CA  GLU O 474      20.165  65.031  30.303  1.00 98.52           C  
ATOM   3565  C   GLU O 474      18.859  64.797  29.529  1.00 98.39           C  
ATOM   3566  O   GLU O 474      17.837  65.424  29.822  1.00 97.76           O  
ATOM   3567  CB  GLU O 474      20.086  64.493  31.747  1.00 98.42           C  
ATOM   3568  CG  GLU O 474      19.868  62.960  31.829  1.00 98.12           C  
ATOM   3569  CD  GLU O 474      19.698  62.519  33.288  1.00 98.30           C  
ATOM   3570  OE1 GLU O 474      18.607  62.665  33.828  1.00 95.97           O  
ATOM   3571  OE2 GLU O 474      20.617  62.036  33.940  1.00 96.59           O  
ATOM   3572  N   LEU O 475      18.895  63.889  28.559  1.00 98.60           N  
ATOM   3573  CA  LEU O 475      17.714  63.500  27.795  1.00 98.47           C  
ATOM   3574  C   LEU O 475      16.939  62.382  28.504  1.00 98.58           C  
ATOM   3575  O   LEU O 475      15.716  62.455  28.619  1.00 98.11           O  
ATOM   3576  CB  LEU O 475      18.150  63.085  26.378  1.00 97.87           C  
ATOM   3577  CG  LEU O 475      16.975  62.674  25.463  1.00 96.39           C  
ATOM   3578  CD1 LEU O 475      16.023  63.840  25.189  1.00 94.35           C  
ATOM   3579  CD2 LEU O 475      17.514  62.167  24.128  1.00 93.60           C  
ATOM   3580  N   PHE O 476      17.628  61.355  28.964  1.00 98.66           N  
ATOM   3581  CA  PHE O 476      17.058  60.232  29.714  1.00 98.69           C  
ATOM   3582  C   PHE O 476      17.883  59.959  30.977  1.00 98.79           C  
ATOM   3583  O   PHE O 476      19.104  59.914  30.886  1.00 98.69           O  
ATOM   3584  CB  PHE O 476      17.000  58.962  28.847  1.00 98.42           C  
ATOM   3585  CG  PHE O 476      16.232  59.109  27.553  1.00 98.22           C  
ATOM   3586  CD1 PHE O 476      14.883  59.511  27.565  1.00 97.73           C  
ATOM   3587  CD2 PHE O 476      16.866  58.851  26.326  1.00 97.59           C  
ATOM   3588  CE1 PHE O 476      14.180  59.672  26.360  1.00 97.03           C  
ATOM   3589  CE2 PHE O 476      16.170  59.006  25.122  1.00 97.00           C  
ATOM   3590  CZ  PHE O 476      14.827  59.421  25.139  1.00 96.91           C  
ATOM   3591  N   PRO O 477      17.255  59.747  32.138  1.00 98.74           N  
ATOM   3592  CA  PRO O 477      15.810  59.834  32.390  1.00 98.67           C  
ATOM   3593  C   PRO O 477      15.229  61.253  32.273  1.00 98.58           C  
ATOM   3594  O   PRO O 477      14.010  61.405  32.125  1.00 97.23           O  
ATOM   3595  CB  PRO O 477      15.620  59.254  33.791  1.00 98.33           C  
ATOM   3596  CG  PRO O 477      16.974  59.423  34.464  1.00 97.45           C  
ATOM   3597  CD  PRO O 477      17.968  59.301  33.320  1.00 98.57           C  
ATOM   3598  N   GLY O 478      16.070  62.279  32.267  1.00 98.49           N  
ATOM   3599  CA  GLY O 478      15.666  63.682  32.166  1.00 98.48           C  
ATOM   3600  C   GLY O 478      15.523  64.349  33.530  1.00 98.60           C  
ATOM   3601  O   GLY O 478      15.286  63.691  34.548  1.00 97.96           O  
ATOM   3602  N   SER O 479      15.615  65.675  33.549  1.00 97.28           N  
ATOM   3603  CA  SER O 479      15.642  66.488  34.780  1.00 96.37           C  
ATOM   3604  C   SER O 479      14.375  66.396  35.646  1.00 96.84           C  
ATOM   3605  O   SER O 479      14.399  66.805  36.804  1.00 95.33           O  
ATOM   3606  CB  SER O 479      15.888  67.955  34.410  1.00 94.04           C  
ATOM   3607  OG  SER O 479      14.881  68.413  33.525  0.99 86.31           O  
ATOM   3608  N   GLY O 480      13.281  65.870  35.114  1.00 97.72           N  
ATOM   3609  CA  GLY O 480      12.054  65.637  35.873  1.00 97.59           C  
ATOM   3610  C   GLY O 480      12.094  64.392  36.766  1.00 97.92           C  
ATOM   3611  O   GLY O 480      11.229  64.247  37.626  1.00 96.81           O  
ATOM   3612  N   VAL O 481      13.071  63.513  36.587  1.00 98.51           N  
ATOM   3613  CA  VAL O 481      13.243  62.285  37.377  1.00 98.60           C  
ATOM   3614  C   VAL O 481      14.332  62.521  38.422  1.00 98.53           C  
ATOM   3615  O   VAL O 481      15.524  62.448  38.115  1.00 97.91           O  
ATOM   3616  CB  VAL O 481      13.550  61.079  36.466  1.00 98.46           C  
ATOM   3617  CG1 VAL O 481      13.717  59.794  37.285  1.00 97.82           C  
ATOM   3618  CG2 VAL O 481      12.427  60.851  35.449  1.00 97.94           C  
ATOM   3619  N   VAL O 482      13.921  62.838  39.645  1.00 98.37           N  
ATOM   3620  CA  VAL O 482      14.825  63.312  40.707  1.00 98.07           C  
ATOM   3621  C   VAL O 482      14.896  62.344  41.884  1.00 98.13           C  
ATOM   3622  O   VAL O 482      15.990  61.940  42.270  1.00 97.05           O  
ATOM   3623  CB  VAL O 482      14.422  64.720  41.192  1.00 97.01           C  
ATOM   3624  CG1 VAL O 482      15.386  65.251  42.256  1.00 93.46           C  
ATOM   3625  CG2 VAL O 482      14.382  65.722  40.034  1.00 93.64           C  
ATOM   3626  N   SER O 483      13.756  61.989  42.474  1.00 98.64           N  
ATOM   3627  CA  SER O 483      13.719  61.109  43.646  1.00 98.67           C  
ATOM   3628  C   SER O 483      14.037  59.658  43.279  1.00 98.74           C  
ATOM   3629  O   SER O 483      13.871  59.247  42.124  1.00 98.58           O  
ATOM   3630  CB  SER O 483      12.363  61.201  44.359  1.00 98.48           C  
ATOM   3631  OG  SER O 483      11.331  60.652  43.569  1.00 97.46           O  
ATOM   3632  N   ASP O 484      14.431  58.877  44.269  1.00 98.72           N  
ATOM   3633  CA  ASP O 484      14.667  57.447  44.068  1.00 98.68           C  
ATOM   3634  C   ASP O 484      13.403  56.715  43.591  1.00 98.70           C  
ATOM   3635  O   ASP O 484      13.494  55.899  42.676  1.00 98.43           O  
ATOM   3636  CB  ASP O 484      15.246  56.821  45.350  1.00 98.41           C  
ATOM   3637  CG  ASP O 484      16.741  57.114  45.555  1.00 97.79           C  
ATOM   3638  OD1 ASP O 484      17.392  57.646  44.623  1.00 96.47           O  
ATOM   3639  OD2 ASP O 484      17.264  56.778  46.636  1.00 95.61           O  
ATOM   3640  N   ASP O 485      12.223  57.088  44.088  1.00 98.65           N  
ATOM   3641  CA  ASP O 485      10.952  56.529  43.599  1.00 98.54           C  
ATOM   3642  C   ASP O 485      10.718  56.840  42.110  1.00 98.57           C  
ATOM   3643  O   ASP O 485      10.260  55.992  41.342  1.00 98.28           O  
ATOM   3644  CB  ASP O 485       9.775  57.097  44.415  1.00 98.25           C  
ATOM   3645  CG  ASP O 485       9.748  56.669  45.883  0.99 95.22           C  
ATOM   3646  OD1 ASP O 485      10.402  55.663  46.232  0.99 92.63           O  
ATOM   3647  OD2 ASP O 485       9.069  57.370  46.665  0.99 92.04           O  
ATOM   3648  N   GLN O 486      11.055  58.048  41.668  1.00 98.74           N  
ATOM   3649  CA  GLN O 486      10.953  58.424  40.255  1.00 98.77           C  
ATOM   3650  C   GLN O 486      11.984  57.694  39.388  1.00 98.75           C  
ATOM   3651  O   GLN O 486      11.693  57.347  38.241  1.00 98.63           O  
ATOM   3652  CB  GLN O 486      11.149  59.935  40.108  1.00 98.75           C  
ATOM   3653  CG  GLN O 486       9.951  60.751  40.614  1.00 98.38           C  
ATOM   3654  CD  GLN O 486      10.252  62.248  40.618  1.00 98.13           C  
ATOM   3655  OE1 GLN O 486      11.339  62.698  40.940  1.00 95.17           O  
ATOM   3656  NE2 GLN O 486       9.299  63.067  40.260  1.00 94.52           N  
ATOM   3657  N   ILE O 487      13.176  57.461  39.927  1.00 98.85           N  
ATOM   3658  CA  ILE O 487      14.204  56.654  39.266  1.00 98.87           C  
ATOM   3659  C   ILE O 487      13.731  55.201  39.141  1.00 98.83           C  
ATOM   3660  O   ILE O 487      13.834  54.622  38.060  1.00 98.72           O  
ATOM   3661  CB  ILE O 487      15.557  56.769  40.007  1.00 98.86           C  
ATOM   3662  CG1 ILE O 487      16.124  58.198  39.839  1.00 98.66           C  
ATOM   3663  CG2 ILE O 487      16.562  55.736  39.479  1.00 98.69           C  
ATOM   3664  CD1 ILE O 487      17.327  58.503  40.736  1.00 97.64           C  
ATOM   3665  N   ASP O 488      13.170  54.636  40.197  1.00 98.70           N  
ATOM   3666  CA  ASP O 488      12.640  53.273  40.187  1.00 98.61           C  
ATOM   3667  C   ASP O 488      11.530  53.106  39.148  1.00 98.48           C  
ATOM   3668  O   ASP O 488      11.540  52.145  38.374  1.00 98.20           O  
ATOM   3669  CB  ASP O 488      12.113  52.908  41.586  1.00 98.51           C  
ATOM   3670  CG  ASP O 488      13.218  52.599  42.592  1.00 98.21           C  
ATOM   3671  OD1 ASP O 488      14.420  52.680  42.252  1.00 97.32           O  
ATOM   3672  OD2 ASP O 488      12.891  52.197  43.730  1.00 97.02           O  
ATOM   3673  N   GLU O 489      10.613  54.067  39.064  1.00 98.45           N  
ATOM   3674  CA  GLU O 489       9.564  54.065  38.044  1.00 98.25           C  
ATOM   3675  C   GLU O 489      10.146  54.193  36.625  1.00 98.29           C  
ATOM   3676  O   GLU O 489       9.724  53.488  35.705  1.00 98.00           O  
ATOM   3677  CB  GLU O 489       8.574  55.198  38.351  1.00 97.70           C  
ATOM   3678  CG  GLU O 489       7.347  55.221  37.420  0.98 85.13           C  
ATOM   3679  CD  GLU O 489       6.600  53.891  37.367  0.97 75.48           C  
ATOM   3680  OE1 GLU O 489       6.009  53.620  36.296  0.97 67.93           O  
ATOM   3681  OE2 GLU O 489       6.640  53.135  38.363  0.97 68.90           O  
ATOM   3682  N   TYR O 490      11.165  55.036  36.440  1.00 98.45           N  
ATOM   3683  CA  TYR O 490      11.888  55.108  35.172  1.00 98.52           C  
ATOM   3684  C   TYR O 490      12.522  53.763  34.803  1.00 98.48           C  
ATOM   3685  O   TYR O 490      12.403  53.335  33.654  1.00 98.35           O  
ATOM   3686  CB  TYR O 490      12.945  56.217  35.222  1.00 98.60           C  
ATOM   3687  CG  TYR O 490      13.909  56.163  34.049  1.00 98.70           C  
ATOM   3688  CD1 TYR O 490      15.178  55.568  34.199  1.00 98.59           C  
ATOM   3689  CD2 TYR O 490      13.518  56.663  32.790  1.00 98.59           C  
ATOM   3690  CE1 TYR O 490      16.058  55.484  33.110  1.00 98.54           C  
ATOM   3691  CE2 TYR O 490      14.388  56.586  31.693  1.00 98.55           C  
ATOM   3692  CZ  TYR O 490      15.660  55.998  31.860  1.00 98.68           C  
ATOM   3693  OH  TYR O 490      16.518  55.930  30.786  1.00 98.48           O  
ATOM   3694  N   ILE O 491      13.158  53.095  35.757  1.00 98.59           N  
ATOM   3695  CA  ILE O 491      13.765  51.780  35.542  1.00 98.60           C  
ATOM   3696  C   ILE O 491      12.693  50.772  35.130  1.00 98.44           C  
ATOM   3697  O   ILE O 491      12.829  50.138  34.086  1.00 98.25           O  
ATOM   3698  CB  ILE O 491      14.556  51.327  36.790  1.00 98.69           C  
ATOM   3699  CG1 ILE O 491      15.805  52.215  36.985  1.00 98.61           C  
ATOM   3700  CG2 ILE O 491      14.984  49.858  36.663  1.00 98.61           C  
ATOM   3701  CD1 ILE O 491      16.410  52.115  38.392  1.00 98.46           C  
ATOM   3702  N   ARG O 492      11.599  50.663  35.872  1.00 98.38           N  
ATOM   3703  CA  ARG O 492      10.513  49.712  35.590  1.00 98.09           C  
ATOM   3704  C   ARG O 492       9.930  49.883  34.186  1.00 97.90           C  
ATOM   3705  O   ARG O 492       9.712  48.892  33.494  1.00 97.21           O  
ATOM   3706  CB  ARG O 492       9.399  49.853  36.634  1.00 97.73           C  
ATOM   3707  CG  ARG O 492       9.815  49.289  37.990  1.00 96.04           C  
ATOM   3708  CD  ARG O 492       8.689  49.477  39.022  1.00 93.86           C  
ATOM   3709  NE  ARG O 492       9.103  49.101  40.378  1.00 88.12           N  
ATOM   3710  CZ  ARG O 492       9.283  47.858  40.834  1.00 84.50           C  
ATOM   3711  NH1 ARG O 492       9.061  46.800  40.092  1.00 77.01           N  
ATOM   3712  NH2 ARG O 492       9.702  47.666  42.057  1.00 78.30           N  
ATOM   3713  N   ARG O 493       9.721  51.119  33.741  1.00 98.01           N  
ATOM   3714  CA  ARG O 493       9.133  51.394  32.417  1.00 97.65           C  
ATOM   3715  C   ARG O 493      10.116  51.274  31.248  1.00 97.80           C  
ATOM   3716  O   ARG O 493       9.672  51.233  30.100  1.00 97.25           O  
ATOM   3717  CB  ARG O 493       8.425  52.759  32.439  1.00 96.59           C  
ATOM   3718  CG  ARG O 493       9.384  53.936  32.317  0.98 85.34           C  
ATOM   3719  CD  ARG O 493       8.674  55.279  32.484  0.97 82.23           C  
ATOM   3720  NE  ARG O 493       9.588  56.395  32.198  0.96 74.77           N  
ATOM   3721  CZ  ARG O 493       9.636  57.573  32.811  0.96 67.07           C  
ATOM   3722  NH1 ARG O 493       8.816  57.879  33.776  0.96 61.65           N  
ATOM   3723  NH2 ARG O 493      10.520  58.469  32.459  0.96 60.73           N  
ATOM   3724  N   SER O 494      11.429  51.268  31.502  1.00 98.08           N  
ATOM   3725  CA  SER O 494      12.464  51.317  30.456  1.00 97.99           C  
ATOM   3726  C   SER O 494      13.440  50.144  30.465  1.00 97.93           C  
ATOM   3727  O   SER O 494      14.224  50.007  29.525  1.00 97.31           O  
ATOM   3728  CB  SER O 494      13.240  52.627  30.534  1.00 97.71           C  
ATOM   3729  OG  SER O 494      14.029  52.688  31.703  1.00 97.12           O  
ATOM   3730  N   ILE O 495      13.411  49.309  31.500  1.00 98.35           N  
ATOM   3731  CA  ILE O 495      14.301  48.154  31.620  1.00 98.32           C  
ATOM   3732  C   ILE O 495      14.195  47.265  30.383  1.00 98.18           C  
ATOM   3733  O   ILE O 495      13.108  47.060  29.831  1.00 97.61           O  
ATOM   3734  CB  ILE O 495      14.036  47.389  32.936  1.00 97.98           C  
ATOM   3735  CG1 ILE O 495      15.190  46.431  33.268  1.00 95.97           C  
ATOM   3736  CG2 ILE O 495      12.694  46.646  32.909  1.00 95.89           C  
ATOM   3737  CD1 ILE O 495      15.066  45.821  34.674  1.00 93.84           C  
ATOM   3738  N   HIS O 496      15.335  46.743  29.932  1.00 98.35           N  
ATOM   3739  CA  HIS O 496      15.446  45.903  28.747  1.00 98.31           C  
ATOM   3740  C   HIS O 496      16.535  44.843  28.931  1.00 98.34           C  
ATOM   3741  O   HIS O 496      17.356  44.918  29.843  1.00 98.18           O  
ATOM   3742  CB  HIS O 496      15.695  46.783  27.511  1.00 98.18           C  
ATOM   3743  CG  HIS O 496      16.890  47.692  27.618  1.00 98.18           C  
ATOM   3744  ND1 HIS O 496      16.899  48.940  28.211  1.00 94.65           N  
ATOM   3745  CD2 HIS O 496      18.158  47.479  27.139  1.00 94.83           C  
ATOM   3746  CE1 HIS O 496      18.128  49.461  28.088  1.00 95.77           C  
ATOM   3747  NE2 HIS O 496      18.912  48.599  27.438  1.00 96.32           N  
ATOM   3748  N   SER O 497      16.537  43.851  28.049  1.00 98.35           N  
ATOM   3749  CA  SER O 497      17.550  42.803  28.053  1.00 98.30           C  
ATOM   3750  C   SER O 497      18.898  43.342  27.578  1.00 98.17           C  
ATOM   3751  O   SER O 497      18.979  44.024  26.557  1.00 97.75           O  
ATOM   3752  CB  SER O 497      17.094  41.630  27.175  1.00 98.17           C  
ATOM   3753  OG  SER O 497      18.057  40.597  27.165  1.00 97.70           O  
ATOM   3754  N   SER O 498      19.979  42.970  28.265  1.00 98.31           N  
ATOM   3755  CA  SER O 498      21.345  43.111  27.753  1.00 98.12           C  
ATOM   3756  C   SER O 498      21.787  41.922  26.888  1.00 98.14           C  
ATOM   3757  O   SER O 498      22.950  41.854  26.480  1.00 97.22           O  
ATOM   3758  CB  SER O 498      22.328  43.378  28.895  1.00 97.34           C  
ATOM   3759  OG  SER O 498      22.561  42.201  29.626  1.00 94.76           O  
ATOM   3760  N   ASN O 499      20.866  41.007  26.578  1.00 98.40           N  
ATOM   3761  CA  ASN O 499      21.022  39.870  25.658  1.00 98.30           C  
ATOM   3762  C   ASN O 499      21.905  38.719  26.186  1.00 98.41           C  
ATOM   3763  O   ASN O 499      22.586  38.050  25.397  1.00 97.71           O  
ATOM   3764  CB  ASN O 499      21.449  40.365  24.264  1.00 97.77           C  
ATOM   3765  CG  ASN O 499      20.649  41.556  23.774  1.00 96.65           C  
ATOM   3766  OD1 ASN O 499      19.456  41.482  23.567  1.00 90.36           O  
ATOM   3767  ND2 ASN O 499      21.291  42.684  23.591  1.00 89.86           N  
ATOM   3768  N   ALA O 500      21.856  38.463  27.487  1.00 98.65           N  
ATOM   3769  CA  ALA O 500      22.677  37.466  28.169  1.00 98.71           C  
ATOM   3770  C   ALA O 500      21.876  36.269  28.730  1.00 98.81           C  
ATOM   3771  O   ALA O 500      22.247  35.703  29.757  1.00 98.62           O  
ATOM   3772  CB  ALA O 500      23.515  38.195  29.232  1.00 98.38           C  
ATOM   3773  N   ILE O 501      20.795  35.842  28.060  1.00 98.82           N  
ATOM   3774  CA  ILE O 501      19.922  34.754  28.547  1.00 98.84           C  
ATOM   3775  C   ILE O 501      20.723  33.457  28.718  1.00 98.89           C  
ATOM   3776  O   ILE O 501      21.336  32.962  27.764  1.00 98.79           O  
ATOM   3777  CB  ILE O 501      18.709  34.486  27.626  1.00 98.56           C  
ATOM   3778  CG1 ILE O 501      17.995  35.777  27.155  1.00 96.32           C  
ATOM   3779  CG2 ILE O 501      17.710  33.576  28.357  1.00 96.48           C  
ATOM   3780  CD1 ILE O 501      16.940  35.512  26.071  1.00 91.44           C  
ATOM   3781  N   THR O 502      20.666  32.887  29.918  1.00 98.92           N  
ATOM   3782  CA  THR O 502      21.419  31.695  30.341  1.00 98.94           C  
ATOM   3783  C   THR O 502      20.613  30.850  31.334  1.00 98.95           C  
ATOM   3784  O   THR O 502      19.493  31.203  31.703  1.00 98.86           O  
ATOM   3785  CB  THR O 502      22.763  32.110  30.984  1.00 98.84           C  
ATOM   3786  OG1 THR O 502      22.564  33.064  32.000  1.00 97.88           O  
ATOM   3787  CG2 THR O 502      23.746  32.718  29.993  1.00 97.91           C  
ATOM   3788  N   GLY O 503      21.160  29.724  31.781  1.00 98.92           N  
ATOM   3789  CA  GLY O 503      20.770  29.077  33.043  1.00 98.92           C  
ATOM   3790  C   GLY O 503      19.631  28.065  33.003  1.00 98.92           C  
ATOM   3791  O   GLY O 503      19.457  27.304  33.957  1.00 98.61           O  
ATOM   3792  N   THR O 504      18.850  27.997  31.936  1.00 98.96           N  
ATOM   3793  CA  THR O 504      17.559  27.279  31.869  1.00 98.97           C  
ATOM   3794  C   THR O 504      17.637  25.746  31.830  1.00 98.96           C  
ATOM   3795  O   THR O 504      16.596  25.086  31.818  1.00 98.87           O  
ATOM   3796  CB  THR O 504      16.769  27.762  30.658  1.00 98.94           C  
ATOM   3797  OG1 THR O 504      17.578  27.639  29.506  1.00 98.75           O  
ATOM   3798  CG2 THR O 504      16.380  29.237  30.789  1.00 98.73           C  
ATOM   3799  N   CYS O 505      18.820  25.165  31.773  1.00 98.97           N  
ATOM   3800  CA  CYS O 505      19.101  23.727  31.883  1.00 98.97           C  
ATOM   3801  C   CYS O 505      20.392  23.520  32.689  1.00 98.97           C  
ATOM   3802  O   CYS O 505      21.297  22.809  32.255  1.00 98.89           O  
ATOM   3803  CB  CYS O 505      19.208  23.089  30.484  1.00 98.96           C  
ATOM   3804  SG  CYS O 505      17.660  23.180  29.564  1.00 98.89           S  
ATOM   3805  N   LYS O 506      20.506  24.161  33.841  1.00 98.91           N  
ATOM   3806  CA  LYS O 506      21.760  24.288  34.586  1.00 98.88           C  
ATOM   3807  C   LYS O 506      22.416  22.933  34.892  1.00 98.91           C  
ATOM   3808  O   LYS O 506      21.729  21.958  35.209  1.00 98.74           O  
ATOM   3809  CB  LYS O 506      21.570  25.125  35.863  1.00 98.40           C  
ATOM   3810  CG  LYS O 506      20.759  24.428  36.954  1.00 94.90           C  
ATOM   3811  CD  LYS O 506      20.734  25.240  38.250  1.00 93.80           C  
ATOM   3812  CE  LYS O 506      20.089  24.381  39.331  1.00 90.45           C  
ATOM   3813  NZ  LYS O 506      20.454  24.818  40.701  0.99 85.91           N  
ATOM   3814  N   MET O 507      23.733  22.910  34.845  1.00 98.88           N  
ATOM   3815  CA  MET O 507      24.525  21.802  35.374  1.00 98.87           C  
ATOM   3816  C   MET O 507      24.524  21.821  36.912  1.00 98.84           C  
ATOM   3817  O   MET O 507      24.314  22.866  37.540  1.00 98.59           O  
ATOM   3818  CB  MET O 507      25.953  21.830  34.799  1.00 98.72           C  
ATOM   3819  CG  MET O 507      26.830  22.957  35.359  1.00 97.96           C  
ATOM   3820  SD  MET O 507      28.519  23.008  34.691  1.00 98.17           S  
ATOM   3821  CE  MET O 507      28.229  23.767  33.075  1.00 96.46           C  
ATOM   3822  N   GLY O 508      24.785  20.668  37.513  1.00 98.56           N  
ATOM   3823  CA  GLY O 508      24.916  20.538  38.959  1.00 98.33           C  
ATOM   3824  C   GLY O 508      25.676  19.280  39.369  1.00 98.19           C  
ATOM   3825  O   GLY O 508      25.909  18.380  38.559  1.00 97.29           O  
ATOM   3826  N   ASN O 509      26.049  19.224  40.643  1.00 97.91           N  
ATOM   3827  CA  ASN O 509      26.647  18.032  41.237  1.00 97.61           C  
ATOM   3828  C   ASN O 509      25.607  16.916  41.403  1.00 97.37           C  
ATOM   3829  O   ASN O 509      24.394  17.152  41.369  1.00 96.06           O  
ATOM   3830  CB  ASN O 509      27.294  18.404  42.579  1.00 97.05           C  
ATOM   3831  CG  ASN O 509      28.484  19.332  42.408  1.00 96.98           C  
ATOM   3832  OD1 ASN O 509      29.266  19.214  41.481  1.00 94.21           O  
ATOM   3833  ND2 ASN O 509      28.647  20.272  43.298  1.00 93.55           N  
ATOM   3834  N   ALA O 510      26.079  15.694  41.647  0.98 95.09           N  
ATOM   3835  CA  ALA O 510      25.211  14.580  41.997  0.98 94.16           C  
ATOM   3836  C   ALA O 510      24.322  14.937  43.205  0.98 93.84           C  
ATOM   3837  O   ALA O 510      24.798  15.444  44.218  0.98 89.74           O  
ATOM   3838  CB  ALA O 510      26.082  13.345  42.275  0.98 91.53           C  
ATOM   3839  N   GLY O 511      23.021  14.663  43.087  0.99 93.67           N  
ATOM   3840  CA  GLY O 511      22.036  14.968  44.128  0.99 93.61           C  
ATOM   3841  C   GLY O 511      21.393  16.353  44.042  0.99 94.73           C  
ATOM   3842  O   GLY O 511      20.402  16.580  44.737  0.99 91.67           O  
ATOM   3843  N   ASP O 512      21.847  17.248  43.176  0.99 95.62           N  
ATOM   3844  CA  ASP O 512      21.132  18.498  42.898  0.99 96.20           C  
ATOM   3845  C   ASP O 512      19.889  18.225  42.034  0.99 96.58           C  
ATOM   3846  O   ASP O 512      19.948  18.168  40.801  0.99 95.69           O  
ATOM   3847  CB  ASP O 512      22.059  19.558  42.270  0.99 95.59           C  
ATOM   3848  CG  ASP O 512      21.347  20.898  42.001  0.98 95.12           C  
ATOM   3849  OD1 ASP O 512      20.127  21.028  42.282  0.98 92.90           O  
ATOM   3850  OD2 ASP O 512      21.994  21.826  41.471  0.98 92.13           O  
ATOM   3851  N   SER O 513      18.729  18.094  42.682  0.99 96.54           N  
ATOM   3852  CA  SER O 513      17.444  17.835  42.013  0.99 96.25           C  
ATOM   3853  C   SER O 513      16.954  18.987  41.126  0.99 96.80           C  
ATOM   3854  O   SER O 513      16.008  18.811  40.352  0.99 95.45           O  
ATOM   3855  CB  SER O 513      16.379  17.508  43.059  0.99 94.34           C  
ATOM   3856  OG  SER O 513      16.188  18.600  43.941  0.98 86.82           O  
ATOM   3857  N   SER O 514      17.554  20.164  41.229  1.00 97.62           N  
ATOM   3858  CA  SER O 514      17.241  21.324  40.394  1.00 97.66           C  
ATOM   3859  C   SER O 514      18.097  21.396  39.122  1.00 98.14           C  
ATOM   3860  O   SER O 514      17.790  22.190  38.226  1.00 97.44           O  
ATOM   3861  CB  SER O 514      17.334  22.613  41.216  1.00 96.22           C  
ATOM   3862  OG  SER O 514      18.661  22.937  41.579  0.99 88.80           O  
ATOM   3863  N   SER O 515      19.142  20.576  39.024  1.00 98.57           N  
ATOM   3864  CA  SER O 515      19.953  20.478  37.815  1.00 98.62           C  
ATOM   3865  C   SER O 515      19.237  19.677  36.725  1.00 98.66           C  
ATOM   3866  O   SER O 515      18.418  18.793  36.990  1.00 98.32           O  
ATOM   3867  CB  SER O 515      21.356  19.927  38.110  1.00 98.19           C  
ATOM   3868  OG  SER O 515      21.334  18.546  38.374  1.00 95.71           O  
ATOM   3869  N   VAL O 516      19.531  20.004  35.479  1.00 98.86           N  
ATOM   3870  CA  VAL O 516      19.037  19.287  34.295  1.00 98.89           C  
ATOM   3871  C   VAL O 516      20.104  18.349  33.756  1.00 98.86           C  
ATOM   3872  O   VAL O 516      19.794  17.259  33.270  1.00 98.72           O  
ATOM   3873  CB  VAL O 516      18.594  20.296  33.222  1.00 98.88           C  
ATOM   3874  CG1 VAL O 516      18.153  19.612  31.927  1.00 98.63           C  
ATOM   3875  CG2 VAL O 516      17.427  21.141  33.748  1.00 98.72           C  
ATOM   3876  N   VAL O 517      21.354  18.759  33.862  1.00 98.86           N  
ATOM   3877  CA  VAL O 517      22.519  17.996  33.418  1.00 98.87           C  
ATOM   3878  C   VAL O 517      23.501  17.792  34.566  1.00 98.79           C  
ATOM   3879  O   VAL O 517      23.563  18.596  35.501  1.00 98.58           O  
ATOM   3880  CB  VAL O 517      23.201  18.646  32.195  1.00 98.85           C  
ATOM   3881  CG1 VAL O 517      22.264  18.704  30.987  1.00 98.56           C  
ATOM   3882  CG2 VAL O 517      23.713  20.065  32.466  1.00 98.58           C  
ATOM   3883  N   ASP O 518      24.264  16.712  34.492  1.00 98.59           N  
ATOM   3884  CA  ASP O 518      25.377  16.481  35.409  1.00 98.45           C  
ATOM   3885  C   ASP O 518      26.595  17.366  35.072  1.00 98.54           C  
ATOM   3886  O   ASP O 518      26.570  18.171  34.135  1.00 98.42           O  
ATOM   3887  CB  ASP O 518      25.700  14.975  35.470  1.00 98.11           C  
ATOM   3888  CG  ASP O 518      26.353  14.368  34.224  1.00 97.84           C  
ATOM   3889  OD1 ASP O 518      26.757  15.097  33.290  1.00 97.21           O  
ATOM   3890  OD2 ASP O 518      26.512  13.127  34.200  1.00 96.52           O  
ATOM   3891  N   ASN O 519      27.691  17.194  35.808  1.00 98.30           N  
ATOM   3892  CA  ASN O 519      28.921  17.954  35.575  1.00 98.19           C  
ATOM   3893  C   ASN O 519      29.633  17.629  34.241  1.00 98.32           C  
ATOM   3894  O   ASN O 519      30.553  18.341  33.837  1.00 98.03           O  
ATOM   3895  CB  ASN O 519      29.850  17.787  36.790  1.00 97.60           C  
ATOM   3896  CG  ASN O 519      30.432  16.388  36.970  1.00 97.18           C  
ATOM   3897  OD1 ASN O 519      30.055  15.423  36.320  1.00 93.34           O  
ATOM   3898  ND2 ASN O 519      31.374  16.250  37.873  1.00 92.25           N  
ATOM   3899  N   GLN O 520      29.192  16.589  33.528  1.00 98.23           N  
ATOM   3900  CA  GLN O 520      29.614  16.260  32.159  1.00 98.15           C  
ATOM   3901  C   GLN O 520      28.575  16.678  31.110  1.00 98.45           C  
ATOM   3902  O   GLN O 520      28.688  16.310  29.937  1.00 98.19           O  
ATOM   3903  CB  GLN O 520      29.963  14.771  32.059  1.00 97.29           C  
ATOM   3904  CG  GLN O 520      31.119  14.389  32.990  1.00 93.25           C  
ATOM   3905  CD  GLN O 520      31.602  12.953  32.774  1.00 88.43           C  
ATOM   3906  OE1 GLN O 520      31.610  12.420  31.676  1.00 80.21           O  
ATOM   3907  NE2 GLN O 520      32.018  12.290  33.816  1.00 75.22           N  
ATOM   3908  N   LEU O 521      27.562  17.426  31.530  1.00 98.66           N  
ATOM   3909  CA  LEU O 521      26.492  17.985  30.692  1.00 98.78           C  
ATOM   3910  C   LEU O 521      25.521  16.933  30.126  1.00 98.76           C  
ATOM   3911  O   LEU O 521      24.773  17.218  29.187  1.00 98.56           O  
ATOM   3912  CB  LEU O 521      27.082  18.924  29.619  1.00 98.77           C  
ATOM   3913  CG  LEU O 521      28.159  19.910  30.128  1.00 98.59           C  
ATOM   3914  CD1 LEU O 521      28.635  20.784  28.975  1.00 98.17           C  
ATOM   3915  CD2 LEU O 521      27.633  20.821  31.236  1.00 98.14           C  
ATOM   3916  N   ARG O 522      25.482  15.732  30.700  1.00 98.71           N  
ATOM   3917  CA  ARG O 522      24.538  14.665  30.330  1.00 98.62           C  
ATOM   3918  C   ARG O 522      23.185  14.917  30.989  1.00 98.69           C  
ATOM   3919  O   ARG O 522      23.127  15.166  32.191  1.00 98.57           O  
ATOM   3920  CB  ARG O 522      25.085  13.295  30.748  1.00 98.28           C  
ATOM   3921  CG  ARG O 522      26.421  12.959  30.078  1.00 97.54           C  
ATOM   3922  CD  ARG O 522      27.005  11.638  30.583  1.00 96.44           C  
ATOM   3923  NE  ARG O 522      27.378  11.722  32.000  1.00 94.27           N  
ATOM   3924  CZ  ARG O 522      28.161  10.892  32.673  1.00 93.21           C  
ATOM   3925  NH1 ARG O 522      28.694   9.839  32.118  1.00 88.94           N  
ATOM   3926  NH2 ARG O 522      28.420  11.126  33.925  1.00 88.85           N  
ATOM   3927  N   VAL O 523      22.106  14.819  30.221  1.00 98.71           N  
ATOM   3928  CA  VAL O 523      20.742  15.008  30.733  1.00 98.78           C  
ATOM   3929  C   VAL O 523      20.382  13.869  31.688  1.00 98.65           C  
ATOM   3930  O   VAL O 523      20.526  12.693  31.356  1.00 98.41           O  
ATOM   3931  CB  VAL O 523      19.725  15.126  29.586  1.00 98.83           C  
ATOM   3932  CG1 VAL O 523      18.284  15.257  30.103  1.00 98.72           C  
ATOM   3933  CG2 VAL O 523      20.023  16.365  28.727  1.00 98.76           C  
ATOM   3934  N   HIS O 524      19.871  14.212  32.861  1.00 98.53           N  
ATOM   3935  CA  HIS O 524      19.464  13.218  33.852  1.00 98.29           C  
ATOM   3936  C   HIS O 524      18.322  12.337  33.332  1.00 98.03           C  
ATOM   3937  O   HIS O 524      17.313  12.815  32.815  1.00 97.16           O  
ATOM   3938  CB  HIS O 524      19.066  13.910  35.165  1.00 98.13           C  
ATOM   3939  CG  HIS O 524      20.183  14.670  35.826  1.00 98.06           C  
ATOM   3940  ND1 HIS O 524      21.430  14.168  36.151  1.00 92.67           N  
ATOM   3941  CD2 HIS O 524      20.149  15.978  36.240  1.00 93.27           C  
ATOM   3942  CE1 HIS O 524      22.126  15.149  36.745  1.00 94.44           C  
ATOM   3943  NE2 HIS O 524      21.376  16.251  36.815  1.00 95.62           N  
ATOM   3944  N   GLY O 525      18.471  11.035  33.485  1.00 97.29           N  
ATOM   3945  CA  GLY O 525      17.439  10.055  33.148  1.00 96.89           C  
ATOM   3946  C   GLY O 525      17.318   9.699  31.666  1.00 97.27           C  
ATOM   3947  O   GLY O 525      16.454   8.890  31.340  1.00 96.12           O  
ATOM   3948  N   VAL O 526      18.152  10.245  30.788  1.00 98.26           N  
ATOM   3949  CA  VAL O 526      18.159   9.920  29.348  1.00 98.48           C  
ATOM   3950  C   VAL O 526      19.586   9.659  28.872  1.00 98.46           C  
ATOM   3951  O   VAL O 526      20.440  10.544  28.935  1.00 98.15           O  
ATOM   3952  CB  VAL O 526      17.503  11.029  28.498  1.00 98.46           C  
ATOM   3953  CG1 VAL O 526      17.326  10.563  27.048  1.00 98.04           C  
ATOM   3954  CG2 VAL O 526      16.122  11.431  29.028  1.00 98.15           C  
ATOM   3955  N   GLU O 527      19.838   8.455  28.369  1.00 98.29           N  
ATOM   3956  CA  GLU O 527      21.135   8.133  27.762  1.00 98.26           C  
ATOM   3957  C   GLU O 527      21.261   8.721  26.348  1.00 98.54           C  
ATOM   3958  O   GLU O 527      20.281   8.840  25.609  1.00 98.43           O  
ATOM   3959  CB  GLU O 527      21.368   6.618  27.733  1.00 97.51           C  
ATOM   3960  CG  GLU O 527      22.346   6.189  28.823  0.98 84.48           C  
ATOM   3961  CD  GLU O 527      22.707   4.700  28.754  0.97 76.63           C  
ATOM   3962  OE1 GLU O 527      23.330   4.199  29.712  0.97 70.24           O  
ATOM   3963  OE2 GLU O 527      22.329   3.994  27.796  0.97 69.06           O  
ATOM   3964  N   GLY O 528      22.472   9.054  25.951  1.00 98.60           N  
ATOM   3965  CA  GLY O 528      22.739   9.586  24.610  1.00 98.71           C  
ATOM   3966  C   GLY O 528      22.171  10.986  24.362  1.00 98.88           C  
ATOM   3967  O   GLY O 528      22.005  11.380  23.209  1.00 98.82           O  
ATOM   3968  N   LEU O 529      21.848  11.727  25.413  1.00 98.90           N  
ATOM   3969  CA  LEU O 529      21.360  13.108  25.332  1.00 98.92           C  
ATOM   3970  C   LEU O 529      22.209  14.035  26.209  1.00 98.90           C  
ATOM   3971  O   LEU O 529      22.390  13.793  27.402  1.00 98.78           O  
ATOM   3972  CB  LEU O 529      19.869  13.145  25.714  1.00 98.92           C  
ATOM   3973  CG  LEU O 529      19.205  14.535  25.597  1.00 98.84           C  
ATOM   3974  CD1 LEU O 529      19.225  15.075  24.164  1.00 98.74           C  
ATOM   3975  CD2 LEU O 529      17.747  14.446  26.044  1.00 98.73           C  
ATOM   3976  N   ARG O 530      22.694  15.114  25.603  1.00 98.93           N  
ATOM   3977  CA  ARG O 530      23.542  16.106  26.271  1.00 98.92           C  
ATOM   3978  C   ARG O 530      23.083  17.526  25.937  1.00 98.97           C  
ATOM   3979  O   ARG O 530      22.440  17.748  24.909  1.00 98.94           O  
ATOM   3980  CB  ARG O 530      25.005  15.857  25.870  1.00 98.53           C  
ATOM   3981  CG  ARG O 530      26.008  16.209  26.977  1.00 94.73           C  
ATOM   3982  CD  ARG O 530      27.454  15.908  26.582  1.00 95.97           C  
ATOM   3983  NE  ARG O 530      27.735  14.465  26.525  1.00 95.51           N  
ATOM   3984  CZ  ARG O 530      28.540  13.755  27.309  1.00 97.04           C  
ATOM   3985  NH1 ARG O 530      29.176  14.276  28.315  1.00 92.20           N  
ATOM   3986  NH2 ARG O 530      28.717  12.489  27.078  1.00 92.31           N  
ATOM   3987  N   VAL O 531      23.412  18.490  26.784  1.00 98.98           N  
ATOM   3988  CA  VAL O 531      23.189  19.922  26.523  1.00 98.99           C  
ATOM   3989  C   VAL O 531      24.519  20.655  26.576  1.00 98.99           C  
ATOM   3990  O   VAL O 531      25.253  20.538  27.557  1.00 98.96           O  
ATOM   3991  CB  VAL O 531      22.189  20.546  27.517  1.00 98.98           C  
ATOM   3992  CG1 VAL O 531      21.909  22.012  27.153  1.00 98.86           C  
ATOM   3993  CG2 VAL O 531      20.850  19.799  27.532  1.00 98.91           C  
ATOM   3994  N   VAL O 532      24.828  21.417  25.536  1.00 98.99           N  
ATOM   3995  CA  VAL O 532      26.041  22.245  25.468  1.00 98.99           C  
ATOM   3996  C   VAL O 532      25.703  23.589  24.820  1.00 98.97           C  
ATOM   3997  O   VAL O 532      25.803  23.755  23.605  1.00 98.77           O  
ATOM   3998  CB  VAL O 532      27.199  21.544  24.725  1.00 98.97           C  
ATOM   3999  CG1 VAL O 532      28.483  22.376  24.835  1.00 98.85           C  
ATOM   4000  CG2 VAL O 532      27.512  20.149  25.284  1.00 98.90           C  
ATOM   4001  N   ASP O 533      25.280  24.530  25.618  1.00 98.99           N  
ATOM   4002  CA  ASP O 533      25.029  25.917  25.233  1.00 98.99           C  
ATOM   4003  C   ASP O 533      24.895  26.817  26.477  1.00 98.99           C  
ATOM   4004  O   ASP O 533      25.221  26.393  27.595  1.00 98.97           O  
ATOM   4005  CB  ASP O 533      23.803  25.985  24.299  1.00 98.97           C  
ATOM   4006  CG  ASP O 533      22.490  25.499  24.911  1.00 98.96           C  
ATOM   4007  OD1 ASP O 533      22.308  25.630  26.144  1.00 98.81           O  
ATOM   4008  OD2 ASP O 533      21.623  25.049  24.132  1.00 98.77           O  
ATOM   4009  N   ALA O 534      24.413  28.045  26.306  1.00 98.99           N  
ATOM   4010  CA  ALA O 534      24.222  28.984  27.413  1.00 98.99           C  
ATOM   4011  C   ALA O 534      23.228  28.493  28.486  1.00 98.99           C  
ATOM   4012  O   ALA O 534      23.212  29.029  29.592  1.00 98.95           O  
ATOM   4013  CB  ALA O 534      23.771  30.332  26.831  1.00 98.96           C  
ATOM   4014  N   SER O 535      22.386  27.499  28.178  1.00 98.98           N  
ATOM   4015  CA  SER O 535      21.387  27.016  29.134  1.00 98.98           C  
ATOM   4016  C   SER O 535      22.011  26.316  30.345  1.00 98.98           C  
ATOM   4017  O   SER O 535      21.435  26.374  31.428  1.00 98.93           O  
ATOM   4018  CB  SER O 535      20.357  26.110  28.450  1.00 98.91           C  
ATOM   4019  OG  SER O 535      20.885  24.850  28.113  1.00 97.59           O  
ATOM   4020  N   VAL O 536      23.192  25.717  30.198  1.00 98.98           N  
ATOM   4021  CA  VAL O 536      23.830  24.917  31.263  1.00 98.98           C  
ATOM   4022  C   VAL O 536      24.512  25.750  32.351  1.00 98.97           C  
ATOM   4023  O   VAL O 536      24.920  25.196  33.366  1.00 98.89           O  
ATOM   4024  CB  VAL O 536      24.807  23.858  30.713  1.00 98.95           C  
ATOM   4025  CG1 VAL O 536      24.117  22.949  29.687  1.00 98.67           C  
ATOM   4026  CG2 VAL O 536      26.077  24.465  30.103  1.00 98.67           C  
ATOM   4027  N   VAL O 537      24.630  27.057  32.155  1.00 98.93           N  
ATOM   4028  CA  VAL O 537      25.274  27.965  33.120  1.00 98.88           C  
ATOM   4029  C   VAL O 537      24.506  27.957  34.451  1.00 98.83           C  
ATOM   4030  O   VAL O 537      23.352  28.383  34.473  1.00 98.29           O  
ATOM   4031  CB  VAL O 537      25.339  29.396  32.539  1.00 98.57           C  
ATOM   4032  CG1 VAL O 537      25.834  30.422  33.562  1.00 96.43           C  
ATOM   4033  CG2 VAL O 537      26.287  29.457  31.337  1.00 96.29           C  
ATOM   4034  N   PRO O 538      25.095  27.532  35.576  1.00 98.79           N  
ATOM   4035  CA  PRO O 538      24.378  27.503  36.857  1.00 98.59           C  
ATOM   4036  C   PRO O 538      24.089  28.902  37.389  1.00 98.51           C  
ATOM   4037  O   PRO O 538      23.010  29.166  37.921  1.00 97.00           O  
ATOM   4038  CB  PRO O 538      25.285  26.741  37.830  1.00 97.57           C  
ATOM   4039  CG  PRO O 538      26.246  25.976  36.931  1.00 95.07           C  
ATOM   4040  CD  PRO O 538      26.382  26.883  35.713  1.00 98.33           C  
ATOM   4041  N   LYS O 539      25.059  29.801  37.233  1.00 98.74           N  
ATOM   4042  CA  LYS O 539      24.976  31.207  37.626  1.00 98.68           C  
ATOM   4043  C   LYS O 539      25.669  32.076  36.580  1.00 98.80           C  
ATOM   4044  O   LYS O 539      26.787  31.774  36.165  1.00 98.62           O  
ATOM   4045  CB  LYS O 539      25.587  31.370  39.023  1.00 98.08           C  
ATOM   4046  CG  LYS O 539      25.271  32.736  39.630  0.99 89.62           C  
ATOM   4047  CD  LYS O 539      25.697  32.772  41.102  0.98 82.91           C  
ATOM   4048  CE  LYS O 539      25.280  34.096  41.731  0.97 73.26           C  
ATOM   4049  NZ  LYS O 539      25.544  34.109  43.188  0.97 63.09           N  
ATOM   4050  N   ILE O 540      24.986  33.132  36.148  1.00 98.80           N  
ATOM   4051  CA  ILE O 540      25.472  33.992  35.068  1.00 98.81           C  
ATOM   4052  C   ILE O 540      26.778  34.699  35.473  1.00 98.76           C  
ATOM   4053  O   ILE O 540      26.837  35.280  36.558  1.00 98.38           O  
ATOM   4054  CB  ILE O 540      24.360  34.969  34.627  1.00 98.70           C  
ATOM   4055  CG1 ILE O 540      24.740  35.647  33.301  1.00 97.99           C  
ATOM   4056  CG2 ILE O 540      24.006  36.000  35.710  1.00 97.89           C  
ATOM   4057  CD1 ILE O 540      23.568  36.387  32.646  1.00 97.16           C  
ATOM   4058  N   PRO O 541      27.813  34.691  34.620  1.00 98.77           N  
ATOM   4059  CA  PRO O 541      29.003  35.510  34.843  1.00 98.69           C  
ATOM   4060  C   PRO O 541      28.698  37.007  34.700  1.00 98.71           C  
ATOM   4061  O   PRO O 541      27.769  37.410  33.993  1.00 98.23           O  
ATOM   4062  CB  PRO O 541      30.038  35.039  33.811  1.00 98.10           C  
ATOM   4063  CG  PRO O 541      29.534  33.666  33.369  1.00 95.14           C  
ATOM   4064  CD  PRO O 541      28.021  33.812  33.480  1.00 97.93           C  
ATOM   4065  N   GLY O 542      29.513  37.854  35.325  1.00 98.48           N  
ATOM   4066  CA  GLY O 542      29.293  39.308  35.367  1.00 98.19           C  
ATOM   4067  C   GLY O 542      29.660  40.090  34.099  1.00 98.01           C  
ATOM   4068  O   GLY O 542      29.422  41.297  34.040  1.00 95.79           O  
ATOM   4069  N   GLY O 543      30.233  39.448  33.098  1.00 98.23           N  
ATOM   4070  CA  GLY O 543      30.506  40.040  31.787  1.00 97.95           C  
ATOM   4071  C   GLY O 543      29.434  39.694  30.750  1.00 98.17           C  
ATOM   4072  O   GLY O 543      28.268  39.464  31.072  1.00 96.88           O  
ATOM   4073  N   GLN O 544      29.820  39.637  29.485  1.00 98.43           N  
ATOM   4074  CA  GLN O 544      28.981  39.051  28.435  1.00 98.41           C  
ATOM   4075  C   GLN O 544      29.109  37.516  28.442  1.00 98.56           C  
ATOM   4076  O   GLN O 544      30.040  36.955  29.013  1.00 98.05           O  
ATOM   4077  CB  GLN O 544      29.317  39.634  27.049  1.00 97.62           C  
ATOM   4078  CG  GLN O 544      29.026  41.139  26.902  1.00 94.77           C  
ATOM   4079  CD  GLN O 544      30.051  42.032  27.602  1.00 93.93           C  
ATOM   4080  OE1 GLN O 544      31.223  41.738  27.657  1.00 87.27           O  
ATOM   4081  NE2 GLN O 544      29.633  43.145  28.142  1.00 83.83           N  
ATOM   4082  N   THR O 545      28.193  36.836  27.759  1.00 98.73           N  
ATOM   4083  CA  THR O 545      28.064  35.365  27.837  1.00 98.79           C  
ATOM   4084  C   THR O 545      28.589  34.615  26.610  1.00 98.86           C  
ATOM   4085  O   THR O 545      28.641  33.386  26.626  1.00 98.70           O  
ATOM   4086  CB  THR O 545      26.602  34.994  28.116  1.00 98.49           C  
ATOM   4087  OG1 THR O 545      25.779  35.614  27.149  1.00 97.01           O  
ATOM   4088  CG2 THR O 545      26.140  35.484  29.490  1.00 96.93           C  
ATOM   4089  N   GLY O 546      29.017  35.305  25.563  1.00 98.87           N  
ATOM   4090  CA  GLY O 546      29.529  34.669  24.341  1.00 98.89           C  
ATOM   4091  C   GLY O 546      30.814  33.868  24.559  1.00 98.94           C  
ATOM   4092  O   GLY O 546      30.882  32.698  24.174  1.00 98.90           O  
ATOM   4093  N   ALA O 547      31.809  34.462  25.205  1.00 98.91           N  
ATOM   4094  CA  ALA O 547      33.060  33.765  25.524  1.00 98.89           C  
ATOM   4095  C   ALA O 547      32.866  32.602  26.521  1.00 98.93           C  
ATOM   4096  O   ALA O 547      33.386  31.520  26.240  1.00 98.86           O  
ATOM   4097  CB  ALA O 547      34.113  34.781  25.991  1.00 98.65           C  
ATOM   4098  N   PRO O 548      32.080  32.743  27.597  1.00 98.94           N  
ATOM   4099  CA  PRO O 548      31.713  31.612  28.451  1.00 98.94           C  
ATOM   4100  C   PRO O 548      31.105  30.428  27.688  1.00 98.96           C  
ATOM   4101  O   PRO O 548      31.492  29.288  27.928  1.00 98.93           O  
ATOM   4102  CB  PRO O 548      30.733  32.183  29.485  1.00 98.84           C  
ATOM   4103  CG  PRO O 548      31.198  33.632  29.632  1.00 98.25           C  
ATOM   4104  CD  PRO O 548      31.645  33.995  28.219  1.00 98.82           C  
ATOM   4105  N   VAL O 549      30.215  30.667  26.729  1.00 98.98           N  
ATOM   4106  CA  VAL O 549      29.633  29.585  25.911  1.00 98.99           C  
ATOM   4107  C   VAL O 549      30.690  28.899  25.042  1.00 98.99           C  
ATOM   4108  O   VAL O 549      30.664  27.675  24.909  1.00 98.97           O  
ATOM   4109  CB  VAL O 549      28.455  30.105  25.061  1.00 98.98           C  
ATOM   4110  CG1 VAL O 549      27.954  29.071  24.045  1.00 98.89           C  
ATOM   4111  CG2 VAL O 549      27.270  30.460  25.967  1.00 98.93           C  
ATOM   4112  N   VAL O 550      31.627  29.640  24.464  1.00 98.97           N  
ATOM   4113  CA  VAL O 550      32.753  29.041  23.719  1.00 98.96           C  
ATOM   4114  C   VAL O 550      33.601  28.162  24.640  1.00 98.96           C  
ATOM   4115  O   VAL O 550      33.911  27.032  24.269  1.00 98.90           O  
ATOM   4116  CB  VAL O 550      33.621  30.108  23.024  1.00 98.94           C  
ATOM   4117  CG1 VAL O 550      34.856  29.494  22.349  1.00 98.81           C  
ATOM   4118  CG2 VAL O 550      32.818  30.835  21.938  1.00 98.84           C  
ATOM   4119  N   MET O 551      33.924  28.636  25.830  1.00 98.93           N  
ATOM   4120  CA  MET O 551      34.675  27.863  26.826  1.00 98.92           C  
ATOM   4121  C   MET O 551      33.951  26.573  27.210  1.00 98.90           C  
ATOM   4122  O   MET O 551      34.557  25.501  27.184  1.00 98.79           O  
ATOM   4123  CB  MET O 551      34.958  28.760  28.041  1.00 98.88           C  
ATOM   4124  CG  MET O 551      35.661  28.039  29.206  1.00 98.72           C  
ATOM   4125  SD  MET O 551      34.626  26.996  30.272  1.00 98.64           S  
ATOM   4126  CE  MET O 551      33.563  28.236  31.049  1.00 97.53           C  
ATOM   4127  N   ILE O 552      32.652  26.652  27.524  1.00 98.95           N  
ATOM   4128  CA  ILE O 552      31.828  25.480  27.853  1.00 98.95           C  
ATOM   4129  C   ILE O 552      31.866  24.466  26.704  1.00 98.94           C  
ATOM   4130  O   ILE O 552      32.056  23.275  26.938  1.00 98.87           O  
ATOM   4131  CB  ILE O 552      30.378  25.912  28.182  1.00 98.95           C  
ATOM   4132  CG1 ILE O 552      30.336  26.648  29.541  1.00 98.84           C  
ATOM   4133  CG2 ILE O 552      29.419  24.709  28.213  1.00 98.86           C  
ATOM   4134  CD1 ILE O 552      29.031  27.417  29.786  1.00 98.51           C  
ATOM   4135  N   ALA O 553      31.730  24.921  25.465  1.00 98.95           N  
ATOM   4136  CA  ALA O 553      31.745  24.048  24.296  1.00 98.95           C  
ATOM   4137  C   ALA O 553      33.127  23.420  24.029  1.00 98.93           C  
ATOM   4138  O   ALA O 553      33.195  22.237  23.687  1.00 98.83           O  
ATOM   4139  CB  ALA O 553      31.217  24.841  23.097  1.00 98.94           C  
ATOM   4140  N   GLU O 554      34.215  24.154  24.213  1.00 98.88           N  
ATOM   4141  CA  GLU O 554      35.577  23.603  24.122  1.00 98.81           C  
ATOM   4142  C   GLU O 554      35.812  22.518  25.181  1.00 98.73           C  
ATOM   4143  O   GLU O 554      36.278  21.419  24.854  1.00 98.49           O  
ATOM   4144  CB  GLU O 554      36.627  24.717  24.289  1.00 98.72           C  
ATOM   4145  CG  GLU O 554      36.778  25.630  23.059  1.00 98.45           C  
ATOM   4146  CD  GLU O 554      37.637  25.046  21.924  1.00 98.34           C  
ATOM   4147  OE1 GLU O 554      38.081  25.831  21.059  1.00 97.06           O  
ATOM   4148  OE2 GLU O 554      37.886  23.825  21.856  1.00 97.20           O  
ATOM   4149  N   ARG O 555      35.433  22.786  26.428  1.00 98.77           N  
ATOM   4150  CA  ARG O 555      35.577  21.823  27.523  1.00 98.64           C  
ATOM   4151  C   ARG O 555      34.665  20.604  27.328  1.00 98.60           C  
ATOM   4152  O   ARG O 555      35.111  19.476  27.504  1.00 98.29           O  
ATOM   4153  CB  ARG O 555      35.343  22.532  28.871  1.00 98.26           C  
ATOM   4154  CG  ARG O 555      35.641  21.610  30.063  1.00 96.39           C  
ATOM   4155  CD  ARG O 555      35.733  22.414  31.369  1.00 94.02           C  
ATOM   4156  NE  ARG O 555      36.005  21.581  32.552  1.00 93.15           N  
ATOM   4157  CZ  ARG O 555      37.167  21.013  32.872  1.00 93.08           C  
ATOM   4158  NH1 ARG O 555      38.230  21.119  32.119  1.00 86.78           N  
ATOM   4159  NH2 ARG O 555      37.281  20.318  33.966  1.00 87.05           N  
ATOM   4160  N   ALA O 556      33.430  20.806  26.895  1.00 98.74           N  
ATOM   4161  CA  ALA O 556      32.510  19.714  26.575  1.00 98.77           C  
ATOM   4162  C   ALA O 556      33.044  18.822  25.444  1.00 98.71           C  
ATOM   4163  O   ALA O 556      33.009  17.599  25.554  1.00 98.50           O  
ATOM   4164  CB  ALA O 556      31.152  20.310  26.208  1.00 98.72           C  
ATOM   4165  N   ALA O 557      33.592  19.408  24.392  1.00 98.75           N  
ATOM   4166  CA  ALA O 557      34.235  18.653  23.319  1.00 98.67           C  
ATOM   4167  C   ALA O 557      35.440  17.849  23.827  1.00 98.52           C  
ATOM   4168  O   ALA O 557      35.637  16.706  23.413  1.00 98.09           O  
ATOM   4169  CB  ALA O 557      34.648  19.626  22.206  1.00 98.55           C  
ATOM   4170  N   ALA O 558      36.216  18.405  24.742  1.00 98.40           N  
ATOM   4171  CA  ALA O 558      37.343  17.704  25.354  1.00 98.17           C  
ATOM   4172  C   ALA O 558      36.895  16.523  26.233  1.00 97.95           C  
ATOM   4173  O   ALA O 558      37.504  15.455  26.166  1.00 97.28           O  
ATOM   4174  CB  ALA O 558      38.184  18.719  26.129  1.00 97.89           C  
ATOM   4175  N   LEU O 559      35.799  16.660  26.977  1.00 98.10           N  
ATOM   4176  CA  LEU O 559      35.189  15.561  27.737  1.00 97.90           C  
ATOM   4177  C   LEU O 559      34.664  14.461  26.797  1.00 97.76           C  
ATOM   4178  O   LEU O 559      34.972  13.285  26.984  1.00 97.03           O  
ATOM   4179  CB  LEU O 559      34.052  16.111  28.628  1.00 97.69           C  
ATOM   4180  CG  LEU O 559      34.512  17.040  29.769  1.00 97.02           C  
ATOM   4181  CD1 LEU O 559      33.303  17.725  30.406  1.00 96.07           C  
ATOM   4182  CD2 LEU O 559      35.265  16.282  30.859  1.00 95.81           C  
ATOM   4183  N   LEU O 560      33.937  14.836  25.746  1.00 98.12           N  
ATOM   4184  CA  LEU O 560      33.395  13.905  24.744  1.00 98.08           C  
ATOM   4185  C   LEU O 560      34.480  13.132  23.980  1.00 97.74           C  
ATOM   4186  O   LEU O 560      34.280  11.974  23.619  1.00 96.12           O  
ATOM   4187  CB  LEU O 560      32.546  14.711  23.741  1.00 97.94           C  
ATOM   4188  CG  LEU O 560      31.126  15.014  24.251  1.00 96.92           C  
ATOM   4189  CD1 LEU O 560      30.497  16.137  23.433  1.00 94.39           C  
ATOM   4190  CD2 LEU O 560      30.241  13.774  24.111  1.00 93.94           C  
ATOM   4191  N   THR O 561      35.611  13.759  23.722  1.00 97.71           N  
ATOM   4192  CA  THR O 561      36.729  13.153  22.976  1.00 97.31           C  
ATOM   4193  C   THR O 561      37.784  12.507  23.879  1.00 96.81           C  
ATOM   4194  O   THR O 561      38.806  12.039  23.375  1.00 95.18           O  
ATOM   4195  CB  THR O 561      37.378  14.160  22.009  1.00 96.95           C  
ATOM   4196  OG1 THR O 561      37.856  15.301  22.695  1.00 95.12           O  
ATOM   4197  CG2 THR O 561      36.402  14.642  20.937  1.00 95.17           C  
ATOM   4198  N   GLY O 562      37.574  12.486  25.192  0.99 96.40           N  
ATOM   4199  CA  GLY O 562      38.517  11.912  26.158  1.00 95.58           C  
ATOM   4200  C   GLY O 562      39.809  12.715  26.345  0.99 95.73           C  
ATOM   4201  O   GLY O 562      40.775  12.195  26.905  0.99 93.36           O  
ATOM   4202  N   LYS O 563      39.844  13.960  25.889  0.98 95.90           N  
ATOM   4203  CA  LYS O 563      40.996  14.865  26.102  0.98 95.33           C  
ATOM   4204  C   LYS O 563      41.001  15.498  27.491  0.98 95.37           C  
ATOM   4205  O   LYS O 563      42.037  15.993  27.932  0.98 92.87           O  
ATOM   4206  CB  LYS O 563      41.009  15.975  25.048  0.98 93.07           C  
ATOM   4207  CG  LYS O 563      41.287  15.440  23.641  0.91 80.45           C  
ATOM   4208  CD  LYS O 563      41.317  16.606  22.650  0.90 75.40           C  
ATOM   4209  CE  LYS O 563      41.591  16.076  21.248  0.89 65.16           C  
ATOM   4210  NZ  LYS O 563      41.623  17.180  20.264  0.89 57.71           N  
ATOM   4211  N   ALA O 564      39.852  15.491  28.151  0.97 94.90           N  
ATOM   4212  CA  ALA O 564      39.694  15.943  29.527  0.97 95.16           C  
ATOM   4213  C   ALA O 564      38.833  14.940  30.302  0.96 95.62           C  
ATOM   4214  O   ALA O 564      37.998  14.237  29.727  0.96 94.34           O  
ATOM   4215  CB  ALA O 564      39.084  17.351  29.535  0.96 93.92           C  
ATOM   4216  N   THR O 565      39.030  14.894  31.614  0.94 95.17           N  
ATOM   4217  CA  THR O 565      38.229  14.102  32.556  0.94 95.24           C  
ATOM   4218  C   THR O 565      37.920  14.947  33.788  0.94 95.44           C  
ATOM   4219  O   THR O 565      38.644  15.897  34.092  0.94 93.66           O  
ATOM   4220  CB  THR O 565      38.945  12.803  32.967  0.94 93.22           C  
ATOM   4221  OG1 THR O 565      40.227  13.081  33.486  0.93 83.33           O  
ATOM   4222  CG2 THR O 565      39.133  11.848  31.789  0.92 80.83           C  
ATOM   4223  N   ILE O 566      36.847  14.595  34.488  0.88 95.45           N  
ATOM   4224  CA  ILE O 566      36.479  15.194  35.778  0.89 94.69           C  
ATOM   4225  C   ILE O 566      36.603  14.110  36.852  0.89 92.62           C  
ATOM   4226  O   ILE O 566      36.249  12.957  36.605  0.89 87.59           O  
ATOM   4227  CB  ILE O 566      35.063  15.814  35.699  0.89 94.30           C  
ATOM   4228  CG1 ILE O 566      35.050  16.975  34.673  0.88 93.18           C  
ATOM   4229  CG2 ILE O 566      34.611  16.306  37.083  0.89 92.54           C  
ATOM   4230  CD1 ILE O 566      33.662  17.565  34.402  0.89 92.32           C  
ATOM   4231  N   GLY O 567      37.122  14.469  38.025  0.57 83.27           N  
ATOM   4232  CA  GLY O 567      37.307  13.563  39.170  0.55 80.74           C  
ATOM   4233  C   GLY O 567      38.589  12.722  39.152  0.56 78.63           C  
ATOM   4234  O   GLY O 567      39.009  12.219  40.198  0.56 69.40           O  
ATOM   4235  N   ALA O 568      39.253  12.575  38.019  0.23 56.46           N  
ATOM   4236  CA  ALA O 568      40.631  12.089  37.982  0.23 54.41           C  
ATOM   4237  C   ALA O 568      41.587  13.280  38.149  0.23 54.52           C  
ATOM   4238  O   ALA O 568      41.311  14.367  37.638  0.23 50.09           O  
ATOM   4239  CB  ALA O 568      40.868  11.301  36.681  0.22 49.06           C  
ATOM   4240  N   SER O 569      42.717  13.066  38.833  0.12 42.17           N  
ATOM   4241  CA  SER O 569      43.779  14.078  38.908  0.12 40.70           C  
ATOM   4242  C   SER O 569      44.075  14.577  37.496  0.12 40.93           C  
ATOM   4243  O   SER O 569      44.372  13.767  36.614  0.12 38.80           O  
ATOM   4244  CB  SER O 569      45.053  13.482  39.524  0.12 37.11           C  
ATOM   4245  OG  SER O 569      45.460  12.327  38.825  0.12 34.60           O  
ATOM   4246  N   ALA O 570      43.959  15.877  37.293  0.11 46.93           N  
ATOM   4247  CA  ALA O 570      44.179  16.498  35.995  0.11 46.62           C  
ATOM   4248  C   ALA O 570      45.616  16.194  35.551  0.11 46.75           C  
ATOM   4249  O   ALA O 570      46.571  16.822  36.004  0.11 45.04           O  
ATOM   4250  CB  ALA O 570      43.889  18.009  36.102  0.10 44.60           C  
ATOM   4251  N   ALA O 571      45.776  15.201  34.693  0.08 42.50           N  
ATOM   4252  CA  ALA O 571      46.978  15.138  33.891  0.08 42.53           C  
ATOM   4253  C   ALA O 571      47.025  16.458  33.119  0.08 43.39           C  
ATOM   4254  O   ALA O 571      46.031  16.848  32.499  0.08 42.33           O  
ATOM   4255  CB  ALA O 571      46.943  13.904  32.975  0.08 40.41           C  
ATOM   4256  N   ALA O 572      48.140  17.152  33.208  0.07 38.77           N  
ATOM   4257  CA  ALA O 572      48.347  18.371  32.440  0.07 38.57           C  
ATOM   4258  C   ALA O 572      47.914  18.101  30.992  0.07 39.86           C  
ATOM   4259  O   ALA O 572      48.283  17.049  30.456  0.07 39.24           O  
ATOM   4260  CB  ALA O 572      49.827  18.775  32.524  0.06 36.28           C  
ATOM   4261  N   PRO O 573      47.105  18.976  30.381  0.06 39.80           N  
ATOM   4262  CA  PRO O 573      46.665  18.751  29.010  0.06 40.48           C  
ATOM   4263  C   PRO O 573      47.912  18.512  28.167  0.06 40.36           C  
ATOM   4264  O   PRO O 573      48.836  19.325  28.175  0.06 39.80           O  
ATOM   4265  CB  PRO O 573      45.872  20.005  28.600  0.05 40.09           C  
ATOM   4266  CG  PRO O 573      46.333  21.074  29.592  0.06 40.24           C  
ATOM   4267  CD  PRO O 573      46.673  20.278  30.843  0.06 43.43           C  
ATOM   4268  N   ALA O 574      47.957  17.355  27.505  0.05 37.77           N  
ATOM   4269  CA  ALA O 574      49.045  17.060  26.593  0.05 38.21           C  
ATOM   4270  C   ALA O 574      49.118  18.231  25.612  0.05 38.73           C  
ATOM   4271  O   ALA O 574      48.141  18.518  24.915  0.05 38.67           O  
ATOM   4272  CB  ALA O 574      48.790  15.714  25.893  0.04 37.52           C  
ATOM   4273  N   THR O 575      50.241  18.927  25.618  0.04 35.04           N  
ATOM   4274  CA  THR O 575      50.529  19.954  24.626  0.04 35.25           C  
ATOM   4275  C   THR O 575      50.355  19.292  23.269  0.04 34.45           C  
ATOM   4276  O   THR O 575      51.124  18.400  22.904  0.04 33.24           O  
ATOM   4277  CB  THR O 575      51.964  20.493  24.781  0.03 34.85           C  
ATOM   4278  OG1 THR O 575      52.862  19.431  25.047  0.03 32.51           O  
ATOM   4279  CG2 THR O 575      52.073  21.483  25.941  0.03 33.23           C  
ATOM   4280  N   VAL O 576      49.299  19.675  22.562  0.04 32.03           N  
ATOM   4281  CA  VAL O 576      49.141  19.267  21.174  0.04 31.77           C  
ATOM   4282  C   VAL O 576      50.327  19.901  20.459  0.03 31.27           C  
ATOM   4283  O   VAL O 576      50.380  21.122  20.325  0.03 30.48           O  
ATOM   4284  CB  VAL O 576      47.785  19.706  20.579  0.03 31.42           C  
ATOM   4285  CG1 VAL O 576      47.627  19.174  19.153  0.03 29.68           C  
ATOM   4286  CG2 VAL O 576      46.615  19.168  21.412  0.03 33.07           C  
ATOM   4287  N   ALA O 577      51.307  19.080  20.117  0.03 31.86           N  
ATOM   4288  CA  ALA O 577      52.433  19.528  19.315  0.03 32.58           C  
ATOM   4289  C   ALA O 577      51.864  20.162  18.042  0.03 32.61           C  
ATOM   4290  O   ALA O 577      50.976  19.578  17.409  0.03 32.10           O  
ATOM   4291  CB  ALA O 577      53.363  18.333  19.035  0.03 31.92           C  
ATOM   4292  N   ALA O 578      52.319  21.349  17.760  0.04 36.44           N  
ATOM   4293  CA  ALA O 578      51.973  22.087  16.553  0.03 34.33           C  
ATOM   4294  C   ALA O 578      52.459  21.363  15.300  0.03 30.68           C  
ATOM   4295  O   ALA O 578      53.518  20.685  15.383  0.03 27.78           O  
ATOM   4296  CB  ALA O 578      52.560  23.502  16.639  0.03 32.75           C  
ATOM   4297  OXT ALA O 578      51.804  21.523  14.245  0.02 32.62           O  
TER    4298      ALA O 578                                                      
HETATM 4299  PA  FAD V   1      22.944  30.610  20.084  1.00 98.94           P  
HETATM 4300  O1A FAD V   1      21.818  31.585  20.135  1.00 86.62           O  
HETATM 4301  O2A FAD V   1      24.254  31.119  19.614  1.00 84.66           O  
HETATM 4302  O5B FAD V   1      22.588  29.382  19.157  1.00 98.83           O  
HETATM 4303  C5B FAD V   1      21.367  28.689  19.162  1.00 98.92           C  
HETATM 4304  C4B FAD V   1      21.101  28.251  17.722  1.00 98.97           C  
HETATM 4305  O4B FAD V   1      20.089  27.259  17.699  1.00 98.94           O  
HETATM 4306  C3B FAD V   1      20.602  29.401  16.846  1.00 98.96           C  
HETATM 4307  O3B FAD V   1      21.353  29.456  15.638  1.00 98.86           O  
HETATM 4308  C2B FAD V   1      19.158  29.060  16.600  1.00 98.95           C  
HETATM 4309  O2B FAD V   1      18.647  29.537  15.387  1.00 98.87           O  
HETATM 4310  C1B FAD V   1      19.196  27.543  16.661  1.00 98.96           C  
HETATM 4311  N9A FAD V   1      17.907  26.900  16.944  1.00 98.93           N  
HETATM 4312  C8A FAD V   1      17.010  27.249  17.889  1.00 98.88           C  
HETATM 4313  N7A FAD V   1      15.962  26.431  17.856  1.00 98.84           N  
HETATM 4314  C5A FAD V   1      16.190  25.531  16.883  1.00 98.84           C  
HETATM 4315  C6A FAD V   1      15.462  24.416  16.363  1.00 98.78           C  
HETATM 4316  N6A FAD V   1      14.263  24.054  16.836  1.00 98.63           N  
HETATM 4317  N1A FAD V   1      16.007  23.715  15.347  1.00 98.74           N  
HETATM 4318  C2A FAD V   1      17.208  24.049  14.832  1.00 98.80           C  
HETATM 4319  N3A FAD V   1      17.935  25.083  15.287  1.00 98.84           N  
HETATM 4320  C4A FAD V   1      17.432  25.819  16.298  1.00 98.89           C  
HETATM 4321  N1  FAD V   1      27.812  37.931  24.115  1.00 98.82           N  
HETATM 4322  C2  FAD V   1      29.069  38.435  24.206  1.00 98.82           C  
HETATM 4323  O2  FAD V   1      29.975  37.734  24.641  1.00 98.67           O  
HETATM 4324  N3  FAD V   1      29.331  39.731  23.846  1.00 98.82           N  
HETATM 4325  C4  FAD V   1      28.353  40.564  23.356  1.00 98.84           C  
HETATM 4326  O4  FAD V   1      28.650  41.708  23.018  1.00 98.67           O  
HETATM 4327  C4X FAD V   1      27.038  40.040  23.239  1.00 98.82           C  
HETATM 4328  N5  FAD V   1      26.023  40.791  22.716  1.00 98.68           N  
HETATM 4329  C5X FAD V   1      24.826  40.191  22.390  1.00 98.69           C  
HETATM 4330  C6  FAD V   1      23.863  40.898  21.658  1.00 98.46           C  
HETATM 4331  C7  FAD V   1      22.701  40.271  21.221  1.00 98.50           C  
HETATM 4332  C7M FAD V   1      21.688  41.055  20.424  1.00 98.06           C  
HETATM 4333  C8  FAD V   1      22.471  38.892  21.534  1.00 98.64           C  
HETATM 4334  C8M FAD V   1      21.239  38.179  21.063  1.00 98.30           C  
HETATM 4335  C9  FAD V   1      23.421  38.205  22.287  1.00 98.73           C  
HETATM 4336  C9A FAD V   1      24.581  38.840  22.722  1.00 98.77           C  
HETATM 4337  N10 FAD V   1      25.561  38.149  23.456  1.00 98.86           N  
HETATM 4338  C10 FAD V   1      26.813  38.697  23.618  1.00 98.85           C  
HETATM 4339  C1' FAD V   1      25.288  36.822  24.038  1.00 98.79           C  
HETATM 4340  C2' FAD V   1      25.911  35.676  23.269  1.00 98.88           C  
HETATM 4341  O2' FAD V   1      25.882  35.964  21.883  1.00 98.59           O  
HETATM 4342  C3' FAD V   1      25.154  34.393  23.596  1.00 98.87           C  
HETATM 4343  O3' FAD V   1      25.190  34.189  25.004  1.00 98.35           O  
HETATM 4344  C4' FAD V   1      25.729  33.173  22.934  1.00 98.90           C  
HETATM 4345  O4' FAD V   1      25.975  33.417  21.572  1.00 98.51           O  
HETATM 4346  C5' FAD V   1      24.761  32.010  23.119  1.00 98.86           C  
HETATM 4347  O5' FAD V   1      25.253  30.872  22.440  1.00 98.88           O  
HETATM 4348  P   FAD V   1      24.399  29.548  22.344  1.00 98.92           P  
HETATM 4349  O1P FAD V   1      25.192  28.566  21.559  1.00 88.30           O  
HETATM 4350  O2P FAD V   1      23.933  29.178  23.709  1.00 90.03           O  
HETATM 4351  O3P FAD V   1      23.081  29.981  21.538  1.00 98.91           O  
HETATM 4352  C   CO2 R   1      24.908  42.904  24.395  0.99 73.68           C  
HETATM 4353  O1  CO2 R   1      25.760  42.433  24.957  0.98 71.77           O  
HETATM 4354  O2  CO2 R   1      24.025  43.382  23.906  0.99 72.80           O  
HETATM 4355  C1  STE X   1      23.524  51.148  10.252  0.96 77.39           C  
HETATM 4356  O1  STE X   1      22.836  50.843   9.288  0.95 70.24           O  
HETATM 4357  O2  STE X   1      23.034  51.499  11.316  0.95 69.25           O  
HETATM 4358  C2  STE X   1      25.016  51.128  10.128  0.95 75.20           C  
HETATM 4359  C3  STE X   1      25.483  50.033   9.226  0.96 75.00           C  
HETATM 4360  C4  STE X   1      26.097  50.543   7.964  0.95 73.58           C  
HETATM 4361  C5  STE X   1      26.163  49.513   6.880  0.95 72.80           C  
HETATM 4362  C6  STE X   1      26.958  49.952   5.689  0.94 72.50           C  
HETATM 4363  C7  STE X   1      26.601  49.200   4.454  0.90 71.50           C  
HETATM 4364  C8  STE X   1      27.462  49.508   3.260  0.88 69.94           C  
HETATM 4365  C9  STE X   1      28.882  49.118   3.469  0.83 67.14           C  
HETATM 4366  C10 STE X   1      29.708  48.637   2.473  0.79 66.19           C  
HETATM 4367  C11 STE X   1      29.197  48.294   1.107  0.74 63.88           C  
HETATM 4368  C12 STE X   1      30.193  47.527   0.298  0.68 63.92           C  
HETATM 4369  C13 STE X   1      29.972  46.045   0.342  0.63 62.58           C  
HETATM 4370  C14 STE X   1      31.206  45.282   0.651  0.59 61.97           C  
HETATM 4371  C15 STE X   1      31.004  44.153   1.614  0.56 61.32           C  
HETATM 4372  C16 STE X   1      31.985  44.160   2.769  0.56 60.19           C  
HETATM 4373  C17 STE X   1      31.962  42.949   3.630  0.53 58.04           C  
HETATM 4374  C18 STE X   1      32.893  43.008   4.797  0.50 52.08           C  
ENDMDL                                                                          
END                                                                             
