# Supplementary material for: Accurate structure prediction of biomolecular interactions with AlphaFold 3
Source: Nature. 2024 May 8;630(8016):493–500. doi: 10.1038/s41586-024-07487-w (PMC11168924; doi:10.1038/s41586-024-07487-w)
Supplement: Supplementary file 3 — AF3 predictions for the Posebusters benchmark and outputs of the Posebusters checks for those predictions. [file 41586_2024_7487_MOESM3_ESM.zip › 6YRV_PJ8_pred_lig_pose.sdf]

6YRV_PJ8_AAA_802
     RDKit          3D

 17 16  0  0  0  0  0  0  0  0999 V2000
   24.3256   47.1102   20.8796 C   0  0  0  0  0  0  0  0  0  0  0  0
   24.0387   47.2074   22.3341 C   0  0  0  0  0  0  0  0  0  0  0  0
   24.2297   48.5834   22.8959 C   0  0  0  0  0  0  0  0  0  0  0  0
   23.0255   49.0961   23.6082 C   0  0  0  0  0  0  0  0  0  0  0  0
   23.2405   50.4971   24.1556 C   0  0  0  0  0  0  0  0  0  0  0  0
   21.9892   51.3344   24.2142 C   0  0  0  0  0  0  0  0  0  0  0  0
   21.6913   52.0401   22.9027 C   0  0  0  0  0  0  0  0  0  0  0  0
   22.5414   53.2537   22.6395 C   0  0  0  0  0  0  0  0  0  0  0  0
   22.3520   53.8191   21.2584 C   0  0  0  0  0  0  0  0  0  0  0  0
   23.3180   54.8954   20.9251 C   0  0  0  0  0  0  0  0  0  0  0  0
   23.3299   55.2744   19.4847 C   0  0  0  0  0  0  0  0  0  0  0  0
   24.6625   55.1541   18.8366 C   0  0  0  0  0  0  0  0  0  0  0  0
   24.6443   55.4506   17.3884 C   0  0  0  0  0  0  0  0  0  0  0  0
   25.6802   54.7158   16.5961 C   0  0  0  0  0  0  0  0  0  0  0  0
   25.5675   53.2014   16.7571 C   0  0  0  0  0  0  0  0  0  0  0  0
   26.5099   52.4359   15.8744 C   0  0  0  0  0  0  0  0  0  0  0  0
   26.4387   50.9649   16.1495 C   0  0  0  0  0  0  0  0  0  0  0  0
  1  2  1  0
  2  3  1  0
  3  4  1  0
  4  5  1  0
  5  6  1  0
  6  7  1  0
  7  8  1  0
  8  9  1  0
  9 10  1  0
 10 11  1  0
 11 12  1  0
 12 13  1  0
 13 14  1  0
 14 15  1  0
 15 16  1  0
 16 17  1  0
M  END
