# Supplementary material for: Accurate structure prediction of biomolecular interactions with AlphaFold 3
Source: Nature. 2024 May 8;630(8016):493–500. doi: 10.1038/s41586-024-07487-w (PMC11168924; doi:10.1038/s41586-024-07487-w)
Supplement: Supplementary file 3 — AF3 predictions for the Posebusters benchmark and outputs of the Posebusters checks for those predictions. [file 41586_2024_7487_MOESM3_ESM.zip › 6YSP_PAL_pred_context_pose.pdb]

TITLE     6YSP                                                                  
REVDAT   1   01-OCT-21         0                                                
REMARK   6                                                                      
REMARK   6 PDB GENERATED WITH DEEPMIND STRUCTURE CLASS VERSION 1.0.2.           
SEQRES   1 O  332  MET GLY SER SER HIS HIS HIS HIS HIS HIS SER SER GLY          
SEQRES   2 O  332  LEU GLU VAL LEU PHE GLN GLY PRO HIS MET PHE GLU LEU          
SEQRES   3 O  332  SER ASP VAL ILE GLU GLY LYS GLN PHE ASP ARG GLU MET          
SEQRES   4 O  332  LEU SER ALA ILE PHE ASP VAL ALA ARG GLU MET GLU LYS          
SEQRES   5 O  332  ILE GLU LYS SER SER SER GLN SER GLU ILE LEU LYS GLY          
SEQRES   6 O  332  TYR LEU MET ALA THR LEU PHE TYR GLU PRO SER THR ARG          
SEQRES   7 O  332  THR ARG LEU SER PHE GLU SER ALA MET LYS ARG LEU GLY          
SEQRES   8 O  332  GLY GLU VAL LEU THR THR GLU ASN ALA ARG GLU PHE SER          
SEQRES   9 O  332  SER ALA ALA LYS GLY GLU THR LEU GLU ASP THR ILE ARG          
SEQRES  10 O  332  THR VAL GLU GLY TYR SER ASP ILE ILE VAL MET ARG HIS          
SEQRES  11 O  332  PHE GLU SER GLY ALA ALA ARG LYS ALA ALA ALA THR ALA          
SEQRES  12 O  332  ASN ILE PRO VAL ILE ASN ALA GLY ASP GLY PRO GLY GLU          
SEQRES  13 O  332  HIS PRO THR GLN ALA LEU LEU ASP VAL TYR THR ILE GLN          
SEQRES  14 O  332  SER GLU ILE GLY LYS LEU ASP GLY ILE SER VAL ALA LEU          
SEQRES  15 O  332  VAL GLY ASP LEU ALA ASN GLY ARG THR VAL ARG SER LEU          
SEQRES  16 O  332  ALA TYR LEU LEU ALA LYS PHE LYS ASP VAL LYS ILE TYR          
SEQRES  17 O  332  PHE VAL SER PRO GLU ILE VAL LYS MET LYS ASP ASP ILE          
SEQRES  18 O  332  LYS ASP TYR LEU THR SER SER GLY VAL GLU TRP GLU GLU          
SEQRES  19 O  332  SER SER ASP LEU MET GLU VAL ALA SER LYS CYS ASP VAL          
SEQRES  20 O  332  VAL TYR GLN THR ARG ILE GLN ARG GLU ARG PHE GLY GLU          
SEQRES  21 O  332  ARG LEU ASP LEU TYR GLU ALA ALA ARG GLY LYS PHE ILE          
SEQRES  22 O  332  VAL ASP LYS ASP LEU LEU GLY VAL MET GLN LYS LYS ALA          
SEQRES  23 O  332  ILE ILE MET HIS PRO LEU PRO ARG LEU ASP GLU ILE THR          
SEQRES  24 O  332  ALA ASP VAL ASP ALA ASP PRO ARG ALA ALA TYR PHE ARG          
SEQRES  25 O  332  GLN ALA LYS ASN GLY LEU PHE ILE ARG MET ALA LEU LEU          
SEQRES  26 O  332  LYS LEU LEU LEU VAL GLY TRP                                  
SEQRES   1 V  332  MET GLY SER SER HIS HIS HIS HIS HIS HIS SER SER GLY          
SEQRES   2 V  332  LEU GLU VAL LEU PHE GLN GLY PRO HIS MET PHE GLU LEU          
SEQRES   3 V  332  SER ASP VAL ILE GLU GLY LYS GLN PHE ASP ARG GLU MET          
SEQRES   4 V  332  LEU SER ALA ILE PHE ASP VAL ALA ARG GLU MET GLU LYS          
SEQRES   5 V  332  ILE GLU LYS SER SER SER GLN SER GLU ILE LEU LYS GLY          
SEQRES   6 V  332  TYR LEU MET ALA THR LEU PHE TYR GLU PRO SER THR ARG          
SEQRES   7 V  332  THR ARG LEU SER PHE GLU SER ALA MET LYS ARG LEU GLY          
SEQRES   8 V  332  GLY GLU VAL LEU THR THR GLU ASN ALA ARG GLU PHE SER          
SEQRES   9 V  332  SER ALA ALA LYS GLY GLU THR LEU GLU ASP THR ILE ARG          
SEQRES  10 V  332  THR VAL GLU GLY TYR SER ASP ILE ILE VAL MET ARG HIS          
SEQRES  11 V  332  PHE GLU SER GLY ALA ALA ARG LYS ALA ALA ALA THR ALA          
SEQRES  12 V  332  ASN ILE PRO VAL ILE ASN ALA GLY ASP GLY PRO GLY GLU          
SEQRES  13 V  332  HIS PRO THR GLN ALA LEU LEU ASP VAL TYR THR ILE GLN          
SEQRES  14 V  332  SER GLU ILE GLY LYS LEU ASP GLY ILE SER VAL ALA LEU          
SEQRES  15 V  332  VAL GLY ASP LEU ALA ASN GLY ARG THR VAL ARG SER LEU          
SEQRES  16 V  332  ALA TYR LEU LEU ALA LYS PHE LYS ASP VAL LYS ILE TYR          
SEQRES  17 V  332  PHE VAL SER PRO GLU ILE VAL LYS MET LYS ASP ASP ILE          
SEQRES  18 V  332  LYS ASP TYR LEU THR SER SER GLY VAL GLU TRP GLU GLU          
SEQRES  19 V  332  SER SER ASP LEU MET GLU VAL ALA SER LYS CYS ASP VAL          
SEQRES  20 V  332  VAL TYR GLN THR ARG ILE GLN ARG GLU ARG PHE GLY GLU          
SEQRES  21 V  332  ARG LEU ASP LEU TYR GLU ALA ALA ARG GLY LYS PHE ILE          
SEQRES  22 V  332  VAL ASP LYS ASP LEU LEU GLY VAL MET GLN LYS LYS ALA          
SEQRES  23 V  332  ILE ILE MET HIS PRO LEU PRO ARG LEU ASP GLU ILE THR          
SEQRES  24 V  332  ALA ASP VAL ASP ALA ASP PRO ARG ALA ALA TYR PHE ARG          
SEQRES  25 V  332  GLN ALA LYS ASN GLY LEU PHE ILE ARG MET ALA LEU LEU          
SEQRES  26 V  332  LYS LEU LEU LEU VAL GLY TRP                                  
MODEL        1                                                                  
ATOM      1  N   MET O   1      23.918 -58.245 -37.416  0.00 21.84           N  
ATOM      2  CA  MET O   1      24.816 -57.076 -37.536  0.00 25.20           C  
ATOM      3  C   MET O   1      23.929 -55.849 -37.595  0.00 26.57           C  
ATOM      4  O   MET O   1      23.264 -55.649 -38.604  0.00 25.51           O  
ATOM      5  CB  MET O   1      25.703 -57.178 -38.785  0.00 25.63           C  
ATOM      6  CG  MET O   1      26.805 -58.231 -38.615  0.00 22.82           C  
ATOM      7  SD  MET O   1      27.747 -58.547 -40.134  0.00 22.54           S  
ATOM      8  CE  MET O   1      29.020 -59.679 -39.513  0.00 19.26           C  
ATOM      9  N   GLY O   2      23.785 -55.150 -36.467  0.01 28.34           N  
ATOM     10  CA  GLY O   2      22.859 -54.022 -36.347  0.01 34.83           C  
ATOM     11  C   GLY O   2      23.445 -52.805 -37.041  0.01 36.21           C  
ATOM     12  O   GLY O   2      24.433 -52.252 -36.565  0.01 34.64           O  
ATOM     13  N   SER O   3      22.864 -52.436 -38.179  0.01 31.21           N  
ATOM     14  CA  SER O   3      23.242 -51.216 -38.891  0.01 35.87           C  
ATOM     15  C   SER O   3      22.838 -50.009 -38.050  0.01 34.61           C  
ATOM     16  O   SER O   3      21.674 -49.604 -38.048  0.01 33.78           O  
ATOM     17  CB  SER O   3      22.585 -51.181 -40.278  0.01 37.37           C  
ATOM     18  OG  SER O   3      21.199 -51.482 -40.171  0.01 34.52           O  
ATOM     19  N   SER O   4      23.790 -49.475 -37.298  0.01 30.30           N  
ATOM     20  CA  SER O   4      23.624 -48.239 -36.542  0.01 35.75           C  
ATOM     21  C   SER O   4      23.436 -47.088 -37.527  0.01 35.39           C  
ATOM     22  O   SER O   4      24.408 -46.509 -38.015  0.01 34.64           O  
ATOM     23  CB  SER O   4      24.840 -48.007 -35.628  0.01 36.83           C  
ATOM     24  OG  SER O   4      26.044 -48.138 -36.367  0.01 33.52           O  
ATOM     25  N   HIS O   5      22.170 -46.791 -37.837  0.01 29.61           N  
ATOM     26  CA  HIS O   5      21.838 -45.576 -38.564  0.01 32.64           C  
ATOM     27  C   HIS O   5      22.227 -44.385 -37.691  0.01 32.02           C  
ATOM     28  O   HIS O   5      21.502 -44.006 -36.770  0.01 31.93           O  
ATOM     29  CB  HIS O   5      20.350 -45.563 -38.957  0.01 34.70           C  
ATOM     30  CG  HIS O   5      20.082 -46.305 -40.242  0.01 31.94           C  
ATOM     31  ND1 HIS O   5      20.392 -45.851 -41.502  0.01 30.29           N  
ATOM     32  CD2 HIS O   5      19.474 -47.524 -40.398  0.01 31.13           C  
ATOM     33  CE1 HIS O   5      19.995 -46.767 -42.402  0.01 28.97           C  
ATOM     34  NE2 HIS O   5      19.430 -47.810 -41.768  0.01 28.68           N  
ATOM     35  N   HIS O   6      23.383 -43.809 -37.964  0.01 28.87           N  
ATOM     36  CA  HIS O   6      23.766 -42.509 -37.441  0.01 31.64           C  
ATOM     37  C   HIS O   6      22.797 -41.476 -38.006  0.01 31.28           C  
ATOM     38  O   HIS O   6      22.959 -40.990 -39.130  0.01 31.29           O  
ATOM     39  CB  HIS O   6      25.229 -42.186 -37.784  0.01 33.36           C  
ATOM     40  CG  HIS O   6      26.199 -42.704 -36.752  0.01 30.62           C  
ATOM     41  ND1 HIS O   6      26.395 -42.170 -35.500  0.01 28.76           N  
ATOM     42  CD2 HIS O   6      27.066 -43.759 -36.873  0.01 29.69           C  
ATOM     43  CE1 HIS O   6      27.350 -42.880 -34.874  0.01 27.45           C  
ATOM     44  NE2 HIS O   6      27.786 -43.862 -35.678  0.01 27.19           N  
ATOM     45  N   HIS O   7      21.752 -41.177 -37.226  0.01 27.98           N  
ATOM     46  CA  HIS O   7      20.961 -39.984 -37.450  0.01 30.14           C  
ATOM     47  C   HIS O   7      21.886 -38.789 -37.251  0.01 29.95           C  
ATOM     48  O   HIS O   7      22.170 -38.384 -36.123  0.01 29.66           O  
ATOM     49  CB  HIS O   7      19.736 -39.949 -36.515  0.01 31.26           C  
ATOM     50  CG  HIS O   7      18.538 -40.661 -37.094  0.01 28.58           C  
ATOM     51  ND1 HIS O   7      17.711 -40.164 -38.075  0.01 26.95           N  
ATOM     52  CD2 HIS O   7      18.045 -41.893 -36.749  0.01 28.05           C  
ATOM     53  CE1 HIS O   7      16.748 -41.066 -38.329  0.01 25.90           C  
ATOM     54  NE2 HIS O   7      16.915 -42.139 -37.538  0.01 25.79           N  
ATOM     55  N   HIS O   8      22.385 -38.256 -38.351  0.01 28.96           N  
ATOM     56  CA  HIS O   8      22.964 -36.926 -38.353  0.01 31.16           C  
ATOM     57  C   HIS O   8      21.854 -35.957 -37.960  0.01 30.72           C  
ATOM     58  O   HIS O   8      21.028 -35.563 -38.784  0.01 30.49           O  
ATOM     59  CB  HIS O   8      23.580 -36.592 -39.722  0.01 32.53           C  
ATOM     60  CG  HIS O   8      25.019 -37.032 -39.830  0.01 29.53           C  
ATOM     61  ND1 HIS O   8      26.094 -36.391 -39.262  0.01 27.60           N  
ATOM     62  CD2 HIS O   8      25.516 -38.114 -40.515  0.01 28.32           C  
ATOM     63  CE1 HIS O   8      27.213 -37.062 -39.585  0.01 25.90           C  
ATOM     64  NE2 HIS O   8      26.903 -38.122 -40.349  0.01 25.88           N  
ATOM     65  N   HIS O   9      21.805 -35.621 -36.672  0.01 26.22           N  
ATOM     66  CA  HIS O   9      21.114 -34.430 -36.222  0.01 27.66           C  
ATOM     67  C   HIS O   9      21.796 -33.255 -36.918  0.01 27.41           C  
ATOM     68  O   HIS O   9      22.843 -32.773 -36.484  0.01 26.76           O  
ATOM     69  CB  HIS O   9      21.161 -34.309 -34.685  0.01 28.48           C  
ATOM     70  CG  HIS O   9      19.957 -34.922 -34.008  0.01 25.86           C  
ATOM     71  ND1 HIS O   9      18.701 -34.360 -33.951  0.01 24.29           N  
ATOM     72  CD2 HIS O   9      19.897 -36.101 -33.311  0.01 25.12           C  
ATOM     73  CE1 HIS O   9      17.898 -35.176 -33.245  0.01 22.98           C  
ATOM     74  NE2 HIS O   9      18.590 -36.251 -32.838  0.01 22.86           N  
ATOM     75  N   HIS O  10      21.217 -32.833 -38.028  0.02 27.59           N  
ATOM     76  CA  HIS O  10      21.434 -31.485 -38.506  0.02 28.65           C  
ATOM     77  C   HIS O  10      20.905 -30.563 -37.412  0.02 28.19           C  
ATOM     78  O   HIS O  10      19.708 -30.275 -37.346  0.02 27.76           O  
ATOM     79  CB  HIS O  10      20.741 -31.256 -39.860  0.02 29.72           C  
ATOM     80  CG  HIS O  10      21.624 -31.614 -41.027  0.01 27.14           C  
ATOM     81  ND1 HIS O  10      22.686 -30.866 -41.483  0.01 25.51           N  
ATOM     82  CD2 HIS O  10      21.526 -32.711 -41.845  0.01 26.00           C  
ATOM     83  CE1 HIS O  10      23.225 -31.493 -42.544  0.01 23.79           C  
ATOM     84  NE2 HIS O  10      22.547 -32.623 -42.794  0.02 23.93           N  
ATOM     85  N   SER O  11      21.791 -30.161 -36.507  0.02 26.98           N  
ATOM     86  CA  SER O  11      21.568 -28.978 -35.699  0.02 29.16           C  
ATOM     87  C   SER O  11      21.460 -27.832 -36.695  0.02 28.88           C  
ATOM     88  O   SER O  11      22.469 -27.333 -37.194  0.02 27.65           O  
ATOM     89  CB  SER O  11      22.712 -28.760 -34.695  0.02 29.03           C  
ATOM     90  OG  SER O  11      23.962 -28.723 -35.353  0.02 26.59           O  
ATOM     91  N   SER O  12      20.221 -27.486 -37.041  0.03 27.64           N  
ATOM     92  CA  SER O  12      19.942 -26.202 -37.653  0.03 29.65           C  
ATOM     93  C   SER O  12      20.418 -25.170 -36.640  0.03 29.63           C  
ATOM     94  O   SER O  12      19.711 -24.868 -35.678  0.03 28.24           O  
ATOM     95  CB  SER O  12      18.444 -26.054 -37.960  0.03 29.36           C  
ATOM     96  OG  SER O  12      17.667 -26.381 -36.820  0.03 27.05           O  
ATOM     97  N   GLY O  13      21.657 -24.718 -36.801  0.04 24.57           N  
ATOM     98  CA  GLY O  13      22.153 -23.555 -36.101  0.05 26.26           C  
ATOM     99  C   GLY O  13      21.208 -22.433 -36.484  0.04 27.46           C  
ATOM    100  O   GLY O  13      21.269 -21.926 -37.598  0.04 26.19           O  
ATOM    101  N   LEU O  14      20.272 -22.137 -35.586  0.08 26.29           N  
ATOM    102  CA  LEU O  14      19.644 -20.837 -35.575  0.08 27.18           C  
ATOM    103  C   LEU O  14      20.812 -19.869 -35.451  0.08 27.89           C  
ATOM    104  O   LEU O  14      21.382 -19.712 -34.373  0.07 27.30           O  
ATOM    105  CB  LEU O  14      18.670 -20.733 -34.378  0.07 26.92           C  
ATOM    106  CG  LEU O  14      17.255 -21.256 -34.694  0.06 24.32           C  
ATOM    107  CD1 LEU O  14      16.537 -21.682 -33.418  0.06 22.50           C  
ATOM    108  CD2 LEU O  14      16.417 -20.164 -35.375  0.06 25.37           C  
ATOM    109  N   GLU O  15      21.224 -19.305 -36.582  0.09 24.23           N  
ATOM    110  CA  GLU O  15      21.983 -18.070 -36.560  0.08 24.49           C  
ATOM    111  C   GLU O  15      21.081 -17.088 -35.828  0.08 24.78           C  
ATOM    112  O   GLU O  15      20.155 -16.500 -36.385  0.08 23.70           O  
ATOM    113  CB  GLU O  15      22.341 -17.584 -37.971  0.08 24.37           C  
ATOM    114  CG  GLU O  15      23.513 -18.394 -38.571  0.08 21.88           C  
ATOM    115  CD  GLU O  15      23.960 -17.884 -39.948  0.08 19.46           C  
ATOM    116  OE1 GLU O  15      25.104 -18.217 -40.338  0.07 18.44           O  
ATOM    117  OE2 GLU O  15      23.168 -17.189 -40.623  0.08 20.90           O  
ATOM    118  N   VAL O  16      21.307 -17.014 -34.511  0.12 25.32           N  
ATOM    119  CA  VAL O  16      20.898 -15.868 -33.731  0.12 25.77           C  
ATOM    120  C   VAL O  16      21.608 -14.726 -34.430  0.12 26.30           C  
ATOM    121  O   VAL O  16      22.818 -14.569 -34.287  0.12 25.56           O  
ATOM    122  CB  VAL O  16      21.306 -15.995 -32.247  0.12 25.21           C  
ATOM    123  CG1 VAL O  16      20.828 -14.792 -31.435  0.11 22.78           C  
ATOM    124  CG2 VAL O  16      20.698 -17.256 -31.621  0.11 24.34           C  
ATOM    125  N   LEU O  17      20.869 -14.013 -35.274  0.17 26.45           N  
ATOM    126  CA  LEU O  17      21.276 -12.702 -35.724  0.16 27.27           C  
ATOM    127  C   LEU O  17      21.547 -11.941 -34.432  0.16 27.75           C  
ATOM    128  O   LEU O  17      20.620 -11.537 -33.732  0.16 26.88           O  
ATOM    129  CB  LEU O  17      20.159 -12.049 -36.565  0.16 26.65           C  
ATOM    130  CG  LEU O  17      20.174 -12.460 -38.052  0.14 24.04           C  
ATOM    131  CD1 LEU O  17      18.829 -12.146 -38.702  0.14 22.03           C  
ATOM    132  CD2 LEU O  17      21.264 -11.701 -38.821  0.14 24.39           C  
ATOM    133  N   PHE O  18      22.818 -11.863 -34.064  0.18 28.05           N  
ATOM    134  CA  PHE O  18      23.286 -10.955 -33.050  0.18 28.14           C  
ATOM    135  C   PHE O  18      22.905  -9.579 -33.580  0.17 28.62           C  
ATOM    136  O   PHE O  18      23.639  -8.971 -34.362  0.17 27.66           O  
ATOM    137  CB  PHE O  18      24.805 -11.111 -32.832  0.19 26.88           C  
ATOM    138  CG  PHE O  18      25.194 -12.036 -31.689  0.17 24.55           C  
ATOM    139  CD1 PHE O  18      25.450 -11.501 -30.412  0.17 22.74           C  
ATOM    140  CD2 PHE O  18      25.339 -13.428 -31.896  0.17 23.52           C  
ATOM    141  CE1 PHE O  18      25.851 -12.334 -29.358  0.18 22.01           C  
ATOM    142  CE2 PHE O  18      25.732 -14.267 -30.843  0.18 22.29           C  
ATOM    143  CZ  PHE O  18      25.993 -13.718 -29.567  0.17 21.98           C  
ATOM    144  N   GLN O  19      21.719  -9.116 -33.204  0.20 33.96           N  
ATOM    145  CA  GLN O  19      21.491  -7.686 -33.132  0.19 35.00           C  
ATOM    146  C   GLN O  19      22.636  -7.183 -32.264  0.19 35.50           C  
ATOM    147  O   GLN O  19      22.776  -7.622 -31.124  0.19 33.79           O  
ATOM    148  CB  GLN O  19      20.122  -7.381 -32.511  0.18 33.70           C  
ATOM    149  CG  GLN O  19      18.975  -7.635 -33.504  0.17 29.73           C  
ATOM    150  CD  GLN O  19      17.600  -7.264 -32.936  0.17 27.07           C  
ATOM    151  OE1 GLN O  19      17.392  -7.136 -31.746  0.17 25.44           O  
ATOM    152  NE2 GLN O  19      16.616  -7.097 -33.791  0.18 26.00           N  
ATOM    153  N   GLY O  20      23.509  -6.402 -32.857  0.22 35.33           N  
ATOM    154  CA  GLY O  20      24.678  -5.879 -32.164  0.22 35.57           C  
ATOM    155  C   GLY O  20      24.214  -5.281 -30.840  0.22 36.34           C  
ATOM    156  O   GLY O  20      23.105  -4.739 -30.789  0.22 35.11           O  
ATOM    157  N   PRO O  21      24.988  -5.405 -29.761  0.29 40.80           N  
ATOM    158  CA  PRO O  21      24.565  -4.908 -28.468  0.28 41.09           C  
ATOM    159  C   PRO O  21      24.187  -3.440 -28.622  0.28 43.12           C  
ATOM    160  O   PRO O  21      24.958  -2.663 -29.182  0.28 40.79           O  
ATOM    161  CB  PRO O  21      25.760  -5.133 -27.527  0.26 37.82           C  
ATOM    162  CG  PRO O  21      26.963  -5.228 -28.468  0.26 36.51           C  
ATOM    163  CD  PRO O  21      26.371  -5.842 -29.731  0.26 39.26           C  
ATOM    164  N   HIS O  22      23.004  -3.064 -28.123  0.39 48.64           N  
ATOM    165  CA  HIS O  22      22.664  -1.651 -27.964  0.40 48.35           C  
ATOM    166  C   HIS O  22      23.783  -1.031 -27.124  0.40 50.96           C  
ATOM    167  O   HIS O  22      23.965  -1.410 -25.968  0.40 47.54           O  
ATOM    168  CB  HIS O  22      21.291  -1.508 -27.293  0.38 43.70           C  
ATOM    169  CG  HIS O  22      20.152  -1.950 -28.176  0.36 38.93           C  
ATOM    170  ND1 HIS O  22      19.735  -1.313 -29.320  0.36 35.37           N  
ATOM    171  CD2 HIS O  22      19.337  -3.047 -28.009  0.35 33.76           C  
ATOM    172  CE1 HIS O  22      18.701  -1.999 -29.837  0.36 30.87           C  
ATOM    173  NE2 HIS O  22      18.432  -3.054 -29.062  0.35 31.42           N  
ATOM    174  N   MET O  23      24.570  -0.141 -27.717  0.59 63.72           N  
ATOM    175  CA  MET O  23      25.773   0.394 -27.055  0.59 65.90           C  
ATOM    176  C   MET O  23      25.400   1.172 -25.798  0.59 69.03           C  
ATOM    177  O   MET O  23      26.062   1.052 -24.774  0.59 64.74           O  
ATOM    178  CB  MET O  23      26.571   1.298 -28.006  0.55 59.60           C  
ATOM    179  CG  MET O  23      27.255   0.540 -29.139  0.53 52.19           C  
ATOM    180  SD  MET O  23      28.366   1.606 -30.107  0.52 47.55           S  
ATOM    181  CE  MET O  23      28.734   0.515 -31.499  0.52 41.52           C  
ATOM    182  N   PHE O  24      24.333   1.958 -25.866  0.74 73.16           N  
ATOM    183  CA  PHE O  24      23.748   2.672 -24.742  0.74 75.98           C  
ATOM    184  C   PHE O  24      22.277   2.977 -25.030  0.74 77.84           C  
ATOM    185  O   PHE O  24      21.834   2.982 -26.181  0.74 73.53           O  
ATOM    186  CB  PHE O  24      24.538   3.966 -24.449  0.73 71.91           C  
ATOM    187  CG  PHE O  24      24.585   4.950 -25.599  0.69 70.64           C  
ATOM    188  CD1 PHE O  24      25.631   4.891 -26.539  0.69 65.59           C  
ATOM    189  CD2 PHE O  24      23.589   5.935 -25.739  0.68 64.37           C  
ATOM    190  CE1 PHE O  24      25.684   5.802 -27.603  0.69 60.98           C  
ATOM    191  CE2 PHE O  24      23.631   6.848 -26.799  0.68 61.64           C  
ATOM    192  CZ  PHE O  24      24.685   6.784 -27.733  0.68 62.56           C  
ATOM    193  N   GLU O  25      21.522   3.243 -23.972  0.82 77.61           N  
ATOM    194  CA  GLU O  25      20.154   3.736 -24.069  0.83 79.65           C  
ATOM    195  C   GLU O  25      20.174   5.264 -24.145  0.83 82.78           C  
ATOM    196  O   GLU O  25      20.784   5.934 -23.311  0.83 79.67           O  
ATOM    197  CB  GLU O  25      19.347   3.198 -22.881  0.82 73.34           C  
ATOM    198  CG  GLU O  25      17.834   3.414 -23.050  0.71 62.94           C  
ATOM    199  CD  GLU O  25      17.000   2.733 -21.955  0.70 56.16           C  
ATOM    200  OE1 GLU O  25      15.756   2.696 -22.118  0.70 49.04           O  
ATOM    201  OE2 GLU O  25      17.588   2.239 -20.969  0.71 49.00           O  
ATOM    202  N   LEU O  26      19.517   5.816 -25.153  0.92 84.92           N  
ATOM    203  CA  LEU O  26      19.337   7.253 -25.326  0.92 88.12           C  
ATOM    204  C   LEU O  26      17.837   7.552 -25.317  0.92 90.01           C  
ATOM    205  O   LEU O  26      17.120   7.145 -26.232  0.92 88.22           O  
ATOM    206  CB  LEU O  26      20.047   7.709 -26.620  0.92 86.79           C  
ATOM    207  CG  LEU O  26      20.028   9.236 -26.847  0.89 85.68           C  
ATOM    208  CD1 LEU O  26      20.837   9.989 -25.786  0.89 85.03           C  
ATOM    209  CD2 LEU O  26      20.626   9.561 -28.214  0.89 84.15           C  
ATOM    210  N   SER O  27      17.370   8.252 -24.284  0.97 91.51           N  
ATOM    211  CA  SER O  27      15.947   8.578 -24.116  0.97 92.44           C  
ATOM    212  C   SER O  27      15.618  10.019 -24.481  0.97 94.07           C  
ATOM    213  O   SER O  27      14.565  10.278 -25.059  0.97 89.87           O  
ATOM    214  CB  SER O  27      15.505   8.256 -22.686  0.97 86.83           C  
ATOM    215  OG  SER O  27      16.330   8.907 -21.739  0.96 74.58           O  
ATOM    216  N   ASP O  28      16.516  10.951 -24.181  1.00 96.11           N  
ATOM    217  CA  ASP O  28      16.361  12.382 -24.447  1.00 96.77           C  
ATOM    218  C   ASP O  28      17.710  13.007 -24.825  1.00 97.27           C  
ATOM    219  O   ASP O  28      18.779  12.455 -24.548  1.00 96.88           O  
ATOM    220  CB  ASP O  28      15.816  13.097 -23.196  1.00 95.89           C  
ATOM    221  CG  ASP O  28      14.445  12.606 -22.740  0.99 93.95           C  
ATOM    222  OD1 ASP O  28      13.462  12.841 -23.485  0.99 88.50           O  
ATOM    223  OD2 ASP O  28      14.365  12.071 -21.608  0.99 88.29           O  
ATOM    224  N   VAL O  29      17.679  14.205 -25.396  1.00 98.11           N  
ATOM    225  CA  VAL O  29      18.870  15.031 -25.647  1.00 98.42           C  
ATOM    226  C   VAL O  29      18.648  16.418 -25.048  1.00 98.57           C  
ATOM    227  O   VAL O  29      18.032  17.285 -25.670  1.00 98.45           O  
ATOM    228  CB  VAL O  29      19.207  15.099 -27.149  1.00 98.29           C  
ATOM    229  CG1 VAL O  29      20.461  15.950 -27.397  1.00 97.51           C  
ATOM    230  CG2 VAL O  29      19.460  13.705 -27.739  1.00 97.78           C  
ATOM    231  N   ILE O  30      19.135  16.630 -23.829  1.00 98.35           N  
ATOM    232  CA  ILE O  30      18.822  17.828 -23.039  1.00 98.30           C  
ATOM    233  C   ILE O  30      20.036  18.733 -22.818  1.00 98.29           C  
ATOM    234  O   ILE O  30      19.924  19.954 -22.952  1.00 97.74           O  
ATOM    235  CB  ILE O  30      18.162  17.419 -21.700  1.00 97.79           C  
ATOM    236  CG1 ILE O  30      16.925  16.517 -21.903  1.00 95.39           C  
ATOM    237  CG2 ILE O  30      17.788  18.649 -20.863  1.00 95.68           C  
ATOM    238  CD1 ILE O  30      15.832  17.108 -22.815  1.00 88.06           C  
ATOM    239  N   GLU O  31      21.197  18.159 -22.495  1.00 97.79           N  
ATOM    240  CA  GLU O  31      22.388  18.904 -22.092  1.00 97.44           C  
ATOM    241  C   GLU O  31      23.689  18.261 -22.612  1.00 97.64           C  
ATOM    242  O   GLU O  31      23.769  17.054 -22.815  1.00 96.97           O  
ATOM    243  CB  GLU O  31      22.407  19.049 -20.564  1.00 95.55           C  
ATOM    244  CG  GLU O  31      22.540  17.729 -19.769  0.99 86.82           C  
ATOM    245  CD  GLU O  31      22.390  17.932 -18.250  0.99 85.58           C  
ATOM    246  OE1 GLU O  31      22.038  16.975 -17.534  0.98 77.51           O  
ATOM    247  OE2 GLU O  31      22.569  19.070 -17.754  0.98 77.76           O  
ATOM    248  N   GLY O  32      24.735  19.055 -22.760  1.00 96.92           N  
ATOM    249  CA  GLY O  32      26.034  18.564 -23.226  1.00 96.70           C  
ATOM    250  C   GLY O  32      26.691  17.569 -22.266  1.00 96.91           C  
ATOM    251  O   GLY O  32      27.367  16.644 -22.708  1.00 95.99           O  
ATOM    252  N   LYS O  33      26.465  17.699 -20.954  1.00 96.21           N  
ATOM    253  CA  LYS O  33      27.061  16.828 -19.921  1.00 95.55           C  
ATOM    254  C   LYS O  33      26.657  15.360 -20.033  1.00 95.85           C  
ATOM    255  O   LYS O  33      27.404  14.510 -19.566  1.00 93.91           O  
ATOM    256  CB  LYS O  33      26.690  17.322 -18.517  1.00 93.07           C  
ATOM    257  CG  LYS O  33      27.475  18.565 -18.115  0.96 86.02           C  
ATOM    258  CD  LYS O  33      27.089  19.014 -16.700  0.96 83.45           C  
ATOM    259  CE  LYS O  33      27.860  20.286 -16.357  0.95 76.59           C  
ATOM    260  NZ  LYS O  33      27.413  20.909 -15.096  0.95 69.37           N  
ATOM    261  N   GLN O  34      25.503  15.049 -20.608  1.00 96.38           N  
ATOM    262  CA  GLN O  34      24.965  13.687 -20.632  1.00 96.33           C  
ATOM    263  C   GLN O  34      25.764  12.729 -21.525  1.00 96.37           C  
ATOM    264  O   GLN O  34      25.628  11.515 -21.395  1.00 95.50           O  
ATOM    265  CB  GLN O  34      23.475  13.707 -21.018  1.00 95.29           C  
ATOM    266  CG  GLN O  34      23.220  13.889 -22.520  1.00 93.76           C  
ATOM    267  CD  GLN O  34      21.731  13.999 -22.840  1.00 96.07           C  
ATOM    268  OE1 GLN O  34      21.125  15.047 -22.689  1.00 90.80           O  
ATOM    269  NE2 GLN O  34      21.108  12.942 -23.288  1.00 91.16           N  
ATOM    270  N   PHE O  35      26.588  13.252 -22.427  1.00 96.24           N  
ATOM    271  CA  PHE O  35      27.361  12.450 -23.370  1.00 96.21           C  
ATOM    272  C   PHE O  35      28.771  12.184 -22.848  1.00 95.64           C  
ATOM    273  O   PHE O  35      29.489  13.105 -22.458  1.00 94.22           O  
ATOM    274  CB  PHE O  35      27.401  13.137 -24.741  1.00 96.25           C  
ATOM    275  CG  PHE O  35      26.030  13.416 -25.313  1.00 96.76           C  
ATOM    276  CD1 PHE O  35      25.292  12.391 -25.929  1.00 96.00           C  
ATOM    277  CD2 PHE O  35      25.463  14.699 -25.185  1.00 96.00           C  
ATOM    278  CE1 PHE O  35      23.995  12.636 -26.405  1.00 95.70           C  
ATOM    279  CE2 PHE O  35      24.166  14.956 -25.658  1.00 95.73           C  
ATOM    280  CZ  PHE O  35      23.432  13.918 -26.267  1.00 96.09           C  
ATOM    281  N   ASP O  36      29.198  10.926 -22.905  1.00 94.89           N  
ATOM    282  CA  ASP O  36      30.594  10.533 -22.732  1.00 94.33           C  
ATOM    283  C   ASP O  36      31.283  10.288 -24.087  1.00 95.24           C  
ATOM    284  O   ASP O  36      30.693  10.463 -25.156  1.00 94.55           O  
ATOM    285  CB  ASP O  36      30.685   9.357 -21.740  1.00 92.04           C  
ATOM    286  CG  ASP O  36      30.085   8.053 -22.250  0.99 89.59           C  
ATOM    287  OD1 ASP O  36      30.256   7.766 -23.457  0.99 86.02           O  
ATOM    288  OD2 ASP O  36      29.503   7.327 -21.421  0.99 84.78           O  
ATOM    289  N   ARG O  37      32.572   9.923 -24.057  1.00 94.24           N  
ATOM    290  CA  ARG O  37      33.359   9.717 -25.289  1.00 94.35           C  
ATOM    291  C   ARG O  37      32.862   8.541 -26.128  1.00 94.63           C  
ATOM    292  O   ARG O  37      32.970   8.600 -27.350  1.00 94.00           O  
ATOM    293  CB  ARG O  37      34.839   9.500 -24.951  1.00 92.69           C  
ATOM    294  CG  ARG O  37      35.506  10.743 -24.362  0.98 87.01           C  
ATOM    295  CD  ARG O  37      37.008  10.524 -24.131  0.98 86.62           C  
ATOM    296  NE  ARG O  37      37.741  10.370 -25.401  0.98 84.76           N  
ATOM    297  CZ  ARG O  37      39.015  10.681 -25.627  0.98 84.16           C  
ATOM    298  NH1 ARG O  37      39.825  11.091 -24.696  0.98 76.05           N  
ATOM    299  NH2 ARG O  37      39.502  10.614 -26.827  0.98 77.67           N  
ATOM    300  N   GLU O  38      32.367   7.480 -25.491  1.00 93.76           N  
ATOM    301  CA  GLU O  38      31.856   6.300 -26.183  1.00 92.90           C  
ATOM    302  C   GLU O  38      30.532   6.624 -26.880  1.00 93.59           C  
ATOM    303  O   GLU O  38      30.398   6.368 -28.077  1.00 92.79           O  
ATOM    304  CB  GLU O  38      31.693   5.125 -25.204  1.00 91.08           C  
ATOM    305  CG  GLU O  38      33.045   4.631 -24.667  0.91 77.89           C  
ATOM    306  CD  GLU O  38      32.947   3.407 -23.740  0.89 67.74           C  
ATOM    307  OE1 GLU O  38      34.025   2.979 -23.247  0.90 59.92           O  
ATOM    308  OE2 GLU O  38      31.830   2.895 -23.517  0.90 59.10           O  
ATOM    309  N   MET O  39      29.617   7.301 -26.187  1.00 94.12           N  
ATOM    310  CA  MET O  39      28.374   7.814 -26.774  1.00 94.49           C  
ATOM    311  C   MET O  39      28.660   8.744 -27.957  1.00 95.24           C  
ATOM    312  O   MET O  39      28.058   8.593 -29.020  1.00 95.35           O  
ATOM    313  CB  MET O  39      27.571   8.589 -25.725  1.00 93.95           C  
ATOM    314  CG  MET O  39      26.992   7.717 -24.624  1.00 89.05           C  
ATOM    315  SD  MET O  39      26.202   8.701 -23.320  0.99 85.37           S  
ATOM    316  CE  MET O  39      25.600   7.358 -22.264  0.99 75.11           C  
ATOM    317  N   LEU O  40      29.597   9.671 -27.811  1.00 95.59           N  
ATOM    318  CA  LEU O  40      29.984  10.583 -28.891  1.00 96.20           C  
ATOM    319  C   LEU O  40      30.506   9.815 -30.107  1.00 96.47           C  
ATOM    320  O   LEU O  40      30.046  10.061 -31.221  1.00 96.43           O  
ATOM    321  CB  LEU O  40      31.042  11.582 -28.386  1.00 96.42           C  
ATOM    322  CG  LEU O  40      30.502  12.642 -27.407  1.00 95.99           C  
ATOM    323  CD1 LEU O  40      31.669  13.435 -26.821  1.00 94.76           C  
ATOM    324  CD2 LEU O  40      29.551  13.625 -28.083  1.00 94.68           C  
ATOM    325  N   SER O  41      31.416   8.858 -29.903  1.00 95.67           N  
ATOM    326  CA  SER O  41      31.956   8.042 -30.992  1.00 95.25           C  
ATOM    327  C   SER O  41      30.856   7.257 -31.711  1.00 95.74           C  
ATOM    328  O   SER O  41      30.802   7.261 -32.942  1.00 95.40           O  
ATOM    329  CB  SER O  41      33.025   7.090 -30.449  1.00 93.91           C  
ATOM    330  OG  SER O  41      33.678   6.440 -31.521  0.99 79.88           O  
ATOM    331  N   ALA O  42      29.935   6.654 -30.957  1.00 95.24           N  
ATOM    332  CA  ALA O  42      28.825   5.887 -31.504  1.00 95.01           C  
ATOM    333  C   ALA O  42      27.833   6.764 -32.294  1.00 95.96           C  
ATOM    334  O   ALA O  42      27.437   6.411 -33.404  1.00 95.83           O  
ATOM    335  CB  ALA O  42      28.157   5.161 -30.333  1.00 93.86           C  
ATOM    336  N   ILE O  43      27.475   7.938 -31.777  1.00 96.10           N  
ATOM    337  CA  ILE O  43      26.631   8.908 -32.497  1.00 96.82           C  
ATOM    338  C   ILE O  43      27.317   9.346 -33.798  1.00 97.32           C  
ATOM    339  O   ILE O  43      26.666   9.439 -34.837  1.00 97.55           O  
ATOM    340  CB  ILE O  43      26.293  10.122 -31.594  1.00 97.15           C  
ATOM    341  CG1 ILE O  43      25.353   9.695 -30.433  1.00 96.66           C  
ATOM    342  CG2 ILE O  43      25.636  11.260 -32.402  1.00 96.62           C  
ATOM    343  CD1 ILE O  43      25.278  10.732 -29.294  1.00 96.07           C  
ATOM    344  N   PHE O  44      28.625   9.577 -33.773  1.00 96.83           N  
ATOM    345  CA  PHE O  44      29.383  10.004 -34.948  1.00 97.28           C  
ATOM    346  C   PHE O  44      29.503   8.896 -36.002  1.00 97.35           C  
ATOM    347  O   PHE O  44      29.482   9.197 -37.198  1.00 97.21           O  
ATOM    348  CB  PHE O  44      30.764  10.524 -34.519  1.00 97.49           C  
ATOM    349  CG  PHE O  44      30.790  11.757 -33.623  1.00 97.72           C  
ATOM    350  CD1 PHE O  44      29.641  12.543 -33.376  1.00 97.11           C  
ATOM    351  CD2 PHE O  44      32.009  12.133 -33.027  1.00 97.04           C  
ATOM    352  CE1 PHE O  44      29.704  13.675 -32.545  1.00 96.85           C  
ATOM    353  CE2 PHE O  44      32.084  13.263 -32.199  1.00 96.86           C  
ATOM    354  CZ  PHE O  44      30.928  14.033 -31.955  1.00 97.38           C  
ATOM    355  N   ASP O  45      29.583   7.630 -35.592  1.00 97.14           N  
ATOM    356  CA  ASP O  45      29.509   6.496 -36.520  1.00 96.63           C  
ATOM    357  C   ASP O  45      28.158   6.469 -37.244  1.00 96.86           C  
ATOM    358  O   ASP O  45      28.127   6.421 -38.478  1.00 96.59           O  
ATOM    359  CB  ASP O  45      29.789   5.167 -35.789  1.00 95.89           C  
ATOM    360  CG  ASP O  45      31.281   4.945 -35.509  1.00 93.73           C  
ATOM    361  OD1 ASP O  45      32.110   5.402 -36.337  1.00 91.69           O  
ATOM    362  OD2 ASP O  45      31.616   4.318 -34.481  1.00 90.80           O  
ATOM    363  N   VAL O  46      27.059   6.620 -36.511  1.00 97.11           N  
ATOM    364  CA  VAL O  46      25.723   6.694 -37.123  1.00 97.17           C  
ATOM    365  C   VAL O  46      25.595   7.933 -38.017  1.00 97.47           C  
ATOM    366  O   VAL O  46      25.040   7.840 -39.109  1.00 97.47           O  
ATOM    367  CB  VAL O  46      24.604   6.643 -36.065  1.00 96.76           C  
ATOM    368  CG1 VAL O  46      23.216   6.678 -36.712  1.00 95.46           C  
ATOM    369  CG2 VAL O  46      24.678   5.357 -35.235  1.00 95.71           C  
ATOM    370  N   ALA O  47      26.161   9.075 -37.627  1.00 97.62           N  
ATOM    371  CA  ALA O  47      26.158  10.276 -38.465  1.00 97.96           C  
ATOM    372  C   ALA O  47      26.860  10.036 -39.814  1.00 97.93           C  
ATOM    373  O   ALA O  47      26.334  10.435 -40.856  1.00 97.82           O  
ATOM    374  CB  ALA O  47      26.784  11.440 -37.686  1.00 98.11           C  
ATOM    375  N   ARG O  48      27.986   9.313 -39.831  1.00 97.27           N  
ATOM    376  CA  ARG O  48      28.676   8.918 -41.073  1.00 97.05           C  
ATOM    377  C   ARG O  48      27.832   7.992 -41.957  1.00 97.01           C  
ATOM    378  O   ARG O  48      27.936   8.057 -43.180  1.00 96.50           O  
ATOM    379  CB  ARG O  48      30.017   8.245 -40.743  1.00 96.62           C  
ATOM    380  CG  ARG O  48      31.102   9.260 -40.358  0.99 93.26           C  
ATOM    381  CD  ARG O  48      32.448   8.558 -40.097  0.99 90.35           C  
ATOM    382  NE  ARG O  48      32.512   7.895 -38.774  0.98 85.61           N  
ATOM    383  CZ  ARG O  48      32.836   8.464 -37.614  0.98 81.77           C  
ATOM    384  NH1 ARG O  48      33.066   9.744 -37.503  0.98 71.86           N  
ATOM    385  NH2 ARG O  48      32.939   7.757 -36.531  0.98 74.01           N  
ATOM    386  N   GLU O  49      27.003   7.132 -41.364  1.00 97.07           N  
ATOM    387  CA  GLU O  49      26.030   6.340 -42.122  1.00 96.56           C  
ATOM    388  C   GLU O  49      24.928   7.230 -42.718  1.00 96.68           C  
ATOM    389  O   GLU O  49      24.562   7.052 -43.882  1.00 96.28           O  
ATOM    390  CB  GLU O  49      25.404   5.250 -41.246  1.00 95.68           C  
ATOM    391  CG  GLU O  49      26.425   4.203 -40.780  0.98 83.06           C  
ATOM    392  CD  GLU O  49      25.785   3.083 -39.951  0.97 78.19           C  
ATOM    393  OE1 GLU O  49      26.492   2.066 -39.736  0.97 72.10           O  
ATOM    394  OE2 GLU O  49      24.603   3.223 -39.550  0.97 73.92           O  
ATOM    395  N   MET O  50      24.468   8.237 -41.973  1.00 97.53           N  
ATOM    396  CA  MET O  50      23.465   9.192 -42.456  1.00 97.61           C  
ATOM    397  C   MET O  50      23.983  10.040 -43.629  1.00 97.55           C  
ATOM    398  O   MET O  50      23.225  10.283 -44.568  1.00 97.13           O  
ATOM    399  CB  MET O  50      22.972  10.089 -41.305  1.00 97.49           C  
ATOM    400  CG  MET O  50      22.274   9.340 -40.151  1.00 96.81           C  
ATOM    401  SD  MET O  50      20.874   8.274 -40.574  1.00 96.38           S  
ATOM    402  CE  MET O  50      21.664   6.652 -40.519  1.00 92.23           C  
ATOM    403  N   GLU O  51      25.267  10.385 -43.660  1.00 97.73           N  
ATOM    404  CA  GLU O  51      25.879  11.045 -44.823  1.00 97.66           C  
ATOM    405  C   GLU O  51      25.756  10.196 -46.100  1.00 97.35           C  
ATOM    406  O   GLU O  51      25.557  10.735 -47.193  1.00 96.61           O  
ATOM    407  CB  GLU O  51      27.370  11.317 -44.598  1.00 97.23           C  
ATOM    408  CG  GLU O  51      27.679  12.374 -43.541  1.00 90.91           C  
ATOM    409  CD  GLU O  51      29.152  12.780 -43.526  1.00 93.70           C  
ATOM    410  OE1 GLU O  51      29.660  13.149 -42.444  0.99 86.81           O  
ATOM    411  OE2 GLU O  51      29.792  12.759 -44.605  0.99 87.92           O  
ATOM    412  N   LYS O  52      25.878   8.869 -45.984  1.00 96.87           N  
ATOM    413  CA  LYS O  52      25.737   7.961 -47.133  1.00 96.35           C  
ATOM    414  C   LYS O  52      24.289   7.881 -47.602  1.00 95.99           C  
ATOM    415  O   LYS O  52      24.053   7.833 -48.804  1.00 94.40           O  
ATOM    416  CB  LYS O  52      26.244   6.557 -46.789  1.00 95.79           C  
ATOM    417  CG  LYS O  52      27.735   6.509 -46.425  0.95 91.61           C  
ATOM    418  CD  LYS O  52      28.095   5.103 -45.935  0.94 87.15           C  
ATOM    419  CE  LYS O  52      29.528   5.068 -45.404  0.93 78.73           C  
ATOM    420  NZ  LYS O  52      29.806   3.790 -44.701  0.93 70.24           N  
ATOM    421  N   ILE O  53      23.342   7.886 -46.667  1.00 96.59           N  
ATOM    422  CA  ILE O  53      21.907   7.878 -46.977  1.00 95.93           C  
ATOM    423  C   ILE O  53      21.511   9.170 -47.696  1.00 95.24           C  
ATOM    424  O   ILE O  53      20.892   9.103 -48.753  1.00 93.08           O  
ATOM    425  CB  ILE O  53      21.065   7.633 -45.700  1.00 95.37           C  
ATOM    426  CG1 ILE O  53      21.290   6.173 -45.218  0.99 93.57           C  
ATOM    427  CG2 ILE O  53      19.570   7.909 -45.957  0.99 93.24           C  
ATOM    428  CD1 ILE O  53      20.614   5.844 -43.886  0.99 89.57           C  
ATOM    429  N   GLU O  54      21.909  10.330 -47.182  1.00 96.21           N  
ATOM    430  CA  GLU O  54      21.569  11.633 -47.782  1.00 95.77           C  
ATOM    431  C   GLU O  54      22.135  11.780 -49.203  1.00 94.60           C  
ATOM    432  O   GLU O  54      21.459  12.314 -50.080  1.00 91.34           O  
ATOM    433  CB  GLU O  54      22.052  12.745 -46.843  0.99 95.14           C  
ATOM    434  CG  GLU O  54      21.581  14.149 -47.278  0.99 93.89           C  
ATOM    435  CD  GLU O  54      22.614  14.984 -48.060  0.99 94.45           C  
ATOM    436  OE1 GLU O  54      22.296  16.152 -48.377  0.99 88.41           O  
ATOM    437  OE2 GLU O  54      23.763  14.534 -48.295  0.99 89.71           O  
ATOM    438  N   LYS O  55      23.325  11.230 -49.461  0.98 94.56           N  
ATOM    439  CA  LYS O  55      23.928  11.206 -50.806  0.98 92.89           C  
ATOM    440  C   LYS O  55      23.281  10.201 -51.763  0.98 91.13           C  
ATOM    441  O   LYS O  55      23.573  10.238 -52.957  0.98 83.85           O  
ATOM    442  CB  LYS O  55      25.423  10.914 -50.689  0.98 90.69           C  
ATOM    443  CG  LYS O  55      26.186  12.114 -50.120  0.87 79.25           C  
ATOM    444  CD  LYS O  55      27.654  11.753 -49.878  0.86 72.47           C  
ATOM    445  CE  LYS O  55      28.340  12.968 -49.252  0.85 61.13           C  
ATOM    446  NZ  LYS O  55      29.720  12.670 -48.808  0.85 53.74           N  
ATOM    447  N   SER O  56      22.469   9.291 -51.267  0.88 89.69           N  
ATOM    448  CA  SER O  56      21.779   8.323 -52.115  0.89 86.58           C  
ATOM    449  C   SER O  56      20.561   8.962 -52.801  0.88 83.84           C  
ATOM    450  O   SER O  56      19.891   9.828 -52.242  0.88 75.05           O  
ATOM    451  CB  SER O  56      21.420   7.054 -51.333  0.88 82.76           C  
ATOM    452  OG  SER O  56      20.282   7.221 -50.530  0.84 71.91           O  
ATOM    453  N   SER O  57      20.253   8.505 -54.011  0.80 70.58           N  
ATOM    454  CA  SER O  57      19.086   8.998 -54.759  0.81 67.55           C  
ATOM    455  C   SER O  57      17.748   8.444 -54.243  0.80 69.90           C  
ATOM    456  O   SER O  57      16.688   8.937 -54.626  0.80 63.29           O  
ATOM    457  CB  SER O  57      19.250   8.642 -56.238  0.79 59.42           C  
ATOM    458  OG  SER O  57      19.503   7.257 -56.383  0.72 52.74           O  
ATOM    459  N   SER O  58      17.775   7.418 -53.410  0.81 75.34           N  
ATOM    460  CA  SER O  58      16.578   6.821 -52.815  0.81 74.00           C  
ATOM    461  C   SER O  58      16.344   7.381 -51.410  0.81 75.83           C  
ATOM    462  O   SER O  58      17.240   7.331 -50.568  0.81 70.10           O  
ATOM    463  CB  SER O  58      16.704   5.295 -52.776  0.80 67.01           C  
ATOM    464  OG  SER O  58      17.893   4.896 -52.136  0.74 58.40           O  
ATOM    465  N   GLN O  59      15.129   7.849 -51.150  0.90 80.39           N  
ATOM    466  CA  GLN O  59      14.695   8.177 -49.792  0.91 82.08           C  
ATOM    467  C   GLN O  59      14.762   6.921 -48.901  0.90 85.76           C  
ATOM    468  O   GLN O  59      14.392   5.826 -49.323  0.91 82.25           O  
ATOM    469  CB  GLN O  59      13.279   8.768 -49.845  0.89 74.51           C  
ATOM    470  CG  GLN O  59      12.774   9.251 -48.471  0.82 65.40           C  
ATOM    471  CD  GLN O  59      11.393   9.912 -48.549  0.81 58.97           C  
ATOM    472  OE1 GLN O  59      10.800  10.041 -49.611  0.82 53.98           O  
ATOM    473  NE2 GLN O  59      10.854  10.350 -47.437  0.82 51.18           N  
ATOM    474  N   SER O  60      15.223   7.095 -47.676  0.98 91.60           N  
ATOM    475  CA  SER O  60      15.220   6.047 -46.659  0.98 93.57           C  
ATOM    476  C   SER O  60      13.857   5.957 -45.975  0.98 94.51           C  
ATOM    477  O   SER O  60      13.212   6.973 -45.732  0.98 93.17           O  
ATOM    478  CB  SER O  60      16.317   6.330 -45.635  0.98 92.27           C  
ATOM    479  OG  SER O  60      16.304   5.353 -44.620  0.97 88.40           O  
ATOM    480  N   GLU O  61      13.470   4.743 -45.588  1.00 94.54           N  
ATOM    481  CA  GLU O  61      12.236   4.457 -44.855  1.00 94.46           C  
ATOM    482  C   GLU O  61      12.509   4.043 -43.389  1.00 95.24           C  
ATOM    483  O   GLU O  61      11.651   3.444 -42.745  1.00 94.20           O  
ATOM    484  CB  GLU O  61      11.428   3.386 -45.615  0.99 92.69           C  
ATOM    485  CG  GLU O  61      11.041   3.770 -47.067  0.97 87.61           C  
ATOM    486  CD  GLU O  61      10.047   4.933 -47.196  0.97 81.15           C  
ATOM    487  OE1 GLU O  61      10.017   5.566 -48.282  0.96 73.06           O  
ATOM    488  OE2 GLU O  61       9.269   5.166 -46.242  0.96 71.25           O  
ATOM    489  N   ILE O  62      13.693   4.354 -42.859  1.00 95.65           N  
ATOM    490  CA  ILE O  62      14.105   3.975 -41.487  1.00 95.93           C  
ATOM    491  C   ILE O  62      13.109   4.480 -40.436  1.00 96.32           C  
ATOM    492  O   ILE O  62      12.843   3.785 -39.458  1.00 95.63           O  
ATOM    493  CB  ILE O  62      15.534   4.500 -41.192  1.00 94.95           C  
ATOM    494  CG1 ILE O  62      16.580   3.656 -41.967  0.99 87.66           C  
ATOM    495  CG2 ILE O  62      15.869   4.494 -39.684  0.99 88.30           C  
ATOM    496  CD1 ILE O  62      18.005   4.229 -41.925  0.99 83.86           C  
ATOM    497  N   LEU O  63      12.559   5.681 -40.622  1.00 96.56           N  
ATOM    498  CA  LEU O  63      11.607   6.318 -39.704  1.00 96.78           C  
ATOM    499  C   LEU O  63      10.166   6.353 -40.245  1.00 96.52           C  
ATOM    500  O   LEU O  63       9.348   7.152 -39.780  1.00 96.01           O  
ATOM    501  CB  LEU O  63      12.128   7.711 -39.284  1.00 97.12           C  
ATOM    502  CG  LEU O  63      13.508   7.719 -38.605  1.00 97.04           C  
ATOM    503  CD1 LEU O  63      13.838   9.141 -38.154  1.00 96.59           C  
ATOM    504  CD2 LEU O  63      13.577   6.812 -37.369  1.00 96.56           C  
ATOM    505  N   LYS O  64       9.841   5.477 -41.195  1.00 95.89           N  
ATOM    506  CA  LYS O  64       8.462   5.346 -41.678  1.00 95.41           C  
ATOM    507  C   LYS O  64       7.516   4.989 -40.527  1.00 95.31           C  
ATOM    508  O   LYS O  64       7.784   4.079 -39.751  1.00 94.23           O  
ATOM    509  CB  LYS O  64       8.396   4.316 -42.814  1.00 94.48           C  
ATOM    510  CG  LYS O  64       6.974   4.229 -43.389  0.96 89.71           C  
ATOM    511  CD  LYS O  64       6.923   3.375 -44.659  0.95 83.38           C  
ATOM    512  CE  LYS O  64       5.485   3.396 -45.188  0.94 72.75           C  
ATOM    513  NZ  LYS O  64       5.388   2.826 -46.547  0.93 64.14           N  
ATOM    514  N   GLY O  65       6.393   5.704 -40.452  1.00 94.74           N  
ATOM    515  CA  GLY O  65       5.398   5.551 -39.386  1.00 94.51           C  
ATOM    516  C   GLY O  65       5.679   6.360 -38.117  1.00 95.30           C  
ATOM    517  O   GLY O  65       4.791   6.449 -37.266  1.00 94.71           O  
ATOM    518  N   TYR O  66       6.844   6.982 -37.992  1.00 96.34           N  
ATOM    519  CA  TYR O  66       7.157   7.887 -36.885  1.00 96.69           C  
ATOM    520  C   TYR O  66       6.823   9.339 -37.227  1.00 97.07           C  
ATOM    521  O   TYR O  66       6.981   9.795 -38.366  1.00 96.93           O  
ATOM    522  CB  TYR O  66       8.623   7.744 -36.461  1.00 96.53           C  
ATOM    523  CG  TYR O  66       8.954   6.384 -35.878  1.00 96.24           C  
ATOM    524  CD1 TYR O  66       8.686   6.110 -34.521  1.00 95.52           C  
ATOM    525  CD2 TYR O  66       9.517   5.379 -36.693  1.00 95.50           C  
ATOM    526  CE1 TYR O  66       8.978   4.851 -33.975  1.00 94.89           C  
ATOM    527  CE2 TYR O  66       9.815   4.115 -36.163  1.00 94.86           C  
ATOM    528  CZ  TYR O  66       9.545   3.858 -34.804  1.00 94.91           C  
ATOM    529  OH  TYR O  66       9.836   2.619 -34.270  1.00 93.74           O  
ATOM    530  N   LEU O  67       6.399  10.084 -36.202  1.00 97.37           N  
ATOM    531  CA  LEU O  67       5.964  11.470 -36.320  1.00 97.67           C  
ATOM    532  C   LEU O  67       6.738  12.346 -35.328  1.00 98.02           C  
ATOM    533  O   LEU O  67       6.712  12.105 -34.120  1.00 97.91           O  
ATOM    534  CB  LEU O  67       4.445  11.509 -36.082  1.00 97.08           C  
ATOM    535  CG  LEU O  67       3.771  12.738 -36.715  1.00 89.83           C  
ATOM    536  CD1 LEU O  67       3.645  12.592 -38.235  1.00 82.32           C  
ATOM    537  CD2 LEU O  67       2.359  12.873 -36.157  1.00 82.44           C  
ATOM    538  N   MET O  68       7.396  13.387 -35.827  1.00 98.39           N  
ATOM    539  CA  MET O  68       8.131  14.365 -35.018  1.00 98.62           C  
ATOM    540  C   MET O  68       7.325  15.656 -34.871  1.00 98.64           C  
ATOM    541  O   MET O  68       6.958  16.277 -35.868  1.00 98.52           O  
ATOM    542  CB  MET O  68       9.500  14.633 -35.663  1.00 98.59           C  
ATOM    543  CG  MET O  68      10.331  15.659 -34.879  1.00 98.14           C  
ATOM    544  SD  MET O  68      11.976  15.974 -35.581  1.00 98.07           S  
ATOM    545  CE  MET O  68      11.517  16.880 -37.078  1.00 95.99           C  
ATOM    546  N   ALA O  69       7.121  16.112 -33.639  1.00 98.38           N  
ATOM    547  CA  ALA O  69       6.602  17.455 -33.381  1.00 98.57           C  
ATOM    548  C   ALA O  69       7.759  18.446 -33.188  1.00 98.65           C  
ATOM    549  O   ALA O  69       8.607  18.257 -32.313  1.00 98.52           O  
ATOM    550  CB  ALA O  69       5.650  17.419 -32.178  1.00 98.45           C  
ATOM    551  N   THR O  70       7.784  19.529 -33.965  1.00 98.41           N  
ATOM    552  CA  THR O  70       8.725  20.643 -33.782  1.00 98.01           C  
ATOM    553  C   THR O  70       8.022  21.811 -33.087  1.00 97.37           C  
ATOM    554  O   THR O  70       7.176  22.483 -33.673  1.00 94.23           O  
ATOM    555  CB  THR O  70       9.384  21.092 -35.102  1.00 96.81           C  
ATOM    556  OG1 THR O  70       8.424  21.316 -36.108  1.00 92.37           O  
ATOM    557  CG2 THR O  70      10.361  20.046 -35.631  1.00 92.11           C  
ATOM    558  N   LEU O  71       8.375  22.069 -31.820  1.00 98.17           N  
ATOM    559  CA  LEU O  71       7.830  23.168 -31.021  1.00 98.08           C  
ATOM    560  C   LEU O  71       8.873  24.289 -30.909  1.00 98.08           C  
ATOM    561  O   LEU O  71       9.763  24.252 -30.055  1.00 97.77           O  
ATOM    562  CB  LEU O  71       7.381  22.650 -29.638  1.00 97.83           C  
ATOM    563  CG  LEU O  71       6.329  21.517 -29.637  1.00 97.36           C  
ATOM    564  CD1 LEU O  71       5.950  21.190 -28.188  1.00 96.23           C  
ATOM    565  CD2 LEU O  71       5.049  21.892 -30.393  1.00 96.18           C  
ATOM    566  N   PHE O  72       8.776  25.301 -31.769  1.00 97.68           N  
ATOM    567  CA  PHE O  72       9.708  26.424 -31.803  1.00 97.59           C  
ATOM    568  C   PHE O  72       9.044  27.691 -31.260  1.00 97.04           C  
ATOM    569  O   PHE O  72       8.238  28.326 -31.936  1.00 96.66           O  
ATOM    570  CB  PHE O  72      10.304  26.590 -33.211  1.00 97.81           C  
ATOM    571  CG  PHE O  72      11.435  25.616 -33.493  1.00 98.32           C  
ATOM    572  CD1 PHE O  72      12.770  26.059 -33.511  1.00 97.31           C  
ATOM    573  CD2 PHE O  72      11.165  24.246 -33.684  1.00 97.32           C  
ATOM    574  CE1 PHE O  72      13.824  25.143 -33.700  1.00 97.19           C  
ATOM    575  CE2 PHE O  72      12.211  23.327 -33.866  1.00 97.11           C  
ATOM    576  CZ  PHE O  72      13.548  23.781 -33.873  1.00 98.11           C  
ATOM    577  N   TYR O  73       9.418  28.067 -30.025  1.00 97.78           N  
ATOM    578  CA  TYR O  73       8.968  29.297 -29.352  1.00 97.38           C  
ATOM    579  C   TYR O  73       9.891  30.488 -29.652  1.00 96.32           C  
ATOM    580  O   TYR O  73       9.648  31.599 -29.186  1.00 94.20           O  
ATOM    581  CB  TYR O  73       8.891  29.048 -27.836  1.00 97.41           C  
ATOM    582  CG  TYR O  73       7.843  28.038 -27.397  1.00 97.82           C  
ATOM    583  CD1 TYR O  73       6.630  28.481 -26.835  1.00 96.05           C  
ATOM    584  CD2 TYR O  73       8.085  26.651 -27.527  1.00 96.24           C  
ATOM    585  CE1 TYR O  73       5.665  27.555 -26.401  1.00 95.59           C  
ATOM    586  CE2 TYR O  73       7.124  25.715 -27.104  1.00 95.85           C  
ATOM    587  CZ  TYR O  73       5.916  26.173 -26.541  1.00 97.09           C  
ATOM    588  OH  TYR O  73       4.970  25.262 -26.118  0.99 96.09           O  
ATOM    589  N   GLU O  74      10.974  30.244 -30.398  1.00 96.88           N  
ATOM    590  CA  GLU O  74      11.945  31.244 -30.845  1.00 96.56           C  
ATOM    591  C   GLU O  74      12.327  31.002 -32.314  1.00 97.06           C  
ATOM    592  O   GLU O  74      12.362  29.850 -32.758  1.00 96.69           O  
ATOM    593  CB  GLU O  74      13.222  31.184 -29.998  1.00 94.99           C  
ATOM    594  CG  GLU O  74      13.035  31.597 -28.531  0.99 92.64           C  
ATOM    595  CD  GLU O  74      14.407  31.781 -27.864  0.99 93.22           C  
ATOM    596  OE1 GLU O  74      14.626  32.842 -27.247  0.99 87.67           O  
ATOM    597  OE2 GLU O  74      15.306  30.909 -27.976  0.99 88.41           O  
ATOM    598  N   PRO O  75      12.721  32.063 -33.054  1.00 96.19           N  
ATOM    599  CA  PRO O  75      13.143  31.947 -34.445  1.00 96.16           C  
ATOM    600  C   PRO O  75      14.288  30.953 -34.672  1.00 96.55           C  
ATOM    601  O   PRO O  75      15.214  30.812 -33.862  1.00 96.05           O  
ATOM    602  CB  PRO O  75      13.544  33.362 -34.875  1.00 95.19           C  
ATOM    603  CG  PRO O  75      12.707  34.264 -33.969  1.00 93.43           C  
ATOM    604  CD  PRO O  75      12.651  33.472 -32.667  1.00 95.85           C  
ATOM    605  N   SER O  76      14.242  30.284 -35.820  1.00 96.52           N  
ATOM    606  CA  SER O  76      15.267  29.332 -36.258  1.00 96.74           C  
ATOM    607  C   SER O  76      15.239  29.148 -37.769  0.99 96.82           C  
ATOM    608  O   SER O  76      14.167  29.016 -38.355  0.99 96.43           O  
ATOM    609  CB  SER O  76      15.026  27.979 -35.584  0.99 96.94           C  
ATOM    610  OG  SER O  76      15.947  26.998 -36.028  0.99 96.83           O  
ATOM    611  N   THR O  77      16.423  29.037 -38.383  1.00 96.67           N  
ATOM    612  CA  THR O  77      16.584  28.506 -39.746  1.00 96.93           C  
ATOM    613  C   THR O  77      17.221  27.121 -39.689  1.00 97.54           C  
ATOM    614  O   THR O  77      16.550  26.127 -39.960  1.00 97.43           O  
ATOM    615  CB  THR O  77      17.378  29.463 -40.645  1.00 96.61           C  
ATOM    616  OG1 THR O  77      16.722  30.700 -40.723  0.99 94.55           O  
ATOM    617  CG2 THR O  77      17.515  28.948 -42.077  0.99 95.24           C  
ATOM    618  N   ARG O  78      18.477  27.030 -39.293  1.00 97.63           N  
ATOM    619  CA  ARG O  78      19.267  25.788 -39.317  1.00 97.85           C  
ATOM    620  C   ARG O  78      18.613  24.688 -38.489  1.00 98.20           C  
ATOM    621  O   ARG O  78      18.390  23.590 -38.992  1.00 98.11           O  
ATOM    622  CB  ARG O  78      20.695  26.053 -38.813  1.00 97.36           C  
ATOM    623  CG  ARG O  78      21.606  26.716 -39.867  0.99 96.37           C  
ATOM    624  CD  ARG O  78      22.718  27.555 -39.223  1.00 95.82           C  
ATOM    625  NE  ARG O  78      22.155  28.781 -38.681  0.99 95.71           N  
ATOM    626  CZ  ARG O  78      21.788  29.850 -39.378  0.99 96.16           C  
ATOM    627  NH1 ARG O  78      22.157  30.064 -40.610  0.99 91.43           N  
ATOM    628  NH2 ARG O  78      21.003  30.732 -38.845  0.99 92.45           N  
ATOM    629  N   THR O  79      18.322  24.966 -37.224  1.00 98.23           N  
ATOM    630  CA  THR O  79      17.928  23.907 -36.289  1.00 98.38           C  
ATOM    631  C   THR O  79      16.578  23.318 -36.670  1.00 98.55           C  
ATOM    632  O   THR O  79      16.494  22.105 -36.834  1.00 98.51           O  
ATOM    633  CB  THR O  79      17.968  24.379 -34.831  1.00 98.30           C  
ATOM    634  OG1 THR O  79      19.219  24.969 -34.561  1.00 97.16           O  
ATOM    635  CG2 THR O  79      17.817  23.214 -33.856  1.00 97.61           C  
ATOM    636  N   ARG O  80      15.554  24.129 -36.893  1.00 98.03           N  
ATOM    637  CA  ARG O  80      14.228  23.633 -37.299  1.00 98.15           C  
ATOM    638  C   ARG O  80      14.287  22.911 -38.644  1.00 98.39           C  
ATOM    639  O   ARG O  80      13.962  21.727 -38.706  1.00 98.31           O  
ATOM    640  CB  ARG O  80      13.186  24.767 -37.311  1.00 97.70           C  
ATOM    641  CG  ARG O  80      11.773  24.195 -37.562  1.00 96.86           C  
ATOM    642  CD  ARG O  80      10.666  25.268 -37.547  1.00 95.74           C  
ATOM    643  NE  ARG O  80      10.701  26.145 -38.729  1.00 94.72           N  
ATOM    644  CZ  ARG O  80      10.123  25.917 -39.907  1.00 95.44           C  
ATOM    645  NH1 ARG O  80       9.480  24.812 -40.187  1.00 89.23           N  
ATOM    646  NH2 ARG O  80      10.176  26.809 -40.844  1.00 90.30           N  
ATOM    647  N   LEU O  81      14.769  23.592 -39.682  1.00 98.38           N  
ATOM    648  CA  LEU O  81      14.742  23.047 -41.040  1.00 98.34           C  
ATOM    649  C   LEU O  81      15.608  21.794 -41.194  1.00 98.35           C  
ATOM    650  O   LEU O  81      15.218  20.868 -41.894  1.00 98.13           O  
ATOM    651  CB  LEU O  81      15.153  24.118 -42.063  1.00 98.18           C  
ATOM    652  CG  LEU O  81      14.235  25.355 -42.137  1.00 97.56           C  
ATOM    653  CD1 LEU O  81      14.712  26.266 -43.267  1.00 95.88           C  
ATOM    654  CD2 LEU O  81      12.770  25.000 -42.399  1.00 95.70           C  
ATOM    655  N   SER O  82      16.755  21.707 -40.518  1.00 98.70           N  
ATOM    656  CA  SER O  82      17.577  20.496 -40.583  1.00 98.64           C  
ATOM    657  C   SER O  82      16.986  19.327 -39.799  1.00 98.69           C  
ATOM    658  O   SER O  82      17.177  18.190 -40.208  1.00 98.50           O  
ATOM    659  CB  SER O  82      18.999  20.764 -40.120  1.00 98.19           C  
ATOM    660  OG  SER O  82      18.966  21.162 -38.776  1.00 95.68           O  
ATOM    661  N   PHE O  83      16.274  19.557 -38.683  1.00 98.83           N  
ATOM    662  CA  PHE O  83      15.541  18.486 -37.997  1.00 98.86           C  
ATOM    663  C   PHE O  83      14.393  17.968 -38.866  1.00 98.80           C  
ATOM    664  O   PHE O  83      14.254  16.756 -39.032  1.00 98.69           O  
ATOM    665  CB  PHE O  83      15.008  18.960 -36.630  1.00 98.86           C  
ATOM    666  CG  PHE O  83      15.916  18.645 -35.457  1.00 98.89           C  
ATOM    667  CD1 PHE O  83      16.148  17.307 -35.089  1.00 98.66           C  
ATOM    668  CD2 PHE O  83      16.504  19.679 -34.701  1.00 98.70           C  
ATOM    669  CE1 PHE O  83      16.968  16.996 -33.986  1.00 98.62           C  
ATOM    670  CE2 PHE O  83      17.321  19.379 -33.596  1.00 98.58           C  
ATOM    671  CZ  PHE O  83      17.554  18.032 -33.240  1.00 98.72           C  
ATOM    672  N   GLU O  84      13.621  18.867 -39.455  1.00 98.77           N  
ATOM    673  CA  GLU O  84      12.524  18.493 -40.345  1.00 98.71           C  
ATOM    674  C   GLU O  84      13.043  17.802 -41.617  1.00 98.59           C  
ATOM    675  O   GLU O  84      12.509  16.766 -42.007  1.00 98.33           O  
ATOM    676  CB  GLU O  84      11.670  19.728 -40.666  1.00 98.59           C  
ATOM    677  CG  GLU O  84      10.904  20.230 -39.427  1.00 97.85           C  
ATOM    678  CD  GLU O  84      10.000  21.442 -39.689  1.00 97.73           C  
ATOM    679  OE1 GLU O  84       9.577  22.086 -38.696  1.00 94.77           O  
ATOM    680  OE2 GLU O  84       9.702  21.748 -40.861  1.00 95.37           O  
ATOM    681  N   SER O  85      14.138  18.296 -42.200  1.00 98.49           N  
ATOM    682  CA  SER O  85      14.828  17.624 -43.308  1.00 98.30           C  
ATOM    683  C   SER O  85      15.316  16.233 -42.897  1.00 98.11           C  
ATOM    684  O   SER O  85      15.062  15.263 -43.609  1.00 97.76           O  
ATOM    685  CB  SER O  85      15.999  18.483 -43.795  1.00 98.15           C  
ATOM    686  OG  SER O  85      16.651  17.882 -44.902  1.00 96.79           O  
ATOM    687  N   ALA O  86      15.949  16.107 -41.731  1.00 98.32           N  
ATOM    688  CA  ALA O  86      16.442  14.833 -41.216  1.00 98.35           C  
ATOM    689  C   ALA O  86      15.316  13.803 -41.065  1.00 98.13           C  
ATOM    690  O   ALA O  86      15.458  12.673 -41.530  1.00 97.90           O  
ATOM    691  CB  ALA O  86      17.157  15.089 -39.879  1.00 98.46           C  
ATOM    692  N   MET O  87      14.186  14.197 -40.478  1.00 98.35           N  
ATOM    693  CA  MET O  87      13.033  13.314 -40.300  1.00 98.26           C  
ATOM    694  C   MET O  87      12.482  12.848 -41.657  1.00 98.01           C  
ATOM    695  O   MET O  87      12.326  11.652 -41.883  1.00 97.56           O  
ATOM    696  CB  MET O  87      11.964  14.049 -39.478  1.00 98.20           C  
ATOM    697  CG  MET O  87      10.858  13.115 -38.961  1.00 96.78           C  
ATOM    698  SD  MET O  87      11.453  11.925 -37.721  1.00 97.18           S  
ATOM    699  CE  MET O  87       9.916  11.032 -37.390  1.00 93.98           C  
ATOM    700  N   LYS O  88      12.278  13.776 -42.589  1.00 98.02           N  
ATOM    701  CA  LYS O  88      11.749  13.488 -43.929  1.00 97.73           C  
ATOM    702  C   LYS O  88      12.714  12.663 -44.790  1.00 97.23           C  
ATOM    703  O   LYS O  88      12.269  11.739 -45.465  1.00 96.33           O  
ATOM    704  CB  LYS O  88      11.368  14.803 -44.612  1.00 97.64           C  
ATOM    705  CG  LYS O  88      10.137  15.443 -43.964  1.00 95.98           C  
ATOM    706  CD  LYS O  88       9.911  16.864 -44.496  1.00 93.02           C  
ATOM    707  CE  LYS O  88       8.627  17.484 -43.929  1.00 87.82           C  
ATOM    708  NZ  LYS O  88       7.421  16.896 -44.579  1.00 83.43           N  
ATOM    709  N   ARG O  89      14.025  12.920 -44.728  1.00 97.55           N  
ATOM    710  CA  ARG O  89      15.061  12.112 -45.417  1.00 97.17           C  
ATOM    711  C   ARG O  89      15.098  10.657 -44.932  1.00 96.99           C  
ATOM    712  O   ARG O  89      15.573   9.800 -45.659  1.00 96.01           O  
ATOM    713  CB  ARG O  89      16.451  12.745 -45.222  1.00 96.54           C  
ATOM    714  CG  ARG O  89      16.704  14.049 -45.996  1.00 93.08           C  
ATOM    715  CD  ARG O  89      16.799  13.867 -47.506  1.00 89.97           C  
ATOM    716  NE  ARG O  89      17.209  15.135 -48.142  1.00 87.31           N  
ATOM    717  CZ  ARG O  89      17.107  15.471 -49.417  1.00 86.84           C  
ATOM    718  NH1 ARG O  89      16.651  14.663 -50.329  1.00 77.25           N  
ATOM    719  NH2 ARG O  89      17.465  16.653 -49.808  1.00 78.88           N  
ATOM    720  N   LEU O  90      14.605  10.389 -43.732  1.00 97.45           N  
ATOM    721  CA  LEU O  90      14.513   9.044 -43.148  1.00 97.35           C  
ATOM    722  C   LEU O  90      13.103   8.429 -43.264  1.00 97.06           C  
ATOM    723  O   LEU O  90      12.853   7.375 -42.682  1.00 96.54           O  
ATOM    724  CB  LEU O  90      15.036   9.093 -41.698  1.00 97.48           C  
ATOM    725  CG  LEU O  90      16.534   9.437 -41.569  1.00 97.28           C  
ATOM    726  CD1 LEU O  90      16.911   9.548 -40.095  1.00 96.80           C  
ATOM    727  CD2 LEU O  90      17.436   8.371 -42.203  1.00 96.72           C  
ATOM    728  N   GLY O  91      12.196   9.053 -44.001  1.00 96.69           N  
ATOM    729  CA  GLY O  91      10.835   8.553 -44.248  1.00 96.38           C  
ATOM    730  C   GLY O  91       9.829   8.861 -43.135  1.00 96.51           C  
ATOM    731  O   GLY O  91       8.705   8.361 -43.178  1.00 95.82           O  
ATOM    732  N   GLY O  92      10.206   9.662 -42.143  1.00 96.86           N  
ATOM    733  CA  GLY O  92       9.314  10.107 -41.072  1.00 97.13           C  
ATOM    734  C   GLY O  92       8.491  11.344 -41.441  1.00 97.33           C  
ATOM    735  O   GLY O  92       8.761  12.038 -42.420  1.00 97.14           O  
ATOM    736  N   GLU O  93       7.509  11.641 -40.597  1.00 97.13           N  
ATOM    737  CA  GLU O  93       6.591  12.761 -40.766  1.00 97.41           C  
ATOM    738  C   GLU O  93       6.817  13.861 -39.718  1.00 98.04           C  
ATOM    739  O   GLU O  93       7.422  13.638 -38.667  1.00 98.01           O  
ATOM    740  CB  GLU O  93       5.150  12.239 -40.708  1.00 96.74           C  
ATOM    741  CG  GLU O  93       4.749  11.444 -41.969  1.00 93.91           C  
ATOM    742  CD  GLU O  93       4.708  12.320 -43.227  1.00 91.11           C  
ATOM    743  OE1 GLU O  93       4.843  11.772 -44.338  1.00 83.38           O  
ATOM    744  OE2 GLU O  93       4.537  13.564 -43.080  1.00 82.47           O  
ATOM    745  N   VAL O  94       6.292  15.069 -39.990  1.00 97.98           N  
ATOM    746  CA  VAL O  94       6.509  16.245 -39.129  1.00 98.34           C  
ATOM    747  C   VAL O  94       5.200  16.978 -38.834  1.00 98.36           C  
ATOM    748  O   VAL O  94       4.455  17.337 -39.740  1.00 98.03           O  
ATOM    749  CB  VAL O  94       7.555  17.202 -39.740  1.00 98.25           C  
ATOM    750  CG1 VAL O  94       7.827  18.402 -38.820  1.00 97.14           C  
ATOM    751  CG2 VAL O  94       8.897  16.503 -40.002  1.00 97.37           C  
ATOM    752  N   LEU O  95       4.957  17.274 -37.552  1.00 98.15           N  
ATOM    753  CA  LEU O  95       4.009  18.283 -37.082  1.00 98.12           C  
ATOM    754  C   LEU O  95       4.796  19.561 -36.786  1.00 97.96           C  
ATOM    755  O   LEU O  95       5.472  19.646 -35.756  1.00 96.96           O  
ATOM    756  CB  LEU O  95       3.288  17.793 -35.810  1.00 97.85           C  
ATOM    757  CG  LEU O  95       2.539  16.460 -35.935  1.00 97.25           C  
ATOM    758  CD1 LEU O  95       1.933  16.094 -34.581  1.00 96.32           C  
ATOM    759  CD2 LEU O  95       1.423  16.535 -36.977  1.00 96.18           C  
ATOM    760  N   THR O  96       4.735  20.537 -37.667  1.00 97.37           N  
ATOM    761  CA  THR O  96       5.575  21.735 -37.570  1.00 97.02           C  
ATOM    762  C   THR O  96       4.901  22.884 -36.831  1.00 96.75           C  
ATOM    763  O   THR O  96       3.694  23.109 -36.934  1.00 94.36           O  
ATOM    764  CB  THR O  96       6.111  22.157 -38.951  1.00 95.61           C  
ATOM    765  OG1 THR O  96       7.158  23.085 -38.779  1.00 88.20           O  
ATOM    766  CG2 THR O  96       5.070  22.775 -39.879  0.99 87.45           C  
ATOM    767  N   THR O  97       5.709  23.652 -36.099  0.99 95.62           N  
ATOM    768  CA  THR O  97       5.426  25.034 -35.696  0.99 94.97           C  
ATOM    769  C   THR O  97       6.649  25.889 -36.010  0.99 94.79           C  
ATOM    770  O   THR O  97       7.785  25.439 -35.824  0.99 93.11           O  
ATOM    771  CB  THR O  97       5.065  25.181 -34.204  0.99 94.12           C  
ATOM    772  OG1 THR O  97       6.200  25.011 -33.383  0.98 91.30           O  
ATOM    773  CG2 THR O  97       4.002  24.193 -33.722  0.98 91.70           C  
ATOM    774  N   GLU O  98       6.459  27.115 -36.457  0.98 94.33           N  
ATOM    775  CA  GLU O  98       7.560  28.086 -36.567  0.99 94.11           C  
ATOM    776  C   GLU O  98       7.472  29.204 -35.526  0.98 94.56           C  
ATOM    777  O   GLU O  98       8.501  29.796 -35.181  0.98 91.10           O  
ATOM    778  CB  GLU O  98       7.739  28.576 -38.014  0.98 89.87           C  
ATOM    779  CG  GLU O  98       6.625  29.481 -38.569  0.97 85.87           C  
ATOM    780  CD  GLU O  98       6.904  29.851 -40.031  0.97 87.77           C  
ATOM    781  OE1 GLU O  98       8.063  29.915 -40.480  0.97 79.88           O  
ATOM    782  OE2 GLU O  98       5.964  30.079 -40.780  0.97 81.83           O  
ATOM    783  N   ASN O  99       6.289  29.420 -34.927  0.98 93.93           N  
ATOM    784  CA  ASN O  99       6.103  30.301 -33.768  0.98 93.91           C  
ATOM    785  C   ASN O  99       5.064  29.746 -32.780  0.98 94.61           C  
ATOM    786  O   ASN O  99       3.952  30.266 -32.643  0.98 93.45           O  
ATOM    787  CB  ASN O  99       5.768  31.722 -34.242  0.98 92.12           C  
ATOM    788  CG  ASN O  99       5.713  32.715 -33.082  0.97 90.86           C  
ATOM    789  OD1 ASN O  99       6.004  32.393 -31.937  0.97 84.04           O  
ATOM    790  ND2 ASN O  99       5.342  33.942 -33.345  0.97 83.15           N  
ATOM    791  N   ALA O 100       5.445  28.712 -32.042  0.95 95.06           N  
ATOM    792  CA  ALA O 100       4.581  28.110 -31.026  0.95 95.67           C  
ATOM    793  C   ALA O 100       4.240  29.070 -29.874  0.95 95.99           C  
ATOM    794  O   ALA O 100       3.283  28.838 -29.141  0.95 94.85           O  
ATOM    795  CB  ALA O 100       5.266  26.837 -30.507  0.94 95.45           C  
ATOM    796  N   ARG O 101       5.014  30.160 -29.695  0.95 95.40           N  
ATOM    797  CA  ARG O 101       4.761  31.156 -28.645  0.96 95.42           C  
ATOM    798  C   ARG O 101       3.455  31.915 -28.878  0.95 95.00           C  
ATOM    799  O   ARG O 101       2.730  32.170 -27.920  0.95 92.68           O  
ATOM    800  CB  ARG O 101       5.959  32.111 -28.568  0.96 94.69           C  
ATOM    801  CG  ARG O 101       5.811  33.114 -27.420  0.94 92.39           C  
ATOM    802  CD  ARG O 101       7.048  34.000 -27.340  0.94 90.31           C  
ATOM    803  NE  ARG O 101       6.916  34.973 -26.252  0.93 84.33           N  
ATOM    804  CZ  ARG O 101       7.810  35.894 -25.926  0.93 78.64           C  
ATOM    805  NH1 ARG O 101       8.932  36.017 -26.582  0.92 72.41           N  
ATOM    806  NH2 ARG O 101       7.581  36.705 -24.930  0.92 72.26           N  
ATOM    807  N   GLU O 102       3.167  32.276 -30.119  0.93 94.25           N  
ATOM    808  CA  GLU O 102       2.031  33.135 -30.475  0.93 93.55           C  
ATOM    809  C   GLU O 102       0.875  32.358 -31.108  0.93 93.15           C  
ATOM    810  O   GLU O 102      -0.284  32.731 -30.931  0.93 91.57           O  
ATOM    811  CB  GLU O 102       2.518  34.248 -31.409  0.93 92.71           C  
ATOM    812  CG  GLU O 102       3.420  35.251 -30.671  0.92 88.51           C  
ATOM    813  CD  GLU O 102       4.050  36.306 -31.580  0.91 84.09           C  
ATOM    814  OE1 GLU O 102       5.082  36.890 -31.149  0.91 75.35           O  
ATOM    815  OE2 GLU O 102       3.544  36.510 -32.704  0.90 77.10           O  
ATOM    816  N   PHE O 103       1.162  31.257 -31.809  0.93 94.43           N  
ATOM    817  CA  PHE O 103       0.165  30.554 -32.625  0.94 94.23           C  
ATOM    818  C   PHE O 103      -0.208  29.156 -32.117  0.93 94.42           C  
ATOM    819  O   PHE O 103      -1.074  28.489 -32.694  0.93 93.54           O  
ATOM    820  CB  PHE O 103       0.620  30.563 -34.090  0.94 93.15           C  
ATOM    821  CG  PHE O 103       1.036  31.935 -34.601  0.93 93.57           C  
ATOM    822  CD1 PHE O 103       0.236  33.070 -34.364  0.93 90.49           C  
ATOM    823  CD2 PHE O 103       2.257  32.083 -35.286  0.93 91.06           C  
ATOM    824  CE1 PHE O 103       0.660  34.346 -34.777  0.93 88.78           C  
ATOM    825  CE2 PHE O 103       2.684  33.354 -35.706  0.93 89.11           C  
ATOM    826  CZ  PHE O 103       1.888  34.487 -35.444  0.93 88.71           C  
ATOM    827  N   SER O 104       0.383  28.710 -31.019  0.91 94.27           N  
ATOM    828  CA  SER O 104      -0.128  27.584 -30.240  0.92 94.07           C  
ATOM    829  C   SER O 104      -1.045  28.065 -29.107  0.91 94.14           C  
ATOM    830  O   SER O 104      -1.232  29.265 -28.893  0.91 93.65           O  
ATOM    831  CB  SER O 104       1.024  26.713 -29.725  0.91 94.30           C  
ATOM    832  OG  SER O 104       1.599  27.271 -28.567  0.92 93.49           O  
ATOM    833  N   SER O 105      -1.585  27.138 -28.330  0.94 94.14           N  
ATOM    834  CA  SER O 105      -2.360  27.490 -27.131  0.94 93.81           C  
ATOM    835  C   SER O 105      -1.517  28.052 -25.977  0.94 94.47           C  
ATOM    836  O   SER O 105      -2.092  28.509 -24.994  0.94 93.84           O  
ATOM    837  CB  SER O 105      -3.216  26.306 -26.691  0.93 93.24           C  
ATOM    838  OG  SER O 105      -4.208  26.083 -27.677  0.93 92.06           O  
ATOM    839  N   ALA O 106      -0.186  28.121 -26.103  0.90 94.85           N  
ATOM    840  CA  ALA O 106       0.650  28.939 -25.223  0.91 94.92           C  
ATOM    841  C   ALA O 106       0.230  30.420 -25.251  0.91 94.83           C  
ATOM    842  O   ALA O 106       0.214  31.073 -24.208  0.91 93.35           O  
ATOM    843  CB  ALA O 106       2.122  28.771 -25.628  0.91 94.82           C  
ATOM    844  N   ALA O 107      -0.220  30.927 -26.406  0.89 94.33           N  
ATOM    845  CA  ALA O 107      -0.769  32.280 -26.529  0.90 93.26           C  
ATOM    846  C   ALA O 107      -2.053  32.500 -25.702  0.90 92.82           C  
ATOM    847  O   ALA O 107      -2.384  33.630 -25.343  0.90 90.75           O  
ATOM    848  CB  ALA O 107      -1.024  32.557 -28.012  0.90 92.64           C  
ATOM    849  N   LYS O 108      -2.766  31.424 -25.349  0.93 92.86           N  
ATOM    850  CA  LYS O 108      -3.921  31.466 -24.437  0.94 91.46           C  
ATOM    851  C   LYS O 108      -3.509  31.302 -22.962  0.93 91.80           C  
ATOM    852  O   LYS O 108      -4.385  31.226 -22.096  0.93 90.67           O  
ATOM    853  CB  LYS O 108      -4.959  30.404 -24.844  0.93 90.17           C  
ATOM    854  CG  LYS O 108      -5.440  30.510 -26.308  0.89 90.64           C  
ATOM    855  CD  LYS O 108      -6.454  29.392 -26.585  0.89 89.17           C  
ATOM    856  CE  LYS O 108      -6.844  29.342 -28.071  0.88 86.30           C  
ATOM    857  NZ  LYS O 108      -7.587  28.096 -28.374  0.87 81.53           N  
ATOM    858  N   GLY O 109      -2.208  31.198 -22.689  0.94 93.03           N  
ATOM    859  CA  GLY O 109      -1.652  31.024 -21.347  0.94 92.77           C  
ATOM    860  C   GLY O 109      -1.461  29.570 -20.901  0.94 94.35           C  
ATOM    861  O   GLY O 109      -1.256  29.339 -19.711  0.94 93.53           O  
ATOM    862  N   GLU O 110      -1.514  28.591 -21.813  0.98 95.10           N  
ATOM    863  CA  GLU O 110      -1.240  27.187 -21.475  0.98 95.84           C  
ATOM    864  C   GLU O 110       0.190  27.015 -20.947  0.98 96.24           C  
ATOM    865  O   GLU O 110       1.140  27.605 -21.475  0.98 95.93           O  
ATOM    866  CB  GLU O 110      -1.510  26.291 -22.695  0.98 95.58           C  
ATOM    867  CG  GLU O 110      -1.355  24.786 -22.384  0.97 95.38           C  
ATOM    868  CD  GLU O 110      -2.005  23.909 -23.458  0.97 96.26           C  
ATOM    869  OE1 GLU O 110      -2.827  23.045 -23.099  0.97 91.04           O  
ATOM    870  OE2 GLU O 110      -1.767  24.093 -24.673  0.97 93.63           O  
ATOM    871  N   THR O 111       0.352  26.171 -19.925  0.99 96.40           N  
ATOM    872  CA  THR O 111       1.677  25.813 -19.403  0.99 96.60           C  
ATOM    873  C   THR O 111       2.439  24.943 -20.403  0.99 97.34           C  
ATOM    874  O   THR O 111       1.854  24.241 -21.232  0.99 97.38           O  
ATOM    875  CB  THR O 111       1.609  25.111 -18.037  0.99 96.05           C  
ATOM    876  OG1 THR O 111       1.025  23.841 -18.143  0.99 94.78           O  
ATOM    877  CG2 THR O 111       0.837  25.911 -16.989  0.99 94.53           C  
ATOM    878  N   LEU O 112       3.763  24.946 -20.295  1.00 97.15           N  
ATOM    879  CA  LEU O 112       4.597  24.061 -21.102  1.00 97.71           C  
ATOM    880  C   LEU O 112       4.265  22.591 -20.826  1.00 98.11           C  
ATOM    881  O   LEU O 112       4.162  21.808 -21.765  1.00 98.00           O  
ATOM    882  CB  LEU O 112       6.078  24.378 -20.813  1.00 97.54           C  
ATOM    883  CG  LEU O 112       7.063  23.453 -21.555  0.99 96.90           C  
ATOM    884  CD1 LEU O 112       6.922  23.566 -23.076  0.99 95.17           C  
ATOM    885  CD2 LEU O 112       8.488  23.822 -21.164  0.99 94.87           C  
ATOM    886  N   GLU O 113       4.060  22.224 -19.570  1.00 97.97           N  
ATOM    887  CA  GLU O 113       3.755  20.854 -19.164  1.00 98.00           C  
ATOM    888  C   GLU O 113       2.453  20.352 -19.810  1.00 98.18           C  
ATOM    889  O   GLU O 113       2.429  19.255 -20.358  1.00 97.95           O  
ATOM    890  CB  GLU O 113       3.665  20.759 -17.631  1.00 97.55           C  
ATOM    891  CG  GLU O 113       4.986  21.055 -16.891  0.99 95.81           C  
ATOM    892  CD  GLU O 113       5.236  22.531 -16.520  0.99 95.11           C  
ATOM    893  OE1 GLU O 113       5.886  22.773 -15.475  0.99 89.43           O  
ATOM    894  OE2 GLU O 113       4.835  23.457 -17.264  0.99 90.46           O  
ATOM    895  N   ASP O 114       1.404  21.152 -19.822  1.00 97.67           N  
ATOM    896  CA  ASP O 114       0.127  20.775 -20.445  1.00 97.74           C  
ATOM    897  C   ASP O 114       0.241  20.714 -21.981  1.00 97.84           C  
ATOM    898  O   ASP O 114      -0.377  19.856 -22.613  1.00 97.70           O  
ATOM    899  CB  ASP O 114      -0.991  21.731 -20.002  1.00 97.59           C  
ATOM    900  CG  ASP O 114      -1.530  21.451 -18.590  0.99 97.44           C  
ATOM    901  OD1 ASP O 114      -1.158  20.430 -17.958  0.99 95.67           O  
ATOM    902  OD2 ASP O 114      -2.384  22.233 -18.119  0.99 95.32           O  
ATOM    903  N   THR O 115       1.084  21.555 -22.578  1.00 97.84           N  
ATOM    904  CA  THR O 115       1.424  21.454 -24.003  1.00 98.02           C  
ATOM    905  C   THR O 115       2.112  20.123 -24.300  1.00 98.07           C  
ATOM    906  O   THR O 115       1.705  19.420 -25.221  1.00 97.94           O  
ATOM    907  CB  THR O 115       2.305  22.626 -24.467  1.00 97.90           C  
ATOM    908  OG1 THR O 115       1.643  23.849 -24.260  1.00 96.33           O  
ATOM    909  CG2 THR O 115       2.632  22.553 -25.962  1.00 96.58           C  
ATOM    910  N   ILE O 116       3.102  19.733 -23.503  1.00 98.23           N  
ATOM    911  CA  ILE O 116       3.830  18.470 -23.690  1.00 98.27           C  
ATOM    912  C   ILE O 116       2.901  17.264 -23.501  1.00 98.20           C  
ATOM    913  O   ILE O 116       2.845  16.412 -24.387  1.00 97.97           O  
ATOM    914  CB  ILE O 116       5.073  18.413 -22.777  1.00 98.26           C  
ATOM    915  CG1 ILE O 116       6.115  19.509 -23.127  1.00 97.64           C  
ATOM    916  CG2 ILE O 116       5.739  17.027 -22.815  1.00 97.91           C  
ATOM    917  CD1 ILE O 116       6.685  19.479 -24.552  1.00 96.90           C  
ATOM    918  N   ARG O 117       2.090  17.231 -22.429  1.00 98.20           N  
ATOM    919  CA  ARG O 117       1.089  16.169 -22.178  1.00 97.89           C  
ATOM    920  C   ARG O 117       0.074  16.031 -23.315  1.00 97.59           C  
ATOM    921  O   ARG O 117      -0.483  14.957 -23.522  1.00 96.25           O  
ATOM    922  CB  ARG O 117       0.325  16.470 -20.887  1.00 97.39           C  
ATOM    923  CG  ARG O 117       1.169  16.275 -19.625  0.99 95.45           C  
ATOM    924  CD  ARG O 117       0.347  16.695 -18.405  0.99 93.46           C  
ATOM    925  NE  ARG O 117       1.170  16.735 -17.190  0.99 91.35           N  
ATOM    926  CZ  ARG O 117       1.319  17.754 -16.354  0.99 90.28           C  
ATOM    927  NH1 ARG O 117       0.659  18.874 -16.470  0.99 83.38           N  
ATOM    928  NH2 ARG O 117       2.158  17.650 -15.364  0.99 84.65           N  
ATOM    929  N   THR O 118      -0.183  17.099 -24.035  1.00 98.07           N  
ATOM    930  CA  THR O 118      -1.042  17.072 -25.221  1.00 97.95           C  
ATOM    931  C   THR O 118      -0.297  16.522 -26.434  1.00 98.11           C  
ATOM    932  O   THR O 118      -0.777  15.607 -27.101  1.00 97.46           O  
ATOM    933  CB  THR O 118      -1.573  18.480 -25.525  1.00 96.68           C  
ATOM    934  OG1 THR O 118      -2.361  18.959 -24.457  1.00 88.34           O  
ATOM    935  CG2 THR O 118      -2.446  18.493 -26.773  1.00 88.79           C  
ATOM    936  N   VAL O 119       0.871  17.078 -26.731  1.00 98.19           N  
ATOM    937  CA  VAL O 119       1.618  16.816 -27.970  1.00 98.24           C  
ATOM    938  C   VAL O 119       2.191  15.398 -27.999  1.00 98.14           C  
ATOM    939  O   VAL O 119       2.212  14.787 -29.066  1.00 97.80           O  
ATOM    940  CB  VAL O 119       2.697  17.898 -28.190  1.00 98.05           C  
ATOM    941  CG1 VAL O 119       3.622  17.588 -29.366  1.00 96.69           C  
ATOM    942  CG2 VAL O 119       2.035  19.253 -28.486  1.00 96.91           C  
ATOM    943  N   GLU O 120       2.569  14.832 -26.850  1.00 98.26           N  
ATOM    944  CA  GLU O 120       3.028  13.441 -26.764  1.00 97.93           C  
ATOM    945  C   GLU O 120       1.952  12.433 -27.222  1.00 97.70           C  
ATOM    946  O   GLU O 120       2.280  11.353 -27.713  1.00 96.49           O  
ATOM    947  CB  GLU O 120       3.515  13.112 -25.347  1.00 96.62           C  
ATOM    948  CG  GLU O 120       2.410  12.923 -24.299  1.00 91.62           C  
ATOM    949  CD  GLU O 120       2.918  12.485 -22.918  1.00 93.25           C  
ATOM    950  OE1 GLU O 120       2.100  12.463 -21.973  1.00 86.45           O  
ATOM    951  OE2 GLU O 120       4.119  12.154 -22.779  1.00 87.19           O  
ATOM    952  N   GLY O 121       0.682  12.798 -27.121  1.00 97.86           N  
ATOM    953  CA  GLY O 121      -0.416  11.976 -27.624  1.00 97.55           C  
ATOM    954  C   GLY O 121      -0.530  11.947 -29.154  1.00 97.70           C  
ATOM    955  O   GLY O 121      -1.251  11.095 -29.680  1.00 96.74           O  
ATOM    956  N   TYR O 122       0.140  12.851 -29.861  1.00 97.90           N  
ATOM    957  CA  TYR O 122       0.004  13.031 -31.315  1.00 97.98           C  
ATOM    958  C   TYR O 122       1.294  12.767 -32.102  1.00 97.82           C  
ATOM    959  O   TYR O 122       1.271  12.813 -33.337  1.00 97.42           O  
ATOM    960  CB  TYR O 122      -0.504  14.453 -31.607  1.00 97.96           C  
ATOM    961  CG  TYR O 122      -1.710  14.927 -30.810  1.00 98.06           C  
ATOM    962  CD1 TYR O 122      -2.738  14.042 -30.405  1.00 96.86           C  
ATOM    963  CD2 TYR O 122      -1.807  16.295 -30.471  1.00 96.91           C  
ATOM    964  CE1 TYR O 122      -3.842  14.508 -29.668  1.00 96.44           C  
ATOM    965  CE2 TYR O 122      -2.907  16.774 -29.743  1.00 96.31           C  
ATOM    966  CZ  TYR O 122      -3.918  15.877 -29.342  1.00 97.03           C  
ATOM    967  OH  TYR O 122      -4.996  16.356 -28.622  1.00 95.74           O  
ATOM    968  N   SER O 123       2.400  12.541 -31.412  1.00 97.87           N  
ATOM    969  CA  SER O 123       3.737  12.391 -31.990  1.00 97.83           C  
ATOM    970  C   SER O 123       4.538  11.311 -31.264  1.00 97.64           C  
ATOM    971  O   SER O 123       4.139  10.849 -30.195  1.00 97.14           O  
ATOM    972  CB  SER O 123       4.467  13.737 -31.957  1.00 97.62           C  
ATOM    973  OG  SER O 123       4.546  14.258 -30.645  1.00 95.56           O  
ATOM    974  N   ASP O 124       5.671  10.922 -31.830  1.00 97.65           N  
ATOM    975  CA  ASP O 124       6.568   9.902 -31.276  1.00 97.51           C  
ATOM    976  C   ASP O 124       7.850  10.516 -30.687  1.00 97.85           C  
ATOM    977  O   ASP O 124       8.549   9.879 -29.901  1.00 97.59           O  
ATOM    978  CB  ASP O 124       6.897   8.876 -32.371  1.00 96.99           C  
ATOM    979  CG  ASP O 124       5.635   8.310 -33.036  1.00 96.43           C  
ATOM    980  OD1 ASP O 124       4.859   7.579 -32.383  1.00 95.29           O  
ATOM    981  OD2 ASP O 124       5.395   8.632 -34.222  1.00 94.74           O  
ATOM    982  N   ILE O 125       8.155  11.762 -31.056  1.00 97.81           N  
ATOM    983  CA  ILE O 125       9.304  12.536 -30.551  1.00 98.29           C  
ATOM    984  C   ILE O 125       9.003  14.038 -30.618  1.00 98.51           C  
ATOM    985  O   ILE O 125       8.340  14.507 -31.543  1.00 98.53           O  
ATOM    986  CB  ILE O 125      10.597  12.150 -31.321  1.00 98.34           C  
ATOM    987  CG1 ILE O 125      11.844  12.797 -30.696  1.00 97.84           C  
ATOM    988  CG2 ILE O 125      10.507  12.461 -32.826  1.00 97.51           C  
ATOM    989  CD1 ILE O 125      13.165  12.195 -31.202  1.00 97.28           C  
ATOM    990  N   ILE O 126       9.517  14.806 -29.663  1.00 98.52           N  
ATOM    991  CA  ILE O 126       9.381  16.267 -29.597  1.00 98.65           C  
ATOM    992  C   ILE O 126      10.761  16.917 -29.728  1.00 98.72           C  
ATOM    993  O   ILE O 126      11.679  16.620 -28.966  1.00 98.67           O  
ATOM    994  CB  ILE O 126       8.655  16.694 -28.297  1.00 98.59           C  
ATOM    995  CG1 ILE O 126       7.216  16.113 -28.253  1.00 98.16           C  
ATOM    996  CG2 ILE O 126       8.626  18.234 -28.176  1.00 98.32           C  
ATOM    997  CD1 ILE O 126       6.514  16.266 -26.897  1.00 97.48           C  
ATOM    998  N   VAL O 127      10.900  17.852 -30.660  1.00 98.80           N  
ATOM    999  CA  VAL O 127      12.070  18.734 -30.784  1.00 98.83           C  
ATOM   1000  C   VAL O 127      11.640  20.142 -30.395  1.00 98.80           C  
ATOM   1001  O   VAL O 127      10.852  20.768 -31.100  1.00 98.61           O  
ATOM   1002  CB  VAL O 127      12.659  18.697 -32.205  1.00 98.75           C  
ATOM   1003  CG1 VAL O 127      13.835  19.672 -32.345  1.00 98.22           C  
ATOM   1004  CG2 VAL O 127      13.159  17.294 -32.564  1.00 98.39           C  
ATOM   1005  N   MET O 128      12.154  20.667 -29.287  1.00 98.76           N  
ATOM   1006  CA  MET O 128      11.690  21.941 -28.739  1.00 98.74           C  
ATOM   1007  C   MET O 128      12.801  22.985 -28.632  1.00 98.75           C  
ATOM   1008  O   MET O 128      13.859  22.743 -28.048  1.00 98.52           O  
ATOM   1009  CB  MET O 128      10.996  21.695 -27.390  1.00 98.49           C  
ATOM   1010  CG  MET O 128      10.321  22.976 -26.872  1.00 97.60           C  
ATOM   1011  SD  MET O 128       9.450  22.786 -25.295  1.00 96.85           S  
ATOM   1012  CE  MET O 128      10.864  22.505 -24.199  1.00 92.13           C  
ATOM   1013  N   ARG O 129      12.527  24.193 -29.122  1.00 98.63           N  
ATOM   1014  CA  ARG O 129      13.296  25.411 -28.822  1.00 98.54           C  
ATOM   1015  C   ARG O 129      12.418  26.362 -28.022  1.00 98.36           C  
ATOM   1016  O   ARG O 129      11.333  26.721 -28.461  1.00 97.99           O  
ATOM   1017  CB  ARG O 129      13.827  26.052 -30.113  1.00 98.23           C  
ATOM   1018  CG  ARG O 129      14.619  27.339 -29.812  1.00 97.74           C  
ATOM   1019  CD  ARG O 129      15.294  27.912 -31.063  1.00 97.38           C  
ATOM   1020  NE  ARG O 129      16.468  27.115 -31.468  1.00 96.99           N  
ATOM   1021  CZ  ARG O 129      17.335  27.429 -32.414  1.00 97.56           C  
ATOM   1022  NH1 ARG O 129      17.205  28.483 -33.153  1.00 94.64           N  
ATOM   1023  NH2 ARG O 129      18.374  26.685 -32.631  1.00 94.79           N  
ATOM   1024  N   HIS O 130      12.927  26.795 -26.874  1.00 98.40           N  
ATOM   1025  CA  HIS O 130      12.192  27.665 -25.957  1.00 98.29           C  
ATOM   1026  C   HIS O 130      13.064  28.841 -25.496  1.00 97.90           C  
ATOM   1027  O   HIS O 130      14.292  28.768 -25.522  1.00 97.28           O  
ATOM   1028  CB  HIS O 130      11.672  26.807 -24.794  1.00 98.18           C  
ATOM   1029  CG  HIS O 130      10.566  27.476 -24.027  1.00 98.24           C  
ATOM   1030  ND1 HIS O 130      10.694  28.190 -22.859  1.00 93.44           N  
ATOM   1031  CD2 HIS O 130       9.236  27.513 -24.376  1.00 94.02           C  
ATOM   1032  CE1 HIS O 130       9.476  28.647 -22.514  1.00 94.63           C  
ATOM   1033  NE2 HIS O 130       8.576  28.254 -23.416  1.00 95.23           N  
ATOM   1034  N   PHE O 131      12.435  29.938 -25.073  1.00 97.26           N  
ATOM   1035  CA  PHE O 131      13.142  31.159 -24.646  1.00 96.76           C  
ATOM   1036  C   PHE O 131      13.591  31.118 -23.174  1.00 96.59           C  
ATOM   1037  O   PHE O 131      14.406  31.946 -22.758  1.00 95.63           O  
ATOM   1038  CB  PHE O 131      12.262  32.385 -24.945  1.00 95.94           C  
ATOM   1039  CG  PHE O 131      10.897  32.352 -24.289  0.99 95.93           C  
ATOM   1040  CD1 PHE O 131       9.795  31.805 -24.979  0.99 93.83           C  
ATOM   1041  CD2 PHE O 131      10.730  32.843 -22.980  0.99 93.56           C  
ATOM   1042  CE1 PHE O 131       8.533  31.740 -24.362  0.99 92.70           C  
ATOM   1043  CE2 PHE O 131       9.474  32.781 -22.357  0.99 92.72           C  
ATOM   1044  CZ  PHE O 131       8.375  32.226 -23.048  0.99 93.42           C  
ATOM   1045  N   GLU O 132      13.096  30.157 -22.395  1.00 96.51           N  
ATOM   1046  CA  GLU O 132      13.448  29.984 -20.978  1.00 96.81           C  
ATOM   1047  C   GLU O 132      14.449  28.840 -20.778  1.00 97.40           C  
ATOM   1048  O   GLU O 132      14.264  27.727 -21.279  1.00 97.21           O  
ATOM   1049  CB  GLU O 132      12.198  29.742 -20.127  1.00 95.89           C  
ATOM   1050  CG  GLU O 132      11.288  30.974 -20.067  0.98 88.86           C  
ATOM   1051  CD  GLU O 132      10.032  30.759 -19.219  0.98 87.25           C  
ATOM   1052  OE1 GLU O 132       9.387  31.780 -18.873  0.98 78.74           O  
ATOM   1053  OE2 GLU O 132       9.698  29.585 -18.927  0.98 79.09           O  
ATOM   1054  N   SER O 133      15.486  29.111 -19.989  1.00 96.92           N  
ATOM   1055  CA  SER O 133      16.435  28.088 -19.543  1.00 96.99           C  
ATOM   1056  C   SER O 133      15.727  27.032 -18.689  1.00 97.58           C  
ATOM   1057  O   SER O 133      14.891  27.358 -17.846  1.00 96.97           O  
ATOM   1058  CB  SER O 133      17.592  28.738 -18.781  1.00 95.23           C  
ATOM   1059  OG  SER O 133      18.575  27.774 -18.460  0.99 82.63           O  
ATOM   1060  N   GLY O 134      16.055  25.762 -18.909  1.00 97.57           N  
ATOM   1061  CA  GLY O 134      15.449  24.619 -18.225  1.00 97.91           C  
ATOM   1062  C   GLY O 134      14.137  24.115 -18.838  1.00 98.40           C  
ATOM   1063  O   GLY O 134      13.633  23.077 -18.403  1.00 98.02           O  
ATOM   1064  N   ALA O 135      13.593  24.780 -19.853  1.00 98.13           N  
ATOM   1065  CA  ALA O 135      12.343  24.367 -20.500  1.00 98.41           C  
ATOM   1066  C   ALA O 135      12.421  22.950 -21.099  1.00 98.59           C  
ATOM   1067  O   ALA O 135      11.508  22.148 -20.909  1.00 98.45           O  
ATOM   1068  CB  ALA O 135      11.983  25.408 -21.569  1.00 98.16           C  
ATOM   1069  N   ALA O 136      13.533  22.595 -21.735  1.00 98.50           N  
ATOM   1070  CA  ALA O 136      13.714  21.257 -22.302  1.00 98.51           C  
ATOM   1071  C   ALA O 136      13.744  20.163 -21.226  1.00 98.58           C  
ATOM   1072  O   ALA O 136      13.118  19.121 -21.396  1.00 98.33           O  
ATOM   1073  CB  ALA O 136      14.996  21.247 -23.140  1.00 98.09           C  
ATOM   1074  N   ARG O 137      14.403  20.410 -20.090  1.00 98.42           N  
ATOM   1075  CA  ARG O 137      14.413  19.468 -18.959  1.00 98.35           C  
ATOM   1076  C   ARG O 137      13.017  19.295 -18.369  1.00 98.52           C  
ATOM   1077  O   ARG O 137      12.627  18.178 -18.055  1.00 98.16           O  
ATOM   1078  CB  ARG O 137      15.418  19.931 -17.897  1.00 97.59           C  
ATOM   1079  CG  ARG O 137      15.676  18.819 -16.857  0.97 90.42           C  
ATOM   1080  CD  ARG O 137      16.617  19.260 -15.729  0.96 86.27           C  
ATOM   1081  NE  ARG O 137      17.936  19.689 -16.200  0.95 76.99           N  
ATOM   1082  CZ  ARG O 137      19.007  18.929 -16.431  0.95 69.43           C  
ATOM   1083  NH1 ARG O 137      19.019  17.642 -16.242  0.95 61.19           N  
ATOM   1084  NH2 ARG O 137      20.105  19.464 -16.874  0.95 61.55           N  
ATOM   1085  N   LYS O 138      12.271  20.377 -18.242  1.00 98.49           N  
ATOM   1086  CA  LYS O 138      10.876  20.339 -17.797  1.00 98.47           C  
ATOM   1087  C   LYS O 138      10.003  19.532 -18.775  1.00 98.56           C  
ATOM   1088  O   LYS O 138       9.198  18.719 -18.329  1.00 98.20           O  
ATOM   1089  CB  LYS O 138      10.383  21.785 -17.626  1.00 97.84           C  
ATOM   1090  CG  LYS O 138       8.949  21.825 -17.098  0.98 88.83           C  
ATOM   1091  CD  LYS O 138       8.352  23.225 -17.156  0.97 86.29           C  
ATOM   1092  CE  LYS O 138       8.824  24.133 -16.029  0.96 77.73           C  
ATOM   1093  NZ  LYS O 138       7.857  25.239 -15.867  0.96 70.60           N  
ATOM   1094  N   ALA O 139      10.189  19.714 -20.075  1.00 98.45           N  
ATOM   1095  CA  ALA O 139       9.482  18.943 -21.095  1.00 98.47           C  
ATOM   1096  C   ALA O 139       9.814  17.445 -21.006  1.00 98.40           C  
ATOM   1097  O   ALA O 139       8.901  16.633 -20.912  1.00 98.13           O  
ATOM   1098  CB  ALA O 139       9.806  19.528 -22.477  1.00 98.40           C  
ATOM   1099  N   ALA O 140      11.091  17.089 -20.933  1.00 98.38           N  
ATOM   1100  CA  ALA O 140      11.526  15.693 -20.811  1.00 98.20           C  
ATOM   1101  C   ALA O 140      11.027  15.019 -19.521  1.00 98.10           C  
ATOM   1102  O   ALA O 140      10.635  13.859 -19.541  1.00 97.68           O  
ATOM   1103  CB  ALA O 140      13.056  15.660 -20.906  1.00 97.89           C  
ATOM   1104  N   ALA O 141      10.969  15.757 -18.409  1.00 98.27           N  
ATOM   1105  CA  ALA O 141      10.404  15.256 -17.150  1.00 98.04           C  
ATOM   1106  C   ALA O 141       8.874  15.063 -17.193  1.00 97.89           C  
ATOM   1107  O   ALA O 141       8.319  14.409 -16.313  1.00 97.02           O  
ATOM   1108  CB  ALA O 141      10.809  16.218 -16.025  1.00 97.73           C  
ATOM   1109  N   THR O 142       8.198  15.651 -18.170  1.00 98.15           N  
ATOM   1110  CA  THR O 142       6.740  15.570 -18.351  1.00 97.95           C  
ATOM   1111  C   THR O 142       6.351  14.516 -19.386  1.00 97.62           C  
ATOM   1112  O   THR O 142       5.330  13.854 -19.219  1.00 96.22           O  
ATOM   1113  CB  THR O 142       6.169  16.939 -18.764  1.00 97.57           C  
ATOM   1114  OG1 THR O 142       6.558  17.941 -17.849  1.00 94.95           O  
ATOM   1115  CG2 THR O 142       4.645  16.948 -18.815  1.00 95.17           C  
ATOM   1116  N   ALA O 143       7.138  14.359 -20.442  1.00 97.96           N  
ATOM   1117  CA  ALA O 143       6.855  13.478 -21.564  1.00 97.85           C  
ATOM   1118  C   ALA O 143       7.209  12.016 -21.269  1.00 97.69           C  
ATOM   1119  O   ALA O 143       8.183  11.721 -20.576  1.00 96.61           O  
ATOM   1120  CB  ALA O 143       7.615  13.997 -22.797  1.00 97.27           C  
ATOM   1121  N   ASN O 144       6.464  11.090 -21.878  1.00 97.41           N  
ATOM   1122  CA  ASN O 144       6.788   9.659 -21.942  1.00 96.76           C  
ATOM   1123  C   ASN O 144       7.420   9.264 -23.292  1.00 96.56           C  
ATOM   1124  O   ASN O 144       7.657   8.083 -23.544  1.00 94.15           O  
ATOM   1125  CB  ASN O 144       5.525   8.837 -21.655  1.00 95.49           C  
ATOM   1126  CG  ASN O 144       4.892   9.208 -20.322  0.99 89.93           C  
ATOM   1127  OD1 ASN O 144       5.368   8.847 -19.258  0.99 78.56           O  
ATOM   1128  ND2 ASN O 144       3.811   9.954 -20.357  0.99 75.53           N  
ATOM   1129  N   ILE O 145       7.667  10.236 -24.160  1.00 97.30           N  
ATOM   1130  CA  ILE O 145       8.344  10.081 -25.455  1.00 97.48           C  
ATOM   1131  C   ILE O 145       9.638  10.910 -25.466  1.00 97.79           C  
ATOM   1132  O   ILE O 145       9.760  11.852 -24.681  1.00 97.73           O  
ATOM   1133  CB  ILE O 145       7.410  10.449 -26.638  1.00 97.27           C  
ATOM   1134  CG1 ILE O 145       6.972  11.936 -26.609  1.00 96.71           C  
ATOM   1135  CG2 ILE O 145       6.203   9.492 -26.682  1.00 96.29           C  
ATOM   1136  CD1 ILE O 145       6.257  12.394 -27.887  1.00 96.71           C  
ATOM   1137  N   PRO O 146      10.594  10.607 -26.361  1.00 97.84           N  
ATOM   1138  CA  PRO O 146      11.855  11.337 -26.427  1.00 97.95           C  
ATOM   1139  C   PRO O 146      11.675  12.839 -26.666  1.00 98.32           C  
ATOM   1140  O   PRO O 146      10.887  13.267 -27.518  1.00 98.28           O  
ATOM   1141  CB  PRO O 146      12.657  10.688 -27.561  1.00 97.45           C  
ATOM   1142  CG  PRO O 146      12.105   9.264 -27.628  1.00 96.03           C  
ATOM   1143  CD  PRO O 146      10.635   9.457 -27.268  1.00 97.65           C  
ATOM   1144  N   VAL O 147      12.460  13.648 -25.947  1.00 98.32           N  
ATOM   1145  CA  VAL O 147      12.525  15.106 -26.108  1.00 98.50           C  
ATOM   1146  C   VAL O 147      13.945  15.532 -26.482  1.00 98.55           C  
ATOM   1147  O   VAL O 147      14.917  15.175 -25.819  1.00 98.45           O  
ATOM   1148  CB  VAL O 147      12.017  15.841 -24.849  1.00 98.39           C  
ATOM   1149  CG1 VAL O 147      12.109  17.367 -25.008  1.00 97.64           C  
ATOM   1150  CG2 VAL O 147      10.555  15.492 -24.541  1.00 97.76           C  
ATOM   1151  N   ILE O 148      14.063  16.343 -27.526  1.00 98.73           N  
ATOM   1152  CA  ILE O 148      15.335  16.953 -27.933  1.00 98.80           C  
ATOM   1153  C   ILE O 148      15.299  18.454 -27.643  1.00 98.84           C  
ATOM   1154  O   ILE O 148      14.463  19.187 -28.179  1.00 98.78           O  
ATOM   1155  CB  ILE O 148      15.676  16.667 -29.414  1.00 98.76           C  
ATOM   1156  CG1 ILE O 148      15.701  15.143 -29.698  1.00 98.44           C  
ATOM   1157  CG2 ILE O 148      17.022  17.329 -29.775  1.00 98.49           C  
ATOM   1158  CD1 ILE O 148      16.054  14.773 -31.152  1.00 98.21           C  
ATOM   1159  N   ASN O 149      16.253  18.932 -26.859  1.00 98.81           N  
ATOM   1160  CA  ASN O 149      16.498  20.358 -26.674  1.00 98.82           C  
ATOM   1161  C   ASN O 149      17.109  20.963 -27.947  1.00 98.80           C  
ATOM   1162  O   ASN O 149      18.286  20.755 -28.258  1.00 98.60           O  
ATOM   1163  CB  ASN O 149      17.387  20.566 -25.434  1.00 98.74           C  
ATOM   1164  CG  ASN O 149      17.579  22.039 -25.085  1.00 98.68           C  
ATOM   1165  OD1 ASN O 149      16.956  22.926 -25.655  1.00 96.40           O  
ATOM   1166  ND2 ASN O 149      18.426  22.336 -24.128  1.00 96.43           N  
ATOM   1167  N   ALA O 150      16.335  21.763 -28.659  1.00 98.79           N  
ATOM   1168  CA  ALA O 150      16.795  22.572 -29.791  1.00 98.78           C  
ATOM   1169  C   ALA O 150      17.257  23.989 -29.375  1.00 98.71           C  
ATOM   1170  O   ALA O 150      17.401  24.874 -30.230  1.00 98.18           O  
ATOM   1171  CB  ALA O 150      15.690  22.569 -30.858  1.00 98.67           C  
ATOM   1172  N   GLY O 151      17.476  24.203 -28.084  1.00 98.53           N  
ATOM   1173  CA  GLY O 151      17.921  25.445 -27.447  1.00 98.45           C  
ATOM   1174  C   GLY O 151      16.906  26.005 -26.438  1.00 98.52           C  
ATOM   1175  O   GLY O 151      15.759  26.268 -26.802  1.00 98.20           O  
ATOM   1176  N   ASP O 152      17.327  26.228 -25.194  1.00 98.12           N  
ATOM   1177  CA  ASP O 152      16.501  26.704 -24.071  1.00 97.85           C  
ATOM   1178  C   ASP O 152      17.047  28.020 -23.481  1.00 97.60           C  
ATOM   1179  O   ASP O 152      17.909  28.042 -22.604  1.00 96.32           O  
ATOM   1180  CB  ASP O 152      16.307  25.578 -23.027  1.00 97.01           C  
ATOM   1181  CG  ASP O 152      17.575  25.193 -22.246  1.00 96.85           C  
ATOM   1182  OD1 ASP O 152      18.652  25.053 -22.866  1.00 93.93           O  
ATOM   1183  OD2 ASP O 152      17.470  25.005 -21.012  1.00 93.68           O  
ATOM   1184  N   GLY O 153      16.580  29.142 -23.987  1.00 96.79           N  
ATOM   1185  CA  GLY O 153      17.048  30.475 -23.594  1.00 96.28           C  
ATOM   1186  C   GLY O 153      18.577  30.595 -23.684  1.00 96.40           C  
ATOM   1187  O   GLY O 153      19.173  30.162 -24.676  1.00 94.98           O  
ATOM   1188  N   PRO O 154      19.246  31.145 -22.651  1.00 94.49           N  
ATOM   1189  CA  PRO O 154      20.701  31.141 -22.508  1.00 93.73           C  
ATOM   1190  C   PRO O 154      21.235  29.861 -21.820  1.00 94.46           C  
ATOM   1191  O   PRO O 154      22.365  29.860 -21.320  1.00 93.44           O  
ATOM   1192  CB  PRO O 154      21.000  32.416 -21.706  1.00 91.70           C  
ATOM   1193  CG  PRO O 154      19.814  32.481 -20.743  1.00 90.93           C  
ATOM   1194  CD  PRO O 154      18.648  31.923 -21.583  1.00 93.33           C  
ATOM   1195  N   GLY O 155      20.447  28.788 -21.760  1.00 95.92           N  
ATOM   1196  CA  GLY O 155      20.817  27.508 -21.163  1.00 96.13           C  
ATOM   1197  C   GLY O 155      21.734  26.698 -22.075  1.00 96.77           C  
ATOM   1198  O   GLY O 155      22.936  26.971 -22.173  1.00 95.80           O  
ATOM   1199  N   GLU O 156      21.165  25.704 -22.756  1.00 97.17           N  
ATOM   1200  CA  GLU O 156      21.917  24.742 -23.561  1.00 97.59           C  
ATOM   1201  C   GLU O 156      21.461  24.658 -25.023  1.00 98.13           C  
ATOM   1202  O   GLU O 156      20.354  25.052 -25.402  1.00 97.99           O  
ATOM   1203  CB  GLU O 156      21.892  23.361 -22.883  1.00 96.64           C  
ATOM   1204  CG  GLU O 156      22.619  23.338 -21.518  0.99 94.35           C  
ATOM   1205  CD  GLU O 156      23.753  22.305 -21.433  0.99 95.95           C  
ATOM   1206  OE1 GLU O 156      24.189  21.969 -20.317  0.99 91.09           O  
ATOM   1207  OE2 GLU O 156      24.251  21.869 -22.505  0.99 92.13           O  
ATOM   1208  N   HIS O 157      22.343  24.094 -25.855  1.00 98.26           N  
ATOM   1209  CA  HIS O 157      22.069  23.710 -27.241  1.00 98.48           C  
ATOM   1210  C   HIS O 157      22.852  22.433 -27.607  1.00 98.62           C  
ATOM   1211  O   HIS O 157      23.783  22.482 -28.422  1.00 98.49           O  
ATOM   1212  CB  HIS O 157      22.358  24.894 -28.182  1.00 98.26           C  
ATOM   1213  CG  HIS O 157      21.773  24.743 -29.563  1.00 98.35           C  
ATOM   1214  ND1 HIS O 157      21.209  23.612 -30.114  1.00 95.87           N  
ATOM   1215  CD2 HIS O 157      21.669  25.736 -30.510  1.00 95.74           C  
ATOM   1216  CE1 HIS O 157      20.789  23.906 -31.353  1.00 95.88           C  
ATOM   1217  NE2 HIS O 157      21.054  25.193 -31.618  1.00 96.19           N  
ATOM   1218  N   PRO O 158      22.502  21.273 -27.032  1.00 98.69           N  
ATOM   1219  CA  PRO O 158      23.330  20.067 -27.093  1.00 98.71           C  
ATOM   1220  C   PRO O 158      23.533  19.530 -28.511  1.00 98.81           C  
ATOM   1221  O   PRO O 158      24.647  19.133 -28.854  1.00 98.66           O  
ATOM   1222  CB  PRO O 158      22.630  19.051 -26.180  1.00 98.38           C  
ATOM   1223  CG  PRO O 158      21.172  19.516 -26.163  1.00 97.40           C  
ATOM   1224  CD  PRO O 158      21.315  21.031 -26.226  1.00 98.60           C  
ATOM   1225  N   THR O 159      22.519  19.564 -29.373  1.00 98.80           N  
ATOM   1226  CA  THR O 159      22.680  19.118 -30.772  1.00 98.83           C  
ATOM   1227  C   THR O 159      23.632  20.015 -31.565  1.00 98.86           C  
ATOM   1228  O   THR O 159      24.280  19.533 -32.490  1.00 98.72           O  
ATOM   1229  CB  THR O 159      21.348  18.995 -31.528  1.00 98.69           C  
ATOM   1230  OG1 THR O 159      20.709  20.242 -31.692  1.00 97.55           O  
ATOM   1231  CG2 THR O 159      20.369  18.060 -30.830  1.00 97.67           C  
ATOM   1232  N   GLN O 160      23.753  21.296 -31.197  1.00 98.81           N  
ATOM   1233  CA  GLN O 160      24.778  22.172 -31.770  1.00 98.83           C  
ATOM   1234  C   GLN O 160      26.168  21.719 -31.316  1.00 98.85           C  
ATOM   1235  O   GLN O 160      27.025  21.473 -32.156  1.00 98.77           O  
ATOM   1236  CB  GLN O 160      24.503  23.640 -31.388  1.00 98.72           C  
ATOM   1237  CG  GLN O 160      25.486  24.619 -32.044  1.00 98.30           C  
ATOM   1238  CD  GLN O 160      25.336  24.675 -33.568  1.00 98.51           C  
ATOM   1239  OE1 GLN O 160      24.259  24.923 -34.087  1.00 94.76           O  
ATOM   1240  NE2 GLN O 160      26.393  24.450 -34.304  1.00 94.34           N  
ATOM   1241  N   ALA O 161      26.373  21.508 -30.026  1.00 98.78           N  
ATOM   1242  CA  ALA O 161      27.660  21.053 -29.511  1.00 98.79           C  
ATOM   1243  C   ALA O 161      28.079  19.688 -30.086  1.00 98.85           C  
ATOM   1244  O   ALA O 161      29.254  19.482 -30.388  1.00 98.73           O  
ATOM   1245  CB  ALA O 161      27.572  21.034 -27.986  1.00 98.55           C  
ATOM   1246  N   LEU O 162      27.136  18.770 -30.307  1.00 98.78           N  
ATOM   1247  CA  LEU O 162      27.402  17.484 -30.963  1.00 98.80           C  
ATOM   1248  C   LEU O 162      27.915  17.670 -32.398  1.00 98.85           C  
ATOM   1249  O   LEU O 162      28.934  17.086 -32.760  1.00 98.73           O  
ATOM   1250  CB  LEU O 162      26.128  16.616 -30.960  1.00 98.62           C  
ATOM   1251  CG  LEU O 162      25.739  16.036 -29.585  1.00 97.92           C  
ATOM   1252  CD1 LEU O 162      24.357  15.396 -29.683  1.00 97.02           C  
ATOM   1253  CD2 LEU O 162      26.720  14.967 -29.103  1.00 96.93           C  
ATOM   1254  N   LEU O 163      27.252  18.504 -33.197  1.00 98.83           N  
ATOM   1255  CA  LEU O 163      27.702  18.774 -34.566  1.00 98.82           C  
ATOM   1256  C   LEU O 163      29.002  19.588 -34.598  1.00 98.86           C  
ATOM   1257  O   LEU O 163      29.792  19.414 -35.526  1.00 98.74           O  
ATOM   1258  CB  LEU O 163      26.560  19.397 -35.399  1.00 98.59           C  
ATOM   1259  CG  LEU O 163      26.245  20.888 -35.131  1.00 97.83           C  
ATOM   1260  CD1 LEU O 163      27.036  21.843 -36.021  1.00 96.72           C  
ATOM   1261  CD2 LEU O 163      24.772  21.171 -35.387  1.00 96.84           C  
ATOM   1262  N   ASP O 164      29.257  20.415 -33.602  1.00 98.85           N  
ATOM   1263  CA  ASP O 164      30.503  21.170 -33.468  1.00 98.87           C  
ATOM   1264  C   ASP O 164      31.681  20.215 -33.233  1.00 98.88           C  
ATOM   1265  O   ASP O 164      32.659  20.238 -33.981  1.00 98.78           O  
ATOM   1266  CB  ASP O 164      30.388  22.192 -32.316  1.00 98.83           C  
ATOM   1267  CG  ASP O 164      29.358  23.305 -32.545  1.00 98.71           C  
ATOM   1268  OD1 ASP O 164      28.967  23.563 -33.710  1.00 97.95           O  
ATOM   1269  OD2 ASP O 164      28.953  23.944 -31.547  1.00 97.94           O  
ATOM   1270  N   VAL O 165      31.560  19.302 -32.267  1.00 98.81           N  
ATOM   1271  CA  VAL O 165      32.603  18.305 -31.982  1.00 98.78           C  
ATOM   1272  C   VAL O 165      32.792  17.350 -33.164  1.00 98.79           C  
ATOM   1273  O   VAL O 165      33.929  17.042 -33.522  1.00 98.59           O  
ATOM   1274  CB  VAL O 165      32.302  17.556 -30.670  1.00 98.53           C  
ATOM   1275  CG1 VAL O 165      33.342  16.474 -30.374  1.00 96.74           C  
ATOM   1276  CG2 VAL O 165      32.330  18.518 -29.475  1.00 96.96           C  
ATOM   1277  N   TYR O 166      31.715  16.936 -33.826  1.00 98.74           N  
ATOM   1278  CA  TYR O 166      31.782  16.144 -35.058  1.00 98.73           C  
ATOM   1279  C   TYR O 166      32.556  16.876 -36.163  1.00 98.69           C  
ATOM   1280  O   TYR O 166      33.414  16.283 -36.823  1.00 98.50           O  
ATOM   1281  CB  TYR O 166      30.358  15.809 -35.518  1.00 98.70           C  
ATOM   1282  CG  TYR O 166      30.301  14.958 -36.769  1.00 98.69           C  
ATOM   1283  CD1 TYR O 166      29.930  15.522 -38.005  1.00 98.36           C  
ATOM   1284  CD2 TYR O 166      30.628  13.587 -36.695  1.00 98.38           C  
ATOM   1285  CE1 TYR O 166      29.866  14.723 -39.160  1.00 98.21           C  
ATOM   1286  CE2 TYR O 166      30.572  12.777 -37.838  1.00 98.17           C  
ATOM   1287  CZ  TYR O 166      30.186  13.349 -39.070  1.00 98.34           C  
ATOM   1288  OH  TYR O 166      30.110  12.552 -40.191  1.00 97.80           O  
ATOM   1289  N   THR O 167      32.310  18.179 -36.318  1.00 98.80           N  
ATOM   1290  CA  THR O 167      33.012  19.024 -37.291  1.00 98.82           C  
ATOM   1291  C   THR O 167      34.492  19.145 -36.943  1.00 98.80           C  
ATOM   1292  O   THR O 167      35.331  18.927 -37.810  1.00 98.65           O  
ATOM   1293  CB  THR O 167      32.363  20.408 -37.399  1.00 98.78           C  
ATOM   1294  OG1 THR O 167      31.011  20.269 -37.766  1.00 98.08           O  
ATOM   1295  CG2 THR O 167      33.022  21.277 -38.466  1.00 98.05           C  
ATOM   1296  N   ILE O 168      34.842  19.400 -35.686  1.00 98.75           N  
ATOM   1297  CA  ILE O 168      36.247  19.463 -35.249  1.00 98.70           C  
ATOM   1298  C   ILE O 168      36.955  18.136 -35.548  1.00 98.62           C  
ATOM   1299  O   ILE O 168      38.054  18.138 -36.104  1.00 98.33           O  
ATOM   1300  CB  ILE O 168      36.359  19.831 -33.751  1.00 98.64           C  
ATOM   1301  CG1 ILE O 168      35.816  21.256 -33.491  1.00 98.31           C  
ATOM   1302  CG2 ILE O 168      37.825  19.747 -33.285  1.00 98.33           C  
ATOM   1303  CD1 ILE O 168      35.571  21.566 -32.006  1.00 98.03           C  
ATOM   1304  N   GLN O 169      36.331  16.997 -35.233  1.00 98.49           N  
ATOM   1305  CA  GLN O 169      36.916  15.690 -35.517  1.00 98.21           C  
ATOM   1306  C   GLN O 169      37.122  15.470 -37.023  1.00 98.16           C  
ATOM   1307  O   GLN O 169      38.178  14.971 -37.419  1.00 97.40           O  
ATOM   1308  CB  GLN O 169      36.045  14.584 -34.913  1.00 97.50           C  
ATOM   1309  CG  GLN O 169      36.752  13.222 -34.991  0.99 92.85           C  
ATOM   1310  CD  GLN O 169      35.938  12.075 -34.382  0.99 86.08           C  
ATOM   1311  OE1 GLN O 169      34.728  12.045 -34.418  0.99 76.38           O  
ATOM   1312  NE2 GLN O 169      36.592  11.090 -33.825  0.99 72.28           N  
ATOM   1313  N   SER O 170      36.169  15.846 -37.851  1.00 98.35           N  
ATOM   1314  CA  SER O 170      36.270  15.662 -39.305  1.00 98.08           C  
ATOM   1315  C   SER O 170      37.285  16.603 -39.963  1.00 98.19           C  
ATOM   1316  O   SER O 170      38.004  16.173 -40.862  1.00 97.36           O  
ATOM   1317  CB  SER O 170      34.888  15.789 -39.962  1.00 97.02           C  
ATOM   1318  OG  SER O 170      34.372  17.096 -39.880  1.00 84.18           O  
ATOM   1319  N   GLU O 171      37.388  17.842 -39.515  1.00 98.41           N  
ATOM   1320  CA  GLU O 171      38.258  18.860 -40.113  1.00 98.44           C  
ATOM   1321  C   GLU O 171      39.704  18.792 -39.582  1.00 98.18           C  
ATOM   1322  O   GLU O 171      40.651  18.949 -40.348  1.00 97.02           O  
ATOM   1323  CB  GLU O 171      37.665  20.252 -39.844  1.00 98.37           C  
ATOM   1324  CG  GLU O 171      36.292  20.492 -40.499  1.00 97.83           C  
ATOM   1325  CD  GLU O 171      36.332  20.922 -41.970  1.00 98.13           C  
ATOM   1326  OE1 GLU O 171      35.296  20.809 -42.658  1.00 94.25           O  
ATOM   1327  OE2 GLU O 171      37.354  21.468 -42.449  1.00 94.77           O  
ATOM   1328  N   ILE O 172      39.883  18.537 -38.280  1.00 98.10           N  
ATOM   1329  CA  ILE O 172      41.199  18.518 -37.615  1.00 97.84           C  
ATOM   1330  C   ILE O 172      41.760  17.091 -37.509  1.00 97.65           C  
ATOM   1331  O   ILE O 172      42.975  16.902 -37.432  1.00 95.71           O  
ATOM   1332  CB  ILE O 172      41.101  19.221 -36.238  1.00 96.85           C  
ATOM   1333  CG1 ILE O 172      40.542  20.663 -36.337  1.00 92.43           C  
ATOM   1334  CG2 ILE O 172      42.443  19.255 -35.497  1.00 91.89           C  
ATOM   1335  CD1 ILE O 172      41.385  21.633 -37.178  0.99 85.02           C  
ATOM   1336  N   GLY O 173      40.909  16.077 -37.481  1.00 97.52           N  
ATOM   1337  CA  GLY O 173      41.287  14.664 -37.351  1.00 96.99           C  
ATOM   1338  C   GLY O 173      41.580  14.202 -35.917  1.00 97.04           C  
ATOM   1339  O   GLY O 173      41.962  13.047 -35.717  1.00 94.85           O  
ATOM   1340  N   LYS O 174      41.430  15.073 -34.917  1.00 97.19           N  
ATOM   1341  CA  LYS O 174      41.615  14.768 -33.490  1.00 96.62           C  
ATOM   1342  C   LYS O 174      40.737  15.657 -32.607  1.00 97.14           C  
ATOM   1343  O   LYS O 174      40.286  16.712 -33.043  1.00 96.19           O  
ATOM   1344  CB  LYS O 174      43.106  14.888 -33.096  1.00 94.50           C  
ATOM   1345  CG  LYS O 174      43.678  16.316 -33.237  0.95 91.17           C  
ATOM   1346  CD  LYS O 174      45.088  16.442 -32.653  0.95 89.63           C  
ATOM   1347  CE  LYS O 174      45.520  17.914 -32.715  0.94 84.75           C  
ATOM   1348  NZ  LYS O 174      46.650  18.229 -31.804  0.94 79.09           N  
ATOM   1349  N   LEU O 175      40.544  15.229 -31.364  1.00 97.70           N  
ATOM   1350  CA  LEU O 175      39.885  16.002 -30.304  1.00 97.73           C  
ATOM   1351  C   LEU O 175      40.772  16.139 -29.058  1.00 97.90           C  
ATOM   1352  O   LEU O 175      40.820  17.215 -28.466  1.00 97.29           O  
ATOM   1353  CB  LEU O 175      38.533  15.350 -29.968  1.00 97.22           C  
ATOM   1354  CG  LEU O 175      37.494  15.490 -31.100  1.00 96.50           C  
ATOM   1355  CD1 LEU O 175      36.360  14.495 -30.892  1.00 94.65           C  
ATOM   1356  CD2 LEU O 175      36.898  16.899 -31.150  0.99 94.25           C  
ATOM   1357  N   ASP O 176      41.513  15.089 -28.689  1.00 97.69           N  
ATOM   1358  CA  ASP O 176      42.522  15.179 -27.633  1.00 97.89           C  
ATOM   1359  C   ASP O 176      43.679  16.095 -28.088  1.00 98.11           C  
ATOM   1360  O   ASP O 176      44.150  16.004 -29.227  1.00 97.62           O  
ATOM   1361  CB  ASP O 176      43.046  13.774 -27.269  1.00 97.56           C  
ATOM   1362  CG  ASP O 176      42.003  12.823 -26.654  1.00 97.19           C  
ATOM   1363  OD1 ASP O 176      41.062  13.264 -25.960  1.00 95.54           O  
ATOM   1364  OD2 ASP O 176      42.121  11.590 -26.826  1.00 94.93           O  
ATOM   1365  N   GLY O 177      44.152  16.955 -27.180  1.00 98.02           N  
ATOM   1366  CA  GLY O 177      45.297  17.834 -27.424  1.00 98.00           C  
ATOM   1367  C   GLY O 177      45.014  19.029 -28.331  1.00 98.28           C  
ATOM   1368  O   GLY O 177      45.948  19.568 -28.925  1.00 97.36           O  
ATOM   1369  N   ILE O 178      43.756  19.442 -28.461  1.00 98.25           N  
ATOM   1370  CA  ILE O 178      43.399  20.638 -29.239  1.00 98.24           C  
ATOM   1371  C   ILE O 178      43.328  21.888 -28.362  1.00 98.45           C  
ATOM   1372  O   ILE O 178      42.980  21.825 -27.181  1.00 98.17           O  
ATOM   1373  CB  ILE O 178      42.112  20.459 -30.078  1.00 97.51           C  
ATOM   1374  CG1 ILE O 178      40.844  20.341 -29.198  1.00 94.12           C  
ATOM   1375  CG2 ILE O 178      42.276  19.277 -31.050  1.00 91.88           C  
ATOM   1376  CD1 ILE O 178      39.538  20.268 -29.992  0.99 92.59           C  
ATOM   1377  N   SER O 179      43.600  23.032 -28.965  1.00 98.66           N  
ATOM   1378  CA  SER O 179      43.371  24.359 -28.390  1.00 98.70           C  
ATOM   1379  C   SER O 179      42.220  25.045 -29.122  1.00 98.80           C  
ATOM   1380  O   SER O 179      42.226  25.142 -30.348  1.00 98.61           O  
ATOM   1381  CB  SER O 179      44.641  25.208 -28.460  1.00 98.23           C  
ATOM   1382  OG  SER O 179      45.686  24.588 -27.735  0.99 91.06           O  
ATOM   1383  N   VAL O 180      41.227  25.513 -28.366  1.00 98.76           N  
ATOM   1384  CA  VAL O 180      39.991  26.104 -28.901  1.00 98.80           C  
ATOM   1385  C   VAL O 180      39.790  27.500 -28.330  1.00 98.83           C  
ATOM   1386  O   VAL O 180      39.712  27.666 -27.113  1.00 98.66           O  
ATOM   1387  CB  VAL O 180      38.768  25.211 -28.590  1.00 98.61           C  
ATOM   1388  CG1 VAL O 180      37.489  25.784 -29.212  1.00 97.07           C  
ATOM   1389  CG2 VAL O 180      38.954  23.786 -29.115  1.00 97.28           C  
ATOM   1390  N   ALA O 181      39.640  28.492 -29.187  1.00 98.75           N  
ATOM   1391  CA  ALA O 181      39.174  29.817 -28.806  1.00 98.75           C  
ATOM   1392  C   ALA O 181      37.649  29.891 -28.929  1.00 98.78           C  
ATOM   1393  O   ALA O 181      37.110  29.726 -30.022  1.00 98.56           O  
ATOM   1394  CB  ALA O 181      39.864  30.873 -29.677  1.00 98.55           C  
ATOM   1395  N   LEU O 182      36.957  30.155 -27.824  1.00 98.70           N  
ATOM   1396  CA  LEU O 182      35.539  30.508 -27.806  1.00 98.70           C  
ATOM   1397  C   LEU O 182      35.427  32.032 -27.749  1.00 98.69           C  
ATOM   1398  O   LEU O 182      35.894  32.647 -26.788  1.00 98.37           O  
ATOM   1399  CB  LEU O 182      34.822  29.828 -26.624  1.00 98.56           C  
ATOM   1400  CG  LEU O 182      34.923  28.291 -26.563  1.00 98.11           C  
ATOM   1401  CD1 LEU O 182      34.076  27.761 -25.408  0.99 97.16           C  
ATOM   1402  CD2 LEU O 182      34.439  27.607 -27.848  0.99 97.02           C  
ATOM   1403  N   VAL O 183      34.826  32.642 -28.770  1.00 98.48           N  
ATOM   1404  CA  VAL O 183      34.867  34.095 -28.985  1.00 98.47           C  
ATOM   1405  C   VAL O 183      33.461  34.692 -29.005  1.00 98.40           C  
ATOM   1406  O   VAL O 183      32.542  34.128 -29.594  1.00 97.97           O  
ATOM   1407  CB  VAL O 183      35.640  34.436 -30.282  1.00 98.25           C  
ATOM   1408  CG1 VAL O 183      35.935  35.935 -30.374  0.99 97.08           C  
ATOM   1409  CG2 VAL O 183      36.977  33.687 -30.392  0.99 97.39           C  
ATOM   1410  N   GLY O 184      33.280  35.865 -28.398  1.00 98.04           N  
ATOM   1411  CA  GLY O 184      32.059  36.662 -28.503  1.00 97.80           C  
ATOM   1412  C   GLY O 184      31.185  36.630 -27.251  1.00 97.88           C  
ATOM   1413  O   GLY O 184      31.674  36.839 -26.140  1.00 97.12           O  
ATOM   1414  N   ASP O 185      29.885  36.391 -27.421  0.99 97.30           N  
ATOM   1415  CA  ASP O 185      28.930  36.339 -26.306  1.00 97.09           C  
ATOM   1416  C   ASP O 185      28.970  34.972 -25.613  0.99 96.96           C  
ATOM   1417  O   ASP O 185      28.243  34.033 -25.967  0.99 96.35           O  
ATOM   1418  CB  ASP O 185      27.522  36.713 -26.789  0.99 96.51           C  
ATOM   1419  CG  ASP O 185      26.501  36.861 -25.648  0.99 96.31           C  
ATOM   1420  OD1 ASP O 185      26.761  36.406 -24.508  0.99 94.43           O  
ATOM   1421  OD2 ASP O 185      25.417  37.429 -25.901  0.99 93.99           O  
ATOM   1422  N   LEU O 186      29.811  34.867 -24.597  0.99 97.18           N  
ATOM   1423  CA  LEU O 186      29.980  33.646 -23.813  0.99 97.38           C  
ATOM   1424  C   LEU O 186      29.017  33.571 -22.613  0.99 97.07           C  
ATOM   1425  O   LEU O 186      28.864  32.505 -22.018  0.99 95.92           O  
ATOM   1426  CB  LEU O 186      31.451  33.522 -23.378  0.99 97.38           C  
ATOM   1427  CG  LEU O 186      32.496  33.653 -24.511  0.98 97.34           C  
ATOM   1428  CD1 LEU O 186      33.889  33.370 -23.951  0.98 96.44           C  
ATOM   1429  CD2 LEU O 186      32.249  32.684 -25.673  0.98 96.27           C  
ATOM   1430  N   ALA O 187      28.361  34.666 -22.263  0.99 96.62           N  
ATOM   1431  CA  ALA O 187      27.398  34.710 -21.158  0.99 96.05           C  
ATOM   1432  C   ALA O 187      26.007  34.202 -21.572  0.99 95.77           C  
ATOM   1433  O   ALA O 187      25.383  33.436 -20.833  0.99 94.00           O  
ATOM   1434  CB  ALA O 187      27.331  36.143 -20.621  0.99 95.26           C  
ATOM   1435  N   ASN O 188      25.537  34.608 -22.748  0.99 95.33           N  
ATOM   1436  CA  ASN O 188      24.204  34.268 -23.265  0.99 94.68           C  
ATOM   1437  C   ASN O 188      24.242  33.159 -24.333  0.99 94.82           C  
ATOM   1438  O   ASN O 188      23.218  32.537 -24.626  0.99 93.05           O  
ATOM   1439  CB  ASN O 188      23.558  35.533 -23.840  0.99 93.77           C  
ATOM   1440  CG  ASN O 188      23.487  36.674 -22.838  0.98 93.63           C  
ATOM   1441  OD1 ASN O 188      22.841  36.577 -21.803  0.98 88.01           O  
ATOM   1442  ND2 ASN O 188      24.153  37.772 -23.132  0.98 87.10           N  
ATOM   1443  N   GLY O 189      25.421  32.905 -24.905  0.99 94.32           N  
ATOM   1444  CA  GLY O 189      25.637  31.904 -25.945  0.99 94.63           C  
ATOM   1445  C   GLY O 189      25.441  30.480 -25.424  0.99 96.04           C  
ATOM   1446  O   GLY O 189      26.390  29.831 -24.984  0.99 94.97           O  
ATOM   1447  N   ARG O 190      24.236  29.937 -25.540  1.00 96.50           N  
ATOM   1448  CA  ARG O 190      23.921  28.542 -25.180  1.00 97.11           C  
ATOM   1449  C   ARG O 190      24.764  27.510 -25.944  1.00 97.56           C  
ATOM   1450  O   ARG O 190      25.024  26.425 -25.422  1.00 97.21           O  
ATOM   1451  CB  ARG O 190      22.413  28.290 -25.361  1.00 96.42           C  
ATOM   1452  CG  ARG O 190      21.907  28.462 -26.804  0.99 95.21           C  
ATOM   1453  CD  ARG O 190      20.390  28.375 -26.839  0.99 94.88           C  
ATOM   1454  NE  ARG O 190      19.865  28.648 -28.195  0.99 94.47           N  
ATOM   1455  CZ  ARG O 190      18.628  28.960 -28.509  0.99 95.42           C  
ATOM   1456  NH1 ARG O 190      17.679  29.005 -27.626  0.99 90.59           N  
ATOM   1457  NH2 ARG O 190      18.327  29.239 -29.740  0.99 90.89           N  
ATOM   1458  N   THR O 191      25.238  27.863 -27.136  1.00 97.86           N  
ATOM   1459  CA  THR O 191      26.100  27.013 -27.971  1.00 98.09           C  
ATOM   1460  C   THR O 191      27.459  26.776 -27.315  1.00 98.23           C  
ATOM   1461  O   THR O 191      27.858  25.622 -27.149  1.00 97.72           O  
ATOM   1462  CB  THR O 191      26.293  27.625 -29.367  1.00 97.46           C  
ATOM   1463  OG1 THR O 191      26.745  28.963 -29.263  1.00 92.61           O  
ATOM   1464  CG2 THR O 191      24.986  27.659 -30.150  1.00 92.03           C  
ATOM   1465  N   VAL O 192      28.131  27.824 -26.858  1.00 98.07           N  
ATOM   1466  CA  VAL O 192      29.441  27.713 -26.196  1.00 98.08           C  
ATOM   1467  C   VAL O 192      29.341  27.042 -24.831  1.00 98.19           C  
ATOM   1468  O   VAL O 192      30.264  26.342 -24.425  1.00 97.73           O  
ATOM   1469  CB  VAL O 192      30.168  29.065 -26.082  1.00 97.35           C  
ATOM   1470  CG1 VAL O 192      30.496  29.607 -27.473  1.00 93.98           C  
ATOM   1471  CG2 VAL O 192      29.369  30.133 -25.326  1.00 93.94           C  
ATOM   1472  N   ARG O 193      28.200  27.183 -24.139  1.00 97.83           N  
ATOM   1473  CA  ARG O 193      27.947  26.481 -22.875  1.00 97.51           C  
ATOM   1474  C   ARG O 193      27.940  24.959 -23.081  1.00 97.88           C  
ATOM   1475  O   ARG O 193      28.698  24.257 -22.411  1.00 97.46           O  
ATOM   1476  CB  ARG O 193      26.642  27.003 -22.249  1.00 95.89           C  
ATOM   1477  CG  ARG O 193      26.437  26.468 -20.830  0.99 89.31           C  
ATOM   1478  CD  ARG O 193      25.172  27.066 -20.196  0.99 87.56           C  
ATOM   1479  NE  ARG O 193      24.964  26.582 -18.830  0.99 86.06           N  
ATOM   1480  CZ  ARG O 193      25.463  27.116 -17.717  0.99 84.67           C  
ATOM   1481  NH1 ARG O 193      26.159  28.216 -17.714  0.99 74.52           N  
ATOM   1482  NH2 ARG O 193      25.284  26.540 -16.571  0.99 77.46           N  
ATOM   1483  N   SER O 194      27.155  24.462 -24.022  1.00 98.08           N  
ATOM   1484  CA  SER O 194      27.113  23.030 -24.344  1.00 98.26           C  
ATOM   1485  C   SER O 194      28.430  22.531 -24.943  1.00 98.32           C  
ATOM   1486  O   SER O 194      28.880  21.437 -24.613  1.00 98.07           O  
ATOM   1487  CB  SER O 194      25.960  22.738 -25.307  1.00 98.09           C  
ATOM   1488  OG  SER O 194      24.718  22.962 -24.673  1.00 97.17           O  
ATOM   1489  N   LEU O 195      29.096  23.335 -25.774  1.00 98.52           N  
ATOM   1490  CA  LEU O 195      30.382  22.971 -26.367  1.00 98.60           C  
ATOM   1491  C   LEU O 195      31.470  22.815 -25.297  1.00 98.56           C  
ATOM   1492  O   LEU O 195      32.202  21.829 -25.324  1.00 98.31           O  
ATOM   1493  CB  LEU O 195      30.765  24.001 -27.447  1.00 98.56           C  
ATOM   1494  CG  LEU O 195      32.104  23.709 -28.159  1.00 98.27           C  
ATOM   1495  CD1 LEU O 195      32.139  22.318 -28.814  1.00 97.74           C  
ATOM   1496  CD2 LEU O 195      32.330  24.747 -29.254  1.00 97.69           C  
ATOM   1497  N   ALA O 196      31.543  23.724 -24.324  1.00 98.37           N  
ATOM   1498  CA  ALA O 196      32.485  23.602 -23.213  1.00 98.27           C  
ATOM   1499  C   ALA O 196      32.280  22.292 -22.428  1.00 98.24           C  
ATOM   1500  O   ALA O 196      33.253  21.600 -22.126  1.00 97.78           O  
ATOM   1501  CB  ALA O 196      32.347  24.840 -22.315  1.00 97.95           C  
ATOM   1502  N   TYR O 197      31.026  21.892 -22.176  1.00 97.91           N  
ATOM   1503  CA  TYR O 197      30.723  20.616 -21.521  1.00 97.69           C  
ATOM   1504  C   TYR O 197      31.188  19.396 -22.331  1.00 97.69           C  
ATOM   1505  O   TYR O 197      31.626  18.411 -21.737  1.00 96.94           O  
ATOM   1506  CB  TYR O 197      29.218  20.496 -21.247  1.00 97.07           C  
ATOM   1507  CG  TYR O 197      28.661  21.398 -20.159  1.00 96.34           C  
ATOM   1508  CD1 TYR O 197      29.318  21.516 -18.916  1.00 93.83           C  
ATOM   1509  CD2 TYR O 197      27.439  22.073 -20.367  1.00 93.95           C  
ATOM   1510  CE1 TYR O 197      28.774  22.305 -17.892  1.00 92.70           C  
ATOM   1511  CE2 TYR O 197      26.880  22.866 -19.346  1.00 92.38           C  
ATOM   1512  CZ  TYR O 197      27.553  22.979 -18.111  1.00 92.53           C  
ATOM   1513  OH  TYR O 197      27.007  23.749 -17.103  0.99 90.07           O  
ATOM   1514  N   LEU O 198      31.110  19.434 -23.659  1.00 98.17           N  
ATOM   1515  CA  LEU O 198      31.583  18.337 -24.502  1.00 98.15           C  
ATOM   1516  C   LEU O 198      33.109  18.319 -24.634  1.00 98.18           C  
ATOM   1517  O   LEU O 198      33.701  17.247 -24.534  1.00 97.59           O  
ATOM   1518  CB  LEU O 198      30.918  18.381 -25.887  1.00 97.44           C  
ATOM   1519  CG  LEU O 198      29.432  18.001 -25.927  1.00 94.03           C  
ATOM   1520  CD1 LEU O 198      29.022  17.856 -27.392  1.00 90.14           C  
ATOM   1521  CD2 LEU O 198      29.126  16.672 -25.233  1.00 90.28           C  
ATOM   1522  N   LEU O 199      33.749  19.469 -24.786  1.00 98.16           N  
ATOM   1523  CA  LEU O 199      35.213  19.555 -24.860  1.00 98.10           C  
ATOM   1524  C   LEU O 199      35.877  19.020 -23.582  1.00 98.01           C  
ATOM   1525  O   LEU O 199      36.898  18.339 -23.664  1.00 97.46           O  
ATOM   1526  CB  LEU O 199      35.633  21.006 -25.142  1.00 97.98           C  
ATOM   1527  CG  LEU O 199      35.311  21.511 -26.563  1.00 97.51           C  
ATOM   1528  CD1 LEU O 199      35.646  23.000 -26.655  1.00 96.70           C  
ATOM   1529  CD2 LEU O 199      36.106  20.777 -27.650  1.00 96.57           C  
ATOM   1530  N   ALA O 200      35.241  19.215 -22.423  1.00 97.87           N  
ATOM   1531  CA  ALA O 200      35.695  18.659 -21.143  1.00 97.62           C  
ATOM   1532  C   ALA O 200      35.728  17.116 -21.080  1.00 97.50           C  
ATOM   1533  O   ALA O 200      36.265  16.548 -20.128  1.00 96.35           O  
ATOM   1534  CB  ALA O 200      34.796  19.237 -20.041  1.00 97.04           C  
ATOM   1535  N   LYS O 201      35.184  16.412 -22.073  1.00 97.39           N  
ATOM   1536  CA  LYS O 201      35.242  14.945 -22.166  1.00 97.03           C  
ATOM   1537  C   LYS O 201      36.533  14.436 -22.817  1.00 97.00           C  
ATOM   1538  O   LYS O 201      36.792  13.236 -22.771  1.00 95.41           O  
ATOM   1539  CB  LYS O 201      34.024  14.412 -22.945  1.00 95.89           C  
ATOM   1540  CG  LYS O 201      32.657  14.913 -22.436  0.99 92.92           C  
ATOM   1541  CD  LYS O 201      32.387  14.554 -20.972  0.98 88.90           C  
ATOM   1542  CE  LYS O 201      30.984  15.054 -20.616  0.98 84.19           C  
ATOM   1543  NZ  LYS O 201      30.496  14.482 -19.338  0.98 77.86           N  
ATOM   1544  N   PHE O 202      37.316  15.316 -23.414  1.00 97.58           N  
ATOM   1545  CA  PHE O 202      38.557  14.981 -24.101  1.00 97.63           C  
ATOM   1546  C   PHE O 202      39.788  15.312 -23.250  1.00 97.62           C  
ATOM   1547  O   PHE O 202      39.694  15.994 -22.226  1.00 96.99           O  
ATOM   1548  CB  PHE O 202      38.553  15.644 -25.490  1.00 97.51           C  
ATOM   1549  CG  PHE O 202      37.381  15.180 -26.335  1.00 97.60           C  
ATOM   1550  CD1 PHE O 202      37.426  13.936 -26.985  1.00 96.51           C  
ATOM   1551  CD2 PHE O 202      36.207  15.952 -26.404  1.00 96.51           C  
ATOM   1552  CE1 PHE O 202      36.309  13.455 -27.684  1.00 95.95           C  
ATOM   1553  CE2 PHE O 202      35.082  15.483 -27.105  1.00 95.98           C  
ATOM   1554  CZ  PHE O 202      35.136  14.229 -27.743  1.00 96.45           C  
ATOM   1555  N   LYS O 203      40.937  14.767 -23.632  1.00 97.40           N  
ATOM   1556  CA  LYS O 203      42.196  14.939 -22.887  1.00 97.43           C  
ATOM   1557  C   LYS O 203      43.026  16.073 -23.470  1.00 97.81           C  
ATOM   1558  O   LYS O 203      43.013  16.280 -24.682  1.00 96.98           O  
ATOM   1559  CB  LYS O 203      43.005  13.640 -22.903  1.00 96.32           C  
ATOM   1560  CG  LYS O 203      42.287  12.499 -22.172  0.91 88.82           C  
ATOM   1561  CD  LYS O 203      43.163  11.251 -22.210  0.89 81.37           C  
ATOM   1562  CE  LYS O 203      42.458  10.102 -21.491  0.87 69.86           C  
ATOM   1563  NZ  LYS O 203      43.301   8.884 -21.518  0.87 61.39           N  
ATOM   1564  N   ASP O 204      43.794  16.739 -22.607  1.00 97.65           N  
ATOM   1565  CA  ASP O 204      44.782  17.747 -22.997  1.00 97.73           C  
ATOM   1566  C   ASP O 204      44.190  18.864 -23.879  1.00 98.08           C  
ATOM   1567  O   ASP O 204      44.849  19.402 -24.773  1.00 97.32           O  
ATOM   1568  CB  ASP O 204      46.027  17.063 -23.604  1.00 96.84           C  
ATOM   1569  CG  ASP O 204      46.584  15.936 -22.719  0.98 94.30           C  
ATOM   1570  OD1 ASP O 204      46.692  16.132 -21.489  0.98 89.61           O  
ATOM   1571  OD2 ASP O 204      46.862  14.841 -23.260  0.98 88.44           O  
ATOM   1572  N   VAL O 205      42.924  19.199 -23.638  1.00 98.19           N  
ATOM   1573  CA  VAL O 205      42.244  20.316 -24.304  1.00 98.27           C  
ATOM   1574  C   VAL O 205      42.567  21.609 -23.566  1.00 98.39           C  
ATOM   1575  O   VAL O 205      42.491  21.660 -22.339  1.00 97.87           O  
ATOM   1576  CB  VAL O 205      40.719  20.078 -24.387  1.00 97.61           C  
ATOM   1577  CG1 VAL O 205      39.964  21.274 -24.988  0.99 94.28           C  
ATOM   1578  CG2 VAL O 205      40.417  18.856 -25.260  0.99 94.36           C  
ATOM   1579  N   LYS O 206      42.860  22.670 -24.317  1.00 98.54           N  
ATOM   1580  CA  LYS O 206      42.935  24.030 -23.783  1.00 98.56           C  
ATOM   1581  C   LYS O 206      41.847  24.902 -24.402  1.00 98.69           C  
ATOM   1582  O   LYS O 206      41.676  24.912 -25.621  1.00 98.46           O  
ATOM   1583  CB  LYS O 206      44.339  24.615 -23.987  1.00 98.04           C  
ATOM   1584  CG  LYS O 206      44.441  26.018 -23.348  0.97 93.23           C  
ATOM   1585  CD  LYS O 206      45.881  26.517 -23.224  0.96 90.11           C  
ATOM   1586  CE  LYS O 206      45.839  27.873 -22.505  0.95 82.95           C  
ATOM   1587  NZ  LYS O 206      47.155  28.300 -21.981  0.94 75.03           N  
ATOM   1588  N   ILE O 207      41.143  25.666 -23.560  1.00 98.65           N  
ATOM   1589  CA  ILE O 207      40.082  26.580 -23.989  1.00 98.69           C  
ATOM   1590  C   ILE O 207      40.486  28.013 -23.656  1.00 98.71           C  
ATOM   1591  O   ILE O 207      40.799  28.324 -22.509  1.00 98.46           O  
ATOM   1592  CB  ILE O 207      38.713  26.201 -23.371  1.00 98.52           C  
ATOM   1593  CG1 ILE O 207      38.336  24.736 -23.725  0.99 97.65           C  
ATOM   1594  CG2 ILE O 207      37.629  27.185 -23.858  0.99 97.70           C  
ATOM   1595  CD1 ILE O 207      37.008  24.257 -23.126  0.99 96.42           C  
ATOM   1596  N   TYR O 208      40.430  28.885 -24.642  1.00 98.74           N  
ATOM   1597  CA  TYR O 208      40.572  30.324 -24.469  1.00 98.73           C  
ATOM   1598  C   TYR O 208      39.197  30.987 -24.562  1.00 98.70           C  
ATOM   1599  O   TYR O 208      38.441  30.732 -25.504  1.00 98.39           O  
ATOM   1600  CB  TYR O 208      41.521  30.899 -25.529  1.00 98.62           C  
ATOM   1601  CG  TYR O 208      42.948  30.387 -25.445  1.00 98.57           C  
ATOM   1602  CD1 TYR O 208      43.912  31.093 -24.697  1.00 97.90           C  
ATOM   1603  CD2 TYR O 208      43.318  29.199 -26.116  1.00 97.94           C  
ATOM   1604  CE1 TYR O 208      45.238  30.631 -24.621  1.00 97.60           C  
ATOM   1605  CE2 TYR O 208      44.639  28.721 -26.045  1.00 97.54           C  
ATOM   1606  CZ  TYR O 208      45.595  29.444 -25.294  1.00 97.79           C  
ATOM   1607  OH  TYR O 208      46.894  28.986 -25.219  1.00 96.85           O  
ATOM   1608  N   PHE O 209      38.880  31.857 -23.611  1.00 98.62           N  
ATOM   1609  CA  PHE O 209      37.667  32.663 -23.611  1.00 98.58           C  
ATOM   1610  C   PHE O 209      38.005  34.099 -24.010  1.00 98.51           C  
ATOM   1611  O   PHE O 209      38.643  34.830 -23.254  1.00 98.12           O  
ATOM   1612  CB  PHE O 209      36.998  32.609 -22.228  1.00 98.43           C  
ATOM   1613  CG  PHE O 209      36.587  31.220 -21.772  1.00 98.43           C  
ATOM   1614  CD1 PHE O 209      35.747  30.424 -22.575  1.00 97.77           C  
ATOM   1615  CD2 PHE O 209      37.031  30.725 -20.532  1.00 97.70           C  
ATOM   1616  CE1 PHE O 209      35.355  29.143 -22.148  1.00 97.30           C  
ATOM   1617  CE2 PHE O 209      36.644  29.449 -20.095  1.00 97.17           C  
ATOM   1618  CZ  PHE O 209      35.805  28.657 -20.906  1.00 97.56           C  
ATOM   1619  N   VAL O 210      37.551  34.507 -25.186  1.00 98.27           N  
ATOM   1620  CA  VAL O 210      37.747  35.869 -25.697  1.00 98.28           C  
ATOM   1621  C   VAL O 210      36.381  36.533 -25.825  1.00 98.24           C  
ATOM   1622  O   VAL O 210      35.608  36.213 -26.724  1.00 97.75           O  
ATOM   1623  CB  VAL O 210      38.521  35.871 -27.030  1.00 98.05           C  
ATOM   1624  CG1 VAL O 210      38.821  37.307 -27.474  0.99 97.03           C  
ATOM   1625  CG2 VAL O 210      39.852  35.122 -26.922  0.99 97.48           C  
ATOM   1626  N   SER O 211      36.050  37.439 -24.916  1.00 97.93           N  
ATOM   1627  CA  SER O 211      34.712  38.035 -24.859  1.00 97.74           C  
ATOM   1628  C   SER O 211      34.729  39.492 -24.401  1.00 97.60           C  
ATOM   1629  O   SER O 211      35.592  39.875 -23.606  1.00 96.66           O  
ATOM   1630  CB  SER O 211      33.801  37.209 -23.950  1.00 96.55           C  
ATOM   1631  OG  SER O 211      34.324  37.137 -22.642  0.99 91.60           O  
ATOM   1632  N   PRO O 212      33.761  40.305 -24.842  0.99 97.15           N  
ATOM   1633  CA  PRO O 212      33.504  41.603 -24.228  0.99 96.61           C  
ATOM   1634  C   PRO O 212      33.248  41.450 -22.726  0.99 96.54           C  
ATOM   1635  O   PRO O 212      32.655  40.469 -22.276  0.99 95.50           O  
ATOM   1636  CB  PRO O 212      32.280  42.175 -24.956  0.99 95.55           C  
ATOM   1637  CG  PRO O 212      32.281  41.445 -26.296  0.99 94.09           C  
ATOM   1638  CD  PRO O 212      32.834  40.071 -25.932  0.99 96.82           C  
ATOM   1639  N   GLU O 213      33.652  42.436 -21.938  0.99 95.75           N  
ATOM   1640  CA  GLU O 213      33.650  42.343 -20.474  0.99 94.99           C  
ATOM   1641  C   GLU O 213      32.259  42.094 -19.872  0.99 95.02           C  
ATOM   1642  O   GLU O 213      32.127  41.373 -18.886  0.99 92.76           O  
ATOM   1643  CB  GLU O 213      34.294  43.624 -19.931  0.98 93.16           C  
ATOM   1644  CG  GLU O 213      34.667  43.506 -18.450  0.88 81.03           C  
ATOM   1645  CD  GLU O 213      35.616  44.611 -17.977  0.87 74.03           C  
ATOM   1646  OE1 GLU O 213      36.251  44.392 -16.912  0.88 66.75           O  
ATOM   1647  OE2 GLU O 213      35.728  45.647 -18.677  0.87 65.86           O  
ATOM   1648  N   ILE O 214      31.220  42.612 -20.507  0.97 94.44           N  
ATOM   1649  CA  ILE O 214      29.817  42.469 -20.060  0.98 93.99           C  
ATOM   1650  C   ILE O 214      29.181  41.119 -20.423  0.98 94.61           C  
ATOM   1651  O   ILE O 214      28.092  40.820 -19.934  0.98 92.28           O  
ATOM   1652  CB  ILE O 214      28.958  43.641 -20.573  0.97 90.93           C  
ATOM   1653  CG1 ILE O 214      28.925  43.702 -22.120  0.93 78.65           C  
ATOM   1654  CG2 ILE O 214      29.445  44.965 -19.956  0.93 75.59           C  
ATOM   1655  CD1 ILE O 214      27.862  44.644 -22.655  0.92 69.22           C  
ATOM   1656  N   VAL O 215      29.837  40.301 -21.255  0.98 95.36           N  
ATOM   1657  CA  VAL O 215      29.336  38.984 -21.698  0.99 96.27           C  
ATOM   1658  C   VAL O 215      30.399  37.891 -21.561  0.99 97.03           C  
ATOM   1659  O   VAL O 215      30.531  37.011 -22.417  0.99 96.77           O  
ATOM   1660  CB  VAL O 215      28.702  39.037 -23.109  0.98 95.63           C  
ATOM   1661  CG1 VAL O 215      27.395  39.832 -23.098  0.98 92.83           C  
ATOM   1662  CG2 VAL O 215      29.630  39.644 -24.169  0.98 93.53           C  
ATOM   1663  N   LYS O 216      31.156  37.927 -20.470  0.99 96.52           N  
ATOM   1664  CA  LYS O 216      32.131  36.881 -20.143  0.99 96.96           C  
ATOM   1665  C   LYS O 216      31.449  35.532 -19.902  0.99 97.13           C  
ATOM   1666  O   LYS O 216      30.284  35.460 -19.491  0.99 96.25           O  
ATOM   1667  CB  LYS O 216      32.977  37.293 -18.927  0.99 96.36           C  
ATOM   1668  CG  LYS O 216      33.944  38.435 -19.269  0.94 93.34           C  
ATOM   1669  CD  LYS O 216      34.859  38.771 -18.089  0.93 89.14           C  
ATOM   1670  CE  LYS O 216      35.863  39.843 -18.516  0.92 80.45           C  
ATOM   1671  NZ  LYS O 216      36.816  40.177 -17.432  0.91 71.91           N  
ATOM   1672  N   MET O 217      32.218  34.446 -20.108  0.99 97.30           N  
ATOM   1673  CA  MET O 217      31.779  33.107 -19.712  0.99 97.38           C  
ATOM   1674  C   MET O 217      31.379  33.104 -18.232  0.99 97.40           C  
ATOM   1675  O   MET O 217      32.063  33.687 -17.390  0.99 96.70           O  
ATOM   1676  CB  MET O 217      32.895  32.090 -19.990  0.99 97.00           C  
ATOM   1677  CG  MET O 217      32.491  30.643 -19.636  0.99 95.60           C  
ATOM   1678  SD  MET O 217      31.008  30.006 -20.473  0.99 94.93           S  
ATOM   1679  CE  MET O 217      31.681  29.652 -22.119  0.99 89.55           C  
ATOM   1680  N   LYS O 218      30.284  32.421 -17.919  0.99 96.74           N  
ATOM   1681  CA  LYS O 218      29.788  32.331 -16.541  0.99 96.61           C  
ATOM   1682  C   LYS O 218      30.732  31.508 -15.659  0.99 97.16           C  
ATOM   1683  O   LYS O 218      31.338  30.542 -16.122  0.99 96.34           O  
ATOM   1684  CB  LYS O 218      28.370  31.751 -16.520  0.99 95.17           C  
ATOM   1685  CG  LYS O 218      27.348  32.671 -17.206  0.95 90.73           C  
ATOM   1686  CD  LYS O 218      25.937  32.106 -17.061  0.94 84.89           C  
ATOM   1687  CE  LYS O 218      24.920  33.056 -17.707  0.93 76.49           C  
ATOM   1688  NZ  LYS O 218      23.534  32.577 -17.509  0.92 68.23           N  
ATOM   1689  N   ASP O 219      30.790  31.859 -14.379  0.99 96.85           N  
ATOM   1690  CA  ASP O 219      31.683  31.223 -13.410  0.99 97.11           C  
ATOM   1691  C   ASP O 219      31.385  29.734 -13.237  0.99 97.45           C  
ATOM   1692  O   ASP O 219      32.317  28.935 -13.203  0.99 96.74           O  
ATOM   1693  CB  ASP O 219      31.631  31.978 -12.072  0.99 96.49           C  
ATOM   1694  CG  ASP O 219      32.168  33.407 -12.198  0.98 94.23           C  
ATOM   1695  OD1 ASP O 219      33.105  33.623 -13.008  0.98 89.85           O  
ATOM   1696  OD2 ASP O 219      31.612  34.299 -11.518  0.98 88.50           O  
ATOM   1697  N   ASP O 220      30.126  29.326 -13.260  1.00 97.02           N  
ATOM   1698  CA  ASP O 220      29.731  27.915 -13.153  1.00 96.91           C  
ATOM   1699  C   ASP O 220      30.338  27.015 -14.250  1.00 97.31           C  
ATOM   1700  O   ASP O 220      30.588  25.832 -14.004  1.00 96.55           O  
ATOM   1701  CB  ASP O 220      28.190  27.800 -13.131  1.00 95.86           C  
ATOM   1702  CG  ASP O 220      27.489  28.037 -14.481  0.99 94.49           C  
ATOM   1703  OD1 ASP O 220      27.855  28.954 -15.247  0.99 90.52           O  
ATOM   1704  OD2 ASP O 220      26.523  27.299 -14.782  0.99 89.40           O  
ATOM   1705  N   ILE O 221      30.608  27.551 -15.427  1.00 97.26           N  
ATOM   1706  CA  ILE O 221      31.291  26.816 -16.501  1.00 97.42           C  
ATOM   1707  C   ILE O 221      32.791  26.754 -16.232  1.00 97.80           C  
ATOM   1708  O   ILE O 221      33.384  25.687 -16.385  1.00 97.46           O  
ATOM   1709  CB  ILE O 221      30.999  27.443 -17.882  1.00 96.38           C  
ATOM   1710  CG1 ILE O 221      29.513  27.333 -18.260  0.99 91.81           C  
ATOM   1711  CG2 ILE O 221      31.867  26.814 -18.988  0.99 92.34           C  
ATOM   1712  CD1 ILE O 221      29.001  25.898 -18.449  0.99 80.67           C  
ATOM   1713  N   LYS O 222      33.402  27.852 -15.806  1.00 97.54           N  
ATOM   1714  CA  LYS O 222      34.831  27.893 -15.482  1.00 97.87           C  
ATOM   1715  C   LYS O 222      35.157  26.955 -14.316  1.00 98.07           C  
ATOM   1716  O   LYS O 222      36.108  26.181 -14.406  1.00 97.54           O  
ATOM   1717  CB  LYS O 222      35.255  29.339 -15.180  1.00 97.35           C  
ATOM   1718  CG  LYS O 222      35.138  30.242 -16.424  0.98 95.91           C  
ATOM   1719  CD  LYS O 222      35.639  31.667 -16.187  0.98 92.97           C  
ATOM   1720  CE  LYS O 222      34.754  32.424 -15.182  0.97 87.58           C  
ATOM   1721  NZ  LYS O 222      35.178  33.827 -15.016  0.97 83.26           N  
ATOM   1722  N   ASP O 223      34.313  26.937 -13.295  0.99 97.72           N  
ATOM   1723  CA  ASP O 223      34.408  26.023 -12.155  1.00 97.71           C  
ATOM   1724  C   ASP O 223      34.273  24.563 -12.596  1.00 97.78           C  
ATOM   1725  O   ASP O 223      35.058  23.700 -12.189  1.00 97.22           O  
ATOM   1726  CB  ASP O 223      33.310  26.369 -11.129  0.99 97.45           C  
ATOM   1727  CG  ASP O 223      33.514  27.711 -10.417  0.98 95.52           C  
ATOM   1728  OD1 ASP O 223      34.648  28.243 -10.452  0.97 92.70           O  
ATOM   1729  OD2 ASP O 223      32.529  28.178  -9.801  0.97 92.15           O  
ATOM   1730  N   TYR O 224      33.322  24.271 -13.483  1.00 97.62           N  
ATOM   1731  CA  TYR O 224      33.157  22.926 -14.034  1.00 97.30           C  
ATOM   1732  C   TYR O 224      34.394  22.468 -14.812  1.00 97.49           C  
ATOM   1733  O   TYR O 224      34.863  21.344 -14.601  1.00 96.92           O  
ATOM   1734  CB  TYR O 224      31.909  22.875 -14.919  1.00 96.55           C  
ATOM   1735  CG  TYR O 224      31.731  21.525 -15.588  0.99 95.81           C  
ATOM   1736  CD1 TYR O 224      32.132  21.333 -16.927  0.99 92.41           C  
ATOM   1737  CD2 TYR O 224      31.226  20.437 -14.845  0.99 92.36           C  
ATOM   1738  CE1 TYR O 224      32.017  20.071 -17.530  0.99 90.77           C  
ATOM   1739  CE2 TYR O 224      31.103  19.168 -15.433  0.99 90.80           C  
ATOM   1740  CZ  TYR O 224      31.496  18.991 -16.779  0.99 91.75           C  
ATOM   1741  OH  TYR O 224      31.371  17.753 -17.367  0.99 89.00           O  
ATOM   1742  N   LEU O 225      34.939  23.313 -15.674  1.00 97.70           N  
ATOM   1743  CA  LEU O 225      36.146  23.006 -16.445  1.00 97.95           C  
ATOM   1744  C   LEU O 225      37.338  22.755 -15.517  1.00 97.97           C  
ATOM   1745  O   LEU O 225      38.014  21.733 -15.652  1.00 97.42           O  
ATOM   1746  CB  LEU O 225      36.437  24.151 -17.428  1.00 97.89           C  
ATOM   1747  CG  LEU O 225      35.438  24.272 -18.589  0.99 97.47           C  
ATOM   1748  CD1 LEU O 225      35.761  25.531 -19.394  0.99 96.49           C  
ATOM   1749  CD2 LEU O 225      35.489  23.069 -19.538  0.99 96.39           C  
ATOM   1750  N   THR O 226      37.539  23.612 -14.518  1.00 97.83           N  
ATOM   1751  CA  THR O 226      38.581  23.447 -13.494  1.00 97.82           C  
ATOM   1752  C   THR O 226      38.421  22.121 -12.756  1.00 97.79           C  
ATOM   1753  O   THR O 226      39.371  21.342 -12.655  1.00 96.77           O  
ATOM   1754  CB  THR O 226      38.553  24.616 -12.499  1.00 97.48           C  
ATOM   1755  OG1 THR O 226      38.711  25.835 -13.180  0.99 94.82           O  
ATOM   1756  CG2 THR O 226      39.684  24.539 -11.480  0.98 94.65           C  
ATOM   1757  N   SER O 227      37.212  21.793 -12.302  1.00 97.45           N  
ATOM   1758  CA  SER O 227      36.926  20.522 -11.618  1.00 97.11           C  
ATOM   1759  C   SER O 227      37.111  19.293 -12.513  1.00 97.13           C  
ATOM   1760  O   SER O 227      37.401  18.204 -12.015  1.00 95.63           O  
ATOM   1761  CB  SER O 227      35.512  20.544 -11.026  0.99 95.80           C  
ATOM   1762  OG  SER O 227      34.518  20.404 -12.022  0.98 82.65           O  
ATOM   1763  N   SER O 228      36.976  19.455 -13.820  0.99 96.92           N  
ATOM   1764  CA  SER O 228      37.170  18.405 -14.830  1.00 96.40           C  
ATOM   1765  C   SER O 228      38.627  18.291 -15.297  1.00 96.52           C  
ATOM   1766  O   SER O 228      38.933  17.442 -16.135  1.00 94.91           O  
ATOM   1767  CB  SER O 228      36.241  18.644 -16.027  0.99 95.26           C  
ATOM   1768  OG  SER O 228      34.889  18.742 -15.602  0.99 92.07           O  
ATOM   1769  N   GLY O 229      39.529  19.119 -14.776  0.99 96.81           N  
ATOM   1770  CA  GLY O 229      40.944  19.136 -15.149  0.99 96.67           C  
ATOM   1771  C   GLY O 229      41.222  19.729 -16.537  0.99 97.19           C  
ATOM   1772  O   GLY O 229      42.254  19.413 -17.132  0.99 95.46           O  
ATOM   1773  N   VAL O 230      40.327  20.554 -17.050  1.00 97.57           N  
ATOM   1774  CA  VAL O 230      40.502  21.227 -18.350  1.00 97.79           C  
ATOM   1775  C   VAL O 230      41.224  22.558 -18.144  1.00 98.08           C  
ATOM   1776  O   VAL O 230      40.800  23.391 -17.339  1.00 97.62           O  
ATOM   1777  CB  VAL O 230      39.152  21.438 -19.063  1.00 97.11           C  
ATOM   1778  CG1 VAL O 230      39.318  22.123 -20.425  0.99 95.03           C  
ATOM   1779  CG2 VAL O 230      38.445  20.102 -19.287  0.99 95.34           C  
ATOM   1780  N   GLU O 231      42.289  22.777 -18.899  1.00 98.15           N  
ATOM   1781  CA  GLU O 231      42.984  24.060 -18.917  1.00 98.19           C  
ATOM   1782  C   GLU O 231      42.141  25.108 -19.657  1.00 98.39           C  
ATOM   1783  O   GLU O 231      41.697  24.882 -20.787  1.00 97.96           O  
ATOM   1784  CB  GLU O 231      44.383  23.892 -19.537  1.00 97.24           C  
ATOM   1785  CG  GLU O 231      45.276  25.126 -19.311  0.95 85.78           C  
ATOM   1786  CD  GLU O 231      46.624  25.076 -20.054  0.94 86.07           C  
ATOM   1787  OE1 GLU O 231      47.255  26.155 -20.187  0.94 79.60           O  
ATOM   1788  OE2 GLU O 231      47.029  24.005 -20.542  0.94 79.56           O  
ATOM   1789  N   TRP O 232      41.942  26.261 -19.035  1.00 98.29           N  
ATOM   1790  CA  TRP O 232      41.260  27.405 -19.640  1.00 98.38           C  
ATOM   1791  C   TRP O 232      41.911  28.734 -19.245  1.00 98.29           C  
ATOM   1792  O   TRP O 232      42.548  28.847 -18.199  1.00 97.82           O  
ATOM   1793  CB  TRP O 232      39.763  27.374 -19.302  1.00 98.19           C  
ATOM   1794  CG  TRP O 232      39.430  27.525 -17.844  1.00 98.07           C  
ATOM   1795  CD1 TRP O 232      39.262  26.510 -16.965  1.00 97.37           C  
ATOM   1796  CD2 TRP O 232      39.269  28.765 -17.077  1.00 98.14           C  
ATOM   1797  NE1 TRP O 232      39.014  27.028 -15.696  1.00 97.42           N  
ATOM   1798  CE2 TRP O 232      39.019  28.409 -15.723  1.00 97.69           C  
ATOM   1799  CE3 TRP O 232      39.321  30.144 -17.389  1.00 97.57           C  
ATOM   1800  CZ2 TRP O 232      38.843  29.384 -14.706  0.99 97.10           C  
ATOM   1801  CZ3 TRP O 232      39.142  31.111 -16.377  0.99 96.71           C  
ATOM   1802  CH2 TRP O 232      38.907  30.731 -15.051  0.99 96.50           C  
ATOM   1803  N   GLU O 233      41.725  29.736 -20.092  1.00 98.23           N  
ATOM   1804  CA  GLU O 233      42.301  31.070 -19.930  1.00 97.88           C  
ATOM   1805  C   GLU O 233      41.337  32.124 -20.488  1.00 98.16           C  
ATOM   1806  O   GLU O 233      40.755  31.926 -21.558  1.00 97.49           O  
ATOM   1807  CB  GLU O 233      43.660  31.081 -20.645  1.00 95.22           C  
ATOM   1808  CG  GLU O 233      44.500  32.345 -20.414  0.96 82.20           C  
ATOM   1809  CD  GLU O 233      45.857  32.282 -21.144  0.95 87.91           C  
ATOM   1810  OE1 GLU O 233      46.410  33.358 -21.446  0.95 82.61           O  
ATOM   1811  OE2 GLU O 233      46.363  31.166 -21.419  0.95 83.58           O  
ATOM   1812  N   GLU O 234      41.168  33.237 -19.795  1.00 98.12           N  
ATOM   1813  CA  GLU O 234      40.478  34.416 -20.325  1.00 98.08           C  
ATOM   1814  C   GLU O 234      41.501  35.363 -20.965  1.00 97.99           C  
ATOM   1815  O   GLU O 234      42.535  35.668 -20.377  1.00 96.85           O  
ATOM   1816  CB  GLU O 234      39.639  35.129 -19.242  1.00 97.24           C  
ATOM   1817  CG  GLU O 234      38.392  34.327 -18.830  0.99 94.12           C  
ATOM   1818  CD  GLU O 234      37.482  35.011 -17.786  0.99 94.96           C  
ATOM   1819  OE1 GLU O 234      36.301  34.600 -17.670  0.99 88.36           O  
ATOM   1820  OE2 GLU O 234      37.925  35.929 -17.069  0.98 89.52           O  
ATOM   1821  N   SER O 235      41.206  35.842 -22.168  1.00 97.82           N  
ATOM   1822  CA  SER O 235      42.053  36.797 -22.883  1.00 97.68           C  
ATOM   1823  C   SER O 235      41.219  37.883 -23.557  1.00 97.60           C  
ATOM   1824  O   SER O 235      40.063  37.675 -23.918  1.00 96.44           O  
ATOM   1825  CB  SER O 235      42.935  36.065 -23.901  1.00 97.14           C  
ATOM   1826  OG  SER O 235      43.800  36.987 -24.541  0.99 94.80           O  
ATOM   1827  N   SER O 236      41.822  39.047 -23.760  0.99 97.12           N  
ATOM   1828  CA  SER O 236      41.264  40.132 -24.575  1.00 96.43           C  
ATOM   1829  C   SER O 236      41.989  40.302 -25.912  0.99 96.58           C  
ATOM   1830  O   SER O 236      41.602  41.161 -26.707  0.99 94.10           O  
ATOM   1831  CB  SER O 236      41.265  41.438 -23.777  0.99 94.10           C  
ATOM   1832  OG  SER O 236      42.576  41.767 -23.369  0.98 85.99           O  
ATOM   1833  N   ASP O 237      43.034  39.500 -26.170  1.00 97.15           N  
ATOM   1834  CA  ASP O 237      43.820  39.561 -27.402  1.00 97.42           C  
ATOM   1835  C   ASP O 237      43.451  38.407 -28.342  1.00 97.90           C  
ATOM   1836  O   ASP O 237      44.031  37.315 -28.297  1.00 97.54           O  
ATOM   1837  CB  ASP O 237      45.319  39.622 -27.071  0.99 96.88           C  
ATOM   1838  CG  ASP O 237      46.172  39.956 -28.303  0.98 96.37           C  
ATOM   1839  OD1 ASP O 237      45.694  39.772 -29.446  0.98 93.87           O  
ATOM   1840  OD2 ASP O 237      47.315  40.421 -28.097  0.98 92.79           O  
ATOM   1841  N   LEU O 238      42.479  38.662 -29.213  1.00 97.71           N  
ATOM   1842  CA  LEU O 238      42.017  37.666 -30.181  1.00 97.95           C  
ATOM   1843  C   LEU O 238      43.128  37.254 -31.155  1.00 98.20           C  
ATOM   1844  O   LEU O 238      43.217  36.077 -31.502  1.00 97.89           O  
ATOM   1845  CB  LEU O 238      40.782  38.220 -30.930  1.00 97.63           C  
ATOM   1846  CG  LEU O 238      40.223  37.282 -32.026  0.99 97.18           C  
ATOM   1847  CD1 LEU O 238      39.791  35.917 -31.482  0.98 96.22           C  
ATOM   1848  CD2 LEU O 238      39.025  37.929 -32.699  0.98 95.98           C  
ATOM   1849  N   MET O 239      43.973  38.180 -31.590  1.00 98.12           N  
ATOM   1850  CA  MET O 239      45.048  37.888 -32.554  1.00 98.06           C  
ATOM   1851  C   MET O 239      46.072  36.918 -31.958  1.00 98.33           C  
ATOM   1852  O   MET O 239      46.428  35.921 -32.590  1.00 97.82           O  
ATOM   1853  CB  MET O 239      45.742  39.198 -32.973  1.00 96.83           C  
ATOM   1854  CG  MET O 239      44.888  40.051 -33.922  0.98 86.39           C  
ATOM   1855  SD  MET O 239      44.792  39.439 -35.635  0.98 87.39           S  
ATOM   1856  CE  MET O 239      46.413  39.963 -36.267  0.97 75.88           C  
ATOM   1857  N   GLU O 240      46.509  37.166 -30.735  1.00 98.14           N  
ATOM   1858  CA  GLU O 240      47.434  36.279 -30.039  1.00 98.14           C  
ATOM   1859  C   GLU O 240      46.811  34.899 -29.811  1.00 98.32           C  
ATOM   1860  O   GLU O 240      47.432  33.877 -30.109  1.00 97.84           O  
ATOM   1861  CB  GLU O 240      47.861  36.917 -28.711  1.00 97.56           C  
ATOM   1862  CG  GLU O 240      49.022  36.138 -28.090  0.96 92.54           C  
ATOM   1863  CD  GLU O 240      49.348  36.493 -26.642  0.95 87.62           C  
ATOM   1864  OE1 GLU O 240      50.117  35.697 -26.048  0.95 79.11           O  
ATOM   1865  OE2 GLU O 240      48.823  37.488 -26.104  0.95 79.05           O  
ATOM   1866  N   VAL O 241      45.583  34.858 -29.314  1.00 98.42           N  
ATOM   1867  CA  VAL O 241      44.867  33.599 -29.058  1.00 98.51           C  
ATOM   1868  C   VAL O 241      44.674  32.806 -30.347  1.00 98.57           C  
ATOM   1869  O   VAL O 241      45.006  31.619 -30.388  1.00 98.27           O  
ATOM   1870  CB  VAL O 241      43.530  33.869 -28.342  1.00 98.27           C  
ATOM   1871  CG1 VAL O 241      42.643  32.626 -28.280  0.99 96.63           C  
ATOM   1872  CG2 VAL O 241      43.788  34.326 -26.906  0.99 97.05           C  
ATOM   1873  N   ALA O 242      44.219  33.436 -31.423  1.00 98.46           N  
ATOM   1874  CA  ALA O 242      43.999  32.772 -32.707  1.00 98.40           C  
ATOM   1875  C   ALA O 242      45.275  32.128 -33.267  1.00 98.43           C  
ATOM   1876  O   ALA O 242      45.218  31.039 -33.841  1.00 97.87           O  
ATOM   1877  CB  ALA O 242      43.408  33.791 -33.686  1.00 98.00           C  
ATOM   1878  N   SER O 243      46.445  32.734 -33.044  1.00 98.42           N  
ATOM   1879  CA  SER O 243      47.737  32.174 -33.468  1.00 98.35           C  
ATOM   1880  C   SER O 243      48.111  30.857 -32.764  1.00 98.31           C  
ATOM   1881  O   SER O 243      48.946  30.103 -33.266  1.00 97.52           O  
ATOM   1882  CB  SER O 243      48.846  33.214 -33.281  1.00 97.89           C  
ATOM   1883  OG  SER O 243      49.272  33.300 -31.935  0.99 95.42           O  
ATOM   1884  N   LYS O 244      47.493  30.569 -31.618  1.00 98.18           N  
ATOM   1885  CA  LYS O 244      47.779  29.404 -30.766  1.00 97.83           C  
ATOM   1886  C   LYS O 244      46.747  28.287 -30.903  1.00 97.92           C  
ATOM   1887  O   LYS O 244      46.960  27.204 -30.360  1.00 96.51           O  
ATOM   1888  CB  LYS O 244      47.868  29.867 -29.302  1.00 96.49           C  
ATOM   1889  CG  LYS O 244      49.017  30.853 -29.047  0.95 93.25           C  
ATOM   1890  CD  LYS O 244      48.964  31.377 -27.607  0.95 89.78           C  
ATOM   1891  CE  LYS O 244      50.053  32.432 -27.390  0.93 84.00           C  
ATOM   1892  NZ  LYS O 244      49.912  33.118 -26.081  0.93 77.71           N  
ATOM   1893  N   CYS O 245      45.628  28.533 -31.568  1.00 98.42           N  
ATOM   1894  CA  CYS O 245      44.479  27.635 -31.564  1.00 98.50           C  
ATOM   1895  C   CYS O 245      44.361  26.778 -32.828  1.00 98.57           C  
ATOM   1896  O   CYS O 245      44.701  27.201 -33.933  1.00 98.09           O  
ATOM   1897  CB  CYS O 245      43.207  28.451 -31.304  1.00 98.20           C  
ATOM   1898  SG  CYS O 245      43.187  28.994 -29.567  0.99 97.63           S  
ATOM   1899  N   ASP O 246      43.813  25.570 -32.662  1.00 98.69           N  
ATOM   1900  CA  ASP O 246      43.364  24.707 -33.759  1.00 98.70           C  
ATOM   1901  C   ASP O 246      41.975  25.126 -34.267  1.00 98.77           C  
ATOM   1902  O   ASP O 246      41.650  24.931 -35.443  1.00 98.55           O  
ATOM   1903  CB  ASP O 246      43.301  23.251 -33.281  1.00 98.49           C  
ATOM   1904  CG  ASP O 246      44.638  22.708 -32.780  1.00 98.14           C  
ATOM   1905  OD1 ASP O 246      45.481  22.339 -33.629  1.00 96.71           O  
ATOM   1906  OD2 ASP O 246      44.801  22.614 -31.538  1.00 96.30           O  
ATOM   1907  N   VAL O 247      41.166  25.704 -33.379  1.00 98.79           N  
ATOM   1908  CA  VAL O 247      39.798  26.145 -33.678  1.00 98.84           C  
ATOM   1909  C   VAL O 247      39.576  27.552 -33.143  1.00 98.85           C  
ATOM   1910  O   VAL O 247      39.787  27.808 -31.959  1.00 98.70           O  
ATOM   1911  CB  VAL O 247      38.749  25.177 -33.077  1.00 98.73           C  
ATOM   1912  CG1 VAL O 247      37.317  25.604 -33.435  1.00 98.04           C  
ATOM   1913  CG2 VAL O 247      38.946  23.732 -33.550  1.00 98.23           C  
ATOM   1914  N   VAL O 248      39.072  28.439 -33.989  1.00 98.83           N  
ATOM   1915  CA  VAL O 248      38.465  29.712 -33.594  1.00 98.85           C  
ATOM   1916  C   VAL O 248      36.955  29.581 -33.768  1.00 98.88           C  
ATOM   1917  O   VAL O 248      36.453  29.537 -34.894  1.00 98.76           O  
ATOM   1918  CB  VAL O 248      39.038  30.897 -34.393  1.00 98.70           C  
ATOM   1919  CG1 VAL O 248      38.355  32.218 -34.007  1.00 97.81           C  
ATOM   1920  CG2 VAL O 248      40.541  31.055 -34.133  1.00 97.98           C  
ATOM   1921  N   TYR O 249      36.237  29.479 -32.646  1.00 98.84           N  
ATOM   1922  CA  TYR O 249      34.786  29.338 -32.621  1.00 98.85           C  
ATOM   1923  C   TYR O 249      34.149  30.701 -32.327  1.00 98.81           C  
ATOM   1924  O   TYR O 249      34.008  31.103 -31.165  1.00 98.66           O  
ATOM   1925  CB  TYR O 249      34.387  28.252 -31.605  1.00 98.81           C  
ATOM   1926  CG  TYR O 249      32.926  27.837 -31.680  1.00 98.83           C  
ATOM   1927  CD1 TYR O 249      31.922  28.647 -31.121  1.00 98.56           C  
ATOM   1928  CD2 TYR O 249      32.574  26.627 -32.305  1.00 98.55           C  
ATOM   1929  CE1 TYR O 249      30.577  28.245 -31.168  1.00 98.44           C  
ATOM   1930  CE2 TYR O 249      31.233  26.209 -32.355  1.00 98.39           C  
ATOM   1931  CZ  TYR O 249      30.239  27.023 -31.782  1.00 98.58           C  
ATOM   1932  OH  TYR O 249      28.923  26.607 -31.815  1.00 98.18           O  
ATOM   1933  N   GLN O 250      33.773  31.398 -33.385  1.00 98.62           N  
ATOM   1934  CA  GLN O 250      33.115  32.699 -33.290  1.00 98.60           C  
ATOM   1935  C   GLN O 250      31.634  32.537 -32.913  1.00 98.58           C  
ATOM   1936  O   GLN O 250      31.001  31.521 -33.226  1.00 98.12           O  
ATOM   1937  CB  GLN O 250      33.333  33.470 -34.607  1.00 98.12           C  
ATOM   1938  CG  GLN O 250      32.755  34.896 -34.663  0.99 97.14           C  
ATOM   1939  CD  GLN O 250      33.338  35.861 -33.617  0.99 97.37           C  
ATOM   1940  OE1 GLN O 250      33.190  35.665 -32.423  0.99 91.91           O  
ATOM   1941  NE2 GLN O 250      33.990  36.914 -34.027  0.99 91.33           N  
ATOM   1942  N   THR O 251      31.064  33.549 -32.258  1.00 98.24           N  
ATOM   1943  CA  THR O 251      29.635  33.579 -31.896  1.00 98.06           C  
ATOM   1944  C   THR O 251      29.001  34.941 -32.143  1.00 97.82           C  
ATOM   1945  O   THR O 251      29.657  35.978 -32.074  1.00 96.92           O  
ATOM   1946  CB  THR O 251      29.378  33.178 -30.434  1.00 97.56           C  
ATOM   1947  OG1 THR O 251      29.877  34.153 -29.548  0.99 95.60           O  
ATOM   1948  CG2 THR O 251      29.998  31.837 -30.051  0.99 95.82           C  
ATOM   1949  N   ARG O 252      27.713  34.933 -32.376  1.00 97.41           N  
ATOM   1950  CA  ARG O 252      26.892  36.144 -32.455  1.00 96.73           C  
ATOM   1951  C   ARG O 252      26.595  36.685 -31.050  1.00 96.52           C  
ATOM   1952  O   ARG O 252      26.221  35.922 -30.157  0.99 95.59           O  
ATOM   1953  CB  ARG O 252      25.598  35.801 -33.204  0.99 94.93           C  
ATOM   1954  CG  ARG O 252      24.657  37.008 -33.374  0.98 92.03           C  
ATOM   1955  CD  ARG O 252      23.366  36.605 -34.115  0.99 92.30           C  
ATOM   1956  NE  ARG O 252      22.564  35.653 -33.325  0.98 91.90           N  
ATOM   1957  CZ  ARG O 252      21.651  35.919 -32.395  0.98 93.43           C  
ATOM   1958  NH1 ARG O 252      21.304  37.125 -32.058  0.98 85.11           N  
ATOM   1959  NH2 ARG O 252      21.071  34.949 -31.765  0.98 86.56           N  
ATOM   1960  N   ILE O 253      26.648  38.011 -30.888  0.98 96.41           N  
ATOM   1961  CA  ILE O 253      26.122  38.677 -29.687  0.98 95.81           C  
ATOM   1962  C   ILE O 253      24.594  38.493 -29.660  0.98 95.29           C  
ATOM   1963  O   ILE O 253      23.890  38.832 -30.613  0.98 94.10           O  
ATOM   1964  CB  ILE O 253      26.530  40.169 -29.641  0.97 95.22           C  
ATOM   1965  CG1 ILE O 253      28.052  40.403 -29.841  0.96 94.12           C  
ATOM   1966  CG2 ILE O 253      26.080  40.804 -28.314  0.96 94.04           C  
ATOM   1967  CD1 ILE O 253      28.980  39.663 -28.877  0.96 92.35           C  
ATOM   1968  N   GLN O 254      24.074  37.922 -28.565  0.97 95.33           N  
ATOM   1969  CA  GLN O 254      22.680  37.471 -28.452  0.97 94.97           C  
ATOM   1970  C   GLN O 254      21.724  38.642 -28.163  0.96 94.52           C  
ATOM   1971  O   GLN O 254      21.176  38.741 -27.061  0.96 92.81           O  
ATOM   1972  CB  GLN O 254      22.574  36.374 -27.371  0.96 93.98           C  
ATOM   1973  CG  GLN O 254      23.450  35.133 -27.628  0.95 91.62           C  
ATOM   1974  CD  GLN O 254      23.034  34.353 -28.866  0.96 92.63           C  
ATOM   1975  OE1 GLN O 254      21.935  33.825 -28.963  0.95 84.53           O  
ATOM   1976  NE2 GLN O 254      23.907  34.252 -29.845  0.95 81.90           N  
ATOM   1977  N   ARG O 255      21.499  39.510 -29.141  0.96 95.05           N  
ATOM   1978  CA  ARG O 255      20.692  40.740 -28.981  0.96 94.57           C  
ATOM   1979  C   ARG O 255      19.383  40.518 -28.224  0.96 94.32           C  
ATOM   1980  O   ARG O 255      19.040  41.304 -27.343  0.96 92.09           O  
ATOM   1981  CB  ARG O 255      20.419  41.355 -30.364  0.96 93.18           C  
ATOM   1982  CG  ARG O 255      19.686  42.703 -30.258  0.90 86.79           C  
ATOM   1983  CD  ARG O 255      19.519  43.329 -31.639  0.90 82.52           C  
ATOM   1984  NE  ARG O 255      18.899  44.661 -31.544  0.89 74.15           N  
ATOM   1985  CZ  ARG O 255      18.728  45.513 -32.543  0.88 66.96           C  
ATOM   1986  NH1 ARG O 255      19.065  45.214 -33.768  0.88 59.99           N  
ATOM   1987  NH2 ARG O 255      18.218  46.695 -32.315  0.88 57.83           N  
ATOM   1988  N   GLU O 256      18.671  39.434 -28.527  0.93 92.79           N  
ATOM   1989  CA  GLU O 256      17.387  39.074 -27.921  0.94 92.45           C  
ATOM   1990  C   GLU O 256      17.482  38.760 -26.411  0.93 92.58           C  
ATOM   1991  O   GLU O 256      16.464  38.764 -25.723  0.93 90.68           O  
ATOM   1992  CB  GLU O 256      16.749  37.908 -28.704  0.93 91.32           C  
ATOM   1993  CG  GLU O 256      17.474  36.548 -28.646  0.91 89.23           C  
ATOM   1994  CD  GLU O 256      18.679  36.366 -29.596  0.91 90.88           C  
ATOM   1995  OE1 GLU O 256      19.082  35.207 -29.802  0.91 83.37           O  
ATOM   1996  OE2 GLU O 256      19.230  37.352 -30.138  0.91 86.06           O  
ATOM   1997  N   ARG O 257      18.683  38.507 -25.878  0.91 93.18           N  
ATOM   1998  CA  ARG O 257      18.905  38.251 -24.440  0.92 92.83           C  
ATOM   1999  C   ARG O 257      19.139  39.529 -23.628  0.92 93.14           C  
ATOM   2000  O   ARG O 257      19.110  39.466 -22.407  0.92 91.70           O  
ATOM   2001  CB  ARG O 257      20.060  37.247 -24.233  0.91 92.14           C  
ATOM   2002  CG  ARG O 257      19.936  35.921 -25.010  0.88 90.65           C  
ATOM   2003  CD  ARG O 257      18.648  35.148 -24.713  0.89 89.23           C  
ATOM   2004  NE  ARG O 257      18.586  33.929 -25.538  0.90 88.69           N  
ATOM   2005  CZ  ARG O 257      17.501  33.329 -26.000  0.89 88.74           C  
ATOM   2006  NH1 ARG O 257      16.295  33.706 -25.690  0.89 81.62           N  
ATOM   2007  NH2 ARG O 257      17.598  32.331 -26.818  0.89 83.22           N  
ATOM   2008  N   PHE O 258      19.347  40.663 -24.292  0.88 93.22           N  
ATOM   2009  CA  PHE O 258      19.532  41.953 -23.627  0.89 93.41           C  
ATOM   2010  C   PHE O 258      18.194  42.639 -23.315  0.89 93.03           C  
ATOM   2011  O   PHE O 258      18.159  43.577 -22.521  0.89 90.45           O  
ATOM   2012  CB  PHE O 258      20.440  42.848 -24.477  0.88 93.24           C  
ATOM   2013  CG  PHE O 258      21.876  42.363 -24.573  0.86 94.47           C  
ATOM   2014  CD1 PHE O 258      22.859  42.892 -23.718  0.86 92.68           C  
ATOM   2015  CD2 PHE O 258      22.239  41.373 -25.511  0.87 92.60           C  
ATOM   2016  CE1 PHE O 258      24.189  42.445 -23.803  0.87 92.11           C  
ATOM   2017  CE2 PHE O 258      23.562  40.918 -25.601  0.87 92.32           C  
ATOM   2018  CZ  PHE O 258      24.542  41.461 -24.741  0.87 94.12           C  
ATOM   2019  N   GLY O 259      17.097  42.166 -23.913  0.87 90.42           N  
ATOM   2020  CA  GLY O 259      15.782  42.792 -23.761  0.88 89.75           C  
ATOM   2021  C   GLY O 259      15.791  44.221 -24.303  0.88 91.25           C  
ATOM   2022  O   GLY O 259      16.212  44.456 -25.437  0.88 88.10           O  
ATOM   2023  N   GLU O 260      15.373  45.175 -23.479  0.85 90.98           N  
ATOM   2024  CA  GLU O 260      15.348  46.597 -23.846  0.86 91.94           C  
ATOM   2025  C   GLU O 260      16.713  47.291 -23.707  0.86 93.11           C  
ATOM   2026  O   GLU O 260      16.877  48.423 -24.154  0.86 90.72           O  
ATOM   2027  CB  GLU O 260      14.306  47.326 -22.994  0.86 90.47           C  
ATOM   2028  CG  GLU O 260      12.877  46.824 -23.260  0.76 81.03           C  
ATOM   2029  CD  GLU O 260      11.810  47.569 -22.450  0.75 73.39           C  
ATOM   2030  OE1 GLU O 260      10.609  47.341 -22.741  0.75 65.69           O  
ATOM   2031  OE2 GLU O 260      12.185  48.342 -21.540  0.75 68.33           O  
ATOM   2032  N   ARG O 261      17.710  46.625 -23.114  0.90 92.68           N  
ATOM   2033  CA  ARG O 261      19.030  47.221 -22.846  0.91 93.26           C  
ATOM   2034  C   ARG O 261      19.937  47.190 -24.083  0.91 94.11           C  
ATOM   2035  O   ARG O 261      20.966  46.510 -24.109  0.91 93.08           O  
ATOM   2036  CB  ARG O 261      19.672  46.586 -21.604  0.91 91.93           C  
ATOM   2037  CG  ARG O 261      18.836  46.855 -20.340  0.84 89.54           C  
ATOM   2038  CD  ARG O 261      19.669  46.657 -19.072  0.85 87.15           C  
ATOM   2039  NE  ARG O 261      20.189  45.272 -18.983  0.85 85.27           N  
ATOM   2040  CZ  ARG O 261      21.050  44.827 -18.084  0.86 84.10           C  
ATOM   2041  NH1 ARG O 261      21.539  45.607 -17.161  0.84 77.75           N  
ATOM   2042  NH2 ARG O 261      21.436  43.578 -18.110  0.85 79.60           N  
ATOM   2043  N   LEU O 262      19.552  47.944 -25.089  0.90 92.57           N  
ATOM   2044  CA  LEU O 262      20.291  48.073 -26.345  0.92 92.62           C  
ATOM   2045  C   LEU O 262      21.657  48.739 -26.153  0.91 93.79           C  
ATOM   2046  O   LEU O 262      22.581  48.452 -26.912  0.91 92.49           O  
ATOM   2047  CB  LEU O 262      19.447  48.859 -27.361  0.91 89.88           C  
ATOM   2048  CG  LEU O 262      18.157  48.146 -27.818  0.85 79.02           C  
ATOM   2049  CD1 LEU O 262      17.386  49.062 -28.772  0.85 72.61           C  
ATOM   2050  CD2 LEU O 262      18.444  46.829 -28.547  0.85 72.35           C  
ATOM   2051  N   ASP O 263      21.810  49.570 -25.134  0.91 93.46           N  
ATOM   2052  CA  ASP O 263      23.085  50.156 -24.721  0.91 93.59           C  
ATOM   2053  C   ASP O 263      24.136  49.080 -24.396  0.91 94.21           C  
ATOM   2054  O   ASP O 263      25.275  49.168 -24.862  0.91 92.84           O  
ATOM   2055  CB  ASP O 263      22.837  51.085 -23.514  0.91 92.81           C  
ATOM   2056  CG  ASP O 263      22.281  50.370 -22.268  0.86 90.23           C  
ATOM   2057  OD1 ASP O 263      21.342  49.550 -22.406  0.85 84.07           O  
ATOM   2058  OD2 ASP O 263      22.801  50.630 -21.165  0.86 84.02           O  
ATOM   2059  N   LEU O 264      23.752  48.030 -23.674  0.91 93.52           N  
ATOM   2060  CA  LEU O 264      24.650  46.916 -23.362  0.92 93.21           C  
ATOM   2061  C   LEU O 264      24.932  46.044 -24.590  0.92 93.76           C  
ATOM   2062  O   LEU O 264      26.049  45.553 -24.738  0.92 93.29           O  
ATOM   2063  CB  LEU O 264      24.065  46.055 -22.233  0.92 92.17           C  
ATOM   2064  CG  LEU O 264      23.876  46.753 -20.879  0.87 90.02           C  
ATOM   2065  CD1 LEU O 264      23.460  45.698 -19.852  0.87 86.48           C  
ATOM   2066  CD2 LEU O 264      25.151  47.427 -20.365  0.87 86.13           C  
ATOM   2067  N   TYR O 265      23.947  45.860 -25.460  0.92 94.90           N  
ATOM   2068  CA  TYR O 265      24.146  45.150 -26.722  0.92 95.07           C  
ATOM   2069  C   TYR O 265      25.176  45.867 -27.602  0.92 95.19           C  
ATOM   2070  O   TYR O 265      26.133  45.239 -28.052  0.92 94.51           O  
ATOM   2071  CB  TYR O 265      22.802  44.972 -27.446  0.92 94.49           C  
ATOM   2072  CG  TYR O 265      22.958  44.478 -28.873  0.91 95.05           C  
ATOM   2073  CD1 TYR O 265      22.764  45.363 -29.954  0.91 93.36           C  
ATOM   2074  CD2 TYR O 265      23.368  43.150 -29.124  0.92 93.90           C  
ATOM   2075  CE1 TYR O 265      22.976  44.932 -31.273  0.91 93.14           C  
ATOM   2076  CE2 TYR O 265      23.581  42.704 -30.437  0.91 93.08           C  
ATOM   2077  CZ  TYR O 265      23.385  43.602 -31.512  0.91 93.66           C  
ATOM   2078  OH  TYR O 265      23.598  43.175 -32.802  0.90 92.27           O  
ATOM   2079  N   GLU O 266      25.031  47.171 -27.794  0.93 94.01           N  
ATOM   2080  CA  GLU O 266      25.978  47.961 -28.585  0.94 93.65           C  
ATOM   2081  C   GLU O 266      27.369  48.008 -27.938  0.93 94.07           C  
ATOM   2082  O   GLU O 266      28.372  47.984 -28.641  0.93 92.91           O  
ATOM   2083  CB  GLU O 266      25.429  49.378 -28.817  0.94 92.79           C  
ATOM   2084  CG  GLU O 266      24.164  49.428 -29.705  0.89 86.04           C  
ATOM   2085  CD  GLU O 266      24.338  48.824 -31.109  0.88 80.99           C  
ATOM   2086  OE1 GLU O 266      23.323  48.353 -31.684  0.88 73.30           O  
ATOM   2087  OE2 GLU O 266      25.477  48.805 -31.627  0.87 73.81           O  
ATOM   2088  N   ALA O 267      27.458  47.983 -26.609  0.93 93.29           N  
ATOM   2089  CA  ALA O 267      28.731  47.885 -25.897  0.93 92.95           C  
ATOM   2090  C   ALA O 267      29.435  46.525 -26.080  0.93 93.88           C  
ATOM   2091  O   ALA O 267      30.658  46.448 -25.936  0.93 92.39           O  
ATOM   2092  CB  ALA O 267      28.487  48.197 -24.419  0.93 91.90           C  
ATOM   2093  N   ALA O 268      28.697  45.455 -26.379  0.94 94.33           N  
ATOM   2094  CA  ALA O 268      29.241  44.119 -26.627  0.95 94.33           C  
ATOM   2095  C   ALA O 268      29.571  43.870 -28.106  0.95 94.80           C  
ATOM   2096  O   ALA O 268      30.484  43.099 -28.418  0.95 93.37           O  
ATOM   2097  CB  ALA O 268      28.233  43.088 -26.100  0.94 93.44           C  
ATOM   2098  N   ARG O 269      28.848  44.502 -29.015  0.96 94.09           N  
ATOM   2099  CA  ARG O 269      28.936  44.263 -30.461  0.96 93.74           C  
ATOM   2100  C   ARG O 269      30.240  44.799 -31.060  0.96 94.39           C  
ATOM   2101  O   ARG O 269      30.753  45.830 -30.638  0.96 91.97           O  
ATOM   2102  CB  ARG O 269      27.691  44.865 -31.128  0.96 90.55           C  
ATOM   2103  CG  ARG O 269      27.619  44.529 -32.618  0.91 81.74           C  
ATOM   2104  CD  ARG O 269      26.365  45.120 -33.239  0.91 79.72           C  
ATOM   2105  NE  ARG O 269      26.407  44.948 -34.698  0.90 72.53           N  
ATOM   2106  CZ  ARG O 269      25.641  45.534 -35.588  0.89 66.64           C  
ATOM   2107  NH1 ARG O 269      24.674  46.336 -35.248  0.89 60.24           N  
ATOM   2108  NH2 ARG O 269      25.857  45.313 -36.853  0.89 58.10           N  
ATOM   2109  N   GLY O 270      30.753  44.100 -32.080  0.96 94.10           N  
ATOM   2110  CA  GLY O 270      31.871  44.565 -32.907  0.96 94.71           C  
ATOM   2111  C   GLY O 270      33.228  44.637 -32.203  0.96 95.73           C  
ATOM   2112  O   GLY O 270      34.147  45.276 -32.712  0.96 93.54           O  
ATOM   2113  N   LYS O 271      33.379  44.009 -31.034  0.98 95.19           N  
ATOM   2114  CA  LYS O 271      34.643  44.034 -30.276  0.98 95.38           C  
ATOM   2115  C   LYS O 271      35.676  43.047 -30.805  0.98 96.02           C  
ATOM   2116  O   LYS O 271      36.862  43.358 -30.808  0.98 93.57           O  
ATOM   2117  CB  LYS O 271      34.376  43.762 -28.787  0.97 93.06           C  
ATOM   2118  CG  LYS O 271      33.491  44.811 -28.103  0.90 86.42           C  
ATOM   2119  CD  LYS O 271      34.083  46.216 -28.162  0.89 81.63           C  
ATOM   2120  CE  LYS O 271      33.167  47.184 -27.404  0.88 73.48           C  
ATOM   2121  NZ  LYS O 271      33.509  48.590 -27.704  0.88 65.13           N  
ATOM   2122  N   PHE O 272      35.237  41.878 -31.244  0.98 96.67           N  
ATOM   2123  CA  PHE O 272      36.085  40.818 -31.767  0.99 96.92           C  
ATOM   2124  C   PHE O 272      35.528  40.352 -33.105  0.98 96.97           C  
ATOM   2125  O   PHE O 272      34.436  39.789 -33.165  0.98 95.67           O  
ATOM   2126  CB  PHE O 272      36.170  39.671 -30.751  0.98 96.35           C  
ATOM   2127  CG  PHE O 272      36.722  40.091 -29.403  0.98 96.81           C  
ATOM   2128  CD1 PHE O 272      38.085  40.411 -29.264  0.97 94.95           C  
ATOM   2129  CD2 PHE O 272      35.869  40.191 -28.284  0.97 95.11           C  
ATOM   2130  CE1 PHE O 272      38.595  40.828 -28.024  0.97 94.37           C  
ATOM   2131  CE2 PHE O 272      36.372  40.606 -27.042  0.97 94.37           C  
ATOM   2132  CZ  PHE O 272      37.738  40.924 -26.913  0.97 94.98           C  
ATOM   2133  N   ILE O 273      36.291  40.598 -34.176  0.99 97.62           N  
ATOM   2134  CA  ILE O 273      35.895  40.287 -35.547  0.99 97.72           C  
ATOM   2135  C   ILE O 273      36.912  39.315 -36.136  0.99 97.88           C  
ATOM   2136  O   ILE O 273      38.122  39.489 -35.974  0.99 97.20           O  
ATOM   2137  CB  ILE O 273      35.733  41.581 -36.382  0.99 96.91           C  
ATOM   2138  CG1 ILE O 273      34.654  42.500 -35.742  0.98 93.41           C  
ATOM   2139  CG2 ILE O 273      35.380  41.245 -37.842  0.98 93.36           C  
ATOM   2140  CD1 ILE O 273      34.458  43.847 -36.448  0.98 85.62           C  
ATOM   2141  N   VAL O 274      36.424  38.289 -36.826  1.00 98.07           N  
ATOM   2142  CA  VAL O 274      37.242  37.419 -37.670  1.00 98.24           C  
ATOM   2143  C   VAL O 274      37.248  38.007 -39.077  1.00 98.31           C  
ATOM   2144  O   VAL O 274      36.224  38.023 -39.759  1.00 97.95           O  
ATOM   2145  CB  VAL O 274      36.743  35.966 -37.648  0.99 98.04           C  
ATOM   2146  CG1 VAL O 274      37.584  35.073 -38.563  0.99 96.96           C  
ATOM   2147  CG2 VAL O 274      36.794  35.379 -36.234  0.99 97.38           C  
ATOM   2148  N   ASP O 275      38.402  38.484 -39.493  1.00 97.97           N  
ATOM   2149  CA  ASP O 275      38.651  39.116 -40.781  1.00 97.94           C  
ATOM   2150  C   ASP O 275      39.914  38.533 -41.447  1.00 98.03           C  
ATOM   2151  O   ASP O 275      40.512  37.559 -40.971  1.00 97.49           O  
ATOM   2152  CB  ASP O 275      38.712  40.642 -40.588  1.00 97.35           C  
ATOM   2153  CG  ASP O 275      39.848  41.125 -39.679  0.99 97.06           C  
ATOM   2154  OD1 ASP O 275      40.814  40.352 -39.462  0.99 94.89           O  
ATOM   2155  OD2 ASP O 275      39.749  42.278 -39.209  0.99 93.78           O  
ATOM   2156  N   LYS O 276      40.329  39.111 -42.566  1.00 97.62           N  
ATOM   2157  CA  LYS O 276      41.531  38.667 -43.285  1.00 97.29           C  
ATOM   2158  C   LYS O 276      42.816  38.809 -42.472  1.00 97.62           C  
ATOM   2159  O   LYS O 276      43.724  38.001 -42.658  1.00 96.26           O  
ATOM   2160  CB  LYS O 276      41.663  39.428 -44.605  1.00 95.08           C  
ATOM   2161  CG  LYS O 276      41.133  38.595 -45.758  0.92 83.34           C  
ATOM   2162  CD  LYS O 276      41.368  39.327 -47.079  0.90 79.27           C  
ATOM   2163  CE  LYS O 276      40.803  38.488 -48.227  0.88 68.20           C  
ATOM   2164  NZ  LYS O 276      40.275  39.352 -49.299  0.88 60.71           N  
ATOM   2165  N   ASP O 277      42.908  39.797 -41.600  1.00 97.70           N  
ATOM   2166  CA  ASP O 277      44.091  40.005 -40.773  1.00 97.56           C  
ATOM   2167  C   ASP O 277      44.214  38.877 -39.743  1.00 97.79           C  
ATOM   2168  O   ASP O 277      45.289  38.288 -39.592  1.00 96.95           O  
ATOM   2169  CB  ASP O 277      44.052  41.399 -40.125  0.99 96.76           C  
ATOM   2170  CG  ASP O 277      44.232  42.552 -41.126  0.97 92.58           C  
ATOM   2171  OD1 ASP O 277      44.698  42.303 -42.266  0.97 87.88           O  
ATOM   2172  OD2 ASP O 277      43.945  43.710 -40.741  0.97 86.90           O  
ATOM   2173  N   LEU O 278      43.101  38.476 -39.137  1.00 97.80           N  
ATOM   2174  CA  LEU O 278      43.071  37.313 -38.257  1.00 97.97           C  
ATOM   2175  C   LEU O 278      43.470  36.023 -38.997  1.00 98.22           C  
ATOM   2176  O   LEU O 278      44.245  35.228 -38.470  1.00 97.74           O  
ATOM   2177  CB  LEU O 278      41.679  37.190 -37.616  1.00 97.36           C  
ATOM   2178  CG  LEU O 278      41.710  36.270 -36.379  0.99 96.14           C  
ATOM   2179  CD1 LEU O 278      42.256  37.008 -35.154  0.98 91.86           C  
ATOM   2180  CD2 LEU O 278      40.316  35.771 -36.051  0.98 91.30           C  
ATOM   2181  N   LEU O 279      43.013  35.826 -40.236  1.00 97.88           N  
ATOM   2182  CA  LEU O 279      43.449  34.687 -41.054  1.00 97.71           C  
ATOM   2183  C   LEU O 279      44.972  34.639 -41.220  1.00 97.96           C  
ATOM   2184  O   LEU O 279      45.550  33.551 -41.282  1.00 97.14           O  
ATOM   2185  CB  LEU O 279      42.804  34.735 -42.450  1.00 96.39           C  
ATOM   2186  CG  LEU O 279      41.283  34.526 -42.515  0.99 93.94           C  
ATOM   2187  CD1 LEU O 279      40.841  34.607 -43.975  0.99 90.58           C  
ATOM   2188  CD2 LEU O 279      40.880  33.158 -41.968  0.99 90.32           C  
ATOM   2189  N   GLY O 280      45.620  35.794 -41.274  1.00 97.75           N  
ATOM   2190  CA  GLY O 280      47.066  35.907 -41.447  1.00 97.63           C  
ATOM   2191  C   GLY O 280      47.882  35.309 -40.296  1.00 97.93           C  
ATOM   2192  O   GLY O 280      48.976  34.792 -40.536  1.00 96.61           O  
ATOM   2193  N   VAL O 281      47.357  35.326 -39.076  1.00 97.99           N  
ATOM   2194  CA  VAL O 281      48.034  34.777 -37.882  1.00 98.10           C  
ATOM   2195  C   VAL O 281      47.601  33.353 -37.538  1.00 98.35           C  
ATOM   2196  O   VAL O 281      48.297  32.666 -36.796  1.00 97.72           O  
ATOM   2197  CB  VAL O 281      47.890  35.694 -36.657  1.00 97.37           C  
ATOM   2198  CG1 VAL O 281      48.478  37.077 -36.945  0.99 93.75           C  
ATOM   2199  CG2 VAL O 281      46.448  35.850 -36.172  0.99 93.64           C  
ATOM   2200  N   MET O 282      46.492  32.880 -38.074  1.00 98.24           N  
ATOM   2201  CA  MET O 282      45.993  31.535 -37.803  1.00 98.26           C  
ATOM   2202  C   MET O 282      46.893  30.446 -38.399  1.00 98.15           C  
ATOM   2203  O   MET O 282      47.468  30.582 -39.479  1.00 97.33           O  
ATOM   2204  CB  MET O 282      44.557  31.362 -38.309  1.00 97.94           C  
ATOM   2205  CG  MET O 282      43.539  32.070 -37.405  0.99 96.72           C  
ATOM   2206  SD  MET O 282      41.830  31.865 -37.970  0.99 96.50           S  
ATOM   2207  CE  MET O 282      41.577  30.106 -37.617  0.99 91.71           C  
ATOM   2208  N   GLN O 283      46.947  29.301 -37.714  1.00 97.83           N  
ATOM   2209  CA  GLN O 283      47.669  28.131 -38.192  1.00 97.62           C  
ATOM   2210  C   GLN O 283      47.071  27.614 -39.508  1.00 97.99           C  
ATOM   2211  O   GLN O 283      45.870  27.675 -39.750  1.00 97.19           O  
ATOM   2212  CB  GLN O 283      47.657  27.029 -37.131  1.00 96.28           C  
ATOM   2213  CG  GLN O 283      48.283  27.464 -35.793  0.98 91.02           C  
ATOM   2214  CD  GLN O 283      48.256  26.341 -34.755  0.98 86.28           C  
ATOM   2215  OE1 GLN O 283      48.290  25.166 -35.083  0.98 78.97           O  
ATOM   2216  NE2 GLN O 283      48.214  26.678 -33.488  0.98 75.33           N  
ATOM   2217  N   LYS O 284      47.921  27.021 -40.343  1.00 97.29           N  
ATOM   2218  CA  LYS O 284      47.518  26.544 -41.677  1.00 97.07           C  
ATOM   2219  C   LYS O 284      46.477  25.420 -41.645  1.00 97.28           C  
ATOM   2220  O   LYS O 284      45.738  25.252 -42.613  1.00 95.41           O  
ATOM   2221  CB  LYS O 284      48.783  26.121 -42.429  0.99 95.49           C  
ATOM   2222  CG  LYS O 284      48.559  26.016 -43.941  0.87 80.35           C  
ATOM   2223  CD  LYS O 284      49.878  25.716 -44.657  0.84 72.52           C  
ATOM   2224  CE  LYS O 284      49.659  25.717 -46.167  0.84 60.28           C  
ATOM   2225  NZ  LYS O 284      50.927  25.493 -46.903  0.84 51.61           N  
ATOM   2226  N   LYS O 285      46.450  24.634 -40.571  0.99 97.31           N  
ATOM   2227  CA  LYS O 285      45.504  23.519 -40.355  1.00 96.68           C  
ATOM   2228  C   LYS O 285      44.360  23.864 -39.401  1.00 97.13           C  
ATOM   2229  O   LYS O 285      43.538  22.993 -39.133  1.00 94.99           O  
ATOM   2230  CB  LYS O 285      46.253  22.281 -39.845  0.99 94.24           C  
ATOM   2231  CG  LYS O 285      47.249  21.702 -40.859  0.87 82.22           C  
ATOM   2232  CD  LYS O 285      47.808  20.386 -40.303  0.85 72.50           C  
ATOM   2233  CE  LYS O 285      48.760  19.718 -41.296  0.84 60.27           C  
ATOM   2234  NZ  LYS O 285      49.230  18.411 -40.773  0.84 51.57           N  
ATOM   2235  N   ALA O 286      44.318  25.079 -38.887  1.00 98.23           N  
ATOM   2236  CA  ALA O 286      43.230  25.526 -38.028  1.00 98.53           C  
ATOM   2237  C   ALA O 286      41.940  25.737 -38.831  1.00 98.70           C  
ATOM   2238  O   ALA O 286      41.970  25.874 -40.055  1.00 98.40           O  
ATOM   2239  CB  ALA O 286      43.664  26.798 -37.292  1.00 98.16           C  
ATOM   2240  N   ILE O 287      40.815  25.785 -38.130  1.00 98.76           N  
ATOM   2241  CA  ILE O 287      39.506  26.081 -38.720  1.00 98.80           C  
ATOM   2242  C   ILE O 287      38.809  27.223 -37.989  1.00 98.86           C  
ATOM   2243  O   ILE O 287      39.010  27.437 -36.793  1.00 98.75           O  
ATOM   2244  CB  ILE O 287      38.603  24.832 -38.810  1.00 98.61           C  
ATOM   2245  CG1 ILE O 287      38.318  24.217 -37.417  1.00 97.52           C  
ATOM   2246  CG2 ILE O 287      39.219  23.812 -39.780  1.00 97.00           C  
ATOM   2247  CD1 ILE O 287      37.239  23.137 -37.431  1.00 97.03           C  
ATOM   2248  N   ILE O 288      37.950  27.928 -38.723  1.00 98.86           N  
ATOM   2249  CA  ILE O 288      37.018  28.915 -38.182  1.00 98.87           C  
ATOM   2250  C   ILE O 288      35.634  28.284 -38.179  1.00 98.90           C  
ATOM   2251  O   ILE O 288      35.157  27.803 -39.210  1.00 98.77           O  
ATOM   2252  CB  ILE O 288      37.042  30.226 -38.990  1.00 98.69           C  
ATOM   2253  CG1 ILE O 288      38.453  30.846 -39.032  1.00 97.44           C  
ATOM   2254  CG2 ILE O 288      36.049  31.244 -38.396  1.00 97.89           C  
ATOM   2255  CD1 ILE O 288      38.694  31.580 -40.344  1.00 91.43           C  
ATOM   2256  N   MET O 289      34.999  28.286 -37.029  1.00 98.89           N  
ATOM   2257  CA  MET O 289      33.644  27.792 -36.828  1.00 98.91           C  
ATOM   2258  C   MET O 289      32.736  28.909 -36.325  1.00 98.89           C  
ATOM   2259  O   MET O 289      33.172  29.862 -35.675  1.00 98.73           O  
ATOM   2260  CB  MET O 289      33.646  26.601 -35.857  1.00 98.86           C  
ATOM   2261  CG  MET O 289      34.422  25.394 -36.399  1.00 98.54           C  
ATOM   2262  SD  MET O 289      34.534  24.004 -35.239  1.00 98.48           S  
ATOM   2263  CE  MET O 289      32.806  23.469 -35.157  1.00 96.46           C  
ATOM   2264  N   HIS O 290      31.445  28.766 -36.612  1.00 98.78           N  
ATOM   2265  CA  HIS O 290      30.390  29.634 -36.093  1.00 98.77           C  
ATOM   2266  C   HIS O 290      29.061  28.861 -36.103  1.00 98.73           C  
ATOM   2267  O   HIS O 290      28.709  28.312 -37.141  1.00 98.47           O  
ATOM   2268  CB  HIS O 290      30.305  30.908 -36.951  1.00 98.62           C  
ATOM   2269  CG  HIS O 290      29.398  31.970 -36.379  1.00 98.57           C  
ATOM   2270  ND1 HIS O 290      28.065  31.828 -36.068  1.00 95.15           N  
ATOM   2271  CD2 HIS O 290      29.741  33.248 -36.020  1.00 95.27           C  
ATOM   2272  CE1 HIS O 290      27.625  32.966 -35.523  1.00 95.37           C  
ATOM   2273  NE2 HIS O 290      28.618  33.851 -35.485  1.00 95.86           N  
ATOM   2274  N   PRO O 291      28.271  28.832 -35.011  1.00 98.57           N  
ATOM   2275  CA  PRO O 291      26.993  28.104 -34.991  1.00 98.41           C  
ATOM   2276  C   PRO O 291      25.930  28.728 -35.904  1.00 98.30           C  
ATOM   2277  O   PRO O 291      24.927  28.079 -36.209  1.00 97.06           O  
ATOM   2278  CB  PRO O 291      26.555  28.117 -33.526  1.00 97.82           C  
ATOM   2279  CG  PRO O 291      27.163  29.418 -32.986  1.00 97.23           C  
ATOM   2280  CD  PRO O 291      28.495  29.500 -33.733  1.00 98.46           C  
ATOM   2281  N   LEU O 292      26.150  29.962 -36.339  1.00 97.85           N  
ATOM   2282  CA  LEU O 292      25.250  30.777 -37.166  1.00 97.82           C  
ATOM   2283  C   LEU O 292      23.886  31.083 -36.486  1.00 97.78           C  
ATOM   2284  O   LEU O 292      23.452  30.391 -35.565  1.00 96.78           O  
ATOM   2285  CB  LEU O 292      25.119  30.151 -38.580  1.00 97.50           C  
ATOM   2286  CG  LEU O 292      26.447  29.956 -39.344  1.00 97.16           C  
ATOM   2287  CD1 LEU O 292      26.193  29.234 -40.662  0.99 95.72           C  
ATOM   2288  CD2 LEU O 292      27.139  31.293 -39.650  0.99 95.57           C  
ATOM   2289  N   PRO O 293      23.196  32.156 -36.913  1.00 97.59           N  
ATOM   2290  CA  PRO O 293      23.592  33.110 -37.947  1.00 97.64           C  
ATOM   2291  C   PRO O 293      24.755  33.999 -37.495  1.00 97.63           C  
ATOM   2292  O   PRO O 293      24.857  34.344 -36.310  1.00 96.41           O  
ATOM   2293  CB  PRO O 293      22.340  33.941 -38.214  1.00 96.94           C  
ATOM   2294  CG  PRO O 293      21.658  33.991 -36.845  1.00 96.24           C  
ATOM   2295  CD  PRO O 293      21.953  32.591 -36.291  1.00 97.80           C  
ATOM   2296  N   ARG O 294      25.601  34.405 -38.451  1.00 97.22           N  
ATOM   2297  CA  ARG O 294      26.517  35.538 -38.250  1.00 96.82           C  
ATOM   2298  C   ARG O 294      25.837  36.856 -38.634  1.00 96.53           C  
ATOM   2299  O   ARG O 294      24.848  36.864 -39.366  1.00 95.13           O  
ATOM   2300  CB  ARG O 294      27.850  35.350 -39.011  1.00 94.66           C  
ATOM   2301  CG  ARG O 294      27.697  35.445 -40.522  0.99 92.95           C  
ATOM   2302  CD  ARG O 294      29.047  35.411 -41.218  0.99 93.61           C  
ATOM   2303  NE  ARG O 294      28.844  35.358 -42.674  0.99 94.32           N  
ATOM   2304  CZ  ARG O 294      29.733  35.095 -43.586  0.99 96.10           C  
ATOM   2305  NH1 ARG O 294      30.994  34.973 -43.320  0.99 90.13           N  
ATOM   2306  NH2 ARG O 294      29.350  34.930 -44.815  0.99 91.17           N  
ATOM   2307  N   LEU O 295      26.420  37.959 -38.171  0.99 96.16           N  
ATOM   2308  CA  LEU O 295      26.108  39.304 -38.644  0.99 95.14           C  
ATOM   2309  C   LEU O 295      27.377  39.910 -39.262  0.99 94.24           C  
ATOM   2310  O   LEU O 295      27.657  39.697 -40.446  0.99 88.44           O  
ATOM   2311  CB  LEU O 295      25.518  40.151 -37.491  0.99 92.70           C  
ATOM   2312  CG  LEU O 295      24.197  39.614 -36.903  0.98 88.30           C  
ATOM   2313  CD1 LEU O 295      23.768  40.492 -35.730  0.98 80.87           C  
ATOM   2314  CD2 LEU O 295      23.076  39.619 -37.943  0.97 81.09           C  
ATOM   2315  N   ASP O 296      28.164  40.605 -38.468  1.00 95.66           N  
ATOM   2316  CA  ASP O 296      29.402  41.292 -38.848  1.00 95.19           C  
ATOM   2317  C   ASP O 296      30.638  40.763 -38.096  1.00 96.34           C  
ATOM   2318  O   ASP O 296      31.752  41.246 -38.310  1.00 94.92           O  
ATOM   2319  CB  ASP O 296      29.206  42.813 -38.689  0.99 91.82           C  
ATOM   2320  CG  ASP O 296      28.647  43.278 -37.334  0.97 83.51           C  
ATOM   2321  OD1 ASP O 296      28.317  42.454 -36.454  0.97 75.62           O  
ATOM   2322  OD2 ASP O 296      28.424  44.502 -37.197  0.97 76.02           O  
ATOM   2323  N   GLU O 297      30.480  39.739 -37.274  1.00 96.98           N  
ATOM   2324  CA  GLU O 297      31.551  39.131 -36.483  1.00 97.36           C  
ATOM   2325  C   GLU O 297      32.490  38.209 -37.285  1.00 97.95           C  
ATOM   2326  O   GLU O 297      33.576  37.873 -36.804  1.00 97.63           O  
ATOM   2327  CB  GLU O 297      30.978  38.419 -35.247  1.00 95.71           C  
ATOM   2328  CG  GLU O 297      30.083  37.205 -35.522  0.99 93.97           C  
ATOM   2329  CD  GLU O 297      28.595  37.520 -35.735  0.99 96.58           C  
ATOM   2330  OE1 GLU O 297      27.790  36.572 -35.630  0.99 91.32           O  
ATOM   2331  OE2 GLU O 297      28.223  38.688 -35.976  0.99 93.19           O  
ATOM   2332  N   ILE O 298      32.105  37.807 -38.493  1.00 97.86           N  
ATOM   2333  CA  ILE O 298      32.991  37.246 -39.522  1.00 98.06           C  
ATOM   2334  C   ILE O 298      32.734  38.018 -40.816  1.00 98.03           C  
ATOM   2335  O   ILE O 298      31.608  38.027 -41.317  1.00 97.64           O  
ATOM   2336  CB  ILE O 298      32.792  35.727 -39.742  1.00 98.03           C  
ATOM   2337  CG1 ILE O 298      32.920  34.922 -38.429  0.99 97.54           C  
ATOM   2338  CG2 ILE O 298      33.807  35.221 -40.790  0.99 97.64           C  
ATOM   2339  CD1 ILE O 298      32.642  33.420 -38.584  0.99 97.21           C  
ATOM   2340  N   THR O 299      33.769  38.635 -41.369  1.00 97.85           N  
ATOM   2341  CA  THR O 299      33.659  39.366 -42.632  1.00 97.83           C  
ATOM   2342  C   THR O 299      33.476  38.395 -43.805  1.00 97.93           C  
ATOM   2343  O   THR O 299      33.998  37.281 -43.799  1.00 97.55           O  
ATOM   2344  CB  THR O 299      34.852  40.305 -42.863  1.00 97.24           C  
ATOM   2345  OG1 THR O 299      36.049  39.583 -42.880  0.99 94.81           O  
ATOM   2346  CG2 THR O 299      34.979  41.373 -41.772  0.99 94.64           C  
ATOM   2347  N   ALA O 300      32.752  38.810 -44.830  1.00 97.26           N  
ATOM   2348  CA  ALA O 300      32.377  37.927 -45.940  1.00 96.88           C  
ATOM   2349  C   ALA O 300      33.572  37.450 -46.786  1.00 97.39           C  
ATOM   2350  O   ALA O 300      33.500  36.414 -47.442  1.00 96.59           O  
ATOM   2351  CB  ALA O 300      31.343  38.655 -46.804  1.00 95.00           C  
ATOM   2352  N   ASP O 301      34.683  38.166 -46.767  1.00 96.49           N  
ATOM   2353  CA  ASP O 301      35.894  37.782 -47.492  1.00 96.51           C  
ATOM   2354  C   ASP O 301      36.677  36.631 -46.823  1.00 97.36           C  
ATOM   2355  O   ASP O 301      37.567  36.058 -47.457  1.00 96.44           O  
ATOM   2356  CB  ASP O 301      36.754  39.028 -47.762  1.00 94.12           C  
ATOM   2357  CG  ASP O 301      37.366  39.677 -46.519  0.99 90.36           C  
ATOM   2358  OD1 ASP O 301      36.773  39.583 -45.427  0.99 83.34           O  
ATOM   2359  OD2 ASP O 301      38.444  40.291 -46.688  0.99 83.72           O  
ATOM   2360  N   VAL O 302      36.311  36.232 -45.610  1.00 97.89           N  
ATOM   2361  CA  VAL O 302      36.802  35.016 -44.946  1.00 98.22           C  
ATOM   2362  C   VAL O 302      36.214  33.751 -45.584  1.00 98.33           C  
ATOM   2363  O   VAL O 302      36.867  32.709 -45.591  1.00 98.00           O  
ATOM   2364  CB  VAL O 302      36.495  35.075 -43.433  1.00 98.11           C  
ATOM   2365  CG1 VAL O 302      36.881  33.799 -42.682  0.99 97.01           C  
ATOM   2366  CG2 VAL O 302      37.245  36.238 -42.776  0.99 97.33           C  
ATOM   2367  N   ASP O 303      35.029  33.824 -46.173  1.00 98.21           N  
ATOM   2368  CA  ASP O 303      34.282  32.657 -46.678  1.00 98.10           C  
ATOM   2369  C   ASP O 303      35.067  31.834 -47.715  1.00 97.94           C  
ATOM   2370  O   ASP O 303      34.904  30.617 -47.808  1.00 97.15           O  
ATOM   2371  CB  ASP O 303      32.963  33.114 -47.334  1.00 97.75           C  
ATOM   2372  CG  ASP O 303      31.970  33.785 -46.385  1.00 97.53           C  
ATOM   2373  OD1 ASP O 303      32.262  33.924 -45.177  1.00 96.09           O  
ATOM   2374  OD2 ASP O 303      30.871  34.168 -46.848  1.00 95.79           O  
ATOM   2375  N   ALA O 304      35.928  32.491 -48.488  1.00 97.85           N  
ATOM   2376  CA  ALA O 304      36.757  31.860 -49.510  1.00 97.63           C  
ATOM   2377  C   ALA O 304      37.971  31.099 -48.943  1.00 97.91           C  
ATOM   2378  O   ALA O 304      38.594  30.326 -49.677  1.00 97.10           O  
ATOM   2379  CB  ALA O 304      37.187  32.947 -50.505  1.00 96.78           C  
ATOM   2380  N   ASP O 305      38.336  31.307 -47.678  1.00 98.11           N  
ATOM   2381  CA  ASP O 305      39.450  30.591 -47.058  1.00 98.31           C  
ATOM   2382  C   ASP O 305      39.039  29.138 -46.750  1.00 98.46           C  
ATOM   2383  O   ASP O 305      38.001  28.911 -46.125  1.00 98.22           O  
ATOM   2384  CB  ASP O 305      39.945  31.335 -45.809  1.00 98.14           C  
ATOM   2385  CG  ASP O 305      41.306  30.809 -45.329  1.00 97.79           C  
ATOM   2386  OD1 ASP O 305      41.418  29.633 -44.923  1.00 95.53           O  
ATOM   2387  OD2 ASP O 305      42.297  31.569 -45.372  1.00 95.16           O  
ATOM   2388  N   PRO O 306      39.850  28.132 -47.127  1.00 98.49           N  
ATOM   2389  CA  PRO O 306      39.520  26.726 -46.860  1.00 98.39           C  
ATOM   2390  C   PRO O 306      39.387  26.391 -45.366  1.00 98.56           C  
ATOM   2391  O   PRO O 306      38.789  25.366 -45.030  1.00 98.10           O  
ATOM   2392  CB  PRO O 306      40.644  25.920 -47.517  1.00 97.49           C  
ATOM   2393  CG  PRO O 306      41.814  26.906 -47.595  1.00 94.05           C  
ATOM   2394  CD  PRO O 306      41.115  28.237 -47.826  1.00 97.82           C  
ATOM   2395  N   ARG O 307      39.919  27.230 -44.475  1.00 98.58           N  
ATOM   2396  CA  ARG O 307      39.747  27.101 -43.016  1.00 98.67           C  
ATOM   2397  C   ARG O 307      38.355  27.539 -42.540  1.00 98.76           C  
ATOM   2398  O   ARG O 307      37.951  27.135 -41.452  1.00 98.61           O  
ATOM   2399  CB  ARG O 307      40.833  27.904 -42.292  1.00 98.41           C  
ATOM   2400  CG  ARG O 307      42.246  27.366 -42.583  1.00 97.71           C  
ATOM   2401  CD  ARG O 307      43.325  28.290 -42.010  1.00 97.13           C  
ATOM   2402  NE  ARG O 307      43.404  29.550 -42.769  1.00 96.45           N  
ATOM   2403  CZ  ARG O 307      44.242  30.550 -42.553  1.00 96.88           C  
ATOM   2404  NH1 ARG O 307      45.122  30.520 -41.594  1.00 93.17           N  
ATOM   2405  NH2 ARG O 307      44.193  31.606 -43.307  1.00 93.80           N  
ATOM   2406  N   ALA O 308      37.616  28.306 -43.321  1.00 98.70           N  
ATOM   2407  CA  ALA O 308      36.244  28.699 -43.019  1.00 98.67           C  
ATOM   2408  C   ALA O 308      35.311  27.479 -43.100  1.00 98.63           C  
ATOM   2409  O   ALA O 308      34.908  27.044 -44.179  1.00 98.14           O  
ATOM   2410  CB  ALA O 308      35.831  29.831 -43.968  1.00 98.43           C  
ATOM   2411  N   ALA O 309      34.982  26.898 -41.950  1.00 98.76           N  
ATOM   2412  CA  ALA O 309      34.256  25.629 -41.846  1.00 98.78           C  
ATOM   2413  C   ALA O 309      32.764  25.790 -41.522  1.00 98.79           C  
ATOM   2414  O   ALA O 309      32.028  24.807 -41.582  1.00 98.51           O  
ATOM   2415  CB  ALA O 309      34.975  24.749 -40.818  1.00 98.62           C  
ATOM   2416  N   TYR O 310      32.281  26.980 -41.213  1.00 98.72           N  
ATOM   2417  CA  TYR O 310      30.933  27.209 -40.650  1.00 98.71           C  
ATOM   2418  C   TYR O 310      29.769  26.780 -41.556  1.00 98.65           C  
ATOM   2419  O   TYR O 310      28.728  26.367 -41.035  1.00 98.39           O  
ATOM   2420  CB  TYR O 310      30.792  28.678 -40.199  1.00 98.62           C  
ATOM   2421  CG  TYR O 310      31.462  29.687 -41.111  1.00 98.71           C  
ATOM   2422  CD1 TYR O 310      32.755  30.148 -40.800  1.00 98.51           C  
ATOM   2423  CD2 TYR O 310      30.817  30.157 -42.273  1.00 98.50           C  
ATOM   2424  CE1 TYR O 310      33.405  31.075 -41.628  1.00 98.40           C  
ATOM   2425  CE2 TYR O 310      31.460  31.079 -43.112  1.00 98.31           C  
ATOM   2426  CZ  TYR O 310      32.753  31.536 -42.784  1.00 98.47           C  
ATOM   2427  OH  TYR O 310      33.389  32.441 -43.594  1.00 98.02           O  
ATOM   2428  N   PHE O 311      29.909  26.768 -42.874  1.00 98.47           N  
ATOM   2429  CA  PHE O 311      28.870  26.206 -43.753  1.00 98.39           C  
ATOM   2430  C   PHE O 311      28.942  24.673 -43.832  1.00 98.44           C  
ATOM   2431  O   PHE O 311      27.902  24.011 -43.852  1.00 98.15           O  
ATOM   2432  CB  PHE O 311      28.922  26.858 -45.142  1.00 98.07           C  
ATOM   2433  CG  PHE O 311      28.571  28.338 -45.140  1.00 97.93           C  
ATOM   2434  CD1 PHE O 311      27.319  28.770 -44.658  1.00 96.85           C  
ATOM   2435  CD2 PHE O 311      29.497  29.290 -45.611  1.00 96.77           C  
ATOM   2436  CE1 PHE O 311      26.999  30.140 -44.624  1.00 96.23           C  
ATOM   2437  CE2 PHE O 311      29.184  30.660 -45.582  1.00 96.00           C  
ATOM   2438  CZ  PHE O 311      27.935  31.084 -45.080  1.00 96.17           C  
ATOM   2439  N   ARG O 312      30.142  24.073 -43.802  1.00 98.49           N  
ATOM   2440  CA  ARG O 312      30.307  22.614 -43.675  1.00 98.50           C  
ATOM   2441  C   ARG O 312      29.790  22.125 -42.316  1.00 98.63           C  
ATOM   2442  O   ARG O 312      29.065  21.139 -42.256  1.00 98.45           O  
ATOM   2443  CB  ARG O 312      31.773  22.200 -43.888  1.00 98.19           C  
ATOM   2444  CG  ARG O 312      32.284  22.566 -45.288  1.00 97.24           C  
ATOM   2445  CD  ARG O 312      33.666  21.959 -45.590  1.00 96.85           C  
ATOM   2446  NE  ARG O 312      34.732  22.446 -44.696  1.00 96.44           N  
ATOM   2447  CZ  ARG O 312      35.469  23.551 -44.820  1.00 97.06           C  
ATOM   2448  NH1 ARG O 312      35.276  24.432 -45.771  1.00 92.69           N  
ATOM   2449  NH2 ARG O 312      36.429  23.784 -43.979  1.00 94.26           N  
ATOM   2450  N   GLN O 313      30.076  22.877 -41.263  1.00 98.74           N  
ATOM   2451  CA  GLN O 313      29.526  22.689 -39.918  1.00 98.79           C  
ATOM   2452  C   GLN O 313      27.986  22.703 -39.924  1.00 98.80           C  
ATOM   2453  O   GLN O 313      27.359  21.807 -39.356  1.00 98.62           O  
ATOM   2454  CB  GLN O 313      30.112  23.806 -39.037  1.00 98.60           C  
ATOM   2455  CG  GLN O 313      29.634  23.821 -37.584  1.00 98.01           C  
ATOM   2456  CD  GLN O 313      30.090  25.092 -36.851  1.00 98.60           C  
ATOM   2457  OE1 GLN O 313      30.719  25.974 -37.413  1.00 95.36           O  
ATOM   2458  NE2 GLN O 313      29.762  25.238 -35.601  1.00 95.85           N  
ATOM   2459  N   ALA O 314      27.363  23.656 -40.605  1.00 98.62           N  
ATOM   2460  CA  ALA O 314      25.903  23.719 -40.717  1.00 98.52           C  
ATOM   2461  C   ALA O 314      25.320  22.479 -41.423  1.00 98.55           C  
ATOM   2462  O   ALA O 314      24.307  21.937 -40.978  1.00 98.06           O  
ATOM   2463  CB  ALA O 314      25.515  25.024 -41.424  1.00 98.07           C  
ATOM   2464  N   LYS O 315      25.986  21.984 -42.484  1.00 98.60           N  
ATOM   2465  CA  LYS O 315      25.591  20.738 -43.166  1.00 98.57           C  
ATOM   2466  C   LYS O 315      25.751  19.509 -42.255  1.00 98.67           C  
ATOM   2467  O   LYS O 315      24.839  18.684 -42.201  1.00 98.43           O  
ATOM   2468  CB  LYS O 315      26.395  20.592 -44.469  1.00 98.09           C  
ATOM   2469  CG  LYS O 315      26.044  19.340 -45.307  0.99 96.39           C  
ATOM   2470  CD  LYS O 315      24.650  19.361 -45.957  0.99 94.42           C  
ATOM   2471  CE  LYS O 315      24.481  18.072 -46.778  0.99 91.91           C  
ATOM   2472  NZ  LYS O 315      23.363  18.095 -47.761  0.99 88.46           N  
ATOM   2473  N   ASN O 316      26.829  19.425 -41.481  1.00 98.75           N  
ATOM   2474  CA  ASN O 316      27.034  18.347 -40.499  1.00 98.79           C  
ATOM   2475  C   ASN O 316      25.893  18.270 -39.473  1.00 98.83           C  
ATOM   2476  O   ASN O 316      25.561  17.189 -38.986  1.00 98.69           O  
ATOM   2477  CB  ASN O 316      28.385  18.548 -39.792  1.00 98.71           C  
ATOM   2478  CG  ASN O 316      29.592  18.229 -40.665  1.00 98.60           C  
ATOM   2479  OD1 ASN O 316      29.511  17.523 -41.658  1.00 93.61           O  
ATOM   2480  ND2 ASN O 316      30.749  18.703 -40.278  1.00 93.65           N  
ATOM   2481  N   GLY O 317      25.233  19.389 -39.196  1.00 98.77           N  
ATOM   2482  CA  GLY O 317      24.036  19.427 -38.361  1.00 98.74           C  
ATOM   2483  C   GLY O 317      22.903  18.537 -38.872  1.00 98.82           C  
ATOM   2484  O   GLY O 317      22.188  17.959 -38.053  1.00 98.68           O  
ATOM   2485  N   LEU O 318      22.751  18.374 -40.188  1.00 98.72           N  
ATOM   2486  CA  LEU O 318      21.772  17.450 -40.764  1.00 98.69           C  
ATOM   2487  C   LEU O 318      22.097  16.010 -40.351  1.00 98.73           C  
ATOM   2488  O   LEU O 318      21.240  15.330 -39.792  1.00 98.55           O  
ATOM   2489  CB  LEU O 318      21.729  17.626 -42.296  1.00 98.46           C  
ATOM   2490  CG  LEU O 318      20.805  16.639 -43.040  1.00 97.91           C  
ATOM   2491  CD1 LEU O 318      19.341  16.788 -42.613  1.00 97.33           C  
ATOM   2492  CD2 LEU O 318      20.894  16.888 -44.547  1.00 97.03           C  
ATOM   2493  N   PHE O 319      23.329  15.568 -40.535  1.00 98.65           N  
ATOM   2494  CA  PHE O 319      23.747  14.188 -40.283  1.00 98.65           C  
ATOM   2495  C   PHE O 319      23.678  13.813 -38.803  1.00 98.65           C  
ATOM   2496  O   PHE O 319      23.167  12.746 -38.458  1.00 98.50           O  
ATOM   2497  CB  PHE O 319      25.159  13.971 -40.838  1.00 98.51           C  
ATOM   2498  CG  PHE O 319      25.362  14.468 -42.260  1.00 98.31           C  
ATOM   2499  CD1 PHE O 319      24.435  14.152 -43.274  1.00 97.55           C  
ATOM   2500  CD2 PHE O 319      26.485  15.262 -42.571  1.00 97.50           C  
ATOM   2501  CE1 PHE O 319      24.628  14.614 -44.588  1.00 97.07           C  
ATOM   2502  CE2 PHE O 319      26.689  15.721 -43.879  1.00 96.92           C  
ATOM   2503  CZ  PHE O 319      25.758  15.396 -44.890  1.00 96.98           C  
ATOM   2504  N   ILE O 320      24.116  14.707 -37.920  1.00 98.78           N  
ATOM   2505  CA  ILE O 320      23.980  14.513 -36.466  1.00 98.82           C  
ATOM   2506  C   ILE O 320      22.504  14.416 -36.070  1.00 98.83           C  
ATOM   2507  O   ILE O 320      22.135  13.560 -35.271  1.00 98.73           O  
ATOM   2508  CB  ILE O 320      24.702  15.647 -35.704  1.00 98.76           C  
ATOM   2509  CG1 ILE O 320      26.242  15.524 -35.826  1.00 98.14           C  
ATOM   2510  CG2 ILE O 320      24.288  15.711 -34.221  1.00 98.34           C  
ATOM   2511  CD1 ILE O 320      26.873  14.301 -35.135  1.00 96.80           C  
ATOM   2512  N   ARG O 321      21.628  15.244 -36.636  1.00 98.87           N  
ATOM   2513  CA  ARG O 321      20.196  15.206 -36.313  1.00 98.85           C  
ATOM   2514  C   ARG O 321      19.518  13.956 -36.882  1.00 98.82           C  
ATOM   2515  O   ARG O 321      18.730  13.348 -36.166  1.00 98.63           O  
ATOM   2516  CB  ARG O 321      19.536  16.517 -36.751  1.00 98.72           C  
ATOM   2517  CG  ARG O 321      19.971  17.674 -35.828  1.00 97.99           C  
ATOM   2518  CD  ARG O 321      19.590  19.037 -36.399  1.00 97.25           C  
ATOM   2519  NE  ARG O 321      20.096  20.130 -35.558  1.00 96.50           N  
ATOM   2520  CZ  ARG O 321      20.738  21.226 -35.938  1.00 97.20           C  
ATOM   2521  NH1 ARG O 321      20.921  21.543 -37.179  1.00 92.21           N  
ATOM   2522  NH2 ARG O 321      21.214  22.043 -35.043  1.00 92.33           N  
ATOM   2523  N   MET O 322      19.888  13.499 -38.078  1.00 98.67           N  
ATOM   2524  CA  MET O 322      19.454  12.198 -38.608  1.00 98.56           C  
ATOM   2525  C   MET O 322      19.877  11.051 -37.673  1.00 98.52           C  
ATOM   2526  O   MET O 322      19.055  10.201 -37.326  1.00 98.30           O  
ATOM   2527  CB  MET O 322      20.041  11.958 -40.012  1.00 98.36           C  
ATOM   2528  CG  MET O 322      19.452  12.872 -41.096  1.00 97.60           C  
ATOM   2529  SD  MET O 322      20.322  12.772 -42.691  1.00 96.93           S  
ATOM   2530  CE  MET O 322      19.678  11.201 -43.331  1.00 91.52           C  
ATOM   2531  N   ALA O 323      21.126  11.062 -37.205  1.00 98.27           N  
ATOM   2532  CA  ALA O 323      21.640  10.056 -36.279  1.00 98.23           C  
ATOM   2533  C   ALA O 323      20.854  10.038 -34.962  1.00 98.18           C  
ATOM   2534  O   ALA O 323      20.400   8.978 -34.536  1.00 98.02           O  
ATOM   2535  CB  ALA O 323      23.134  10.314 -36.043  1.00 98.15           C  
ATOM   2536  N   LEU O 324      20.628  11.198 -34.353  1.00 98.39           N  
ATOM   2537  CA  LEU O 324      19.879  11.309 -33.099  1.00 98.42           C  
ATOM   2538  C   LEU O 324      18.428  10.844 -33.253  1.00 98.34           C  
ATOM   2539  O   LEU O 324      17.957  10.073 -32.423  1.00 98.12           O  
ATOM   2540  CB  LEU O 324      19.917  12.759 -32.595  1.00 98.40           C  
ATOM   2541  CG  LEU O 324      21.295  13.229 -32.097  1.00 97.99           C  
ATOM   2542  CD1 LEU O 324      21.226  14.731 -31.822  1.00 97.36           C  
ATOM   2543  CD2 LEU O 324      21.736  12.513 -30.819  1.00 97.30           C  
ATOM   2544  N   LEU O 325      17.739  11.244 -34.312  1.00 98.38           N  
ATOM   2545  CA  LEU O 325      16.365  10.799 -34.575  1.00 98.37           C  
ATOM   2546  C   LEU O 325      16.297   9.279 -34.760  1.00 97.97           C  
ATOM   2547  O   LEU O 325      15.430   8.636 -34.172  1.00 97.54           O  
ATOM   2548  CB  LEU O 325      15.802  11.523 -35.810  1.00 98.51           C  
ATOM   2549  CG  LEU O 325      15.535  13.029 -35.621  1.00 98.37           C  
ATOM   2550  CD1 LEU O 325      15.089  13.628 -36.957  1.00 98.00           C  
ATOM   2551  CD2 LEU O 325      14.454  13.320 -34.579  1.00 98.06           C  
ATOM   2552  N   LYS O 326      17.233   8.694 -35.518  1.00 97.92           N  
ATOM   2553  CA  LYS O 326      17.320   7.234 -35.654  1.00 97.48           C  
ATOM   2554  C   LYS O 326      17.508   6.564 -34.290  1.00 97.25           C  
ATOM   2555  O   LYS O 326      16.751   5.666 -33.957  1.00 96.68           O  
ATOM   2556  CB  LYS O 326      18.451   6.843 -36.617  1.00 97.01           C  
ATOM   2557  CG  LYS O 326      18.575   5.311 -36.739  1.00 95.78           C  
ATOM   2558  CD  LYS O 326      19.855   4.885 -37.472  1.00 94.01           C  
ATOM   2559  CE  LYS O 326      20.024   3.355 -37.449  0.99 90.62           C  
ATOM   2560  NZ  LYS O 326      20.494   2.846 -36.130  0.99 87.95           N  
ATOM   2561  N   LEU O 327      18.489   7.004 -33.508  1.00 97.28           N  
ATOM   2562  CA  LEU O 327      18.835   6.382 -32.227  1.00 96.90           C  
ATOM   2563  C   LEU O 327      17.701   6.488 -31.204  1.00 96.86           C  
ATOM   2564  O   LEU O 327      17.427   5.519 -30.500  1.00 96.45           O  
ATOM   2565  CB  LEU O 327      20.120   7.026 -31.681  1.00 96.56           C  
ATOM   2566  CG  LEU O 327      21.394   6.675 -32.473  1.00 95.54           C  
ATOM   2567  CD1 LEU O 327      22.569   7.505 -31.951  1.00 94.46           C  
ATOM   2568  CD2 LEU O 327      21.749   5.192 -32.356  1.00 94.39           C  
ATOM   2569  N   LEU O 328      17.018   7.619 -31.142  1.00 97.20           N  
ATOM   2570  CA  LEU O 328      15.914   7.851 -30.205  1.00 97.18           C  
ATOM   2571  C   LEU O 328      14.632   7.097 -30.584  1.00 96.74           C  
ATOM   2572  O   LEU O 328      13.857   6.749 -29.695  1.00 95.75           O  
ATOM   2573  CB  LEU O 328      15.639   9.362 -30.134  1.00 97.40           C  
ATOM   2574  CG  LEU O 328      16.722  10.166 -29.388  1.00 97.07           C  
ATOM   2575  CD1 LEU O 328      16.551  11.657 -29.670  1.00 96.06           C  
ATOM   2576  CD2 LEU O 328      16.642   9.959 -27.876  1.00 95.87           C  
ATOM   2577  N   LEU O 329      14.392   6.851 -31.871  1.00 97.01           N  
ATOM   2578  CA  LEU O 329      13.136   6.255 -32.341  1.00 96.63           C  
ATOM   2579  C   LEU O 329      13.234   4.751 -32.623  1.00 95.85           C  
ATOM   2580  O   LEU O 329      12.296   4.017 -32.317  1.00 94.40           O  
ATOM   2581  CB  LEU O 329      12.645   7.016 -33.586  1.00 96.89           C  
ATOM   2582  CG  LEU O 329      12.153   8.446 -33.294  1.00 96.95           C  
ATOM   2583  CD1 LEU O 329      11.891   9.177 -34.606  1.00 96.75           C  
ATOM   2584  CD2 LEU O 329      10.850   8.452 -32.481  1.00 96.64           C  
ATOM   2585  N   VAL O 330      14.340   4.285 -33.191  1.00 95.97           N  
ATOM   2586  CA  VAL O 330      14.501   2.865 -33.574  1.00 95.31           C  
ATOM   2587  C   VAL O 330      15.762   2.208 -33.004  1.00 94.57           C  
ATOM   2588  O   VAL O 330      15.939   1.001 -33.148  1.00 91.32           O  
ATOM   2589  CB  VAL O 330      14.406   2.654 -35.099  1.00 93.98           C  
ATOM   2590  CG1 VAL O 330      13.041   3.081 -35.642  1.00 86.44           C  
ATOM   2591  CG2 VAL O 330      15.487   3.409 -35.888  1.00 86.85           C  
ATOM   2592  N   GLY O 331      16.637   2.963 -32.354  0.99 94.18           N  
ATOM   2593  CA  GLY O 331      17.880   2.456 -31.782  0.99 93.03           C  
ATOM   2594  C   GLY O 331      18.964   2.151 -32.823  0.99 92.15           C  
ATOM   2595  O   GLY O 331      19.003   2.721 -33.914  0.99 87.67           O  
ATOM   2596  N   TRP O 332      19.884   1.255 -32.439  0.90 89.03           N  
ATOM   2597  CA  TRP O 332      21.093   0.895 -33.204  0.90 86.44           C  
ATOM   2598  C   TRP O 332      20.792  -0.038 -34.375  0.90 82.30           C  
ATOM   2599  O   TRP O 332      19.960  -0.961 -34.238  0.90 74.38           O  
ATOM   2600  CB  TRP O 332      22.129   0.275 -32.252  0.92 82.15           C  
ATOM   2601  CG  TRP O 332      22.500   1.172 -31.113  0.87 80.06           C  
ATOM   2602  CD1 TRP O 332      21.950   1.142 -29.874  0.87 69.86           C  
ATOM   2603  CD2 TRP O 332      23.423   2.297 -31.131  0.87 75.18           C  
ATOM   2604  NE1 TRP O 332      22.472   2.186 -29.110  0.87 67.28           N  
ATOM   2605  CE2 TRP O 332      23.367   2.920 -29.865  0.85 74.04           C  
ATOM   2606  CE3 TRP O 332      24.286   2.851 -32.103  0.86 67.23           C  
ATOM   2607  CZ2 TRP O 332      24.117   4.081 -29.569  0.82 68.70           C  
ATOM   2608  CZ3 TRP O 332      25.035   3.987 -31.802  0.83 65.32           C  
ATOM   2609  CH2 TRP O 332      24.947   4.593 -30.552  0.88 66.90           C  
ATOM   2610  OXT TRP O 332      21.461   0.124 -35.409  0.58 70.10           O  
TER    2611      TRP O 332                                                      
ATOM   2612  N   MET V   1      41.213 -27.363-101.026  0.00 21.92           N  
ATOM   2613  CA  MET V   1      40.290 -26.218-101.171  0.00 24.93           C  
ATOM   2614  C   MET V   1      39.908 -25.774 -99.766  0.00 26.13           C  
ATOM   2615  O   MET V   1      39.205 -26.507 -99.083  0.00 24.96           O  
ATOM   2616  CB  MET V   1      39.048 -26.608-101.987  0.00 25.34           C  
ATOM   2617  CG  MET V   1      39.372 -26.757-103.478  0.00 22.36           C  
ATOM   2618  SD  MET V   1      38.008 -27.432-104.453  0.00 21.93           S  
ATOM   2619  CE  MET V   1      38.666 -27.274-106.132  0.00 18.59           C  
ATOM   2620  N   GLY V   2      40.498 -24.682 -99.299  0.01 28.64           N  
ATOM   2621  CA  GLY V   2      40.337 -24.224 -97.918  0.01 34.03           C  
ATOM   2622  C   GLY V   2      38.986 -23.556 -97.741  0.01 34.95           C  
ATOM   2623  O   GLY V   2      38.756 -22.483 -98.300  0.01 33.32           O  
ATOM   2624  N   SER V   3      38.083 -24.206 -97.015  0.01 30.69           N  
ATOM   2625  CA  SER V   3      36.778 -23.643 -96.662  0.01 34.81           C  
ATOM   2626  C   SER V   3      36.979 -22.488 -95.682  0.01 33.51           C  
ATOM   2627  O   SER V   3      37.158 -22.701 -94.485  0.01 32.36           O  
ATOM   2628  CB  SER V   3      35.874 -24.736 -96.076  0.01 35.72           C  
ATOM   2629  OG  SER V   3      36.572 -25.471 -95.076  0.01 32.70           O  
ATOM   2630  N   SER V   4      36.982 -21.261 -96.205  0.01 31.27           N  
ATOM   2631  CA  SER V   4      37.044 -20.037 -95.410  0.01 35.63           C  
ATOM   2632  C   SER V   4      35.758 -19.911 -94.592  0.01 34.72           C  
ATOM   2633  O   SER V   4      34.733 -19.455 -95.098  0.01 33.83           O  
ATOM   2634  CB  SER V   4      37.249 -18.821 -96.323  0.01 36.50           C  
ATOM   2635  OG  SER V   4      36.314 -18.839 -97.392  0.01 33.09           O  
ATOM   2636  N   HIS V   5      35.819 -20.340 -93.337  0.01 30.50           N  
ATOM   2637  CA  HIS V   5      34.748 -20.084 -92.387  0.01 32.87           C  
ATOM   2638  C   HIS V   5      34.667 -18.580 -92.141  0.01 31.85           C  
ATOM   2639  O   HIS V   5      35.455 -18.007 -91.388  0.01 31.57           O  
ATOM   2640  CB  HIS V   5      34.973 -20.881 -91.091  0.01 34.89           C  
ATOM   2641  CG  HIS V   5      34.463 -22.302 -91.185  0.01 32.04           C  
ATOM   2642  ND1 HIS V   5      33.143 -22.680 -91.148  0.01 30.22           N  
ATOM   2643  CD2 HIS V   5      35.200 -23.451 -91.302  0.01 31.15           C  
ATOM   2644  CE1 HIS V   5      33.073 -24.019 -91.243  0.01 29.00           C  
ATOM   2645  NE2 HIS V   5      34.312 -24.532 -91.342  0.01 28.38           N  
ATOM   2646  N   HIS V   6      33.710 -17.919 -92.794  0.01 30.37           N  
ATOM   2647  CA  HIS V   6      33.334 -16.550 -92.483  0.01 32.13           C  
ATOM   2648  C   HIS V   6      32.732 -16.528 -91.078  0.01 31.18           C  
ATOM   2649  O   HIS V   6      31.561 -16.861 -90.879  0.01 31.13           O  
ATOM   2650  CB  HIS V   6      32.368 -15.997 -93.545  0.01 33.87           C  
ATOM   2651  CG  HIS V   6      33.082 -15.366 -94.712  0.01 31.20           C  
ATOM   2652  ND1 HIS V   6      33.719 -14.145 -94.693  0.01 29.22           N  
ATOM   2653  CD2 HIS V   6      33.203 -15.857 -95.986  0.01 30.12           C  
ATOM   2654  CE1 HIS V   6      34.219 -13.903 -95.914  0.01 27.93           C  
ATOM   2655  NE2 HIS V   6      33.928 -14.928 -96.739  0.01 27.56           N  
ATOM   2656  N   HIS V   7      33.551 -16.155 -90.100  0.01 29.32           N  
ATOM   2657  CA  HIS V   7      33.057 -15.778 -88.787  0.01 30.75           C  
ATOM   2658  C   HIS V   7      32.226 -14.506 -88.947  0.01 30.11           C  
ATOM   2659  O   HIS V   7      32.764 -13.401 -89.048  0.01 29.69           O  
ATOM   2660  CB  HIS V   7      34.224 -15.598 -87.796  0.01 31.92           C  
ATOM   2661  CG  HIS V   7      34.605 -16.889 -87.110  0.01 29.11           C  
ATOM   2662  ND1 HIS V   7      33.917 -17.482 -86.077  0.01 27.38           N  
ATOM   2663  CD2 HIS V   7      35.697 -17.681 -87.363  0.01 28.51           C  
ATOM   2664  CE1 HIS V   7      34.565 -18.605 -85.715  0.01 26.30           C  
ATOM   2665  NE2 HIS V   7      35.658 -18.764 -86.477  0.01 26.02           N  
ATOM   2666  N   HIS V   8      30.911 -14.660 -89.003  0.01 30.02           N  
ATOM   2667  CA  HIS V   8      29.995 -13.543 -88.827  0.01 31.17           C  
ATOM   2668  C   HIS V   8      30.176 -13.021 -87.401  0.01 30.49           C  
ATOM   2669  O   HIS V   8      29.644 -13.585 -86.443  0.01 30.08           O  
ATOM   2670  CB  HIS V   8      28.546 -13.969 -89.120  0.01 32.13           C  
ATOM   2671  CG  HIS V   8      28.180 -13.827 -90.576  0.01 29.24           C  
ATOM   2672  ND1 HIS V   8      27.892 -12.644 -91.214  0.01 27.14           N  
ATOM   2673  CD2 HIS V   8      28.053 -14.825 -91.509  0.01 27.96           C  
ATOM   2674  CE1 HIS V   8      27.603 -12.908 -92.500  0.01 25.79           C  
ATOM   2675  NE2 HIS V   8      27.690 -14.231 -92.721  0.01 25.68           N  
ATOM   2676  N   HIS V   9      30.962 -11.956 -87.262  0.01 28.05           N  
ATOM   2677  CA  HIS V   9      30.934 -11.133 -86.068  0.01 28.44           C  
ATOM   2678  C   HIS V   9      29.532 -10.533 -85.972  0.01 27.81           C  
ATOM   2679  O   HIS V   9      29.211  -9.553 -86.646  0.01 27.20           O  
ATOM   2680  CB  HIS V   9      32.033 -10.051 -86.120  0.01 29.22           C  
ATOM   2681  CG  HIS V   9      33.308 -10.478 -85.434  0.01 26.55           C  
ATOM   2682  ND1 HIS V   9      33.506 -10.524 -84.074  0.01 24.87           N  
ATOM   2683  CD2 HIS V   9      34.488 -10.859 -86.018  0.01 25.69           C  
ATOM   2684  CE1 HIS V   9      34.767 -10.928 -83.836  0.01 23.56           C  
ATOM   2685  NE2 HIS V   9      35.400 -11.143 -84.997  0.01 23.42           N  
ATOM   2686  N   HIS V  10      28.687 -11.147 -85.165  0.01 29.26           N  
ATOM   2687  CA  HIS V  10      27.503 -10.474 -84.661  0.01 29.73           C  
ATOM   2688  C   HIS V  10      27.994  -9.303 -83.812  0.01 28.95           C  
ATOM   2689  O   HIS V  10      28.340  -9.464 -82.643  0.01 28.35           O  
ATOM   2690  CB  HIS V  10      26.609 -11.448 -83.869  0.01 30.52           C  
ATOM   2691  CG  HIS V  10      25.602 -12.161 -84.738  0.01 27.77           C  
ATOM   2692  ND1 HIS V  10      24.457 -11.603 -85.255  0.01 25.97           N  
ATOM   2693  CD2 HIS V  10      25.627 -13.471 -85.147  0.01 26.50           C  
ATOM   2694  CE1 HIS V  10      23.802 -12.541 -85.962  0.01 24.44           C  
ATOM   2695  NE2 HIS V  10      24.485 -13.697 -85.921  0.01 24.52           N  
ATOM   2696  N   SER V  11      28.071  -8.122 -84.428  0.02 28.61           N  
ATOM   2697  CA  SER V  11      28.152  -6.877 -83.684  0.02 29.81           C  
ATOM   2698  C   SER V  11      26.853  -6.779 -82.892  0.02 29.25           C  
ATOM   2699  O   SER V  11      25.799  -6.476 -83.454  0.02 28.04           O  
ATOM   2700  CB  SER V  11      28.331  -5.677 -84.623  0.02 29.45           C  
ATOM   2701  OG  SER V  11      27.320  -5.650 -85.606  0.02 26.86           O  
ATOM   2702  N   SER V  12      26.923  -7.114 -81.610  0.02 29.06           N  
ATOM   2703  CA  SER V  12      25.865  -6.787 -80.666  0.02 30.60           C  
ATOM   2704  C   SER V  12      25.739  -5.268 -80.680  0.02 30.20           C  
ATOM   2705  O   SER V  12      26.551  -4.569 -80.068  0.02 28.55           O  
ATOM   2706  CB  SER V  12      26.207  -7.312 -79.266  0.02 29.95           C  
ATOM   2707  OG  SER V  12      27.518  -6.933 -78.897  0.02 27.31           O  
ATOM   2708  N   GLY V  13      24.780  -4.746 -81.458  0.04 27.02           N  
ATOM   2709  CA  GLY V  13      24.400  -3.352 -81.411  0.04 27.98           C  
ATOM   2710  C   GLY V  13      23.970  -3.076 -79.983  0.04 29.05           C  
ATOM   2711  O   GLY V  13      22.920  -3.545 -79.553  0.04 27.57           O  
ATOM   2712  N   LEU V  14      24.832  -2.399 -79.234  0.06 27.74           N  
ATOM   2713  CA  LEU V  14      24.407  -1.711 -78.032  0.07 28.02           C  
ATOM   2714  C   LEU V  14      23.322  -0.748 -78.497  0.07 28.54           C  
ATOM   2715  O   LEU V  14      23.622   0.263 -79.130  0.06 27.84           O  
ATOM   2716  CB  LEU V  14      25.610  -0.973 -77.403  0.06 27.50           C  
ATOM   2717  CG  LEU V  14      26.433  -1.857 -76.447  0.05 24.68           C  
ATOM   2718  CD1 LEU V  14      27.863  -1.345 -76.334  0.05 22.85           C  
ATOM   2719  CD2 LEU V  14      25.810  -1.857 -75.044  0.05 25.91           C  
ATOM   2720  N   GLU V  15      22.061  -1.111 -78.254  0.07 25.56           N  
ATOM   2721  CA  GLU V  15      20.978  -0.146 -78.290  0.07 24.94           C  
ATOM   2722  C   GLU V  15      21.338   0.904 -77.244  0.07 25.01           C  
ATOM   2723  O   GLU V  15      21.133   0.738 -76.045  0.07 23.92           O  
ATOM   2724  CB  GLU V  15      19.616  -0.799 -78.006  0.07 24.70           C  
ATOM   2725  CG  GLU V  15      19.084  -1.579 -79.225  0.06 22.12           C  
ATOM   2726  CD  GLU V  15      17.688  -2.172 -79.005  0.06 19.64           C  
ATOM   2727  OE1 GLU V  15      17.029  -2.476 -80.026  0.06 18.49           O  
ATOM   2728  OE2 GLU V  15      17.277  -2.346 -77.833  0.06 21.33           O  
ATOM   2729  N   VAL V  16      21.977   1.971 -77.735  0.09 26.65           N  
ATOM   2730  CA  VAL V  16      22.045   3.222 -77.006  0.10 26.57           C  
ATOM   2731  C   VAL V  16      20.587   3.595 -76.826  0.09 26.79           C  
ATOM   2732  O   VAL V  16      19.932   3.997 -77.785  0.09 25.98           O  
ATOM   2733  CB  VAL V  16      22.831   4.302 -77.774  0.09 25.86           C  
ATOM   2734  CG1 VAL V  16      22.916   5.601 -76.976  0.09 23.22           C  
ATOM   2735  CG2 VAL V  16      24.265   3.833 -78.060  0.09 25.01           C  
ATOM   2736  N   LEU V  17      20.058   3.371 -75.624  0.13 26.93           N  
ATOM   2737  CA  LEU V  17      18.797   3.953 -75.207  0.13 26.99           C  
ATOM   2738  C   LEU V  17      18.970   5.451 -75.424  0.13 27.19           C  
ATOM   2739  O   LEU V  17      19.664   6.125 -74.665  0.13 26.26           O  
ATOM   2740  CB  LEU V  17      18.513   3.606 -73.730  0.13 26.29           C  
ATOM   2741  CG  LEU V  17      17.828   2.242 -73.529  0.10 23.64           C  
ATOM   2742  CD1 LEU V  17      17.988   1.780 -72.084  0.10 21.65           C  
ATOM   2743  CD2 LEU V  17      16.329   2.328 -73.836  0.10 24.07           C  
ATOM   2744  N   PHE V  18      18.425   5.943 -76.537  0.14 28.51           N  
ATOM   2745  CA  PHE V  18      18.278   7.354 -76.782  0.15 27.92           C  
ATOM   2746  C   PHE V  18      17.393   7.861 -75.645  0.14 28.15           C  
ATOM   2747  O   PHE V  18      16.164   7.786 -75.715  0.14 27.34           O  
ATOM   2748  CB  PHE V  18      17.666   7.612 -78.171  0.15 26.67           C  
ATOM   2749  CG  PHE V  18      18.673   7.877 -79.277  0.14 24.41           C  
ATOM   2750  CD1 PHE V  18      19.013   9.199 -79.607  0.14 22.62           C  
ATOM   2751  CD2 PHE V  18      19.255   6.812 -80.000  0.14 23.38           C  
ATOM   2752  CE1 PHE V  18      19.915   9.464 -80.648  0.14 21.97           C  
ATOM   2753  CE2 PHE V  18      20.161   7.069 -81.037  0.15 22.13           C  
ATOM   2754  CZ  PHE V  18      20.491   8.404 -81.369  0.14 21.63           C  
ATOM   2755  N   GLN V  19      18.016   8.333 -74.569  0.14 33.66           N  
ATOM   2756  CA  GLN V  19      17.368   9.307 -73.711  0.14 34.55           C  
ATOM   2757  C   GLN V  19      16.949  10.425 -74.656  0.14 34.79           C  
ATOM   2758  O   GLN V  19      17.799  10.984 -75.349  0.14 33.14           O  
ATOM   2759  CB  GLN V  19      18.326   9.803 -72.621  0.13 33.30           C  
ATOM   2760  CG  GLN V  19      18.522   8.751 -71.515  0.13 29.31           C  
ATOM   2761  CD  GLN V  19      19.417   9.245 -70.372  0.13 26.55           C  
ATOM   2762  OE1 GLN V  19      20.169  10.191 -70.490  0.13 24.92           O  
ATOM   2763  NE2 GLN V  19      19.358   8.598 -69.231  0.14 25.59           N  
ATOM   2764  N   GLY V  20      15.655  10.648 -74.781  0.18 36.16           N  
ATOM   2765  CA  GLY V  20      15.116  11.657 -75.678  0.18 36.24           C  
ATOM   2766  C   GLY V  20      15.839  12.976 -75.419  0.17 36.82           C  
ATOM   2767  O   GLY V  20      16.216  13.234 -74.272  0.18 35.54           O  
ATOM   2768  N   PRO V  21      16.089  13.799 -76.450  0.23 41.13           N  
ATOM   2769  CA  PRO V  21      16.854  15.018 -76.274  0.23 41.30           C  
ATOM   2770  C   PRO V  21      16.172  15.862 -75.200  0.23 43.28           C  
ATOM   2771  O   PRO V  21      14.993  16.187 -75.324  0.23 40.94           O  
ATOM   2772  CB  PRO V  21      16.879  15.695 -77.654  0.21 37.75           C  
ATOM   2773  CG  PRO V  21      15.668  15.104 -78.381  0.21 36.35           C  
ATOM   2774  CD  PRO V  21      15.551  13.703 -77.791  0.22 39.20           C  
ATOM   2775  N   HIS V  22      16.916  16.221 -74.146  0.34 49.48           N  
ATOM   2776  CA  HIS V  22      16.474  17.259 -73.223  0.35 49.20           C  
ATOM   2777  C   HIS V  22      16.232  18.513 -74.065  0.34 51.62           C  
ATOM   2778  O   HIS V  22      17.158  19.004 -74.709  0.34 48.15           O  
ATOM   2779  CB  HIS V  22      17.535  17.486 -72.134  0.34 44.42           C  
ATOM   2780  CG  HIS V  22      17.664  16.315 -71.189  0.32 39.80           C  
ATOM   2781  ND1 HIS V  22      16.709  15.907 -70.289  0.32 36.30           N  
ATOM   2782  CD2 HIS V  22      18.731  15.456 -71.058  0.31 34.68           C  
ATOM   2783  CE1 HIS V  22      17.177  14.829 -69.635  0.32 31.95           C  
ATOM   2784  NE2 HIS V  22      18.400  14.535 -70.075  0.31 32.31           N  
ATOM   2785  N   MET V  23      14.991  19.004 -74.116  0.55 64.83           N  
ATOM   2786  CA  MET V  23      14.626  20.113 -75.008  0.56 67.25           C  
ATOM   2787  C   MET V  23      15.416  21.375 -74.668  0.56 70.61           C  
ATOM   2788  O   MET V  23      15.884  22.072 -75.561  0.56 66.08           O  
ATOM   2789  CB  MET V  23      13.122  20.412 -74.939  0.53 60.54           C  
ATOM   2790  CG  MET V  23      12.246  19.330 -75.566  0.51 53.11           C  
ATOM   2791  SD  MET V  23      10.503  19.828 -75.667  0.51 48.38           S  
ATOM   2792  CE  MET V  23       9.741  18.264 -76.140  0.50 41.78           C  
ATOM   2793  N   PHE V  24      15.578  21.665 -73.383  0.72 75.05           N  
ATOM   2794  CA  PHE V  24      16.415  22.734 -72.861  0.71 77.76           C  
ATOM   2795  C   PHE V  24      16.804  22.426 -71.414  0.71 79.62           C  
ATOM   2796  O   PHE V  24      16.147  21.637 -70.726  0.71 75.13           O  
ATOM   2797  CB  PHE V  24      15.695  24.093 -72.966  0.71 73.42           C  
ATOM   2798  CG  PHE V  24      14.387  24.183 -72.200  0.67 72.43           C  
ATOM   2799  CD1 PHE V  24      13.176  23.855 -72.831  0.66 66.99           C  
ATOM   2800  CD2 PHE V  24      14.371  24.594 -70.855  0.65 66.09           C  
ATOM   2801  CE1 PHE V  24      11.962  23.941 -72.131  0.67 62.75           C  
ATOM   2802  CE2 PHE V  24      13.164  24.679 -70.148  0.66 63.39           C  
ATOM   2803  CZ  PHE V  24      11.955  24.356 -70.790  0.66 64.21           C  
ATOM   2804  N   GLU V  25      17.866  23.072 -70.951  0.81 78.42           N  
ATOM   2805  CA  GLU V  25      18.270  23.036 -69.554  0.82 80.48           C  
ATOM   2806  C   GLU V  25      17.567  24.167 -68.795  0.82 83.38           C  
ATOM   2807  O   GLU V  25      17.616  25.330 -69.202  0.82 80.17           O  
ATOM   2808  CB  GLU V  25      19.802  23.124 -69.480  0.82 74.29           C  
ATOM   2809  CG  GLU V  25      20.346  22.792 -68.081  0.71 64.04           C  
ATOM   2810  CD  GLU V  25      21.878  22.715 -68.036  0.70 57.26           C  
ATOM   2811  OE1 GLU V  25      22.399  22.262 -66.987  0.70 50.13           O  
ATOM   2812  OE2 GLU V  25      22.534  23.090 -69.035  0.71 50.04           O  
ATOM   2813  N   LEU V  26      16.899  23.825 -67.704  0.91 85.22           N  
ATOM   2814  CA  LEU V  26      16.256  24.776 -66.803  0.91 88.29           C  
ATOM   2815  C   LEU V  26      16.878  24.613 -65.415  0.91 90.15           C  
ATOM   2816  O   LEU V  26      16.711  23.568 -64.781  0.91 88.01           O  
ATOM   2817  CB  LEU V  26      14.729  24.546 -66.823  0.91 86.75           C  
ATOM   2818  CG  LEU V  26      13.928  25.573 -65.996  0.89 85.91           C  
ATOM   2819  CD1 LEU V  26      14.022  26.987 -66.580  0.89 85.01           C  
ATOM   2820  CD2 LEU V  26      12.455  25.172 -65.963  0.88 84.10           C  
ATOM   2821  N   SER V  27      17.598  25.638 -64.959  0.98 91.30           N  
ATOM   2822  CA  SER V  27      18.296  25.617 -63.668  0.98 92.57           C  
ATOM   2823  C   SER V  27      17.577  26.417 -62.587  0.98 94.36           C  
ATOM   2824  O   SER V  27      17.550  25.997 -61.432  0.98 90.40           O  
ATOM   2825  CB  SER V  27      19.735  26.105 -63.842  0.98 86.99           C  
ATOM   2826  OG  SER V  27      19.774  27.375 -64.463  0.96 74.95           O  
ATOM   2827  N   ASP V  28      16.968  27.539 -62.959  1.00 96.22           N  
ATOM   2828  CA  ASP V  28      16.246  28.437 -62.056  1.00 96.99           C  
ATOM   2829  C   ASP V  28      15.030  29.045 -62.765  1.00 97.50           C  
ATOM   2830  O   ASP V  28      14.945  29.067 -63.997  1.00 97.03           O  
ATOM   2831  CB  ASP V  28      17.173  29.580 -61.593  1.00 96.12           C  
ATOM   2832  CG  ASP V  28      18.406  29.114 -60.823  0.99 94.39           C  
ATOM   2833  OD1 ASP V  28      18.227  28.603 -59.690  0.99 89.50           O  
ATOM   2834  OD2 ASP V  28      19.527  29.351 -61.324  0.99 89.19           O  
ATOM   2835  N   VAL V  29      14.107  29.618 -61.997  1.00 98.04           N  
ATOM   2836  CA  VAL V  29      12.981  30.418 -62.505  1.00 98.34           C  
ATOM   2837  C   VAL V  29      12.969  31.770 -61.800  1.00 98.48           C  
ATOM   2838  O   VAL V  29      12.440  31.904 -60.697  1.00 98.32           O  
ATOM   2839  CB  VAL V  29      11.640  29.673 -62.346  1.00 98.20           C  
ATOM   2840  CG1 VAL V  29      10.477  30.508 -62.901  1.00 97.43           C  
ATOM   2841  CG2 VAL V  29      11.642  28.327 -63.076  1.00 97.69           C  
ATOM   2842  N   ILE V  30      13.568  32.778 -62.429  1.00 98.17           N  
ATOM   2843  CA  ILE V  30      13.831  34.075 -61.791  1.00 98.12           C  
ATOM   2844  C   ILE V  30      13.025  35.217 -62.412  1.00 98.10           C  
ATOM   2845  O   ILE V  30      12.470  36.045 -61.684  1.00 97.46           O  
ATOM   2846  CB  ILE V  30      15.350  34.376 -61.807  1.00 97.62           C  
ATOM   2847  CG1 ILE V  30      16.186  33.240 -61.168  1.00 95.29           C  
ATOM   2848  CG2 ILE V  30      15.662  35.710 -61.117  1.00 95.45           C  
ATOM   2849  CD1 ILE V  30      15.782  32.867 -59.734  1.00 88.56           C  
ATOM   2850  N   GLU V  31      12.933  35.272 -63.745  1.00 97.53           N  
ATOM   2851  CA  GLU V  31      12.342  36.388 -64.476  1.00 97.12           C  
ATOM   2852  C   GLU V  31      11.574  35.929 -65.726  1.00 97.30           C  
ATOM   2853  O   GLU V  31      11.889  34.909 -66.332  1.00 96.53           O  
ATOM   2854  CB  GLU V  31      13.438  37.403 -64.830  1.00 95.14           C  
ATOM   2855  CG  GLU V  31      14.537  36.890 -65.785  0.99 86.84           C  
ATOM   2856  CD  GLU V  31      15.678  37.904 -65.983  0.99 85.66           C  
ATOM   2857  OE1 GLU V  31      16.790  37.510 -66.389  0.98 77.79           O  
ATOM   2858  OE2 GLU V  31      15.499  39.107 -65.688  0.98 78.22           O  
ATOM   2859  N   GLY V  32      10.613  36.724 -66.166  1.00 96.47           N  
ATOM   2860  CA  GLY V  32       9.822  36.416 -67.359  1.00 96.19           C  
ATOM   2861  C   GLY V  32      10.645  36.390 -68.652  1.00 96.46           C  
ATOM   2862  O   GLY V  32      10.354  35.603 -69.548  1.00 95.58           O  
ATOM   2863  N   LYS V  33      11.714  37.197 -68.747  1.00 95.86           N  
ATOM   2864  CA  LYS V  33      12.569  37.293 -69.950  1.00 95.23           C  
ATOM   2865  C   LYS V  33      13.293  35.997 -70.308  1.00 95.63           C  
ATOM   2866  O   LYS V  33      13.634  35.821 -71.470  1.00 93.97           O  
ATOM   2867  CB  LYS V  33      13.620  38.397 -69.773  1.00 92.81           C  
ATOM   2868  CG  LYS V  33      13.027  39.795 -69.916  0.96 85.96           C  
ATOM   2869  CD  LYS V  33      14.117  40.862 -69.764  0.95 83.16           C  
ATOM   2870  CE  LYS V  33      13.481  42.246 -69.870  0.95 76.08           C  
ATOM   2871  NZ  LYS V  33      14.417  43.335 -69.521  0.95 68.75           N  
ATOM   2872  N   GLN V  34      13.554  35.119 -69.351  1.00 96.27           N  
ATOM   2873  CA  GLN V  34      14.366  33.918 -69.567  1.00 96.26           C  
ATOM   2874  C   GLN V  34      13.687  32.870 -70.459  1.00 96.36           C  
ATOM   2875  O   GLN V  34      14.358  31.983 -70.980  1.00 95.54           O  
ATOM   2876  CB  GLN V  34      14.799  33.316 -68.218  1.00 95.21           C  
ATOM   2877  CG  GLN V  34      13.695  32.520 -67.508  1.00 93.78           C  
ATOM   2878  CD  GLN V  34      14.149  32.022 -66.136  1.00 96.11           C  
ATOM   2879  OE1 GLN V  34      14.128  32.751 -65.157  1.00 91.01           O  
ATOM   2880  NE2 GLN V  34      14.569  30.785 -66.032  1.00 91.62           N  
ATOM   2881  N   PHE V  35      12.373  32.958 -70.638  1.00 96.19           N  
ATOM   2882  CA  PHE V  35      11.610  31.992 -71.421  1.00 96.25           C  
ATOM   2883  C   PHE V  35      11.426  32.463 -72.860  1.00 95.75           C  
ATOM   2884  O   PHE V  35      10.993  33.591 -73.109  1.00 94.39           O  
ATOM   2885  CB  PHE V  35      10.258  31.726 -70.748  1.00 96.33           C  
ATOM   2886  CG  PHE V  35      10.380  31.244 -69.319  1.00 96.88           C  
ATOM   2887  CD1 PHE V  35      10.706  29.907 -69.047  1.00 96.04           C  
ATOM   2888  CD2 PHE V  35      10.217  32.152 -68.253  1.00 96.04           C  
ATOM   2889  CE1 PHE V  35      10.877  29.474 -67.726  1.00 95.69           C  
ATOM   2890  CE2 PHE V  35      10.387  31.729 -66.929  1.00 95.76           C  
ATOM   2891  CZ  PHE V  35      10.721  30.385 -66.665  1.00 96.17           C  
ATOM   2892  N   ASP V  36      11.692  31.580 -73.820  1.00 95.05           N  
ATOM   2893  CA  ASP V  36      11.299  31.746 -75.215  1.00 94.60           C  
ATOM   2894  C   ASP V  36      10.019  30.945 -75.542  1.00 95.51           C  
ATOM   2895  O   ASP V  36       9.423  30.296 -74.675  1.00 94.84           O  
ATOM   2896  CB  ASP V  36      12.500  31.450 -76.135  1.00 92.47           C  
ATOM   2897  CG  ASP V  36      12.949  29.994 -76.136  0.99 90.06           C  
ATOM   2898  OD1 ASP V  36      12.064  29.112 -76.093  0.99 86.44           O  
ATOM   2899  OD2 ASP V  36      14.171  29.766 -76.230  0.99 85.15           O  
ATOM   2900  N   ARG V  37       9.561  31.019 -76.788  1.00 94.49           N  
ATOM   2901  CA  ARG V  37       8.315  30.344 -77.207  1.00 94.64           C  
ATOM   2902  C   ARG V  37       8.408  28.821 -77.144  1.00 94.99           C  
ATOM   2903  O   ARG V  37       7.401  28.177 -76.864  1.00 94.32           O  
ATOM   2904  CB  ARG V  37       7.929  30.764 -78.630  1.00 92.91           C  
ATOM   2905  CG  ARG V  37       7.525  32.241 -78.735  0.98 87.14           C  
ATOM   2906  CD  ARG V  37       7.048  32.603 -80.144  0.98 86.85           C  
ATOM   2907  NE  ARG V  37       5.774  31.941 -80.485  0.98 84.72           N  
ATOM   2908  CZ  ARG V  37       4.854  32.370 -81.339  0.98 84.00           C  
ATOM   2909  NH1 ARG V  37       5.012  33.426 -82.079  0.98 75.88           N  
ATOM   2910  NH2 ARG V  37       3.720  31.755 -81.449  0.98 76.95           N  
ATOM   2911  N   GLU V  38       9.577  28.253 -77.435  1.00 94.11           N  
ATOM   2912  CA  GLU V  38       9.790  26.808 -77.405  1.00 93.28           C  
ATOM   2913  C   GLU V  38       9.778  26.301 -75.958  1.00 93.94           C  
ATOM   2914  O   GLU V  38       9.039  25.367 -75.648  1.00 93.15           O  
ATOM   2915  CB  GLU V  38      11.104  26.436 -78.111  1.00 91.55           C  
ATOM   2916  CG  GLU V  38      11.052  26.735 -79.621  0.90 78.83           C  
ATOM   2917  CD  GLU V  38      12.313  26.310 -80.388  0.88 68.99           C  
ATOM   2918  OE1 GLU V  38      12.343  26.568 -81.623  0.89 61.25           O  
ATOM   2919  OE2 GLU V  38      13.240  25.732 -79.778  0.89 60.58           O  
ATOM   2920  N   MET V  39      10.473  26.989 -75.060  1.00 94.34           N  
ATOM   2921  CA  MET V  39      10.429  26.709 -73.622  1.00 94.69           C  
ATOM   2922  C   MET V  39       9.002  26.804 -73.079  1.00 95.44           C  
ATOM   2923  O   MET V  39       8.553  25.908 -72.365  1.00 95.48           O  
ATOM   2924  CB  MET V  39      11.311  27.709 -72.860  1.00 94.13           C  
ATOM   2925  CG  MET V  39      12.800  27.534 -73.107  1.00 89.54           C  
ATOM   2926  SD  MET V  39      13.788  28.842 -72.331  0.99 85.65           S  
ATOM   2927  CE  MET V  39      15.447  28.277 -72.797  0.99 75.64           C  
ATOM   2928  N   LEU V  40       8.266  27.845 -73.442  1.00 95.93           N  
ATOM   2929  CA  LEU V  40       6.872  28.012 -73.023  1.00 96.47           C  
ATOM   2930  C   LEU V  40       6.001  26.850 -73.506  1.00 96.73           C  
ATOM   2931  O   LEU V  40       5.275  26.264 -72.701  1.00 96.64           O  
ATOM   2932  CB  LEU V  40       6.321  29.353 -73.543  1.00 96.60           C  
ATOM   2933  CG  LEU V  40       6.893  30.598 -72.838  1.00 96.15           C  
ATOM   2934  CD1 LEU V  40       6.438  31.855 -73.574  1.00 94.76           C  
ATOM   2935  CD2 LEU V  40       6.437  30.703 -71.384  1.00 94.64           C  
ATOM   2936  N   SER V  41       6.109  26.478 -74.783  1.00 95.93           N  
ATOM   2937  CA  SER V  41       5.349  25.355 -75.338  1.00 95.46           C  
ATOM   2938  C   SER V  41       5.664  24.043 -74.615  1.00 95.97           C  
ATOM   2939  O   SER V  41       4.747  23.310 -74.233  1.00 95.61           O  
ATOM   2940  CB  SER V  41       5.631  25.227 -76.836  1.00 94.10           C  
ATOM   2941  OG  SER V  41       4.760  24.273 -77.411  0.99 80.77           O  
ATOM   2942  N   ALA V  42       6.951  23.782 -74.357  1.00 95.57           N  
ATOM   2943  CA  ALA V  42       7.397  22.580 -73.666  1.00 95.29           C  
ATOM   2944  C   ALA V  42       6.921  22.527 -72.200  1.00 96.20           C  
ATOM   2945  O   ALA V  42       6.417  21.500 -71.745  1.00 96.03           O  
ATOM   2946  CB  ALA V  42       8.923  22.532 -73.788  1.00 94.15           C  
ATOM   2947  N   ILE V  43       7.004  23.641 -71.468  1.00 96.42           N  
ATOM   2948  CA  ILE V  43       6.471  23.739 -70.097  1.00 97.05           C  
ATOM   2949  C   ILE V  43       4.956  23.492 -70.097  1.00 97.48           C  
ATOM   2950  O   ILE V  43       4.445  22.782 -69.228  1.00 97.64           O  
ATOM   2951  CB  ILE V  43       6.822  25.112 -69.468  1.00 97.29           C  
ATOM   2952  CG1 ILE V  43       8.347  25.221 -69.206  1.00 96.84           C  
ATOM   2953  CG2 ILE V  43       6.056  25.341 -68.147  1.00 96.77           C  
ATOM   2954  CD1 ILE V  43       8.828  26.661 -68.958  1.00 96.19           C  
ATOM   2955  N   PHE V  44       4.232  24.027 -71.071  1.00 97.11           N  
ATOM   2956  CA  PHE V  44       2.781  23.864 -71.171  1.00 97.50           C  
ATOM   2957  C   PHE V  44       2.377  22.428 -71.534  1.00 97.54           C  
ATOM   2958  O   PHE V  44       1.349  21.951 -71.043  1.00 97.37           O  
ATOM   2959  CB  PHE V  44       2.209  24.878 -72.172  1.00 97.67           C  
ATOM   2960  CG  PHE V  44       2.366  26.355 -71.824  1.00 97.90           C  
ATOM   2961  CD1 PHE V  44       2.796  26.794 -70.552  1.00 97.26           C  
ATOM   2962  CD2 PHE V  44       2.064  27.315 -72.808  1.00 97.17           C  
ATOM   2963  CE1 PHE V  44       2.933  28.166 -70.271  1.00 96.95           C  
ATOM   2964  CE2 PHE V  44       2.194  28.687 -72.533  1.00 97.00           C  
ATOM   2965  CZ  PHE V  44       2.632  29.113 -71.265  1.00 97.46           C  
ATOM   2966  N   ASP V  45       3.177  21.720 -72.335  1.00 97.42           N  
ATOM   2967  CA  ASP V  45       2.974  20.290 -72.582  1.00 96.93           C  
ATOM   2968  C   ASP V  45       3.104  19.489 -71.282  1.00 97.14           C  
ATOM   2969  O   ASP V  45       2.197  18.718 -70.946  1.00 96.84           O  
ATOM   2970  CB  ASP V  45       3.946  19.775 -73.664  1.00 96.22           C  
ATOM   2971  CG  ASP V  45       3.522  20.170 -75.082  1.00 94.10           C  
ATOM   2972  OD1 ASP V  45       2.293  20.265 -75.324  1.00 91.92           O  
ATOM   2973  OD2 ASP V  45       4.406  20.372 -75.942  1.00 90.96           O  
ATOM   2974  N   VAL V  46       4.146  19.747 -70.494  1.00 97.24           N  
ATOM   2975  CA  VAL V  46       4.309  19.093 -69.186  1.00 97.27           C  
ATOM   2976  C   VAL V  46       3.174  19.484 -68.233  1.00 97.58           C  
ATOM   2977  O   VAL V  46       2.656  18.620 -67.524  1.00 97.57           O  
ATOM   2978  CB  VAL V  46       5.691  19.386 -68.573  1.00 96.87           C  
ATOM   2979  CG1 VAL V  46       5.872  18.667 -67.232  1.00 95.56           C  
ATOM   2980  CG2 VAL V  46       6.823  18.908 -69.488  1.00 95.76           C  
ATOM   2981  N   ALA V  47       2.718  20.737 -68.241  1.00 97.76           N  
ATOM   2982  CA  ALA V  47       1.580  21.161 -67.422  1.00 98.07           C  
ATOM   2983  C   ALA V  47       0.303  20.373 -67.760  1.00 98.03           C  
ATOM   2984  O   ALA V  47      -0.400  19.927 -66.849  1.00 97.91           O  
ATOM   2985  CB  ALA V  47       1.384  22.677 -67.576  1.00 98.17           C  
ATOM   2986  N   ARG V  48       0.035  20.108 -69.044  1.00 97.48           N  
ATOM   2987  CA  ARG V  48      -1.090  19.260 -69.475  1.00 97.26           C  
ATOM   2988  C   ARG V  48      -0.960  17.807 -68.998  1.00 97.24           C  
ATOM   2989  O   ARG V  48      -1.971  17.163 -68.723  1.00 96.72           O  
ATOM   2990  CB  ARG V  48      -1.221  19.292 -71.008  1.00 96.83           C  
ATOM   2991  CG  ARG V  48      -1.882  20.579 -71.508  0.99 93.67           C  
ATOM   2992  CD  ARG V  48      -2.060  20.555 -73.039  0.99 90.75           C  
ATOM   2993  NE  ARG V  48      -0.808  20.829 -73.778  0.99 85.66           N  
ATOM   2994  CZ  ARG V  48      -0.318  22.025 -74.088  0.99 81.74           C  
ATOM   2995  NH1 ARG V  48      -0.877  23.136 -73.689  0.98 72.29           N  
ATOM   2996  NH2 ARG V  48       0.752  22.138 -74.812  0.98 74.15           N  
ATOM   2997  N   GLU V  49       0.254  17.280 -68.892  1.00 97.23           N  
ATOM   2998  CA  GLU V  49       0.489  15.970 -68.272  1.00 96.73           C  
ATOM   2999  C   GLU V  49       0.212  16.008 -66.762  1.00 96.87           C  
ATOM   3000  O   GLU V  49      -0.417  15.090 -66.230  1.00 96.47           O  
ATOM   3001  CB  GLU V  49       1.920  15.488 -68.524  1.00 95.84           C  
ATOM   3002  CG  GLU V  49       2.211  15.235 -70.012  0.98 83.36           C  
ATOM   3003  CD  GLU V  49       3.626  14.701 -70.257  0.97 78.46           C  
ATOM   3004  OE1 GLU V  49       3.861  14.229 -71.400  0.97 72.58           O  
ATOM   3005  OE2 GLU V  49       4.463  14.741 -69.323  0.97 74.09           O  
ATOM   3006  N   MET V  50       0.588  17.097 -66.084  1.00 97.52           N  
ATOM   3007  CA  MET V  50       0.322  17.279 -64.654  1.00 97.63           C  
ATOM   3008  C   MET V  50      -1.181  17.373 -64.350  1.00 97.59           C  
ATOM   3009  O   MET V  50      -1.621  16.807 -63.350  1.00 97.15           O  
ATOM   3010  CB  MET V  50       1.073  18.508 -64.121  1.00 97.52           C  
ATOM   3011  CG  MET V  50       2.607  18.430 -64.224  1.00 96.85           C  
ATOM   3012  SD  MET V  50       3.424  16.999 -63.476  1.00 96.40           S  
ATOM   3013  CE  MET V  50       3.759  15.999 -64.939  1.00 92.33           C  
ATOM   3014  N   GLU V  51      -1.984  17.963 -65.234  1.00 97.73           N  
ATOM   3015  CA  GLU V  51      -3.450  17.941 -65.100  1.00 97.64           C  
ATOM   3016  C   GLU V  51      -4.010  16.510 -65.073  1.00 97.31           C  
ATOM   3017  O   GLU V  51      -4.964  16.227 -64.346  1.00 96.59           O  
ATOM   3018  CB  GLU V  51      -4.132  18.677 -66.261  1.00 97.26           C  
ATOM   3019  CG  GLU V  51      -3.910  20.188 -66.274  1.00 91.35           C  
ATOM   3020  CD  GLU V  51      -4.798  20.903 -67.297  1.00 94.01           C  
ATOM   3021  OE1 GLU V  51      -4.366  21.935 -67.853  0.99 86.93           O  
ATOM   3022  OE2 GLU V  51      -5.945  20.441 -67.517  0.99 88.14           O  
ATOM   3023  N   LYS V  52      -3.430  15.597 -65.859  1.00 96.97           N  
ATOM   3024  CA  LYS V  52      -3.861  14.190 -65.880  1.00 96.42           C  
ATOM   3025  C   LYS V  52      -3.466  13.473 -64.595  1.00 96.10           C  
ATOM   3026  O   LYS V  52      -4.245  12.667 -64.096  1.00 94.55           O  
ATOM   3027  CB  LYS V  52      -3.267  13.452 -67.088  1.00 95.83           C  
ATOM   3028  CG  LYS V  52      -3.707  14.027 -68.441  0.95 91.60           C  
ATOM   3029  CD  LYS V  52      -2.930  13.328 -69.565  0.94 87.01           C  
ATOM   3030  CE  LYS V  52      -3.219  13.990 -70.912  0.93 78.40           C  
ATOM   3031  NZ  LYS V  52      -2.286  13.494 -71.956  0.92 69.95           N  
ATOM   3032  N   ILE V  53      -2.289  13.774 -64.063  1.00 96.61           N  
ATOM   3033  CA  ILE V  53      -1.808  13.207 -62.796  1.00 95.94           C  
ATOM   3034  C   ILE V  53      -2.699  13.671 -61.639  1.00 95.32           C  
ATOM   3035  O   ILE V  53      -3.170  12.835 -60.877  1.00 93.18           O  
ATOM   3036  CB  ILE V  53      -0.316  13.551 -62.568  1.00 95.36           C  
ATOM   3037  CG1 ILE V  53       0.545  12.774 -63.599  0.99 93.51           C  
ATOM   3038  CG2 ILE V  53       0.114  13.219 -61.125  0.99 93.12           C  
ATOM   3039  CD1 ILE V  53       2.035  13.127 -63.567  0.99 89.25           C  
ATOM   3040  N   GLU V  54      -2.987  14.964 -61.534  1.00 96.16           N  
ATOM   3041  CA  GLU V  54      -3.819  15.520 -60.452  1.00 95.68           C  
ATOM   3042  C   GLU V  54      -5.245  14.947 -60.464  0.99 94.42           C  
ATOM   3043  O   GLU V  54      -5.802  14.667 -59.405  0.99 90.98           O  
ATOM   3044  CB  GLU V  54      -3.809  17.048 -60.558  0.99 95.07           C  
ATOM   3045  CG  GLU V  54      -4.479  17.752 -59.362  0.99 93.87           C  
ATOM   3046  CD  GLU V  54      -5.935  18.202 -59.594  0.99 94.52           C  
ATOM   3047  OE1 GLU V  54      -6.506  18.821 -58.668  0.99 88.14           O  
ATOM   3048  OE2 GLU V  54      -6.496  18.025 -60.705  0.99 89.53           O  
ATOM   3049  N   LYS V  55      -5.802  14.686 -61.653  0.98 94.60           N  
ATOM   3050  CA  LYS V  55      -7.117  14.038 -61.801  0.98 92.97           C  
ATOM   3051  C   LYS V  55      -7.108  12.534 -61.503  0.98 91.43           C  
ATOM   3052  O   LYS V  55      -8.179  11.935 -61.408  0.98 84.54           O  
ATOM   3053  CB  LYS V  55      -7.648  14.278 -63.216  0.98 90.67           C  
ATOM   3054  CG  LYS V  55      -8.091  15.734 -63.407  0.86 79.55           C  
ATOM   3055  CD  LYS V  55      -8.474  15.995 -64.866  0.85 72.61           C  
ATOM   3056  CE  LYS V  55      -8.837  17.474 -64.998  0.85 61.35           C  
ATOM   3057  NZ  LYS V  55      -9.055  17.875 -66.409  0.85 54.12           N  
ATOM   3058  N   SER V  56      -5.947  11.914 -61.417  0.89 90.22           N  
ATOM   3059  CA  SER V  56      -5.848  10.492 -61.101  0.90 86.85           C  
ATOM   3060  C   SER V  56      -6.038  10.249 -59.598  0.90 84.09           C  
ATOM   3061  O   SER V  56      -5.643  11.058 -58.763  0.90 75.42           O  
ATOM   3062  CB  SER V  56      -4.545   9.891 -61.638  0.89 82.88           C  
ATOM   3063  OG  SER V  56      -3.439  10.186 -60.828  0.85 71.97           O  
ATOM   3064  N   SER V  57      -6.621   9.102 -59.244  0.80 70.75           N  
ATOM   3065  CA  SER V  57      -6.814   8.720 -57.837  0.81 67.60           C  
ATOM   3066  C   SER V  57      -5.525   8.244 -57.148  0.80 69.98           C  
ATOM   3067  O   SER V  57      -5.498   8.106 -55.924  0.80 63.54           O  
ATOM   3068  CB  SER V  57      -7.872   7.618 -57.759  0.79 59.49           C  
ATOM   3069  OG  SER V  57      -7.529   6.550 -58.620  0.71 52.76           O  
ATOM   3070  N   SER V  58      -4.470   7.971 -57.909  0.81 75.21           N  
ATOM   3071  CA  SER V  58      -3.176   7.548 -57.379  0.82 73.81           C  
ATOM   3072  C   SER V  58      -2.231   8.743 -57.268  0.81 75.67           C  
ATOM   3073  O   SER V  58      -2.006   9.447 -58.253  0.81 70.18           O  
ATOM   3074  CB  SER V  58      -2.570   6.450 -58.257  0.80 66.95           C  
ATOM   3075  OG  SER V  58      -2.505   6.855 -59.603  0.74 58.41           O  
ATOM   3076  N   GLN V  59      -1.631   8.927 -56.102  0.91 80.72           N  
ATOM   3077  CA  GLN V  59      -0.518   9.862 -55.935  0.92 82.24           C  
ATOM   3078  C   GLN V  59       0.657   9.449 -56.839  0.91 85.89           C  
ATOM   3079  O   GLN V  59       0.976   8.269 -56.966  0.91 82.39           O  
ATOM   3080  CB  GLN V  59      -0.111   9.903 -54.456  0.89 74.58           C  
ATOM   3081  CG  GLN V  59       0.981  10.948 -54.167  0.82 65.29           C  
ATOM   3082  CD  GLN V  59       1.332  11.049 -52.678  0.82 58.70           C  
ATOM   3083  OE1 GLN V  59       0.754  10.374 -51.840  0.82 53.98           O  
ATOM   3084  NE2 GLN V  59       2.275  11.889 -52.319  0.82 51.27           N  
ATOM   3085  N   SER V  60       1.298  10.429 -57.463  0.98 91.56           N  
ATOM   3086  CA  SER V  60       2.510  10.230 -58.251  0.98 93.52           C  
ATOM   3087  C   SER V  60       3.743  10.202 -57.349  0.98 94.48           C  
ATOM   3088  O   SER V  60       3.824  10.952 -56.381  0.98 93.06           O  
ATOM   3089  CB  SER V  60       2.628  11.340 -59.293  0.98 92.17           C  
ATOM   3090  OG  SER V  60       3.819  11.191 -60.032  0.97 88.42           O  
ATOM   3091  N   GLU V  61       4.735   9.403 -57.730  0.99 94.34           N  
ATOM   3092  CA  GLU V  61       6.022   9.292 -57.044  1.00 94.34           C  
ATOM   3093  C   GLU V  61       7.178   9.906 -57.864  0.99 95.20           C  
ATOM   3094  O   GLU V  61       8.344   9.597 -57.623  0.99 94.19           O  
ATOM   3095  CB  GLU V  61       6.287   7.813 -56.696  0.99 92.54           C  
ATOM   3096  CG  GLU V  61       5.207   7.156 -55.801  0.97 87.44           C  
ATOM   3097  CD  GLU V  61       5.125   7.701 -54.370  0.96 81.25           C  
ATOM   3098  OE1 GLU V  61       4.046   7.543 -53.747  0.96 73.02           O  
ATOM   3099  OE2 GLU V  61       6.146   8.220 -53.867  0.96 71.32           O  
ATOM   3100  N   ILE V  62       6.869  10.772 -58.840  1.00 95.56           N  
ATOM   3101  CA  ILE V  62       7.869  11.395 -59.737  1.00 95.88           C  
ATOM   3102  C   ILE V  62       8.956  12.137 -58.948  1.00 96.29           C  
ATOM   3103  O   ILE V  62      10.123  12.113 -59.336  1.00 95.58           O  
ATOM   3104  CB  ILE V  62       7.168  12.346 -60.745  1.00 94.95           C  
ATOM   3105  CG1 ILE V  62       6.410  11.520 -61.819  0.99 87.96           C  
ATOM   3106  CG2 ILE V  62       8.161  13.307 -61.434  0.99 88.52           C  
ATOM   3107  CD1 ILE V  62       5.496  12.362 -62.723  0.99 84.08           C  
ATOM   3108  N   LEU V  63       8.585  12.801 -57.850  1.00 96.61           N  
ATOM   3109  CA  LEU V  63       9.493  13.579 -56.998  1.00 96.79           C  
ATOM   3110  C   LEU V  63       9.783  12.910 -55.643  1.00 96.50           C  
ATOM   3111  O   LEU V  63      10.211  13.578 -54.700  1.00 95.93           O  
ATOM   3112  CB  LEU V  63       8.977  15.028 -56.854  1.00 97.13           C  
ATOM   3113  CG  LEU V  63       8.805  15.795 -58.179  1.00 97.07           C  
ATOM   3114  CD1 LEU V  63       8.392  17.236 -57.873  1.00 96.62           C  
ATOM   3115  CD2 LEU V  63      10.091  15.850 -59.018  1.00 96.58           C  
ATOM   3116  N   LYS V  64       9.586  11.592 -55.547  1.00 95.90           N  
ATOM   3117  CA  LYS V  64       9.959  10.847 -54.339  1.00 95.40           C  
ATOM   3118  C   LYS V  64      11.450  11.009 -54.043  1.00 95.32           C  
ATOM   3119  O   LYS V  64      12.289  10.839 -54.922  1.00 94.24           O  
ATOM   3120  CB  LYS V  64       9.559   9.372 -54.485  1.00 94.46           C  
ATOM   3121  CG  LYS V  64       9.859   8.599 -53.194  0.96 89.72           C  
ATOM   3122  CD  LYS V  64       9.290   7.178 -53.230  0.95 83.34           C  
ATOM   3123  CE  LYS V  64       9.578   6.517 -51.880  0.93 72.68           C  
ATOM   3124  NZ  LYS V  64       8.837   5.247 -51.710  0.93 64.09           N  
ATOM   3125  N   GLY V  65      11.770  11.308 -52.782  1.00 94.71           N  
ATOM   3126  CA  GLY V  65      13.138  11.556 -52.319  1.00 94.50           C  
ATOM   3127  C   GLY V  65      13.623  12.997 -52.491  1.00 95.28           C  
ATOM   3128  O   GLY V  65      14.669  13.337 -51.938  1.00 94.64           O  
ATOM   3129  N   TYR V  66      12.881  13.855 -53.185  1.00 96.48           N  
ATOM   3130  CA  TYR V  66      13.192  15.277 -53.297  1.00 96.75           C  
ATOM   3131  C   TYR V  66      12.490  16.099 -52.214  1.00 97.09           C  
ATOM   3132  O   TYR V  66      11.356  15.824 -51.816  1.00 96.90           O  
ATOM   3133  CB  TYR V  66      12.854  15.803 -54.695  1.00 96.58           C  
ATOM   3134  CG  TYR V  66      13.699  15.195 -55.795  1.00 96.32           C  
ATOM   3135  CD1 TYR V  66      14.982  15.711 -56.069  1.00 95.56           C  
ATOM   3136  CD2 TYR V  66      13.216  14.099 -56.539  1.00 95.55           C  
ATOM   3137  CE1 TYR V  66      15.778  15.148 -57.078  1.00 94.93           C  
ATOM   3138  CE2 TYR V  66      14.000  13.523 -57.550  1.00 94.91           C  
ATOM   3139  CZ  TYR V  66      15.279  14.053 -57.816  1.00 95.00           C  
ATOM   3140  OH  TYR V  66      16.058  13.498 -58.812  1.00 93.83           O  
ATOM   3141  N   LEU V  67      13.170  17.160 -51.774  1.00 97.47           N  
ATOM   3142  CA  LEU V  67      12.715  18.038 -50.705  1.00 97.73           C  
ATOM   3143  C   LEU V  67      12.723  19.493 -51.181  1.00 98.08           C  
ATOM   3144  O   LEU V  67      13.760  20.014 -51.602  1.00 97.97           O  
ATOM   3145  CB  LEU V  67      13.626  17.807 -49.487  1.00 97.12           C  
ATOM   3146  CG  LEU V  67      12.968  18.208 -48.157  1.00 89.69           C  
ATOM   3147  CD1 LEU V  67      11.923  17.181 -47.712  1.00 82.34           C  
ATOM   3148  CD2 LEU V  67      14.033  18.270 -47.071  1.00 82.49           C  
ATOM   3149  N   MET V  68      11.582  20.171 -51.078  1.00 98.38           N  
ATOM   3150  CA  MET V  68      11.427  21.586 -51.424  1.00 98.62           C  
ATOM   3151  C   MET V  68      11.398  22.445 -50.160  1.00 98.64           C  
ATOM   3152  O   MET V  68      10.564  22.230 -49.284  1.00 98.51           O  
ATOM   3153  CB  MET V  68      10.146  21.768 -52.253  1.00 98.58           C  
ATOM   3154  CG  MET V  68       9.900  23.232 -52.647  1.00 98.14           C  
ATOM   3155  SD  MET V  68       8.424  23.487 -53.665  1.00 98.07           S  
ATOM   3156  CE  MET V  68       7.127  23.175 -52.439  1.00 96.03           C  
ATOM   3157  N   ALA V  69      12.240  23.471 -50.099  1.00 98.45           N  
ATOM   3158  CA  ALA V  69      12.130  24.511 -49.078  1.00 98.61           C  
ATOM   3159  C   ALA V  69      11.291  25.686 -49.599  1.00 98.68           C  
ATOM   3160  O   ALA V  69      11.615  26.279 -50.629  1.00 98.54           O  
ATOM   3161  CB  ALA V  69      13.534  24.941 -48.627  1.00 98.50           C  
ATOM   3162  N   THR V  70      10.235  26.062 -48.873  1.00 98.43           N  
ATOM   3163  CA  THR V  70       9.442  27.268 -49.153  1.00 98.04           C  
ATOM   3164  C   THR V  70       9.833  28.383 -48.184  1.00 97.44           C  
ATOM   3165  O   THR V  70       9.525  28.329 -46.995  1.00 94.35           O  
ATOM   3166  CB  THR V  70       7.924  27.005 -49.124  1.00 96.80           C  
ATOM   3167  OG1 THR V  70       7.537  26.324 -47.950  1.00 92.13           O  
ATOM   3168  CG2 THR V  70       7.472  26.155 -50.308  1.00 91.97           C  
ATOM   3169  N   LEU V  71      10.510  29.417 -48.695  1.00 98.22           N  
ATOM   3170  CA  LEU V  71      10.934  30.587 -47.921  1.00 98.15           C  
ATOM   3171  C   LEU V  71      10.036  31.783 -48.267  1.00 98.09           C  
ATOM   3172  O   LEU V  71      10.258  32.485 -49.259  1.00 97.69           O  
ATOM   3173  CB  LEU V  71      12.427  30.885 -48.175  1.00 97.91           C  
ATOM   3174  CG  LEU V  71      13.419  29.742 -47.859  1.00 97.45           C  
ATOM   3175  CD1 LEU V  71      14.846  30.242 -48.097  1.00 96.34           C  
ATOM   3176  CD2 LEU V  71      13.322  29.252 -46.409  1.00 96.34           C  
ATOM   3177  N   PHE V  72       9.015  32.029 -47.448  1.00 97.53           N  
ATOM   3178  CA  PHE V  72       8.055  33.112 -47.661  1.00 97.45           C  
ATOM   3179  C   PHE V  72       8.268  34.226 -46.630  1.00 96.97           C  
ATOM   3180  O   PHE V  72       7.887  34.103 -45.471  1.00 96.55           O  
ATOM   3181  CB  PHE V  72       6.620  32.559 -47.694  1.00 97.59           C  
ATOM   3182  CG  PHE V  72       6.256  31.944 -49.033  1.00 98.11           C  
ATOM   3183  CD1 PHE V  72       5.398  32.625 -49.916  1.00 96.95           C  
ATOM   3184  CD2 PHE V  72       6.815  30.715 -49.433  1.00 96.96           C  
ATOM   3185  CE1 PHE V  72       5.112  32.093 -51.189  1.00 96.69           C  
ATOM   3186  CE2 PHE V  72       6.543  30.180 -50.702  1.00 96.62           C  
ATOM   3187  CZ  PHE V  72       5.687  30.871 -51.584  1.00 97.71           C  
ATOM   3188  N   TYR V  73       8.869  35.336 -47.093  1.00 97.64           N  
ATOM   3189  CA  TYR V  73       9.097  36.551 -46.297  1.00 97.29           C  
ATOM   3190  C   TYR V  73       7.915  37.529 -46.397  1.00 96.22           C  
ATOM   3191  O   TYR V  73       7.926  38.590 -45.777  1.00 93.94           O  
ATOM   3192  CB  TYR V  73      10.391  37.235 -46.766  1.00 97.38           C  
ATOM   3193  CG  TYR V  73      11.664  36.449 -46.515  1.00 97.82           C  
ATOM   3194  CD1 TYR V  73      12.509  36.803 -45.445  1.00 96.26           C  
ATOM   3195  CD2 TYR V  73      12.024  35.374 -47.358  1.00 96.43           C  
ATOM   3196  CE1 TYR V  73      13.702  36.097 -45.217  1.00 95.91           C  
ATOM   3197  CE2 TYR V  73      13.209  34.655 -47.134  1.00 96.14           C  
ATOM   3198  CZ  TYR V  73      14.046  35.022 -46.062  1.00 97.26           C  
ATOM   3199  OH  TYR V  73      15.215  34.325 -45.838  0.99 96.41           O  
ATOM   3200  N   GLU V  74       6.918  37.186 -47.214  1.00 96.22           N  
ATOM   3201  CA  GLU V  74       5.679  37.942 -47.402  1.00 95.76           C  
ATOM   3202  C   GLU V  74       4.467  36.995 -47.438  1.00 96.33           C  
ATOM   3203  O   GLU V  74       4.588  35.863 -47.917  1.00 95.96           O  
ATOM   3204  CB  GLU V  74       5.714  38.732 -48.718  1.00 94.00           C  
ATOM   3205  CG  GLU V  74       6.754  39.858 -48.758  0.99 91.56           C  
ATOM   3206  CD  GLU V  74       6.501  40.744 -49.992  0.99 91.94           C  
ATOM   3207  OE1 GLU V  74       6.431  41.976 -49.834  0.99 86.36           O  
ATOM   3208  OE2 GLU V  74       6.319  40.233 -51.126  0.99 87.06           O  
ATOM   3209  N   PRO V  75       3.270  37.474 -47.043  0.99 94.47           N  
ATOM   3210  CA  PRO V  75       2.047  36.677 -47.071  0.99 94.34           C  
ATOM   3211  C   PRO V  75       1.720  36.089 -48.449  0.99 94.79           C  
ATOM   3212  O   PRO V  75       1.928  36.711 -49.501  0.99 94.40           O  
ATOM   3213  CB  PRO V  75       0.931  37.609 -46.587  0.99 93.34           C  
ATOM   3214  CG  PRO V  75       1.663  38.618 -45.698  0.99 92.03           C  
ATOM   3215  CD  PRO V  75       3.013  38.761 -46.394  0.99 94.40           C  
ATOM   3216  N   SER V  76       1.157  34.884 -48.436  0.99 94.75           N  
ATOM   3217  CA  SER V  76       0.713  34.168 -49.634  0.99 95.08           C  
ATOM   3218  C   SER V  76      -0.350  33.134 -49.291  0.99 95.23           C  
ATOM   3219  O   SER V  76      -0.209  32.404 -48.308  0.99 94.87           O  
ATOM   3220  CB  SER V  76       1.910  33.466 -50.279  0.99 95.42           C  
ATOM   3221  OG  SER V  76       1.524  32.684 -51.402  0.99 95.15           O  
ATOM   3222  N   THR V  77      -1.360  33.002 -50.159  1.00 94.98           N  
ATOM   3223  CA  THR V  77      -2.259  31.839 -50.184  1.00 95.36           C  
ATOM   3224  C   THR V  77      -1.957  30.985 -51.407  1.00 96.38           C  
ATOM   3225  O   THR V  77      -1.417  29.888 -51.272  1.00 96.44           O  
ATOM   3226  CB  THR V  77      -3.738  32.251 -50.122  1.00 95.00           C  
ATOM   3227  OG1 THR V  77      -3.985  32.978 -48.947  0.99 92.95           O  
ATOM   3228  CG2 THR V  77      -4.679  31.050 -50.109  0.99 93.45           C  
ATOM   3229  N   ARG V  78      -2.233  31.483 -52.598  1.00 96.50           N  
ATOM   3230  CA  ARG V  78      -2.118  30.733 -53.858  1.00 96.84           C  
ATOM   3231  C   ARG V  78      -0.710  30.200 -54.079  1.00 97.56           C  
ATOM   3232  O   ARG V  78      -0.533  29.009 -54.299  1.00 97.63           O  
ATOM   3233  CB  ARG V  78      -2.539  31.612 -55.050  1.00 95.98           C  
ATOM   3234  CG  ARG V  78      -4.067  31.738 -55.218  0.99 94.72           C  
ATOM   3235  CD  ARG V  78      -4.472  33.066 -55.886  0.99 93.72           C  
ATOM   3236  NE  ARG V  78      -4.279  34.171 -54.959  0.99 93.84           N  
ATOM   3237  CZ  ARG V  78      -5.058  34.468 -53.927  0.99 94.21           C  
ATOM   3238  NH1 ARG V  78      -6.253  33.969 -53.760  0.99 88.33           N  
ATOM   3239  NH2 ARG V  78      -4.631  35.268 -53.003  0.99 89.85           N  
ATOM   3240  N   THR V  79       0.286  31.073 -54.043  1.00 97.63           N  
ATOM   3241  CA  THR V  79       1.636  30.703 -54.484  1.00 97.87           C  
ATOM   3242  C   THR V  79       2.250  29.671 -53.552  1.00 98.22           C  
ATOM   3243  O   THR V  79       2.672  28.622 -54.035  1.00 98.24           O  
ATOM   3244  CB  THR V  79       2.535  31.927 -54.675  1.00 97.71           C  
ATOM   3245  OG1 THR V  79       1.887  32.867 -55.501  1.00 96.35           O  
ATOM   3246  CG2 THR V  79       3.842  31.565 -55.378  1.00 96.72           C  
ATOM   3247  N   ARG V  80       2.254  29.889 -52.242  1.00 97.49           N  
ATOM   3248  CA  ARG V  80       2.803  28.923 -51.276  1.00 97.68           C  
ATOM   3249  C   ARG V  80       2.046  27.596 -51.323  1.00 98.05           C  
ATOM   3250  O   ARG V  80       2.653  26.568 -51.620  1.00 98.07           O  
ATOM   3251  CB  ARG V  80       2.833  29.514 -49.854  1.00 97.18           C  
ATOM   3252  CG  ARG V  80       3.580  28.561 -48.891  1.00 96.36           C  
ATOM   3253  CD  ARG V  80       3.675  29.100 -47.454  1.00 95.18           C  
ATOM   3254  NE  ARG V  80       2.383  29.050 -46.745  0.99 94.36           N  
ATOM   3255  CZ  ARG V  80       1.882  28.013 -46.078  0.99 95.11           C  
ATOM   3256  NH1 ARG V  80       2.458  26.838 -46.039  0.99 88.88           N  
ATOM   3257  NH2 ARG V  80       0.776  28.128 -45.424  0.99 89.81           N  
ATOM   3258  N   LEU V  81       0.735  27.632 -51.109  1.00 98.05           N  
ATOM   3259  CA  LEU V  81      -0.061  26.409 -50.991  1.00 98.02           C  
ATOM   3260  C   LEU V  81      -0.087  25.591 -52.283  1.00 98.08           C  
ATOM   3261  O   LEU V  81      -0.037  24.369 -52.225  1.00 97.94           O  
ATOM   3262  CB  LEU V  81      -1.492  26.736 -50.529  1.00 97.86           C  
ATOM   3263  CG  LEU V  81      -1.610  27.397 -49.141  1.00 97.21           C  
ATOM   3264  CD1 LEU V  81      -3.085  27.561 -48.785  1.00 95.25           C  
ATOM   3265  CD2 LEU V  81      -0.936  26.585 -48.034  0.99 95.10           C  
ATOM   3266  N   SER V  82      -0.098  26.224 -53.455  1.00 98.56           N  
ATOM   3267  CA  SER V  82      -0.052  25.476 -54.717  1.00 98.51           C  
ATOM   3268  C   SER V  82       1.324  24.890 -55.016  1.00 98.60           C  
ATOM   3269  O   SER V  82       1.393  23.831 -55.626  1.00 98.40           O  
ATOM   3270  CB  SER V  82      -0.517  26.328 -55.886  1.00 98.00           C  
ATOM   3271  OG  SER V  82       0.368  27.404 -56.035  1.00 95.52           O  
ATOM   3272  N   PHE V  83       2.434  25.535 -54.616  1.00 98.78           N  
ATOM   3273  CA  PHE V  83       3.765  24.924 -54.719  1.00 98.81           C  
ATOM   3274  C   PHE V  83       3.889  23.716 -53.790  1.00 98.76           C  
ATOM   3275  O   PHE V  83       4.340  22.657 -54.226  1.00 98.62           O  
ATOM   3276  CB  PHE V  83       4.876  25.946 -54.416  1.00 98.81           C  
ATOM   3277  CG  PHE V  83       5.447  26.635 -55.639  1.00 98.85           C  
ATOM   3278  CD1 PHE V  83       6.167  25.887 -56.590  1.00 98.56           C  
ATOM   3279  CD2 PHE V  83       5.304  28.024 -55.821  1.00 98.59           C  
ATOM   3280  CE1 PHE V  83       6.727  26.515 -57.720  1.00 98.48           C  
ATOM   3281  CE2 PHE V  83       5.865  28.661 -56.944  1.00 98.43           C  
ATOM   3282  CZ  PHE V  83       6.578  27.903 -57.894  1.00 98.59           C  
ATOM   3283  N   GLU V  84       3.446  23.853 -52.547  1.00 98.75           N  
ATOM   3284  CA  GLU V  84       3.464  22.752 -51.583  1.00 98.67           C  
ATOM   3285  C   GLU V  84       2.525  21.615 -52.013  1.00 98.55           C  
ATOM   3286  O   GLU V  84       2.924  20.452 -51.980  1.00 98.28           O  
ATOM   3287  CB  GLU V  84       3.123  23.284 -50.184  1.00 98.55           C  
ATOM   3288  CG  GLU V  84       4.244  24.192 -49.633  1.00 97.76           C  
ATOM   3289  CD  GLU V  84       3.979  24.732 -48.222  1.00 97.64           C  
ATOM   3290  OE1 GLU V  84       4.672  25.700 -47.826  1.00 94.60           O  
ATOM   3291  OE2 GLU V  84       3.102  24.201 -47.510  1.00 95.20           O  
ATOM   3292  N   SER V  85       1.337  21.935 -52.517  1.00 98.42           N  
ATOM   3293  CA  SER V  85       0.429  20.954 -53.126  1.00 98.25           C  
ATOM   3294  C   SER V  85       1.080  20.259 -54.321  1.00 98.09           C  
ATOM   3295  O   SER V  85       1.068  19.032 -54.395  1.00 97.79           O  
ATOM   3296  CB  SER V  85      -0.879  21.634 -53.543  1.00 98.12           C  
ATOM   3297  OG  SER V  85      -1.790  20.697 -54.088  1.00 96.79           O  
ATOM   3298  N   ALA V  86       1.711  21.017 -55.224  1.00 98.31           N  
ATOM   3299  CA  ALA V  86       2.388  20.474 -56.398  1.00 98.32           C  
ATOM   3300  C   ALA V  86       3.490  19.480 -56.014  1.00 98.08           C  
ATOM   3301  O   ALA V  86       3.537  18.379 -56.563  1.00 97.83           O  
ATOM   3302  CB  ALA V  86       2.945  21.642 -57.228  1.00 98.43           C  
ATOM   3303  N   MET V  87       4.330  19.830 -55.046  1.00 98.41           N  
ATOM   3304  CA  MET V  87       5.407  18.957 -54.573  1.00 98.29           C  
ATOM   3305  C   MET V  87       4.843  17.656 -53.983  1.00 98.02           C  
ATOM   3306  O   MET V  87       5.247  16.567 -54.382  1.00 97.50           O  
ATOM   3307  CB  MET V  87       6.259  19.721 -53.552  1.00 98.20           C  
ATOM   3308  CG  MET V  87       7.589  19.021 -53.236  1.00 96.74           C  
ATOM   3309  SD  MET V  87       8.742  18.998 -54.642  1.00 97.13           S  
ATOM   3310  CE  MET V  87      10.127  18.111 -53.892  1.00 93.99           C  
ATOM   3311  N   LYS V  88       3.853  17.763 -53.102  1.00 98.02           N  
ATOM   3312  CA  LYS V  88       3.212  16.612 -52.443  1.00 97.72           C  
ATOM   3313  C   LYS V  88       2.421  15.728 -53.418  1.00 97.23           C  
ATOM   3314  O   LYS V  88       2.510  14.508 -53.324  1.00 96.30           O  
ATOM   3315  CB  LYS V  88       2.328  17.114 -51.298  1.00 97.62           C  
ATOM   3316  CG  LYS V  88       3.163  17.671 -50.137  1.00 96.00           C  
ATOM   3317  CD  LYS V  88       2.270  18.368 -49.103  1.00 93.11           C  
ATOM   3318  CE  LYS V  88       3.077  18.871 -47.900  1.00 87.85           C  
ATOM   3319  NZ  LYS V  88       3.464  17.748 -47.003  1.00 83.41           N  
ATOM   3320  N   ARG V  89       1.713  16.307 -54.392  1.00 97.47           N  
ATOM   3321  CA  ARG V  89       1.009  15.557 -55.460  1.00 97.08           C  
ATOM   3322  C   ARG V  89       1.963  14.740 -56.342  1.00 96.84           C  
ATOM   3323  O   ARG V  89       1.529  13.787 -56.966  1.00 95.74           O  
ATOM   3324  CB  ARG V  89       0.209  16.527 -56.349  1.00 96.49           C  
ATOM   3325  CG  ARG V  89      -1.047  17.134 -55.703  1.00 93.13           C  
ATOM   3326  CD  ARG V  89      -2.182  16.132 -55.494  1.00 90.26           C  
ATOM   3327  NE  ARG V  89      -3.398  16.842 -55.046  1.00 87.57           N  
ATOM   3328  CZ  ARG V  89      -4.455  16.327 -54.433  1.00 87.18           C  
ATOM   3329  NH1 ARG V  89      -4.580  15.056 -54.188  1.00 77.73           N  
ATOM   3330  NH2 ARG V  89      -5.419  17.096 -54.042  1.00 78.96           N  
ATOM   3331  N   LEU V  90       3.239  15.114 -56.392  1.00 97.43           N  
ATOM   3332  CA  LEU V  90       4.289  14.402 -57.134  1.00 97.32           C  
ATOM   3333  C   LEU V  90       5.156  13.494 -56.236  1.00 97.01           C  
ATOM   3334  O   LEU V  90       6.163  12.966 -56.702  1.00 96.47           O  
ATOM   3335  CB  LEU V  90       5.114  15.429 -57.935  1.00 97.48           C  
ATOM   3336  CG  LEU V  90       4.326  16.160 -59.040  1.00 97.32           C  
ATOM   3337  CD1 LEU V  90       5.215  17.216 -59.693  1.00 96.82           C  
ATOM   3338  CD2 LEU V  90       3.843  15.209 -60.143  1.00 96.74           C  
ATOM   3339  N   GLY V  91       4.777  13.297 -54.976  1.00 96.67           N  
ATOM   3340  CA  GLY V  91       5.474  12.412 -54.029  1.00 96.33           C  
ATOM   3341  C   GLY V  91       6.695  13.036 -53.350  1.00 96.45           C  
ATOM   3342  O   GLY V  91       7.432  12.334 -52.662  1.00 95.72           O  
ATOM   3343  N   GLY V  92       6.932  14.332 -53.537  1.00 96.86           N  
ATOM   3344  CA  GLY V  92       8.006  15.069 -52.869  1.00 97.10           C  
ATOM   3345  C   GLY V  92       7.613  15.584 -51.484  1.00 97.30           C  
ATOM   3346  O   GLY V  92       6.443  15.606 -51.102  1.00 97.08           O  
ATOM   3347  N   GLU V  93       8.617  16.054 -50.750  1.00 97.12           N  
ATOM   3348  CA  GLU V  93       8.473  16.567 -49.393  1.00 97.39           C  
ATOM   3349  C   GLU V  93       8.701  18.084 -49.320  1.00 98.04           C  
ATOM   3350  O   GLU V  93       9.301  18.692 -50.209  1.00 98.01           O  
ATOM   3351  CB  GLU V  93       9.446  15.821 -48.471  1.00 96.72           C  
ATOM   3352  CG  GLU V  93       9.006  14.370 -48.186  1.00 93.75           C  
ATOM   3353  CD  GLU V  93       7.697  14.292 -47.395  1.00 91.04           C  
ATOM   3354  OE1 GLU V  93       7.005  13.260 -47.483  0.99 83.25           O  
ATOM   3355  OE2 GLU V  93       7.369  15.290 -46.681  0.99 82.33           O  
ATOM   3356  N   VAL V  94       8.249  18.710 -48.216  1.00 98.00           N  
ATOM   3357  CA  VAL V  94       8.308  20.172 -48.047  1.00 98.36           C  
ATOM   3358  C   VAL V  94       8.877  20.559 -46.678  1.00 98.40           C  
ATOM   3359  O   VAL V  94       8.407  20.100 -45.644  1.00 98.09           O  
ATOM   3360  CB  VAL V  94       6.924  20.818 -48.275  1.00 98.27           C  
ATOM   3361  CG1 VAL V  94       6.988  22.349 -48.158  1.00 97.15           C  
ATOM   3362  CG2 VAL V  94       6.351  20.483 -49.661  1.00 97.37           C  
ATOM   3363  N   LEU V  95       9.844  21.476 -46.677  1.00 98.18           N  
ATOM   3364  CA  LEU V  95      10.250  22.272 -45.523  1.00 98.18           C  
ATOM   3365  C   LEU V  95       9.552  23.631 -45.625  1.00 98.07           C  
ATOM   3366  O   LEU V  95       9.963  24.480 -46.422  1.00 97.15           O  
ATOM   3367  CB  LEU V  95      11.779  22.461 -45.506  1.00 97.89           C  
ATOM   3368  CG  LEU V  95      12.617  21.176 -45.509  1.00 97.26           C  
ATOM   3369  CD1 LEU V  95      14.099  21.539 -45.552  1.00 96.31           C  
ATOM   3370  CD2 LEU V  95      12.346  20.325 -44.269  1.00 96.17           C  
ATOM   3371  N   THR V  96       8.506  23.841 -44.852  1.00 97.50           N  
ATOM   3372  CA  THR V  96       7.661  25.033 -44.982  1.00 97.17           C  
ATOM   3373  C   THR V  96       8.079  26.171 -44.057  1.00 97.00           C  
ATOM   3374  O   THR V  96       8.515  25.969 -42.923  1.00 94.81           O  
ATOM   3375  CB  THR V  96       6.169  24.674 -44.843  1.00 95.78           C  
ATOM   3376  OG1 THR V  96       5.387  25.759 -45.293  1.00 88.33           O  
ATOM   3377  CG2 THR V  96       5.724  24.320 -43.427  0.99 87.38           C  
ATOM   3378  N   THR V  97       7.905  27.402 -44.547  0.99 95.86           N  
ATOM   3379  CA  THR V  97       7.776  28.621 -43.744  0.99 95.29           C  
ATOM   3380  C   THR V  97       6.569  29.406 -44.248  0.99 95.03           C  
ATOM   3381  O   THR V  97       6.334  29.472 -45.460  0.99 93.26           O  
ATOM   3382  CB  THR V  97       9.029  29.519 -43.779  0.99 94.49           C  
ATOM   3383  OG1 THR V  97       9.155  30.180 -45.018  0.99 91.60           O  
ATOM   3384  CG2 THR V  97      10.338  28.770 -43.523  0.99 91.95           C  
ATOM   3385  N   GLU V  98       5.806  30.026 -43.361  0.98 94.30           N  
ATOM   3386  CA  GLU V  98       4.768  30.989 -43.763  0.98 93.92           C  
ATOM   3387  C   GLU V  98       5.140  32.436 -43.426  0.98 94.37           C  
ATOM   3388  O   GLU V  98       4.653  33.362 -44.083  0.98 91.00           O  
ATOM   3389  CB  GLU V  98       3.375  30.560 -43.278  0.98 89.65           C  
ATOM   3390  CG  GLU V  98       3.134  30.624 -41.761  0.97 85.26           C  
ATOM   3391  CD  GLU V  98       1.727  30.109 -41.410  0.97 87.24           C  
ATOM   3392  OE1 GLU V  98       0.788  30.173 -42.224  0.96 79.11           O  
ATOM   3393  OE2 GLU V  98       1.530  29.607 -40.310  0.97 81.07           O  
ATOM   3394  N   ASN V  99       6.087  32.644 -42.497  0.98 94.06           N  
ATOM   3395  CA  ASN V  99       6.691  33.948 -42.223  0.99 94.02           C  
ATOM   3396  C   ASN V  99       8.190  33.834 -41.902  0.98 94.83           C  
ATOM   3397  O   ASN V  99       8.631  34.017 -40.763  0.99 93.73           O  
ATOM   3398  CB  ASN V  99       5.905  34.664 -41.115  0.99 92.19           C  
ATOM   3399  CG  ASN V  99       6.394  36.095 -40.902  0.98 90.81           C  
ATOM   3400  OD1 ASN V  99       7.257  36.601 -41.608  0.98 84.01           O  
ATOM   3401  ND2 ASN V  99       5.855  36.782 -39.927  0.98 83.08           N  
ATOM   3402  N   ALA V 100       8.996  33.583 -42.933  0.96 95.30           N  
ATOM   3403  CA  ALA V 100      10.451  33.499 -42.790  0.96 95.96           C  
ATOM   3404  C   ALA V 100      11.093  34.823 -42.344  0.96 96.29           C  
ATOM   3405  O   ALA V 100      12.223  34.827 -41.864  0.96 95.10           O  
ATOM   3406  CB  ALA V 100      11.036  33.018 -44.125  0.95 95.69           C  
ATOM   3407  N   ARG V 101      10.386  35.960 -42.495  0.96 95.74           N  
ATOM   3408  CA  ARG V 101      10.891  37.274 -42.070  0.96 95.79           C  
ATOM   3409  C   ARG V 101      11.041  37.372 -40.552  0.96 95.51           C  
ATOM   3410  O   ARG V 101      12.020  37.943 -40.081  0.96 93.40           O  
ATOM   3411  CB  ARG V 101       9.956  38.360 -42.618  0.97 95.04           C  
ATOM   3412  CG  ARG V 101      10.485  39.767 -42.313  0.95 92.76           C  
ATOM   3413  CD  ARG V 101       9.561  40.812 -42.926  0.95 90.68           C  
ATOM   3414  NE  ARG V 101      10.050  42.165 -42.640  0.94 84.97           N  
ATOM   3415  CZ  ARG V 101       9.464  43.294 -43.009  0.94 79.29           C  
ATOM   3416  NH1 ARG V 101       8.352  43.296 -43.691  0.93 73.30           N  
ATOM   3417  NH2 ARG V 101      10.000  44.442 -42.690  0.93 73.01           N  
ATOM   3418  N   GLU V 102      10.080  36.839 -39.804  0.94 94.91           N  
ATOM   3419  CA  GLU V 102      10.011  36.987 -38.345  0.95 94.30           C  
ATOM   3420  C   GLU V 102      10.428  35.718 -37.600  0.95 94.07           C  
ATOM   3421  O   GLU V 102      10.984  35.799 -36.506  0.95 92.60           O  
ATOM   3422  CB  GLU V 102       8.594  37.408 -37.945  0.95 93.41           C  
ATOM   3423  CG  GLU V 102       8.282  38.846 -38.402  0.93 88.89           C  
ATOM   3424  CD  GLU V 102       6.834  39.271 -38.159  0.93 84.20           C  
ATOM   3425  OE1 GLU V 102       6.388  40.214 -38.869  0.92 75.45           O  
ATOM   3426  OE2 GLU V 102       6.156  38.655 -37.310  0.92 76.84           O  
ATOM   3427  N   PHE V 103      10.208  34.537 -38.196  0.94 94.83           N  
ATOM   3428  CA  PHE V 103      10.374  33.257 -37.497  0.95 94.74           C  
ATOM   3429  C   PHE V 103      11.534  32.394 -38.011  0.94 95.06           C  
ATOM   3430  O   PHE V 103      11.811  31.324 -37.459  0.94 94.35           O  
ATOM   3431  CB  PHE V 103       9.027  32.520 -37.478  0.95 93.68           C  
ATOM   3432  CG  PHE V 103       7.859  33.370 -37.002  0.94 93.96           C  
ATOM   3433  CD1 PHE V 103       7.968  34.161 -35.841  0.94 90.82           C  
ATOM   3434  CD2 PHE V 103       6.664  33.397 -37.745  0.94 91.26           C  
ATOM   3435  CE1 PHE V 103       6.908  34.996 -35.443  0.94 89.08           C  
ATOM   3436  CE2 PHE V 103       5.599  34.222 -37.347  0.94 89.28           C  
ATOM   3437  CZ  PHE V 103       5.725  35.028 -36.200  0.94 88.96           C  
ATOM   3438  N   SER V 104      12.258  32.856 -39.024  0.94 95.19           N  
ATOM   3439  CA  SER V 104      13.579  32.326 -39.359  0.94 95.18           C  
ATOM   3440  C   SER V 104      14.691  33.128 -38.672  0.94 95.35           C  
ATOM   3441  O   SER V 104      14.444  34.127 -37.992  0.94 94.64           O  
ATOM   3442  CB  SER V 104      13.767  32.264 -40.879  0.94 95.12           C  
ATOM   3443  OG  SER V 104      14.131  33.524 -41.399  0.94 94.19           O  
ATOM   3444  N   SER V 105      15.941  32.740 -38.883  0.96 95.49           N  
ATOM   3445  CA  SER V 105      17.089  33.512 -38.387  0.96 95.53           C  
ATOM   3446  C   SER V 105      17.312  34.845 -39.117  0.96 96.03           C  
ATOM   3447  O   SER V 105      18.149  35.626 -38.681  0.96 95.25           O  
ATOM   3448  CB  SER V 105      18.339  32.642 -38.376  0.95 95.07           C  
ATOM   3449  OG  SER V 105      18.154  31.621 -37.413  0.96 93.69           O  
ATOM   3450  N   ALA V 106      16.527  35.168 -40.154  0.93 95.86           N  
ATOM   3451  CA  ALA V 106      16.438  36.531 -40.678  0.94 95.84           C  
ATOM   3452  C   ALA V 106      16.000  37.530 -39.590  0.93 95.78           C  
ATOM   3453  O   ALA V 106      16.521  38.643 -39.539  0.93 94.58           O  
ATOM   3454  CB  ALA V 106      15.476  36.544 -41.873  0.94 95.63           C  
ATOM   3455  N   ALA V 107      15.135  37.114 -38.661  0.92 95.52           N  
ATOM   3456  CA  ALA V 107      14.745  37.928 -37.504  0.93 94.66           C  
ATOM   3457  C   ALA V 107      15.917  38.241 -36.552  0.92 94.44           C  
ATOM   3458  O   ALA V 107      15.883  39.230 -35.821  0.92 92.59           O  
ATOM   3459  CB  ALA V 107      13.624  37.193 -36.761  0.93 93.92           C  
ATOM   3460  N   LYS V 108      16.982  37.437 -36.579  0.95 94.85           N  
ATOM   3461  CA  LYS V 108      18.236  37.702 -35.848  0.95 94.16           C  
ATOM   3462  C   LYS V 108      19.219  38.567 -36.663  0.95 94.32           C  
ATOM   3463  O   LYS V 108      20.333  38.812 -36.202  0.95 93.35           O  
ATOM   3464  CB  LYS V 108      18.892  36.375 -35.410  0.95 93.45           C  
ATOM   3465  CG  LYS V 108      17.991  35.444 -34.566  0.93 93.85           C  
ATOM   3466  CD  LYS V 108      18.777  34.169 -34.222  0.92 93.32           C  
ATOM   3467  CE  LYS V 108      17.934  33.117 -33.493  0.93 91.94           C  
ATOM   3468  NZ  LYS V 108      18.711  31.865 -33.308  0.92 89.68           N  
ATOM   3469  N   GLY V 109      18.832  38.984 -37.871  0.97 94.83           N  
ATOM   3470  CA  GLY V 109      19.649  39.795 -38.776  0.97 94.68           C  
ATOM   3471  C   GLY V 109      20.499  39.007 -39.780  0.97 96.00           C  
ATOM   3472  O   GLY V 109      21.399  39.592 -40.385  0.97 95.26           O  
ATOM   3473  N   GLU V 110      20.241  37.706 -39.984  0.99 96.41           N  
ATOM   3474  CA  GLU V 110      20.957  36.914 -40.995  0.99 97.04           C  
ATOM   3475  C   GLU V 110      20.727  37.469 -42.406  0.99 97.26           C  
ATOM   3476  O   GLU V 110      19.608  37.856 -42.766  0.99 96.80           O  
ATOM   3477  CB  GLU V 110      20.540  35.437 -40.893  0.99 96.84           C  
ATOM   3478  CG  GLU V 110      21.334  34.522 -41.851  0.98 96.37           C  
ATOM   3479  CD  GLU V 110      21.219  33.043 -41.472  0.98 97.06           C  
ATOM   3480  OE1 GLU V 110      22.267  32.376 -41.366  0.98 92.61           O  
ATOM   3481  OE2 GLU V 110      20.111  32.526 -41.211  0.98 94.65           O  
ATOM   3482  N   THR V 111      21.780  37.472 -43.225  1.00 97.26           N  
ATOM   3483  CA  THR V 111      21.678  37.853 -44.640  1.00 97.44           C  
ATOM   3484  C   THR V 111      20.912  36.794 -45.435  1.00 97.95           C  
ATOM   3485  O   THR V 111      20.872  35.614 -45.074  1.00 97.89           O  
ATOM   3486  CB  THR V 111      23.048  38.108 -45.290  1.00 96.91           C  
ATOM   3487  OG1 THR V 111      23.786  36.923 -45.410  0.99 95.49           O  
ATOM   3488  CG2 THR V 111      23.891  39.134 -44.533  0.99 95.40           C  
ATOM   3489  N   LEU V 112      20.344  37.209 -46.561  1.00 97.65           N  
ATOM   3490  CA  LEU V 112      19.691  36.274 -47.470  1.00 98.06           C  
ATOM   3491  C   LEU V 112      20.684  35.226 -47.987  1.00 98.36           C  
ATOM   3492  O   LEU V 112      20.352  34.044 -48.031  1.00 98.23           O  
ATOM   3493  CB  LEU V 112      19.053  37.070 -48.624  1.00 97.85           C  
ATOM   3494  CG  LEU V 112      18.391  36.182 -49.694  1.00 97.14           C  
ATOM   3495  CD1 LEU V 112      17.259  35.331 -49.118  1.00 95.54           C  
ATOM   3496  CD2 LEU V 112      17.831  37.064 -50.800  1.00 95.19           C  
ATOM   3497  N   GLU V 113      21.896  35.638 -48.337  1.00 98.21           N  
ATOM   3498  CA  GLU V 113      22.929  34.749 -48.861  1.00 98.25           C  
ATOM   3499  C   GLU V 113      23.287  33.643 -47.851  1.00 98.38           C  
ATOM   3500  O   GLU V 113      23.341  32.474 -48.219  1.00 98.15           O  
ATOM   3501  CB  GLU V 113      24.185  35.547 -49.242  1.00 97.84           C  
ATOM   3502  CG  GLU V 113      23.969  36.556 -50.394  1.00 96.14           C  
ATOM   3503  CD  GLU V 113      23.519  37.972 -49.984  1.00 95.44           C  
ATOM   3504  OE1 GLU V 113      23.934  38.939 -50.660  1.00 89.89           O  
ATOM   3505  OE2 GLU V 113      22.725  38.145 -49.024  0.99 90.72           O  
ATOM   3506  N   ASP V 114      23.464  33.974 -46.588  1.00 98.04           N  
ATOM   3507  CA  ASP V 114      23.775  32.986 -45.547  1.00 98.14           C  
ATOM   3508  C   ASP V 114      22.577  32.063 -45.264  1.00 98.21           C  
ATOM   3509  O   ASP V 114      22.761  30.874 -45.003  1.00 97.99           O  
ATOM   3510  CB  ASP V 114      24.263  33.688 -44.269  1.00 98.03           C  
ATOM   3511  CG  ASP V 114      25.721  34.165 -44.336  1.00 97.82           C  
ATOM   3512  OD1 ASP V 114      26.454  33.842 -45.303  1.00 96.33           O  
ATOM   3513  OD2 ASP V 114      26.164  34.829 -43.373  1.00 96.08           O  
ATOM   3514  N   THR V 115      21.354  32.572 -45.385  1.00 98.10           N  
ATOM   3515  CA  THR V 115      20.143  31.741 -45.336  1.00 98.25           C  
ATOM   3516  C   THR V 115      20.136  30.730 -46.482  1.00 98.29           C  
ATOM   3517  O   THR V 115      19.933  29.544 -46.239  1.00 98.14           O  
ATOM   3518  CB  THR V 115      18.862  32.592 -45.371  1.00 98.11           C  
ATOM   3519  OG1 THR V 115      18.832  33.480 -44.278  1.00 96.63           O  
ATOM   3520  CG2 THR V 115      17.595  31.739 -45.276  1.00 96.92           C  
ATOM   3521  N   ILE V 116      20.421  31.159 -47.707  1.00 98.36           N  
ATOM   3522  CA  ILE V 116      20.449  30.274 -48.877  1.00 98.41           C  
ATOM   3523  C   ILE V 116      21.558  29.221 -48.751  1.00 98.36           C  
ATOM   3524  O   ILE V 116      21.268  28.033 -48.883  1.00 98.10           O  
ATOM   3525  CB  ILE V 116      20.551  31.093 -50.185  1.00 98.37           C  
ATOM   3526  CG1 ILE V 116      19.313  31.993 -50.416  1.00 97.77           C  
ATOM   3527  CG2 ILE V 116      20.779  30.182 -51.403  1.00 98.02           C  
ATOM   3528  CD1 ILE V 116      17.959  31.276 -50.521  1.00 97.01           C  
ATOM   3529  N   ARG V 117      22.789  29.623 -48.382  1.00 98.37           N  
ATOM   3530  CA  ARG V 117      23.917  28.697 -48.141  1.00 98.09           C  
ATOM   3531  C   ARG V 117      23.611  27.655 -47.063  1.00 97.83           C  
ATOM   3532  O   ARG V 117      24.175  26.563 -47.075  1.00 96.54           O  
ATOM   3533  CB  ARG V 117      25.153  29.487 -47.709  1.00 97.60           C  
ATOM   3534  CG  ARG V 117      25.777  30.308 -48.838  1.00 95.65           C  
ATOM   3535  CD  ARG V 117      26.929  31.142 -48.273  1.00 93.73           C  
ATOM   3536  NE  ARG V 117      27.428  32.104 -49.264  0.99 91.49           N  
ATOM   3537  CZ  ARG V 117      27.580  33.414 -49.106  0.99 90.39           C  
ATOM   3538  NH1 ARG V 117      27.363  34.023 -47.971  0.99 83.07           N  
ATOM   3539  NH2 ARG V 117      27.961  34.138 -50.115  0.99 84.41           N  
ATOM   3540  N   THR V 118      22.742  27.978 -46.133  1.00 98.21           N  
ATOM   3541  CA  THR V 118      22.274  27.034 -45.116  1.00 98.11           C  
ATOM   3542  C   THR V 118      21.212  26.093 -45.681  1.00 98.26           C  
ATOM   3543  O   THR V 118      21.324  24.876 -45.555  1.00 97.60           O  
ATOM   3544  CB  THR V 118      21.714  27.793 -43.905  1.00 96.86           C  
ATOM   3545  OG1 THR V 118      22.719  28.577 -43.297  1.00 88.30           O  
ATOM   3546  CG2 THR V 118      21.187  26.838 -42.846  1.00 88.69           C  
ATOM   3547  N   VAL V 119      20.178  26.648 -46.293  1.00 98.33           N  
ATOM   3548  CA  VAL V 119      18.976  25.911 -46.710  1.00 98.36           C  
ATOM   3549  C   VAL V 119      19.265  24.963 -47.876  1.00 98.24           C  
ATOM   3550  O   VAL V 119      18.701  23.872 -47.906  1.00 97.85           O  
ATOM   3551  CB  VAL V 119      17.823  26.890 -47.013  1.00 98.16           C  
ATOM   3552  CG1 VAL V 119      16.602  26.197 -47.617  1.00 96.86           C  
ATOM   3553  CG2 VAL V 119      17.355  27.573 -45.722  1.00 97.06           C  
ATOM   3554  N   GLU V 120      20.193  25.307 -48.774  1.00 98.34           N  
ATOM   3555  CA  GLU V 120      20.614  24.415 -49.861  1.00 98.03           C  
ATOM   3556  C   GLU V 120      21.218  23.094 -49.341  1.00 97.82           C  
ATOM   3557  O   GLU V 120      21.130  22.063 -50.012  1.00 96.61           O  
ATOM   3558  CB  GLU V 120      21.588  25.129 -50.809  1.00 96.76           C  
ATOM   3559  CG  GLU V 120      23.019  25.299 -50.277  1.00 91.74           C  
ATOM   3560  CD  GLU V 120      23.996  25.914 -51.290  1.00 93.40           C  
ATOM   3561  OE1 GLU V 120      25.153  26.194 -50.900  1.00 86.89           O  
ATOM   3562  OE2 GLU V 120      23.629  26.101 -52.472  1.00 87.56           O  
ATOM   3563  N   GLY V 121      21.773  23.098 -48.138  1.00 97.95           N  
ATOM   3564  CA  GLY V 121      22.283  21.890 -47.495  1.00 97.65           C  
ATOM   3565  C   GLY V 121      21.189  20.933 -47.005  1.00 97.80           C  
ATOM   3566  O   GLY V 121      21.506  19.785 -46.682  1.00 96.92           O  
ATOM   3567  N   TYR V 122      19.935  21.381 -46.927  1.00 98.03           N  
ATOM   3568  CA  TYR V 122      18.824  20.619 -46.336  1.00 98.10           C  
ATOM   3569  C   TYR V 122      17.697  20.289 -47.326  1.00 97.92           C  
ATOM   3570  O   TYR V 122      16.752  19.580 -46.956  1.00 97.50           O  
ATOM   3571  CB  TYR V 122      18.251  21.397 -45.140  1.00 98.09           C  
ATOM   3572  CG  TYR V 122      19.253  21.920 -44.120  1.00 98.19           C  
ATOM   3573  CD1 TYR V 122      20.436  21.215 -43.807  1.00 97.09           C  
ATOM   3574  CD2 TYR V 122      18.980  23.137 -43.464  1.00 97.18           C  
ATOM   3575  CE1 TYR V 122      21.346  21.720 -42.860  1.00 96.72           C  
ATOM   3576  CE2 TYR V 122      19.874  23.649 -42.511  1.00 96.60           C  
ATOM   3577  CZ  TYR V 122      21.057  22.940 -42.216  1.00 97.22           C  
ATOM   3578  OH  TYR V 122      21.935  23.452 -41.282  1.00 96.00           O  
ATOM   3579  N   SER V 123      17.769  20.816 -48.540  1.00 97.95           N  
ATOM   3580  CA  SER V 123      16.730  20.708 -49.565  1.00 97.88           C  
ATOM   3581  C   SER V 123      17.336  20.521 -50.954  1.00 97.70           C  
ATOM   3582  O   SER V 123      18.542  20.691 -51.135  1.00 97.17           O  
ATOM   3583  CB  SER V 123      15.832  21.948 -49.520  1.00 97.65           C  
ATOM   3584  OG  SER V 123      16.575  23.138 -49.687  1.00 95.46           O  
ATOM   3585  N   ASP V 124      16.513  20.187 -51.930  1.00 97.70           N  
ATOM   3586  CA  ASP V 124      16.915  19.966 -53.327  1.00 97.60           C  
ATOM   3587  C   ASP V 124      16.475  21.119 -54.244  1.00 97.94           C  
ATOM   3588  O   ASP V 124      16.996  21.278 -55.349  1.00 97.68           O  
ATOM   3589  CB  ASP V 124      16.346  18.626 -53.809  1.00 97.07           C  
ATOM   3590  CG  ASP V 124      16.702  17.471 -52.867  1.00 96.53           C  
ATOM   3591  OD1 ASP V 124      17.888  17.100 -52.763  1.00 95.41           O  
ATOM   3592  OD2 ASP V 124      15.785  16.951 -52.189  1.00 94.83           O  
ATOM   3593  N   ILE V 125      15.522  21.935 -53.787  1.00 98.02           N  
ATOM   3594  CA  ILE V 125      15.016  23.125 -54.493  1.00 98.42           C  
ATOM   3595  C   ILE V 125      14.484  24.154 -53.490  1.00 98.58           C  
ATOM   3596  O   ILE V 125      13.907  23.793 -52.465  1.00 98.57           O  
ATOM   3597  CB  ILE V 125      13.957  22.712 -55.550  1.00 98.44           C  
ATOM   3598  CG1 ILE V 125      13.545  23.900 -56.437  1.00 97.94           C  
ATOM   3599  CG2 ILE V 125      12.718  22.041 -54.923  1.00 97.63           C  
ATOM   3600  CD1 ILE V 125      12.762  23.485 -57.690  1.00 97.44           C  
ATOM   3601  N   ILE V 126      14.635  25.442 -53.795  1.00 98.60           N  
ATOM   3602  CA  ILE V 126      14.144  26.559 -52.983  1.00 98.70           C  
ATOM   3603  C   ILE V 126      13.089  27.340 -53.770  1.00 98.75           C  
ATOM   3604  O   ILE V 126      13.343  27.804 -54.880  1.00 98.69           O  
ATOM   3605  CB  ILE V 126      15.314  27.463 -52.518  1.00 98.65           C  
ATOM   3606  CG1 ILE V 126      16.302  26.665 -51.625  1.00 98.23           C  
ATOM   3607  CG2 ILE V 126      14.778  28.702 -51.768  1.00 98.37           C  
ATOM   3608  CD1 ILE V 126      17.618  27.393 -51.329  1.00 97.61           C  
ATOM   3609  N   VAL V 127      11.920  27.538 -53.172  1.00 98.78           N  
ATOM   3610  CA  VAL V 127      10.877  28.447 -53.673  1.00 98.80           C  
ATOM   3611  C   VAL V 127      10.797  29.638 -52.732  1.00 98.77           C  
ATOM   3612  O   VAL V 127      10.390  29.494 -51.580  1.00 98.55           O  
ATOM   3613  CB  VAL V 127       9.518  27.735 -53.796  1.00 98.70           C  
ATOM   3614  CG1 VAL V 127       8.422  28.708 -54.256  1.00 98.10           C  
ATOM   3615  CG2 VAL V 127       9.581  26.584 -54.804  1.00 98.28           C  
ATOM   3616  N   MET V 128      11.170  30.826 -53.193  1.00 98.76           N  
ATOM   3617  CA  MET V 128      11.285  32.001 -52.331  1.00 98.73           C  
ATOM   3618  C   MET V 128      10.382  33.153 -52.770  1.00 98.69           C  
ATOM   3619  O   MET V 128      10.405  33.584 -53.924  1.00 98.35           O  
ATOM   3620  CB  MET V 128      12.758  32.425 -52.237  1.00 98.50           C  
ATOM   3621  CG  MET V 128      12.952  33.537 -51.193  1.00 97.65           C  
ATOM   3622  SD  MET V 128      14.660  34.097 -50.984  1.00 96.91           S  
ATOM   3623  CE  MET V 128      14.915  34.880 -52.596  1.00 92.31           C  
ATOM   3624  N   ARG V 129       9.639  33.715 -51.812  1.00 98.47           N  
ATOM   3625  CA  ARG V 129       8.982  35.023 -51.931  1.00 98.30           C  
ATOM   3626  C   ARG V 129       9.633  35.991 -50.958  1.00 98.13           C  
ATOM   3627  O   ARG V 129       9.689  35.726 -49.761  1.00 97.77           O  
ATOM   3628  CB  ARG V 129       7.469  34.891 -51.702  1.00 97.81           C  
ATOM   3629  CG  ARG V 129       6.772  36.269 -51.821  1.00 97.12           C  
ATOM   3630  CD  ARG V 129       5.248  36.165 -51.754  1.00 96.39           C  
ATOM   3631  NE  ARG V 129       4.679  35.614 -53.003  1.00 95.72           N  
ATOM   3632  CZ  ARG V 129       3.392  35.526 -53.302  1.00 96.28           C  
ATOM   3633  NH1 ARG V 129       2.465  35.894 -52.480  1.00 92.54           N  
ATOM   3634  NH2 ARG V 129       3.006  35.069 -54.454  1.00 92.71           N  
ATOM   3635  N   HIS V 130      10.072  37.132 -51.481  1.00 98.23           N  
ATOM   3636  CA  HIS V 130      10.773  38.143 -50.694  1.00 98.16           C  
ATOM   3637  C   HIS V 130      10.202  39.539 -50.966  1.00 97.69           C  
ATOM   3638  O   HIS V 130       9.605  39.785 -52.018  1.00 96.87           O  
ATOM   3639  CB  HIS V 130      12.276  38.036 -50.995  1.00 98.11           C  
ATOM   3640  CG  HIS V 130      13.126  38.705 -49.953  1.00 98.23           C  
ATOM   3641  ND1 HIS V 130      13.644  39.982 -50.008  1.00 93.58           N  
ATOM   3642  CD2 HIS V 130      13.509  38.172 -48.745  1.00 94.19           C  
ATOM   3643  CE1 HIS V 130      14.314  40.210 -48.865  1.00 94.67           C  
ATOM   3644  NE2 HIS V 130      14.252  39.132 -48.084  1.00 95.43           N  
ATOM   3645  N   PHE V 131      10.377  40.468 -50.018  1.00 96.82           N  
ATOM   3646  CA  PHE V 131       9.846  41.836 -50.123  1.00 96.27           C  
ATOM   3647  C   PHE V 131      10.760  42.783 -50.913  1.00 95.95           C  
ATOM   3648  O   PHE V 131      10.328  43.874 -51.301  1.00 94.87           O  
ATOM   3649  CB  PHE V 131       9.539  42.369 -48.714  1.00 95.56           C  
ATOM   3650  CG  PHE V 131      10.721  42.369 -47.770  0.99 95.72           C  
ATOM   3651  CD1 PHE V 131      10.966  41.256 -46.939  0.99 93.73           C  
ATOM   3652  CD2 PHE V 131      11.600  43.471 -47.732  0.99 93.48           C  
ATOM   3653  CE1 PHE V 131      12.083  41.237 -46.087  0.99 92.73           C  
ATOM   3654  CE2 PHE V 131      12.717  43.460 -46.887  0.99 92.79           C  
ATOM   3655  CZ  PHE V 131      12.959  42.338 -46.065  0.99 93.60           C  
ATOM   3656  N   GLU V 132      12.006  42.385 -51.182  1.00 95.93           N  
ATOM   3657  CA  GLU V 132      12.985  43.173 -51.937  1.00 96.41           C  
ATOM   3658  C   GLU V 132      13.120  42.678 -53.380  1.00 97.03           C  
ATOM   3659  O   GLU V 132      13.289  41.482 -53.639  1.00 96.92           O  
ATOM   3660  CB  GLU V 132      14.351  43.157 -51.247  1.00 95.62           C  
ATOM   3661  CG  GLU V 132      14.332  43.897 -49.904  0.98 88.75           C  
ATOM   3662  CD  GLU V 132      15.690  43.902 -49.197  0.98 87.61           C  
ATOM   3663  OE1 GLU V 132      15.852  44.729 -48.264  0.98 79.27           O  
ATOM   3664  OE2 GLU V 132      16.562  43.077 -49.564  0.98 79.73           O  
ATOM   3665  N   SER V 133      13.105  43.621 -54.320  1.00 96.16           N  
ATOM   3666  CA  SER V 133      13.406  43.350 -55.726  1.00 96.30           C  
ATOM   3667  C   SER V 133      14.848  42.861 -55.886  1.00 97.04           C  
ATOM   3668  O   SER V 133      15.769  43.383 -55.254  1.00 96.48           O  
ATOM   3669  CB  SER V 133      13.145  44.597 -56.572  1.00 94.44           C  
ATOM   3670  OG  SER V 133      13.323  44.310 -57.944  0.99 82.91           O  
ATOM   3671  N   GLY V 134      15.045  41.848 -56.728  1.00 97.09           N  
ATOM   3672  CA  GLY V 134      16.343  41.214 -56.969  1.00 97.57           C  
ATOM   3673  C   GLY V 134      16.730  40.127 -55.959  1.00 98.18           C  
ATOM   3674  O   GLY V 134      17.745  39.453 -56.166  1.00 97.81           O  
ATOM   3675  N   ALA V 135      15.944  39.898 -54.910  1.00 98.08           N  
ATOM   3676  CA  ALA V 135      16.234  38.876 -53.900  1.00 98.37           C  
ATOM   3677  C   ALA V 135      16.328  37.462 -54.498  1.00 98.54           C  
ATOM   3678  O   ALA V 135      17.255  36.720 -54.182  1.00 98.38           O  
ATOM   3679  CB  ALA V 135      15.158  38.951 -52.807  1.00 98.12           C  
ATOM   3680  N   ALA V 136      15.444  37.108 -55.426  1.00 98.41           N  
ATOM   3681  CA  ALA V 136      15.479  35.797 -56.080  1.00 98.42           C  
ATOM   3682  C   ALA V 136      16.740  35.601 -56.931  1.00 98.50           C  
ATOM   3683  O   ALA V 136      17.358  34.540 -56.877  1.00 98.23           O  
ATOM   3684  CB  ALA V 136      14.211  35.633 -56.920  1.00 98.00           C  
ATOM   3685  N   ARG V 137      17.181  36.634 -57.664  1.00 98.34           N  
ATOM   3686  CA  ARG V 137      18.431  36.578 -58.438  1.00 98.28           C  
ATOM   3687  C   ARG V 137      19.646  36.431 -57.525  1.00 98.47           C  
ATOM   3688  O   ARG V 137      20.543  35.658 -57.830  1.00 98.10           O  
ATOM   3689  CB  ARG V 137      18.550  37.818 -59.331  1.00 97.49           C  
ATOM   3690  CG  ARG V 137      19.677  37.645 -60.371  0.97 90.22           C  
ATOM   3691  CD  ARG V 137      19.894  38.895 -61.234  0.96 86.37           C  
ATOM   3692  NE  ARG V 137      18.697  39.320 -61.968  0.96 77.37           N  
ATOM   3693  CZ  ARG V 137      18.278  38.898 -63.156  0.96 69.87           C  
ATOM   3694  NH1 ARG V 137      18.931  38.032 -63.873  0.95 61.66           N  
ATOM   3695  NH2 ARG V 137      17.163  39.346 -63.655  0.95 62.10           N  
ATOM   3696  N   LYS V 138      19.657  37.138 -56.408  1.00 98.51           N  
ATOM   3697  CA  LYS V 138      20.696  37.007 -55.390  1.00 98.50           C  
ATOM   3698  C   LYS V 138      20.722  35.589 -54.799  1.00 98.57           C  
ATOM   3699  O   LYS V 138      21.798  35.021 -54.647  1.00 98.23           O  
ATOM   3700  CB  LYS V 138      20.462  38.086 -54.318  1.00 97.92           C  
ATOM   3701  CG  LYS V 138      21.552  38.059 -53.250  0.98 89.83           C  
ATOM   3702  CD  LYS V 138      21.200  38.940 -52.054  0.97 87.19           C  
ATOM   3703  CE  LYS V 138      21.457  40.421 -52.301  0.96 78.95           C  
ATOM   3704  NZ  LYS V 138      21.590  41.100 -51.001  0.96 71.81           N  
ATOM   3705  N   ALA V 139      19.564  35.010 -54.515  1.00 98.49           N  
ATOM   3706  CA  ALA V 139      19.458  33.636 -54.033  1.00 98.51           C  
ATOM   3707  C   ALA V 139      19.987  32.631 -55.067  1.00 98.45           C  
ATOM   3708  O   ALA V 139      20.849  31.827 -54.731  1.00 98.16           O  
ATOM   3709  CB  ALA V 139      18.000  33.354 -53.644  1.00 98.43           C  
ATOM   3710  N   ALA V 140      19.564  32.733 -56.323  1.00 98.36           N  
ATOM   3711  CA  ALA V 140      20.027  31.853 -57.400  1.00 98.21           C  
ATOM   3712  C   ALA V 140      21.538  31.966 -57.660  1.00 98.13           C  
ATOM   3713  O   ALA V 140      22.204  30.964 -57.894  1.00 97.71           O  
ATOM   3714  CB  ALA V 140      19.216  32.172 -58.662  1.00 97.89           C  
ATOM   3715  N   ALA V 141      22.108  33.170 -57.550  1.00 98.27           N  
ATOM   3716  CA  ALA V 141      23.554  33.379 -57.664  1.00 98.05           C  
ATOM   3717  C   ALA V 141      24.357  32.809 -56.476  1.00 97.94           C  
ATOM   3718  O   ALA V 141      25.577  32.680 -56.567  1.00 97.13           O  
ATOM   3719  CB  ALA V 141      23.810  34.884 -57.831  1.00 97.71           C  
ATOM   3720  N   THR V 142      23.700  32.510 -55.364  1.00 98.16           N  
ATOM   3721  CA  THR V 142      24.313  31.962 -54.145  1.00 98.01           C  
ATOM   3722  C   THR V 142      24.159  30.446 -54.061  1.00 97.77           C  
ATOM   3723  O   THR V 142      25.066  29.769 -53.578  1.00 96.53           O  
ATOM   3724  CB  THR V 142      23.703  32.614 -52.892  1.00 97.63           C  
ATOM   3725  OG1 THR V 142      23.782  34.019 -52.967  1.00 95.03           O  
ATOM   3726  CG2 THR V 142      24.413  32.201 -51.607  1.00 95.43           C  
ATOM   3727  N   ALA V 143      23.033  29.908 -54.512  1.00 97.98           N  
ATOM   3728  CA  ALA V 143      22.685  28.500 -54.408  1.00 97.88           C  
ATOM   3729  C   ALA V 143      23.344  27.648 -55.499  1.00 97.73           C  
ATOM   3730  O   ALA V 143      23.518  28.087 -56.638  1.00 96.60           O  
ATOM   3731  CB  ALA V 143      21.154  28.368 -54.450  1.00 97.30           C  
ATOM   3732  N   ASN V 144      23.633  26.385 -55.171  1.00 97.47           N  
ATOM   3733  CA  ASN V 144      24.023  25.338 -56.127  1.00 96.87           C  
ATOM   3734  C   ASN V 144      22.848  24.404 -56.483  1.00 96.71           C  
ATOM   3735  O   ASN V 144      23.039  23.409 -57.186  1.00 94.31           O  
ATOM   3736  CB  ASN V 144      25.213  24.550 -55.562  1.00 95.61           C  
ATOM   3737  CG  ASN V 144      26.383  25.456 -55.211  0.99 90.37           C  
ATOM   3738  OD1 ASN V 144      27.103  25.938 -56.069  0.99 79.43           O  
ATOM   3739  ND2 ASN V 144      26.580  25.721 -53.939  0.99 76.40           N  
ATOM   3740  N   ILE V 145      21.659  24.701 -55.982  1.00 97.43           N  
ATOM   3741  CA  ILE V 145      20.401  23.994 -56.270  1.00 97.63           C  
ATOM   3742  C   ILE V 145      19.406  24.959 -56.935  1.00 97.94           C  
ATOM   3743  O   ILE V 145      19.550  26.176 -56.783  1.00 97.87           O  
ATOM   3744  CB  ILE V 145      19.813  23.337 -54.998  1.00 97.40           C  
ATOM   3745  CG1 ILE V 145      19.423  24.375 -53.918  1.00 96.70           C  
ATOM   3746  CG2 ILE V 145      20.781  22.267 -54.453  1.00 96.28           C  
ATOM   3747  CD1 ILE V 145      18.616  23.783 -52.755  1.00 96.80           C  
ATOM   3748  N   PRO V 146      18.380  24.451 -57.640  1.00 98.00           N  
ATOM   3749  CA  PRO V 146      17.398  25.300 -58.306  1.00 98.08           C  
ATOM   3750  C   PRO V 146      16.680  26.259 -57.354  1.00 98.39           C  
ATOM   3751  O   PRO V 146      16.243  25.879 -56.262  1.00 98.30           O  
ATOM   3752  CB  PRO V 146      16.410  24.346 -58.982  1.00 97.56           C  
ATOM   3753  CG  PRO V 146      17.227  23.073 -59.201  1.00 96.16           C  
ATOM   3754  CD  PRO V 146      18.149  23.050 -57.986  1.00 97.77           C  
ATOM   3755  N   VAL V 147      16.504  27.507 -57.797  1.00 98.43           N  
ATOM   3756  CA  VAL V 147      15.740  28.544 -57.092  1.00 98.56           C  
ATOM   3757  C   VAL V 147      14.575  29.021 -57.956  1.00 98.59           C  
ATOM   3758  O   VAL V 147      14.748  29.399 -59.116  1.00 98.44           O  
ATOM   3759  CB  VAL V 147      16.641  29.717 -56.651  1.00 98.44           C  
ATOM   3760  CG1 VAL V 147      15.836  30.811 -55.932  1.00 97.69           C  
ATOM   3761  CG2 VAL V 147      17.747  29.249 -55.695  1.00 97.78           C  
ATOM   3762  N   ILE V 148      13.380  29.052 -57.379  1.00 98.73           N  
ATOM   3763  CA  ILE V 148      12.185  29.615 -58.023  1.00 98.79           C  
ATOM   3764  C   ILE V 148      11.797  30.922 -57.333  1.00 98.82           C  
ATOM   3765  O   ILE V 148      11.498  30.946 -56.135  1.00 98.74           O  
ATOM   3766  CB  ILE V 148      11.008  28.612 -58.048  1.00 98.75           C  
ATOM   3767  CG1 ILE V 148      11.414  27.290 -58.747  1.00 98.44           C  
ATOM   3768  CG2 ILE V 148       9.789  29.261 -58.738  1.00 98.46           C  
ATOM   3769  CD1 ILE V 148      10.289  26.244 -58.827  1.00 98.18           C  
ATOM   3770  N   ASN V 149      11.724  32.000 -58.096  1.00 98.69           N  
ATOM   3771  CA  ASN V 149      11.154  33.262 -57.647  1.00 98.69           C  
ATOM   3772  C   ASN V 149       9.627  33.140 -57.515  1.00 98.64           C  
ATOM   3773  O   ASN V 149       8.897  33.110 -58.509  1.00 98.35           O  
ATOM   3774  CB  ASN V 149      11.579  34.387 -58.613  1.00 98.58           C  
ATOM   3775  CG  ASN V 149      11.133  35.768 -58.142  1.00 98.51           C  
ATOM   3776  OD1 ASN V 149      10.629  35.946 -57.038  1.00 96.03           O  
ATOM   3777  ND2 ASN V 149      11.328  36.781 -58.953  1.00 96.06           N  
ATOM   3778  N   ALA V 150       9.135  33.129 -56.284  1.00 98.58           N  
ATOM   3779  CA  ALA V 150       7.706  33.204 -55.964  1.00 98.54           C  
ATOM   3780  C   ALA V 150       7.200  34.653 -55.772  1.00 98.33           C  
ATOM   3781  O   ALA V 150       6.098  34.865 -55.246  1.00 97.35           O  
ATOM   3782  CB  ALA V 150       7.439  32.291 -54.759  1.00 98.40           C  
ATOM   3783  N   GLY V 151       7.998  35.635 -56.179  1.00 97.97           N  
ATOM   3784  CA  GLY V 151       7.746  37.076 -56.117  1.00 97.76           C  
ATOM   3785  C   GLY V 151       8.780  37.834 -55.271  1.00 97.92           C  
ATOM   3786  O   GLY V 151       8.950  37.527 -54.094  1.00 97.60           O  
ATOM   3787  N   ASP V 152       9.436  38.845 -55.849  1.00 97.31           N  
ATOM   3788  CA  ASP V 152      10.505  39.649 -55.233  1.00 97.05           C  
ATOM   3789  C   ASP V 152      10.140  41.146 -55.199  1.00 96.61           C  
ATOM   3790  O   ASP V 152      10.377  41.906 -56.140  1.00 94.86           O  
ATOM   3791  CB  ASP V 152      11.863  39.349 -55.907  1.00 96.15           C  
ATOM   3792  CG  ASP V 152      11.987  39.840 -57.359  1.00 96.17           C  
ATOM   3793  OD1 ASP V 152      11.039  39.640 -58.148  1.00 92.86           O  
ATOM   3794  OD2 ASP V 152      13.053  40.402 -57.700  1.00 92.89           O  
ATOM   3795  N   GLY V 153       9.511  41.584 -54.123  0.99 95.27           N  
ATOM   3796  CA  GLY V 153       9.031  42.960 -53.964  1.00 94.48           C  
ATOM   3797  C   GLY V 153       8.158  43.407 -55.144  0.99 94.51           C  
ATOM   3798  O   GLY V 153       7.279  42.660 -55.581  0.99 92.81           O  
ATOM   3799  N   PRO V 154       8.402  44.609 -55.710  0.99 91.47           N  
ATOM   3800  CA  PRO V 154       7.801  45.078 -56.958  0.99 90.48           C  
ATOM   3801  C   PRO V 154       8.590  44.634 -58.212  0.99 91.61           C  
ATOM   3802  O   PRO V 154       8.416  45.223 -59.283  0.99 90.89           O  
ATOM   3803  CB  PRO V 154       7.744  46.605 -56.794  0.99 88.41           C  
ATOM   3804  CG  PRO V 154       9.036  46.902 -56.031  0.99 87.18           C  
ATOM   3805  CD  PRO V 154       9.194  45.673 -55.118  0.99 89.35           C  
ATOM   3806  N   GLY V 155       9.472  43.643 -58.103  0.99 93.99           N  
ATOM   3807  CA  GLY V 155      10.274  43.102 -59.199  1.00 94.48           C  
ATOM   3808  C   GLY V 155       9.457  42.184 -60.104  0.99 95.39           C  
ATOM   3809  O   GLY V 155       8.679  42.652 -60.942  0.99 94.31           O  
ATOM   3810  N   GLU V 156       9.631  40.877 -59.934  1.00 95.85           N  
ATOM   3811  CA  GLU V 156       9.045  39.864 -60.812  1.00 96.40           C  
ATOM   3812  C   GLU V 156       8.178  38.825 -60.078  1.00 97.13           C  
ATOM   3813  O   GLU V 156       8.265  38.618 -58.864  1.00 96.92           O  
ATOM   3814  CB  GLU V 156      10.151  39.182 -61.631  1.00 95.47           C  
ATOM   3815  CG  GLU V 156      10.858  40.143 -62.621  0.99 93.62           C  
ATOM   3816  CD  GLU V 156      10.721  39.736 -64.098  0.99 95.14           C  
ATOM   3817  OE1 GLU V 156      11.426  40.313 -64.955  0.99 89.44           O  
ATOM   3818  OE2 GLU V 156       9.874  38.854 -64.407  0.99 90.76           O  
ATOM   3819  N   HIS V 157       7.342  38.139 -60.865  1.00 97.36           N  
ATOM   3820  CA  HIS V 157       6.582  36.957 -60.452  1.00 97.60           C  
ATOM   3821  C   HIS V 157       6.444  35.969 -61.630  1.00 98.01           C  
ATOM   3822  O   HIS V 157       5.342  35.769 -62.152  1.00 97.85           O  
ATOM   3823  CB  HIS V 157       5.225  37.384 -59.851  1.00 96.98           C  
ATOM   3824  CG  HIS V 157       4.526  36.300 -59.072  1.00 97.04           C  
ATOM   3825  ND1 HIS V 157       4.859  34.965 -59.006  1.00 94.02           N  
ATOM   3826  CD2 HIS V 157       3.434  36.473 -58.250  1.00 93.80           C  
ATOM   3827  CE1 HIS V 157       4.003  34.348 -58.184  1.00 93.65           C  
ATOM   3828  NE2 HIS V 157       3.123  35.240 -57.709  1.00 94.27           N  
ATOM   3829  N   PRO V 158       7.537  35.329 -62.065  1.00 98.32           N  
ATOM   3830  CA  PRO V 158       7.582  34.591 -63.329  1.00 98.45           C  
ATOM   3831  C   PRO V 158       6.621  33.398 -63.379  1.00 98.63           C  
ATOM   3832  O   PRO V 158       5.971  33.187 -64.401  1.00 98.44           O  
ATOM   3833  CB  PRO V 158       9.049  34.166 -63.494  1.00 97.98           C  
ATOM   3834  CG  PRO V 158       9.592  34.148 -62.062  1.00 96.96           C  
ATOM   3835  CD  PRO V 158       8.842  35.304 -61.416  1.00 98.34           C  
ATOM   3836  N   THR V 159       6.455  32.654 -62.288  1.00 98.62           N  
ATOM   3837  CA  THR V 159       5.492  31.532 -62.263  1.00 98.68           C  
ATOM   3838  C   THR V 159       4.041  32.002 -62.399  1.00 98.71           C  
ATOM   3839  O   THR V 159       3.217  31.258 -62.925  1.00 98.50           O  
ATOM   3840  CB  THR V 159       5.621  30.647 -61.016  1.00 98.49           C  
ATOM   3841  OG1 THR V 159       5.307  31.342 -59.830  1.00 97.22           O  
ATOM   3842  CG2 THR V 159       7.027  30.076 -60.852  1.00 97.34           C  
ATOM   3843  N   GLN V 160       3.728  33.228 -61.966  1.00 98.55           N  
ATOM   3844  CA  GLN V 160       2.422  33.834 -62.231  1.00 98.55           C  
ATOM   3845  C   GLN V 160       2.274  34.121 -63.726  1.00 98.64           C  
ATOM   3846  O   GLN V 160       1.309  33.669 -64.331  1.00 98.54           O  
ATOM   3847  CB  GLN V 160       2.242  35.110 -61.381  1.00 98.34           C  
ATOM   3848  CG  GLN V 160       0.849  35.744 -61.537  1.00 97.69           C  
ATOM   3849  CD  GLN V 160      -0.267  34.868 -60.970  1.00 97.92           C  
ATOM   3850  OE1 GLN V 160      -0.242  34.486 -59.805  1.00 93.54           O  
ATOM   3851  NE2 GLN V 160      -1.254  34.530 -61.764  1.00 92.92           N  
ATOM   3852  N   ALA V 161       3.249  34.772 -64.349  1.00 98.58           N  
ATOM   3853  CA  ALA V 161       3.197  35.062 -65.777  1.00 98.60           C  
ATOM   3854  C   ALA V 161       3.116  33.790 -66.642  1.00 98.73           C  
ATOM   3855  O   ALA V 161       2.392  33.767 -67.634  1.00 98.60           O  
ATOM   3856  CB  ALA V 161       4.412  35.920 -66.123  1.00 98.26           C  
ATOM   3857  N   LEU V 162       3.791  32.710 -66.250  1.00 98.72           N  
ATOM   3858  CA  LEU V 162       3.692  31.411 -66.927  1.00 98.76           C  
ATOM   3859  C   LEU V 162       2.264  30.845 -66.870  1.00 98.81           C  
ATOM   3860  O   LEU V 162       1.725  30.455 -67.903  1.00 98.68           O  
ATOM   3861  CB  LEU V 162       4.685  30.409 -66.301  1.00 98.58           C  
ATOM   3862  CG  LEU V 162       6.167  30.668 -66.634  1.00 97.94           C  
ATOM   3863  CD1 LEU V 162       7.041  29.758 -65.782  1.00 96.96           C  
ATOM   3864  CD2 LEU V 162       6.489  30.393 -68.105  1.00 96.86           C  
ATOM   3865  N   LEU V 163       1.639  30.836 -65.697  1.00 98.76           N  
ATOM   3866  CA  LEU V 163       0.259  30.359 -65.569  1.00 98.74           C  
ATOM   3867  C   LEU V 163      -0.748  31.308 -66.233  1.00 98.80           C  
ATOM   3868  O   LEU V 163      -1.777  30.841 -66.722  1.00 98.66           O  
ATOM   3869  CB  LEU V 163      -0.071  30.044 -64.090  1.00 98.44           C  
ATOM   3870  CG  LEU V 163      -0.337  31.258 -63.165  1.00 97.59           C  
ATOM   3871  CD1 LEU V 163      -1.811  31.667 -63.121  1.00 96.32           C  
ATOM   3872  CD2 LEU V 163       0.073  30.937 -61.738  1.00 96.45           C  
ATOM   3873  N   ASP V 164      -0.456  32.595 -66.309  1.00 98.78           N  
ATOM   3874  CA  ASP V 164      -1.281  33.581 -67.003  1.00 98.82           C  
ATOM   3875  C   ASP V 164      -1.288  33.299 -68.512  1.00 98.83           C  
ATOM   3876  O   ASP V 164      -2.354  33.138 -69.106  1.00 98.72           O  
ATOM   3877  CB  ASP V 164      -0.766  35.006 -66.711  1.00 98.75           C  
ATOM   3878  CG  ASP V 164      -0.902  35.453 -65.249  1.00 98.58           C  
ATOM   3879  OD1 ASP V 164      -1.707  34.863 -64.492  1.00 97.67           O  
ATOM   3880  OD2 ASP V 164      -0.202  36.421 -64.869  1.00 97.56           O  
ATOM   3881  N   VAL V 165      -0.111  33.134 -69.123  1.00 98.81           N  
ATOM   3882  CA  VAL V 165       0.007  32.812 -70.555  1.00 98.77           C  
ATOM   3883  C   VAL V 165      -0.595  31.436 -70.863  1.00 98.77           C  
ATOM   3884  O   VAL V 165      -1.303  31.291 -71.861  1.00 98.56           O  
ATOM   3885  CB  VAL V 165       1.468  32.927 -71.028  1.00 98.50           C  
ATOM   3886  CG1 VAL V 165       1.632  32.539 -72.498  1.00 96.76           C  
ATOM   3887  CG2 VAL V 165       1.971  34.372 -70.902  1.00 96.80           C  
ATOM   3888  N   TYR V 166      -0.397  30.451 -69.990  1.00 98.76           N  
ATOM   3889  CA  TYR V 166      -1.045  29.138 -70.105  1.00 98.76           C  
ATOM   3890  C   TYR V 166      -2.578  29.254 -70.087  1.00 98.72           C  
ATOM   3891  O   TYR V 166      -3.260  28.641 -70.910  1.00 98.54           O  
ATOM   3892  CB  TYR V 166      -0.554  28.240 -68.964  1.00 98.72           C  
ATOM   3893  CG  TYR V 166      -1.126  26.837 -68.998  1.00 98.73           C  
ATOM   3894  CD1 TYR V 166      -2.125  26.446 -68.085  1.00 98.32           C  
ATOM   3895  CD2 TYR V 166      -0.656  25.916 -69.958  1.00 98.33           C  
ATOM   3896  CE1 TYR V 166      -2.641  25.137 -68.115  1.00 98.14           C  
ATOM   3897  CE2 TYR V 166      -1.164  24.609 -70.001  1.00 98.13           C  
ATOM   3898  CZ  TYR V 166      -2.154  24.220 -69.075  1.00 98.37           C  
ATOM   3899  OH  TYR V 166      -2.635  22.930 -69.108  1.00 97.80           O  
ATOM   3900  N   THR V 167      -3.108  30.096 -69.197  1.00 98.80           N  
ATOM   3901  CA  THR V 167      -4.551  30.360 -69.098  1.00 98.83           C  
ATOM   3902  C   THR V 167      -5.068  31.049 -70.357  1.00 98.81           C  
ATOM   3903  O   THR V 167      -6.058  30.596 -70.923  1.00 98.67           O  
ATOM   3904  CB  THR V 167      -4.886  31.183 -67.850  1.00 98.77           C  
ATOM   3905  OG1 THR V 167      -4.437  30.502 -66.700  1.00 97.98           O  
ATOM   3906  CG2 THR V 167      -6.389  31.396 -67.680  1.00 97.89           C  
ATOM   3907  N   ILE V 168      -4.384  32.071 -70.863  1.00 98.76           N  
ATOM   3908  CA  ILE V 168      -4.771  32.745 -72.115  1.00 98.71           C  
ATOM   3909  C   ILE V 168      -4.803  31.742 -73.275  1.00 98.64           C  
ATOM   3910  O   ILE V 168      -5.774  31.708 -74.029  1.00 98.36           O  
ATOM   3911  CB  ILE V 168      -3.834  33.937 -72.432  1.00 98.64           C  
ATOM   3912  CG1 ILE V 168      -3.954  35.038 -71.352  1.00 98.31           C  
ATOM   3913  CG2 ILE V 168      -4.168  34.532 -73.815  1.00 98.26           C  
ATOM   3914  CD1 ILE V 168      -2.824  36.076 -71.394  1.00 97.91           C  
ATOM   3915  N   GLN V 169      -3.780  30.890 -73.399  1.00 98.54           N  
ATOM   3916  CA  GLN V 169      -3.746  29.875 -74.449  1.00 98.28           C  
ATOM   3917  C   GLN V 169      -4.908  28.877 -74.323  1.00 98.25           C  
ATOM   3918  O   GLN V 169      -5.524  28.539 -75.335  1.00 97.54           O  
ATOM   3919  CB  GLN V 169      -2.393  29.153 -74.434  1.00 97.58           C  
ATOM   3920  CG  GLN V 169      -2.237  28.243 -75.666  0.99 93.10           C  
ATOM   3921  CD  GLN V 169      -0.897  27.507 -75.719  0.99 86.50           C  
ATOM   3922  OE1 GLN V 169      -0.316  27.146 -74.719  0.99 76.87           O  
ATOM   3923  NE2 GLN V 169      -0.384  27.248 -76.896  0.99 72.55           N  
ATOM   3924  N   SER V 170      -5.223  28.432 -73.124  1.00 98.35           N  
ATOM   3925  CA  SER V 170      -6.311  27.465 -72.902  1.00 98.11           C  
ATOM   3926  C   SER V 170      -7.706  28.069 -73.103  1.00 98.25           C  
ATOM   3927  O   SER V 170      -8.571  27.405 -73.669  1.00 97.50           O  
ATOM   3928  CB  SER V 170      -6.180  26.817 -71.520  1.00 97.10           C  
ATOM   3929  OG  SER V 170      -6.406  27.731 -70.471  1.00 84.59           O  
ATOM   3930  N   GLU V 171      -7.926  29.309 -72.700  1.00 98.43           N  
ATOM   3931  CA  GLU V 171      -9.234  29.970 -72.758  1.00 98.45           C  
ATOM   3932  C   GLU V 171      -9.516  30.608 -74.132  1.00 98.19           C  
ATOM   3933  O   GLU V 171     -10.635  30.527 -74.631  1.00 97.03           O  
ATOM   3934  CB  GLU V 171      -9.311  31.040 -71.653  1.00 98.37           C  
ATOM   3935  CG  GLU V 171      -9.232  30.483 -70.218  1.00 97.84           C  
ATOM   3936  CD  GLU V 171     -10.559  29.960 -69.651  1.00 98.12           C  
ATOM   3937  OE1 GLU V 171     -10.531  29.195 -68.664  1.00 94.01           O  
ATOM   3938  OE2 GLU V 171     -11.651  30.369 -70.104  1.00 94.71           O  
ATOM   3939  N   ILE V 172      -8.501  31.227 -74.761  1.00 98.10           N  
ATOM   3940  CA  ILE V 172      -8.635  31.948 -76.038  1.00 97.84           C  
ATOM   3941  C   ILE V 172      -8.243  31.067 -77.235  1.00 97.64           C  
ATOM   3942  O   ILE V 172      -8.706  31.293 -78.353  1.00 95.85           O  
ATOM   3943  CB  ILE V 172      -7.820  33.265 -75.986  1.00 96.89           C  
ATOM   3944  CG1 ILE V 172      -8.206  34.165 -74.786  0.99 92.61           C  
ATOM   3945  CG2 ILE V 172      -7.935  34.075 -77.283  0.99 91.95           C  
ATOM   3946  CD1 ILE V 172      -9.669  34.638 -74.772  0.99 85.22           C  
ATOM   3947  N   GLY V 173      -7.382  30.074 -77.036  1.00 97.58           N  
ATOM   3948  CA  GLY V 173      -6.888  29.169 -78.076  1.00 97.04           C  
ATOM   3949  C   GLY V 173      -5.744  29.728 -78.930  1.00 97.14           C  
ATOM   3950  O   GLY V 173      -5.298  29.060 -79.866  1.00 95.03           O  
ATOM   3951  N   LYS V 174      -5.264  30.942 -78.649  1.00 97.11           N  
ATOM   3952  CA  LYS V 174      -4.138  31.591 -79.335  1.00 96.57           C  
ATOM   3953  C   LYS V 174      -3.391  32.557 -78.412  1.00 97.15           C  
ATOM   3954  O   LYS V 174      -3.938  32.997 -77.404  1.00 96.33           O  
ATOM   3955  CB  LYS V 174      -4.620  32.305 -80.618  1.00 94.45           C  
ATOM   3956  CG  LYS V 174      -5.598  33.471 -80.356  0.95 91.01           C  
ATOM   3957  CD  LYS V 174      -5.911  34.280 -81.619  0.94 89.55           C  
ATOM   3958  CE  LYS V 174      -6.783  35.486 -81.238  0.93 84.02           C  
ATOM   3959  NZ  LYS V 174      -6.798  36.546 -82.270  0.93 78.02           N  
ATOM   3960  N   LEU V 175      -2.168  32.905 -78.803  1.00 97.66           N  
ATOM   3961  CA  LEU V 175      -1.351  33.943 -78.162  1.00 97.71           C  
ATOM   3962  C   LEU V 175      -0.891  35.010 -79.164  1.00 97.92           C  
ATOM   3963  O   LEU V 175      -0.912  36.195 -78.840  1.00 97.35           O  
ATOM   3964  CB  LEU V 175      -0.157  33.281 -77.453  1.00 97.19           C  
ATOM   3965  CG  LEU V 175      -0.561  32.453 -76.219  0.99 96.51           C  
ATOM   3966  CD1 LEU V 175       0.568  31.515 -75.819  0.99 94.53           C  
ATOM   3967  CD2 LEU V 175      -0.892  33.346 -75.020  0.99 94.08           C  
ATOM   3968  N   ASP V 176      -0.539  34.614 -80.397  1.00 97.72           N  
ATOM   3969  CA  ASP V 176      -0.267  35.568 -81.473  1.00 97.89           C  
ATOM   3970  C   ASP V 176      -1.562  36.312 -81.863  1.00 98.09           C  
ATOM   3971  O   ASP V 176      -2.630  35.702 -81.992  1.00 97.59           O  
ATOM   3972  CB  ASP V 176       0.335  34.845 -82.698  1.00 97.54           C  
ATOM   3973  CG  ASP V 176       1.718  34.204 -82.473  1.00 97.20           C  
ATOM   3974  OD1 ASP V 176       2.523  34.693 -81.654  0.99 95.43           O  
ATOM   3975  OD2 ASP V 176       2.043  33.198 -83.142  0.99 94.79           O  
ATOM   3976  N   GLY V 177      -1.458  37.624 -82.075  1.00 98.02           N  
ATOM   3977  CA  GLY V 177      -2.569  38.460 -82.530  1.00 97.96           C  
ATOM   3978  C   GLY V 177      -3.616  38.777 -81.463  1.00 98.24           C  
ATOM   3979  O   GLY V 177      -4.750  39.105 -81.817  1.00 97.32           O  
ATOM   3980  N   ILE V 178      -3.270  38.682 -80.180  1.00 98.26           N  
ATOM   3981  CA  ILE V 178      -4.184  39.053 -79.089  1.00 98.24           C  
ATOM   3982  C   ILE V 178      -3.992  40.507 -78.651  1.00 98.42           C  
ATOM   3983  O   ILE V 178      -2.892  41.058 -78.713  1.00 98.16           O  
ATOM   3984  CB  ILE V 178      -4.117  38.087 -77.883  1.00 97.55           C  
ATOM   3985  CG1 ILE V 178      -2.770  38.174 -77.129  0.99 94.35           C  
ATOM   3986  CG2 ILE V 178      -4.455  36.656 -78.334  0.99 92.33           C  
ATOM   3987  CD1 ILE V 178      -2.702  37.312 -75.871  0.99 93.10           C  
ATOM   3988  N   SER V 179      -5.063  41.107 -78.152  1.00 98.64           N  
ATOM   3989  CA  SER V 179      -5.056  42.398 -77.463  1.00 98.68           C  
ATOM   3990  C   SER V 179      -5.330  42.193 -75.975  1.00 98.78           C  
ATOM   3991  O   SER V 179      -6.317  41.552 -75.603  1.00 98.59           O  
ATOM   3992  CB  SER V 179      -6.083  43.346 -78.081  1.00 98.17           C  
ATOM   3993  OG  SER V 179      -5.779  43.577 -79.444  0.99 91.02           O  
ATOM   3994  N   VAL V 180      -4.461  42.733 -75.129  1.00 98.72           N  
ATOM   3995  CA  VAL V 180      -4.502  42.544 -73.672  1.00 98.76           C  
ATOM   3996  C   VAL V 180      -4.546  43.897 -72.972  1.00 98.78           C  
ATOM   3997  O   VAL V 180      -3.650  44.719 -73.155  1.00 98.60           O  
ATOM   3998  CB  VAL V 180      -3.294  41.718 -73.180  1.00 98.55           C  
ATOM   3999  CG1 VAL V 180      -3.376  41.457 -71.669  0.99 96.89           C  
ATOM   4000  CG2 VAL V 180      -3.195  40.367 -73.891  0.99 97.05           C  
ATOM   4001  N   ALA V 181      -5.543  44.120 -72.128  1.00 98.68           N  
ATOM   4002  CA  ALA V 181      -5.569  45.236 -71.194  1.00 98.67           C  
ATOM   4003  C   ALA V 181      -4.933  44.815 -69.862  1.00 98.69           C  
ATOM   4004  O   ALA V 181      -5.431  43.903 -69.203  1.00 98.43           O  
ATOM   4005  CB  ALA V 181      -7.012  45.716 -71.007  1.00 98.43           C  
ATOM   4006  N   LEU V 182      -3.860  45.488 -69.462  1.00 98.47           N  
ATOM   4007  CA  LEU V 182      -3.289  45.392 -68.119  1.00 98.45           C  
ATOM   4008  C   LEU V 182      -3.819  46.566 -67.294  1.00 98.41           C  
ATOM   4009  O   LEU V 182      -3.570  47.725 -67.636  1.00 98.03           O  
ATOM   4010  CB  LEU V 182      -1.749  45.369 -68.177  1.00 98.26           C  
ATOM   4011  CG  LEU V 182      -1.120  44.254 -69.034  0.99 97.79           C  
ATOM   4012  CD1 LEU V 182       0.400  44.300 -68.911  0.99 96.67           C  
ATOM   4013  CD2 LEU V 182      -1.580  42.851 -68.620  0.99 96.48           C  
ATOM   4014  N   VAL V 183      -4.551  46.279 -66.217  1.00 98.07           N  
ATOM   4015  CA  VAL V 183      -5.337  47.278 -65.476  1.00 97.97           C  
ATOM   4016  C   VAL V 183      -4.899  47.353 -64.011  1.00 97.72           C  
ATOM   4017  O   VAL V 183      -4.663  46.331 -63.371  1.00 97.17           O  
ATOM   4018  CB  VAL V 183      -6.852  46.983 -65.592  1.00 97.73           C  
ATOM   4019  CG1 VAL V 183      -7.686  48.157 -65.072  0.99 96.33           C  
ATOM   4020  CG2 VAL V 183      -7.293  46.694 -67.037  0.99 96.70           C  
ATOM   4021  N   GLY V 184      -4.835  48.560 -63.452  0.99 97.32           N  
ATOM   4022  CA  GLY V 184      -4.639  48.787 -62.023  1.00 96.86           C  
ATOM   4023  C   GLY V 184      -3.235  49.266 -61.653  0.99 96.93           C  
ATOM   4024  O   GLY V 184      -2.715  50.204 -62.256  0.99 96.12           O  
ATOM   4025  N   ASP V 185      -2.627  48.637 -60.643  0.99 95.82           N  
ATOM   4026  CA  ASP V 185      -1.280  48.995 -60.182  0.99 95.43           C  
ATOM   4027  C   ASP V 185      -0.204  48.361 -61.074  0.99 95.13           C  
ATOM   4028  O   ASP V 185       0.272  47.243 -60.838  0.99 94.53           O  
ATOM   4029  CB  ASP V 185      -1.111  48.624 -58.700  0.99 94.73           C  
ATOM   4030  CG  ASP V 185       0.208  49.126 -58.089  0.98 94.73           C  
ATOM   4031  OD1 ASP V 185       1.140  49.511 -58.834  0.98 92.24           O  
ATOM   4032  OD2 ASP V 185       0.315  49.110 -56.845  0.98 91.83           O  
ATOM   4033  N   LEU V 186       0.201  49.102 -62.099  0.99 96.01           N  
ATOM   4034  CA  LEU V 186       1.222  48.666 -63.050  0.99 96.27           C  
ATOM   4035  C   LEU V 186       2.647  49.055 -62.616  0.99 95.84           C  
ATOM   4036  O   LEU V 186       3.619  48.542 -63.169  0.99 94.64           O  
ATOM   4037  CB  LEU V 186       0.879  49.213 -64.448  0.99 96.41           C  
ATOM   4038  CG  LEU V 186      -0.559  48.932 -64.944  0.98 96.58           C  
ATOM   4039  CD1 LEU V 186      -0.702  49.410 -66.385  0.98 95.57           C  
ATOM   4040  CD2 LEU V 186      -0.928  47.445 -64.898  0.97 95.33           C  
ATOM   4041  N   ALA V 187       2.786  49.932 -61.628  0.98 95.08           N  
ATOM   4042  CA  ALA V 187       4.092  50.349 -61.112  0.98 94.40           C  
ATOM   4043  C   ALA V 187       4.668  49.348 -60.097  0.98 93.96           C  
ATOM   4044  O   ALA V 187       5.854  49.019 -60.154  0.98 92.07           O  
ATOM   4045  CB  ALA V 187       3.956  51.744 -60.499  0.98 93.71           C  
ATOM   4046  N   ASN V 188       3.829  48.852 -59.186  0.98 93.00           N  
ATOM   4047  CA  ASN V 188       4.222  47.933 -58.110  0.99 91.74           C  
ATOM   4048  C   ASN V 188       3.835  46.470 -58.399  0.98 91.62           C  
ATOM   4049  O   ASN V 188       4.368  45.545 -57.781  0.98 89.20           O  
ATOM   4050  CB  ASN V 188       3.580  48.401 -56.801  0.98 90.88           C  
ATOM   4051  CG  ASN V 188       3.918  49.840 -56.452  0.97 91.10           C  
ATOM   4052  OD1 ASN V 188       5.070  50.192 -56.240  0.97 85.30           O  
ATOM   4053  ND2 ASN V 188       2.916  50.693 -56.378  0.97 84.24           N  
ATOM   4054  N   GLY V 189       2.920  46.261 -59.348  0.99 91.43           N  
ATOM   4055  CA  GLY V 189       2.424  44.948 -59.741  0.99 91.01           C  
ATOM   4056  C   GLY V 189       3.500  44.104 -60.422  0.99 92.97           C  
ATOM   4057  O   GLY V 189       3.631  44.116 -61.647  0.99 91.87           O  
ATOM   4058  N   ARG V 190       4.232  43.299 -59.654  1.00 94.45           N  
ATOM   4059  CA  ARG V 190       5.233  42.351 -60.178  1.00 94.97           C  
ATOM   4060  C   ARG V 190       4.660  41.342 -61.181  1.00 95.77           C  
ATOM   4061  O   ARG V 190       5.380  40.873 -62.060  1.00 95.36           O  
ATOM   4062  CB  ARG V 190       5.936  41.644 -59.004  1.00 93.97           C  
ATOM   4063  CG  ARG V 190       4.988  40.813 -58.114  0.99 92.64           C  
ATOM   4064  CD  ARG V 190       5.734  40.298 -56.893  0.99 91.28           C  
ATOM   4065  NE  ARG V 190       4.835  39.576 -55.965  0.99 91.27           N  
ATOM   4066  CZ  ARG V 190       5.084  39.325 -54.692  0.99 91.08           C  
ATOM   4067  NH1 ARG V 190       6.202  39.665 -54.126  0.99 85.30           N  
ATOM   4068  NH2 ARG V 190       4.202  38.725 -53.958  0.99 86.43           N  
ATOM   4069  N   THR V 191       3.370  41.042 -61.077  1.00 96.20           N  
ATOM   4070  CA  THR V 191       2.660  40.126 -61.985  1.00 96.56           C  
ATOM   4071  C   THR V 191       2.593  40.686 -63.403  1.00 97.08           C  
ATOM   4072  O   THR V 191       3.004  40.004 -64.345  1.00 96.57           O  
ATOM   4073  CB  THR V 191       1.239  39.839 -61.466  1.00 95.48           C  
ATOM   4074  OG1 THR V 191       0.559  41.056 -61.219  1.00 89.67           O  
ATOM   4075  CG2 THR V 191       1.258  39.071 -60.149  1.00 88.89           C  
ATOM   4076  N   VAL V 192       2.182  41.936 -63.567  1.00 96.74           N  
ATOM   4077  CA  VAL V 192       2.089  42.588 -64.885  1.00 96.94           C  
ATOM   4078  C   VAL V 192       3.462  42.842 -65.500  1.00 97.24           C  
ATOM   4079  O   VAL V 192       3.608  42.788 -66.715  1.00 96.86           O  
ATOM   4080  CB  VAL V 192       1.262  43.881 -64.850  1.00 96.05           C  
ATOM   4081  CG1 VAL V 192      -0.190  43.574 -64.476  0.99 92.18           C  
ATOM   4082  CG2 VAL V 192       1.800  44.930 -63.868  0.99 91.99           C  
ATOM   4083  N   ARG V 193       4.490  43.052 -64.668  1.00 96.97           N  
ATOM   4084  CA  ARG V 193       5.875  43.187 -65.142  1.00 96.60           C  
ATOM   4085  C   ARG V 193       6.357  41.900 -65.823  1.00 97.18           C  
ATOM   4086  O   ARG V 193       6.791  41.954 -66.974  1.00 96.78           O  
ATOM   4087  CB  ARG V 193       6.779  43.615 -63.972  1.00 94.67           C  
ATOM   4088  CG  ARG V 193       8.188  43.990 -64.442  0.99 88.02           C  
ATOM   4089  CD  ARG V 193       9.044  44.482 -63.271  0.98 85.97           C  
ATOM   4090  NE  ARG V 193      10.394  44.867 -63.703  0.98 84.71           N  
ATOM   4091  CZ  ARG V 193      10.774  46.059 -64.153  0.98 82.92           C  
ATOM   4092  NH1 ARG V 193       9.969  47.082 -64.208  0.99 72.84           N  
ATOM   4093  NH2 ARG V 193      11.983  46.255 -64.578  0.98 75.69           N  
ATOM   4094  N   SER V 194       6.230  40.760 -65.163  1.00 97.24           N  
ATOM   4095  CA  SER V 194       6.598  39.463 -65.745  1.00 97.54           C  
ATOM   4096  C   SER V 194       5.696  39.076 -66.919  1.00 97.72           C  
ATOM   4097  O   SER V 194       6.184  38.552 -67.920  1.00 97.48           O  
ATOM   4098  CB  SER V 194       6.548  38.370 -64.677  1.00 97.29           C  
ATOM   4099  OG  SER V 194       7.542  38.590 -63.698  1.00 96.07           O  
ATOM   4100  N   LEU V 195       4.402  39.378 -66.855  1.00 98.11           N  
ATOM   4101  CA  LEU V 195       3.467  39.094 -67.941  1.00 98.24           C  
ATOM   4102  C   LEU V 195       3.811  39.887 -69.204  1.00 98.23           C  
ATOM   4103  O   LEU V 195       3.844  39.308 -70.288  1.00 98.01           O  
ATOM   4104  CB  LEU V 195       2.026  39.352 -67.461  1.00 98.21           C  
ATOM   4105  CG  LEU V 195       0.944  39.060 -68.521  1.00 97.94           C  
ATOM   4106  CD1 LEU V 195       1.004  37.619 -69.048  1.00 97.23           C  
ATOM   4107  CD2 LEU V 195      -0.434  39.280 -67.908  1.00 97.20           C  
ATOM   4108  N   ALA V 196       4.147  41.177 -69.084  1.00 98.00           N  
ATOM   4109  CA  ALA V 196       4.579  41.982 -70.224  1.00 97.89           C  
ATOM   4110  C   ALA V 196       5.822  41.383 -70.909  1.00 97.91           C  
ATOM   4111  O   ALA V 196       5.863  41.284 -72.135  1.00 97.47           O  
ATOM   4112  CB  ALA V 196       4.823  43.418 -69.743  1.00 97.52           C  
ATOM   4113  N   TYR V 197       6.804  40.890 -70.134  1.00 97.59           N  
ATOM   4114  CA  TYR V 197       7.982  40.213 -70.687  1.00 97.36           C  
ATOM   4115  C   TYR V 197       7.638  38.924 -71.452  1.00 97.47           C  
ATOM   4116  O   TYR V 197       8.282  38.634 -72.458  1.00 96.83           O  
ATOM   4117  CB  TYR V 197       8.984  39.887 -69.570  1.00 96.65           C  
ATOM   4118  CG  TYR V 197       9.711  41.066 -68.956  0.99 95.89           C  
ATOM   4119  CD1 TYR V 197      10.279  42.066 -69.769  0.99 93.01           C  
ATOM   4120  CD2 TYR V 197       9.879  41.137 -67.554  0.99 93.15           C  
ATOM   4121  CE1 TYR V 197      11.004  43.126 -69.204  0.99 91.80           C  
ATOM   4122  CE2 TYR V 197      10.605  42.191 -66.974  0.99 91.35           C  
ATOM   4123  CZ  TYR V 197      11.165  43.184 -67.806  0.99 91.63           C  
ATOM   4124  OH  TYR V 197      11.887  44.214 -67.244  0.99 89.03           O  
ATOM   4125  N   LEU V 198       6.647  38.158 -71.009  1.00 97.98           N  
ATOM   4126  CA  LEU V 198       6.221  36.946 -71.714  1.00 98.00           C  
ATOM   4127  C   LEU V 198       5.374  37.259 -72.951  1.00 98.07           C  
ATOM   4128  O   LEU V 198       5.605  36.654 -73.996  1.00 97.51           O  
ATOM   4129  CB  LEU V 198       5.471  35.997 -70.767  1.00 97.26           C  
ATOM   4130  CG  LEU V 198       6.327  35.287 -69.709  1.00 94.22           C  
ATOM   4131  CD1 LEU V 198       5.467  34.215 -69.043  1.00 90.27           C  
ATOM   4132  CD2 LEU V 198       7.559  34.588 -70.297  0.99 90.23           C  
ATOM   4133  N   LEU V 199       4.472  38.222 -72.874  1.00 98.07           N  
ATOM   4134  CA  LEU V 199       3.657  38.633 -74.024  1.00 98.03           C  
ATOM   4135  C   LEU V 199       4.525  39.146 -75.181  1.00 97.96           C  
ATOM   4136  O   LEU V 199       4.239  38.844 -76.340  1.00 97.47           O  
ATOM   4137  CB  LEU V 199       2.632  39.692 -73.584  1.00 97.90           C  
ATOM   4138  CG  LEU V 199       1.494  39.164 -72.684  1.00 97.43           C  
ATOM   4139  CD1 LEU V 199       0.645  40.342 -72.210  1.00 96.51           C  
ATOM   4140  CD2 LEU V 199       0.574  38.172 -73.407  1.00 96.32           C  
ATOM   4141  N   ALA V 200       5.646  39.804 -74.873  1.00 97.78           N  
ATOM   4142  CA  ALA V 200       6.630  40.247 -75.866  1.00 97.51           C  
ATOM   4143  C   ALA V 200       7.299  39.109 -76.667  1.00 97.43           C  
ATOM   4144  O   ALA V 200       7.999  39.374 -77.647  1.00 96.39           O  
ATOM   4145  CB  ALA V 200       7.678  41.095 -75.136  1.00 96.93           C  
ATOM   4146  N   LYS V 201       7.099  37.840 -76.292  1.00 97.36           N  
ATOM   4147  CA  LYS V 201       7.607  36.677 -77.035  1.00 97.00           C  
ATOM   4148  C   LYS V 201       6.681  36.244 -78.177  1.00 97.01           C  
ATOM   4149  O   LYS V 201       7.085  35.415 -78.994  1.00 95.47           O  
ATOM   4150  CB  LYS V 201       7.840  35.494 -76.078  1.00 95.90           C  
ATOM   4151  CG  LYS V 201       8.699  35.821 -74.840  0.98 93.10           C  
ATOM   4152  CD  LYS V 201      10.092  36.342 -75.187  0.98 89.05           C  
ATOM   4153  CE  LYS V 201      10.852  36.572 -73.881  0.98 84.36           C  
ATOM   4154  NZ  LYS V 201      12.308  36.742 -74.101  0.98 78.10           N  
ATOM   4155  N   PHE V 202       5.475  36.783 -78.239  1.00 97.52           N  
ATOM   4156  CA  PHE V 202       4.473  36.448 -79.244  1.00 97.59           C  
ATOM   4157  C   PHE V 202       4.376  37.523 -80.328  1.00 97.58           C  
ATOM   4158  O   PHE V 202       4.921  38.622 -80.193  1.00 96.97           O  
ATOM   4159  CB  PHE V 202       3.142  36.136 -78.540  1.00 97.49           C  
ATOM   4160  CG  PHE V 202       3.267  34.975 -77.573  1.00 97.63           C  
ATOM   4161  CD1 PHE V 202       3.262  33.656 -78.047  1.00 96.46           C  
ATOM   4162  CD2 PHE V 202       3.473  35.216 -76.200  1.00 96.43           C  
ATOM   4163  CE1 PHE V 202       3.474  32.581 -77.169  1.00 95.86           C  
ATOM   4164  CE2 PHE V 202       3.687  34.151 -75.313  1.00 95.96           C  
ATOM   4165  CZ  PHE V 202       3.692  32.830 -75.801  1.00 96.48           C  
ATOM   4166  N   LYS V 203       3.753  37.180 -81.444  1.00 97.43           N  
ATOM   4167  CA  LYS V 203       3.631  38.079 -82.601  1.00 97.43           C  
ATOM   4168  C   LYS V 203       2.301  38.824 -82.577  1.00 97.81           C  
ATOM   4169  O   LYS V 203       1.296  38.269 -82.140  1.00 97.03           O  
ATOM   4170  CB  LYS V 203       3.760  37.292 -83.909  1.00 96.30           C  
ATOM   4171  CG  LYS V 203       5.141  36.656 -84.075  0.88 89.10           C  
ATOM   4172  CD  LYS V 203       5.200  35.917 -85.407  0.86 81.93           C  
ATOM   4173  CE  LYS V 203       6.574  35.273 -85.584  0.84 70.64           C  
ATOM   4174  NZ  LYS V 203       6.644  34.557 -86.878  0.84 62.09           N  
ATOM   4175  N   ASP V 204       2.310  40.039 -83.121  1.00 97.66           N  
ATOM   4176  CA  ASP V 204       1.105  40.842 -83.340  1.00 97.72           C  
ATOM   4177  C   ASP V 204       0.260  41.027 -82.065  1.00 98.06           C  
ATOM   4178  O   ASP V 204      -0.971  41.095 -82.106  1.00 97.28           O  
ATOM   4179  CB  ASP V 204       0.309  40.291 -84.546  1.00 96.85           C  
ATOM   4180  CG  ASP V 204       1.177  40.097 -85.802  0.98 94.36           C  
ATOM   4181  OD1 ASP V 204       1.973  41.002 -86.132  0.98 89.73           O  
ATOM   4182  OD2 ASP V 204       1.082  39.012 -86.423  0.98 88.42           O  
ATOM   4183  N   VAL V 205       0.930  41.100 -80.920  1.00 98.11           N  
ATOM   4184  CA  VAL V 205       0.295  41.388 -79.630  1.00 98.20           C  
ATOM   4185  C   VAL V 205       0.165  42.898 -79.463  1.00 98.32           C  
ATOM   4186  O   VAL V 205       1.118  43.638 -79.708  1.00 97.79           O  
ATOM   4187  CB  VAL V 205       1.079  40.756 -78.460  1.00 97.55           C  
ATOM   4188  CG1 VAL V 205       0.495  41.120 -77.088  0.99 94.25           C  
ATOM   4189  CG2 VAL V 205       1.072  39.226 -78.573  0.99 94.12           C  
ATOM   4190  N   LYS V 206      -0.993  43.355 -78.981  1.00 98.49           N  
ATOM   4191  CA  LYS V 206      -1.184  44.732 -78.517  1.00 98.51           C  
ATOM   4192  C   LYS V 206      -1.480  44.751 -77.020  1.00 98.64           C  
ATOM   4193  O   LYS V 206      -2.334  44.003 -76.546  1.00 98.39           O  
ATOM   4194  CB  LYS V 206      -2.271  45.433 -79.343  1.00 97.96           C  
ATOM   4195  CG  LYS V 206      -2.419  46.908 -78.904  0.95 93.64           C  
ATOM   4196  CD  LYS V 206      -3.235  47.754 -79.885  0.93 90.47           C  
ATOM   4197  CE  LYS V 206      -3.222  49.199 -79.363  0.91 83.32           C  
ATOM   4198  NZ  LYS V 206      -3.678  50.191 -80.357  0.91 75.52           N  
ATOM   4199  N   ILE V 207      -0.797  45.638 -76.292  1.00 98.58           N  
ATOM   4200  CA  ILE V 207      -0.979  45.808 -74.849  1.00 98.61           C  
ATOM   4201  C   ILE V 207      -1.520  47.208 -74.569  1.00 98.62           C  
ATOM   4202  O   ILE V 207      -0.929  48.205 -74.984  1.00 98.35           O  
ATOM   4203  CB  ILE V 207       0.329  45.519 -74.072  1.00 98.42           C  
ATOM   4204  CG1 ILE V 207       0.848  44.091 -74.384  0.99 97.59           C  
ATOM   4205  CG2 ILE V 207       0.087  45.703 -72.559  0.99 97.55           C  
ATOM   4206  CD1 ILE V 207       2.162  43.726 -73.682  0.99 96.34           C  
ATOM   4207  N   TYR V 208      -2.609  47.288 -73.826  1.00 98.68           N  
ATOM   4208  CA  TYR V 208      -3.141  48.531 -73.286  1.00 98.66           C  
ATOM   4209  C   TYR V 208      -2.806  48.623 -71.795  1.00 98.63           C  
ATOM   4210  O   TYR V 208      -3.050  47.677 -71.038  1.00 98.31           O  
ATOM   4211  CB  TYR V 208      -4.658  48.603 -73.507  1.00 98.55           C  
ATOM   4212  CG  TYR V 208      -5.086  48.638 -74.963  1.00 98.52           C  
ATOM   4213  CD1 TYR V 208      -5.279  49.872 -75.612  1.00 97.77           C  
ATOM   4214  CD2 TYR V 208      -5.296  47.430 -75.670  1.00 97.81           C  
ATOM   4215  CE1 TYR V 208      -5.684  49.912 -76.961  1.00 97.47           C  
ATOM   4216  CE2 TYR V 208      -5.696  47.454 -77.019  1.00 97.40           C  
ATOM   4217  CZ  TYR V 208      -5.890  48.700 -77.658  1.00 97.72           C  
ATOM   4218  OH  TYR V 208      -6.286  48.731 -78.979  0.99 96.79           O  
ATOM   4219  N   PHE V 209      -2.283  49.762 -71.361  1.00 98.46           N  
ATOM   4220  CA  PHE V 209      -2.014  50.060 -69.962  1.00 98.39           C  
ATOM   4221  C   PHE V 209      -3.083  51.018 -69.430  1.00 98.27           C  
ATOM   4222  O   PHE V 209      -3.122  52.191 -69.811  1.00 97.84           O  
ATOM   4223  CB  PHE V 209      -0.600  50.649 -69.809  1.00 98.21           C  
ATOM   4224  CG  PHE V 209       0.524  49.743 -70.274  1.00 98.26           C  
ATOM   4225  CD1 PHE V 209       0.652  48.439 -69.760  1.00 97.47           C  
ATOM   4226  CD2 PHE V 209       1.460  50.212 -71.217  1.00 97.41           C  
ATOM   4227  CE1 PHE V 209       1.696  47.605 -70.183  1.00 97.01           C  
ATOM   4228  CE2 PHE V 209       2.510  49.385 -71.644  1.00 96.90           C  
ATOM   4229  CZ  PHE V 209       2.626  48.081 -71.127  1.00 97.30           C  
ATOM   4230  N   VAL V 210      -3.919  50.527 -68.531  1.00 97.95           N  
ATOM   4231  CA  VAL V 210      -4.973  51.328 -67.888  1.00 97.88           C  
ATOM   4232  C   VAL V 210      -4.670  51.401 -66.395  1.00 97.71           C  
ATOM   4233  O   VAL V 210      -4.839  50.424 -65.668  1.00 97.13           O  
ATOM   4234  CB  VAL V 210      -6.376  50.751 -68.164  1.00 97.63           C  
ATOM   4235  CG1 VAL V 210      -7.457  51.670 -67.588  0.98 96.51           C  
ATOM   4236  CG2 VAL V 210      -6.644  50.581 -69.662  0.98 97.02           C  
ATOM   4237  N   SER V 211      -4.186  52.540 -65.922  0.99 97.41           N  
ATOM   4238  CA  SER V 211      -3.723  52.681 -64.539  1.00 97.10           C  
ATOM   4239  C   SER V 211      -3.985  54.070 -63.961  0.99 96.91           C  
ATOM   4240  O   SER V 211      -3.958  55.058 -64.700  0.99 95.96           O  
ATOM   4241  CB  SER V 211      -2.234  52.337 -64.437  0.99 95.69           C  
ATOM   4242  OG  SER V 211      -1.460  53.186 -65.254  0.98 90.93           O  
ATOM   4243  N   PRO V 212      -4.183  54.180 -62.636  0.98 96.24           N  
ATOM   4244  CA  PRO V 212      -4.115  55.467 -61.952  0.99 95.47           C  
ATOM   4245  C   PRO V 212      -2.775  56.159 -62.224  0.99 95.37           C  
ATOM   4246  O   PRO V 212      -1.732  55.509 -62.336  0.99 94.48           O  
ATOM   4247  CB  PRO V 212      -4.302  55.159 -60.463  0.98 94.28           C  
ATOM   4248  CG  PRO V 212      -5.033  53.819 -60.462  0.98 93.06           C  
ATOM   4249  CD  PRO V 212      -4.461  53.120 -61.691  0.98 95.77           C  
ATOM   4250  N   GLU V 213      -2.774  57.484 -62.285  0.97 94.86           N  
ATOM   4251  CA  GLU V 213      -1.610  58.263 -62.727  0.98 93.97           C  
ATOM   4252  C   GLU V 213      -0.361  58.050 -61.856  0.97 93.96           C  
ATOM   4253  O   GLU V 213       0.758  58.037 -62.368  0.97 91.73           O  
ATOM   4254  CB  GLU V 213      -2.037  59.734 -62.784  0.97 92.06           C  
ATOM   4255  CG  GLU V 213      -1.023  60.609 -63.531  0.83 80.34           C  
ATOM   4256  CD  GLU V 213      -1.590  61.968 -63.949  0.82 73.85           C  
ATOM   4257  OE1 GLU V 213      -1.001  62.562 -64.890  0.82 66.49           O  
ATOM   4258  OE2 GLU V 213      -2.604  62.402 -63.356  0.82 65.84           O  
ATOM   4259  N   ILE V 214      -0.552  57.806 -60.567  0.95 93.36           N  
ATOM   4260  CA  ILE V 214       0.547  57.588 -59.603  0.96 92.81           C  
ATOM   4261  C   ILE V 214       1.142  56.173 -59.641  0.96 93.33           C  
ATOM   4262  O   ILE V 214       2.178  55.937 -59.017  0.96 90.87           O  
ATOM   4263  CB  ILE V 214       0.094  57.958 -58.175  0.95 89.78           C  
ATOM   4264  CG1 ILE V 214      -1.106  57.100 -57.707  0.90 77.83           C  
ATOM   4265  CG2 ILE V 214      -0.217  59.463 -58.090  0.90 74.51           C  
ATOM   4266  CD1 ILE V 214      -1.364  57.207 -56.215  0.89 68.36           C  
ATOM   4267  N   VAL V 215       0.515  55.227 -60.356  0.97 93.83           N  
ATOM   4268  CA  VAL V 215       0.964  53.824 -60.473  0.98 94.95           C  
ATOM   4269  C   VAL V 215       0.989  53.347 -61.925  0.98 95.92           C  
ATOM   4270  O   VAL V 215       0.632  52.206 -62.236  0.98 95.78           O  
ATOM   4271  CB  VAL V 215       0.177  52.870 -59.537  0.97 94.25           C  
ATOM   4272  CG1 VAL V 215       0.509  53.141 -58.069  0.96 90.95           C  
ATOM   4273  CG2 VAL V 215      -1.343  52.965 -59.716  0.96 91.70           C  
ATOM   4274  N   LYS V 216       1.431  54.214 -62.831  0.98 95.39           N  
ATOM   4275  CA  LYS V 216       1.631  53.862 -64.242  0.98 95.96           C  
ATOM   4276  C   LYS V 216       2.711  52.788 -64.410  0.98 96.20           C  
ATOM   4277  O   LYS V 216       3.628  52.660 -63.588  0.98 95.31           O  
ATOM   4278  CB  LYS V 216       1.969  55.114 -65.069  0.98 95.34           C  
ATOM   4279  CG  LYS V 216       0.755  56.044 -65.221  0.91 92.60           C  
ATOM   4280  CD  LYS V 216       1.068  57.238 -66.124  0.90 88.49           C  
ATOM   4281  CE  LYS V 216      -0.197  58.082 -66.307  0.87 80.07           C  
ATOM   4282  NZ  LYS V 216       0.035  59.255 -67.172  0.87 71.94           N  
ATOM   4283  N   MET V 217       2.626  52.041 -65.530  0.99 96.25           N  
ATOM   4284  CA  MET V 217       3.697  51.130 -65.932  0.99 96.45           C  
ATOM   4285  C   MET V 217       5.027  51.889 -66.007  0.99 96.47           C  
ATOM   4286  O   MET V 217       5.090  53.010 -66.515  0.99 95.76           O  
ATOM   4287  CB  MET V 217       3.351  50.475 -67.279  0.99 96.20           C  
ATOM   4288  CG  MET V 217       4.420  49.469 -67.742  0.98 94.93           C  
ATOM   4289  SD  MET V 217       4.761  48.095 -66.605  0.98 94.25           S  
ATOM   4290  CE  MET V 217       3.320  47.040 -66.912  0.98 88.69           C  
ATOM   4291  N   LYS V 218       6.091  51.262 -65.515  0.99 95.81           N  
ATOM   4292  CA  LYS V 218       7.426  51.867 -65.521  0.99 95.69           C  
ATOM   4293  C   LYS V 218       7.973  51.998 -66.944  0.99 96.39           C  
ATOM   4294  O   LYS V 218       7.721  51.142 -67.796  0.99 95.68           O  
ATOM   4295  CB  LYS V 218       8.382  51.061 -64.638  0.99 94.16           C  
ATOM   4296  CG  LYS V 218       7.984  51.099 -63.157  0.93 89.84           C  
ATOM   4297  CD  LYS V 218       9.026  50.385 -62.304  0.92 84.33           C  
ATOM   4298  CE  LYS V 218       8.649  50.473 -60.822  0.91 76.16           C  
ATOM   4299  NZ  LYS V 218       9.691  49.872 -59.961  0.90 67.94           N  
ATOM   4300  N   ASP V 219       8.782  53.034 -67.166  0.99 96.26           N  
ATOM   4301  CA  ASP V 219       9.343  53.348 -68.482  0.99 96.62           C  
ATOM   4302  C   ASP V 219      10.243  52.228 -69.012  0.99 96.99           C  
ATOM   4303  O   ASP V 219      10.141  51.880 -70.186  0.99 96.30           O  
ATOM   4304  CB  ASP V 219      10.079  54.697 -68.432  0.99 96.10           C  
ATOM   4305  CG  ASP V 219       9.128  55.859 -68.129  0.97 93.89           C  
ATOM   4306  OD1 ASP V 219       7.951  55.796 -68.567  0.97 89.38           O  
ATOM   4307  OD2 ASP V 219       9.560  56.795 -67.419  0.97 88.13           O  
ATOM   4308  N   ASP V 220      11.012  51.569 -68.161  0.99 96.38           N  
ATOM   4309  CA  ASP V 220      11.874  50.444 -68.560  1.00 96.33           C  
ATOM   4310  C   ASP V 220      11.107  49.270 -69.208  0.99 96.88           C  
ATOM   4311  O   ASP V 220      11.660  48.574 -70.062  0.99 96.15           O  
ATOM   4312  CB  ASP V 220      12.699  49.970 -67.345  0.99 95.22           C  
ATOM   4313  CG  ASP V 220      11.921  49.182 -66.276  0.98 93.85           C  
ATOM   4314  OD1 ASP V 220      10.773  49.528 -65.929  0.98 89.86           O  
ATOM   4315  OD2 ASP V 220      12.478  48.201 -65.746  0.98 88.71           O  
ATOM   4316  N   ILE V 221       9.848  49.063 -68.843  1.00 96.65           N  
ATOM   4317  CA  ILE V 221       8.992  48.052 -69.479  1.00 96.87           C  
ATOM   4318  C   ILE V 221       8.483  48.558 -70.828  1.00 97.37           C  
ATOM   4319  O   ILE V 221       8.513  47.806 -71.801  1.00 97.09           O  
ATOM   4320  CB  ILE V 221       7.821  47.652 -68.557  1.00 95.80           C  
ATOM   4321  CG1 ILE V 221       8.310  46.955 -67.273  0.99 91.37           C  
ATOM   4322  CG2 ILE V 221       6.804  46.755 -69.286  0.99 91.64           C  
ATOM   4323  CD1 ILE V 221       9.022  45.615 -67.498  0.98 81.20           C  
ATOM   4324  N   LYS V 222       8.059  49.816 -70.903  1.00 97.16           N  
ATOM   4325  CA  LYS V 222       7.585  50.414 -72.156  1.00 97.55           C  
ATOM   4326  C   LYS V 222       8.702  50.459 -73.205  1.00 97.79           C  
ATOM   4327  O   LYS V 222       8.484  50.061 -74.347  1.00 97.27           O  
ATOM   4328  CB  LYS V 222       7.010  51.814 -71.882  0.99 97.00           C  
ATOM   4329  CG  LYS V 222       5.744  51.758 -71.008  0.98 95.67           C  
ATOM   4330  CD  LYS V 222       5.095  53.124 -70.788  0.97 92.81           C  
ATOM   4331  CE  LYS V 222       5.981  54.047 -69.937  0.97 87.37           C  
ATOM   4332  NZ  LYS V 222       5.321  55.331 -69.648  0.96 83.00           N  
ATOM   4333  N   ASP V 223       9.909  50.821 -72.792  0.99 97.44           N  
ATOM   4334  CA  ASP V 223      11.109  50.811 -73.628  0.99 97.45           C  
ATOM   4335  C   ASP V 223      11.442  49.396 -74.112  0.99 97.52           C  
ATOM   4336  O   ASP V 223      11.725  49.175 -75.292  0.99 96.99           O  
ATOM   4337  CB  ASP V 223      12.294  51.388 -72.831  0.99 97.26           C  
ATOM   4338  CG  ASP V 223      12.184  52.885 -72.533  0.97 95.44           C  
ATOM   4339  OD1 ASP V 223      11.378  53.575 -73.199  0.97 92.33           O  
ATOM   4340  OD2 ASP V 223      12.949  53.346 -71.652  0.97 91.89           O  
ATOM   4341  N   TYR V 224      11.353  48.403 -73.225  1.00 97.39           N  
ATOM   4342  CA  TYR V 224      11.573  47.005 -73.598  1.00 97.08           C  
ATOM   4343  C   TYR V 224      10.553  46.519 -74.637  1.00 97.31           C  
ATOM   4344  O   TYR V 224      10.947  45.905 -75.632  1.00 96.76           O  
ATOM   4345  CB  TYR V 224      11.538  46.120 -72.350  1.00 96.33           C  
ATOM   4346  CG  TYR V 224      11.669  44.647 -72.685  0.99 95.63           C  
ATOM   4347  CD1 TYR V 224      10.525  43.824 -72.742  0.99 92.13           C  
ATOM   4348  CD2 TYR V 224      12.932  44.111 -73.006  0.99 92.13           C  
ATOM   4349  CE1 TYR V 224      10.638  42.469 -73.097  0.99 90.59           C  
ATOM   4350  CE2 TYR V 224      13.062  42.761 -73.362  0.99 90.56           C  
ATOM   4351  CZ  TYR V 224      11.912  41.940 -73.403  0.99 91.54           C  
ATOM   4352  OH  TYR V 224      12.034  40.609 -73.740  0.99 88.80           O  
ATOM   4353  N   LEU V 225       9.276  46.812 -74.441  1.00 97.46           N  
ATOM   4354  CA  LEU V 225       8.217  46.443 -75.386  1.00 97.76           C  
ATOM   4355  C   LEU V 225       8.442  47.106 -76.749  1.00 97.79           C  
ATOM   4356  O   LEU V 225       8.427  46.418 -77.772  1.00 97.28           O  
ATOM   4357  CB  LEU V 225       6.849  46.826 -74.799  1.00 97.72           C  
ATOM   4358  CG  LEU V 225       6.398  45.975 -73.597  0.99 97.33           C  
ATOM   4359  CD1 LEU V 225       5.104  46.558 -73.034  0.99 96.23           C  
ATOM   4360  CD2 LEU V 225       6.145  44.511 -73.969  0.98 96.10           C  
ATOM   4361  N   THR V 226       8.758  48.403 -76.761  1.00 97.70           N  
ATOM   4362  CA  THR V 226       9.097  49.146 -77.981  1.00 97.68           C  
ATOM   4363  C   THR V 226      10.288  48.514 -78.700  1.00 97.62           C  
ATOM   4364  O   THR V 226      10.214  48.226 -79.895  1.00 96.63           O  
ATOM   4365  CB  THR V 226       9.392  50.619 -77.659  0.99 97.37           C  
ATOM   4366  OG1 THR V 226       8.289  51.202 -77.008  0.98 94.94           O  
ATOM   4367  CG2 THR V 226       9.648  51.451 -78.911  0.98 94.70           C  
ATOM   4368  N   SER V 227      11.366  48.209 -77.981  0.99 97.37           N  
ATOM   4369  CA  SER V 227      12.556  47.557 -78.551  0.99 96.98           C  
ATOM   4370  C   SER V 227      12.286  46.136 -79.062  0.99 96.99           C  
ATOM   4371  O   SER V 227      12.976  45.667 -79.965  0.99 95.41           O  
ATOM   4372  CB  SER V 227      13.695  47.545 -77.526  0.99 95.66           C  
ATOM   4373  OG  SER V 227      13.480  46.594 -76.499  0.97 82.74           O  
ATOM   4374  N   SER V 228      11.284  45.464 -78.515  0.99 96.76           N  
ATOM   4375  CA  SER V 228      10.851  44.118 -78.919  0.99 96.21           C  
ATOM   4376  C   SER V 228       9.822  44.140 -80.058  0.99 96.36           C  
ATOM   4377  O   SER V 228       9.382  43.079 -80.501  0.99 94.73           O  
ATOM   4378  CB  SER V 228      10.297  43.357 -77.711  0.99 95.09           C  
ATOM   4379  OG  SER V 228      11.251  43.324 -76.655  0.98 91.86           O  
ATOM   4380  N   GLY V 229       9.434  45.321 -80.541  0.99 96.78           N  
ATOM   4381  CA  GLY V 229       8.443  45.487 -81.607  0.99 96.59           C  
ATOM   4382  C   GLY V 229       7.000  45.204 -81.172  0.99 97.14           C  
ATOM   4383  O   GLY V 229       6.166  44.884 -82.019  0.99 95.55           O  
ATOM   4384  N   VAL V 230       6.703  45.308 -79.882  1.00 97.42           N  
ATOM   4385  CA  VAL V 230       5.346  45.109 -79.349  1.00 97.65           C  
ATOM   4386  C   VAL V 230       4.595  46.439 -79.348  1.00 97.97           C  
ATOM   4387  O   VAL V 230       5.074  47.435 -78.799  1.00 97.54           O  
ATOM   4388  CB  VAL V 230       5.378  44.496 -77.937  0.99 96.97           C  
ATOM   4389  CG1 VAL V 230       3.971  44.269 -77.372  0.98 94.86           C  
ATOM   4390  CG2 VAL V 230       6.104  43.150 -77.943  0.98 95.09           C  
ATOM   4391  N   GLU V 231       3.404  46.451 -79.918  1.00 98.08           N  
ATOM   4392  CA  GLU V 231       2.514  47.608 -79.860  1.00 98.10           C  
ATOM   4393  C   GLU V 231       1.928  47.754 -78.447  1.00 98.30           C  
ATOM   4394  O   GLU V 231       1.386  46.801 -77.879  1.00 97.82           O  
ATOM   4395  CB  GLU V 231       1.421  47.487 -80.937  0.99 97.08           C  
ATOM   4396  CG  GLU V 231       0.647  48.801 -81.128  0.94 85.64           C  
ATOM   4397  CD  GLU V 231      -0.565  48.688 -82.071  0.93 86.12           C  
ATOM   4398  OE1 GLU V 231      -1.417  49.611 -82.041  0.92 79.23           O  
ATOM   4399  OE2 GLU V 231      -0.704  47.678 -82.788  0.92 79.36           O  
ATOM   4400  N   TRP V 232       2.021  48.953 -77.885  1.00 98.16           N  
ATOM   4401  CA  TRP V 232       1.425  49.290 -76.596  1.00 98.26           C  
ATOM   4402  C   TRP V 232       0.856  50.712 -76.591  1.00 98.13           C  
ATOM   4403  O   TRP V 232       1.287  51.577 -77.352  1.00 97.64           O  
ATOM   4404  CB  TRP V 232       2.441  49.068 -75.464  1.00 98.05           C  
ATOM   4405  CG  TRP V 232       3.651  49.955 -75.508  1.00 97.96           C  
ATOM   4406  CD1 TRP V 232       4.828  49.648 -76.108  1.00 97.28           C  
ATOM   4407  CD2 TRP V 232       3.801  51.313 -74.980  1.00 98.06           C  
ATOM   4408  NE1 TRP V 232       5.703  50.727 -75.996  0.99 97.33           N  
ATOM   4409  CE2 TRP V 232       5.104  51.770 -75.318  1.00 97.63           C  
ATOM   4410  CE3 TRP V 232       2.969  52.203 -74.259  0.99 97.51           C  
ATOM   4411  CZ2 TRP V 232       5.567  53.068 -74.976  0.99 97.00           C  
ATOM   4412  CZ3 TRP V 232       3.428  53.493 -73.917  0.99 96.57           C  
ATOM   4413  CH2 TRP V 232       4.713  53.919 -74.273  0.99 96.31           C  
ATOM   4414  N   GLU V 233      -0.117  50.939 -75.710  1.00 98.09           N  
ATOM   4415  CA  GLU V 233      -0.831  52.207 -75.575  1.00 97.72           C  
ATOM   4416  C   GLU V 233      -1.218  52.435 -74.108  1.00 98.03           C  
ATOM   4417  O   GLU V 233      -1.660  51.505 -73.429  1.00 97.34           O  
ATOM   4418  CB  GLU V 233      -2.059  52.153 -76.503  1.00 94.95           C  
ATOM   4419  CG  GLU V 233      -2.819  53.480 -76.640  0.95 81.88           C  
ATOM   4420  CD  GLU V 233      -4.020  53.362 -77.601  0.94 87.35           C  
ATOM   4421  OE1 GLU V 233      -4.981  54.138 -77.445  0.94 81.96           O  
ATOM   4422  OE2 GLU V 233      -4.006  52.478 -78.496  0.94 83.07           O  
ATOM   4423  N   GLU V 234      -1.065  53.652 -73.616  1.00 97.95           N  
ATOM   4424  CA  GLU V 234      -1.614  54.066 -72.322  1.00 97.88           C  
ATOM   4425  C   GLU V 234      -3.003  54.686 -72.530  1.00 97.75           C  
ATOM   4426  O   GLU V 234      -3.191  55.538 -73.401  1.00 96.59           O  
ATOM   4427  CB  GLU V 234      -0.664  55.028 -71.572  0.99 96.92           C  
ATOM   4428  CG  GLU V 234       0.599  54.321 -71.047  0.98 93.81           C  
ATOM   4429  CD  GLU V 234       1.562  55.214 -70.236  0.98 94.70           C  
ATOM   4430  OE1 GLU V 234       2.394  54.657 -69.482  0.98 87.75           O  
ATOM   4431  OE2 GLU V 234       1.516  56.460 -70.349  0.98 89.10           O  
ATOM   4432  N   SER V 235      -3.970  54.278 -71.719  1.00 97.50           N  
ATOM   4433  CA  SER V 235      -5.330  54.816 -71.755  1.00 97.30           C  
ATOM   4434  C   SER V 235      -5.878  55.034 -70.346  1.00 97.16           C  
ATOM   4435  O   SER V 235      -5.495  54.357 -69.396  1.00 95.97           O  
ATOM   4436  CB  SER V 235      -6.243  53.888 -72.566  0.99 96.76           C  
ATOM   4437  OG  SER V 235      -7.546  54.444 -72.647  0.98 94.31           O  
ATOM   4438  N   SER V 236      -6.811  55.964 -70.212  0.99 96.81           N  
ATOM   4439  CA  SER V 236      -7.603  56.174 -68.997  0.99 95.94           C  
ATOM   4440  C   SER V 236      -9.057  55.714 -69.147  0.99 96.05           C  
ATOM   4441  O   SER V 236      -9.824  55.801 -68.187  0.99 93.42           O  
ATOM   4442  CB  SER V 236      -7.527  57.641 -68.570  0.99 93.47           C  
ATOM   4443  OG  SER V 236      -8.014  58.482 -69.598  0.97 85.95           O  
ATOM   4444  N   ASP V 237      -9.444  55.225 -70.335  0.99 96.66           N  
ATOM   4445  CA  ASP V 237     -10.802  54.763 -70.619  0.99 96.94           C  
ATOM   4446  C   ASP V 237     -10.862  53.228 -70.628  0.99 97.53           C  
ATOM   4447  O   ASP V 237     -10.667  52.571 -71.656  0.99 97.21           O  
ATOM   4448  CB  ASP V 237     -11.315  55.399 -71.922  0.99 96.34           C  
ATOM   4449  CG  ASP V 237     -12.819  55.161 -72.126  0.97 95.86           C  
ATOM   4450  OD1 ASP V 237     -13.379  54.222 -71.510  0.97 92.98           O  
ATOM   4451  OD2 ASP V 237     -13.421  55.935 -72.898  0.97 91.95           O  
ATOM   4452  N   LEU V 238     -11.150  52.654 -69.463  0.99 97.33           N  
ATOM   4453  CA  LEU V 238     -11.251  51.201 -69.309  1.00 97.59           C  
ATOM   4454  C   LEU V 238     -12.375  50.607 -70.166  0.99 97.91           C  
ATOM   4455  O   LEU V 238     -12.200  49.526 -70.723  0.99 97.66           O  
ATOM   4456  CB  LEU V 238     -11.438  50.860 -67.813  0.99 97.25           C  
ATOM   4457  CG  LEU V 238     -11.620  49.351 -67.515  0.98 96.86           C  
ATOM   4458  CD1 LEU V 238     -10.426  48.506 -67.972  0.98 95.74           C  
ATOM   4459  CD2 LEU V 238     -11.813  49.137 -66.022  0.98 95.51           C  
ATOM   4460  N   MET V 239     -13.514  51.290 -70.290  1.00 97.83           N  
ATOM   4461  CA  MET V 239     -14.662  50.788 -71.061  1.00 97.77           C  
ATOM   4462  C   MET V 239     -14.314  50.663 -72.547  1.00 98.11           C  
ATOM   4463  O   MET V 239     -14.563  49.622 -73.158  1.00 97.57           O  
ATOM   4464  CB  MET V 239     -15.866  51.725 -70.875  0.99 96.42           C  
ATOM   4465  CG  MET V 239     -16.515  51.596 -69.492  0.97 86.51           C  
ATOM   4466  SD  MET V 239     -17.518  50.098 -69.247  0.97 86.91           S  
ATOM   4467  CE  MET V 239     -19.028  50.567 -70.141  0.96 75.35           C  
ATOM   4468  N   GLU V 240     -13.690  51.685 -73.121  0.99 97.93           N  
ATOM   4469  CA  GLU V 240     -13.250  51.656 -74.511  1.00 97.93           C  
ATOM   4470  C   GLU V 240     -12.199  50.563 -74.735  0.99 98.14           C  
ATOM   4471  O   GLU V 240     -12.315  49.769 -75.669  0.99 97.63           O  
ATOM   4472  CB  GLU V 240     -12.707  53.035 -74.909  0.99 97.29           C  
ATOM   4473  CG  GLU V 240     -12.482  53.107 -76.419  0.94 92.33           C  
ATOM   4474  CD  GLU V 240     -11.683  54.318 -76.900  0.93 87.62           C  
ATOM   4475  OE1 GLU V 240     -11.273  54.262 -78.088  0.93 78.87           O  
ATOM   4476  OE2 GLU V 240     -11.427  55.255 -76.119  0.93 79.07           O  
ATOM   4477  N   VAL V 241     -11.194  50.496 -73.877  1.00 98.27           N  
ATOM   4478  CA  VAL V 241     -10.127  49.489 -73.975  1.00 98.37           C  
ATOM   4479  C   VAL V 241     -10.689  48.075 -73.854  1.00 98.43           C  
ATOM   4480  O   VAL V 241     -10.396  47.229 -74.699  1.00 98.13           O  
ATOM   4481  CB  VAL V 241      -9.024  49.762 -72.934  1.00 98.11           C  
ATOM   4482  CG1 VAL V 241      -8.026  48.608 -72.825  0.99 96.36           C  
ATOM   4483  CG2 VAL V 241      -8.241  51.022 -73.316  0.99 96.73           C  
ATOM   4484  N   ALA V 242     -11.548  47.814 -72.871  1.00 98.34           N  
ATOM   4485  CA  ALA V 242     -12.148  46.495 -72.664  1.00 98.24           C  
ATOM   4486  C   ALA V 242     -12.941  46.009 -73.888  1.00 98.26           C  
ATOM   4487  O   ALA V 242     -12.901  44.824 -74.219  1.00 97.68           O  
ATOM   4488  CB  ALA V 242     -13.029  46.550 -71.413  1.00 97.78           C  
ATOM   4489  N   SER V 243     -13.596  46.914 -74.619  1.00 98.32           N  
ATOM   4490  CA  SER V 243     -14.328  46.580 -75.852  1.00 98.24           C  
ATOM   4491  C   SER V 243     -13.431  46.083 -77.002  1.00 98.19           C  
ATOM   4492  O   SER V 243     -13.917  45.432 -77.927  1.00 97.40           O  
ATOM   4493  CB  SER V 243     -15.165  47.781 -76.306  1.00 97.74           C  
ATOM   4494  OG  SER V 243     -14.385  48.752 -76.981  0.99 95.14           O  
ATOM   4495  N   LYS V 244     -12.127  46.372 -76.945  1.00 98.06           N  
ATOM   4496  CA  LYS V 244     -11.135  46.050 -77.983  1.00 97.66           C  
ATOM   4497  C   LYS V 244     -10.267  44.842 -77.644  1.00 97.76           C  
ATOM   4498  O   LYS V 244      -9.510  44.388 -78.502  1.00 96.37           O  
ATOM   4499  CB  LYS V 244     -10.251  47.286 -78.224  1.00 96.17           C  
ATOM   4500  CG  LYS V 244     -11.030  48.497 -78.759  0.94 92.85           C  
ATOM   4501  CD  LYS V 244     -10.129  49.734 -78.836  0.93 89.64           C  
ATOM   4502  CE  LYS V 244     -10.935  50.954 -79.279  0.92 83.79           C  
ATOM   4503  NZ  LYS V 244     -10.155  52.213 -79.172  0.92 77.73           N  
ATOM   4504  N   CYS V 245     -10.328  44.339 -76.420  1.00 98.38           N  
ATOM   4505  CA  CYS V 245      -9.384  43.349 -75.911  1.00 98.45           C  
ATOM   4506  C   CYS V 245      -9.941  41.923 -75.895  1.00 98.53           C  
ATOM   4507  O   CYS V 245     -11.130  41.695 -75.672  1.00 98.04           O  
ATOM   4508  CB  CYS V 245      -8.891  43.788 -74.530  1.00 98.14           C  
ATOM   4509  SG  CYS V 245      -7.790  45.222 -74.712  0.99 97.59           S  
ATOM   4510  N   ASP V 246      -9.042  40.950 -76.075  1.00 98.65           N  
ATOM   4511  CA  ASP V 246      -9.307  39.525 -75.832  1.00 98.67           C  
ATOM   4512  C   ASP V 246      -9.191  39.184 -74.339  1.00 98.74           C  
ATOM   4513  O   ASP V 246      -9.852  38.264 -73.848  1.00 98.51           O  
ATOM   4514  CB  ASP V 246      -8.308  38.668 -76.622  1.00 98.45           C  
ATOM   4515  CG  ASP V 246      -8.356  38.891 -78.135  1.00 98.09           C  
ATOM   4516  OD1 ASP V 246      -9.261  38.319 -78.788  1.00 96.45           O  
ATOM   4517  OD2 ASP V 246      -7.452  39.595 -78.649  1.00 95.96           O  
ATOM   4518  N   VAL V 247      -8.349  39.931 -73.623  1.00 98.76           N  
ATOM   4519  CA  VAL V 247      -8.085  39.729 -72.192  1.00 98.81           C  
ATOM   4520  C   VAL V 247      -8.146  41.062 -71.460  1.00 98.82           C  
ATOM   4521  O   VAL V 247      -7.450  42.010 -71.828  1.00 98.65           O  
ATOM   4522  CB  VAL V 247      -6.709  39.060 -71.958  1.00 98.70           C  
ATOM   4523  CG1 VAL V 247      -6.451  38.799 -70.466  1.00 97.99           C  
ATOM   4524  CG2 VAL V 247      -6.571  37.725 -72.703  1.00 98.15           C  
ATOM   4525  N   VAL V 248      -8.916  41.113 -70.380  1.00 98.77           N  
ATOM   4526  CA  VAL V 248      -8.838  42.165 -69.359  1.00 98.78           C  
ATOM   4527  C   VAL V 248      -8.172  41.563 -68.125  1.00 98.82           C  
ATOM   4528  O   VAL V 248      -8.763  40.736 -67.429  1.00 98.69           O  
ATOM   4529  CB  VAL V 248     -10.220  42.762 -69.036  1.00 98.59           C  
ATOM   4530  CG1 VAL V 248     -10.135  43.817 -67.922  0.99 97.57           C  
ATOM   4531  CG2 VAL V 248     -10.831  43.432 -70.272  0.99 97.74           C  
ATOM   4532  N   TYR V 249      -6.926  41.954 -67.880  1.00 98.70           N  
ATOM   4533  CA  TYR V 249      -6.128  41.476 -66.751  1.00 98.70           C  
ATOM   4534  C   TYR V 249      -6.152  42.528 -65.638  1.00 98.62           C  
ATOM   4535  O   TYR V 249      -5.359  43.481 -65.637  1.00 98.39           O  
ATOM   4536  CB  TYR V 249      -4.709  41.132 -67.232  1.00 98.63           C  
ATOM   4537  CG  TYR V 249      -3.872  40.384 -66.207  1.00 98.67           C  
ATOM   4538  CD1 TYR V 249      -3.275  41.066 -65.132  1.00 98.25           C  
ATOM   4539  CD2 TYR V 249      -3.677  38.997 -66.342  1.00 98.22           C  
ATOM   4540  CE1 TYR V 249      -2.473  40.375 -64.207  1.00 98.02           C  
ATOM   4541  CE2 TYR V 249      -2.878  38.296 -65.426  1.00 97.97           C  
ATOM   4542  CZ  TYR V 249      -2.272  38.990 -64.365  1.00 98.23           C  
ATOM   4543  OH  TYR V 249      -1.464  38.304 -63.492  1.00 97.61           O  
ATOM   4544  N   GLN V 250      -7.055  42.345 -64.689  1.00 98.30           N  
ATOM   4545  CA  GLN V 250      -7.191  43.223 -63.533  1.00 98.19           C  
ATOM   4546  C   GLN V 250      -6.101  42.928 -62.492  1.00 98.03           C  
ATOM   4547  O   GLN V 250      -5.609  41.799 -62.379  1.00 97.29           O  
ATOM   4548  CB  GLN V 250      -8.625  43.099 -62.976  1.00 97.51           C  
ATOM   4549  CG  GLN V 250      -8.975  44.004 -61.780  0.99 96.45           C  
ATOM   4550  CD  GLN V 250      -8.859  45.507 -62.064  0.99 96.82           C  
ATOM   4551  OE1 GLN V 250      -7.796  46.020 -62.362  0.99 90.93           O  
ATOM   4552  NE2 GLN V 250      -9.935  46.246 -61.972  0.99 90.19           N  
ATOM   4553  N   THR V 251      -5.738  43.938 -61.701  1.00 97.43           N  
ATOM   4554  CA  THR V 251      -4.769  43.798 -60.604  1.00 96.92           C  
ATOM   4555  C   THR V 251      -5.210  44.530 -59.346  1.00 96.39           C  
ATOM   4556  O   THR V 251      -5.905  45.545 -59.397  1.00 95.18           O  
ATOM   4557  CB  THR V 251      -3.355  44.274 -60.981  0.99 96.08           C  
ATOM   4558  OG1 THR V 251      -3.320  45.672 -61.147  0.99 93.82           O  
ATOM   4559  CG2 THR V 251      -2.815  43.635 -62.258  0.99 94.00           C  
ATOM   4560  N   ARG V 252      -4.759  44.040 -58.207  0.99 95.77           N  
ATOM   4561  CA  ARG V 252      -4.917  44.714 -56.913  0.99 94.35           C  
ATOM   4562  C   ARG V 252      -3.915  45.864 -56.782  0.99 94.05           C  
ATOM   4563  O   ARG V 252      -2.730  45.685 -57.074  0.99 93.08           O  
ATOM   4564  CB  ARG V 252      -4.721  43.677 -55.800  0.99 92.25           C  
ATOM   4565  CG  ARG V 252      -4.889  44.267 -54.380  0.97 89.51           C  
ATOM   4566  CD  ARG V 252      -4.657  43.199 -53.294  0.97 88.06           C  
ATOM   4567  NE  ARG V 252      -3.260  42.727 -53.285  0.96 87.18           N  
ATOM   4568  CZ  ARG V 252      -2.215  43.251 -52.649  0.96 87.05           C  
ATOM   4569  NH1 ARG V 252      -2.295  44.290 -51.874  0.96 77.72           N  
ATOM   4570  NH2 ARG V 252      -1.037  42.737 -52.789  0.96 80.52           N  
ATOM   4571  N   ILE V 253      -4.354  47.000 -56.240  0.96 94.24           N  
ATOM   4572  CA  ILE V 253      -3.447  48.073 -55.802  0.96 93.44           C  
ATOM   4573  C   ILE V 253      -2.597  47.545 -54.636  0.96 92.46           C  
ATOM   4574  O   ILE V 253      -3.117  47.054 -53.630  0.96 90.83           O  
ATOM   4575  CB  ILE V 253      -4.226  49.354 -55.418  0.95 92.86           C  
ATOM   4576  CG1 ILE V 253      -5.233  49.821 -56.505  0.93 92.39           C  
ATOM   4577  CG2 ILE V 253      -3.247  50.495 -55.088  0.93 91.41           C  
ATOM   4578  CD1 ILE V 253      -4.651  50.059 -57.903  0.94 90.12           C  
ATOM   4579  N   GLN V 254      -1.268  47.609 -54.778  0.94 92.55           N  
ATOM   4580  CA  GLN V 254      -0.308  46.954 -53.881  0.94 91.82           C  
ATOM   4581  C   GLN V 254      -0.095  47.763 -52.588  0.94 91.60           C  
ATOM   4582  O   GLN V 254       0.981  48.325 -52.374  0.94 89.87           O  
ATOM   4583  CB  GLN V 254       1.023  46.715 -54.632  0.94 90.09           C  
ATOM   4584  CG  GLN V 254       0.899  45.844 -55.896  0.92 87.23           C  
ATOM   4585  CD  GLN V 254       0.481  44.410 -55.590  0.93 87.30           C  
ATOM   4586  OE1 GLN V 254       1.177  43.671 -54.908  0.92 78.75           O  
ATOM   4587  NE2 GLN V 254      -0.660  43.978 -56.083  0.92 75.72           N  
ATOM   4588  N   ARG V 255      -1.094  47.805 -51.714  0.92 92.89           N  
ATOM   4589  CA  ARG V 255      -1.073  48.622 -50.480  0.92 92.32           C  
ATOM   4590  C   ARG V 255       0.240  48.531 -49.708  0.91 92.07           C  
ATOM   4591  O   ARG V 255       0.767  49.551 -49.264  0.91 89.75           O  
ATOM   4592  CB  ARG V 255      -2.255  48.216 -49.585  0.92 90.78           C  
ATOM   4593  CG  ARG V 255      -2.358  49.105 -48.331  0.85 84.60           C  
ATOM   4594  CD  ARG V 255      -3.598  48.740 -47.515  0.85 80.82           C  
ATOM   4595  NE  ARG V 255      -3.756  49.644 -46.369  0.84 72.84           N  
ATOM   4596  CZ  ARG V 255      -4.784  49.672 -45.531  0.83 65.75           C  
ATOM   4597  NH1 ARG V 255      -5.773  48.829 -45.638  0.83 59.11           N  
ATOM   4598  NH2 ARG V 255      -4.828  50.562 -44.576  0.83 56.81           N  
ATOM   4599  N   GLU V 256       0.799  47.334 -49.580  0.88 90.20           N  
ATOM   4600  CA  GLU V 256       2.049  47.053 -48.865  0.89 89.88           C  
ATOM   4601  C   GLU V 256       3.291  47.721 -49.498  0.88 90.34           C  
ATOM   4602  O   GLU V 256       4.321  47.840 -48.835  0.88 88.50           O  
ATOM   4603  CB  GLU V 256       2.235  45.528 -48.725  0.87 88.42           C  
ATOM   4604  CG  GLU V 256       2.464  44.724 -50.020  0.85 86.21           C  
ATOM   4605  CD  GLU V 256       1.205  44.374 -50.846  0.85 87.25           C  
ATOM   4606  OE1 GLU V 256       1.317  43.512 -51.741  0.85 78.95           O  
ATOM   4607  OE2 GLU V 256       0.102  44.932 -50.637  0.85 82.41           O  
ATOM   4608  N   ARG V 257       3.209  48.179 -50.763  0.86 90.95           N  
ATOM   4609  CA  ARG V 257       4.311  48.882 -51.452  0.87 90.85           C  
ATOM   4610  C   ARG V 257       4.294  50.399 -51.233  0.86 91.45           C  
ATOM   4611  O   ARG V 257       5.269  51.059 -51.569  0.86 90.52           O  
ATOM   4612  CB  ARG V 257       4.315  48.551 -52.958  0.86 90.22           C  
ATOM   4613  CG  ARG V 257       4.327  47.046 -53.305  0.82 88.77           C  
ATOM   4614  CD  ARG V 257       5.503  46.280 -52.688  0.82 86.80           C  
ATOM   4615  NE  ARG V 257       5.402  44.857 -53.036  0.84 86.31           N  
ATOM   4616  CZ  ARG V 257       5.815  43.824 -52.315  0.84 85.88           C  
ATOM   4617  NH1 ARG V 257       6.488  43.954 -51.209  0.84 78.31           N  
ATOM   4618  NH2 ARG V 257       5.535  42.621 -52.685  0.83 80.52           N  
ATOM   4619  N   PHE V 258       3.213  50.933 -50.667  0.81 91.67           N  
ATOM   4620  CA  PHE V 258       3.102  52.363 -50.364  0.82 91.93           C  
ATOM   4621  C   PHE V 258       3.714  52.714 -49.002  0.82 91.63           C  
ATOM   4622  O   PHE V 258       3.950  53.887 -48.720  0.82 89.18           O  
ATOM   4623  CB  PHE V 258       1.633  52.795 -50.454  0.81 91.78           C  
ATOM   4624  CG  PHE V 258       1.058  52.750 -51.858  0.78 93.35           C  
ATOM   4625  CD1 PHE V 258       1.008  53.920 -52.638  0.78 91.15           C  
ATOM   4626  CD2 PHE V 258       0.571  51.542 -52.395  0.80 91.17           C  
ATOM   4627  CE1 PHE V 258       0.476  53.883 -53.938  0.80 90.67           C  
ATOM   4628  CE2 PHE V 258       0.041  51.495 -53.690  0.80 91.02           C  
ATOM   4629  CZ  PHE V 258      -0.011  52.673 -54.465  0.80 93.06           C  
ATOM   4630  N   GLY V 259       3.994  51.711 -48.169  0.82 89.08           N  
ATOM   4631  CA  GLY V 259       4.497  51.927 -46.811  0.83 88.45           C  
ATOM   4632  C   GLY V 259       3.489  52.714 -45.972  0.82 89.75           C  
ATOM   4633  O   GLY V 259       2.313  52.350 -45.905  0.83 86.46           O  
ATOM   4634  N   GLU V 260       3.935  53.814 -45.379  0.80 90.01           N  
ATOM   4635  CA  GLU V 260       3.082  54.690 -44.562  0.81 90.96           C  
ATOM   4636  C   GLU V 260       2.235  55.672 -45.391  0.81 92.01           C  
ATOM   4637  O   GLU V 260       1.346  56.328 -44.850  0.81 89.53           O  
ATOM   4638  CB  GLU V 260       3.953  55.463 -43.567  0.81 89.51           C  
ATOM   4639  CG  GLU V 260       4.651  54.534 -42.559  0.70 79.91           C  
ATOM   4640  CD  GLU V 260       5.491  55.290 -41.522  0.69 72.17           C  
ATOM   4641  OE1 GLU V 260       5.959  54.620 -40.563  0.69 64.65           O  
ATOM   4642  OE2 GLU V 260       5.677  56.517 -41.685  0.69 67.95           O  
ATOM   4643  N   ARG V 261       2.480  55.773 -46.704  0.85 91.65           N  
ATOM   4644  CA  ARG V 261       1.788  56.737 -47.578  0.86 92.23           C  
ATOM   4645  C   ARG V 261       0.401  56.236 -48.004  0.86 93.02           C  
ATOM   4646  O   ARG V 261       0.146  55.972 -49.182  0.86 91.93           O  
ATOM   4647  CB  ARG V 261       2.683  57.137 -48.761  0.87 91.03           C  
ATOM   4648  CG  ARG V 261       3.961  57.852 -48.286  0.79 88.73           C  
ATOM   4649  CD  ARG V 261       4.600  58.665 -49.414  0.79 86.22           C  
ATOM   4650  NE  ARG V 261       4.965  57.803 -50.562  0.80 84.34           N  
ATOM   4651  CZ  ARG V 261       5.407  58.224 -51.734  0.81 82.99           C  
ATOM   4652  NH1 ARG V 261       5.566  59.494 -51.989  0.79 76.64           N  
ATOM   4653  NH2 ARG V 261       5.693  57.363 -52.680  0.80 78.64           N  
ATOM   4654  N   LEU V 262      -0.487  56.124 -47.039  0.85 91.57           N  
ATOM   4655  CA  LEU V 262      -1.868  55.689 -47.246  0.87 91.52           C  
ATOM   4656  C   LEU V 262      -2.672  56.672 -48.101  0.87 92.69           C  
ATOM   4657  O   LEU V 262      -3.589  56.251 -48.803  0.87 91.45           O  
ATOM   4658  CB  LEU V 262      -2.550  55.477 -45.882  0.86 88.88           C  
ATOM   4659  CG  LEU V 262      -1.971  54.321 -45.044  0.79 78.45           C  
ATOM   4660  CD1 LEU V 262      -2.689  54.266 -43.694  0.79 72.08           C  
ATOM   4661  CD2 LEU V 262      -2.143  52.963 -45.732  0.78 72.00           C  
ATOM   4662  N   ASP V 263      -2.301  57.945 -48.096  0.85 92.33           N  
ATOM   4663  CA  ASP V 263      -2.856  58.974 -48.968  0.86 92.44           C  
ATOM   4664  C   ASP V 263      -2.689  58.617 -50.457  0.86 93.04           C  
ATOM   4665  O   ASP V 263      -3.647  58.714 -51.228  0.86 91.53           O  
ATOM   4666  CB  ASP V 263      -2.186  60.323 -48.634  0.86 91.81           C  
ATOM   4667  CG  ASP V 263      -0.665  60.349 -48.865  0.80 89.40           C  
ATOM   4668  OD1 ASP V 263       0.030  59.387 -48.452  0.79 83.00           O  
ATOM   4669  OD2 ASP V 263      -0.184  61.325 -49.471  0.80 83.26           O  
ATOM   4670  N   LEU V 264      -1.509  58.132 -50.858  0.87 92.55           N  
ATOM   4671  CA  LEU V 264      -1.258  57.695 -52.233  0.88 92.28           C  
ATOM   4672  C   LEU V 264      -1.979  56.385 -52.563  0.88 92.78           C  
ATOM   4673  O   LEU V 264      -2.446  56.215 -53.687  0.88 92.36           O  
ATOM   4674  CB  LEU V 264       0.250  57.537 -52.479  0.88 91.34           C  
ATOM   4675  CG  LEU V 264       1.094  58.815 -52.346  0.82 89.42           C  
ATOM   4676  CD1 LEU V 264       2.519  58.493 -52.796  0.82 85.90           C  
ATOM   4677  CD2 LEU V 264       0.579  59.968 -53.210  0.81 85.77           C  
ATOM   4678  N   TYR V 265      -2.081  55.473 -51.599  0.87 93.75           N  
ATOM   4679  CA  TYR V 265      -2.853  54.244 -51.773  0.87 93.86           C  
ATOM   4680  C   TYR V 265      -4.335  54.551 -52.036  0.87 94.01           C  
ATOM   4681  O   TYR V 265      -4.892  54.062 -53.015  0.87 93.32           O  
ATOM   4682  CB  TYR V 265      -2.669  53.330 -50.552  0.87 93.14           C  
ATOM   4683  CG  TYR V 265      -3.635  52.158 -50.536  0.84 93.89           C  
ATOM   4684  CD1 TYR V 265      -4.729  52.156 -49.644  0.85 91.61           C  
ATOM   4685  CD2 TYR V 265      -3.486  51.103 -51.459  0.86 92.33           C  
ATOM   4686  CE1 TYR V 265      -5.665  51.109 -49.671  0.86 91.47           C  
ATOM   4687  CE2 TYR V 265      -4.414  50.051 -51.499  0.86 91.49           C  
ATOM   4688  CZ  TYR V 265      -5.504  50.062 -50.601  0.85 92.31           C  
ATOM   4689  OH  TYR V 265      -6.421  49.036 -50.636  0.85 90.80           O  
ATOM   4690  N   GLU V 266      -4.946  55.405 -51.219  0.87 92.73           N  
ATOM   4691  CA  GLU V 266      -6.347  55.799 -51.401  0.88 92.14           C  
ATOM   4692  C   GLU V 266      -6.558  56.581 -52.704  0.88 92.57           C  
ATOM   4693  O   GLU V 266      -7.584  56.420 -53.359  0.88 91.43           O  
ATOM   4694  CB  GLU V 266      -6.836  56.604 -50.186  0.88 91.34           C  
ATOM   4695  CG  GLU V 266      -6.910  55.783 -48.876  0.81 85.15           C  
ATOM   4696  CD  GLU V 266      -7.828  54.548 -48.944  0.80 79.65           C  
ATOM   4697  OE1 GLU V 266      -7.574  53.580 -48.183  0.81 71.75           O  
ATOM   4698  OE2 GLU V 266      -8.779  54.540 -49.753  0.80 72.90           O  
ATOM   4699  N   ALA V 267      -5.567  57.360 -53.152  0.86 91.94           N  
ATOM   4700  CA  ALA V 267      -5.611  58.041 -54.448  0.87 91.29           C  
ATOM   4701  C   ALA V 267      -5.543  57.076 -55.651  0.87 92.39           C  
ATOM   4702  O   ALA V 267      -6.004  57.429 -56.738  0.87 91.00           O  
ATOM   4703  CB  ALA V 267      -4.486  59.077 -54.492  0.87 90.23           C  
ATOM   4704  N   ALA V 268      -4.965  55.881 -55.483  0.91 92.93           N  
ATOM   4705  CA  ALA V 268      -4.876  54.855 -56.523  0.91 92.87           C  
ATOM   4706  C   ALA V 268      -6.069  53.886 -56.520  0.91 93.45           C  
ATOM   4707  O   ALA V 268      -6.447  53.355 -57.568  0.91 92.12           O  
ATOM   4708  CB  ALA V 268      -3.550  54.106 -56.341  0.90 91.91           C  
ATOM   4709  N   ARG V 269      -6.664  53.645 -55.358  0.93 92.97           N  
ATOM   4710  CA  ARG V 269      -7.714  52.642 -55.155  0.93 92.46           C  
ATOM   4711  C   ARG V 269      -9.038  53.051 -55.811  0.93 92.99           C  
ATOM   4712  O   ARG V 269      -9.395  54.222 -55.845  0.93 90.54           O  
ATOM   4713  CB  ARG V 269      -7.857  52.392 -53.644  0.93 89.37           C  
ATOM   4714  CG  ARG V 269      -8.833  51.257 -53.342  0.87 81.60           C  
ATOM   4715  CD  ARG V 269      -8.925  51.025 -51.839  0.86 79.30           C  
ATOM   4716  NE  ARG V 269      -9.995  50.061 -51.552  0.85 72.13           N  
ATOM   4717  CZ  ARG V 269     -10.567  49.834 -50.390  0.85 66.19           C  
ATOM   4718  NH1 ARG V 269     -10.181  50.437 -49.302  0.85 60.00           N  
ATOM   4719  NH2 ARG V 269     -11.553  48.990 -50.322  0.85 57.70           N  
ATOM   4720  N   GLY V 270      -9.784  52.052 -56.302  0.92 92.87           N  
ATOM   4721  CA  GLY V 270     -11.163  52.220 -56.770  0.93 93.43           C  
ATOM   4722  C   GLY V 270     -11.327  53.047 -58.049  0.93 94.70           C  
ATOM   4723  O   GLY V 270     -12.437  53.478 -58.356  0.93 92.39           O  
ATOM   4724  N   LYS V 271     -10.244  53.290 -58.799  0.96 94.02           N  
ATOM   4725  CA  LYS V 271     -10.300  54.087 -60.038  0.96 94.22           C  
ATOM   4726  C   LYS V 271     -10.812  53.291 -61.235  0.96 94.97           C  
ATOM   4727  O   LYS V 271     -11.532  53.841 -62.062  0.96 92.34           O  
ATOM   4728  CB  LYS V 271      -8.916  54.678 -60.352  0.95 91.62           C  
ATOM   4729  CG  LYS V 271      -8.387  55.653 -59.291  0.86 85.44           C  
ATOM   4730  CD  LYS V 271      -9.314  56.844 -59.062  0.84 80.46           C  
ATOM   4731  CE  LYS V 271      -8.682  57.789 -58.037  0.83 72.30           C  
ATOM   4732  NZ  LYS V 271      -9.648  58.795 -57.556  0.83 63.99           N  
ATOM   4733  N   PHE V 272     -10.446  52.018 -61.330  0.97 95.87           N  
ATOM   4734  CA  PHE V 272     -10.834  51.123 -62.411  0.98 96.06           C  
ATOM   4735  C   PHE V 272     -11.386  49.836 -61.813  0.97 96.08           C  
ATOM   4736  O   PHE V 272     -10.657  49.083 -61.166  0.97 94.55           O  
ATOM   4737  CB  PHE V 272      -9.629  50.861 -63.324  0.97 95.33           C  
ATOM   4738  CG  PHE V 272      -9.052  52.117 -63.948  0.96 96.15           C  
ATOM   4739  CD1 PHE V 272      -9.760  52.797 -64.955  0.96 93.84           C  
ATOM   4740  CD2 PHE V 272      -7.814  52.629 -63.505  0.96 94.08           C  
ATOM   4741  CE1 PHE V 272      -9.242  53.976 -65.519  0.96 93.31           C  
ATOM   4742  CE2 PHE V 272      -7.289  53.807 -64.062  0.96 93.36           C  
ATOM   4743  CZ  PHE V 272      -8.004  54.481 -65.072  0.96 94.09           C  
ATOM   4744  N   ILE V 273     -12.685  49.599 -62.032  0.99 96.99           N  
ATOM   4745  CA  ILE V 273     -13.410  48.452 -61.486  0.99 97.06           C  
ATOM   4746  C   ILE V 273     -13.961  47.629 -62.646  0.99 97.28           C  
ATOM   4747  O   ILE V 273     -14.513  48.175 -63.605  0.99 96.61           O  
ATOM   4748  CB  ILE V 273     -14.502  48.917 -60.491  0.99 96.08           C  
ATOM   4749  CG1 ILE V 273     -13.858  49.705 -59.316  0.97 92.68           C  
ATOM   4750  CG2 ILE V 273     -15.312  47.713 -59.972  0.97 92.07           C  
ATOM   4751  CD1 ILE V 273     -14.852  50.274 -58.301  0.96 84.93           C  
ATOM   4752  N   VAL V 274     -13.821  46.312 -62.560  0.99 97.68           N  
ATOM   4753  CA  VAL V 274     -14.511  45.365 -63.436  0.99 97.87           C  
ATOM   4754  C   VAL V 274     -15.830  44.994 -62.770  0.99 97.93           C  
ATOM   4755  O   VAL V 274     -15.851  44.340 -61.726  0.99 97.54           O  
ATOM   4756  CB  VAL V 274     -13.647  44.128 -63.740  0.99 97.67           C  
ATOM   4757  CG1 VAL V 274     -14.396  43.124 -64.623  0.98 96.45           C  
ATOM   4758  CG2 VAL V 274     -12.352  44.518 -64.458  0.98 96.98           C  
ATOM   4759  N   ASP V 275     -16.918  45.421 -63.375  0.99 97.65           N  
ATOM   4760  CA  ASP V 275     -18.289  45.224 -62.922  1.00 97.56           C  
ATOM   4761  C   ASP V 275     -19.180  44.722 -64.075  1.00 97.72           C  
ATOM   4762  O   ASP V 275     -18.711  44.412 -65.178  1.00 97.21           O  
ATOM   4763  CB  ASP V 275     -18.798  46.524 -62.271  0.99 96.81           C  
ATOM   4764  CG  ASP V 275     -18.868  47.731 -63.218  0.99 96.57           C  
ATOM   4765  OD1 ASP V 275     -18.857  47.528 -64.458  0.98 93.96           O  
ATOM   4766  OD2 ASP V 275     -18.944  48.861 -62.692  0.98 92.92           O  
ATOM   4767  N   LYS V 276     -20.481  44.624 -63.826  1.00 97.38           N  
ATOM   4768  CA  LYS V 276     -21.446  44.179 -64.844  1.00 97.06           C  
ATOM   4769  C   LYS V 276     -21.525  45.101 -66.059  1.00 97.43           C  
ATOM   4770  O   LYS V 276     -21.780  44.613 -67.156  1.00 96.03           O  
ATOM   4771  CB  LYS V 276     -22.836  44.024 -64.218  0.99 94.83           C  
ATOM   4772  CG  LYS V 276     -23.112  42.572 -63.880  0.88 83.25           C  
ATOM   4773  CD  LYS V 276     -24.542  42.417 -63.359  0.86 79.19           C  
ATOM   4774  CE  LYS V 276     -24.791  40.957 -62.980  0.84 68.09           C  
ATOM   4775  NZ  LYS V 276     -25.689  40.863 -61.815  0.84 60.59           N  
ATOM   4776  N   ASP V 277     -21.310  46.395 -65.885  0.99 97.48           N  
ATOM   4777  CA  ASP V 277     -21.348  47.351 -66.988  0.99 97.25           C  
ATOM   4778  C   ASP V 277     -20.154  47.119 -67.923  0.99 97.49           C  
ATOM   4779  O   ASP V 277     -20.328  47.039 -69.143  0.99 96.58           O  
ATOM   4780  CB  ASP V 277     -21.409  48.789 -66.447  0.99 96.36           C  
ATOM   4781  CG  ASP V 277     -22.742  49.132 -65.757  0.96 92.26           C  
ATOM   4782  OD1 ASP V 277     -23.739  48.394 -65.955  0.95 87.26           O  
ATOM   4783  OD2 ASP V 277     -22.784  50.165 -65.049  0.95 86.18           O  
ATOM   4784  N   LEU V 278     -18.975  46.870 -67.372  1.00 97.55           N  
ATOM   4785  CA  LEU V 278     -17.804  46.481 -68.154  1.00 97.72           C  
ATOM   4786  C   LEU V 278     -18.037  45.162 -68.913  1.00 98.05           C  
ATOM   4787  O   LEU V 278     -17.685  45.061 -70.090  1.00 97.63           O  
ATOM   4788  CB  LEU V 278     -16.573  46.394 -67.232  0.99 97.04           C  
ATOM   4789  CG  LEU V 278     -15.262  46.418 -68.044  0.98 95.81           C  
ATOM   4790  CD1 LEU V 278     -14.896  47.846 -68.468  0.98 91.35           C  
ATOM   4791  CD2 LEU V 278     -14.119  45.859 -67.221  0.98 90.86           C  
ATOM   4792  N   LEU V 279     -18.680  44.168 -68.296  1.00 97.71           N  
ATOM   4793  CA  LEU V 279     -19.053  42.929 -68.994  1.00 97.53           C  
ATOM   4794  C   LEU V 279     -19.915  43.198 -70.236  1.00 97.83           C  
ATOM   4795  O   LEU V 279     -19.798  42.480 -71.231  1.00 97.10           O  
ATOM   4796  CB  LEU V 279     -19.827  41.985 -68.055  1.00 96.20           C  
ATOM   4797  CG  LEU V 279     -19.040  41.387 -66.881  0.98 93.91           C  
ATOM   4798  CD1 LEU V 279     -19.968  40.480 -66.078  0.98 90.38           C  
ATOM   4799  CD2 LEU V 279     -17.858  40.549 -67.365  0.98 90.07           C  
ATOM   4800  N   GLY V 280     -20.750  44.226 -70.192  0.99 97.64           N  
ATOM   4801  CA  GLY V 280     -21.645  44.597 -71.287  0.99 97.47           C  
ATOM   4802  C   GLY V 280     -20.921  45.026 -72.566  0.99 97.80           C  
ATOM   4803  O   GLY V 280     -21.434  44.780 -73.660  0.99 96.33           O  
ATOM   4804  N   VAL V 281     -19.730  45.612 -72.456  1.00 97.90           N  
ATOM   4805  CA  VAL V 281     -18.924  46.069 -73.611  1.00 97.98           C  
ATOM   4806  C   VAL V 281     -17.860  45.064 -74.050  1.00 98.24           C  
ATOM   4807  O   VAL V 281     -17.355  45.156 -75.167  1.00 97.62           O  
ATOM   4808  CB  VAL V 281     -18.297  47.454 -73.371  0.99 97.23           C  
ATOM   4809  CG1 VAL V 281     -19.378  48.504 -73.092  0.98 93.38           C  
ATOM   4810  CG2 VAL V 281     -17.276  47.473 -72.227  0.98 93.18           C  
ATOM   4811  N   MET V 282     -17.526  44.090 -73.221  1.00 98.13           N  
ATOM   4812  CA  MET V 282     -16.515  43.087 -73.545  1.00 98.14           C  
ATOM   4813  C   MET V 282     -16.968  42.140 -74.661  1.00 98.04           C  
ATOM   4814  O   MET V 282     -18.133  41.759 -74.773  1.00 97.30           O  
ATOM   4815  CB  MET V 282     -16.118  42.280 -72.308  1.00 97.82           C  
ATOM   4816  CG  MET V 282     -15.219  43.079 -71.360  0.99 96.63           C  
ATOM   4817  SD  MET V 282     -14.729  42.142 -69.888  0.99 96.35           S  
ATOM   4818  CE  MET V 282     -13.617  40.917 -70.636  0.99 91.18           C  
ATOM   4819  N   GLN V 283     -16.001  41.682 -75.459  1.00 97.81           N  
ATOM   4820  CA  GLN V 283     -16.241  40.696 -76.501  1.00 97.61           C  
ATOM   4821  C   GLN V 283     -16.735  39.374 -75.901  1.00 98.00           C  
ATOM   4822  O   GLN V 283     -16.345  38.960 -74.810  1.00 97.22           O  
ATOM   4823  CB  GLN V 283     -14.969  40.466 -77.326  1.00 96.31           C  
ATOM   4824  CG  GLN V 283     -14.431  41.747 -77.991  0.98 91.32           C  
ATOM   4825  CD  GLN V 283     -13.161  41.482 -78.801  0.98 86.35           C  
ATOM   4826  OE1 GLN V 283     -12.948  40.399 -79.321  0.97 78.74           O  
ATOM   4827  NE2 GLN V 283     -12.301  42.464 -78.931  0.97 75.13           N  
ATOM   4828  N   LYS V 284     -17.549  38.652 -76.664  0.99 97.27           N  
ATOM   4829  CA  LYS V 284     -18.174  37.404 -76.196  1.00 97.04           C  
ATOM   4830  C   LYS V 284     -17.175  36.280 -75.900  0.99 97.30           C  
ATOM   4831  O   LYS V 284     -17.480  35.385 -75.111  0.99 95.44           O  
ATOM   4832  CB  LYS V 284     -19.214  36.982 -77.242  0.99 95.37           C  
ATOM   4833  CG  LYS V 284     -20.248  35.998 -76.678  0.84 80.57           C  
ATOM   4834  CD  LYS V 284     -21.328  35.707 -77.720  0.80 72.62           C  
ATOM   4835  CE  LYS V 284     -22.420  34.829 -77.112  0.80 60.02           C  
ATOM   4836  NZ  LYS V 284     -23.520  34.581 -78.074  0.80 51.43           N  
ATOM   4837  N   LYS V 285     -16.013  36.300 -76.558  1.00 97.25           N  
ATOM   4838  CA  LYS V 285     -14.924  35.322 -76.390  1.00 96.68           C  
ATOM   4839  C   LYS V 285     -13.767  35.837 -75.530  1.00 97.24           C  
ATOM   4840  O   LYS V 285     -12.795  35.104 -75.354  1.00 95.34           O  
ATOM   4841  CB  LYS V 285     -14.397  34.874 -77.759  0.99 94.26           C  
ATOM   4842  CG  LYS V 285     -15.425  34.098 -78.595  0.85 82.65           C  
ATOM   4843  CD  LYS V 285     -14.738  33.571 -79.857  0.81 72.65           C  
ATOM   4844  CE  LYS V 285     -15.691  32.734 -80.704  0.81 60.27           C  
ATOM   4845  NZ  LYS V 285     -14.988  32.168 -81.883  0.81 51.66           N  
ATOM   4846  N   ALA V 286     -13.857  37.061 -75.037  1.00 98.20           N  
ATOM   4847  CA  ALA V 286     -12.846  37.618 -74.151  1.00 98.50           C  
ATOM   4848  C   ALA V 286     -12.909  36.969 -72.763  1.00 98.68           C  
ATOM   4849  O   ALA V 286     -13.919  36.368 -72.388  1.00 98.38           O  
ATOM   4850  CB  ALA V 286     -13.024  39.140 -74.084  1.00 98.11           C  
ATOM   4851  N   ILE V 287     -11.839  37.119 -72.000  1.00 98.74           N  
ATOM   4852  CA  ILE V 287     -11.768  36.651 -70.612  1.00 98.78           C  
ATOM   4853  C   ILE V 287     -11.335  37.773 -69.669  1.00 98.83           C  
ATOM   4854  O   ILE V 287     -10.608  38.688 -70.053  1.00 98.72           O  
ATOM   4855  CB  ILE V 287     -10.872  35.403 -70.453  1.00 98.59           C  
ATOM   4856  CG1 ILE V 287      -9.411  35.668 -70.900  1.00 97.42           C  
ATOM   4857  CG2 ILE V 287     -11.498  34.217 -71.200  1.00 96.79           C  
ATOM   4858  CD1 ILE V 287      -8.443  34.547 -70.533  1.00 97.03           C  
ATOM   4859  N   ILE V 288     -11.767  37.656 -68.414  1.00 98.79           N  
ATOM   4860  CA  ILE V 288     -11.300  38.484 -67.304  1.00 98.81           C  
ATOM   4861  C   ILE V 288     -10.352  37.636 -66.473  1.00 98.85           C  
ATOM   4862  O   ILE V 288     -10.706  36.538 -66.030  1.00 98.70           O  
ATOM   4863  CB  ILE V 288     -12.473  39.021 -66.461  1.00 98.59           C  
ATOM   4864  CG1 ILE V 288     -13.464  39.841 -67.310  1.00 97.29           C  
ATOM   4865  CG2 ILE V 288     -11.947  39.883 -65.297  1.00 97.70           C  
ATOM   4866  CD1 ILE V 288     -14.886  39.702 -66.788  0.99 91.72           C  
ATOM   4867  N   MET V 289      -9.158  38.144 -66.258  1.00 98.82           N  
ATOM   4868  CA  MET V 289      -8.131  37.526 -65.434  1.00 98.84           C  
ATOM   4869  C   MET V 289      -7.762  38.437 -64.269  1.00 98.79           C  
ATOM   4870  O   MET V 289      -7.871  39.663 -64.340  1.00 98.54           O  
ATOM   4871  CB  MET V 289      -6.897  37.178 -66.282  1.00 98.78           C  
ATOM   4872  CG  MET V 289      -7.202  36.141 -67.374  1.00 98.48           C  
ATOM   4873  SD  MET V 289      -5.801  35.775 -68.465  1.00 98.41           S  
ATOM   4874  CE  MET V 289      -4.660  34.958 -67.321  1.00 96.38           C  
ATOM   4875  N   HIS V 290      -7.289  37.814 -63.187  1.00 98.53           N  
ATOM   4876  CA  HIS V 290      -6.732  38.505 -62.030  1.00 98.43           C  
ATOM   4877  C   HIS V 290      -5.759  37.556 -61.314  1.00 98.28           C  
ATOM   4878  O   HIS V 290      -6.145  36.431 -61.014  1.00 97.79           O  
ATOM   4879  CB  HIS V 290      -7.874  38.952 -61.099  1.00 98.11           C  
ATOM   4880  CG  HIS V 290      -7.428  39.863 -59.984  1.00 98.06           C  
ATOM   4881  ND1 HIS V 290      -6.469  39.595 -59.036  1.00 94.19           N
[truncated: 27,784 more chars]
