# Supplementary material for: Accurate structure prediction of biomolecular interactions with AlphaFold 3
Source: Nature. 2024 May 8;630(8016):493–500. doi: 10.1038/s41586-024-07487-w (PMC11168924; doi:10.1038/s41586-024-07487-w)
Supplement: Supplementary file 3 — AF3 predictions for the Posebusters benchmark and outputs of the Posebusters checks for those predictions. [file 41586_2024_7487_MOESM3_ESM.zip › 6YSP_PAL_pred_lig_pose.sdf]

6YSP_PAL_C_401
     RDKit          3D

 16 15  0  0  0  0  0  0  0  0999 V2000
   19.2567   28.6648  -36.0363 P   0  0  0  0  0  5  0  0  0  0  0  0
   19.1911   29.0798  -37.4851 O   0  0  0  0  0  0  0  0  0  0  0  0
   18.7852   29.7613  -35.1365 O   0  0  0  0  0  0  0  0  0  0  0  0
   18.4814   27.3977  -35.8099 O   0  0  0  0  0  0  0  0  0  0  0  0
   20.9816   28.3392  -35.7096 C   0  0  0  0  0  0  0  0  0  0  0  0
   21.3047   28.2481  -34.2361 C   0  0  0  0  0  0  0  0  0  0  0  0
   21.0016   27.2439  -33.5698 O   0  0  0  0  0  0  0  0  0  0  0  0
   21.9368   29.3165  -33.7137 N   0  0  0  0  0  0  0  0  0  0  0  0
   22.3899   29.3569  -32.3656 C   0  0  2  0  0  0  0  0  0  0  0  0
   21.2691   29.4218  -31.3464 C   0  0  0  0  0  0  0  0  0  0  0  0
   20.0863   29.4909  -31.7251 O   0  0  0  0  0  0  0  0  0  0  0  0
   21.6085   29.3849  -30.1468 O   0  0  0  0  0  0  0  0  0  0  0  0
   23.3691   30.5074  -32.1742 C   0  0  0  0  0  0  0  0  0  0  0  0
   22.7800   31.8630  -32.3828 C   0  0  0  0  0  0  0  0  0  0  0  0
   21.5915   32.0247  -32.6794 O   0  0  0  0  0  0  0  0  0  0  0  0
   23.5697   32.8189  -32.2141 O   0  0  0  0  0  0  0  0  0  0  0  0
  1  2  2  0
  1  3  1  0
  1  4  1  0
  1  5  1  0
  5  6  1  0
  6  7  2  0
  6  8  1  0
  8  9  1  0
  9 10  1  0
 10 11  2  0
 10 12  1  0
  9 13  1  6
 13 14  1  0
 14 15  2  0
 14 16  1  0
M  END
