# Supplementary material for: Accurate structure prediction of biomolecular interactions with AlphaFold 3
Source: Nature. 2024 May 8;630(8016):493–500. doi: 10.1038/s41586-024-07487-w (PMC11168924; doi:10.1038/s41586-024-07487-w)
Supplement: Supplementary file 3 — AF3 predictions for the Posebusters benchmark and outputs of the Posebusters checks for those predictions. [file 41586_2024_7487_MOESM3_ESM.zip › 6YT6_PKE_pred_context_pose.pdb]

TITLE     6YT6                                                                  
REVDAT   1   01-OCT-21         0                                                
REMARK   6                                                                      
REMARK   6 PDB GENERATED WITH DEEPMIND STRUCTURE CLASS VERSION 1.0.2.           
SEQRES   1 O  282  GLY SER GLY SER THR ARG ASP TYR GLU ILE GLN ARG GLU          
SEQRES   2 O  282  ARG ILE GLU LEU GLY ARG CYS ILE GLY GLU GLY GLN PHE          
SEQRES   3 O  282  GLY ASP VAL HIS GLN GLY ILE TYR MET SER PRO GLU ASN          
SEQRES   4 O  282  PRO ALA LEU ALA VAL ALA ILE LYS THR CYS LYS ASN CYS          
SEQRES   5 O  282  THR SER ASP SER VAL ARG GLU LYS PHE LEU GLN GLU ALA          
SEQRES   6 O  282  LEU THR MET ARG GLN PHE ASP HIS PRO HIS ILE VAL LYS          
SEQRES   7 O  282  LEU ILE GLY VAL ILE THR GLU ASN PRO VAL TRP ILE ILE          
SEQRES   8 O  282  MET GLU LEU CYS THR LEU GLY GLU LEU ARG SER PHE LEU          
SEQRES   9 O  282  GLN VAL ARG LYS TYR SER LEU ASP LEU ALA SER LEU ILE          
SEQRES  10 O  282  LEU TYR ALA TYR GLN LEU SER THR ALA LEU ALA TYR LEU          
SEQRES  11 O  282  GLU SER LYS ARG PHE VAL HIS ARG ASP ILE ALA ALA ARG          
SEQRES  12 O  282  ASN VAL LEU VAL SER SER ASN ASP CYS VAL LYS LEU GLY          
SEQRES  13 O  282  ASP PHE GLY LEU SER ARG TYR MET GLU ASP SER THR TYR          
SEQRES  14 O  282  TYR LYS ALA SER LYS GLY LYS LEU PRO ILE LYS TRP MET          
SEQRES  15 O  282  ALA PRO GLU SER ILE ASN PHE ARG ARG PHE THR SER ALA          
SEQRES  16 O  282  SER ASP VAL TRP MET PHE GLY VAL CYS MET TRP GLU ILE          
SEQRES  17 O  282  LEU MET HIS GLY VAL LYS PRO PHE GLN GLY VAL LYS ASN          
SEQRES  18 O  282  ASN ASP VAL ILE GLY ARG ILE GLU ASN GLY GLU ARG LEU          
SEQRES  19 O  282  PRO MET PRO PRO ASN CYS PRO PRO THR LEU TYR SER LEU          
SEQRES  20 O  282  MET THR LYS CYS TRP ALA TYR ASP PRO SER ARG ARG PRO          
SEQRES  21 O  282  ARG PHE THR GLU LEU LYS ALA GLN LEU SER THR ILE LEU          
SEQRES  22 O  282  GLU GLU GLU LYS ALA GLN GLN GLU GLU                          
MODEL        1                                                                  
ATOM      1  N   GLY O   1     -17.407   6.958   3.360  0.08 26.32           N  
ATOM      2  CA  GLY O   1     -17.021   5.527   3.487  0.08 28.60           C  
ATOM      3  C   GLY O   1     -15.769   5.300   2.681  0.07 30.83           C  
ATOM      4  O   GLY O   1     -15.510   6.080   1.764  0.07 29.82           O  
ATOM      5  N   SER O   2     -14.992   4.274   2.990  0.10 36.51           N  
ATOM      6  CA  SER O   2     -13.881   3.827   2.160  0.09 38.34           C  
ATOM      7  C   SER O   2     -14.451   3.388   0.813  0.09 40.56           C  
ATOM      8  O   SER O   2     -14.965   2.278   0.695  0.09 38.73           O  
ATOM      9  CB  SER O   2     -13.157   2.668   2.861  0.08 36.16           C  
ATOM     10  OG  SER O   2     -14.077   1.663   3.227  0.08 32.74           O  
ATOM     11  N   GLY O   3     -14.430   4.277  -0.171  0.15 41.68           N  
ATOM     12  CA  GLY O   3     -14.912   3.986  -1.519  0.15 43.46           C  
ATOM     13  C   GLY O   3     -14.131   2.791  -2.043  0.15 46.03           C  
ATOM     14  O   GLY O   3     -12.944   2.928  -2.358  0.15 44.34           O  
ATOM     15  N   SER O   4     -14.755   1.620  -2.055  0.29 55.58           N  
ATOM     16  CA  SER O   4     -14.120   0.375  -2.443  0.28 58.24           C  
ATOM     17  C   SER O   4     -13.716   0.434  -3.917  0.29 61.68           C  
ATOM     18  O   SER O   4     -14.302   1.176  -4.710  0.29 58.24           O  
ATOM     19  CB  SER O   4     -15.057  -0.803  -2.153  0.28 53.20           C  
ATOM     20  OG  SER O   4     -16.156  -0.813  -3.022  0.26 46.85           O  
ATOM     21  N   THR O   5     -12.736  -0.371  -4.300  0.35 58.32           N  
ATOM     22  CA  THR O   5     -12.374  -0.560  -5.710  0.34 60.74           C  
ATOM     23  C   THR O   5     -13.529  -1.103  -6.549  0.35 63.59           C  
ATOM     24  O   THR O   5     -13.496  -0.947  -7.766  0.35 60.40           O  
ATOM     25  CB  THR O   5     -11.180  -1.516  -5.835  0.33 55.85           C  
ATOM     26  OG1 THR O   5     -11.310  -2.571  -4.900  0.34 50.56           O  
ATOM     27  CG2 THR O   5      -9.864  -0.824  -5.536  0.34 49.54           C  
ATOM     28  N   ARG O   6     -14.559  -1.671  -5.922  0.52 62.50           N  
ATOM     29  CA  ARG O   6     -15.710  -2.267  -6.616  0.53 65.95           C  
ATOM     30  C   ARG O   6     -16.449  -1.308  -7.544  0.53 71.21           C  
ATOM     31  O   ARG O   6     -16.844  -1.736  -8.618  0.53 68.32           O  
ATOM     32  CB  ARG O   6     -16.710  -2.850  -5.611  0.52 58.61           C  
ATOM     33  CG  ARG O   6     -16.314  -4.242  -5.134  0.44 51.34           C  
ATOM     34  CD  ARG O   6     -17.420  -4.821  -4.261  0.44 45.40           C  
ATOM     35  NE  ARG O   6     -17.138  -6.206  -3.888  0.45 41.02           N  
ATOM     36  CZ  ARG O   6     -17.918  -6.996  -3.162  0.44 34.71           C  
ATOM     37  NH1 ARG O   6     -19.050  -6.568  -2.682  0.44 33.89           N  
ATOM     38  NH2 ARG O   6     -17.570  -8.234  -2.928  0.45 31.86           N  
ATOM     39  N   ASP O   7     -16.612  -0.061  -7.177  0.82 80.16           N  
ATOM     40  CA  ASP O   7     -17.367   0.903  -7.996  0.82 83.89           C  
ATOM     41  C   ASP O   7     -16.625   1.296  -9.282  0.82 86.89           C  
ATOM     42  O   ASP O   7     -17.193   1.944 -10.158  0.82 82.15           O  
ATOM     43  CB  ASP O   7     -17.687   2.153  -7.163  0.81 75.02           C  
ATOM     44  CG  ASP O   7     -18.499   1.874  -5.899  0.74 64.38           C  
ATOM     45  OD1 ASP O   7     -19.202   0.839  -5.834  0.74 56.08           O  
ATOM     46  OD2 ASP O   7     -18.374   2.687  -4.951  0.74 56.04           O  
ATOM     47  N   TYR O   8     -15.348   0.918  -9.392  0.97 88.29           N  
ATOM     48  CA  TYR O   8     -14.489   1.145 -10.549  0.96 92.08           C  
ATOM     49  C   TYR O   8     -14.119  -0.156 -11.268  0.96 94.36           C  
ATOM     50  O   TYR O   8     -13.258  -0.135 -12.151  0.97 93.29           O  
ATOM     51  CB  TYR O   8     -13.248   1.948 -10.122  0.96 87.00           C  
ATOM     52  CG  TYR O   8     -13.532   3.418  -9.878  0.93 78.11           C  
ATOM     53  CD1 TYR O   8     -13.234   4.366 -10.877  0.93 67.84           C  
ATOM     54  CD2 TYR O   8     -14.126   3.840  -8.670  0.93 65.59           C  
ATOM     55  CE1 TYR O   8     -13.522   5.723 -10.677  0.93 61.07           C  
ATOM     56  CE2 TYR O   8     -14.425   5.191  -8.459  0.92 60.57           C  
ATOM     57  CZ  TYR O   8     -14.117   6.131  -9.463  0.92 60.87           C  
ATOM     58  OH  TYR O   8     -14.399   7.467  -9.264  0.92 56.45           O  
ATOM     59  N   GLU O   9     -14.742  -1.279 -10.903  0.99 93.99           N  
ATOM     60  CA  GLU O   9     -14.512  -2.559 -11.561  0.99 94.70           C  
ATOM     61  C   GLU O   9     -15.041  -2.518 -13.001  0.99 94.92           C  
ATOM     62  O   GLU O   9     -16.191  -2.156 -13.246  0.99 93.68           O  
ATOM     63  CB  GLU O   9     -15.152  -3.700 -10.754  0.99 93.74           C  
ATOM     64  CG  GLU O   9     -14.675  -5.095 -11.180  0.98 91.36           C  
ATOM     65  CD  GLU O   9     -13.237  -5.425 -10.751  0.98 92.31           C  
ATOM     66  OE1 GLU O   9     -12.610  -6.316 -11.357  0.98 84.19           O  
ATOM     67  OE2 GLU O   9     -12.733  -4.808  -9.787  0.98 86.55           O  
ATOM     68  N   ILE O  10     -14.181  -2.875 -13.946  1.00 95.73           N  
ATOM     69  CA  ILE O  10     -14.501  -2.962 -15.369  1.00 95.75           C  
ATOM     70  C   ILE O  10     -14.578  -4.437 -15.763  1.00 95.73           C  
ATOM     71  O   ILE O  10     -13.718  -5.238 -15.396  1.00 95.08           O  
ATOM     72  CB  ILE O  10     -13.474  -2.164 -16.210  0.99 95.23           C  
ATOM     73  CG1 ILE O  10     -13.608  -0.648 -15.908  0.99 92.74           C  
ATOM     74  CG2 ILE O  10     -13.648  -2.434 -17.714  0.99 92.19           C  
ATOM     75  CD1 ILE O  10     -12.576   0.226 -16.623  0.99 89.87           C  
ATOM     76  N   GLN O  11     -15.565  -4.787 -16.562  0.99 94.59           N  
ATOM     77  CA  GLN O  11     -15.651  -6.105 -17.191  0.99 94.86           C  
ATOM     78  C   GLN O  11     -14.554  -6.242 -18.251  0.99 95.64           C  
ATOM     79  O   GLN O  11     -14.444  -5.400 -19.140  0.99 95.02           O  
ATOM     80  CB  GLN O  11     -17.035  -6.303 -17.816  0.99 93.19           C  
ATOM     81  CG  GLN O  11     -18.151  -6.377 -16.769  0.94 85.53           C  
ATOM     82  CD  GLN O  11     -19.547  -6.471 -17.384  0.94 77.62           C  
ATOM     83  OE1 GLN O  11     -19.795  -6.083 -18.516  0.93 68.85           O  
ATOM     84  NE2 GLN O  11     -20.507  -6.959 -16.642  0.93 64.79           N  
ATOM     85  N   ARG O  12     -13.748  -7.300 -18.175  1.00 94.81           N  
ATOM     86  CA  ARG O  12     -12.598  -7.515 -19.072  1.00 95.35           C  
ATOM     87  C   ARG O  12     -12.995  -7.556 -20.549  1.00 95.76           C  
ATOM     88  O   ARG O  12     -12.246  -7.068 -21.388  1.00 95.20           O  
ATOM     89  CB  ARG O  12     -11.863  -8.795 -18.660  1.00 93.81           C  
ATOM     90  CG  ARG O  12     -10.491  -8.921 -19.342  0.99 91.25           C  
ATOM     91  CD  ARG O  12      -9.763 -10.207 -18.928  0.99 91.97           C  
ATOM     92  NE  ARG O  12      -9.524 -10.301 -17.483  0.99 91.52           N  
ATOM     93  CZ  ARG O  12      -8.566  -9.699 -16.791  0.99 93.39           C  
ATOM     94  NH1 ARG O  12      -7.671  -8.946 -17.363  0.99 84.89           N  
ATOM     95  NH2 ARG O  12      -8.493  -9.843 -15.501  0.99 88.09           N  
ATOM     96  N   GLU O  13     -14.161  -8.082 -20.857  0.99 94.50           N  
ATOM     97  CA  GLU O  13     -14.707  -8.205 -22.214  0.99 94.35           C  
ATOM     98  C   GLU O  13     -14.944  -6.839 -22.877  0.99 94.23           C  
ATOM     99  O   GLU O  13     -15.056  -6.755 -24.093  0.99 92.10           O  
ATOM    100  CB  GLU O  13     -16.031  -8.986 -22.190  0.98 92.78           C  
ATOM    101  CG  GLU O  13     -15.978 -10.373 -21.517  0.91 82.41           C  
ATOM    102  CD  GLU O  13     -15.897 -10.323 -19.986  0.90 74.85           C  
ATOM    103  OE1 GLU O  13     -15.464 -11.331 -19.388  0.90 66.50           O  
ATOM    104  OE2 GLU O  13     -16.240  -9.269 -19.398  0.90 67.87           O  
ATOM    105  N   ARG O  14     -14.977  -5.757 -22.083  0.99 93.39           N  
ATOM    106  CA  ARG O  14     -15.076  -4.379 -22.586  0.99 93.92           C  
ATOM    107  C   ARG O  14     -13.722  -3.760 -22.938  0.99 94.66           C  
ATOM    108  O   ARG O  14     -13.692  -2.620 -23.392  0.99 93.98           O  
ATOM    109  CB  ARG O  14     -15.834  -3.510 -21.577  0.99 92.74           C  
ATOM    110  CG  ARG O  14     -17.265  -3.985 -21.341  0.97 90.42           C  
ATOM    111  CD  ARG O  14     -17.984  -2.982 -20.446  0.97 86.36           C  
ATOM    112  NE  ARG O  14     -19.381  -3.368 -20.200  0.96 79.53           N  
ATOM    113  CZ  ARG O  14     -20.336  -2.565 -19.758  0.96 73.52           C  
ATOM    114  NH1 ARG O  14     -20.105  -1.307 -19.496  0.96 67.31           N  
ATOM    115  NH2 ARG O  14     -21.543  -3.017 -19.579  0.95 67.22           N  
ATOM    116  N   ILE O  15     -12.614  -4.476 -22.716  1.00 94.30           N  
ATOM    117  CA  ILE O  15     -11.263  -4.001 -23.013  1.00 94.60           C  
ATOM    118  C   ILE O  15     -10.680  -4.795 -24.180  1.00 94.44           C  
ATOM    119  O   ILE O  15     -10.475  -6.002 -24.080  1.00 94.08           O  
ATOM    120  CB  ILE O  15     -10.352  -4.071 -21.767  1.00 94.91           C  
ATOM    121  CG1 ILE O  15     -10.893  -3.254 -20.571  0.99 93.75           C  
ATOM    122  CG2 ILE O  15      -8.920  -3.627 -22.114  0.99 93.57           C  
ATOM    123  CD1 ILE O  15     -11.016  -1.737 -20.805  0.99 92.66           C  
ATOM    124  N   GLU O  16     -10.328  -4.089 -25.247  0.99 92.31           N  
ATOM    125  CA  GLU O  16      -9.478  -4.609 -26.314  0.99 91.57           C  
ATOM    126  C   GLU O  16      -8.027  -4.185 -26.054  0.99 91.78           C  
ATOM    127  O   GLU O  16      -7.684  -3.001 -26.075  0.99 91.63           O  
ATOM    128  CB  GLU O  16      -9.962  -4.124 -27.682  0.99 89.32           C  
ATOM    129  CG  GLU O  16     -11.271  -4.806 -28.101  0.95 77.69           C  
ATOM    130  CD  GLU O  16     -11.752  -4.390 -29.500  0.94 72.68           C  
ATOM    131  OE1 GLU O  16     -12.856  -4.841 -29.887  0.94 63.31           O  
ATOM    132  OE2 GLU O  16     -11.040  -3.625 -30.185  0.94 64.84           O  
ATOM    133  N   LEU O  17      -7.165  -5.173 -25.800  1.00 92.79           N  
ATOM    134  CA  LEU O  17      -5.748  -4.950 -25.538  1.00 92.59           C  
ATOM    135  C   LEU O  17      -5.006  -4.682 -26.854  1.00 92.57           C  
ATOM    136  O   LEU O  17      -4.984  -5.527 -27.751  1.00 90.98           O  
ATOM    137  CB  LEU O  17      -5.182  -6.170 -24.785  1.00 91.18           C  
ATOM    138  CG  LEU O  17      -3.811  -5.902 -24.130  0.99 89.99           C  
ATOM    139  CD1 LEU O  17      -3.949  -5.055 -22.867  0.99 82.21           C  
ATOM    140  CD2 LEU O  17      -3.148  -7.219 -23.731  0.99 82.16           C  
ATOM    141  N   GLY O  18      -4.352  -3.528 -26.944  1.00 90.42           N  
ATOM    142  CA  GLY O  18      -3.550  -3.133 -28.096  1.00 90.67           C  
ATOM    143  C   GLY O  18      -2.044  -3.318 -27.884  1.00 91.36           C  
ATOM    144  O   GLY O  18      -1.582  -4.079 -27.034  1.00 90.39           O  
ATOM    145  N   ARG O  19      -1.248  -2.577 -28.665  1.00 89.02           N  
ATOM    146  CA  ARG O  19       0.216  -2.645 -28.622  1.00 89.39           C  
ATOM    147  C   ARG O  19       0.777  -2.236 -27.254  1.00 90.51           C  
ATOM    148  O   ARG O  19       0.244  -1.338 -26.595  1.00 90.47           O  
ATOM    149  CB  ARG O  19       0.849  -1.817 -29.766  0.99 86.77           C  
ATOM    150  CG  ARG O  19       0.731  -0.300 -29.591  0.95 78.09           C  
ATOM    151  CD  ARG O  19       1.402   0.474 -30.732  0.95 73.66           C  
ATOM    152  NE  ARG O  19       1.340   1.940 -30.525  0.94 69.08           N  
ATOM    153  CZ  ARG O  19       2.273   2.728 -29.993  0.94 60.63           C  
ATOM    154  NH1 ARG O  19       3.408   2.272 -29.551  0.94 55.39           N  
ATOM    155  NH2 ARG O  19       2.081   4.011 -29.893  0.94 56.89           N  
ATOM    156  N   CYS O  20       1.921  -2.814 -26.891  1.00 90.27           N  
ATOM    157  CA  CYS O  20       2.731  -2.316 -25.784  1.00 90.11           C  
ATOM    158  C   CYS O  20       3.254  -0.897 -26.095  1.00 89.63           C  
ATOM    159  O   CYS O  20       3.716  -0.622 -27.207  1.00 88.61           O  
ATOM    160  CB  CYS O  20       3.864  -3.313 -25.505  1.00 88.74           C  
ATOM    161  SG  CYS O  20       4.793  -2.810 -24.026  0.99 85.52           S  
ATOM    162  N   ILE O  21       3.165   0.001 -25.113  1.00 92.79           N  
ATOM    163  CA  ILE O  21       3.655   1.387 -25.194  1.00 90.91           C  
ATOM    164  C   ILE O  21       4.789   1.678 -24.209  1.00 88.69           C  
ATOM    165  O   ILE O  21       5.402   2.742 -24.284  1.00 86.83           O  
ATOM    166  CB  ILE O  21       2.505   2.407 -25.050  1.00 90.63           C  
ATOM    167  CG1 ILE O  21       1.750   2.261 -23.700  0.99 89.36           C  
ATOM    168  CG2 ILE O  21       1.547   2.290 -26.247  0.99 88.33           C  
ATOM    169  CD1 ILE O  21       0.756   3.392 -23.416  0.99 88.71           C  
ATOM    170  N   GLY O  22       5.082   0.749 -23.302  1.00 90.36           N  
ATOM    171  CA  GLY O  22       6.178   0.862 -22.357  1.00 89.91           C  
ATOM    172  C   GLY O  22       6.116  -0.185 -21.253  1.00 90.93           C  
ATOM    173  O   GLY O  22       5.193  -0.994 -21.190  1.00 90.58           O  
ATOM    174  N   GLU O  23       7.117  -0.136 -20.376  0.99 89.42           N  
ATOM    175  CA  GLU O  23       7.198  -1.004 -19.208  0.99 87.68           C  
ATOM    176  C   GLU O  23       7.134  -0.167 -17.929  0.99 86.16           C  
ATOM    177  O   GLU O  23       7.951   0.732 -17.702  0.99 84.23           O  
ATOM    178  CB  GLU O  23       8.461  -1.874 -19.295  0.99 86.09           C  
ATOM    179  CG  GLU O  23       8.484  -2.935 -18.191  0.93 76.54           C  
ATOM    180  CD  GLU O  23       9.678  -3.892 -18.248  0.92 72.93           C  
ATOM    181  OE1 GLU O  23       9.634  -4.905 -17.508  0.91 64.77           O  
ATOM    182  OE2 GLU O  23      10.638  -3.626 -19.001  0.91 66.00           O  
ATOM    183  N   GLY O  24       6.139  -0.439 -17.114  0.99 89.25           N  
ATOM    184  CA  GLY O  24       5.976   0.135 -15.790  0.99 88.33           C  
ATOM    185  C   GLY O  24       6.730  -0.658 -14.723  0.99 87.94           C  
ATOM    186  O   GLY O  24       7.371  -1.672 -14.985  0.99 85.67           O  
ATOM    187  N   GLN O  25       6.612  -0.205 -13.474  0.99 86.42           N  
ATOM    188  CA  GLN O  25       7.239  -0.868 -12.332  0.99 85.95           C  
ATOM    189  C   GLN O  25       6.740  -2.308 -12.125  0.99 87.27           C  
ATOM    190  O   GLN O  25       7.528  -3.191 -11.786  0.99 85.59           O  
ATOM    191  CB  GLN O  25       6.957  -0.007 -11.103  0.99 83.07           C  
ATOM    192  CG  GLN O  25       7.569  -0.562  -9.815  0.91 74.11           C  
ATOM    193  CD  GLN O  25       7.273   0.351  -8.629  0.90 68.52           C  
ATOM    194  OE1 GLN O  25       6.676   1.407  -8.755  0.89 62.03           O  
ATOM    195  NE2 GLN O  25       7.680  -0.028  -7.457  0.89 58.76           N  
ATOM    196  N   PHE O  26       5.443  -2.543 -12.337  0.98 87.92           N  
ATOM    197  CA  PHE O  26       4.800  -3.837 -12.069  0.99 90.81           C  
ATOM    198  C   PHE O  26       4.677  -4.725 -13.307  0.99 91.93           C  
ATOM    199  O   PHE O  26       4.518  -5.942 -13.176  0.99 90.94           O  
ATOM    200  CB  PHE O  26       3.428  -3.582 -11.443  0.99 90.64           C  
ATOM    201  CG  PHE O  26       3.500  -2.956 -10.067  0.98 90.37           C  
ATOM    202  CD1 PHE O  26       3.617  -3.775  -8.927  0.98 85.52           C  
ATOM    203  CD2 PHE O  26       3.467  -1.557  -9.912  0.98 85.57           C  
ATOM    204  CE1 PHE O  26       3.686  -3.204  -7.647  0.98 83.85           C  
ATOM    205  CE2 PHE O  26       3.535  -0.979  -8.640  0.98 84.25           C  
ATOM    206  CZ  PHE O  26       3.642  -1.807  -7.503  0.98 88.55           C  
ATOM    207  N   GLY O  27       4.748  -4.140 -14.504  0.99 90.22           N  
ATOM    208  CA  GLY O  27       4.612  -4.873 -15.754  0.99 91.55           C  
ATOM    209  C   GLY O  27       4.435  -3.964 -16.960  0.99 92.64           C  
ATOM    210  O   GLY O  27       4.560  -2.744 -16.865  0.99 92.51           O  
ATOM    211  N   ASP O  28       4.130  -4.577 -18.094  1.00 91.54           N  
ATOM    212  CA  ASP O  28       3.998  -3.867 -19.358  1.00 92.36           C  
ATOM    213  C   ASP O  28       2.765  -2.954 -19.342  1.00 93.33           C  
ATOM    214  O   ASP O  28       1.751  -3.234 -18.688  1.00 93.27           O  
ATOM    215  CB  ASP O  28       3.980  -4.871 -20.524  1.00 91.00           C  
ATOM    216  CG  ASP O  28       5.155  -5.864 -20.473  0.99 86.85           C  
ATOM    217  OD1 ASP O  28       6.248  -5.498 -19.974  0.99 79.94           O  
ATOM    218  OD2 ASP O  28       4.944  -7.033 -20.855  0.99 78.18           O  
ATOM    219  N   VAL O  29       2.867  -1.864 -20.076  1.00 93.71           N  
ATOM    220  CA  VAL O  29       1.763  -0.932 -20.293  1.00 94.26           C  
ATOM    221  C   VAL O  29       1.375  -0.997 -21.761  1.00 94.26           C  
ATOM    222  O   VAL O  29       2.224  -0.890 -22.646  1.00 94.05           O  
ATOM    223  CB  VAL O  29       2.109   0.498 -19.844  1.00 93.99           C  
ATOM    224  CG1 VAL O  29       0.882   1.420 -19.926  1.00 91.65           C  
ATOM    225  CG2 VAL O  29       2.627   0.523 -18.399  1.00 90.70           C  
ATOM    226  N   HIS O  30       0.093  -1.164 -22.014  1.00 93.75           N  
ATOM    227  CA  HIS O  30      -0.463  -1.246 -23.354  1.00 94.65           C  
ATOM    228  C   HIS O  30      -1.398  -0.068 -23.615  1.00 95.11           C  
ATOM    229  O   HIS O  30      -2.020   0.462 -22.697  1.00 95.42           O  
ATOM    230  CB  HIS O  30      -1.188  -2.590 -23.542  1.00 95.04           C  
ATOM    231  CG  HIS O  30      -0.263  -3.781 -23.524  1.00 95.41           C  
ATOM    232  ND1 HIS O  30       0.105  -4.515 -24.633  1.00 85.25           N  
ATOM    233  CD2 HIS O  30       0.378  -4.335 -22.442  1.00 85.08           C  
ATOM    234  CE1 HIS O  30       0.946  -5.479 -24.232  1.00 87.70           C  
ATOM    235  NE2 HIS O  30       1.129  -5.397 -22.913  1.00 90.23           N  
ATOM    236  N   GLN O  31      -1.519   0.326 -24.865  1.00 93.06           N  
ATOM    237  CA  GLN O  31      -2.710   1.029 -25.317  1.00 93.08           C  
ATOM    238  C   GLN O  31      -3.824   0.015 -25.592  1.00 93.39           C  
ATOM    239  O   GLN O  31      -3.555  -1.173 -25.817  1.00 93.45           O  
ATOM    240  CB  GLN O  31      -2.394   1.920 -26.530  1.00 92.17           C  
ATOM    241  CG  GLN O  31      -2.115   1.123 -27.811  0.99 88.10           C  
ATOM    242  CD  GLN O  31      -1.799   1.996 -29.022  0.99 86.36           C  
ATOM    243  OE1 GLN O  31      -1.284   3.096 -28.934  0.99 77.31           O  
ATOM    244  NE2 GLN O  31      -2.101   1.516 -30.209  0.99 74.01           N  
ATOM    245  N   GLY O  32      -5.049   0.477 -25.605  1.00 93.99           N  
ATOM    246  CA  GLY O  32      -6.203  -0.350 -25.944  1.00 94.21           C  
ATOM    247  C   GLY O  32      -7.456   0.487 -26.121  1.00 94.26           C  
ATOM    248  O   GLY O  32      -7.395   1.721 -26.155  1.00 93.93           O  
ATOM    249  N   ILE O  33      -8.579  -0.198 -26.237  1.00 92.29           N  
ATOM    250  CA  ILE O  33      -9.892   0.427 -26.373  1.00 91.74           C  
ATOM    251  C   ILE O  33     -10.783  -0.075 -25.240  1.00 92.53           C  
ATOM    252  O   ILE O  33     -10.825  -1.271 -24.955  1.00 93.60           O  
ATOM    253  CB  ILE O  33     -10.495   0.163 -27.773  1.00 90.28           C  
ATOM    254  CG1 ILE O  33      -9.581   0.770 -28.870  0.99 84.78           C  
ATOM    255  CG2 ILE O  33     -11.917   0.745 -27.864  0.99 84.16           C  
ATOM    256  CD1 ILE O  33     -10.015   0.443 -30.300  0.98 75.46           C  
ATOM    257  N   TYR O  34     -11.485   0.851 -24.609  1.00 94.10           N  
ATOM    258  CA  TYR O  34     -12.556   0.552 -23.668  1.00 93.90           C  
ATOM    259  C   TYR O  34     -13.911   0.821 -24.328  1.00 92.63           C  
ATOM    260  O   TYR O  34     -14.216   1.951 -24.717  1.00 91.17           O  
ATOM    261  CB  TYR O  34     -12.371   1.369 -22.382  1.00 93.50           C  
ATOM    262  CG  TYR O  34     -13.509   1.249 -21.378  1.00 94.74           C  
ATOM    263  CD1 TYR O  34     -14.011   2.398 -20.738  1.00 86.74           C  
ATOM    264  CD2 TYR O  34     -14.076  -0.006 -21.077  1.00 86.66           C  
ATOM    265  CE1 TYR O  34     -15.067   2.303 -19.814  0.99 85.39           C  
ATOM    266  CE2 TYR O  34     -15.135  -0.115 -20.168  0.99 86.15           C  
ATOM    267  CZ  TYR O  34     -15.629   1.045 -19.536  0.99 91.83           C  
ATOM    268  OH  TYR O  34     -16.672   0.944 -18.638  1.00 89.70           O  
ATOM    269  N   MET O  35     -14.720  -0.213 -24.412  0.98 91.62           N  
ATOM    270  CA  MET O  35     -16.087  -0.140 -24.917  0.98 91.30           C  
ATOM    271  C   MET O  35     -17.044   0.052 -23.734  0.98 90.70           C  
ATOM    272  O   MET O  35     -17.196  -0.849 -22.895  0.98 88.98           O  
ATOM    273  CB  MET O  35     -16.424  -1.415 -25.704  0.98 88.84           C  
ATOM    274  CG  MET O  35     -15.549  -1.586 -26.953  0.95 79.06           C  
ATOM    275  SD  MET O  35     -15.743  -3.196 -27.759  0.94 73.12           S  
ATOM    276  CE  MET O  35     -14.725  -4.230 -26.687  0.94 62.87           C  
ATOM    277  N   SER O  36     -17.659   1.207 -23.640  0.95 88.27           N  
ATOM    278  CA  SER O  36     -18.649   1.519 -22.599  0.95 87.02           C  
ATOM    279  C   SER O  36     -19.944   2.062 -23.217  0.95 86.71           C  
ATOM    280  O   SER O  36     -19.944   2.451 -24.388  0.95 83.42           O  
ATOM    281  CB  SER O  36     -18.061   2.483 -21.558  0.95 83.30           C  
ATOM    282  OG  SER O  36     -18.186   3.835 -21.943  0.93 77.84           O  
ATOM    283  N   PRO O  37     -21.042   2.115 -22.470  0.90 84.31           N  
ATOM    284  CA  PRO O  37     -22.285   2.711 -22.968  0.90 82.75           C  
ATOM    285  C   PRO O  37     -22.142   4.183 -23.366  0.90 82.88           C  
ATOM    286  O   PRO O  37     -22.801   4.627 -24.302  0.90 78.08           O  
ATOM    287  CB  PRO O  37     -23.292   2.542 -21.821  0.90 80.45           C  
ATOM    288  CG  PRO O  37     -22.757   1.349 -21.030  0.89 77.51           C  
ATOM    289  CD  PRO O  37     -21.250   1.515 -21.162  0.89 79.82           C  
ATOM    290  N   GLU O  38     -21.267   4.935 -22.680  0.87 83.16           N  
ATOM    291  CA  GLU O  38     -21.059   6.368 -22.915  0.87 82.68           C  
ATOM    292  C   GLU O  38     -20.152   6.634 -24.122  0.87 82.44           C  
ATOM    293  O   GLU O  38     -20.315   7.637 -24.820  0.87 76.56           O  
ATOM    294  CB  GLU O  38     -20.443   7.037 -21.670  0.86 79.52           C  
ATOM    295  CG  GLU O  38     -21.244   6.873 -20.371  0.73 70.53           C  
ATOM    296  CD  GLU O  38     -21.138   5.476 -19.740  0.72 62.80           C  
ATOM    297  OE1 GLU O  38     -22.010   5.146 -18.906  0.72 55.67           O  
ATOM    298  OE2 GLU O  38     -20.201   4.713 -20.102  0.73 58.83           O  
ATOM    299  N   ASN O  39     -19.166   5.758 -24.356  0.87 79.46           N  
ATOM    300  CA  ASN O  39     -18.241   5.862 -25.479  0.88 81.53           C  
ATOM    301  C   ASN O  39     -17.843   4.452 -25.947  0.88 84.04           C  
ATOM    302  O   ASN O  39     -17.087   3.772 -25.253  0.88 80.79           O  
ATOM    303  CB  ASN O  39     -17.029   6.709 -25.061  0.87 76.26           C  
ATOM    304  CG  ASN O  39     -16.099   7.016 -26.230  0.82 69.21           C  
ATOM    305  OD1 ASN O  39     -16.075   6.349 -27.252  0.82 62.76           O  
ATOM    306  ND2 ASN O  39     -15.303   8.055 -26.105  0.81 61.84           N  
ATOM    307  N   PRO O  40     -18.293   4.021 -27.137  0.92 81.21           N  
ATOM    308  CA  PRO O  40     -18.056   2.651 -27.599  0.93 82.81           C  
ATOM    309  C   PRO O  40     -16.613   2.382 -28.045  0.92 85.58           C  
ATOM    310  O   PRO O  40     -16.289   1.231 -28.349  0.93 78.18           O  
ATOM    311  CB  PRO O  40     -19.065   2.446 -28.735  0.93 75.92           C  
ATOM    312  CG  PRO O  40     -19.256   3.858 -29.295  0.91 69.02           C  
ATOM    313  CD  PRO O  40     -19.166   4.735 -28.046  0.91 70.68           C  
ATOM    314  N   ALA O  41     -15.748   3.406 -28.117  0.97 84.21           N  
ATOM    315  CA  ALA O  41     -14.362   3.272 -28.580  0.97 86.75           C  
ATOM    316  C   ALA O  41     -13.429   4.277 -27.883  0.97 88.92           C  
ATOM    317  O   ALA O  41     -12.734   5.067 -28.534  0.97 85.93           O  
ATOM    318  CB  ALA O  41     -14.333   3.379 -30.114  0.97 80.45           C  
ATOM    319  N   LEU O  42     -13.399   4.261 -26.555  0.99 88.75           N  
ATOM    320  CA  LEU O  42     -12.513   5.124 -25.776  1.00 90.22           C  
ATOM    321  C   LEU O  42     -11.087   4.564 -25.782  1.00 91.82           C  
ATOM    322  O   LEU O  42     -10.841   3.458 -25.295  1.00 92.21           O  
ATOM    323  CB  LEU O  42     -13.067   5.274 -24.347  0.99 89.28           C  
ATOM    324  CG  LEU O  42     -12.226   6.205 -23.450  0.99 87.38           C  
ATOM    325  CD1 LEU O  42     -12.259   7.654 -23.936  0.99 82.98           C  
ATOM    326  CD2 LEU O  42     -12.754   6.166 -22.019  0.99 82.89           C  
ATOM    327  N   ALA O  43     -10.115   5.349 -26.278  1.00 90.35           N  
ATOM    328  CA  ALA O  43      -8.703   5.004 -26.187  1.00 91.01           C  
ATOM    329  C   ALA O  43      -8.231   5.054 -24.723  1.00 92.65           C  
ATOM    330  O   ALA O  43      -8.415   6.059 -24.031  1.00 92.54           O  
ATOM    331  CB  ALA O  43      -7.892   5.941 -27.094  1.00 89.24           C  
ATOM    332  N   VAL O  44      -7.595   3.973 -24.266  1.00 94.42           N  
ATOM    333  CA  VAL O  44      -7.132   3.812 -22.883  1.00 95.43           C  
ATOM    334  C   VAL O  44      -5.693   3.309 -22.820  1.00 95.67           C  
ATOM    335  O   VAL O  44      -5.190   2.671 -23.747  1.00 96.03           O  
ATOM    336  CB  VAL O  44      -8.072   2.901 -22.058  1.00 95.70           C  
ATOM    337  CG1 VAL O  44      -9.449   3.543 -21.859  1.00 92.51           C  
ATOM    338  CG2 VAL O  44      -8.247   1.509 -22.658  1.00 91.63           C  
ATOM    339  N   ALA O  45      -5.023   3.586 -21.695  1.00 96.44           N  
ATOM    340  CA  ALA O  45      -3.797   2.923 -21.290  1.00 96.52           C  
ATOM    341  C   ALA O  45      -4.127   1.816 -20.283  1.00 96.52           C  
ATOM    342  O   ALA O  45      -4.897   2.028 -19.347  1.00 96.40           O  
ATOM    343  CB  ALA O  45      -2.806   3.946 -20.724  1.00 96.22           C  
ATOM    344  N   ILE O  46      -3.521   0.648 -20.465  1.00 96.46           N  
ATOM    345  CA  ILE O  46      -3.761  -0.549 -19.663  1.00 96.53           C  
ATOM    346  C   ILE O  46      -2.449  -0.916 -18.980  1.00 96.04           C  
ATOM    347  O   ILE O  46      -1.504  -1.374 -19.630  1.00 95.93           O  
ATOM    348  CB  ILE O  46      -4.299  -1.694 -20.554  1.00 96.86           C  
ATOM    349  CG1 ILE O  46      -5.612  -1.302 -21.269  1.00 95.67           C  
ATOM    350  CG2 ILE O  46      -4.508  -2.967 -19.709  1.00 95.33           C  
ATOM    351  CD1 ILE O  46      -5.806  -2.045 -22.587  1.00 93.07           C  
ATOM    352  N   LYS O  47      -2.386  -0.699 -17.670  1.00 96.64           N  
ATOM    353  CA  LYS O  47      -1.244  -1.111 -16.847  1.00 96.47           C  
ATOM    354  C   LYS O  47      -1.456  -2.548 -16.398  1.00 96.58           C  
ATOM    355  O   LYS O  47      -2.481  -2.858 -15.795  1.00 96.36           O  
ATOM    356  CB  LYS O  47      -1.073  -0.194 -15.625  1.00 95.61           C  
ATOM    357  CG  LYS O  47      -0.878   1.287 -15.987  0.99 92.02           C  
ATOM    358  CD  LYS O  47      -0.721   2.163 -14.733  0.99 88.35           C  
ATOM    359  CE  LYS O  47       0.553   1.828 -13.940  0.98 81.97           C  
ATOM    360  NZ  LYS O  47       0.665   2.626 -12.700  0.98 76.01           N  
ATOM    361  N   THR O  48      -0.477  -3.405 -16.657  1.00 95.86           N  
ATOM    362  CA  THR O  48      -0.505  -4.821 -16.264  1.00 95.55           C  
ATOM    363  C   THR O  48       0.458  -5.087 -15.103  1.00 94.61           C  
ATOM    364  O   THR O  48       1.323  -4.268 -14.778  1.00 94.15           O  
ATOM    365  CB  THR O  48      -0.246  -5.764 -17.453  1.00 95.63           C  
ATOM    366  OG1 THR O  48       1.116  -5.762 -17.807  1.00 92.75           O  
ATOM    367  CG2 THR O  48      -1.053  -5.411 -18.705  0.99 89.98           C  
ATOM    368  N   CYS O  49       0.304  -6.246 -14.465  1.00 94.91           N  
ATOM    369  CA  CYS O  49       1.083  -6.626 -13.291  1.00 94.47           C  
ATOM    370  C   CYS O  49       1.557  -8.084 -13.399  1.00 93.84           C  
ATOM    371  O   CYS O  49       0.758  -9.013 -13.287  1.00 91.36           O  
ATOM    372  CB  CYS O  49       0.211  -6.385 -12.056  1.00 93.48           C  
ATOM    373  SG  CYS O  49       1.045  -6.841 -10.512  0.99 92.91           S  
ATOM    374  N   LYS O  50       2.875  -8.293 -13.569  0.98 91.74           N  
ATOM    375  CA  LYS O  50       3.474  -9.629 -13.766  0.98 91.20           C  
ATOM    376  C   LYS O  50       3.324 -10.538 -12.542  0.98 90.14           C  
ATOM    377  O   LYS O  50       3.094 -11.731 -12.688  0.98 84.87           O  
ATOM    378  CB  LYS O  50       4.960  -9.482 -14.166  0.97 88.49           C  
ATOM    379  CG  LYS O  50       5.129  -8.894 -15.576  0.85 79.09           C  
ATOM    380  CD  LYS O  50       6.589  -8.665 -15.993  0.83 73.40           C  
ATOM    381  CE  LYS O  50       6.608  -8.094 -17.416  0.82 63.94           C  
ATOM    382  NZ  LYS O  50       7.912  -7.547 -17.873  0.82 56.39           N  
ATOM    383  N   ASN O  51       3.436  -9.981 -11.337  0.96 89.00           N  
ATOM    384  CA  ASN O  51       3.499 -10.741 -10.078  0.97 88.81           C  
ATOM    385  C   ASN O  51       2.265 -10.532  -9.181  0.97 88.42           C  
ATOM    386  O   ASN O  51       2.346 -10.693  -7.959  0.97 85.25           O  
ATOM    387  CB  ASN O  51       4.827 -10.416  -9.362  0.96 86.17           C  
ATOM    388  CG  ASN O  51       6.052 -10.909 -10.122  0.92 80.51           C  
ATOM    389  OD1 ASN O  51       6.017 -11.856 -10.884  0.92 72.59           O  
ATOM    390  ND2 ASN O  51       7.181 -10.277  -9.916  0.92 72.09           N  
ATOM    391  N   CYS O  52       1.129 -10.195  -9.759  0.97 90.37           N  
ATOM    392  CA  CYS O  52      -0.104  -9.962  -8.993  0.97 90.14           C  
ATOM    393  C   CYS O  52      -0.786 -11.243  -8.463  0.97 89.82           C  
ATOM    394  O   CYS O  52      -1.852 -11.159  -7.853  0.97 85.65           O  
ATOM    395  CB  CYS O  52      -1.060  -9.068  -9.797  0.97 87.79           C  
ATOM    396  SG  CYS O  52      -0.782  -7.295  -9.459  0.95 85.91           S  
ATOM    397  N   THR O  53      -0.162 -12.403  -8.638  0.95 88.13           N  
ATOM    398  CA  THR O  53      -0.538 -13.626  -7.903  0.95 87.44           C  
ATOM    399  C   THR O  53      -0.204 -13.526  -6.411  0.95 88.05           C  
ATOM    400  O   THR O  53      -0.830 -14.203  -5.599  0.95 85.00           O  
ATOM    401  CB  THR O  53       0.172 -14.851  -8.489  0.94 85.34           C  
ATOM    402  OG1 THR O  53       1.558 -14.590  -8.613  0.91 78.63           O  
ATOM    403  CG2 THR O  53      -0.346 -15.187  -9.883  0.91 74.92           C  
ATOM    404  N   SER O  54       0.752 -12.675  -6.033  0.96 87.50           N  
ATOM    405  CA  SER O  54       1.015 -12.328  -4.634  0.97 88.38           C  
ATOM    406  C   SER O  54       0.048 -11.232  -4.180  0.96 89.14           C  
ATOM    407  O   SER O  54       0.062 -10.136  -4.741  0.96 87.82           O  
ATOM    408  CB  SER O  54       2.466 -11.858  -4.470  0.96 86.17           C  
ATOM    409  OG  SER O  54       2.707 -11.366  -3.164  0.92 80.66           O  
ATOM    410  N   ASP O  55      -0.705 -11.490  -3.122  0.96 89.46           N  
ATOM    411  CA  ASP O  55      -1.644 -10.511  -2.556  0.96 89.09           C  
ATOM    412  C   ASP O  55      -0.952  -9.196  -2.183  0.96 89.09           C  
ATOM    413  O   ASP O  55      -1.466  -8.117  -2.469  0.96 87.00           O  
ATOM    414  CB  ASP O  55      -2.343 -11.106  -1.322  0.95 86.77           C  
ATOM    415  CG  ASP O  55      -3.276 -12.266  -1.665  0.89 79.45           C  
ATOM    416  OD1 ASP O  55      -3.832 -12.257  -2.787  0.89 72.70           O  
ATOM    417  OD2 ASP O  55      -3.408 -13.169  -0.808  0.89 72.30           O  
ATOM    418  N   SER O  56       0.264  -9.265  -1.634  0.96 87.69           N  
ATOM    419  CA  SER O  56       1.023  -8.058  -1.269  0.96 87.55           C  
ATOM    420  C   SER O  56       1.418  -7.195  -2.480  0.96 88.08           C  
ATOM    421  O   SER O  56       1.486  -5.969  -2.372  0.96 86.61           O  
ATOM    422  CB  SER O  56       2.283  -8.446  -0.487  0.96 84.68           C  
ATOM    423  OG  SER O  56       3.226  -9.132  -1.297  0.90 73.65           O  
ATOM    424  N   VAL O  57       1.696  -7.814  -3.625  0.98 89.02           N  
ATOM    425  CA  VAL O  57       2.016  -7.099  -4.870  0.99 89.64           C  
ATOM    426  C   VAL O  57       0.738  -6.540  -5.486  0.99 90.22           C  
ATOM    427  O   VAL O  57       0.714  -5.376  -5.887  0.99 90.21           O  
ATOM    428  CB  VAL O  57       2.763  -8.004  -5.869  0.98 88.40           C  
ATOM    429  CG1 VAL O  57       3.069  -7.276  -7.183  0.97 83.39           C  
ATOM    430  CG2 VAL O  57       4.097  -8.486  -5.288  0.97 83.10           C  
ATOM    431  N   ARG O  58      -0.311  -7.346  -5.507  0.99 91.71           N  
ATOM    432  CA  ARG O  58      -1.632  -6.945  -6.001  0.99 92.49           C  
ATOM    433  C   ARG O  58      -2.167  -5.728  -5.244  0.99 92.50           C  
ATOM    434  O   ARG O  58      -2.616  -4.771  -5.871  0.99 91.78           O  
ATOM    435  CB  ARG O  58      -2.576  -8.155  -5.887  0.99 91.64           C  
ATOM    436  CG  ARG O  58      -4.005  -7.840  -6.317  0.96 87.20           C  
ATOM    437  CD  ARG O  58      -4.860  -9.103  -6.204  0.95 83.60           C  
ATOM    438  NE  ARG O  58      -6.288  -8.802  -6.413  0.95 77.29           N  
ATOM    439  CZ  ARG O  58      -7.273  -9.681  -6.395  0.94 71.83           C  
ATOM    440  NH1 ARG O  58      -7.062 -10.947  -6.194  0.94 64.67           N  
ATOM    441  NH2 ARG O  58      -8.507  -9.294  -6.578  0.94 64.44           N  
ATOM    442  N   GLU O  59      -2.075  -5.742  -3.917  0.99 91.96           N  
ATOM    443  CA  GLU O  59      -2.516  -4.638  -3.067  0.99 90.71           C  
ATOM    444  C   GLU O  59      -1.740  -3.347  -3.374  0.99 90.37           C  
ATOM    445  O   GLU O  59      -2.344  -2.301  -3.601  0.99 89.32           O  
ATOM    446  CB  GLU O  59      -2.367  -5.060  -1.603  0.99 89.52           C  
ATOM    447  CG  GLU O  59      -3.061  -4.091  -0.640  0.86 77.25           C  
ATOM    448  CD  GLU O  59      -2.940  -4.516   0.826  0.84 71.50           C  
ATOM    449  OE1 GLU O  59      -3.713  -3.966   1.646  0.84 64.23           O  
ATOM    450  OE2 GLU O  59      -2.062  -5.356   1.139  0.84 64.21           O  
ATOM    451  N   LYS O  60      -0.410  -3.423  -3.488  0.99 90.40           N  
ATOM    452  CA  LYS O  60       0.425  -2.268  -3.869  0.99 89.69           C  
ATOM    453  C   LYS O  60       0.095  -1.746  -5.268  0.99 90.07           C  
ATOM    454  O   LYS O  60       0.031  -0.533  -5.457  0.99 89.60           O  
ATOM    455  CB  LYS O  60       1.907  -2.642  -3.816  0.99 87.82           C  
ATOM    456  CG  LYS O  60       2.433  -2.767  -2.380  0.87 76.41           C  
ATOM    457  CD  LYS O  60       3.902  -3.185  -2.441  0.84 70.66           C  
ATOM    458  CE  LYS O  60       4.470  -3.356  -1.039  0.82 59.35           C  
ATOM    459  NZ  LYS O  60       5.896  -3.734  -1.111  0.82 52.71           N  
ATOM    460  N   PHE O  61      -0.107  -2.640  -6.219  1.00 91.96           N  
ATOM    461  CA  PHE O  61      -0.436  -2.254  -7.590  1.00 92.99           C  
ATOM    462  C   PHE O  61      -1.788  -1.528  -7.664  1.00 92.94           C  
ATOM    463  O   PHE O  61      -1.873  -0.430  -8.208  1.00 92.52           O  
ATOM    464  CB  PHE O  61      -0.421  -3.505  -8.475  1.00 93.65           C  
ATOM    465  CG  PHE O  61      -0.752  -3.231  -9.927  1.00 94.56           C  
ATOM    466  CD1 PHE O  61      -1.872  -3.836 -10.521  1.00 90.86           C  
ATOM    467  CD2 PHE O  61       0.061  -2.377 -10.693  1.00 90.38           C  
ATOM    468  CE1 PHE O  61      -2.167  -3.608 -11.873  1.00 91.57           C  
ATOM    469  CE2 PHE O  61      -0.228  -2.141 -12.042  1.00 90.84           C  
ATOM    470  CZ  PHE O  61      -1.345  -2.764 -12.636  1.00 94.88           C  
ATOM    471  N   LEU O  62      -2.815  -2.090  -7.050  1.00 93.26           N  
ATOM    472  CA  LEU O  62      -4.152  -1.479  -7.012  1.00 92.92           C  
ATOM    473  C   LEU O  62      -4.188  -0.179  -6.200  1.00 92.06           C  
ATOM    474  O   LEU O  62      -5.019   0.693  -6.459  1.00 90.79           O  
ATOM    475  CB  LEU O  62      -5.160  -2.499  -6.464  1.00 93.04           C  
ATOM    476  CG  LEU O  62      -5.467  -3.661  -7.425  0.99 91.69           C  
ATOM    477  CD1 LEU O  62      -6.358  -4.679  -6.714  0.99 89.03           C  
ATOM    478  CD2 LEU O  62      -6.199  -3.187  -8.687  0.99 88.93           C  
ATOM    479  N   GLN O  63      -3.247  -0.010  -5.271  1.00 90.95           N  
ATOM    480  CA  GLN O  63      -3.118   1.244  -4.531  1.00 89.68           C  
ATOM    481  C   GLN O  63      -2.789   2.443  -5.429  1.00 90.16           C  
ATOM    482  O   GLN O  63      -3.194   3.566  -5.125  1.00 89.51           O  
ATOM    483  CB  GLN O  63      -2.070   1.076  -3.430  1.00 87.93           C  
ATOM    484  CG  GLN O  63      -2.102   2.242  -2.437  0.95 78.80           C  
ATOM    485  CD  GLN O  63      -3.488   2.404  -1.811  0.94 72.77           C  
ATOM    486  OE1 GLN O  63      -4.070   1.465  -1.297  0.93 66.31           O  
ATOM    487  NE2 GLN O  63      -4.054   3.591  -1.846  0.93 62.34           N  
ATOM    488  N   GLU O  64      -2.089   2.226  -6.542  1.00 91.40           N  
ATOM    489  CA  GLU O  64      -1.861   3.284  -7.531  1.00 90.96           C  
ATOM    490  C   GLU O  64      -3.199   3.805  -8.074  1.00 91.96           C  
ATOM    491  O   GLU O  64      -3.432   5.018  -8.070  1.00 91.05           O  
ATOM    492  CB  GLU O  64      -0.955   2.794  -8.675  1.00 88.73           C  
ATOM    493  CG  GLU O  64       0.455   2.428  -8.189  0.96 76.45           C  
ATOM    494  CD  GLU O  64       1.463   2.163  -9.313  0.95 69.45           C  
ATOM    495  OE1 GLU O  64       2.614   1.784  -8.989  0.95 62.64           O  
ATOM    496  OE2 GLU O  64       1.153   2.355 -10.509  0.95 62.13           O  
ATOM    497  N   ALA O  65      -4.097   2.900  -8.425  1.00 92.99           N  
ATOM    498  CA  ALA O  65      -5.434   3.266  -8.893  1.00 93.76           C  
ATOM    499  C   ALA O  65      -6.233   4.011  -7.815  1.00 93.70           C  
ATOM    500  O   ALA O  65      -6.810   5.063  -8.092  1.00 92.85           O  
ATOM    501  CB  ALA O  65      -6.159   2.001  -9.363  1.00 93.80           C  
ATOM    502  N   LEU O  66      -6.209   3.530  -6.576  1.00 91.58           N  
ATOM    503  CA  LEU O  66      -6.892   4.199  -5.458  1.00 90.43           C  
ATOM    504  C   LEU O  66      -6.362   5.613  -5.204  1.00 90.60           C  
ATOM    505  O   LEU O  66      -7.120   6.487  -4.783  1.00 89.71           O  
ATOM    506  CB  LEU O  66      -6.738   3.367  -4.175  1.00 88.68           C  
ATOM    507  CG  LEU O  66      -7.570   2.076  -4.128  0.98 79.03           C  
ATOM    508  CD1 LEU O  66      -7.236   1.323  -2.841  0.97 71.32           C  
ATOM    509  CD2 LEU O  66      -9.077   2.373  -4.134  0.97 71.13           C  
ATOM    510  N   THR O  67      -5.080   5.850  -5.453  1.00 90.90           N  
ATOM    511  CA  THR O  67      -4.495   7.188  -5.338  1.00 90.95           C  
ATOM    512  C   THR O  67      -4.974   8.080  -6.482  1.00 91.91           C  
ATOM    513  O   THR O  67      -5.488   9.168  -6.222  1.00 91.32           O  
ATOM    514  CB  THR O  67      -2.962   7.134  -5.288  1.00 89.59           C  
ATOM    515  OG1 THR O  67      -2.531   6.302  -4.234  1.00 84.59           O  
ATOM    516  CG2 THR O  67      -2.376   8.523  -5.025  1.00 83.15           C  
ATOM    517  N   MET O  68      -4.882   7.607  -7.722  1.00 92.55           N  
ATOM    518  CA  MET O  68      -5.281   8.389  -8.901  1.00 93.32           C  
ATOM    519  C   MET O  68      -6.776   8.715  -8.921  1.00 93.28           C  
ATOM    520  O   MET O  68      -7.165   9.784  -9.390  1.00 92.56           O  
ATOM    521  CB  MET O  68      -4.867   7.661 -10.187  1.00 93.50           C  
ATOM    522  CG  MET O  68      -3.340   7.569 -10.354  1.00 92.44           C  
ATOM    523  SD  MET O  68      -2.430   9.136 -10.243  1.00 92.54           S  
ATOM    524  CE  MET O  68      -3.109  10.030 -11.657  1.00 88.04           C  
ATOM    525  N   ARG O  69      -7.602   7.850  -8.344  1.00 92.61           N  
ATOM    526  CA  ARG O  69      -9.056   8.069  -8.221  1.00 91.95           C  
ATOM    527  C   ARG O  69      -9.423   9.356  -7.468  1.00 91.89           C  
ATOM    528  O   ARG O  69     -10.518   9.881  -7.663  1.00 90.40           O  
ATOM    529  CB  ARG O  69      -9.681   6.850  -7.523  1.00 90.72           C  
ATOM    530  CG  ARG O  69     -11.211   6.861  -7.637  0.96 84.72           C  
ATOM    531  CD  ARG O  69     -11.841   5.664  -6.921  0.95 80.66           C  
ATOM    532  NE  ARG O  69     -11.842   5.864  -5.455  0.94 73.43           N  
ATOM    533  CZ  ARG O  69     -12.478   5.105  -4.586  0.94 66.50           C  
ATOM    534  NH1 ARG O  69     -13.143   4.045  -4.960  0.94 61.12           N  
ATOM    535  NH2 ARG O  69     -12.469   5.410  -3.321  0.94 58.46           N  
ATOM    536  N   GLN O  70      -8.541   9.847  -6.600  1.00 91.28           N  
ATOM    537  CA  GLN O  70      -8.795  11.044  -5.785  1.00 90.59           C  
ATOM    538  C   GLN O  70      -8.738  12.341  -6.599  1.00 91.92           C  
ATOM    539  O   GLN O  70      -9.125  13.394  -6.085  1.00 90.86           O  
ATOM    540  CB  GLN O  70      -7.768  11.108  -4.646  1.00 87.82           C  
ATOM    541  CG  GLN O  70      -7.838   9.892  -3.707  0.98 79.98           C  
ATOM    542  CD  GLN O  70      -6.687   9.860  -2.699  0.98 76.12           C  
ATOM    543  OE1 GLN O  70      -6.257  10.862  -2.150  0.97 69.57           O  
ATOM    544  NE2 GLN O  70      -6.148   8.695  -2.434  0.97 65.88           N  
ATOM    545  N   PHE O  71      -8.223  12.289  -7.828  1.00 92.90           N  
ATOM    546  CA  PHE O  71      -7.938  13.476  -8.620  1.00 94.16           C  
ATOM    547  C   PHE O  71      -8.866  13.602  -9.822  1.00 94.95           C  
ATOM    548  O   PHE O  71      -9.055  12.666 -10.596  1.00 94.35           O  
ATOM    549  CB  PHE O  71      -6.454  13.482  -9.028  1.00 93.64           C  
ATOM    550  CG  PHE O  71      -5.494  13.277  -7.865  1.00 93.29           C  
ATOM    551  CD1 PHE O  71      -5.568  14.087  -6.717  1.00 89.39           C  
ATOM    552  CD2 PHE O  71      -4.550  12.234  -7.909  1.00 89.15           C  
ATOM    553  CE1 PHE O  71      -4.729  13.848  -5.615  1.00 88.19           C  
ATOM    554  CE2 PHE O  71      -3.703  11.993  -6.815  1.00 88.29           C  
ATOM    555  CZ  PHE O  71      -3.798  12.798  -5.665  1.00 91.21           C  
ATOM    556  N   ASP O  72      -9.393  14.796  -9.978  1.00 94.26           N  
ATOM    557  CA  ASP O  72     -10.145  15.210 -11.159  1.00 94.56           C  
ATOM    558  C   ASP O  72      -9.650  16.594 -11.588  1.00 95.05           C  
ATOM    559  O   ASP O  72      -9.953  17.616 -10.963  1.00 93.82           O  
ATOM    560  CB  ASP O  72     -11.656  15.172 -10.882  1.00 93.73           C  
ATOM    561  CG  ASP O  72     -12.478  15.463 -12.142  1.00 91.14           C  
ATOM    562  OD1 ASP O  72     -11.920  15.369 -13.265  1.00 86.96           O  
ATOM    563  OD2 ASP O  72     -13.678  15.757 -11.993  1.00 84.90           O  
ATOM    564  N   HIS O  73      -8.810  16.601 -12.612  1.00 94.77           N  
ATOM    565  CA  HIS O  73      -8.208  17.819 -13.145  1.00 95.61           C  
ATOM    566  C   HIS O  73      -7.857  17.633 -14.628  1.00 96.26           C  
ATOM    567  O   HIS O  73      -7.339  16.577 -14.997  1.00 96.72           O  
ATOM    568  CB  HIS O  73      -6.969  18.181 -12.317  1.00 95.93           C  
ATOM    569  CG  HIS O  73      -6.404  19.529 -12.668  1.00 97.78           C  
ATOM    570  ND1 HIS O  73      -5.431  19.778 -13.603  1.00 91.72           N  
ATOM    571  CD2 HIS O  73      -6.802  20.745 -12.171  1.00 92.56           C  
ATOM    572  CE1 HIS O  73      -5.252  21.110 -13.674  1.00 94.10           C  
ATOM    573  NE2 HIS O  73      -6.065  21.718 -12.816  1.00 95.29           N  
ATOM    574  N   PRO O  74      -8.070  18.649 -15.488  1.00 95.90           N  
ATOM    575  CA  PRO O  74      -7.846  18.504 -16.935  1.00 95.95           C  
ATOM    576  C   PRO O  74      -6.394  18.188 -17.317  1.00 96.24           C  
ATOM    577  O   PRO O  74      -6.156  17.601 -18.374  1.00 95.50           O  
ATOM    578  CB  PRO O  74      -8.329  19.820 -17.551  1.00 94.88           C  
ATOM    579  CG  PRO O  74      -8.297  20.819 -16.395  1.00 93.07           C  
ATOM    580  CD  PRO O  74      -8.630  19.954 -15.187  1.00 96.25           C  
ATOM    581  N   HIS O  75      -5.428  18.517 -16.463  1.00 97.52           N  
ATOM    582  CA  HIS O  75      -3.993  18.262 -16.685  1.00 97.46           C  
ATOM    583  C   HIS O  75      -3.398  17.187 -15.756  1.00 97.26           C  
ATOM    584  O   HIS O  75      -2.190  17.167 -15.505  1.00 97.35           O  
ATOM    585  CB  HIS O  75      -3.223  19.593 -16.667  1.00 97.64           C  
ATOM    586  CG  HIS O  75      -3.759  20.578 -17.666  1.00 98.31           C  
ATOM    587  ND1 HIS O  75      -3.708  20.438 -19.036  1.00 92.24           N  
ATOM    588  CD2 HIS O  75      -4.472  21.722 -17.404  1.00 92.23           C  
ATOM    589  CE1 HIS O  75      -4.375  21.466 -19.582  1.00 94.60           C  
ATOM    590  NE2 HIS O  75      -4.843  22.262 -18.619  1.00 95.78           N  
ATOM    591  N   ILE O  76      -4.233  16.270 -15.274  1.00 97.80           N  
ATOM    592  CA  ILE O  76      -3.827  15.030 -14.595  1.00 97.45           C  
ATOM    593  C   ILE O  76      -4.516  13.867 -15.306  1.00 97.06           C  
ATOM    594  O   ILE O  76      -5.719  13.921 -15.550  1.00 96.69           O  
ATOM    595  CB  ILE O  76      -4.173  15.063 -13.090  1.00 97.22           C  
ATOM    596  CG1 ILE O  76      -3.471  16.253 -12.392  1.00 96.46           C  
ATOM    597  CG2 ILE O  76      -3.776  13.730 -12.423  1.00 95.80           C  
ATOM    598  CD1 ILE O  76      -3.823  16.424 -10.910  1.00 95.37           C  
ATOM    599  N   VAL O  77      -3.761  12.815 -15.636  1.00 97.20           N  
ATOM    600  CA  VAL O  77      -4.326  11.627 -16.287  1.00 96.96           C  
ATOM    601  C   VAL O  77      -5.400  10.998 -15.392  1.00 96.71           C  
ATOM    602  O   VAL O  77      -5.199  10.822 -14.189  1.00 95.80           O  
ATOM    603  CB  VAL O  77      -3.229  10.624 -16.694  1.00 95.73           C  
ATOM    604  CG1 VAL O  77      -2.635   9.841 -15.522  1.00 83.92           C  
ATOM    605  CG2 VAL O  77      -3.775   9.626 -17.720  1.00 81.50           C  
ATOM    606  N   LYS O  78      -6.547  10.651 -15.972  1.00 96.20           N  
ATOM    607  CA  LYS O  78      -7.676  10.113 -15.206  1.00 95.95           C  
ATOM    608  C   LYS O  78      -7.600   8.596 -15.077  1.00 96.19           C  
ATOM    609  O   LYS O  78      -7.244   7.892 -16.024  1.00 95.76           O  
ATOM    610  CB  LYS O  78      -9.016  10.563 -15.807  1.00 94.80           C  
ATOM    611  CG  LYS O  78      -9.198  12.077 -15.689  0.97 83.96           C  
ATOM    612  CD  LYS O  78     -10.614  12.522 -16.066  0.96 79.46           C  
ATOM    613  CE  LYS O  78     -10.732  14.033 -15.894  0.95 67.77           C  
ATOM    614  NZ  LYS O  78     -12.136  14.505 -15.901  0.95 59.54           N  
ATOM    615  N   LEU O  79      -7.992   8.090 -13.909  1.00 96.04           N  
ATOM    616  CA  LEU O  79      -8.358   6.688 -13.750  1.00 95.93           C  
ATOM    617  C   LEU O  79      -9.729   6.462 -14.400  1.00 95.71           C  
ATOM    618  O   LEU O  79     -10.674   7.186 -14.095  1.00 95.13           O  
ATOM    619  CB  LEU O  79      -8.398   6.338 -12.250  1.00 95.66           C  
ATOM    620  CG  LEU O  79      -8.786   4.874 -11.967  1.00 94.70           C  
ATOM    621  CD1 LEU O  79      -7.654   3.912 -12.321  1.00 92.54           C  
ATOM    622  CD2 LEU O  79      -9.123   4.698 -10.492  1.00 92.10           C  
ATOM    623  N   ILE O  80      -9.824   5.436 -15.238  1.00 96.06           N  
ATOM    624  CA  ILE O  80     -11.094   4.974 -15.805  1.00 95.78           C  
ATOM    625  C   ILE O  80     -11.664   3.845 -14.942  1.00 95.51           C  
ATOM    626  O   ILE O  80     -12.838   3.874 -14.588  1.00 94.68           O  
ATOM    627  CB  ILE O  80     -10.908   4.550 -17.279  1.00 95.35           C  
ATOM    628  CG1 ILE O  80     -10.294   5.668 -18.158  1.00 92.98           C  
ATOM    629  CG2 ILE O  80     -12.235   4.068 -17.873  1.00 92.68           C  
ATOM    630  CD1 ILE O  80     -11.101   6.978 -18.211  1.00 86.29           C  
ATOM    631  N   GLY O  81     -10.833   2.878 -14.563  1.00 96.01           N  
ATOM    632  CA  GLY O  81     -11.262   1.772 -13.715  1.00 96.10           C  
ATOM    633  C   GLY O  81     -10.169   0.731 -13.487  1.00 96.58           C  
ATOM    634  O   GLY O  81      -8.998   0.939 -13.820  1.00 96.43           O  
ATOM    635  N   VAL O  82     -10.565  -0.395 -12.912  1.00 96.25           N  
ATOM    636  CA  VAL O  82      -9.678  -1.514 -12.580  1.00 96.43           C  
ATOM    637  C   VAL O  82     -10.337  -2.845 -12.938  1.00 96.46           C  
ATOM    638  O   VAL O  82     -11.560  -2.961 -12.975  1.00 96.17           O  
ATOM    639  CB  VAL O  82      -9.260  -1.493 -11.092  1.00 95.75           C  
ATOM    640  CG1 VAL O  82      -8.424  -0.255 -10.764  1.00 91.28           C  
ATOM    641  CG2 VAL O  82     -10.458  -1.541 -10.136  1.00 89.90           C  
ATOM    642  N   ILE O  83      -9.507  -3.849 -13.178  1.00 96.52           N  
ATOM    643  CA  ILE O  83      -9.915  -5.253 -13.239  1.00 96.42           C  
ATOM    644  C   ILE O  83      -9.143  -5.965 -12.130  1.00 95.94           C  
ATOM    645  O   ILE O  83      -7.919  -6.113 -12.214  1.00 95.45           O  
ATOM    646  CB  ILE O  83      -9.660  -5.860 -14.634  1.00 96.37           C  
ATOM    647  CG1 ILE O  83     -10.467  -5.095 -15.709  0.99 94.45           C  
ATOM    648  CG2 ILE O  83     -10.027  -7.359 -14.626  0.99 93.80           C  
ATOM    649  CD1 ILE O  83     -10.197  -5.544 -17.144  0.99 91.74           C  
ATOM    650  N   THR O  84      -9.837  -6.353 -11.069  1.00 94.83           N  
ATOM    651  CA  THR O  84      -9.206  -6.867  -9.840  1.00 93.91           C  
ATOM    652  C   THR O  84      -9.012  -8.381  -9.844  1.00 93.20           C  
ATOM    653  O   THR O  84      -8.248  -8.899  -9.024  1.00 91.40           O  
ATOM    654  CB  THR O  84      -9.951  -6.424  -8.576  1.00 92.66           C  
ATOM    655  OG1 THR O  84     -11.252  -6.959  -8.535  0.99 88.83           O  
ATOM    656  CG2 THR O  84     -10.042  -4.904  -8.462  0.99 87.61           C  
ATOM    657  N   GLU O  85      -9.624  -9.087 -10.780  0.99 92.63           N  
ATOM    658  CA  GLU O  85      -9.364 -10.498 -11.044  0.99 92.63           C  
ATOM    659  C   GLU O  85      -8.070 -10.680 -11.852  0.99 93.87           C  
ATOM    660  O   GLU O  85      -7.667  -9.815 -12.630  0.99 92.05           O  
ATOM    661  CB  GLU O  85     -10.550 -11.131 -11.774  0.99 89.58           C  
ATOM    662  CG  GLU O  85     -11.826 -11.095 -10.924  0.88 76.87           C  
ATOM    663  CD  GLU O  85     -13.005 -11.805 -11.591  0.86 69.26           C  
ATOM    664  OE1 GLU O  85     -14.010 -12.034 -10.873  0.86 62.20           O  
ATOM    665  OE2 GLU O  85     -12.908 -12.127 -12.797  0.87 61.39           O  
ATOM    666  N   ASN O  86      -7.413 -11.818 -11.691  0.99 91.38           N  
ATOM    667  CA  ASN O  86      -6.185 -12.113 -12.434  0.99 91.84           C  
ATOM    668  C   ASN O  86      -6.473 -12.400 -13.925  0.99 93.01           C  
ATOM    669  O   ASN O  86      -7.381 -13.171 -14.230  0.99 91.41           O  
ATOM    670  CB  ASN O  86      -5.422 -13.271 -11.759  0.99 89.57           C  
ATOM    671  CG  ASN O  86      -4.648 -12.810 -10.535  0.97 83.95           C  
ATOM    672  OD1 ASN O  86      -3.965 -11.800 -10.546  0.97 75.03           O  
ATOM    673  ND2 ASN O  86      -4.716 -13.544  -9.448  0.97 73.96           N  
ATOM    674  N   PRO O  87      -5.671 -11.824 -14.853  1.00 93.17           N  
ATOM    675  CA  PRO O  87      -4.582 -10.855 -14.642  1.00 94.15           C  
ATOM    676  C   PRO O  87      -5.119  -9.465 -14.268  1.00 95.23           C  
ATOM    677  O   PRO O  87      -6.005  -8.932 -14.936  1.00 94.21           O  
ATOM    678  CB  PRO O  87      -3.801 -10.839 -15.958  1.00 92.20           C  
ATOM    679  CG  PRO O  87      -4.862 -11.181 -17.008  0.99 89.71           C  
ATOM    680  CD  PRO O  87      -5.787 -12.151 -16.274  0.99 92.28           C  
ATOM    681  N   VAL O  88      -4.559  -8.875 -13.213  1.00 95.36           N  
ATOM    682  CA  VAL O  88      -5.018  -7.587 -12.684  1.00 95.79           C  
ATOM    683  C   VAL O  88      -4.575  -6.457 -13.606  1.00 96.12           C  
ATOM    684  O   VAL O  88      -3.396  -6.369 -13.963  1.00 95.90           O  
ATOM    685  CB  VAL O  88      -4.527  -7.343 -11.240  1.00 95.05           C  
ATOM    686  CG1 VAL O  88      -5.102  -6.048 -10.660  0.99 89.95           C  
ATOM    687  CG2 VAL O  88      -4.941  -8.491 -10.307  0.99 88.46           C  
ATOM    688  N   TRP O  89      -5.505  -5.570 -13.961  1.00 96.89           N  
ATOM    689  CA  TRP O  89      -5.245  -4.407 -14.810  1.00 97.07           C  
ATOM    690  C   TRP O  89      -5.741  -3.105 -14.170  1.00 96.81           C  
ATOM    691  O   TRP O  89      -6.750  -3.084 -13.466  1.00 96.60           O  
ATOM    692  CB  TRP O  89      -5.875  -4.604 -16.202  1.00 97.13           C  
ATOM    693  CG  TRP O  89      -5.339  -5.731 -17.050  1.00 97.08           C  
ATOM    694  CD1 TRP O  89      -4.211  -6.446 -16.829  1.00 95.54           C  
ATOM    695  CD2 TRP O  89      -5.919  -6.256 -18.288  1.00 96.71           C  
ATOM    696  NE1 TRP O  89      -4.045  -7.390 -17.843  1.00 95.37           N  
ATOM    697  CE2 TRP O  89      -5.079  -7.300 -18.759  1.00 96.22           C  
ATOM    698  CE3 TRP O  89      -7.065  -5.952 -19.052  1.00 96.32           C  
ATOM    699  CZ2 TRP O  89      -5.360  -8.028 -19.941  1.00 95.61           C  
ATOM    700  CZ3 TRP O  89      -7.349  -6.671 -20.229  1.00 94.95           C  
ATOM    701  CH2 TRP O  89      -6.505  -7.698 -20.665  1.00 94.56           C  
ATOM    702  N   ILE O  90      -5.049  -2.020 -14.460  1.00 97.14           N  
ATOM    703  CA  ILE O  90      -5.511  -0.652 -14.193  1.00 97.05           C  
ATOM    704  C   ILE O  90      -5.727   0.034 -15.540  1.00 97.19           C  
ATOM    705  O   ILE O  90      -4.829   0.030 -16.391  1.00 97.18           O  
ATOM    706  CB  ILE O  90      -4.511   0.131 -13.310  1.00 96.64           C  
ATOM    707  CG1 ILE O  90      -4.276  -0.582 -11.955  1.00 95.30           C  
ATOM    708  CG2 ILE O  90      -5.003   1.574 -13.108  1.00 94.42           C  
ATOM    709  CD1 ILE O  90      -3.162   0.058 -11.109  1.00 92.77           C  
ATOM    710  N   ILE O  91      -6.902   0.617 -15.714  1.00 96.90           N  
ATOM    711  CA  ILE O  91      -7.320   1.271 -16.950  1.00 97.10           C  
ATOM    712  C   ILE O  91      -7.289   2.784 -16.726  1.00 96.92           C  
ATOM    713  O   ILE O  91      -7.960   3.306 -15.836  1.00 96.68           O  
ATOM    714  CB  ILE O  91      -8.714   0.774 -17.396  1.00 97.09           C  
ATOM    715  CG1 ILE O  91      -8.876  -0.771 -17.350  1.00 95.41           C  
ATOM    716  CG2 ILE O  91      -9.033   1.306 -18.798  1.00 95.21           C  
ATOM    717  CD1 ILE O  91      -7.866  -1.572 -18.170  1.00 90.11           C  
ATOM    718  N   MET O  92      -6.497   3.476 -17.527  1.00 96.64           N  
ATOM    719  CA  MET O  92      -6.283   4.920 -17.444  1.00 96.57           C  
ATOM    720  C   MET O  92      -6.716   5.593 -18.748  1.00 96.94           C  
ATOM    721  O   MET O  92      -6.695   4.973 -19.810  1.00 96.54           O  
ATOM    722  CB  MET O  92      -4.793   5.218 -17.176  1.00 95.25           C  
ATOM    723  CG  MET O  92      -4.217   4.546 -15.919  1.00 87.78           C  
ATOM    724  SD  MET O  92      -4.926   5.085 -14.340  1.00 86.29           S  
ATOM    725  CE  MET O  92      -4.412   6.813 -14.309  1.00 75.75           C  
ATOM    726  N   GLU O  93      -7.011   6.880 -18.683  1.00 95.27           N  
ATOM    727  CA  GLU O  93      -7.075   7.735 -19.864  1.00 94.77           C  
ATOM    728  C   GLU O  93      -5.762   7.624 -20.667  1.00 95.18           C  
ATOM    729  O   GLU O  93      -4.670   7.671 -20.094  1.00 94.70           O  
ATOM    730  CB  GLU O  93      -7.318   9.176 -19.389  1.00 92.82           C  
ATOM    731  CG  GLU O  93      -7.291  10.207 -20.503  1.00 88.07           C  
ATOM    732  CD  GLU O  93      -7.356  11.645 -19.987  1.00 89.96           C  
ATOM    733  OE1 GLU O  93      -7.400  12.559 -20.834  1.00 81.64           O  
ATOM    734  OE2 GLU O  93      -7.323  11.896 -18.763  1.00 83.51           O  
ATOM    735  N   LEU O  94      -5.848   7.491 -21.992  1.00 94.06           N  
ATOM    736  CA  LEU O  94      -4.680   7.456 -22.871  1.00 94.58           C  
ATOM    737  C   LEU O  94      -4.318   8.868 -23.346  1.00 94.68           C  
ATOM    738  O   LEU O  94      -5.078   9.506 -24.077  1.00 94.17           O  
ATOM    739  CB  LEU O  94      -4.936   6.507 -24.054  1.00 94.84           C  
ATOM    740  CG  LEU O  94      -3.711   6.330 -24.977  1.00 94.03           C  
ATOM    741  CD1 LEU O  94      -2.590   5.540 -24.303  1.00 90.18           C  
ATOM    742  CD2 LEU O  94      -4.105   5.587 -26.244  1.00 89.49           C  
ATOM    743  N   CYS O  95      -3.104   9.302 -23.031  1.00 94.94           N  
ATOM    744  CA  CYS O  95      -2.476  10.442 -23.686  1.00 95.06           C  
ATOM    745  C   CYS O  95      -1.795   9.952 -24.974  1.00 94.32           C  
ATOM    746  O   CYS O  95      -0.697   9.393 -24.939  1.00 93.05           O  
ATOM    747  CB  CYS O  95      -1.506  11.111 -22.714  1.00 95.50           C  
ATOM    748  SG  CYS O  95      -2.412  11.769 -21.278  1.00 95.67           S  
ATOM    749  N   THR O  96      -2.457  10.138 -26.102  1.00 90.88           N  
ATOM    750  CA  THR O  96      -2.120   9.474 -27.380  1.00 89.29           C  
ATOM    751  C   THR O  96      -0.763   9.869 -27.957  1.00 89.49           C  
ATOM    752  O   THR O  96      -0.117   9.047 -28.610  1.00 88.82           O  
ATOM    753  CB  THR O  96      -3.197   9.750 -28.437  1.00 88.14           C  
ATOM    754  OG1 THR O  96      -3.442  11.138 -28.527  1.00 82.65           O  
ATOM    755  CG2 THR O  96      -4.527   9.083 -28.088  1.00 80.26           C  
ATOM    756  N   LEU O  97      -0.293  11.093 -27.707  1.00 91.43           N  
ATOM    757  CA  LEU O  97       0.993  11.598 -28.219  1.00 92.10           C  
ATOM    758  C   LEU O  97       2.201  11.192 -27.352  1.00 92.30           C  
ATOM    759  O   LEU O  97       3.341  11.531 -27.680  1.00 91.76           O  
ATOM    760  CB  LEU O  97       0.909  13.115 -28.445  1.00 92.78           C  
ATOM    761  CG  LEU O  97      -0.207  13.574 -29.406  1.00 91.99           C  
ATOM    762  CD1 LEU O  97      -0.118  15.085 -29.606  1.00 85.19           C  
ATOM    763  CD2 LEU O  97      -0.105  12.918 -30.789  1.00 84.62           C  
ATOM    764  N   GLY O  98       1.966  10.438 -26.278  1.00 93.28           N  
ATOM    765  CA  GLY O  98       3.009   9.767 -25.511  1.00 93.76           C  
ATOM    766  C   GLY O  98       3.786  10.665 -24.544  1.00 94.97           C  
ATOM    767  O   GLY O  98       3.242  11.586 -23.940  1.00 94.95           O  
ATOM    768  N   GLU O  99       5.063  10.348 -24.360  1.00 94.43           N  
ATOM    769  CA  GLU O  99       5.932  11.003 -23.375  1.00 94.58           C  
ATOM    770  C   GLU O  99       6.420  12.379 -23.867  1.00 96.00           C  
ATOM    771  O   GLU O  99       6.911  12.515 -24.991  1.00 96.04           O  
ATOM    772  CB  GLU O  99       7.096  10.051 -23.042  1.00 92.72           C  
ATOM    773  CG  GLU O  99       8.023  10.563 -21.917  0.99 79.71           C  
ATOM    774  CD  GLU O  99       9.514  10.574 -22.276  0.98 72.08           C  
ATOM    775  OE1 GLU O  99      10.211  11.476 -21.755  0.98 64.56           O  
ATOM    776  OE2 GLU O  99       9.998   9.737 -23.075  0.98 65.01           O  
ATOM    777  N   LEU O 100       6.356  13.383 -22.990  1.00 95.36           N  
ATOM    778  CA  LEU O 100       6.690  14.773 -23.318  1.00 96.57           C  
ATOM    779  C   LEU O 100       8.121  14.926 -23.838  1.00 96.99           C  
ATOM    780  O   LEU O 100       8.343  15.648 -24.804  1.00 97.06           O  
ATOM    781  CB  LEU O 100       6.466  15.652 -22.074  1.00 97.18           C  
ATOM    782  CG  LEU O 100       6.827  17.145 -22.271  1.00 96.95           C  
ATOM    783  CD1 LEU O 100       5.979  17.813 -23.355  1.00 94.66           C  
ATOM    784  CD2 LEU O 100       6.632  17.904 -20.969  1.00 94.54           C  
ATOM    785  N   ARG O 101       9.100  14.268 -23.228  1.00 95.56           N  
ATOM    786  CA  ARG O 101      10.501  14.441 -23.648  1.00 95.23           C  
ATOM    787  C   ARG O 101      10.717  14.044 -25.105  1.00 95.41           C  
ATOM    788  O   ARG O 101      11.333  14.800 -25.850  1.00 95.45           O  
ATOM    789  CB  ARG O 101      11.457  13.658 -22.746  1.00 94.34           C  
ATOM    790  CG  ARG O 101      11.581  14.291 -21.359  1.00 91.60           C  
ATOM    791  CD  ARG O 101      12.644  13.594 -20.502  1.00 89.57           C  
ATOM    792  NE  ARG O 101      13.976  13.708 -21.111  1.00 85.92           N  
ATOM    793  CZ  ARG O 101      14.669  12.740 -21.702  1.00 84.13           C  
ATOM    794  NH1 ARG O 101      14.335  11.479 -21.630  1.00 76.03           N  
ATOM    795  NH2 ARG O 101      15.723  13.051 -22.404  1.00 78.82           N  
ATOM    796  N   SER O 102      10.190  12.896 -25.509  1.00 91.92           N  
ATOM    797  CA  SER O 102      10.267  12.435 -26.900  1.00 91.79           C  
ATOM    798  C   SER O 102       9.526  13.384 -27.838  1.00 92.52           C  
ATOM    799  O   SER O 102      10.041  13.722 -28.900  1.00 93.04           O  
ATOM    800  CB  SER O 102       9.690  11.023 -27.019  1.00 91.21           C  
ATOM    801  OG  SER O 102      10.407  10.126 -26.191  1.00 79.65           O  
ATOM    802  N   PHE O 103       8.361  13.869 -27.416  1.00 93.00           N  
ATOM    803  CA  PHE O 103       7.576  14.836 -28.181  1.00 93.44           C  
ATOM    804  C   PHE O 103       8.361  16.134 -28.442  1.00 93.67           C  
ATOM    805  O   PHE O 103       8.437  16.589 -29.582  1.00 93.33           O  
ATOM    806  CB  PHE O 103       6.270  15.100 -27.423  1.00 93.85           C  
ATOM    807  CG  PHE O 103       5.344  16.089 -28.093  1.00 94.47           C  
ATOM    808  CD1 PHE O 103       5.458  17.467 -27.827  1.00 85.13           C  
ATOM    809  CD2 PHE O 103       4.350  15.632 -28.976  1.00 85.54           C  
ATOM    810  CE1 PHE O 103       4.580  18.379 -28.430  1.00 84.63           C  
ATOM    811  CE2 PHE O 103       3.470  16.539 -29.580  1.00 85.09           C  
ATOM    812  CZ  PHE O 103       3.584  17.915 -29.305  1.00 93.28           C  
ATOM    813  N   LEU O 104       8.992  16.690 -27.407  1.00 95.05           N  
ATOM    814  CA  LEU O 104       9.796  17.913 -27.499  1.00 94.59           C  
ATOM    815  C   LEU O 104      11.050  17.721 -28.364  1.00 93.78           C  
ATOM    816  O   LEU O 104      11.383  18.589 -29.167  1.00 93.36           O  
ATOM    817  CB  LEU O 104      10.212  18.350 -26.084  1.00 95.36           C  
ATOM    818  CG  LEU O 104       9.074  18.827 -25.165  1.00 95.69           C  
ATOM    819  CD1 LEU O 104       9.643  19.080 -23.770  1.00 92.49           C  
ATOM    820  CD2 LEU O 104       8.417  20.111 -25.665  1.00 92.78           C  
ATOM    821  N   GLN O 105      11.729  16.585 -28.218  1.00 91.87           N  
ATOM    822  CA  GLN O 105      12.931  16.281 -29.006  1.00 91.17           C  
ATOM    823  C   GLN O 105      12.628  16.206 -30.509  1.00 89.78           C  
ATOM    824  O   GLN O 105      13.341  16.815 -31.307  1.00 89.22           O  
ATOM    825  CB  GLN O 105      13.539  14.960 -28.516  1.00 91.37           C  
ATOM    826  CG  GLN O 105      14.255  15.121 -27.170  1.00 89.73           C  
ATOM    827  CD  GLN O 105      14.715  13.794 -26.559  1.00 89.66           C  
ATOM    828  OE1 GLN O 105      14.339  12.709 -26.951  1.00 82.92           O  
ATOM    829  NE2 GLN O 105      15.561  13.857 -25.564  1.00 80.69           N  
ATOM    830  N   VAL O 106      11.556  15.508 -30.877  1.00 89.14           N  
ATOM    831  CA  VAL O 106      11.139  15.364 -32.284  1.00 87.18           C  
ATOM    832  C   VAL O 106      10.688  16.701 -32.876  1.00 87.65           C  
ATOM    833  O   VAL O 106      10.941  16.969 -34.047  1.00 87.64           O  
ATOM    834  CB  VAL O 106      10.040  14.285 -32.407  1.00 86.65           C  
ATOM    835  CG1 VAL O 106       9.426  14.206 -33.810  0.99 77.54           C  
ATOM    836  CG2 VAL O 106      10.609  12.898 -32.088  0.99 78.15           C  
ATOM    837  N   ARG O 107      10.053  17.555 -32.072  1.00 89.21           N  
ATOM    838  CA  ARG O 107       9.484  18.837 -32.511  1.00 89.62           C  
ATOM    839  C   ARG O 107      10.342  20.049 -32.135  1.00 89.40           C  
ATOM    840  O   ARG O 107       9.839  21.167 -32.149  1.00 88.70           O  
ATOM    841  CB  ARG O 107       8.049  18.974 -31.978  1.00 89.67           C  
ATOM    842  CG  ARG O 107       7.123  17.933 -32.597  0.99 86.40           C  
ATOM    843  CD  ARG O 107       5.748  17.996 -31.925  0.98 82.93           C  
ATOM    844  NE  ARG O 107       4.793  17.057 -32.522  0.98 80.09           N  
ATOM    845  CZ  ARG O 107       4.812  15.729 -32.388  0.98 74.42           C  
ATOM    846  NH1 ARG O 107       5.723  15.109 -31.674  0.98 70.39           N  
ATOM    847  NH2 ARG O 107       3.910  15.011 -32.986  0.98 70.61           N  
ATOM    848  N   LYS O 108      11.615  19.847 -31.823  1.00 90.25           N  
ATOM    849  CA  LYS O 108      12.518  20.926 -31.376  1.00 89.55           C  
ATOM    850  C   LYS O 108      12.482  22.182 -32.257  1.00 88.44           C  
ATOM    851  O   LYS O 108      12.601  23.288 -31.734  1.00 86.13           O  
ATOM    852  CB  LYS O 108      13.945  20.362 -31.295  0.99 88.22           C  
ATOM    853  CG  LYS O 108      14.944  21.424 -30.836  0.97 84.81           C  
ATOM    854  CD  LYS O 108      16.362  20.881 -30.699  0.96 82.20           C  
ATOM    855  CE  LYS O 108      17.252  22.069 -30.340  0.96 77.26           C  
ATOM    856  NZ  LYS O 108      18.676  21.701 -30.250  0.95 69.64           N  
ATOM    857  N   TYR O 109      12.336  22.018 -33.569  1.00 87.92           N  
ATOM    858  CA  TYR O 109      12.364  23.123 -34.536  1.00 86.32           C  
ATOM    859  C   TYR O 109      10.975  23.540 -35.032  1.00 86.98           C  
ATOM    860  O   TYR O 109      10.885  24.413 -35.891  1.00 84.23           O  
ATOM    861  CB  TYR O 109      13.268  22.728 -35.713  0.99 85.72           C  
ATOM    862  CG  TYR O 109      14.684  22.360 -35.309  0.98 83.18           C  
ATOM    863  CD1 TYR O 109      15.580  23.360 -34.883  0.98 74.99           C  
ATOM    864  CD2 TYR O 109      15.115  21.016 -35.352  0.97 74.63           C  
ATOM    865  CE1 TYR O 109      16.891  23.032 -34.516  0.97 71.47           C  
ATOM    866  CE2 TYR O 109      16.425  20.676 -34.988  0.97 70.78           C  
ATOM    867  CZ  TYR O 109      17.307  21.688 -34.577  0.97 74.16           C  
ATOM    868  OH  TYR O 109      18.604  21.358 -34.226  0.98 71.28           O  
ATOM    869  N   SER O 110       9.914  22.915 -34.546  0.99 88.49           N  
ATOM    870  CA  SER O 110       8.535  23.197 -34.978  1.00 87.86           C  
ATOM    871  C   SER O 110       7.612  23.658 -33.849  0.99 88.85           C  
ATOM    872  O   SER O 110       6.499  24.085 -34.133  0.99 86.16           O  
ATOM    873  CB  SER O 110       7.936  21.979 -35.682  0.99 84.30           C  
ATOM    874  OG  SER O 110       7.877  20.858 -34.824  0.98 76.67           O  
ATOM    875  N   LEU O 111       8.043  23.541 -32.593  1.00 92.27           N  
ATOM    876  CA  LEU O 111       7.327  24.107 -31.454  1.00 92.66           C  
ATOM    877  C   LEU O 111       7.812  25.531 -31.209  1.00 92.69           C  
ATOM    878  O   LEU O 111       9.011  25.755 -31.006  1.00 91.08           O  
ATOM    879  CB  LEU O 111       7.530  23.241 -30.197  1.00 91.70           C  
ATOM    880  CG  LEU O 111       6.749  21.920 -30.213  1.00 90.18           C  
ATOM    881  CD1 LEU O 111       7.187  21.067 -29.025  0.99 83.40           C  
ATOM    882  CD2 LEU O 111       5.236  22.132 -30.104  0.99 82.99           C  
ATOM    883  N   ASP O 112       6.867  26.449 -31.180  1.00 94.12           N  
ATOM    884  CA  ASP O 112       7.113  27.819 -30.760  1.00 94.41           C  
ATOM    885  C   ASP O 112       7.298  27.919 -29.234  1.00 95.81           C  
ATOM    886  O   ASP O 112       6.994  26.998 -28.459  1.00 95.47           O  
ATOM    887  CB  ASP O 112       6.005  28.750 -31.307  1.00 91.73           C  
ATOM    888  CG  ASP O 112       4.589  28.442 -30.800  0.99 87.97           C  
ATOM    889  OD1 ASP O 112       4.444  27.644 -29.845  0.99 80.43           O  
ATOM    890  OD2 ASP O 112       3.639  29.010 -31.370  0.99 79.49           O  
ATOM    891  N   LEU O 113       7.812  29.061 -28.797  1.00 95.54           N  
ATOM    892  CA  LEU O 113       8.062  29.329 -27.384  1.00 96.19           C  
ATOM    893  C   LEU O 113       6.753  29.370 -26.585  1.00 96.80           C  
ATOM    894  O   LEU O 113       6.701  28.842 -25.473  1.00 96.97           O  
ATOM    895  CB  LEU O 113       8.856  30.642 -27.285  1.00 96.06           C  
ATOM    896  CG  LEU O 113       9.165  31.111 -25.857  1.00 95.28           C  
ATOM    897  CD1 LEU O 113       9.949  30.069 -25.043  1.00 91.67           C  
ATOM    898  CD2 LEU O 113       9.999  32.384 -25.928  1.00 91.73           C  
ATOM    899  N   ALA O 114       5.682  29.925 -27.153  1.00 96.17           N  
ATOM    900  CA  ALA O 114       4.379  29.999 -26.501  1.00 96.52           C  
ATOM    901  C   ALA O 114       3.848  28.603 -26.140  1.00 97.06           C  
ATOM    902  O   ALA O 114       3.361  28.394 -25.028  1.00 97.05           O  
ATOM    903  CB  ALA O 114       3.405  30.761 -27.408  1.00 96.10           C  
ATOM    904  N   SER O 115       4.018  27.614 -27.018  1.00 96.20           N  
ATOM    905  CA  SER O 115       3.647  26.221 -26.736  1.00 96.35           C  
ATOM    906  C   SER O 115       4.435  25.639 -25.557  1.00 97.08           C  
ATOM    907  O   SER O 115       3.862  24.976 -24.693  1.00 97.27           O  
ATOM    908  CB  SER O 115       3.865  25.348 -27.974  1.00 95.99           C  
ATOM    909  OG  SER O 115       2.999  25.725 -29.024  1.00 92.67           O  
ATOM    910  N   LEU O 116       5.731  25.911 -25.467  1.00 97.57           N  
ATOM    911  CA  LEU O 116       6.553  25.439 -24.345  1.00 97.84           C  
ATOM    912  C   LEU O 116       6.098  26.059 -23.014  1.00 98.19           C  
ATOM    913  O   LEU O 116       5.978  25.353 -22.007  1.00 98.25           O  
ATOM    914  CB  LEU O 116       8.038  25.758 -24.602  1.00 97.69           C  
ATOM    915  CG  LEU O 116       8.645  25.146 -25.878  1.00 96.81           C  
ATOM    916  CD1 LEU O 116      10.110  25.561 -25.991  1.00 93.29           C  
ATOM    917  CD2 LEU O 116       8.583  23.616 -25.880  1.00 93.44           C  
ATOM    918  N   ILE O 117       5.813  27.352 -23.016  1.00 97.81           N  
ATOM    919  CA  ILE O 117       5.313  28.070 -21.837  1.00 97.97           C  
ATOM    920  C   ILE O 117       3.908  27.582 -21.471  1.00 98.21           C  
ATOM    921  O   ILE O 117       3.618  27.392 -20.288  1.00 98.32           O  
ATOM    922  CB  ILE O 117       5.351  29.598 -22.064  1.00 97.91           C  
ATOM    923  CG1 ILE O 117       6.798  30.079 -22.329  1.00 96.82           C  
ATOM    924  CG2 ILE O 117       4.783  30.337 -20.838  1.00 96.37           C  
ATOM    925  CD1 ILE O 117       6.874  31.525 -22.839  1.00 95.13           C  
ATOM    926  N   LEU O 118       3.057  27.302 -22.467  1.00 97.48           N  
ATOM    927  CA  LEU O 118       1.736  26.714 -22.256  1.00 97.58           C  
ATOM    928  C   LEU O 118       1.844  25.392 -21.489  1.00 97.99           C  
ATOM    929  O   LEU O 118       1.135  25.201 -20.502  1.00 98.08           O  
ATOM    930  CB  LEU O 118       1.033  26.516 -23.612  1.00 97.47           C  
ATOM    931  CG  LEU O 118      -0.338  25.814 -23.522  1.00 96.73           C  
ATOM    932  CD1 LEU O 118      -1.359  26.659 -22.755  1.00 93.25           C  
ATOM    933  CD2 LEU O 118      -0.881  25.537 -24.918  1.00 92.98           C  
ATOM    934  N   TYR O 119       2.753  24.502 -21.871  1.00 97.93           N  
ATOM    935  CA  TYR O 119       2.940  23.231 -21.169  1.00 98.08           C  
ATOM    936  C   TYR O 119       3.361  23.445 -19.712  1.00 98.32           C  
ATOM    937  O   TYR O 119       2.806  22.816 -18.805  1.00 98.43           O  
ATOM    938  CB  TYR O 119       3.954  22.348 -21.915  1.00 98.02           C  
ATOM    939  CG  TYR O 119       3.643  22.051 -23.376  1.00 97.93           C  
ATOM    940  CD1 TYR O 119       2.313  22.047 -23.861  1.00 91.11           C  
ATOM    941  CD2 TYR O 119       4.703  21.782 -24.268  1.00 90.42           C  
ATOM    942  CE1 TYR O 119       2.040  21.799 -25.218  1.00 90.78           C  
ATOM    943  CE2 TYR O 119       4.441  21.523 -25.626  1.00 90.15           C  
ATOM    944  CZ  TYR O 119       3.108  21.540 -26.095  1.00 96.94           C  
ATOM    945  OH  TYR O 119       2.848  21.301 -27.432  1.00 95.82           O  
ATOM    946  N   ALA O 120       4.294  24.366 -19.469  1.00 98.49           N  
ATOM    947  CA  ALA O 120       4.693  24.715 -18.109  1.00 98.58           C  
ATOM    948  C   ALA O 120       3.509  25.274 -17.297  1.00 98.65           C  
ATOM    949  O   ALA O 120       3.280  24.847 -16.158  1.00 98.56           O  
ATOM    950  CB  ALA O 120       5.861  25.703 -18.176  1.00 98.51           C  
ATOM    951  N   TYR O 121       2.717  26.165 -17.891  1.00 97.98           N  
ATOM    952  CA  TYR O 121       1.520  26.711 -17.264  1.00 97.92           C  
ATOM    953  C   TYR O 121       0.519  25.603 -16.919  1.00 98.08           C  
ATOM    954  O   TYR O 121       0.124  25.470 -15.757  1.00 98.22           O  
ATOM    955  CB  TYR O 121       0.889  27.776 -18.163  1.00 97.95           C  
ATOM    956  CG  TYR O 121      -0.471  28.230 -17.668  1.00 97.94           C  
ATOM    957  CD1 TYR O 121      -1.641  27.843 -18.346  1.00 90.05           C  
ATOM    958  CD2 TYR O 121      -0.570  28.996 -16.483  1.00 89.27           C  
ATOM    959  CE1 TYR O 121      -2.904  28.225 -17.866  1.00 89.24           C  
ATOM    960  CE2 TYR O 121      -1.827  29.382 -15.992  1.00 88.82           C  
ATOM    961  CZ  TYR O 121      -2.987  28.995 -16.689  1.00 96.76           C  
ATOM    962  OH  TYR O 121      -4.226  29.371 -16.215  1.00 95.94           O  
ATOM    963  N   GLN O 122       0.170  24.747 -17.861  1.00 97.85           N  
ATOM    964  CA  GLN O 122      -0.783  23.651 -17.643  1.00 97.63           C  
ATOM    965  C   GLN O 122      -0.349  22.737 -16.491  1.00 97.65           C  
ATOM    966  O   GLN O 122      -1.140  22.452 -15.587  1.00 98.04           O  
ATOM    967  CB  GLN O 122      -0.936  22.844 -18.934  1.00 97.63           C  
ATOM    968  CG  GLN O 122      -1.725  23.595 -20.019  1.00 97.68           C  
ATOM    969  CD  GLN O 122      -1.825  22.795 -21.320  1.00 98.06           C  
ATOM    970  OE1 GLN O 122      -1.210  21.754 -21.483  1.00 94.23           O  
ATOM    971  NE2 GLN O 122      -2.608  23.253 -22.265  1.00 93.77           N  
ATOM    972  N   LEU O 123       0.919  22.352 -16.458  1.00 98.68           N  
ATOM    973  CA  LEU O 123       1.474  21.575 -15.347  1.00 98.63           C  
ATOM    974  C   LEU O 123       1.376  22.328 -14.018  1.00 98.60           C  
ATOM    975  O   LEU O 123       1.003  21.731 -13.007  1.00 98.39           O  
ATOM    976  CB  LEU O 123       2.933  21.209 -15.648  1.00 98.43           C  
ATOM    977  CG  LEU O 123       3.116  20.238 -16.829  1.00 97.80           C  
ATOM    978  CD1 LEU O 123       4.610  20.044 -17.087  1.00 94.60           C  
ATOM    979  CD2 LEU O 123       2.480  18.874 -16.561  1.00 95.14           C  
ATOM    980  N   SER O 124       1.632  23.634 -14.005  1.00 98.53           N  
ATOM    981  CA  SER O 124       1.478  24.441 -12.793  1.00 98.50           C  
ATOM    982  C   SER O 124       0.035  24.454 -12.277  1.00 98.42           C  
ATOM    983  O   SER O 124      -0.181  24.463 -11.064  1.00 98.28           O  
ATOM    984  CB  SER O 124       1.989  25.870 -13.002  1.00 98.40           C  
ATOM    985  OG  SER O 124       1.035  26.701 -13.645  1.00 97.60           O  
ATOM    986  N   THR O 125      -0.962  24.386 -13.167  1.00 98.02           N  
ATOM    987  CA  THR O 125      -2.374  24.295 -12.759  1.00 97.73           C  
ATOM    988  C   THR O 125      -2.667  22.958 -12.073  1.00 97.49           C  
ATOM    989  O   THR O 125      -3.316  22.939 -11.025  1.00 97.49           O  
ATOM    990  CB  THR O 125      -3.375  24.533 -13.906  1.00 97.61           C  
ATOM    991  OG1 THR O 125      -3.430  23.472 -14.823  1.00 94.71           O  
ATOM    992  CG2 THR O 125      -3.125  25.819 -14.692  1.00 92.72           C  
ATOM    993  N   ALA O 126      -2.128  21.860 -12.600  1.00 98.27           N  
ATOM    994  CA  ALA O 126      -2.252  20.538 -11.992  1.00 97.92           C  
ATOM    995  C   ALA O 126      -1.561  20.481 -10.625  1.00 97.49           C  
ATOM    996  O   ALA O 126      -2.117  19.976  -9.650  1.00 96.99           O  
ATOM    997  CB  ALA O 126      -1.661  19.500 -12.955  1.00 97.74           C  
ATOM    998  N   LEU O 127      -0.370  21.045 -10.519  1.00 97.85           N  
ATOM    999  CA  LEU O 127       0.408  21.053  -9.281  1.00 97.61           C  
ATOM   1000  C   LEU O 127      -0.198  21.979  -8.219  1.00 97.21           C  
ATOM   1001  O   LEU O 127      -0.206  21.623  -7.040  1.00 96.67           O  
ATOM   1002  CB  LEU O 127       1.858  21.417  -9.617  1.00 97.59           C  
ATOM   1003  CG  LEU O 127       2.577  20.328 -10.444  1.00 97.18           C  
ATOM   1004  CD1 LEU O 127       3.881  20.879 -11.005  1.00 95.50           C  
ATOM   1005  CD2 LEU O 127       2.897  19.089  -9.604  1.00 95.52           C  
ATOM   1006  N   ALA O 128      -0.769  23.110  -8.619  1.00 97.02           N  
ATOM   1007  CA  ALA O 128      -1.546  23.959  -7.715  1.00 96.94           C  
ATOM   1008  C   ALA O 128      -2.793  23.230  -7.185  1.00 96.26           C  
ATOM   1009  O   ALA O 128      -3.121  23.339  -6.000  1.00 95.71           O  
ATOM   1010  CB  ALA O 128      -1.918  25.255  -8.444  1.00 97.34           C  
ATOM   1011  N   TYR O 129      -3.454  22.440  -8.029  1.00 96.37           N  
ATOM   1012  CA  TYR O 129      -4.551  21.570  -7.604  1.00 95.59           C  
ATOM   1013  C   TYR O 129      -4.075  20.522  -6.583  1.00 94.78           C  
ATOM   1014  O   TYR O 129      -4.669  20.408  -5.511  1.00 93.64           O  
ATOM   1015  CB  TYR O 129      -5.202  20.931  -8.836  1.00 95.36           C  
ATOM   1016  CG  TYR O 129      -6.191  19.836  -8.503  1.00 95.64           C  
ATOM   1017  CD1 TYR O 129      -5.784  18.486  -8.534  1.00 90.62           C  
ATOM   1018  CD2 TYR O 129      -7.516  20.161  -8.148  1.00 90.49           C  
ATOM   1019  CE1 TYR O 129      -6.697  17.466  -8.236  1.00 90.03           C  
ATOM   1020  CE2 TYR O 129      -8.437  19.148  -7.849  1.00 89.90           C  
ATOM   1021  CZ  TYR O 129      -8.021  17.799  -7.898  1.00 94.74           C  
ATOM   1022  OH  TYR O 129      -8.920  16.796  -7.618  1.00 94.16           O  
ATOM   1023  N   LEU O 130      -2.977  19.822  -6.849  1.00 95.26           N  
ATOM   1024  CA  LEU O 130      -2.409  18.853  -5.898  1.00 94.11           C  
ATOM   1025  C   LEU O 130      -2.001  19.509  -4.571  1.00 92.62           C  
ATOM   1026  O   LEU O 130      -2.304  18.967  -3.507  1.00 91.79           O  
ATOM   1027  CB  LEU O 130      -1.210  18.125  -6.529  1.00 94.36           C  
ATOM   1028  CG  LEU O 130      -1.548  17.169  -7.685  1.00 93.73           C  
ATOM   1029  CD1 LEU O 130      -0.260  16.496  -8.155  1.00 91.13           C  
ATOM   1030  CD2 LEU O 130      -2.534  16.071  -7.276  1.00 91.54           C  
ATOM   1031  N   GLU O 131      -1.377  20.674  -4.614  1.00 93.37           N  
ATOM   1032  CA  GLU O 131      -1.044  21.456  -3.412  1.00 92.17           C  
ATOM   1033  C   GLU O 131      -2.309  21.783  -2.596  1.00 91.00           C  
ATOM   1034  O   GLU O 131      -2.312  21.607  -1.371  1.00 89.85           O  
ATOM   1035  CB  GLU O 131      -0.270  22.734  -3.807  1.00 92.63           C  
ATOM   1036  CG  GLU O 131       0.258  23.522  -2.581  1.00 90.67           C  
ATOM   1037  CD  GLU O 131       1.124  24.739  -2.939  1.00 90.59           C  
ATOM   1038  OE1 GLU O 131       2.252  24.850  -2.397  1.00 83.77           O  
ATOM   1039  OE2 GLU O 131       0.691  25.599  -3.735  1.00 85.55           O  
ATOM   1040  N   SER O 132      -3.398  22.164  -3.259  1.00 92.62           N  
ATOM   1041  CA  SER O 132      -4.685  22.425  -2.589  1.00 91.34           C  
ATOM   1042  C   SER O 132      -5.270  21.175  -1.912  1.00 90.31           C  
ATOM   1043  O   SER O 132      -5.903  21.280  -0.862  1.00 88.69           O  
ATOM   1044  CB  SER O 132      -5.697  23.039  -3.565  1.00 91.83           C  
ATOM   1045  OG  SER O 132      -6.346  22.064  -4.368  1.00 89.05           O  
ATOM   1046  N   LYS O 133      -4.999  19.993  -2.470  1.00 90.90           N  
ATOM   1047  CA  LYS O 133      -5.371  18.689  -1.898  1.00 89.81           C  
ATOM   1048  C   LYS O 133      -4.374  18.183  -0.850  1.00 88.21           C  
ATOM   1049  O   LYS O 133      -4.542  17.076  -0.347  1.00 85.20           O  
ATOM   1050  CB  LYS O 133      -5.559  17.666  -3.039  1.00 88.78           C  
ATOM   1051  CG  LYS O 133      -6.693  18.005  -4.020  0.99 85.92           C  
ATOM   1052  CD  LYS O 133      -8.074  17.964  -3.365  0.98 81.18           C  
ATOM   1053  CE  LYS O 133      -9.143  18.175  -4.438  0.98 75.95           C  
ATOM   1054  NZ  LYS O 133     -10.516  18.072  -3.889  0.98 69.43           N  
ATOM   1055  N   ARG O 134      -3.341  18.951  -0.532  1.00 89.38           N  
ATOM   1056  CA  ARG O 134      -2.218  18.564   0.347  1.00 89.41           C  
ATOM   1057  C   ARG O 134      -1.518  17.269  -0.096  1.00 89.70           C  
ATOM   1058  O   ARG O 134      -1.008  16.515   0.726  1.00 87.74           O  
ATOM   1059  CB  ARG O 134      -2.667  18.511   1.816  1.00 89.30           C  
ATOM   1060  CG  ARG O 134      -3.371  19.782   2.311  0.93 84.14           C  
ATOM   1061  CD  ARG O 134      -3.606  19.597   3.806  0.92 75.85           C  
ATOM   1062  NE  ARG O 134      -4.450  20.655   4.380  0.90 68.14           N  
ATOM   1063  CZ  ARG O 134      -4.836  20.669   5.639  0.90 58.11           C  
ATOM   1064  NH1 ARG O 134      -4.440  19.767   6.493  0.90 53.67           N  
ATOM   1065  NH2 ARG O 134      -5.641  21.587   6.076  0.90 53.21           N  
ATOM   1066  N   PHE O 135      -1.488  17.034  -1.389  1.00 90.95           N  
ATOM   1067  CA  PHE O 135      -0.789  15.904  -1.987  1.00 91.52           C  
ATOM   1068  C   PHE O 135       0.602  16.341  -2.459  1.00 91.94           C  
ATOM   1069  O   PHE O 135       0.738  17.312  -3.207  1.00 91.12           O  
ATOM   1070  CB  PHE O 135      -1.637  15.320  -3.121  1.00 90.94           C  
ATOM   1071  CG  PHE O 135      -1.059  14.044  -3.690  1.00 89.80           C  
ATOM   1072  CD1 PHE O 135      -0.078  14.100  -4.697  1.00 85.48           C  
ATOM   1073  CD2 PHE O 135      -1.465  12.796  -3.191  1.00 85.91           C  
ATOM   1074  CE1 PHE O 135       0.484  12.921  -5.207  1.00 84.27           C  
ATOM   1075  CE2 PHE O 135      -0.910  11.615  -3.695  1.00 84.82           C  
ATOM   1076  CZ  PHE O 135       0.064  11.678  -4.707  1.00 88.28           C  
ATOM   1077  N   VAL O 136       1.621  15.611  -2.022  1.00 92.38           N  
ATOM   1078  CA  VAL O 136       3.013  15.820  -2.450  1.00 91.89           C  
ATOM   1079  C   VAL O 136       3.328  14.790  -3.529  1.00 91.09           C  
ATOM   1080  O   VAL O 136       3.268  13.587  -3.267  1.00 90.15           O  
ATOM   1081  CB  VAL O 136       3.985  15.728  -1.258  1.00 91.29           C  
ATOM   1082  CG1 VAL O 136       5.426  16.018  -1.692  1.00 87.92           C  
ATOM   1083  CG2 VAL O 136       3.616  16.723  -0.146  1.00 87.15           C  
ATOM   1084  N   HIS O 137       3.679  15.256  -4.730  1.00 93.81           N  
ATOM   1085  CA  HIS O 137       3.895  14.383  -5.891  1.00 93.59           C  
ATOM   1086  C   HIS O 137       5.192  13.567  -5.786  1.00 91.54           C  
ATOM   1087  O   HIS O 137       5.187  12.358  -6.015  1.00 89.17           O  
ATOM   1088  CB  HIS O 137       3.870  15.242  -7.164  1.00 94.09           C  
ATOM   1089  CG  HIS O 137       3.971  14.452  -8.439  1.00 94.64           C  
ATOM   1090  ND1 HIS O 137       5.058  13.723  -8.862  1.00 90.75           N  
ATOM   1091  CD2 HIS O 137       3.011  14.313  -9.408  1.00 90.68           C  
ATOM   1092  CE1 HIS O 137       4.763  13.155 -10.038  1.00 91.14           C  
ATOM   1093  NE2 HIS O 137       3.528  13.499 -10.395  1.00 91.91           N  
ATOM   1094  N   ARG O 138       6.301  14.212  -5.435  1.00 92.93           N  
ATOM   1095  CA  ARG O 138       7.660  13.643  -5.202  1.00 92.29           C  
ATOM   1096  C   ARG O 138       8.478  13.242  -6.434  1.00 92.39           C  
ATOM   1097  O   ARG O 138       9.653  12.924  -6.265  1.00 91.09           O  
ATOM   1098  CB  ARG O 138       7.612  12.465  -4.211  1.00 90.44           C  
ATOM   1099  CG  ARG O 138       6.767  12.734  -2.967  0.97 85.85           C  
ATOM   1100  CD  ARG O 138       6.810  11.527  -2.040  0.97 79.97           C  
ATOM   1101  NE  ARG O 138       5.821  11.666  -0.959  0.96 72.57           N  
ATOM   1102  CZ  ARG O 138       5.947  11.220   0.279  0.95 65.14           C  
ATOM   1103  NH1 ARG O 138       7.029  10.633   0.695  0.95 59.83           N  
ATOM   1104  NH2 ARG O 138       4.968  11.366   1.128  0.95 58.11           N  
ATOM   1105  N   ASP O 139       7.908  13.223  -7.615  1.00 93.06           N  
ATOM   1106  CA  ASP O 139       8.644  12.832  -8.836  1.00 93.36           C  
ATOM   1107  C   ASP O 139       8.236  13.677 -10.059  1.00 94.54           C  
ATOM   1108  O   ASP O 139       7.937  13.152 -11.138  1.00 94.27           O  
ATOM   1109  CB  ASP O 139       8.525  11.309  -9.076  1.00 91.77           C  
ATOM   1110  CG  ASP O 139       9.558  10.783 -10.086  1.00 90.47           C  
ATOM   1111  OD1 ASP O 139      10.605  11.443 -10.292  1.00 87.56           O  
ATOM   1112  OD2 ASP O 139       9.352   9.694 -10.657  1.00 86.53           O  
ATOM   1113  N   ILE O 140       8.228  14.984  -9.891  1.00 95.60           N  
ATOM   1114  CA  ILE O 140       7.942  15.918 -10.981  1.00 96.40           C  
ATOM   1115  C   ILE O 140       9.166  15.995 -11.897  1.00 96.64           C  
ATOM   1116  O   ILE O 140      10.250  16.415 -11.489  1.00 96.67           O  
ATOM   1117  CB  ILE O 140       7.533  17.307 -10.454  1.00 96.70           C  
ATOM   1118  CG1 ILE O 140       6.309  17.198  -9.513  1.00 95.74           C  
ATOM   1119  CG2 ILE O 140       7.228  18.252 -11.629  1.00 95.04           C  
ATOM   1120  CD1 ILE O 140       6.099  18.446  -8.659  1.00 94.86           C  
ATOM   1121  N   ALA O 141       8.987  15.565 -13.133  1.00 96.23           N  
ATOM   1122  CA  ALA O 141       9.995  15.593 -14.184  1.00 96.16           C  
ATOM   1123  C   ALA O 141       9.315  15.407 -15.541  1.00 96.57           C  
ATOM   1124  O   ALA O 141       8.292  14.721 -15.618  1.00 96.59           O  
ATOM   1125  CB  ALA O 141      10.993  14.453 -13.933  1.00 95.65           C  
ATOM   1126  N   ALA O 142       9.915  15.895 -16.615  1.00 96.58           N  
ATOM   1127  CA  ALA O 142       9.350  15.750 -17.958  1.00 96.92           C  
ATOM   1128  C   ALA O 142       9.078  14.284 -18.354  1.00 97.00           C  
ATOM   1129  O   ALA O 142       8.110  14.013 -19.054  1.00 96.78           O  
ATOM   1130  CB  ALA O 142      10.291  16.439 -18.955  1.00 96.97           C  
ATOM   1131  N   ARG O 143       9.868  13.319 -17.848  1.00 95.95           N  
ATOM   1132  CA  ARG O 143       9.645  11.871 -18.083  1.00 94.86           C  
ATOM   1133  C   ARG O 143       8.306  11.346 -17.541  1.00 94.62           C  
ATOM   1134  O   ARG O 143       7.884  10.275 -17.952  1.00 93.83           O  
ATOM   1135  CB  ARG O 143      10.805  11.048 -17.495  1.00 93.60           C  
ATOM   1136  CG  ARG O 143      10.793  11.037 -15.969  1.00 90.82           C  
ATOM   1137  CD  ARG O 143      11.940  10.242 -15.355  0.99 88.62           C  
ATOM   1138  NE  ARG O 143      11.888  10.408 -13.894  0.99 87.63           N  
ATOM   1139  CZ  ARG O 143      12.438  11.386 -13.188  0.99 86.67           C  
ATOM   1140  NH1 ARG O 143      13.286  12.238 -13.691  0.99 80.38           N  
ATOM   1141  NH2 ARG O 143      12.110  11.531 -11.945  0.99 84.36           N  
ATOM   1142  N   ASN O 144       7.689  12.064 -16.600  1.00 95.78           N  
ATOM   1143  CA  ASN O 144       6.405  11.724 -15.983  1.00 95.46           C  
ATOM   1144  C   ASN O 144       5.263  12.620 -16.486  1.00 96.21           C  
ATOM   1145  O   ASN O 144       4.170  12.607 -15.921  1.00 96.04           O  
ATOM   1146  CB  ASN O 144       6.557  11.770 -14.453  1.00 94.18           C  
ATOM   1147  CG  ASN O 144       7.485  10.694 -13.906  1.00 91.51           C  
ATOM   1148  OD1 ASN O 144       7.706   9.646 -14.499  1.00 83.66           O  
ATOM   1149  ND2 ASN O 144       8.048  10.918 -12.748  1.00 83.56           N  
ATOM   1150  N   VAL O 145       5.517  13.381 -17.547  1.00 96.21           N  
ATOM   1151  CA  VAL O 145       4.509  14.181 -18.240  1.00 97.19           C  
ATOM   1152  C   VAL O 145       4.173  13.511 -19.564  1.00 97.21           C  
ATOM   1153  O   VAL O 145       5.054  13.052 -20.293  1.00 97.11           O  
ATOM   1154  CB  VAL O 145       4.971  15.636 -18.431  1.00 97.66           C  
ATOM   1155  CG1 VAL O 145       3.880  16.489 -19.089  1.00 96.67           C  
ATOM   1156  CG2 VAL O 145       5.346  16.286 -17.095  1.00 94.26           C  
ATOM   1157  N   LEU O 146       2.885  13.483 -19.873  1.00 97.20           N  
ATOM   1158  CA  LEU O 146       2.330  12.918 -21.099  1.00 97.37           C  
ATOM   1159  C   LEU O 146       1.680  14.013 -21.940  1.00 97.88           C  
ATOM   1160  O   LEU O 146       1.193  15.012 -21.414  1.00 97.71           O  
ATOM   1161  CB  LEU O 146       1.309  11.832 -20.731  1.00 96.65           C  
ATOM   1162  CG  LEU O 146       1.888  10.642 -19.938  1.00 94.67           C  
ATOM   1163  CD1 LEU O 146       0.743   9.731 -19.511  1.00 91.78           C  
ATOM   1164  CD2 LEU O 146       2.876   9.827 -20.773  1.00 91.35           C  
ATOM   1165  N   VAL O 147       1.633  13.787 -23.246  1.00 95.11           N  
ATOM   1166  CA  VAL O 147       1.021  14.705 -24.207  1.00 95.32           C  
ATOM   1167  C   VAL O 147      -0.287  14.095 -24.710  1.00 94.79           C  
ATOM   1168  O   VAL O 147      -0.301  12.997 -25.267  1.00 95.28           O  
ATOM   1169  CB  VAL O 147       1.984  15.029 -25.364  1.00 96.18           C  
ATOM   1170  CG1 VAL O 147       1.456  16.203 -26.188  1.00 93.87           C  
ATOM   1171  CG2 VAL O 147       3.391  15.396 -24.871  1.00 93.53           C  
ATOM   1172  N   SER O 148      -1.383  14.805 -24.489  1.00 94.81           N  
ATOM   1173  CA  SER O 148      -2.716  14.391 -24.936  1.00 94.16           C  
ATOM   1174  C   SER O 148      -3.030  14.937 -26.330  1.00 93.03           C  
ATOM   1175  O   SER O 148      -3.559  14.219 -27.178  1.00 91.24           O  
ATOM   1176  CB  SER O 148      -3.758  14.859 -23.918  1.00 93.32           C  
ATOM   1177  OG  SER O 148      -5.027  14.322 -24.219  1.00 84.81           O  
ATOM   1178  N   SER O 149      -2.661  16.190 -26.578  1.00 92.13           N  
ATOM   1179  CA  SER O 149      -2.744  16.877 -27.872  1.00 91.37           C  
ATOM   1180  C   SER O 149      -1.612  17.909 -27.976  1.00 92.45           C  
ATOM   1181  O   SER O 149      -0.866  18.110 -27.015  1.00 93.16           O  
ATOM   1182  CB  SER O 149      -4.120  17.535 -28.031  1.00 90.37           C  
ATOM   1183  OG  SER O 149      -4.372  18.432 -26.979  1.00 88.57           O  
ATOM   1184  N   ASN O 150      -1.463  18.575 -29.116  1.00 91.91           N  
ATOM   1185  CA  ASN O 150      -0.407  19.585 -29.309  1.00 91.66           C  
ATOM   1186  C   ASN O 150      -0.499  20.757 -28.315  1.00 92.68           C  
ATOM   1187  O   ASN O 150       0.512  21.380 -28.002  1.00 92.13           O  
ATOM   1188  CB  ASN O 150      -0.474  20.113 -30.750  1.00 89.09           C  
ATOM   1189  CG  ASN O 150      -0.040  19.099 -31.798  0.99 82.02           C  
ATOM   1190  OD1 ASN O 150       0.717  18.171 -31.554  0.99 72.33           O  
ATOM   1191  ND2 ASN O 150      -0.501  19.268 -33.014  0.99 70.74           N  
ATOM   1192  N   ASP O 151      -1.681  21.028 -27.808  1.00 94.06           N  
ATOM   1193  CA  ASP O 151      -2.036  22.106 -26.884  1.00 94.25           C  
ATOM   1194  C   ASP O 151      -2.430  21.596 -25.483  1.00 95.21           C  
ATOM   1195  O   ASP O 151      -2.949  22.357 -24.662  1.00 93.63           O  
ATOM   1196  CB  ASP O 151      -3.161  22.931 -27.522  1.00 90.68           C  
ATOM   1197  CG  ASP O 151      -4.463  22.136 -27.723  0.99 82.66           C  
ATOM   1198  OD1 ASP O 151      -4.400  20.885 -27.805  0.99 73.37           O  
ATOM   1199  OD2 ASP O 151      -5.528  22.770 -27.810  0.99 73.97           O  
ATOM   1200  N   CYS O 152      -2.196  20.304 -25.177  1.00 95.01           N  
ATOM   1201  CA  CYS O 152      -2.586  19.729 -23.895  1.00 95.42           C  
ATOM   1202  C   CYS O 152      -1.584  18.687 -23.393  1.00 95.87           C  
ATOM   1203  O   CYS O 152      -1.434  17.603 -23.967  1.00 95.86           O  
ATOM   1204  CB  CYS O 152      -3.997  19.151 -24.017  1.00 95.16           C  
ATOM   1205  SG  CYS O 152      -4.584  18.547 -22.403  1.00 95.49           S  
ATOM   1206  N   VAL O 153      -0.963  18.988 -22.246  1.00 97.55           N  
ATOM   1207  CA  VAL O 153      -0.136  18.049 -21.481  1.00 97.78           C  
ATOM   1208  C   VAL O 153      -0.796  17.692 -20.155  1.00 97.69           C  
ATOM   1209  O   VAL O 153      -1.581  18.460 -19.596  1.00 97.77           O  
ATOM   1210  CB  VAL O 153       1.306  18.550 -21.273  1.00 97.85           C  
ATOM   1211  CG1 VAL O 153       2.017  18.754 -22.614  1.00 95.86           C  
ATOM   1212  CG2 VAL O 153       1.382  19.837 -20.452  1.00 94.42           C  
ATOM   1213  N   LYS O 154      -0.453  16.505 -19.641  1.00 98.19           N  
ATOM   1214  CA  LYS O 154      -0.971  16.000 -18.366  1.00 98.05           C  
ATOM   1215  C   LYS O 154       0.142  15.371 -17.536  1.00 97.77           C  
ATOM   1216  O   LYS O 154       1.036  14.723 -18.082  1.00 97.53           O  
ATOM   1217  CB  LYS O 154      -2.116  14.993 -18.591  1.00 97.86           C  
ATOM   1218  CG  LYS O 154      -3.225  15.536 -19.508  1.00 97.08           C  
ATOM   1219  CD  LYS O 154      -4.502  14.701 -19.426  1.00 96.27           C  
ATOM   1220  CE  LYS O 154      -5.584  15.307 -20.328  1.00 93.91           C  
ATOM   1221  NZ  LYS O 154      -6.935  14.801 -19.993  1.00 91.87           N  
ATOM   1222  N   LEU O 155       0.056  15.514 -16.211  1.00 97.81           N  
ATOM   1223  CA  LEU O 155       0.814  14.660 -15.304  1.00 97.57           C  
ATOM   1224  C   LEU O 155       0.354  13.216 -15.514  1.00 97.16           C  
ATOM   1225  O   LEU O 155      -0.847  12.933 -15.511  1.00 96.13           O  
ATOM   1226  CB  LEU O 155       0.606  15.097 -13.844  1.00 97.17           C  
ATOM   1227  CG  LEU O 155       1.137  16.497 -13.496  1.00 95.98           C  
ATOM   1228  CD1 LEU O 155       0.785  16.824 -12.043  1.00 92.65           C  
ATOM   1229  CD2 LEU O 155       2.658  16.591 -13.655  1.00 92.68           C  
ATOM   1230  N   GLY O 156       1.319  12.316 -15.705  1.00 94.60           N  
ATOM   1231  CA  GLY O 156       1.060  10.887 -15.837  1.00 93.48           C  
ATOM   1232  C   GLY O 156       0.617  10.259 -14.517  1.00 92.56           C  
ATOM   1233  O   GLY O 156       0.478  10.936 -13.500  1.00 86.52           O  
ATOM   1234  N   ASP O 157       0.433   8.945 -14.533  0.99 90.59           N  
ATOM   1235  CA  ASP O 157       0.110   8.192 -13.319  0.99 88.50           C  
ATOM   1236  C   ASP O 157       1.264   8.267 -12.308  0.99 87.09           C  
ATOM   1237  O   ASP O 157       2.413   7.932 -12.611  0.99 78.53           O  
ATOM   1238  CB  ASP O 157      -0.247   6.746 -13.689  0.99 83.71           C  
ATOM   1239  CG  ASP O 157      -0.711   5.912 -12.486  0.99 79.55           C  
ATOM   1240  OD1 ASP O 157      -0.911   6.483 -11.392  0.99 70.20           O  
ATOM   1241  OD2 ASP O 157      -0.849   4.683 -12.659  0.99 72.17           O  
ATOM   1242  N   PHE O 158       0.933   8.705 -11.098  0.97 87.49           N  
ATOM   1243  CA  PHE O 158       1.865   8.874  -9.980  0.97 85.92           C  
ATOM   1244  C   PHE O 158       1.310   8.292  -8.676  0.97 80.15           C  
ATOM   1245  O   PHE O 158       1.655   8.752  -7.584  0.97 70.17           O  
ATOM   1246  CB  PHE O 158       2.246  10.360  -9.850  0.97 83.42           C  
ATOM   1247  CG  PHE O 158       1.069  11.317  -9.735  0.97 84.96           C  
ATOM   1248  CD1 PHE O 158       0.584  11.973 -10.880  0.97 80.56           C  
ATOM   1249  CD2 PHE O 158       0.463  11.557  -8.488  0.97 78.29           C  
ATOM   1250  CE1 PHE O 158      -0.495  12.864 -10.779  0.97 77.50           C  
ATOM   1251  CE2 PHE O 158      -0.615  12.443  -8.383  0.97 77.91           C  
ATOM   1252  CZ  PHE O 158      -1.090  13.101  -9.532  0.97 82.29           C  
ATOM   1253  N   GLY O 159       0.438   7.285  -8.765  0.88 72.78           N  
ATOM   1254  CA  GLY O 159      -0.241   6.687  -7.608  0.88 68.98           C  
ATOM   1255  C   GLY O 159       0.705   6.250  -6.497  0.89 67.85           C  
ATOM   1256  O   GLY O 159       0.544   6.647  -5.339  0.89 61.83           O  
ATOM   1257  N   LEU O 160       1.738   5.483  -6.849  0.78 60.89           N  
ATOM   1258  CA  LEU O 160       2.880   5.216  -5.984  0.77 57.52           C  
ATOM   1259  C   LEU O 160       4.118   5.877  -6.578  0.78 56.95           C  
ATOM   1260  O   LEU O 160       4.473   5.647  -7.732  0.78 51.32           O  
ATOM   1261  CB  LEU O 160       3.082   3.699  -5.801  0.77 52.27           C  
ATOM   1262  CG  LEU O 160       2.030   3.026  -4.906  0.74 47.99           C  
ATOM   1263  CD1 LEU O 160       2.196   1.507  -4.971  0.74 41.92           C  
ATOM   1264  CD2 LEU O 160       2.174   3.445  -3.441  0.73 44.60           C  
ATOM   1265  N   SER O 161       4.813   6.649  -5.748  0.71 48.01           N  
ATOM   1266  CA  SER O 161       6.162   7.063  -6.120  0.72 47.13           C  
ATOM   1267  C   SER O 161       7.023   5.812  -6.257  0.72 47.75           C  
ATOM   1268  O   SER O 161       7.234   5.097  -5.275  0.72 45.10           O  
ATOM   1269  CB  SER O 161       6.754   8.015  -5.081  0.71 43.00           C  
ATOM   1270  OG  SER O 161       8.125   8.238  -5.349  0.68 39.64           O  
ATOM   1271  N   ARG O 162       7.553   5.566  -7.441  0.66 39.81           N  
ATOM   1272  CA  ARG O 162       8.451   4.429  -7.718  0.65 39.30           C  
ATOM   1273  C   ARG O 162       9.678   4.414  -6.798  0.66 40.23           C  
ATOM   1274  O   ARG O 162      10.258   3.369  -6.564  0.66 37.63           O  
ATOM   1275  CB  ARG O 162       8.907   4.472  -9.184  0.65 36.16           C  
ATOM   1276  CG  ARG O 162       7.764   4.317 -10.191  0.58 32.31           C  
ATOM   1277  CD  ARG O 162       8.299   4.289 -11.625  0.57 29.71           C  
ATOM   1278  NE  ARG O 162       7.202   4.286 -12.614  0.57 27.52           N  
ATOM   1279  CZ  ARG O 162       7.327   4.196 -13.932  0.57 24.88           C  
ATOM   1280  NH1 ARG O 162       8.488   4.064 -14.514  0.58 25.20           N  
ATOM   1281  NH2 ARG O 162       6.274   4.235 -14.702  0.57 23.44           N  
ATOM   1282  N   TYR O 163      10.048   5.579  -6.280  0.48 35.66           N  
ATOM   1283  CA  TYR O 163      11.205   5.778  -5.402  0.48 35.59           C  
ATOM   1284  C   TYR O 163      10.841   5.780  -3.914  0.49 37.24           C  
ATOM   1285  O   TYR O 163      11.720   5.735  -3.059  0.48 35.05           O  
ATOM   1286  CB  TYR O 163      11.868   7.104  -5.774  0.50 31.91           C  
ATOM   1287  CG  TYR O 163      12.247   7.189  -7.240  0.47 29.24           C  
ATOM   1288  CD1 TYR O 163      13.385   6.508  -7.713  0.46 26.89           C  
ATOM   1289  CD2 TYR O 163      11.452   7.933  -8.137  0.47 26.67           C  
ATOM   1290  CE1 TYR O 163      13.739   6.584  -9.065  0.47 24.84           C  
ATOM   1291  CE2 TYR O 163      11.795   8.017  -9.486  0.47 25.13           C  
ATOM   1292  CZ  TYR O 163      12.945   7.346  -9.945  0.46 24.99           C  
ATOM   1293  OH  TYR O 163      13.302   7.438 -11.272  0.52 22.34           O  
ATOM   1294  N   MET O 164       9.552   5.846  -3.608  0.54 33.85           N  
ATOM   1295  CA  MET O 164       9.004   5.692  -2.254  0.54 33.91           C  
ATOM   1296  C   MET O 164       8.714   4.240  -1.916  0.53 34.65           C  
ATOM   1297  O   MET O 164       8.176   3.962  -0.844  0.53 33.36           O  
ATOM   1298  CB  MET O 164       7.735   6.527  -2.115  0.54 31.98           C  
ATOM   1299  CG  MET O 164       8.049   7.998  -1.839  0.47 28.62           C  
ATOM   1300  SD  MET O 164       8.344   8.381  -0.085  0.45 26.29           S  
ATOM   1301  CE  MET O 164       6.769   7.882   0.625  0.46 25.41           C  
ATOM   1302  N   GLU O 165       9.052   3.336  -2.830  0.42 33.73           N  
ATOM   1303  CA  GLU O 165       9.122   1.930  -2.468  0.41 33.36           C  
ATOM   1304  C   GLU O 165       9.975   1.776  -1.220  0.41 33.58           C  
ATOM   1305  O   GLU O 165      10.892   2.553  -0.960  0.41 31.53           O  
ATOM   1306  CB  GLU O 165       9.691   1.065  -3.592  0.41 31.41           C  
ATOM   1307  CG  GLU O 165       8.634   0.773  -4.660  0.34 29.02           C  
ATOM   1308  CD  GLU O 165       8.958  -0.511  -5.403  0.33 26.41           C  
ATOM   1309  OE1 GLU O 165       7.993  -1.212  -5.786  0.33 24.62           O  
ATOM   1310  OE2 GLU O 165      10.164  -0.843  -5.541  0.33 25.44           O  
ATOM   1311  N   ASP O 166       9.607   0.781  -0.454  0.36 30.38           N  
ATOM   1312  CA  ASP O 166      10.234   0.497   0.825  0.37 28.94           C  
ATOM   1313  C   ASP O 166      11.743   0.573   0.649  0.37 29.00           C  
ATOM   1314  O   ASP O 166      12.311  -0.025  -0.260  0.37 27.51           O  
ATOM   1315  CB  ASP O 166       9.776  -0.878   1.332  0.37 27.55           C  
ATOM   1316  CG  ASP O 166       9.801  -0.979   2.856  0.36 25.23           C  
ATOM   1317  OD1 ASP O 166      10.500  -0.176   3.503  0.35 24.23           O  
ATOM   1318  OD2 ASP O 166       9.058  -1.822   3.395  0.35 24.51           O  
ATOM   1319  N   SER O 167      12.408   1.340   1.482  0.37 29.20           N  
ATOM   1320  CA  SER O 167      13.847   1.553   1.369  0.37 28.28           C  
ATOM   1321  C   SER O 167      14.671   0.296   1.664  0.37 28.75           C  
ATOM   1322  O   SER O 167      15.879   0.284   1.461  0.37 27.31           O  
ATOM   1323  CB  SER O 167      14.237   2.765   2.224  0.36 26.27           C  
ATOM   1324  OG  SER O 167      13.322   2.954   3.276  0.32 24.45           O  
ATOM   1325  N   THR O 168      14.019  -0.816   2.061  0.42 26.26           N  
ATOM   1326  CA  THR O 168      14.580  -2.161   1.855  0.43 24.64           C  
ATOM   1327  C   THR O 168      14.837  -2.417   0.376  0.42 25.95           C  
ATOM   1328  O   THR O 168      15.864  -2.994   0.016  0.42 24.94           O  
ATOM   1329  CB  THR O 168      13.653  -3.271   2.386  0.39 21.76           C  
ATOM   1330  OG1 THR O 168      12.285  -2.933   2.264  0.39 19.82           O  
ATOM   1331  CG2 THR O 168      13.914  -3.547   3.851  0.39 20.10           C  
ATOM   1332  N   TYR O 169      13.975  -1.931  -0.487  0.36 23.48           N  
ATOM   1333  CA  TYR O 169      14.152  -1.968  -1.931  0.38 22.52           C  
ATOM   1334  C   TYR O 169      15.273  -1.026  -2.384  0.37 23.17           C  
ATOM   1335  O   TYR O 169      15.885  -1.247  -3.416  0.37 22.62           O  
ATOM   1336  CB  TYR O 169      12.806  -1.678  -2.607  0.37 21.21           C  
ATOM   1337  CG  TYR O 169      12.579  -2.402  -3.919  0.34 19.69           C  
ATOM   1338  CD1 TYR O 169      12.510  -1.695  -5.124  0.35 18.72           C  
ATOM   1339  CD2 TYR O 169      12.405  -3.804  -3.937  0.35 19.08           C  
ATOM   1340  CE1 TYR O 169      12.300  -2.359  -6.340  0.36 18.21           C  
ATOM   1341  CE2 TYR O 169      12.202  -4.485  -5.143  0.35 18.54           C  
ATOM   1342  CZ  TYR O 169      12.156  -3.757  -6.348  0.36 18.25           C  
ATOM   1343  OH  TYR O 169      11.993  -4.420  -7.539  0.37 16.92           O  
ATOM   1344  N   TYR O 170      15.649  -0.071  -1.558  0.30 26.59           N  
ATOM   1345  CA  TYR O 170      16.766   0.849  -1.811  0.31 26.20           C  
ATOM   1346  C   TYR O 170      18.095   0.129  -2.065  0.31 27.10           C  
ATOM   1347  O   TYR O 170      18.912   0.594  -2.856  0.31 25.93           O  
ATOM   1348  CB  TYR O 170      16.899   1.785  -0.610  0.31 24.40           C  
ATOM   1349  CG  TYR O 170      17.292   3.195  -0.960  0.29 22.48           C  
ATOM   1350  CD1 TYR O 170      18.642   3.550  -1.108  0.29 20.90           C  
ATOM   1351  CD2 TYR O 170      16.278   4.155  -1.098  0.28 21.03           C  
ATOM   1352  CE1 TYR O 170      19.002   4.868  -1.381  0.29 19.62           C  
ATOM   1353  CE2 TYR O 170      16.621   5.480  -1.365  0.28 20.00           C  
ATOM   1354  CZ  TYR O 170      17.987   5.837  -1.498  0.29 19.65           C  
ATOM   1355  OH  TYR O 170      18.344   7.132  -1.716  0.30 18.25           O  
ATOM   1356  N   LYS O 171      18.316  -1.016  -1.415  0.33 28.03           N  
ATOM   1357  CA  LYS O 171      19.502  -1.849  -1.653  0.33 28.07           C  
ATOM   1358  C   LYS O 171      19.332  -2.818  -2.818  0.32 28.18           C  
ATOM   1359  O   LYS O 171      20.300  -3.069  -3.530  0.32 26.86           O  
ATOM   1360  CB  LYS O 171      19.884  -2.625  -0.377  0.30 27.45           C  
ATOM   1361  CG  LYS O 171      20.957  -1.909   0.447  0.23 24.90           C  
ATOM   1362  CD  LYS O 171      21.430  -2.796   1.606  0.23 22.84           C  
ATOM   1363  CE  LYS O 171      22.572  -2.133   2.373  0.21 20.65           C  
ATOM   1364  NZ  LYS O 171      23.053  -2.973   3.499  0.21 18.63           N  
ATOM   1365  N   ALA O 172      18.146  -3.395  -2.976  0.24 31.84           N  
ATOM   1366  CA  ALA O 172      17.930  -4.508  -3.901  0.25 30.51           C  
ATOM   1367  C   ALA O 172      17.639  -4.041  -5.332  0.25 31.75           C  
ATOM   1368  O   ALA O 172      18.379  -4.387  -6.249  0.25 29.71           O  
ATOM   1369  CB  ALA O 172      16.827  -5.410  -3.335  0.21 27.63           C  
ATOM   1370  N   SER O 173      16.607  -3.244  -5.543  0.25 35.72           N  
ATOM   1371  CA  SER O 173      16.427  -2.581  -6.826  0.24 35.35           C  
ATOM   1372  C   SER O 173      17.309  -1.343  -6.861  0.25 36.16           C  
ATOM   1373  O   SER O 173      17.184  -0.429  -6.051  0.24 33.95           O  
ATOM   1374  CB  SER O 173      14.975  -2.215  -7.109  0.23 32.73           C  
ATOM   1375  OG  SER O 173      14.526  -1.254  -6.194  0.20 30.08           O  
ATOM   1376  N   LYS O 174      18.164  -1.297  -7.863  0.30 36.91           N  
ATOM   1377  CA  LYS O 174      18.859  -0.078  -8.274  0.29 36.83           C  
ATOM   1378  C   LYS O 174      17.872   0.958  -8.841  0.29 37.48           C  
ATOM   1379  O   LYS O 174      18.127   1.545  -9.889  0.29 34.66           O  
ATOM   1380  CB  LYS O 174      19.930  -0.436  -9.321  0.25 33.81           C  
ATOM   1381  CG  LYS O 174      21.068  -1.331  -8.813  0.17 30.14           C  
ATOM   1382  CD  LYS O 174      22.010  -1.650  -9.982  0.16 26.62           C  
ATOM   1383  CE  LYS O 174      23.188  -2.507  -9.517  0.15 23.82           C  
ATOM   1384  NZ  LYS O 174      24.053  -2.921 -10.652  0.15 20.89           N  
ATOM   1385  N   GLY O 175      16.757   1.177  -8.191  0.30 45.42           N  
ATOM   1386  CA  GLY O 175      15.849   2.283  -8.450  0.29 46.10           C  
ATOM   1387  C   GLY O 175      16.602   3.555  -8.083  0.30 47.07           C  
ATOM   1388  O   GLY O 175      16.587   3.989  -6.930  0.30 44.56           O  
ATOM   1389  N   LYS O 176      17.356   4.101  -9.025  0.69 58.75           N  
ATOM   1390  CA  LYS O 176      18.181   5.275  -8.777  0.70 59.83           C  
ATOM   1391  C   LYS O 176      17.246   6.434  -8.466  0.70 62.86           C  
ATOM   1392  O   LYS O 176      16.461   6.821  -9.326  0.70 59.72           O  
ATOM   1393  CB  LYS O 176      19.066   5.580  -9.990  0.69 54.27           C  
ATOM   1394  CG  LYS O 176      20.187   4.546 -10.188  0.50 45.91           C  
ATOM   1395  CD  LYS O 176      21.045   4.904 -11.408  0.48 39.81           C  
ATOM   1396  CE  LYS O 176      22.166   3.884 -11.599  0.47 34.73           C  
ATOM   1397  NZ  LYS O 176      23.006   4.185 -12.783  0.46 29.31           N  
ATOM   1398  N   LEU O 177      17.371   6.995  -7.276  0.96 78.62           N  
ATOM   1399  CA  LEU O 177      16.689   8.243  -6.936  0.96 82.23           C  
ATOM   1400  C   LEU O 177      16.932   9.283  -8.036  0.97 84.78           C  
ATOM   1401  O   LEU O 177      18.057   9.382  -8.539  0.97 84.39           O  
ATOM   1402  CB  LEU O 177      17.215   8.808  -5.606  0.96 79.38           C  
ATOM   1403  CG  LEU O 177      16.658   8.183  -4.324  0.94 76.04           C  
ATOM   1404  CD1 LEU O 177      17.255   8.964  -3.151  0.94 70.32           C  
ATOM   1405  CD2 LEU O 177      15.135   8.262  -4.211  0.94 70.03           C  
ATOM   1406  N   PRO O 178      15.932  10.098  -8.367  1.00 87.53           N  
ATOM   1407  CA  PRO O 178      16.063  11.141  -9.373  1.00 90.90           C  
ATOM   1408  C   PRO O 178      16.845  12.344  -8.816  1.00 93.66           C  
ATOM   1409  O   PRO O 178      16.357  13.476  -8.831  1.00 93.73           O  
ATOM   1410  CB  PRO O 178      14.618  11.450  -9.797  1.00 88.74           C  
ATOM   1411  CG  PRO O 178      13.836  11.262  -8.495  1.00 86.73           C  
ATOM   1412  CD  PRO O 178      14.583  10.112  -7.814  1.00 88.13           C  
ATOM   1413  N   ILE O 179      18.057  12.108  -8.337  1.00 91.17           N  
ATOM   1414  CA  ILE O 179      18.895  13.093  -7.625  1.00 92.72           C  
ATOM   1415  C   ILE O 179      18.979  14.429  -8.371  1.00 94.28           C  
ATOM   1416  O   ILE O 179      18.887  15.487  -7.757  1.00 94.80           O  
ATOM   1417  CB  ILE O 179      20.318  12.518  -7.406  1.00 92.01           C  
ATOM   1418  CG1 ILE O 179      20.323  11.256  -6.509  1.00 89.10           C  
ATOM   1419  CG2 ILE O 179      21.288  13.571  -6.839  1.00 88.63           C  
ATOM   1420  CD1 ILE O 179      19.860  11.470  -5.062  1.00 83.16           C  
ATOM   1421  N   LYS O 180      19.101  14.384  -9.693  1.00 92.50           N  
ATOM   1422  CA  LYS O 180      19.262  15.586 -10.526  1.00 94.35           C  
ATOM   1423  C   LYS O 180      18.011  16.479 -10.591  1.00 95.71           C  
ATOM   1424  O   LYS O 180      18.125  17.614 -11.039  1.00 96.28           O  
ATOM   1425  CB  LYS O 180      19.720  15.177 -11.933  1.00 94.09           C  
ATOM   1426  CG  LYS O 180      21.101  14.513 -11.914  1.00 93.45           C  
ATOM   1427  CD  LYS O 180      21.598  14.207 -13.332  1.00 92.38           C  
ATOM   1428  CE  LYS O 180      23.005  13.615 -13.255  1.00 90.33           C  
ATOM   1429  NZ  LYS O 180      23.632  13.469 -14.586  1.00 86.92           N  
ATOM   1430  N   TRP O 181      16.870  15.978 -10.161  1.00 94.49           N  
ATOM   1431  CA  TRP O 181      15.616  16.724 -10.049  1.00 95.92           C  
ATOM   1432  C   TRP O 181      15.286  17.107  -8.606  1.00 96.57           C  
ATOM   1433  O   TRP O 181      14.530  18.042  -8.379  1.00 96.83           O  
ATOM   1434  CB  TRP O 181      14.470  15.903 -10.639  1.00 96.18           C  
ATOM   1435  CG  TRP O 181      14.486  15.751 -12.130  1.00 95.89           C  
ATOM   1436  CD1 TRP O 181      13.699  16.446 -12.983  1.00 95.09           C  
ATOM   1437  CD2 TRP O 181      15.302  14.855 -12.951  1.00 95.76           C  
ATOM   1438  NE1 TRP O 181      13.965  16.040 -14.293  1.00 94.95           N  
ATOM   1439  CE2 TRP O 181      14.953  15.069 -14.312  1.00 95.18           C  
ATOM   1440  CE3 TRP O 181      16.303  13.892 -12.676  1.00 95.28           C  
ATOM   1441  CZ2 TRP O 181      15.568  14.358 -15.372  1.00 94.55           C  
ATOM   1442  CZ3 TRP O 181      16.920  13.191 -13.735  1.00 95.37           C  
ATOM   1443  CH2 TRP O 181      16.554  13.425 -15.061  1.00 94.76           C  
ATOM   1444  N   MET O 182      15.838  16.392  -7.637  1.00 95.37           N  
ATOM   1445  CA  MET O 182      15.455  16.519  -6.235  1.00 95.23           C  
ATOM   1446  C   MET O 182      15.970  17.811  -5.597  1.00 96.03           C  
ATOM   1447  O   MET O 182      17.095  18.246  -5.848  1.00 95.95           O  
ATOM   1448  CB  MET O 182      15.938  15.297  -5.442  1.00 93.61           C  
ATOM   1449  CG  MET O 182      15.109  14.046  -5.770  1.00 90.64           C  
ATOM   1450  SD  MET O 182      15.776  12.491  -5.122  1.00 89.64           S  
ATOM   1451  CE  MET O 182      15.637  12.772  -3.344  1.00 84.02           C  
ATOM   1452  N   ALA O 183      15.145  18.373  -4.710  1.00 95.62           N  
ATOM   1453  CA  ALA O 183      15.545  19.475  -3.844  1.00 96.18           C  
ATOM   1454  C   ALA O 183      16.656  19.041  -2.867  1.00 95.77           C  
ATOM   1455  O   ALA O 183      16.694  17.869  -2.479  1.00 95.56           O  
ATOM   1456  CB  ALA O 183      14.309  19.977  -3.089  1.00 96.50           C  
ATOM   1457  N   PRO O 184      17.508  19.961  -2.399  1.00 95.38           N  
ATOM   1458  CA  PRO O 184      18.587  19.635  -1.460  1.00 94.97           C  
ATOM   1459  C   PRO O 184      18.096  18.914  -0.204  1.00 93.78           C  
ATOM   1460  O   PRO O 184      18.658  17.892   0.186  1.00 92.74           O  
ATOM   1461  CB  PRO O 184      19.239  20.979  -1.109  1.00 94.96           C  
ATOM   1462  CG  PRO O 184      18.948  21.853  -2.319  1.00 94.15           C  
ATOM   1463  CD  PRO O 184      17.589  21.361  -2.794  1.00 96.54           C  
ATOM   1464  N   GLU O 185      17.002  19.359   0.388  1.00 93.41           N  
ATOM   1465  CA  GLU O 185      16.414  18.733   1.570  1.00 92.29           C  
ATOM   1466  C   GLU O 185      15.825  17.335   1.294  1.00 91.57           C  
ATOM   1467  O   GLU O 185      15.713  16.523   2.216  1.00 89.65           O  
ATOM   1468  CB  GLU O 185      15.370  19.667   2.220  1.00 91.88           C  
ATOM   1469  CG  GLU O 185      14.033  19.815   1.492  1.00 91.02           C  
ATOM   1470  CD  GLU O 185      14.011  20.790   0.310  1.00 93.61           C  
ATOM   1471  OE1 GLU O 185      12.898  21.099  -0.151  1.00 86.83           O  
ATOM   1472  OE2 GLU O 185      15.069  21.269  -0.164  1.00 89.62           O  
ATOM   1473  N   SER O 186      15.473  17.033   0.051  1.00 93.35           N  
ATOM   1474  CA  SER O 186      15.031  15.692  -0.353  1.00 92.13           C  
ATOM   1475  C   SER O 186      16.219  14.748  -0.525  1.00 90.59           C  
ATOM   1476  O   SER O 186      16.132  13.583  -0.154  1.00 89.26           O  
ATOM   1477  CB  SER O 186      14.211  15.747  -1.645  1.00 91.92           C  
ATOM   1478  OG  SER O 186      13.100  16.612  -1.530  1.00 90.71           O  
ATOM   1479  N   ILE O 187      17.334  15.246  -1.048  1.00 92.58           N  
ATOM   1480  CA  ILE O 187      18.585  14.484  -1.172  1.00 91.16           C  
ATOM   1481  C   ILE O 187      19.152  14.179   0.219  1.00 89.26           C  
ATOM   1482  O   ILE O 187      19.361  13.014   0.554  1.00 88.09           O  
ATOM   1483  CB  ILE O 187      19.615  15.239  -2.052  1.00 91.77           C  
ATOM   1484  CG1 ILE O 187      19.061  15.477  -3.477  1.00 91.02           C  
ATOM   1485  CG2 ILE O 187      20.937  14.451  -2.119  1.00 90.44           C  
ATOM   1486  CD1 ILE O 187      19.915  16.418  -4.338  1.00 89.80           C  
ATOM   1487  N   ASN O 188      19.337  15.208   1.030  1.00 89.49           N  
ATOM   1488  CA  ASN O 188      20.044  15.122   2.308  1.00 88.03           C  
ATOM   1489  C   ASN O 188      19.211  14.439   3.397  1.00 86.86           C  
ATOM   1490  O   ASN O 188      19.724  13.610   4.150  1.00 84.51           O  
ATOM   1491  CB  ASN O 188      20.476  16.539   2.730  1.00 88.36           C  
ATOM   1492  CG  ASN O 188      21.564  17.117   1.835  1.00 87.79           C  
ATOM   1493  OD1 ASN O 188      22.248  16.397   1.132  1.00 82.83           O  
ATOM   1494  ND2 ASN O 188      21.768  18.412   1.857  1.00 81.46           N  
ATOM   1495  N   PHE O 189      17.899  14.756   3.471  1.00 87.51           N  
ATOM   1496  CA  PHE O 189      17.050  14.362   4.609  1.00 86.32           C  
ATOM   1497  C   PHE O 189      15.802  13.579   4.205  1.00 85.65           C  
ATOM   1498  O   PHE O 189      14.923  13.356   5.039  1.00 83.34           O  
ATOM   1499  CB  PHE O 189      16.679  15.617   5.431  1.00 86.16           C  
ATOM   1500  CG  PHE O 189      17.849  16.542   5.648  0.99 85.00           C  
ATOM   1501  CD1 PHE O 189      19.037  16.034   6.203  0.99 78.58           C  
ATOM   1502  CD2 PHE O 189      17.817  17.860   5.146  0.99 78.64           C  
ATOM   1503  CE1 PHE O 189      20.209  16.791   6.158  0.99 75.84           C  
ATOM   1504  CE2 PHE O 189      18.984  18.626   5.112  0.99 76.41           C  
ATOM   1505  CZ  PHE O 189      20.184  18.077   5.598  0.99 79.31           C  
ATOM   1506  N   ARG O 190      15.685  13.218   2.927  1.00 86.74           N  
ATOM   1507  CA  ARG O 190      14.470  12.592   2.376  1.00 85.75           C  
ATOM   1508  C   ARG O 190      13.186  13.359   2.731  1.00 85.75           C  
ATOM   1509  O   ARG O 190      12.124  12.771   2.915  1.00 83.70           O  
ATOM   1510  CB  ARG O 190      14.401  11.106   2.756  0.99 82.42           C  
ATOM   1511  CG  ARG O 190      15.628  10.329   2.273  0.94 74.64           C  
ATOM   1512  CD  ARG O 190      15.436   8.839   2.551  0.94 68.05           C  
ATOM   1513  NE  ARG O 190      16.672   8.098   2.261  0.94 64.43           N  
ATOM   1514  CZ  ARG O 190      17.003   6.904   2.711  0.93 57.95           C  
ATOM   1515  NH1 ARG O 190      16.175   6.137   3.355  0.92 55.32           N  
ATOM   1516  NH2 ARG O 190      18.213   6.461   2.531  0.93 54.28           N  
ATOM   1517  N   ARG O 191      13.293  14.654   2.829  1.00 88.11           N  
ATOM   1518  CA  ARG O 191      12.162  15.536   3.113  1.00 89.37           C  
ATOM   1519  C   ARG O 191      11.438  15.848   1.808  1.00 90.10           C  
ATOM   1520  O   ARG O 191      12.013  16.460   0.914  1.00 90.03           O  
ATOM   1521  CB  ARG O 191      12.663  16.793   3.841  1.00 87.13           C  
ATOM   1522  CG  ARG O 191      11.514  17.600   4.457  0.95 76.34           C  
ATOM   1523  CD  ARG O 191      12.020  18.886   5.133  0.95 71.52           C  
ATOM   1524  NE  ARG O 191      12.976  18.605   6.220  0.94 63.62           N  
ATOM   1525  CZ  ARG O 191      13.746  19.491   6.836  0.94 54.26           C  
ATOM   1526  NH1 ARG O 191      13.688  20.765   6.559  0.94 50.54           N  
ATOM   1527  NH2 ARG O 191      14.596  19.117   7.749  0.94 48.99           N  
ATOM   1528  N   PHE O 192      10.190  15.446   1.733  1.00 90.79           N  
ATOM   1529  CA  PHE O 192       9.317  15.716   0.594  1.00 90.19           C  
ATOM   1530  C   PHE O 192       8.120  16.548   1.048  1.00 89.63           C  
ATOM   1531  O   PHE O 192       7.384  16.163   1.957  1.00 88.12           O  
ATOM   1532  CB  PHE O 192       8.885  14.406  -0.068  1.00 88.87           C  
ATOM   1533  CG  PHE O 192      10.029  13.620  -0.677  1.00 87.15           C  
ATOM   1534  CD1 PHE O 192      10.438  13.872  -1.998  1.00 83.01           C  
ATOM   1535  CD2 PHE O 192      10.708  12.647   0.083  1.00 83.33           C  
ATOM   1536  CE1 PHE O 192      11.510  13.162  -2.560  1.00 81.20           C  
ATOM   1537  CE2 PHE O 192      11.782  11.936  -0.462  1.00 80.98           C  
ATOM   1538  CZ  PHE O 192      12.182  12.193  -1.789  1.00 84.80           C  
ATOM   1539  N   THR O 193       7.953  17.692   0.420  1.00 89.61           N  
ATOM   1540  CA  THR O 193       6.902  18.680   0.707  1.00 90.08           C  
ATOM   1541  C   THR O 193       6.460  19.333  -0.600  1.00 91.88           C  
ATOM   1542  O   THR O 193       7.145  19.198  -1.615  1.00 92.78           O  
ATOM   1543  CB  THR O 193       7.422  19.775   1.657  1.00 89.86           C  
ATOM   1544  OG1 THR O 193       8.479  20.492   1.051  1.00 89.50           O  
ATOM   1545  CG2 THR O 193       7.945  19.246   2.994  1.00 88.62           C  
ATOM   1546  N   SER O 194       5.396  20.129  -0.572  1.00 90.65           N  
ATOM   1547  CA  SER O 194       5.048  20.959  -1.736  1.00 91.75           C  
ATOM   1548  C   SER O 194       6.184  21.912  -2.139  1.00 93.79           C  
ATOM   1549  O   SER O 194       6.302  22.276  -3.301  1.00 93.87           O  
ATOM   1550  CB  SER O 194       3.786  21.779  -1.452  1.00 89.80           C  
ATOM   1551  OG  SER O 194       2.743  20.943  -0.997  1.00 81.68           O  
ATOM   1552  N   ALA O 195       7.054  22.304  -1.206  1.00 93.53           N  
ATOM   1553  CA  ALA O 195       8.219  23.135  -1.519  1.00 94.69           C  
ATOM   1554  C   ALA O 195       9.333  22.350  -2.240  1.00 95.91           C  
ATOM   1555  O   ALA O 195      10.009  22.918  -3.096  1.00 96.30           O  
ATOM   1556  CB  ALA O 195       8.733  23.780  -0.228  1.00 94.78           C  
ATOM   1557  N   SER O 196       9.514  21.068  -1.939  1.00 95.61           N  
ATOM   1558  CA  SER O 196      10.413  20.216  -2.727  1.00 95.53           C  
ATOM   1559  C   SER O 196       9.828  19.892  -4.104  1.00 96.17           C  
ATOM   1560  O   SER O 196      10.571  19.859  -5.081  1.00 96.45           O  
ATOM   1561  CB  SER O 196      10.817  18.947  -1.963  1.00 94.28           C  
ATOM   1562  OG  SER O 196       9.728  18.119  -1.631  1.00 92.07           O  
ATOM   1563  N   ASP O 197       8.511  19.756  -4.210  1.00 96.05           N  
ATOM   1564  CA  ASP O 197       7.830  19.638  -5.504  1.00 96.53           C  
ATOM   1565  C   ASP O 197       8.047  20.889  -6.373  1.00 97.50           C  
ATOM   1566  O   ASP O 197       8.339  20.766  -7.559  1.00 97.77           O  
ATOM   1567  CB  ASP O 197       6.323  19.386  -5.304  1.00 95.93           C  
ATOM   1568  CG  ASP O 197       5.945  17.958  -4.897  1.00 94.69           C  
ATOM   1569  OD1 ASP O 197       6.828  17.071  -4.849  1.00 92.17           O  
ATOM   1570  OD2 ASP O 197       4.740  17.732  -4.656  1.00 91.59           O  
ATOM   1571  N   VAL O 198       7.997  22.077  -5.780  1.00 97.48           N  
ATOM   1572  CA  VAL O 198       8.306  23.335  -6.491  1.00 98.15           C  
ATOM   1573  C   VAL O 198       9.728  23.334  -7.051  1.00 98.44           C  
ATOM   1574  O   VAL O 198       9.931  23.752  -8.192  1.00 98.48           O  
ATOM   1575  CB  VAL O 198       8.063  24.559  -5.582  1.00 98.16           C  
ATOM   1576  CG1 VAL O 198       8.693  25.854  -6.106  1.00 96.54           C  
ATOM   1577  CG2 VAL O 198       6.557  24.807  -5.451  1.00 95.61           C  
ATOM   1578  N   TRP O 199      10.710  22.841  -6.293  1.00 98.14           N  
ATOM   1579  CA  TRP O 199      12.068  22.693  -6.815  1.00 98.20           C  
ATOM   1580  C   TRP O 199      12.085  21.774  -8.042  1.00 98.34           C  
ATOM   1581  O   TRP O 199      12.629  22.148  -9.086  1.00 98.45           O  
ATOM   1582  CB  TRP O 199      12.998  22.151  -5.721  1.00 98.20           C  
ATOM   1583  CG  TRP O 199      14.413  21.910  -6.176  1.00 98.14           C  
ATOM   1584  CD1 TRP O 199      14.824  20.951  -7.042  1.00 97.82           C  
ATOM   1585  CD2 TRP O 199      15.608  22.665  -5.812  1.00 98.09           C  
ATOM   1586  NE1 TRP O 199      16.194  21.060  -7.245  1.00 97.57           N  
ATOM   1587  CE2 TRP O 199      16.711  22.103  -6.504  1.00 97.81           C  
ATOM   1588  CE3 TRP O 199      15.861  23.769  -4.959  1.00 97.90           C  
ATOM   1589  CZ2 TRP O 199      18.022  22.617  -6.373  1.00 97.62           C  
ATOM   1590  CZ3 TRP O 199      17.166  24.271  -4.826  1.00 97.48           C  
ATOM   1591  CH2 TRP O 199      18.232  23.704  -5.529  1.00 97.23           C  
ATOM   1592  N   MET O 200      11.477  20.597  -7.937  1.00 98.30           N  
ATOM   1593  CA  MET O 200      11.415  19.627  -9.039  1.00 98.13           C  
ATOM   1594  C   MET O 200      10.701  20.207 -10.263  1.00 98.46           C  
ATOM   1595  O   MET O 200      11.151  20.005 -11.392  1.00 98.46           O  
ATOM   1596  CB  MET O 200      10.704  18.344  -8.585  1.00 97.16           C  
ATOM   1597  CG  MET O 200      11.450  17.619  -7.466  1.00 94.22           C  
ATOM   1598  SD  MET O 200      10.754  16.004  -7.045  1.00 91.76           S  
ATOM   1599  CE  MET O 200      11.569  14.987  -8.287  1.00 83.72           C  
ATOM   1600  N   PHE O 201       9.642  20.972 -10.044  1.00 98.55           N  
ATOM   1601  CA  PHE O 201       8.939  21.658 -11.122  1.00 98.72           C  
ATOM   1602  C   PHE O 201       9.817  22.707 -11.815  1.00 98.81           C  
ATOM   1603  O   PHE O 201       9.789  22.801 -13.036  1.00 98.81           O  
ATOM   1604  CB  PHE O 201       7.653  22.289 -10.583  1.00 98.73           C  
ATOM   1605  CG  PHE O 201       6.861  23.004 -11.664  1.00 98.80           C  
ATOM   1606  CD1 PHE O 201       6.618  24.383 -11.574  1.00 93.25           C  
ATOM   1607  CD2 PHE O 201       6.408  22.290 -12.790  1.00 93.03           C  
ATOM   1608  CE1 PHE O 201       5.919  25.046 -12.600  1.00 95.08           C  
ATOM   1609  CE2 PHE O 201       5.717  22.945 -13.816  1.00 94.20           C  
ATOM   1610  CZ  PHE O 201       5.470  24.329 -13.718  1.00 98.69           C  
ATOM   1611  N   GLY O 202      10.653  23.423 -11.074  1.00 98.40           N  
ATOM   1612  CA  GLY O 202      11.651  24.313 -11.679  1.00 98.45           C  
ATOM   1613  C   GLY O 202      12.582  23.567 -12.640  1.00 98.53           C  
ATOM   1614  O   GLY O 202      12.826  24.033 -13.753  1.00 98.43           O  
ATOM   1615  N   VAL O 203      13.034  22.372 -12.253  1.00 98.54           N  
ATOM   1616  CA  VAL O 203      13.843  21.508 -13.139  1.00 98.48           C  
ATOM   1617  C   VAL O 203      13.015  21.014 -14.329  1.00 98.49           C  
ATOM   1618  O   VAL O 203      13.517  20.988 -15.448  1.00 98.39           O  
ATOM   1619  CB  VAL O 203      14.461  20.324 -12.371  1.00 98.22           C  
ATOM   1620  CG1 VAL O 203      15.371  19.484 -13.270  1.00 96.53           C  
ATOM   1621  CG2 VAL O 203      15.302  20.795 -11.180  1.00 94.38           C  
ATOM   1622  N   CYS O 204      11.744  20.678 -14.124  1.00 98.52           N  
ATOM   1623  CA  CYS O 204      10.839  20.258 -15.198  1.00 98.56           C  
ATOM   1624  C   CYS O 204      10.612  21.383 -16.224  1.00 98.67           C  
ATOM   1625  O   CYS O 204      10.686  21.137 -17.429  1.00 98.61           O  
ATOM   1626  CB  CYS O 204       9.528  19.770 -14.569  1.00 98.41           C  
ATOM   1627  SG  CYS O 204       8.443  19.060 -15.843  1.00 98.07           S  
ATOM   1628  N   MET O 205      10.406  22.615 -15.769  1.00 98.47           N  
ATOM   1629  CA  MET O 205      10.332  23.781 -16.662  1.00 98.55           C  
ATOM   1630  C   MET O 205      11.621  23.933 -17.475  1.00 98.50           C  
ATOM   1631  O   MET O 205      11.561  24.122 -18.685  1.00 98.38           O  
ATOM   1632  CB  MET O 205      10.075  25.073 -15.870  1.00 98.53           C  
ATOM   1633  CG  MET O 205       8.646  25.169 -15.326  1.00 98.12           C  
ATOM   1634  SD  MET O 205       8.232  26.791 -14.624  1.00 98.01           S  
ATOM   1635  CE  MET O 205       9.287  26.833 -13.165  1.00 94.53           C  
ATOM   1636  N   TRP O 206      12.777  23.790 -16.830  1.00 97.33           N  
ATOM   1637  CA  TRP O 206      14.059  23.818 -17.529  1.00 96.94           C  
ATOM   1638  C   TRP O 206      14.153  22.723 -18.603  1.00 96.83           C  
ATOM   1639  O   TRP O 206      14.560  23.007 -19.727  1.00 97.44           O  
ATOM   1640  CB  TRP O 206      15.189  23.717 -16.503  1.00 97.01           C  
ATOM   1641  CG  TRP O 206      16.570  23.839 -17.082  1.00 96.97           C  
ATOM   1642  CD1 TRP O 206      17.285  24.985 -17.189  1.00 96.22           C  
ATOM   1643  CD2 TRP O 206      17.399  22.785 -17.663  1.00 96.86           C  
ATOM   1644  NE1 TRP O 206      18.507  24.719 -17.792  1.00 96.01           N  
ATOM   1645  CE2 TRP O 206      18.612  23.376 -18.106  1.00 96.31           C  
ATOM   1646  CE3 TRP O 206      17.245  21.391 -17.859  1.00 96.56           C  
ATOM   1647  CZ2 TRP O 206      19.638  22.631 -18.727  1.00 95.89           C  
ATOM   1648  CZ3 TRP O 206      18.270  20.648 -18.483  1.00 95.94           C  
ATOM   1649  CH2 TRP O 206      19.451  21.265 -18.910  1.00 95.33           C  
ATOM   1650  N   GLU O 207      13.724  21.497 -18.300  1.00 98.15           N  
ATOM   1651  CA  GLU O 207      13.678  20.406 -19.288  1.00 97.97           C  
ATOM   1652  C   GLU O 207      12.794  20.756 -20.499  1.00 97.85           C  
ATOM   1653  O   GLU O 207      13.179  20.456 -21.630  1.00 97.71           O  
ATOM   1654  CB  GLU O 207      13.149  19.106 -18.662  1.00 97.61           C  
ATOM   1655  CG  GLU O 207      14.122  18.408 -17.693  1.00 96.96           C  
ATOM   1656  CD  GLU O 207      13.524  17.070 -17.223  1.00 97.14           C  
ATOM   1657  OE1 GLU O 207      13.942  16.014 -17.742  1.00 91.99           O  
ATOM   1658  OE2 GLU O 207      12.613  17.065 -16.364  1.00 93.64           O  
ATOM   1659  N   ILE O 208      11.649  21.386 -20.272  1.00 98.25           N  
ATOM   1660  CA  ILE O 208      10.720  21.797 -21.338  1.00 98.24           C  
ATOM   1661  C   ILE O 208      11.388  22.835 -22.245  1.00 97.93           C  
ATOM   1662  O   ILE O 208      11.447  22.639 -23.458  1.00 97.71           O  
ATOM   1663  CB  ILE O 208       9.382  22.302 -20.746  1.00 98.39           C  
ATOM   1664  CG1 ILE O 208       8.618  21.140 -20.065  1.00 97.94           C  
ATOM   1665  CG2 ILE O 208       8.498  22.925 -21.842  1.00 97.39           C  
ATOM   1666  CD1 ILE O 208       7.440  21.594 -19.193  1.00 97.34           C  
ATOM   1667  N   LEU O 209      11.950  23.895 -21.663  1.00 97.65           N  
ATOM   1668  CA  LEU O 209      12.620  24.959 -22.423  1.00 97.31           C  
ATOM   1669  C   LEU O 209      13.920  24.483 -23.097  1.00 96.63           C  
ATOM   1670  O   LEU O 209      14.365  25.071 -24.077  1.00 95.79           O  
ATOM   1671  CB  LEU O 209      12.856  26.180 -21.513  1.00 97.34           C  
ATOM   1672  CG  LEU O 209      11.659  27.150 -21.337  1.00 96.48           C  
ATOM   1673  CD1 LEU O 209      11.259  27.814 -22.650  1.00 91.53           C  
ATOM   1674  CD2 LEU O 209      10.426  26.500 -20.726  1.00 91.03           C  
ATOM   1675  N   MET O 210      14.490  23.371 -22.627  1.00 96.30           N  
ATOM   1676  CA  MET O 210      15.614  22.672 -23.257  1.00 95.66           C  
ATOM   1677  C   MET O 210      15.175  21.586 -24.258  1.00 94.87           C  
ATOM   1678  O   MET O 210      15.996  20.750 -24.651  1.00 94.44           O  
ATOM   1679  CB  MET O 210      16.524  22.094 -22.164  1.00 95.70           C  
ATOM   1680  CG  MET O 210      17.286  23.182 -21.390  1.00 94.63           C  
ATOM   1681  SD  MET O 210      18.517  24.100 -22.355  1.00 95.14           S  
ATOM   1682  CE  MET O 210      19.694  22.794 -22.736  1.00 88.62           C  
ATOM   1683  N   HIS O 211      13.923  21.565 -24.667  1.00 96.22           N  
ATOM   1684  CA  HIS O 211      13.362  20.594 -25.615  1.00 95.51           C  
ATOM   1685  C   HIS O 211      13.602  19.131 -25.193  1.00 95.40           C  
ATOM   1686  O   HIS O 211      13.933  18.265 -26.016  1.00 94.49           O  
ATOM   1687  CB  HIS O 211      13.837  20.889 -27.044  1.00 94.92           C  
ATOM   1688  CG  HIS O 211      13.575  22.296 -27.494  1.00 93.40           C  
ATOM   1689  ND1 HIS O 211      12.367  22.791 -27.935  1.00 79.82           N  
ATOM   1690  CD2 HIS O 211      14.485  23.324 -27.558  1.00 80.27           C  
ATOM   1691  CE1 HIS O 211      12.545  24.079 -28.271  1.00 81.50           C  
ATOM   1692  NE2 HIS O 211      13.821  24.427 -28.053  1.00 84.28           N  
ATOM   1693  N   GLY O 212      13.448  18.842 -23.906  1.00 95.91           N  
ATOM   1694  CA  GLY O 212      13.558  17.490 -23.348  1.00 95.39           C  
ATOM   1695  C   GLY O 212      14.982  16.997 -23.090  1.00 94.89           C  
ATOM   1696  O   GLY O 212      15.181  15.794 -22.888  1.00 93.60           O  
ATOM   1697  N   VAL O 213      15.972  17.888 -23.045  1.00 95.04           N  
ATOM   1698  CA  VAL O 213      17.314  17.561 -22.533  1.00 94.53           C  
ATOM   1699  C   VAL O 213      17.238  17.370 -21.017  1.00 94.71           C  
ATOM   1700  O   VAL O 213      16.621  18.158 -20.306  1.00 94.67           O  
ATOM   1701  CB  VAL O 213      18.347  18.636 -22.922  1.00 93.71           C  
ATOM   1702  CG1 VAL O 213      19.735  18.359 -22.329  1.00 88.33           C  
ATOM   1703  CG2 VAL O 213      18.509  18.697 -24.447  1.00 87.60           C  
ATOM   1704  N   LYS O 214      17.883  16.315 -20.504  1.00 94.08           N  
ATOM   1705  CA  LYS O 214      17.922  16.053 -19.058  1.00 93.99           C  
ATOM   1706  C   LYS O 214      18.883  17.011 -18.344  1.00 94.83           C  
ATOM   1707  O   LYS O 214      19.931  17.333 -18.904  1.00 94.55           O  
ATOM   1708  CB  LYS O 214      18.320  14.600 -18.770  1.00 91.95           C  
ATOM   1709  CG  LYS O 214      17.231  13.608 -19.183  0.98 88.61           C  
ATOM   1710  CD  LYS O 214      17.643  12.174 -18.831  0.97 84.55           C  
ATOM   1711  CE  LYS O 214      16.526  11.217 -19.237  0.97 78.09           C  
ATOM   1712  NZ  LYS O 214      16.853   9.805 -18.939  0.96 70.67           N  
ATOM   1713  N   PRO O 215      18.607  17.382 -17.082  1.00 95.40           N  
ATOM   1714  CA  PRO O 215      19.495  18.236 -16.304  1.00 95.57           C  
ATOM   1715  C   PRO O 215      20.810  17.530 -15.952  1.00 94.79           C  
ATOM   1716  O   PRO O 215      20.876  16.298 -15.845  1.00 93.71           O  
ATOM   1717  CB  PRO O 215      18.694  18.606 -15.052  1.00 95.40           C  
ATOM   1718  CG  PRO O 215      17.803  17.383 -14.839  1.00 94.49           C  
ATOM   1719  CD  PRO O 215      17.470  16.964 -16.269  1.00 96.36           C  
ATOM   1720  N   PHE O 216      21.855  18.314 -15.719  1.00 94.44           N  
ATOM   1721  CA  PHE O 216      23.171  17.872 -15.255  1.00 93.69           C  
ATOM   1722  C   PHE O 216      23.752  16.703 -16.072  1.00 92.50           C  
ATOM   1723  O   PHE O 216      24.257  15.720 -15.514  1.00 89.83           O  
ATOM   1724  CB  PHE O 216      23.139  17.592 -13.742  1.00 93.55           C  
ATOM   1725  CG  PHE O 216      22.678  18.760 -12.891  1.00 93.91           C  
ATOM   1726  CD1 PHE O 216      23.531  19.858 -12.675  1.00 87.27           C  
ATOM   1727  CD2 PHE O 216      21.402  18.743 -12.295  1.00 87.09           C  
ATOM   1728  CE1 PHE O 216      23.119  20.929 -11.867  1.00 85.74           C  
ATOM   1729  CE2 PHE O 216      20.985  19.810 -11.485  1.00 86.25           C  
ATOM   1730  CZ  PHE O 216      21.847  20.903 -11.268  1.00 92.20           C  
ATOM   1731  N   GLN O 217      23.683  16.803 -17.398  1.00 90.67           N  
ATOM   1732  CA  GLN O 217      24.343  15.835 -18.275  1.00 90.41           C  
ATOM   1733  C   GLN O 217      25.851  15.798 -17.994  1.00 89.63           C  
ATOM   1734  O   GLN O 217      26.480  16.830 -17.753  1.00 86.17           O  
ATOM   1735  CB  GLN O 217      24.056  16.161 -19.753  1.00 87.67           C  
ATOM   1736  CG  GLN O 217      22.604  15.865 -20.152  0.99 82.22           C  
ATOM   1737  CD  GLN O 217      22.233  14.375 -20.080  0.98 79.38           C  
ATOM   1738  OE1 GLN O 217      23.048  13.488 -20.225  0.98 71.66           O  
ATOM   1739  NE2 GLN O 217      20.984  14.068 -19.848  0.98 68.50           N  
ATOM   1740  N   GLY O 218      26.419  14.591 -17.957  0.99 88.63           N  
ATOM   1741  CA  GLY O 218      27.840  14.386 -17.649  0.99 89.00           C  
ATOM   1742  C   GLY O 218      28.232  14.539 -16.174  0.99 89.94           C  
ATOM   1743  O   GLY O 218      29.348  14.170 -15.808  0.99 87.39           O  
ATOM   1744  N   VAL O 219      27.327  15.017 -15.312  0.99 89.72           N  
ATOM   1745  CA  VAL O 219      27.577  15.136 -13.865  0.99 89.80           C  
ATOM   1746  C   VAL O 219      27.151  13.849 -13.154  0.99 89.73           C  
ATOM   1747  O   VAL O 219      26.061  13.321 -13.404  0.99 89.28           O  
ATOM   1748  CB  VAL O 219      26.867  16.373 -13.274  0.99 89.34           C  
ATOM   1749  CG1 VAL O 219      27.228  16.593 -11.802  0.98 83.88           C  
ATOM   1750  CG2 VAL O 219      27.235  17.645 -14.042  0.98 83.61           C  
ATOM   1751  N   LYS O 220      27.987  13.340 -12.246  0.99 90.00           N  
ATOM   1752  CA  LYS O 220      27.622  12.199 -11.395  0.99 90.03           C  
ATOM   1753  C   LYS O 220      26.584  12.625 -10.355  0.99 90.12           C  
ATOM   1754  O   LYS O 220      26.618  13.750  -9.868  0.99 89.20           O  
ATOM   1755  CB  LYS O 220      28.863  11.613 -10.710  0.99 88.43           C  
ATOM   1756  CG  LYS O 220      29.857  10.991 -11.705  0.85 81.49           C  
ATOM   1757  CD  LYS O 220      31.060  10.426 -10.949  0.83 74.37           C  
ATOM   1758  CE  LYS O 220      32.079   9.822 -11.913  0.81 64.66           C  
ATOM   1759  NZ  LYS O 220      33.290   9.368 -11.194  0.80 55.75           N  
ATOM   1760  N   ASN O 221      25.695  11.712  -9.963  1.00 90.66           N  
ATOM   1761  CA  ASN O 221      24.658  12.021  -8.968  1.00 90.82           C  
ATOM   1762  C   ASN O 221      25.248  12.528  -7.645  1.00 90.91           C  
ATOM   1763  O   ASN O 221      24.741  13.501  -7.095  1.00 90.39           O  
ATOM   1764  CB  ASN O 221      23.766  10.787  -8.740  1.00 89.47           C  
ATOM   1765  CG  ASN O 221      22.776  10.526  -9.868  0.99 88.74           C  
ATOM   1766  OD1 ASN O 221      22.464  11.374 -10.693  0.99 84.08           O  
ATOM   1767  ND2 ASN O 221      22.228   9.335  -9.913  0.99 82.70           N  
ATOM   1768  N   ASN O 222      26.332  11.923  -7.178  0.99 88.88           N  
ATOM   1769  CA  ASN O 222      26.978  12.299  -5.917  0.99 89.16           C  
ATOM   1770  C   ASN O 222      27.567  13.719  -5.942  0.99 89.63           C  
ATOM   1771  O   ASN O 222      27.691  14.339  -4.894  0.99 87.66           O  
ATOM   1772  CB  ASN O 222      28.075  11.269  -5.588  0.99 86.57           C  
ATOM   1773  CG  ASN O 222      27.552   9.856  -5.352  0.96 78.01           C  
ATOM   1774  OD1 ASN O 222      26.379   9.548  -5.478  0.96 68.24           O  
ATOM   1775  ND2 ASN O 222      28.434   8.938  -5.036  0.95 67.00           N  
ATOM   1776  N   ASP O 223      27.882  14.246  -7.121  0.99 90.10           N  
ATOM   1777  CA  ASP O 223      28.486  15.576  -7.270  1.00 90.89           C  
ATOM   1778  C   ASP O 223      27.423  16.689  -7.355  0.99 91.64           C  
ATOM   1779  O   ASP O 223      27.742  17.870  -7.234  0.99 91.07           O  
ATOM   1780  CB  ASP O 223      29.398  15.596  -8.513  0.99 89.79           C  
ATOM   1781  CG  ASP O 223      30.463  14.487  -8.555  0.98 85.40           C  
ATOM   1782  OD1 ASP O 223      30.866  13.972  -7.488  0.98 79.42           O  
ATOM   1783  OD2 ASP O 223      30.840  14.097  -9.688  0.97 78.62           O  
ATOM   1784  N   VAL O 224      26.155  16.319  -7.574  1.00 91.32           N  
ATOM   1785  CA  VAL O 224      25.066  17.288  -7.769  1.00 92.19           C  
ATOM   1786  C   VAL O 224      24.860  18.137  -6.523  1.00 92.86           C  
ATOM   1787  O   VAL O 224      24.757  19.358  -6.634  1.00 92.86           O  
ATOM   1788  CB  VAL O 224      23.750  16.589  -8.174  1.00 91.91           C  
ATOM   1789  CG1 VAL O 224      22.554  17.551  -8.234  0.99 86.80           C  
ATOM   1790  CG2 VAL O 224      23.886  15.941  -9.554  0.99 86.43           C  
ATOM   1791  N   ILE O 225      24.789  17.512  -5.346  1.00 90.48           N  
ATOM   1792  CA  ILE O 225      24.479  18.236  -4.107  1.00 90.55           C  
ATOM   1793  C   ILE O 225      25.544  19.294  -3.795  1.00 91.16           C  
ATOM   1794  O   ILE O 225      25.188  20.433  -3.520  1.00 91.05           O  
ATOM   1795  CB  ILE O 225      24.214  17.261  -2.939  1.00 89.35           C  
ATOM   1796  CG1 ILE O 225      23.619  17.964  -1.707  0.99 87.02           C  
ATOM   1797  CG2 ILE O 225      25.461  16.467  -2.530  0.99 85.03           C  
ATOM   1798  CD1 ILE O 225      22.302  18.717  -1.979  0.99 83.79           C  
ATOM   1799  N   GLY O 226      26.817  18.962  -3.945  1.00 89.93           N  
ATOM   1800  CA  GLY O 226      27.907  19.917  -3.725  1.00 90.44           C  
ATOM   1801  C   GLY O 226      27.839  21.130  -4.650  1.00 91.27           C  
ATOM   1802  O   GLY O 226      28.050  22.256  -4.211  1.00 90.30           O  
ATOM   1803  N   ARG O 227      27.460  20.923  -5.920  1.00 91.02           N  
ATOM   1804  CA  ARG O 227      27.256  22.043  -6.856  1.00 91.71           C  
ATOM   1805  C   ARG O 227      26.100  22.950  -6.426  1.00 91.95           C  
ATOM   1806  O   ARG O 227      26.238  24.168  -6.438  1.00 90.74           O  
ATOM   1807  CB  ARG O 227      27.009  21.512  -8.272  0.99 91.14           C  
ATOM   1808  CG  ARG O 227      28.253  20.870  -8.878  0.98 88.95           C  
ATOM   1809  CD  ARG O 227      27.951  20.548 -10.334  0.98 85.41           C  
ATOM   1810  NE  ARG O 227      29.096  19.956 -11.022  0.97 80.88           N  
ATOM   1811  CZ  ARG O 227      29.463  20.225 -12.267  0.97 76.18           C  
ATOM   1812  NH1 ARG O 227      28.852  21.129 -12.990  0.97 71.31           N  
ATOM   1813  NH2 ARG O 227      30.458  19.586 -12.807  0.97 71.68           N  
ATOM   1814  N   ILE O 228      24.984  22.348  -6.021  1.00 92.91           N  
ATOM   1815  CA  ILE O 228      23.807  23.092  -5.557  1.00 93.24           C  
ATOM   1816  C   ILE O 228      24.120  23.877  -4.277  1.00 92.87           C  
ATOM   1817  O   ILE O 228      23.727  25.036  -4.166  1.00 92.43           O  
ATOM   1818  CB  ILE O 228      22.610  22.131  -5.376  1.00 93.30           C  
ATOM   1819  CG1 ILE O 228      22.161  21.492  -6.715  1.00 90.77           C  
ATOM   1820  CG2 ILE O 228      21.419  22.831  -4.702  0.99 90.49           C  
ATOM   1821  CD1 ILE O 228      21.674  22.472  -7.787  0.99 85.67           C  
ATOM   1822  N   GLU O 229      24.832  23.285  -3.333  1.00 90.55           N  
ATOM   1823  CA  GLU O 229      25.249  23.932  -2.079  1.00 89.91           C  
ATOM   1824  C   GLU O 229      26.248  25.073  -2.313  1.00 89.67           C  
ATOM   1825  O   GLU O 229      26.170  26.103  -1.645  1.00 86.41           O  
ATOM   1826  CB  GLU O 229      25.825  22.876  -1.130  1.00 87.51           C  
ATOM   1827  CG  GLU O 229      24.693  22.011  -0.549  0.99 82.94           C  
ATOM   1828  CD  GLU O 229      25.152  20.809   0.272  0.99 79.66           C  
ATOM   1829  OE1 GLU O 229      24.256  20.174   0.888  0.98 72.62           O  
ATOM   1830  OE2 GLU O 229      26.363  20.491   0.268  0.98 74.48           O  
ATOM   1831  N   ASN O 230      27.093  24.953  -3.333  1.00 88.61           N  
ATOM   1832  CA  ASN O 230      27.976  26.036  -3.788  1.00 88.74           C  
ATOM   1833  C   ASN O 230      27.243  27.156  -4.555  1.00 88.95           C  
ATOM   1834  O   ASN O 230      27.871  28.122  -4.986  1.00 87.68           O  
ATOM   1835  CB  ASN O 230      29.125  25.422  -4.605  0.99 87.88           C  
ATOM   1836  CG  ASN O 230      30.121  24.659  -3.739  0.97 78.65           C  
ATOM   1837  OD1 ASN O 230      30.258  24.871  -2.549  0.97 68.51           O  
ATOM   1838  ND2 ASN O 230      30.880  23.772  -4.337  0.97 68.11           N  
ATOM   1839  N   GLY O 231      25.922  27.035  -4.728  1.00 88.87           N  
ATOM   1840  CA  GLY O 231      25.096  28.037  -5.404  1.00 89.30           C  
ATOM   1841  C   GLY O 231      24.997  27.865  -6.923  1.00 90.97           C  
ATOM   1842  O   GLY O 231      24.294  28.656  -7.561  1.00 89.65           O  
ATOM   1843  N   GLU O 232      25.630  26.851  -7.501  1.00 91.21           N  
ATOM   1844  CA  GLU O 232      25.476  26.534  -8.924  1.00 91.68           C  
ATOM   1845  C   GLU O 232      24.018  26.153  -9.224  1.00 92.20           C  
ATOM   1846  O   GLU O 232      23.344  25.468  -8.442  1.00 91.49           O  
ATOM   1847  CB  GLU O 232      26.479  25.440  -9.345  1.00 89.72           C  
ATOM   1848  CG  GLU O 232      26.551  25.216 -10.871  0.98 80.10           C  
ATOM   1849  CD  GLU O 232      27.530  24.105 -11.289  0.98 76.55           C  
ATOM   1850  OE1 GLU O 232      27.387  23.564 -12.409  0.98 68.48           O  
ATOM   1851  OE2 GLU O 232      28.430  23.741 -10.507  0.98 70.94           O  
ATOM   1852  N   ARG O 233      23.513  26.622 -10.361  1.00 91.41           N  
ATOM   1853  CA  ARG O 233      22.176  26.307 -10.868  1.00 92.45           C  
ATOM   1854  C   ARG O 233      22.250  25.955 -12.348  1.00 92.53           C  
ATOM   1855  O   ARG O 233      23.218  26.316 -13.020  1.00 92.46           O  
ATOM   1856  CB  ARG O 233      21.215  27.488 -10.623  1.00 91.86           C  
ATOM   1857  CG  ARG O 233      20.962  27.814  -9.133  1.00 93.04           C  
ATOM   1858  CD  ARG O 233      20.274  26.663  -8.384  1.00 92.41           C  
ATOM   1859  NE  ARG O 233      20.008  27.000  -6.978  1.00 93.86           N  
ATOM   1860  CZ  ARG O 233      20.833  26.809  -5.945  1.00 94.82           C  
ATOM   1861  NH1 ARG O 233      22.028  26.296  -6.093  1.00 90.49           N  
ATOM   1862  NH2 ARG O 233      20.465  27.133  -4.738  1.00 92.39           N  
ATOM   1863  N   LEU O 234      21.230  25.283 -12.831  1.00 92.40           N  
ATOM   1864  CA  LEU O 234      21.081  25.044 -14.264  1.00 92.97           C  
ATOM   1865  C   LEU O 234      21.082  26.393 -15.004  1.00 92.64           C  
ATOM   1866  O   LEU O 234      20.428  27.329 -14.541  1.00 92.29           O  
ATOM   1867  CB  LEU O 234      19.783  24.261 -14.531  1.00 94.12           C  
ATOM   1868  CG  LEU O 234      19.782  22.825 -13.970  1.00 94.54           C  
ATOM   1869  CD1 LEU O 234      18.383  22.227 -14.087  1.00 91.87           C  
ATOM   1870  CD2 LEU O 234      20.759  21.920 -14.720  1.00 92.19           C  
ATOM   1871  N   PRO O 235      21.803  26.513 -16.119  1.00 90.42           N  
ATOM   1872  CA  PRO O 235      21.904  27.768 -16.854  1.00 90.68           C  
ATOM   1873  C   PRO O 235      20.583  28.123 -17.542  1.00 91.66           C  
ATOM   1874  O   PRO O 235      19.735  27.261 -17.768  1.00 91.70           O  
ATOM   1875  CB  PRO O 235      23.034  27.543 -17.866  1.00 89.04           C  
ATOM   1876  CG  PRO O 235      22.957  26.038 -18.146  1.00 86.53           C  
ATOM   1877  CD  PRO O 235      22.562  25.465 -16.784  1.00 86.30           C  
ATOM   1878  N   MET O 236      20.433  29.392 -17.906  1.00 85.77           N  
ATOM   1879  CA  MET O 236      19.291  29.839 -18.708  1.00 87.77           C  
ATOM   1880  C   MET O 236      19.268  29.090 -20.051  1.00 87.15           C  
ATOM   1881  O   MET O 236      20.273  29.115 -20.765  1.00 86.68           O  
ATOM   1882  CB  MET O 236      19.366  31.360 -18.915  1.00 87.60           C  
ATOM   1883  CG  MET O 236      18.091  31.907 -19.584  1.00 84.58           C  
ATOM   1884  SD  MET O 236      18.004  33.713 -19.619  1.00 82.76           S  
ATOM   1885  CE  MET O 236      19.257  34.092 -20.862  1.00 74.92           C  
ATOM   1886  N   PRO O 237      18.154  28.427 -20.401  1.00 92.09           N  
ATOM   1887  CA  PRO O 237      18.027  27.800 -21.711  1.00 91.91           C  
ATOM   1888  C   PRO O 237      18.130  28.834 -22.840  1.00 90.36           C  
ATOM   1889  O   PRO O 237      17.683  29.976 -22.669  1.00 88.81           O  
ATOM   1890  CB  PRO O 237      16.662  27.095 -21.706  1.00 92.55           C  
ATOM   1891  CG  PRO O 237      16.359  26.891 -20.220  1.00 92.62           C  
ATOM   1892  CD  PRO O 237      16.986  28.124 -19.574  1.00 95.19           C  
ATOM   1893  N   PRO O 238      18.670  28.467 -24.004  1.00 91.08           N  
ATOM   1894  CA  PRO O 238      18.607  29.324 -25.186  1.00 89.07           C  
ATOM   1895  C   PRO O 238      17.164  29.732 -25.495  1.00 89.07           C  
ATOM   1896  O   PRO O 238      16.257  28.901 -25.416  1.00 87.64           O  
ATOM   1897  CB  PRO O 238      19.219  28.498 -26.326  1.00 87.38           C  
ATOM   1898  CG  PRO O 238      20.107  27.481 -25.605  1.00 85.42           C  
ATOM   1899  CD  PRO O 238      19.347  27.218 -24.305  1.00 88.87           C  
ATOM   1900  N   ASN O 239      16.959  30.989 -25.837  1.00 91.57           N  
ATOM   1901  CA  ASN O 239      15.655  31.582 -26.163  1.00 91.11           C  
ATOM   1902  C   ASN O 239      14.614  31.560 -25.024  1.00 92.12           C  
ATOM   1903  O   ASN O 239      13.452  31.881 -25.252  1.00 90.80           O  
ATOM   1904  CB  ASN O 239      15.109  30.983 -27.479  1.00 88.96           C  
ATOM   1905  CG  ASN O 239      16.117  31.004 -28.622  0.99 79.91           C  
ATOM   1906  OD1 ASN O 239      17.001  31.841 -28.704  0.98 71.02           O  
ATOM   1907  ND2 ASN O 239      16.022  30.058 -29.524  0.98 69.23           N  
ATOM   1908  N   CYS O 240      14.997  31.197 -23.807  1.00 90.22           N  
ATOM   1909  CA  CYS O 240      14.113  31.308 -22.648  1.00 91.41           C  
ATOM   1910  C   CYS O 240      13.956  32.786 -22.249  1.00 91.87           C  
ATOM   1911  O   CYS O 240      14.973  33.459 -22.050  1.00 92.27           O  
ATOM   1912  CB  CYS O 240      14.688  30.466 -21.502  1.00 92.24           C  
ATOM   1913  SG  CYS O 240      13.629  30.536 -20.025  1.00 94.00           S  
ATOM   1914  N   PRO O 241      12.727  33.290 -22.063  1.00 91.48           N  
ATOM   1915  CA  PRO O 241      12.534  34.642 -21.551  1.00 91.31           C  
ATOM   1916  C   PRO O 241      13.215  34.827 -20.186  1.00 92.12           C  
ATOM   1917  O   PRO O 241      13.091  33.957 -19.311  1.00 91.57           O  
ATOM   1918  CB  PRO O 241      11.016  34.843 -21.462  1.00 90.25           C  
ATOM   1919  CG  PRO O 241      10.454  33.845 -22.473  1.00 91.27           C  
ATOM   1920  CD  PRO O 241      11.449  32.685 -22.396  1.00 93.53           C  
ATOM   1921  N   PRO O 242      13.888  35.959 -19.939  1.00 89.07           N  
ATOM   1922  CA  PRO O 242      14.538  36.211 -18.650  1.00 87.58           C  
ATOM   1923  C   PRO O 242      13.584  36.149 -17.454  1.00 89.81           C  
ATOM   1924  O   PRO O 242      13.967  35.689 -16.374  1.00 89.78           O  
ATOM   1925  CB  PRO O 242      15.164  37.605 -18.790  1.00 85.17           C  
ATOM   1926  CG  PRO O 242      15.422  37.739 -20.292  1.00 81.57           C  
ATOM   1927  CD  PRO O 242      14.242  36.992 -20.911  1.00 85.56           C  
ATOM   1928  N   THR O 243      12.331  36.559 -17.639  1.00 89.69           N  
ATOM   1929  CA  THR O 243      11.273  36.479 -16.620  1.00 90.90           C  
ATOM   1930  C   THR O 243      10.971  35.026 -16.238  1.00 92.65           C  
ATOM   1931  O   THR O 243      10.878  34.710 -15.049  1.00 93.09           O  
ATOM   1932  CB  THR O 243       9.986  37.152 -17.122  1.00 89.95           C  
ATOM   1933  OG1 THR O 243       9.700  36.686 -18.425  1.00 83.52           O  
ATOM   1934  CG2 THR O 243      10.114  38.669 -17.202  1.00 80.41           C  
ATOM   1935  N   LEU O 244      10.909  34.128 -17.213  1.00 91.51           N  
ATOM   1936  CA  LEU O 244      10.698  32.701 -16.987  1.00 93.08           C  
ATOM   1937  C   LEU O 244      11.920  32.053 -16.319  1.00 94.65           C  
ATOM   1938  O   LEU O 244      11.767  31.276 -15.376  1.00 95.87           O  
ATOM   1939  CB  LEU O 244      10.341  32.029 -18.322  1.00 94.02           C  
ATOM   1940  CG  LEU O 244      10.098  30.511 -18.228  1.00 94.95           C  
ATOM   1941  CD1 LEU O 244       9.031  30.139 -17.195  1.00 92.64           C  
ATOM   1942  CD2 LEU O 244       9.646  29.987 -19.588  1.00 92.98           C  
ATOM   1943  N   TYR O 245      13.125  32.397 -16.743  1.00 90.87           N  
ATOM   1944  CA  TYR O 245      14.325  31.904 -16.063  1.00 90.08           C  
ATOM   1945  C   TYR O 245      14.422  32.417 -14.621  1.00 90.63           C  
ATOM   1946  O   TYR O 245      14.740  31.653 -13.710  1.00 91.22           O  
ATOM   1947  CB  TYR O 245      15.578  32.258 -16.860  1.00 89.47           C  
ATOM   1948  CG  TYR O 245      16.837  31.668 -16.238  1.00 90.39           C  
ATOM   1949  CD1 TYR O 245      17.835  32.509 -15.717  1.00 80.57           C  
ATOM   1950  CD2 TYR O 245      16.988  30.263 -16.140  1.00 82.35           C  
ATOM   1951  CE1 TYR O 245      18.987  31.964 -15.122  1.00 80.68           C  
ATOM   1952  CE2 TYR O 245      18.131  29.709 -15.544  1.00 80.44           C  
ATOM   1953  CZ  TYR O 245      19.133  30.564 -15.039  1.00 89.34           C  
ATOM   1954  OH  TYR O 245      20.262  30.033 -14.459  1.00 90.00           O  
ATOM   1955  N   SER O 246      14.072  33.672 -14.375  1.00 91.00           N  
ATOM   1956  CA  SER O 246      13.963  34.216 -13.017  1.00 90.18           C  
ATOM   1957  C   SER O 246      12.981  33.406 -12.168  1.00 91.30           C  
ATOM   1958  O   SER O 246      13.259  33.117 -10.999  1.00 91.48           O  
ATOM   1959  CB  SER O 246      13.536  35.686 -13.076  1.00 88.31           C  
ATOM   1960  OG  SER O 246      13.460  36.237 -11.771  1.00 80.67           O  
ATOM   1961  N   LEU O 247      11.865  32.975 -12.746  1.00 93.95           N  
ATOM   1962  CA  LEU O 247      10.901  32.111 -12.069  1.00 94.40           C  
ATOM   1963  C   LEU O 247      11.497  30.733 -11.734  1.00 95.41           C  
ATOM   1964  O   LEU O 247      11.344  30.264 -10.604  1.00 96.13           O  
ATOM   1965  CB  LEU O 247       9.637  32.006 -12.936  1.00 94.80           C  
ATOM   1966  CG  LEU O 247       8.453  31.334 -12.219  1.00 95.07           C  
ATOM   1967  CD1 LEU O 247       8.020  32.141 -10.996  1.00 92.13           C  
ATOM   1968  CD2 LEU O 247       7.270  31.236 -13.177  1.00 92.44           C  
ATOM   1969  N   MET O 248      12.236  30.118 -12.657  1.00 94.72           N  
ATOM   1970  CA  MET O 248      12.959  28.864 -12.384  1.00 94.41           C  
ATOM   1971  C   MET O 248      13.932  29.034 -11.215  1.00 94.48           C  
ATOM   1972  O   MET O 248      13.932  28.220 -10.289  1.00 95.60           O  
ATOM   1973  CB  MET O 248      13.741  28.381 -13.616  1.00 94.86           C  
ATOM   1974  CG  MET O 248      12.869  28.024 -14.819  1.00 94.80           C  
ATOM   1975  SD  MET O 248      13.876  27.521 -16.234  1.00 95.99           S  
ATOM   1976  CE  MET O 248      12.647  27.612 -17.549  1.00 93.33           C  
ATOM   1977  N   THR O 249      14.720  30.097 -11.200  1.00 94.72           N  
ATOM   1978  CA  THR O 249      15.703  30.332 -10.128  1.00 93.72           C  
ATOM   1979  C   THR O 249      15.049  30.542  -8.763  1.00 93.80           C  
ATOM   1980  O   THR O 249      15.595  30.095  -7.753  1.00 94.46           O  
ATOM   1981  CB  THR O 249      16.657  31.500 -10.425  1.00 93.15           C  
ATOM   1982  OG1 THR O 249      15.975  32.729 -10.513  1.00 87.92           O  
ATOM   1983  CG2 THR O 249      17.462  31.297 -11.701  1.00 84.59           C  
ATOM   1984  N   LYS O 250      13.850  31.130  -8.708  1.00 95.33           N  
ATOM   1985  CA  LYS O 250      13.057  31.217  -7.472  1.00 95.51           C  
ATOM   1986  C   LYS O 250      12.639  29.828  -6.974  1.00 95.55           C  
ATOM   1987  O   LYS O 250      12.700  29.574  -5.769  1.00 95.86           O  
ATOM   1988  CB  LYS O 250      11.826  32.106  -7.682  1.00 95.44           C  
ATOM   1989  CG  LYS O 250      12.156  33.600  -7.841  0.98 91.41           C  
ATOM   1990  CD  LYS O 250      10.895  34.368  -8.263  0.97 86.00           C  
ATOM   1991  CE  LYS O 250      11.190  35.836  -8.566  0.96 77.45           C  
ATOM   1992  NZ  LYS O 250       9.983  36.536  -9.084  0.96 67.18           N  
ATOM   1993  N   CYS O 251      12.288  28.909  -7.873  1.00 97.14           N  
ATOM   1994  CA  CYS O 251      12.000  27.511  -7.522  1.00 96.99           C  
ATOM   1995  C   CYS O 251      13.213  26.802  -6.906  1.00 96.64           C  
ATOM   1996  O   CYS O 251      13.055  25.871  -6.116  1.00 97.17           O  
ATOM   1997  CB  CYS O 251      11.528  26.740  -8.762  1.00 97.71           C  
ATOM   1998  SG  CYS O 251       9.991  27.424  -9.436  1.00 98.00           S  
ATOM   1999  N   TRP O 252      14.413  27.258  -7.231  1.00 96.23           N  
ATOM   2000  CA  TRP O 252      15.681  26.699  -6.750  1.00 95.22           C  
ATOM   2001  C   TRP O 252      16.317  27.491  -5.597  1.00 94.40           C  
ATOM   2002  O   TRP O 252      17.528  27.383  -5.355  1.00 94.89           O  
ATOM   2003  CB  TRP O 252      16.642  26.546  -7.933  1.00 95.31           C  
ATOM   2004  CG  TRP O 252      16.119  25.791  -9.119  1.00 96.36           C  
ATOM   2005  CD1 TRP O 252      15.241  24.756  -9.100  1.00 96.67           C  
ATOM   2006  CD2 TRP O 252      16.435  26.036 -10.522  1.00 97.27           C  
ATOM   2007  NE1 TRP O 252      14.987  24.338 -10.405  1.00 97.00           N  
ATOM   2008  CE2 TRP O 252      15.710  25.100 -11.302  1.00 97.14           C  
ATOM   2009  CE3 TRP O 252      17.278  26.957 -11.194  1.00 97.39           C  
ATOM   2010  CZ2 TRP O 252      15.797  25.076 -12.714  1.00 97.27           C  
ATOM   2011  CZ3 TRP O 252      17.368  26.927 -12.590  1.00 97.06           C  
ATOM   2012  CH2 TRP O 252      16.636  25.997 -13.341  1.00 97.09           C  
ATOM   2013  N   ALA O 253      15.537  28.262  -4.869  1.00 95.11           N  
ATOM   2014  CA  ALA O 253      15.993  28.785  -3.586  1.00 94.49           C  
ATOM   2015  C   ALA O 253      16.367  27.611  -2.666  1.00 94.16           C  
ATOM   2016  O   ALA O 253      15.582  26.670  -2.504  1.00 94.44           O  
ATOM   2017  CB  ALA O 253      14.904  29.675  -2.973  1.00 94.77           C  
ATOM   2018  N   TYR O 254      17.552  27.660  -2.056  1.00 94.24           N  
ATOM   2019  CA  TYR O 254      18.029  26.583  -1.182  1.00 93.49           C  
ATOM   2020  C   TYR O 254      17.101  26.394   0.024  1.00 93.31           C  
ATOM   2021  O   TYR O 254      16.679  25.274   0.311  1.00 92.36           O  
ATOM   2022  CB  TYR O 254      19.470  26.879  -0.742  1.00 92.45           C  
ATOM   2023  CG  TYR O 254      20.111  25.713  -0.010  1.00 91.81           C  
ATOM   2024  CD1 TYR O 254      19.950  25.568   1.382  1.00 84.50           C  
ATOM   2025  CD2 TYR O 254      20.845  24.743  -0.727  1.00 84.90           C  
ATOM   2026  CE1 TYR O 254      20.512  24.468   2.056  1.00 82.81           C  
ATOM   2027  CE2 TYR O 254      21.413  23.644  -0.068  1.00 82.47           C  
ATOM   2028  CZ  TYR O 254      21.241  23.513   1.327  1.00 89.06           C  
ATOM   2029  OH  TYR O 254      21.798  22.432   1.978  1.00 87.17           O  
ATOM   2030  N   ASP O 255      16.729  27.499   0.669  1.00 92.21           N  
ATOM   2031  CA  ASP O 255      15.717  27.517   1.724  1.00 92.16           C  
ATOM   2032  C   ASP O 255      14.322  27.239   1.124  1.00 92.74           C  
ATOM   2033  O   ASP O 255      13.810  28.064   0.351  1.00 93.06           O  
ATOM   2034  CB  ASP O 255      15.772  28.866   2.456  1.00 91.26           C  
ATOM   2035  CG  ASP O 255      14.705  29.057   3.545  1.00 88.07           C  
ATOM   2036  OD1 ASP O 255      13.842  28.165   3.736  1.00 81.78           O  
ATOM   2037  OD2 ASP O 255      14.707  30.143   4.162  0.99 79.45           O  
ATOM   2038  N   PRO O 256      13.675  26.117   1.485  1.00 93.25           N  
ATOM   2039  CA  PRO O 256      12.354  25.771   0.956  1.00 93.65           C  
ATOM   2040  C   PRO O 256      11.287  26.840   1.209  1.00 93.80           C  
ATOM   2041  O   PRO O 256      10.366  26.990   0.409  1.00 93.75           O  
ATOM   2042  CB  PRO O 256      11.969  24.455   1.647  1.00 92.86           C  
ATOM   2043  CG  PRO O 256      13.298  23.854   2.100  1.00 91.28           C  
ATOM   2044  CD  PRO O 256      14.160  25.076   2.376  1.00 93.81           C  
ATOM   2045  N   SER O 257      11.397  27.586   2.307  1.00 91.74           N  
ATOM   2046  CA  SER O 257      10.422  28.617   2.684  1.00 91.68           C  
ATOM   2047  C   SER O 257      10.438  29.836   1.752  1.00 92.74           C  
ATOM   2048  O   SER O 257       9.451  30.565   1.686  1.00 92.23           O  
ATOM   2049  CB  SER O 257      10.642  29.058   4.137  1.00 91.07           C  
ATOM   2050  OG  SER O 257      11.773  29.888   4.288  0.99 86.78           O  
ATOM   2051  N   ARG O 258      11.529  30.026   1.001  1.00 92.09           N  
ATOM   2052  CA  ARG O 258      11.686  31.129   0.044  1.00 93.77           C  
ATOM   2053  C   ARG O 258      11.192  30.795  -1.364  1.00 94.67           C  
ATOM   2054  O   ARG O 258      11.114  31.690  -2.199  1.00 93.84           O  
ATOM   2055  CB  ARG O 258      13.147  31.581   0.011  1.00 93.05           C  
ATOM   2056  CG  ARG O 258      13.600  32.189   1.343  0.95 87.69           C  
ATOM   2057  CD  ARG O 258      15.006  32.757   1.200  0.94 80.14           C  
ATOM   2058  NE  ARG O 258      15.434  33.431   2.430  0.93 71.18           N  
ATOM   2059  CZ  ARG O 258      16.456  34.260   2.554  0.93 60.26           C  
ATOM   2060  NH1 ARG O 258      17.227  34.553   1.539  0.93 55.51           N  
ATOM   2061  NH2 ARG O 258      16.723  34.809   3.708  0.93 53.88           N  
ATOM   2062  N   ARG O 259      10.872  29.537  -1.636  1.00 95.20           N  
ATOM   2063  CA  ARG O 259      10.332  29.131  -2.948  1.00 95.97           C  
ATOM   2064  C   ARG O 259       8.870  29.586  -3.080  1.00 96.43           C  
ATOM   2065  O   ARG O 259       8.138  29.523  -2.100  1.00 96.84           O  
ATOM   2066  CB  ARG O 259      10.456  27.611  -3.139  1.00 95.78           C  
ATOM   2067  CG  ARG O 259      11.910  27.122  -3.039  1.00 95.59           C  
ATOM   2068  CD  ARG O 259      11.990  25.602  -3.116  1.00 96.08           C  
ATOM   2069  NE  ARG O 259      13.282  25.122  -2.610  1.00 95.89           N  
ATOM   2070  CZ  ARG O 259      13.542  23.961  -2.033  1.00 97.35           C  
ATOM   2071  NH1 ARG O 259      12.667  23.006  -1.944  1.00 92.96           N  
ATOM   2072  NH2 ARG O 259      14.706  23.749  -1.496  1.00 94.62           N  
ATOM   2073  N   PRO O 260       8.437  29.981  -4.276  1.00 96.87           N  
ATOM   2074  CA  PRO O 260       7.033  30.313  -4.501  1.00 96.70           C  
ATOM   2075  C   PRO O 260       6.122  29.101  -4.252  1.00 96.71           C  
ATOM   2076  O   PRO O 260       6.555  27.945  -4.315  1.00 96.60           O  
ATOM   2077  CB  PRO O 260       6.962  30.800  -5.957  1.00 96.42           C  
ATOM   2078  CG  PRO O 260       8.151  30.114  -6.629  1.00 95.61           C  
ATOM   2079  CD  PRO O 260       9.194  30.061  -5.526  1.00 97.66           C  
ATOM   2080  N   ARG O 261       4.848  29.358  -3.989  1.00 96.98           N  
ATOM   2081  CA  ARG O 261       3.809  28.316  -4.010  1.00 97.16           C  
ATOM   2082  C   ARG O 261       3.385  28.025  -5.454  1.00 97.79           C  
ATOM   2083  O   ARG O 261       3.572  28.863  -6.331  1.00 97.58           O  
ATOM   2084  CB  ARG O 261       2.613  28.732  -3.143  1.00 95.97           C  
ATOM   2085  CG  ARG O 261       2.990  28.858  -1.665  0.97 89.49           C  
ATOM   2086  CD  ARG O 261       1.757  29.100  -0.794  0.96 83.43           C  
ATOM   2087  NE  ARG O 261       2.104  29.128   0.637  0.95 72.27           N  
ATOM   2088  CZ  ARG O 261       1.268  29.027   1.654  0.95 63.35           C  
ATOM   2089  NH1 ARG O 261      -0.015  28.910   1.467  0.95 57.11           N  
ATOM   2090  NH2 ARG O 261       1.712  29.034   2.885  0.95 55.82           N  
ATOM   2091  N   PHE O 262       2.775  26.877  -5.690  1.00 97.24           N  
ATOM   2092  CA  PHE O 262       2.263  26.567  -7.031  1.00 97.60           C  
ATOM   2093  C   PHE O 262       1.180  27.541  -7.490  1.00 97.89           C  
ATOM   2094  O   PHE O 262       1.112  27.847  -8.675  1.00 97.96           O  
ATOM   2095  CB  PHE O 262       1.754  25.123  -7.093  1.00 97.62           C  
ATOM   2096  CG  PHE O 262       2.865  24.105  -7.209  1.00 97.95           C  
ATOM   2097  CD1 PHE O 262       3.658  24.067  -8.370  1.00 92.52           C  
ATOM   2098  CD2 PHE O 262       3.112  23.189  -6.173  1.00 91.59           C  
ATOM   2099  CE1 PHE O 262       4.696  23.136  -8.492  1.00 93.69           C  
ATOM   2100  CE2 PHE O 262       4.147  22.252  -6.288  1.00 92.61           C  
ATOM   2101  CZ  PHE O 262       4.941  22.227  -7.451  1.00 97.73           C  
ATOM   2102  N   THR O 263       0.385  28.083  -6.580  1.00 96.58           N  
ATOM   2103  CA  THR O 263      -0.588  29.142  -6.906  1.00 96.47           C  
ATOM   2104  C   THR O 263       0.089  30.407  -7.442  1.00 97.12           C  
ATOM   2105  O   THR O 263      -0.416  31.011  -8.383  1.00 96.40           O  
ATOM   2106  CB  THR O 263      -1.438  29.502  -5.681  1.00 94.87           C  
ATOM   2107  OG1 THR O 263      -0.621  29.698  -4.541  1.00 85.11           O  
ATOM   2108  CG2 THR O 263      -2.413  28.383  -5.334  1.00 81.78           C  
ATOM   2109  N   GLU O 264       1.243  30.785  -6.903  1.00 97.40           N  
ATOM   2110  CA  GLU O 264       2.028  31.935  -7.364  1.00 97.44           C  
ATOM   2111  C   GLU O 264       2.696  31.632  -8.710  1.00 97.74           C  
ATOM   2112  O   GLU O 264       2.676  32.462  -9.613  1.00 97.63           O  
ATOM   2113  CB  GLU O 264       3.105  32.292  -6.327  1.00 96.88           C  
ATOM   2114  CG  GLU O 264       2.552  32.751  -4.973  0.99 85.50           C  
ATOM   2115  CD  GLU O 264       3.588  32.706  -3.842  0.98 80.98           C  
ATOM   2116  OE1 GLU O 264       3.221  33.064  -2.699  0.98 73.86           O  
ATOM   2117  OE2 GLU O 264       4.727  32.242  -4.064  0.98 76.46           O  
ATOM   2118  N   LEU O 265       3.234  30.424  -8.873  1.00 97.73           N  
ATOM   2119  CA  LEU O 265       3.814  29.962 -10.136  1.00 98.04           C  
ATOM   2120  C   LEU O 265       2.776  29.958 -11.257  1.00 98.16           C  
ATOM   2121  O   LEU O 265       3.059  30.469 -12.334  1.00 97.99           O  
ATOM   2122  CB  LEU O 265       4.403  28.551  -9.960  1.00 98.01           C  
ATOM   2123  CG  LEU O 265       5.672  28.499  -9.097  1.00 97.19           C  
ATOM   2124  CD1 LEU O 265       6.044  27.052  -8.808  1.00 94.66           C  
ATOM   2125  CD2 LEU O 265       6.860  29.155  -9.802  1.00 94.78           C  
ATOM   2126  N   LYS O 266       1.588  29.442 -10.992  1.00 97.24           N  
ATOM   2127  CA  LYS O 266       0.471  29.467 -11.940  1.00 97.34           C  
ATOM   2128  C   LYS O 266       0.148  30.898 -12.386  1.00 97.21           C  
ATOM   2129  O   LYS O 266       0.016  31.140 -13.583  1.00 97.14           O  
ATOM   2130  CB  LYS O 266      -0.750  28.792 -11.290  1.00 97.14           C  
ATOM   2131  CG  LYS O 266      -2.001  28.877 -12.168  0.99 95.81           C  
ATOM   2132  CD  LYS O 266      -3.228  28.294 -11.470  0.99 93.90           C  
ATOM   2133  CE  LYS O 266      -4.459  28.633 -12.311  0.99 89.37           C  
ATOM   2134  NZ  LYS O 266      -5.709  28.129 -11.703  0.99 83.58           N  
ATOM   2135  N   ALA O 267       0.038  31.830 -11.448  1.00 96.28           N  
ATOM   2136  CA  ALA O 267      -0.261  33.223 -11.771  1.00 96.15           C  
ATOM   2137  C   ALA O 267       0.841  33.857 -12.634  1.00 96.26           C  
ATOM   2138  O   ALA O 267       0.549  34.467 -13.658  1.00 95.89           O  
ATOM   2139  CB  ALA O 267      -0.481  33.993 -10.461  1.00 96.04           C  
ATOM   2140  N   GLN O 268       2.104  33.659 -12.273  1.00 96.44           N  
ATOM   2141  CA  GLN O 268       3.232  34.226 -13.021  1.00 96.44           C  
ATOM   2142  C   GLN O 268       3.398  33.581 -14.403  1.00 96.41           C  
ATOM   2143  O   GLN O 268       3.637  34.290 -15.372  1.00 96.51           O  
ATOM   2144  CB  GLN O 268       4.516  34.113 -12.189  1.00 95.99           C  
ATOM   2145  CG  GLN O 268       4.464  35.034 -10.959  0.99 90.59           C  
ATOM   2146  CD  GLN O 268       5.731  34.992 -10.096  0.99 86.52           C  
ATOM   2147  OE1 GLN O 268       6.821  34.685 -10.533  0.99 77.66           O  
ATOM   2148  NE2 GLN O 268       5.622  35.321  -8.834  0.99 73.33           N  
ATOM   2149  N   LEU O 269       3.214  32.269 -14.521  1.00 97.78           N  
ATOM   2150  CA  LEU O 269       3.249  31.577 -15.816  1.00 97.69           C  
ATOM   2151  C   LEU O 269       2.104  32.015 -16.733  1.00 97.29           C  
ATOM   2152  O   LEU O 269       2.318  32.094 -17.936  1.00 96.93           O  
ATOM   2153  CB  LEU O 269       3.210  30.056 -15.608  1.00 97.96           C  
ATOM   2154  CG  LEU O 269       4.547  29.453 -15.138  1.00 97.62           C  
ATOM   2155  CD1 LEU O 269       4.332  28.019 -14.676  1.00 94.74           C  
ATOM   2156  CD2 LEU O 269       5.593  29.435 -16.256  1.00 95.12           C  
ATOM   2157  N   SER O 270       0.937  32.321 -16.183  1.00 96.91           N  
ATOM   2158  CA  SER O 270      -0.164  32.890 -16.965  1.00 96.26           C  
ATOM   2159  C   SER O 270       0.238  34.224 -17.590  1.00 95.72           C  
ATOM   2160  O   SER O 270       0.055  34.410 -18.788  1.00 95.53           O  
ATOM   2161  CB  SER O 270      -1.405  33.074 -16.089  1.00 96.14           C  
ATOM   2162  OG  SER O 270      -2.536  33.392 -16.872  1.00 90.84           O  
ATOM   2163  N   THR O 271       0.846  35.116 -16.809  1.00 95.66           N  
ATOM   2164  CA  THR O 271       1.318  36.416 -17.305  1.00 95.18           C  
ATOM   2165  C   THR O 271       2.401  36.248 -18.370  1.00 95.03           C  
ATOM   2166  O   THR O 271       2.292  36.825 -19.444  1.00 94.63           O  
ATOM   2167  CB  THR O 271       1.846  37.282 -16.152  1.00 94.95           C  
ATOM   2168  OG1 THR O 271       0.893  37.367 -15.120  1.00 89.47           O  
ATOM   2169  CG2 THR O 271       2.158  38.707 -16.580  1.00 87.73           C  
ATOM   2170  N   ILE O 272       3.406  35.411 -18.110  1.00 96.39           N  
ATOM   2171  CA  ILE O 272       4.507  35.154 -19.058  1.00 95.57           C  
ATOM   2172  C   ILE O 272       3.979  34.562 -20.374  1.00 95.20           C  
ATOM   2173  O   ILE O 272       4.480  34.896 -21.444  1.00 95.51           O  
ATOM   2174  CB  ILE O 272       5.561  34.231 -18.400  1.00 95.95           C  
ATOM   2175  CG1 ILE O 272       6.265  34.955 -17.223  1.00 95.36           C  
ATOM   2176  CG2 ILE O 272       6.619  33.761 -19.411  1.00 95.24           C  
ATOM   2177  CD1 ILE O 272       7.036  34.006 -16.286  1.00 94.77           C  
ATOM   2178  N   LEU O 273       2.971  33.695 -20.312  1.00 97.11           N  
ATOM   2179  CA  LEU O 273       2.342  33.112 -21.496  1.00 96.44           C  
ATOM   2180  C   LEU O 273       1.608  34.170 -22.330  1.00 95.54           C  
ATOM   2181  O   LEU O 273       1.738  34.169 -23.551  1.00 95.32           O  
ATOM   2182  CB  LEU O 273       1.393  31.986 -21.048  1.00 96.68           C  
ATOM   2183  CG  LEU O 273       0.606  31.322 -22.191  1.00 96.25           C  
ATOM   2184  CD1 LEU O 273       1.526  30.663 -23.220  1.00 92.73           C  
ATOM   2185  CD2 LEU O 273      -0.311  30.248 -21.616  1.00 92.66           C  
ATOM   2186  N   GLU O 274       0.858  35.057 -21.687  1.00 96.08           N  
ATOM   2187  CA  GLU O 274       0.135  36.116 -22.398  1.00 95.62           C  
ATOM   2188  C   GLU O 274       1.094  37.160 -22.992  1.00 95.00           C  
ATOM   2189  O   GLU O 274       0.881  37.594 -24.117  1.00 93.73           O  
ATOM   2190  CB  GLU O 274      -0.926  36.749 -21.483  1.00 95.11           C  
ATOM   2191  CG  GLU O 274      -2.045  35.776 -21.043  0.94 83.94           C  
ATOM   2192  CD  GLU O 274      -2.685  35.008 -22.210  0.93 75.56           C  
ATOM   2193  OE1 GLU O 274      -2.683  33.749 -22.178  0.92 66.54           O  
ATOM   2194  OE2 GLU O 274      -3.157  35.641 -23.169  0.92 68.51           O  
ATOM   2195  N   GLU O 275       2.185  37.485 -22.299  1.00 95.10           N  
ATOM   2196  CA  GLU O 275       3.246  38.351 -22.834  1.00 93.90           C  
ATOM   2197  C   GLU O 275       3.886  37.750 -24.093  1.00 93.69           C  
ATOM   2198  O   GLU O 275       4.056  38.445 -25.088  1.00 92.89           O  
ATOM   2199  CB  GLU O 275       4.326  38.586 -21.762  0.99 92.74           C  
ATOM   2200  CG  GLU O 275       3.882  39.546 -20.644  0.96 86.95           C  
ATOM   2201  CD  GLU O 275       4.863  39.623 -19.459  0.95 82.44           C  
ATOM   2202  OE1 GLU O 275       4.635  40.475 -18.565  0.95 74.41           O  
ATOM   2203  OE2 GLU O 275       5.827  38.825 -19.397  0.95 77.11           O  
ATOM   2204  N   GLU O 276       4.185  36.449 -24.083  1.00 95.30           N  
ATOM   2205  CA  GLU O 276       4.778  35.779 -25.248  1.00 94.89           C  
ATOM   2206  C   GLU O 276       3.802  35.706 -26.431  1.00 93.77           C  
ATOM   2207  O   GLU O 276       4.201  35.964 -27.566  1.00 92.55           O  
ATOM   2208  CB  GLU O 276       5.254  34.378 -24.840  1.00 94.72           C  
ATOM   2209  CG  GLU O 276       5.905  33.586 -25.982  0.99 93.13           C  
ATOM   2210  CD  GLU O 276       7.160  34.241 -26.576  0.99 93.89           C  
ATOM   2211  OE1 GLU O 276       7.413  34.003 -27.775  0.99 84.72           O  
ATOM   2212  OE2 GLU O 276       7.886  34.945 -25.839  0.99 86.75           O  
ATOM   2213  N   LYS O 277       2.530  35.416 -26.187  0.98 94.65           N  
ATOM   2214  CA  LYS O 277       1.514  35.436 -27.250  0.98 93.73           C  
ATOM   2215  C   LYS O 277       1.375  36.820 -27.878  0.98 93.07           C  
ATOM   2216  O   LYS O 277       1.310  36.915 -29.096  0.98 91.62           O  
ATOM   2217  CB  LYS O 277       0.156  35.020 -26.698  0.98 92.54           C  
ATOM   2218  CG  LYS O 277       0.034  33.514 -26.433  0.95 90.99           C  
ATOM   2219  CD  LYS O 277      -1.334  33.323 -25.787  0.94 88.98           C  
ATOM   2220  CE  LYS O 277      -1.595  31.905 -25.321  0.94 83.79           C  
ATOM   2221  NZ  LYS O 277      -2.825  31.928 -24.500  0.93 78.41           N  
ATOM   2222  N   ALA O 278       1.359  37.870 -27.065  0.94 92.87           N  
ATOM   2223  CA  ALA O 278       1.264  39.241 -27.560  0.94 92.21           C  
ATOM   2224  C   ALA O 278       2.472  39.613 -28.441  0.94 91.20           C  
ATOM   2225  O   ALA O 278       2.302  40.245 -29.479  0.94 88.45           O  
ATOM   2226  CB  ALA O 278       1.115  40.184 -26.361  0.94 91.27           C  
ATOM   2227  N   GLN O 279       3.678  39.162 -28.064  0.80 89.95           N  
ATOM   2228  CA  GLN O 279       4.887  39.385 -28.872  0.79 89.24           C  
ATOM   2229  C   GLN O 279       4.890  38.623 -30.201  0.80 87.78           C  
ATOM   2230  O   GLN O 279       5.521  39.076 -31.151  0.80 82.18           O  
ATOM   2231  CB  GLN O 279       6.134  38.991 -28.078  0.80 84.14           C  
ATOM   2232  CG  GLN O 279       6.473  40.017 -26.998  0.71 72.77           C  
ATOM   2233  CD  GLN O 279       7.772  39.705 -26.253  0.71 67.28           C  
ATOM   2234  OE1 GLN O 279       8.458  38.726 -26.475  0.70 60.27           O  
ATOM   2235  NE2 GLN O 279       8.160  40.564 -25.346  0.69 58.84           N  
ATOM   2236  N   GLN O 280       4.212  37.483 -30.288  0.60 87.63           N  
ATOM   2237  CA  GLN O 280       4.078  36.721 -31.542  0.59 86.71           C  
ATOM   2238  C   GLN O 280       3.025  37.308 -32.492  0.60 84.22           C  
ATOM   2239  O   GLN O 280       3.067  37.010 -33.683  0.60 77.36           O  
ATOM   2240  CB  GLN O 280       3.744  35.260 -31.227  0.60 81.18           C  
ATOM   2241  CG  GLN O 280       4.937  34.496 -30.651  0.56 72.71           C  
ATOM   2242  CD  GLN O 280       4.644  33.011 -30.409  0.56 67.76           C  
ATOM   2243  OE1 GLN O 280       3.534  32.525 -30.493  0.56 62.39           O  
ATOM   2244  NE2 GLN O 280       5.662  32.248 -30.104  0.54 60.98           N  
ATOM   2245  N   GLU O 281       2.090  38.100 -31.967  0.29 83.04           N  
ATOM   2246  CA  GLU O 281       1.064  38.786 -32.758  0.28 83.12           C  
ATOM   2247  C   GLU O 281       1.540  40.144 -33.311  0.29 80.31           C  
ATOM   2248  O   GLU O 281       0.951  40.628 -34.276  0.29 72.30           O  
ATOM   2249  CB  GLU O 281      -0.210  38.978 -31.917  0.29 77.85           C  
ATOM   2250  CG  GLU O 281      -0.967  37.665 -31.668  0.25 67.28           C  
ATOM   2251  CD  GLU O 281      -2.255  37.822 -30.832  0.25 60.90           C  
ATOM   2252  OE1 GLU O 281      -2.918  36.772 -30.601  0.25 54.39           O  
ATOM   2253  OE2 GLU O 281      -2.599  38.946 -30.423  0.26 57.70           O  
ATOM   2254  N   GLU O 282       2.596  40.722 -32.733  0.17 72.03           N  
ATOM   2255  CA  GLU O 282       3.277  41.926 -33.233  0.16 72.12           C  
ATOM   2256  C   GLU O 282       4.309  41.578 -34.322  0.16 63.58           C  
ATOM   2257  O   GLU O 282       4.376  42.345 -35.326  0.16 58.36           O  
ATOM   2258  CB  GLU O 282       3.976  42.685 -32.083  0.17 66.20           C  
ATOM   2259  CG  GLU O 282       3.011  43.437 -31.154  0.14 59.20           C  
ATOM   2260  CD  GLU O 282       3.709  44.315 -30.087  0.14 52.75           C  
ATOM   2261  OE1 GLU O 282       2.985  45.072 -29.389  0.13 46.66           O  
ATOM   2262  OE2 GLU O 282       4.953  44.258 -29.946  0.12 54.47           O  
ATOM   2263  OXT GLU O 282       5.029  40.600 -34.185  0.07 55.74           O  
TER    2264      GLU O 282                                                      
ENDMDL                                                                          
END                                                                             
