# Supplementary material for: Accurate structure prediction of biomolecular interactions with AlphaFold 3
Source: Nature. 2024 May 8;630(8016):493–500. doi: 10.1038/s41586-024-07487-w (PMC11168924; doi:10.1038/s41586-024-07487-w)
Supplement: Supplementary file 3 — AF3 predictions for the Posebusters benchmark and outputs of the Posebusters checks for those predictions. [file 41586_2024_7487_MOESM3_ESM.zip › 6YT6_PKE_pred_lig_pose.sdf]

6YT6_PKE_A_701
     RDKit          3D

 31 34  0  0  0  0  0  0  0  0999 V2000
   -0.1952    7.1400  -21.7068 C   0  0  0  0  0  0  0  0  0  0  0  0
    2.2244    5.0411  -19.0624 C   0  0  0  0  0  0  0  0  0  0  0  0
    3.2762    5.9895  -18.6014 C   0  0  0  0  0  0  0  0  0  0  0  0
    2.9669    7.1708  -17.9395 C   0  0  0  0  0  0  0  0  0  0  0  0
    3.9738    8.0553  -17.5956 C   0  0  0  0  0  0  0  0  0  0  0  0
    5.2909    7.7450  -17.8950 C   0  0  0  0  0  0  0  0  0  0  0  0
    4.6183    5.7372  -18.8732 C   0  0  0  0  0  0  0  0  0  0  0  0
    7.1937    3.6306  -18.3087 C   0  0  0  0  0  0  0  0  0  0  0  0
    1.3485    6.9470  -23.6077 C   0  0  0  0  0  0  0  0  0  0  0  0
    3.6545    6.1964  -23.6430 C   0  0  0  0  0  0  0  0  0  0  0  0
    2.3609    6.3098  -25.6708 C   0  0  0  0  0  0  0  0  0  0  0  0
    0.5737    6.4249  -20.8616 N   0  0  0  0  0  0  0  0  0  0  0  0
   -1.3986    7.6149  -21.3415 N   0  0  0  0  0  0  0  0  0  0  0  0
   -1.8419    7.3580  -20.1252 C   0  0  0  0  0  0  0  0  0  0  0  0
   -1.1098    6.6316  -19.2207 C   0  0  0  0  0  0  0  0  0  0  0  0
    0.1272    6.1748  -19.6121 C   0  0  0  0  0  0  0  0  0  0  0  0
    0.8930    5.4693  -18.7247 N   0  0  0  0  0  0  0  0  0  0  0  0
    0.2198    7.4149  -22.9772 N   0  0  0  0  0  0  0  0  0  0  0  0
    5.6083    6.6004  -18.5404 N   0  0  0  0  0  0  0  0  0  0  0  0
    5.0143    4.5773  -19.5036 N   0  0  0  0  0  0  0  0  0  0  0  0
    5.4948    3.3136  -18.6273 S   0  0  0  0  0  6  0  0  0  0  0  0
    5.2207    4.5821  -20.9505 C   0  0  0  0  0  0  0  0  0  0  0  0
    5.3875    2.1202  -19.4355 O   0  0  0  0  0  0  0  0  0  0  0  0
    4.7592    3.2859  -17.3823 O   0  0  0  0  0  0  0  0  0  0  0  0
    1.2514    6.7705  -24.9767 C   0  0  0  0  0  0  0  0  0  0  0  0
    2.5603    6.6718  -22.9331 C   0  0  0  0  0  0  0  0  0  0  0  0
    3.5569    6.0214  -24.9931 C   0  0  0  0  0  0  0  0  0  0  0  0
    2.5875    6.0175  -27.0735 C   0  0  0  0  0  0  0  0  0  0  0  0
    3.9615    5.5548  -27.0991 C   0  0  0  0  0  0  0  0  0  0  0  0
    4.4944    5.5681  -25.8748 N   0  0  0  0  0  0  0  0  0  0  0  0
    4.5879    5.1871  -28.1454 O   0  0  0  0  0  0  0  0  0  0  0  0
  2  3  1  0
  3  4  2  0
  4  5  1  0
  5  6  2  0
  3  7  1  0
  1 12  2  0
  1 13  1  0
 13 14  2  0
 14 15  1  0
 15 16  2  0
 12 16  1  0
 16 17  1  0
  2 17  1  0
  1 18  1  0
  9 18  1  0
  6 19  1  0
  7 19  2  0
  7 20  1  0
 20 21  1  0
  8 21  1  0
 20 22  1  0
 21 23  2  0
 21 24  2  0
  9 25  2  0
 11 25  1  0
  9 26  1  0
 10 26  2  0
 11 27  2  0
 10 27  1  0
 11 28  1  0
 28 29  1  0
 27 30  1  0
 29 30  1  0
 29 31  2  0
M  END
