# Supplementary material for: Accurate structure prediction of biomolecular interactions with AlphaFold 3
Source: Nature. 2024 May 8;630(8016):493–500. doi: 10.1038/s41586-024-07487-w (PMC11168924; doi:10.1038/s41586-024-07487-w)
Supplement: Supplementary file 3 — AF3 predictions for the Posebusters benchmark and outputs of the Posebusters checks for those predictions. [file 41586_2024_7487_MOESM3_ESM.zip › 6YYO_Q1K_pred_context_pose.pdb]

TITLE     6YYO                                                                  
REVDAT   1   01-OCT-21         0                                                
REMARK   6                                                                      
REMARK   6 PDB GENERATED WITH DEEPMIND STRUCTURE CLASS VERSION 1.0.2.           
SEQRES   1 O  225  ARG ILE LEU PRO ASP SER VAL ASP TRP ARG GLU LYS GLY          
SEQRES   2 O  225  CYS VAL THR GLU VAL LYS TYR GLN GLY SER CYS GLY ALA          
SEQRES   3 O  225  CYS TRP ALA PHE SER ALA VAL GLY ALA LEU GLU ALA GLN          
SEQRES   4 O  225  LEU LYS LEU LYS THR GLY LYS LEU VAL SER LEU SER ALA          
SEQRES   5 O  225  GLN ASN LEU VAL ASP CYS SER THR GLU LYS TYR GLY ASN          
SEQRES   6 O  225  LYS GLY CYS ASN GLY GLY PHE MET THR THR ALA PHE GLN          
SEQRES   7 O  225  TYR ILE ILE ASP ASN LYS GLY ILE ASP SER ASP ALA SER          
SEQRES   8 O  225  TYR PRO TYR LYS ALA MET ASP GLN LYS CYS GLN TYR ASP          
SEQRES   9 O  225  SER LYS TYR ARG ALA ALA THR CYS SER LYS TYR THR GLU          
SEQRES  10 O  225  LEU PRO TYR GLY ARG GLU ASP VAL LEU LYS GLU ALA VAL          
SEQRES  11 O  225  ALA ASN LYS GLY PRO VAL SER VAL GLY VAL ASP ALA ARG          
SEQRES  12 O  225  HIS PRO SER PHE PHE LEU TYR ARG SER GLY VAL TYR TYR          
SEQRES  13 O  225  GLU PRO SER CYS THR GLN ASN VAL ASN HIS GLY VAL LEU          
SEQRES  14 O  225  VAL VAL GLY TYR GLY ASP LEU ASN GLY LYS GLU TYR TRP          
SEQRES  15 O  225  LEU VAL LYS ASN SER TRP GLY HIS ASN PHE GLY GLU GLU          
SEQRES  16 O  225  GLY TYR ILE ARG MET ALA ARG ASN LYS GLY ASN HIS CYS          
SEQRES  17 O  225  GLY ILE ALA SER PHE PRO SER TYR PRO GLU ILE HIS HIS          
SEQRES  18 O  225  HIS HIS HIS HIS                                              
SEQRES   1 V  225  ARG ILE LEU PRO ASP SER VAL ASP TRP ARG GLU LYS GLY          
SEQRES   2 V  225  CYS VAL THR GLU VAL LYS TYR GLN GLY SER CYS GLY ALA          
SEQRES   3 V  225  CYS TRP ALA PHE SER ALA VAL GLY ALA LEU GLU ALA GLN          
SEQRES   4 V  225  LEU LYS LEU LYS THR GLY LYS LEU VAL SER LEU SER ALA          
SEQRES   5 V  225  GLN ASN LEU VAL ASP CYS SER THR GLU LYS TYR GLY ASN          
SEQRES   6 V  225  LYS GLY CYS ASN GLY GLY PHE MET THR THR ALA PHE GLN          
SEQRES   7 V  225  TYR ILE ILE ASP ASN LYS GLY ILE ASP SER ASP ALA SER          
SEQRES   8 V  225  TYR PRO TYR LYS ALA MET ASP GLN LYS CYS GLN TYR ASP          
SEQRES   9 V  225  SER LYS TYR ARG ALA ALA THR CYS SER LYS TYR THR GLU          
SEQRES  10 V  225  LEU PRO TYR GLY ARG GLU ASP VAL LEU LYS GLU ALA VAL          
SEQRES  11 V  225  ALA ASN LYS GLY PRO VAL SER VAL GLY VAL ASP ALA ARG          
SEQRES  12 V  225  HIS PRO SER PHE PHE LEU TYR ARG SER GLY VAL TYR TYR          
SEQRES  13 V  225  GLU PRO SER CYS THR GLN ASN VAL ASN HIS GLY VAL LEU          
SEQRES  14 V  225  VAL VAL GLY TYR GLY ASP LEU ASN GLY LYS GLU TYR TRP          
SEQRES  15 V  225  LEU VAL LYS ASN SER TRP GLY HIS ASN PHE GLY GLU GLU          
SEQRES  16 V  225  GLY TYR ILE ARG MET ALA ARG ASN LYS GLY ASN HIS CYS          
SEQRES  17 V  225  GLY ILE ALA SER PHE PRO SER TYR PRO GLU ILE HIS HIS          
SEQRES  18 V  225  HIS HIS HIS HIS                                              
HET    Q1K  R   1      19                                                       
HET    FLC  X   1      13                                                       
HETNAM     Q1K ?                                                                
HETNAM     FLC ?                                                                
MODEL        1                                                                  
ATOM      1  N   ARG O   1      14.724  13.487  -8.836  0.50 76.73           N  
ATOM      2  CA  ARG O   1      15.346  12.211  -9.304  0.51 81.77           C  
ATOM      3  C   ARG O   1      14.488  11.056  -8.822  0.50 83.03           C  
ATOM      4  O   ARG O   1      13.978  11.136  -7.711  0.50 76.82           O  
ATOM      5  CB  ARG O   1      16.786  12.063  -8.772  0.49 73.05           C  
ATOM      6  CG  ARG O   1      17.815  12.854  -9.599  0.46 62.04           C  
ATOM      7  CD  ARG O   1      19.218  12.649  -9.023  0.45 56.80           C  
ATOM      8  NE  ARG O   1      20.252  13.322  -9.825  0.45 51.15           N  
ATOM      9  CZ  ARG O   1      21.529  13.444  -9.497  0.47 44.87           C  
ATOM     10  NH1 ARG O   1      21.996  12.973  -8.382  0.42 43.39           N  
ATOM     11  NH2 ARG O   1      22.353  14.055 -10.302  0.41 41.66           N  
ATOM     12  N   ILE O   2      14.334  10.032  -9.630  0.77 85.40           N  
ATOM     13  CA  ILE O   2      13.615   8.826  -9.237  0.77 92.13           C  
ATOM     14  C   ILE O   2      14.479   8.079  -8.212  0.77 94.78           C  
ATOM     15  O   ILE O   2      15.671   7.878  -8.446  0.77 92.47           O  
ATOM     16  CB  ILE O   2      13.283   7.966 -10.477  0.76 87.74           C  
ATOM     17  CG1 ILE O   2      12.395   8.766 -11.471  0.72 75.40           C  
ATOM     18  CG2 ILE O   2      12.579   6.670 -10.052  0.72 73.13           C  
ATOM     19  CD1 ILE O   2      12.170   8.070 -12.817  0.70 66.93           C  
ATOM     20  N   LEU O   3      13.897   7.704  -7.082  0.98 93.30           N  
ATOM     21  CA  LEU O   3      14.549   6.868  -6.075  0.98 96.36           C  
ATOM     22  C   LEU O   3      14.330   5.389  -6.411  0.98 97.34           C  
ATOM     23  O   LEU O   3      13.272   5.054  -6.945  0.98 96.61           O  
ATOM     24  CB  LEU O   3      14.010   7.204  -4.668  0.98 95.72           C  
ATOM     25  CG  LEU O   3      14.252   8.649  -4.203  0.97 94.81           C  
ATOM     26  CD1 LEU O   3      13.669   8.832  -2.804  0.97 90.71           C  
ATOM     27  CD2 LEU O   3      15.740   9.008  -4.153  0.97 90.40           C  
ATOM     28  N   PRO O   4      15.282   4.494  -6.073  1.00 97.38           N  
ATOM     29  CA  PRO O   4      15.060   3.058  -6.192  1.00 97.63           C  
ATOM     30  C   PRO O   4      13.858   2.606  -5.355  1.00 97.83           C  
ATOM     31  O   PRO O   4      13.617   3.145  -4.270  1.00 97.05           O  
ATOM     32  CB  PRO O   4      16.353   2.397  -5.700  1.00 96.90           C  
ATOM     33  CG  PRO O   4      17.406   3.499  -5.807  1.00 95.23           C  
ATOM     34  CD  PRO O   4      16.612   4.772  -5.560  1.00 97.38           C  
ATOM     35  N   ASP O   5      13.162   1.573  -5.822  1.00 97.43           N  
ATOM     36  CA  ASP O   5      12.047   0.971  -5.078  1.00 97.02           C  
ATOM     37  C   ASP O   5      12.528   0.238  -3.825  1.00 97.59           C  
ATOM     38  O   ASP O   5      11.832   0.206  -2.802  1.00 96.87           O  
ATOM     39  CB  ASP O   5      11.279   0.011  -5.994  1.00 95.23           C  
ATOM     40  CG  ASP O   5      10.570   0.743  -7.130  0.99 89.90           C  
ATOM     41  OD1 ASP O   5      10.079   1.870  -6.885  0.99 82.90           O  
ATOM     42  OD2 ASP O   5      10.530   0.177  -8.246  0.99 81.54           O  
ATOM     43  N   SER O   6      13.742  -0.302  -3.878  1.00 97.90           N  
ATOM     44  CA  SER O   6      14.406  -0.923  -2.738  1.00 98.20           C  
ATOM     45  C   SER O   6      15.870  -0.505  -2.633  1.00 98.43           C  
ATOM     46  O   SER O   6      16.527  -0.180  -3.626  1.00 98.32           O  
ATOM     47  CB  SER O   6      14.255  -2.447  -2.789  1.00 97.60           C  
ATOM     48  OG  SER O   6      14.925  -2.983  -3.906  1.00 90.01           O  
ATOM     49  N   VAL O   7      16.385  -0.523  -1.411  1.00 98.44           N  
ATOM     50  CA  VAL O   7      17.794  -0.286  -1.084  1.00 98.60           C  
ATOM     51  C   VAL O   7      18.196  -1.249   0.022  1.00 98.70           C  
ATOM     52  O   VAL O   7      17.476  -1.385   1.008  1.00 98.58           O  
ATOM     53  CB  VAL O   7      18.026   1.181  -0.646  1.00 98.48           C  
ATOM     54  CG1 VAL O   7      19.432   1.419  -0.076  1.00 97.00           C  
ATOM     55  CG2 VAL O   7      17.862   2.147  -1.830  1.00 96.39           C  
ATOM     56  N   ASP O   8      19.373  -1.855  -0.110  1.00 98.41           N  
ATOM     57  CA  ASP O   8      20.043  -2.579   0.969  1.00 98.48           C  
ATOM     58  C   ASP O   8      21.544  -2.246   0.957  1.00 98.50           C  
ATOM     59  O   ASP O   8      22.286  -2.625   0.048  1.00 98.41           O  
ATOM     60  CB  ASP O   8      19.771  -4.085   0.832  1.00 98.42           C  
ATOM     61  CG  ASP O   8      20.257  -4.884   2.046  1.00 98.46           C  
ATOM     62  OD1 ASP O   8      21.109  -4.382   2.819  1.00 96.70           O  
ATOM     63  OD2 ASP O   8      19.768  -6.015   2.247  1.00 96.08           O  
ATOM     64  N   TRP O   9      22.000  -1.512   1.971  1.00 98.66           N  
ATOM     65  CA  TRP O   9      23.410  -1.119   2.070  1.00 98.65           C  
ATOM     66  C   TRP O   9      24.338  -2.281   2.438  1.00 98.54           C  
ATOM     67  O   TRP O   9      25.547  -2.168   2.222  1.00 98.47           O  
ATOM     68  CB  TRP O   9      23.552   0.052   3.043  1.00 98.69           C  
ATOM     69  CG  TRP O   9      23.102   1.360   2.472  1.00 98.74           C  
ATOM     70  CD1 TRP O   9      21.923   1.970   2.712  1.00 98.25           C  
ATOM     71  CD2 TRP O   9      23.823   2.209   1.530  1.00 98.64           C  
ATOM     72  NE1 TRP O   9      21.860   3.158   1.988  1.00 98.18           N  
ATOM     73  CE2 TRP O   9      23.008   3.335   1.248  1.00 98.49           C  
ATOM     74  CE3 TRP O   9      25.087   2.136   0.894  1.00 98.51           C  
ATOM     75  CZ2 TRP O   9      23.419   4.365   0.366  1.00 98.32           C  
ATOM     76  CZ3 TRP O   9      25.495   3.158   0.015  1.00 98.01           C  
ATOM     77  CH2 TRP O   9      24.672   4.256  -0.246  1.00 97.89           C  
ATOM     78  N   ARG O  10      23.804  -3.400   2.936  1.00 98.45           N  
ATOM     79  CA  ARG O  10      24.586  -4.615   3.181  1.00 98.30           C  
ATOM     80  C   ARG O  10      25.155  -5.166   1.871  1.00 98.04           C  
ATOM     81  O   ARG O  10      26.333  -5.504   1.816  1.00 97.63           O  
ATOM     82  CB  ARG O  10      23.729  -5.689   3.875  1.00 98.14           C  
ATOM     83  CG  ARG O  10      23.144  -5.227   5.215  1.00 97.96           C  
ATOM     84  CD  ARG O  10      22.211  -6.275   5.823  1.00 97.66           C  
ATOM     85  NE  ARG O  10      21.013  -6.507   5.003  1.00 97.37           N  
ATOM     86  CZ  ARG O  10      20.067  -7.409   5.239  1.00 97.68           C  
ATOM     87  NH1 ARG O  10      20.109  -8.192   6.281  1.00 95.01           N  
ATOM     88  NH2 ARG O  10      19.074  -7.546   4.419  1.00 95.92           N  
ATOM     89  N   GLU O  11      24.363  -5.165   0.813  1.00 98.00           N  
ATOM     90  CA  GLU O  11      24.773  -5.614  -0.527  1.00 97.52           C  
ATOM     91  C   GLU O  11      25.905  -4.757  -1.111  1.00 97.34           C  
ATOM     92  O   GLU O  11      26.740  -5.238  -1.872  1.00 96.35           O  
ATOM     93  CB  GLU O  11      23.574  -5.554  -1.482  1.00 97.13           C  
ATOM     94  CG  GLU O  11      22.442  -6.510  -1.100  0.99 92.73           C  
ATOM     95  CD  GLU O  11      21.229  -6.395  -2.031  0.99 88.22           C  
ATOM     96  OE1 GLU O  11      20.313  -7.232  -1.892  0.99 81.50           O  
ATOM     97  OE2 GLU O  11      21.198  -5.468  -2.875  0.99 82.35           O  
ATOM     98  N   LYS O  12      25.990  -3.492  -0.690  1.00 97.89           N  
ATOM     99  CA  LYS O  12      27.067  -2.567  -1.083  1.00 97.83           C  
ATOM    100  C   LYS O  12      28.306  -2.665  -0.179  1.00 98.04           C  
ATOM    101  O   LYS O  12      29.238  -1.874  -0.331  1.00 97.44           O  
ATOM    102  CB  LYS O  12      26.504  -1.140  -1.152  1.00 97.21           C  
ATOM    103  CG  LYS O  12      25.379  -1.025  -2.192  0.99 92.90           C  
ATOM    104  CD  LYS O  12      24.815   0.395  -2.246  0.98 85.61           C  
ATOM    105  CE  LYS O  12      23.619   0.417  -3.197  0.98 77.61           C  
ATOM    106  NZ  LYS O  12      22.912   1.714  -3.172  0.97 67.90           N  
ATOM    107  N   GLY O  13      28.322  -3.597   0.774  1.00 97.74           N  
ATOM    108  CA  GLY O  13      29.427  -3.784   1.716  1.00 97.96           C  
ATOM    109  C   GLY O  13      29.649  -2.593   2.652  1.00 98.28           C  
ATOM    110  O   GLY O  13      30.789  -2.328   3.048  1.00 97.81           O  
ATOM    111  N   CYS O  14      28.587  -1.855   2.977  1.00 98.41           N  
ATOM    112  CA  CYS O  14      28.638  -0.655   3.822  1.00 98.50           C  
ATOM    113  C   CYS O  14      28.167  -0.891   5.266  1.00 98.65           C  
ATOM    114  O   CYS O  14      28.094   0.067   6.039  1.00 98.51           O  
ATOM    115  CB  CYS O  14      27.829   0.462   3.156  1.00 98.35           C  
ATOM    116  SG  CYS O  14      28.643   1.032   1.634  1.00 97.97           S  
ATOM    117  N   VAL O  15      27.852  -2.129   5.629  1.00 98.51           N  
ATOM    118  CA  VAL O  15      27.307  -2.477   6.947  1.00 98.61           C  
ATOM    119  C   VAL O  15      28.181  -3.555   7.581  1.00 98.53           C  
ATOM    120  O   VAL O  15      28.411  -4.604   6.980  1.00 98.31           O  
ATOM    121  CB  VAL O  15      25.839  -2.926   6.838  1.00 98.60           C  
ATOM    122  CG1 VAL O  15      25.221  -3.145   8.220  1.00 97.67           C  
ATOM    123  CG2 VAL O  15      24.977  -1.887   6.109  1.00 97.47           C  
ATOM    124  N   THR O  16      28.669  -3.295   8.791  1.00 98.46           N  
ATOM    125  CA  THR O  16      29.453  -4.268   9.569  1.00 98.39           C  
ATOM    126  C   THR O  16      28.559  -5.361  10.159  1.00 98.42           C  
ATOM    127  O   THR O  16      27.328  -5.288  10.091  1.00 98.46           O  
ATOM    128  CB  THR O  16      30.250  -3.577  10.692  1.00 98.38           C  
ATOM    129  OG1 THR O  16      29.371  -2.998  11.626  1.00 97.78           O  
ATOM    130  CG2 THR O  16      31.184  -2.495  10.162  1.00 97.12           C  
ATOM    131  N   GLU O  17      29.166  -6.359  10.783  1.00 98.30           N  
ATOM    132  CA  GLU O  17      28.434  -7.370  11.531  1.00 98.24           C  
ATOM    133  C   GLU O  17      27.535  -6.737  12.616  1.00 98.42           C  
ATOM    134  O   GLU O  17      27.816  -5.654  13.156  1.00 97.87           O  
ATOM    135  CB  GLU O  17      29.408  -8.389  12.139  1.00 96.86           C  
ATOM    136  CG  GLU O  17      30.274  -7.804  13.251  0.98 82.47           C  
ATOM    137  CD  GLU O  17      31.270  -8.782  13.853  0.97 72.72           C  
ATOM    138  OE1 GLU O  17      32.237  -8.290  14.493  0.97 67.39           O  
ATOM    139  OE2 GLU O  17      31.071 -10.008  13.698  0.97 68.16           O  
ATOM    140  N   VAL O  18      26.462  -7.441  12.949  1.00 96.99           N  
ATOM    141  CA  VAL O  18      25.575  -7.063  14.049  1.00 96.98           C  
ATOM    142  C   VAL O  18      26.325  -7.189  15.373  1.00 96.94           C  
ATOM    143  O   VAL O  18      26.998  -8.187  15.625  1.00 97.04           O  
ATOM    144  CB  VAL O  18      24.296  -7.918  14.043  1.00 97.02           C  
ATOM    145  CG1 VAL O  18      23.391  -7.626  15.247  1.00 95.55           C  
ATOM    146  CG2 VAL O  18      23.479  -7.639  12.776  1.00 95.62           C  
ATOM    147  N   LYS O  19      26.179  -6.188  16.227  1.00 97.02           N  
ATOM    148  CA  LYS O  19      26.790  -6.165  17.561  1.00 96.71           C  
ATOM    149  C   LYS O  19      25.767  -6.541  18.638  1.00 96.34           C  
ATOM    150  O   LYS O  19      24.552  -6.494  18.414  1.00 96.51           O  
ATOM    151  CB  LYS O  19      27.437  -4.793  17.821  1.00 96.92           C  
ATOM    152  CG  LYS O  19      28.449  -4.333  16.749  1.00 96.92           C  
ATOM    153  CD  LYS O  19      29.642  -5.285  16.563  1.00 96.97           C  
ATOM    154  CE  LYS O  19      30.718  -4.685  15.645  1.00 96.16           C  
ATOM    155  NZ  LYS O  19      30.349  -4.680  14.203  1.00 95.39           N  
ATOM    156  N   TYR O  20      26.270  -6.900  19.817  1.00 95.49           N  
ATOM    157  CA  TYR O  20      25.460  -7.232  20.984  1.00 94.89           C  
ATOM    158  C   TYR O  20      25.763  -6.264  22.130  1.00 94.96           C  
ATOM    159  O   TYR O  20      26.848  -6.297  22.708  1.00 94.68           O  
ATOM    160  CB  TYR O  20      25.715  -8.691  21.379  1.00 94.32           C  
ATOM    161  CG  TYR O  20      24.894  -9.133  22.574  1.00 93.09           C  
ATOM    162  CD1 TYR O  20      25.522  -9.463  23.789  1.00 87.05           C  
ATOM    163  CD2 TYR O  20      23.488  -9.204  22.478  1.00 87.21           C  
ATOM    164  CE1 TYR O  20      24.759  -9.864  24.899  1.00 83.70           C  
ATOM    165  CE2 TYR O  20      22.715  -9.594  23.578  1.00 84.55           C  
ATOM    166  CZ  TYR O  20      23.358  -9.923  24.787  1.00 87.50           C  
ATOM    167  OH  TYR O  20      22.603 -10.307  25.879  1.00 85.51           O  
ATOM    168  N   GLN O  21      24.803  -5.397  22.465  1.00 96.09           N  
ATOM    169  CA  GLN O  21      24.995  -4.382  23.513  1.00 95.27           C  
ATOM    170  C   GLN O  21      24.930  -4.953  24.934  1.00 94.97           C  
ATOM    171  O   GLN O  21      25.427  -4.328  25.874  1.00 95.64           O  
ATOM    172  CB  GLN O  21      24.015  -3.214  23.312  1.00 94.88           C  
ATOM    173  CG  GLN O  21      22.547  -3.545  23.618  1.00 94.11           C  
ATOM    174  CD  GLN O  21      21.631  -2.350  23.373  1.00 96.13           C  
ATOM    175  OE1 GLN O  21      21.437  -1.911  22.252  1.00 92.01           O  
ATOM    176  NE2 GLN O  21      21.053  -1.791  24.404  1.00 90.54           N  
ATOM    177  N   GLY O  22      24.327  -6.129  25.118  1.00 92.89           N  
ATOM    178  CA  GLY O  22      24.158  -6.750  26.425  1.00 92.62           C  
ATOM    179  C   GLY O  22      23.279  -5.917  27.364  1.00 92.97           C  
ATOM    180  O   GLY O  22      22.285  -5.321  26.948  1.00 91.30           O  
ATOM    181  N   SER O  23      23.664  -5.860  28.633  1.00 89.99           N  
ATOM    182  CA  SER O  23      22.941  -5.106  29.674  1.00 88.72           C  
ATOM    183  C   SER O  23      23.253  -3.601  29.689  1.00 90.24           C  
ATOM    184  O   SER O  23      22.736  -2.882  30.545  1.00 88.20           O  
ATOM    185  CB  SER O  23      23.239  -5.724  31.046  1.00 87.05           C  
ATOM    186  OG  SER O  23      24.634  -5.747  31.277  0.99 77.38           O  
ATOM    187  N   CYS O  24      24.097  -3.117  28.783  1.00 92.72           N  
ATOM    188  CA  CYS O  24      24.454  -1.711  28.675  1.00 92.92           C  
ATOM    189  C   CYS O  24      23.556  -1.025  27.637  1.00 93.67           C  
ATOM    190  O   CYS O  24      23.517  -1.440  26.480  1.00 94.33           O  
ATOM    191  CB  CYS O  24      25.944  -1.627  28.330  1.00 93.08           C  
ATOM    192  SG  CYS O  24      26.532   0.046  27.924  1.00 94.54           S  
ATOM    193  N   GLY O  25      22.871   0.052  28.027  1.00 95.27           N  
ATOM    194  CA  GLY O  25      21.975   0.846  27.170  1.00 95.00           C  
ATOM    195  C   GLY O  25      22.716   1.705  26.141  1.00 95.75           C  
ATOM    196  O   GLY O  25      22.459   2.903  26.024  1.00 95.92           O  
ATOM    197  N   ALA O  26      23.642   1.099  25.397  1.00 96.82           N  
ATOM    198  CA  ALA O  26      24.514   1.762  24.424  1.00 97.52           C  
ATOM    199  C   ALA O  26      23.950   1.775  22.993  1.00 98.00           C  
ATOM    200  O   ALA O  26      24.690   2.020  22.034  1.00 98.03           O  
ATOM    201  CB  ALA O  26      25.899   1.109  24.499  1.00 97.33           C  
ATOM    202  N   CYS O  27      22.651   1.543  22.812  1.00 97.68           N  
ATOM    203  CA  CYS O  27      22.028   1.513  21.482  1.00 97.83           C  
ATOM    204  C   CYS O  27      22.331   2.767  20.649  1.00 98.30           C  
ATOM    205  O   CYS O  27      22.604   2.661  19.449  1.00 98.33           O  
ATOM    206  CB  CYS O  27      20.511   1.316  21.648  1.00 97.23           C  
ATOM    207  SG  CYS O  27      19.757   2.671  22.619  1.00 95.14           S  
ATOM    208  N   TRP O  28      22.352   3.930  21.288  1.00 98.33           N  
ATOM    209  CA  TRP O  28      22.702   5.207  20.671  1.00 98.44           C  
ATOM    210  C   TRP O  28      24.129   5.207  20.089  1.00 98.68           C  
ATOM    211  O   TRP O  28      24.334   5.708  18.982  1.00 98.76           O  
ATOM    212  CB  TRP O  28      22.543   6.311  21.727  1.00 98.37           C  
ATOM    213  CG  TRP O  28      23.485   6.212  22.904  1.00 98.42           C  
ATOM    214  CD1 TRP O  28      23.274   5.518  24.054  1.00 98.35           C  
ATOM    215  CD2 TRP O  28      24.814   6.809  23.032  1.00 98.59           C  
ATOM    216  NE1 TRP O  28      24.380   5.649  24.890  1.00 98.37           N  
ATOM    217  CE2 TRP O  28      25.343   6.436  24.291  1.00 98.44           C  
ATOM    218  CE3 TRP O  28      25.608   7.630  22.198  1.00 98.47           C  
ATOM    219  CZ2 TRP O  28      26.621   6.859  24.727  1.00 98.28           C  
ATOM    220  CZ3 TRP O  28      26.879   8.051  22.630  1.00 98.40           C  
ATOM    221  CH2 TRP O  28      27.380   7.668  23.878  1.00 98.26           C  
ATOM    222  N   ALA O  29      25.085   4.597  20.791  1.00 98.66           N  
ATOM    223  CA  ALA O  29      26.469   4.510  20.346  1.00 98.75           C  
ATOM    224  C   ALA O  29      26.603   3.553  19.153  1.00 98.82           C  
ATOM    225  O   ALA O  29      27.227   3.901  18.152  1.00 98.80           O  
ATOM    226  CB  ALA O  29      27.345   4.089  21.536  1.00 98.70           C  
ATOM    227  N   PHE O  30      25.949   2.397  19.208  1.00 98.71           N  
ATOM    228  CA  PHE O  30      25.926   1.450  18.088  1.00 98.70           C  
ATOM    229  C   PHE O  30      25.239   2.015  16.841  1.00 98.78           C  
ATOM    230  O   PHE O  30      25.724   1.803  15.730  1.00 98.80           O  
ATOM    231  CB  PHE O  30      25.256   0.142  18.520  1.00 98.61           C  
ATOM    232  CG  PHE O  30      26.126  -0.698  19.425  1.00 98.63           C  
ATOM    233  CD1 PHE O  30      27.294  -1.293  18.915  1.00 95.93           C  
ATOM    234  CD2 PHE O  30      25.788  -0.881  20.775  1.00 95.63           C  
ATOM    235  CE1 PHE O  30      28.123  -2.058  19.746  1.00 95.81           C  
ATOM    236  CE2 PHE O  30      26.613  -1.647  21.611  1.00 95.43           C  
ATOM    237  CZ  PHE O  30      27.782  -2.235  21.091  1.00 98.13           C  
ATOM    238  N   SER O  31      24.153   2.774  17.014  1.00 98.88           N  
ATOM    239  CA  SER O  31      23.505   3.474  15.901  1.00 98.89           C  
ATOM    240  C   SER O  31      24.451   4.498  15.259  1.00 98.91           C  
ATOM    241  O   SER O  31      24.620   4.499  14.037  1.00 98.90           O  
ATOM    242  CB  SER O  31      22.215   4.142  16.384  1.00 98.85           C  
ATOM    243  OG  SER O  31      21.642   4.897  15.337  1.00 98.36           O  
ATOM    244  N   ALA O  32      25.123   5.313  16.074  1.00 98.92           N  
ATOM    245  CA  ALA O  32      26.046   6.339  15.594  1.00 98.91           C  
ATOM    246  C   ALA O  32      27.251   5.740  14.853  1.00 98.93           C  
ATOM    247  O   ALA O  32      27.537   6.143  13.724  1.00 98.90           O  
ATOM    248  CB  ALA O  32      26.476   7.206  16.785  1.00 98.84           C  
ATOM    249  N   VAL O  33      27.917   4.746  15.432  1.00 98.93           N  
ATOM    250  CA  VAL O  33      29.059   4.093  14.765  1.00 98.92           C  
ATOM    251  C   VAL O  33      28.630   3.408  13.476  1.00 98.94           C  
ATOM    252  O   VAL O  33      29.289   3.581  12.461  1.00 98.87           O  
ATOM    253  CB  VAL O  33      29.864   3.133  15.666  1.00 98.67           C  
ATOM    254  CG1 VAL O  33      30.492   3.886  16.838  1.00 95.49           C  
ATOM    255  CG2 VAL O  33      29.087   1.935  16.185  1.00 93.75           C  
ATOM    256  N   GLY O  34      27.488   2.738  13.464  1.00 98.89           N  
ATOM    257  CA  GLY O  34      26.980   2.081  12.260  1.00 98.87           C  
ATOM    258  C   GLY O  34      26.739   3.046  11.094  1.00 98.90           C  
ATOM    259  O   GLY O  34      27.079   2.737   9.952  1.00 98.86           O  
ATOM    260  N   ALA O  35      26.227   4.247  11.368  1.00 98.93           N  
ATOM    261  CA  ALA O  35      26.067   5.278  10.343  1.00 98.93           C  
ATOM    262  C   ALA O  35      27.424   5.774   9.814  1.00 98.93           C  
ATOM    263  O   ALA O  35      27.607   5.924   8.603  1.00 98.88           O  
ATOM    264  CB  ALA O  35      25.226   6.418  10.922  1.00 98.88           C  
ATOM    265  N   LEU O  36      28.390   5.977  10.701  1.00 98.93           N  
ATOM    266  CA  LEU O  36      29.721   6.446  10.321  1.00 98.91           C  
ATOM    267  C   LEU O  36      30.549   5.365   9.604  1.00 98.91           C  
ATOM    268  O   LEU O  36      31.286   5.692   8.674  1.00 98.84           O  
ATOM    269  CB  LEU O  36      30.426   6.996  11.571  1.00 98.84           C  
ATOM    270  CG  LEU O  36      31.741   7.740  11.264  1.00 98.62           C  
ATOM    271  CD1 LEU O  36      31.527   8.969  10.376  1.00 97.34           C  
ATOM    272  CD2 LEU O  36      32.374   8.212  12.566  1.00 97.47           C  
ATOM    273  N   GLU O  37      30.402   4.105   9.972  1.00 98.85           N  
ATOM    274  CA  GLU O  37      31.023   2.952   9.300  1.00 98.84           C  
ATOM    275  C   GLU O  37      30.675   2.917   7.806  1.00 98.81           C  
ATOM    276  O   GLU O  37      31.557   2.725   6.961  1.00 98.76           O  
ATOM    277  CB  GLU O  37      30.537   1.653   9.955  1.00 98.81           C  
ATOM    278  CG  GLU O  37      31.198   1.371  11.317  1.00 98.62           C  
ATOM    279  CD  GLU O  37      30.495   0.263  12.119  1.00 98.75           C  
ATOM    280  OE1 GLU O  37      30.978  -0.057  13.221  1.00 95.77           O  
ATOM    281  OE2 GLU O  37      29.473  -0.299  11.651  1.00 96.72           O  
ATOM    282  N   ALA O  38      29.419   3.172   7.471  1.00 98.83           N  
ATOM    283  CA  ALA O  38      28.984   3.249   6.080  1.00 98.79           C  
ATOM    284  C   ALA O  38      29.635   4.424   5.340  1.00 98.74           C  
ATOM    285  O   ALA O  38      30.144   4.252   4.229  1.00 98.59           O  
ATOM    286  CB  ALA O  38      27.458   3.332   6.051  1.00 98.74           C  
ATOM    287  N   GLN O  39      29.691   5.601   5.959  1.00 98.76           N  
ATOM    288  CA  GLN O  39      30.362   6.760   5.359  1.00 98.69           C  
ATOM    289  C   GLN O  39      31.860   6.520   5.170  1.00 98.57           C  
ATOM    290  O   GLN O  39      32.411   6.857   4.122  1.00 98.35           O  
ATOM    291  CB  GLN O  39      30.115   8.018   6.203  1.00 98.65           C  
ATOM    292  CG  GLN O  39      28.632   8.422   6.263  1.00 98.30           C  
ATOM    293  CD  GLN O  39      28.007   8.599   4.881  1.00 98.36           C  
ATOM    294  OE1 GLN O  39      28.572   9.208   3.989  1.00 93.16           O  
ATOM    295  NE2 GLN O  39      26.840   8.048   4.668  1.00 91.53           N  
ATOM    296  N   LEU O  40      32.506   5.871   6.136  1.00 98.56           N  
ATOM    297  CA  LEU O  40      33.909   5.488   6.038  1.00 98.49           C  
ATOM    298  C   LEU O  40      34.150   4.551   4.848  1.00 98.43           C  
ATOM    299  O   LEU O  40      35.056   4.793   4.053  1.00 98.23           O  
ATOM    300  CB  LEU O  40      34.341   4.848   7.371  1.00 98.44           C  
ATOM    301  CG  LEU O  40      35.826   4.443   7.399  1.00 98.12           C  
ATOM    302  CD1 LEU O  40      36.747   5.666   7.319  1.00 96.79           C  
ATOM    303  CD2 LEU O  40      36.126   3.687   8.685  1.00 96.57           C  
ATOM    304  N   LYS O  41      33.314   3.524   4.686  1.00 98.31           N  
ATOM    305  CA  LYS O  41      33.384   2.626   3.526  1.00 98.33           C  
ATOM    306  C   LYS O  41      33.199   3.377   2.207  1.00 98.18           C  
ATOM    307  O   LYS O  41      33.989   3.181   1.283  1.00 97.87           O  
ATOM    308  CB  LYS O  41      32.335   1.514   3.679  1.00 98.35           C  
ATOM    309  CG  LYS O  41      32.249   0.565   2.466  1.00 97.74           C  
ATOM    310  CD  LYS O  41      33.532  -0.224   2.219  1.00 96.46           C  
ATOM    311  CE  LYS O  41      33.307  -1.196   1.056  1.00 93.41           C  
ATOM    312  NZ  LYS O  41      34.369  -2.218   0.968  1.00 87.71           N  
ATOM    313  N   LEU O  42      32.211   4.254   2.124  1.00 98.34           N  
ATOM    314  CA  LEU O  42      31.942   5.031   0.910  1.00 98.02           C  
ATOM    315  C   LEU O  42      33.107   5.959   0.534  1.00 97.80           C  
ATOM    316  O   LEU O  42      33.358   6.177  -0.654  1.00 96.90           O  
ATOM    317  CB  LEU O  42      30.653   5.846   1.106  1.00 97.80           C  
ATOM    318  CG  LEU O  42      29.359   5.009   1.092  1.00 96.94           C  
ATOM    319  CD1 LEU O  42      28.180   5.887   1.504  1.00 94.86           C  
ATOM    320  CD2 LEU O  42      29.068   4.434  -0.298  1.00 94.47           C  
ATOM    321  N   LYS O  43      33.829   6.488   1.522  1.00 97.89           N  
ATOM    322  CA  LYS O  43      34.945   7.413   1.282  1.00 97.60           C  
ATOM    323  C   LYS O  43      36.285   6.721   1.056  1.00 97.62           C  
ATOM    324  O   LYS O  43      37.092   7.226   0.280  1.00 96.50           O  
ATOM    325  CB  LYS O  43      35.043   8.408   2.451  1.00 96.48           C  
ATOM    326  CG  LYS O  43      33.875   9.401   2.504  0.98 84.94           C  
ATOM    327  CD  LYS O  43      33.851  10.361   1.311  0.98 80.87           C  
ATOM    328  CE  LYS O  43      32.717  11.373   1.488  0.97 71.99           C  
ATOM    329  NZ  LYS O  43      32.685  12.363   0.392  0.97 63.15           N  
ATOM    330  N   THR O  44      36.536   5.605   1.725  1.00 97.25           N  
ATOM    331  CA  THR O  44      37.869   4.969   1.759  1.00 97.08           C  
ATOM    332  C   THR O  44      37.918   3.591   1.106  1.00 97.27           C  
ATOM    333  O   THR O  44      39.003   3.038   0.915  1.00 96.83           O  
ATOM    334  CB  THR O  44      38.394   4.860   3.195  1.00 96.98           C  
ATOM    335  OG1 THR O  44      37.641   3.919   3.921  1.00 96.17           O  
ATOM    336  CG2 THR O  44      38.365   6.190   3.959  1.00 95.66           C  
ATOM    337  N   GLY O  45      36.779   2.999   0.816  1.00 96.55           N  
ATOM    338  CA  GLY O  45      36.670   1.609   0.377  1.00 96.87           C  
ATOM    339  C   GLY O  45      36.840   0.572   1.497  1.00 97.46           C  
ATOM    340  O   GLY O  45      36.627  -0.614   1.250  1.00 96.71           O  
ATOM    341  N   LYS O  46      37.190   0.995   2.717  1.00 97.72           N  
ATOM    342  CA  LYS O  46      37.421   0.083   3.848  1.00 97.73           C  
ATOM    343  C   LYS O  46      36.188   0.003   4.744  1.00 98.14           C  
ATOM    344  O   LYS O  46      35.728   1.026   5.250  1.00 97.75           O  
ATOM    345  CB  LYS O  46      38.650   0.527   4.650  1.00 96.52           C  
ATOM    346  CG  LYS O  46      39.945   0.457   3.823  0.96 85.46           C  
ATOM    347  CD  LYS O  46      41.150   0.849   4.686  0.94 77.00           C  
ATOM    348  CE  LYS O  46      42.433   0.800   3.856  0.94 66.35           C  
ATOM    349  NZ  LYS O  46      43.628   1.128   4.671  0.93 55.71           N  
ATOM    350  N   LEU O  47      35.695  -1.201   4.976  1.00 97.56           N  
ATOM    351  CA  LEU O  47      34.682  -1.480   5.990  1.00 97.77           C  
ATOM    352  C   LEU O  47      35.387  -1.848   7.300  1.00 97.78           C  
ATOM    353  O   LEU O  47      36.114  -2.840   7.345  1.00 97.07           O  
ATOM    354  CB  LEU O  47      33.746  -2.594   5.496  1.00 97.78           C  
ATOM    355  CG  LEU O  47      32.562  -2.873   6.444  1.00 97.71           C  
ATOM    356  CD1 LEU O  47      31.596  -1.682   6.504  1.00 96.27           C  
ATOM    357  CD2 LEU O  47      31.783  -4.092   5.961  1.00 95.88           C  
ATOM    358  N   VAL O  48      35.178  -1.042   8.327  1.00 98.22           N  
ATOM    359  CA  VAL O  48      35.818  -1.204   9.641  1.00 98.29           C  
ATOM    360  C   VAL O  48      34.766  -0.964  10.716  1.00 98.50           C  
ATOM    361  O   VAL O  48      34.119   0.085  10.698  1.00 98.31           O  
ATOM    362  CB  VAL O  48      36.993  -0.214   9.813  1.00 97.77           C  
ATOM    363  CG1 VAL O  48      37.672  -0.357  11.181  1.00 94.59           C  
ATOM    364  CG2 VAL O  48      38.071  -0.416   8.739  1.00 94.18           C  
ATOM    365  N   SER O  49      34.618  -1.895  11.662  1.00 97.74           N  
ATOM    366  CA  SER O  49      33.797  -1.652  12.854  1.00 98.03           C  
ATOM    367  C   SER O  49      34.443  -0.554  13.701  1.00 98.12           C  
ATOM    368  O   SER O  49      35.634  -0.625  14.013  1.00 98.27           O  
ATOM    369  CB  SER O  49      33.615  -2.930  13.681  1.00 98.15           C  
ATOM    370  OG  SER O  49      32.834  -3.884  12.982  1.00 97.51           O  
ATOM    371  N   LEU O  50      33.668   0.460  14.057  1.00 98.77           N  
ATOM    372  CA  LEU O  50      34.107   1.579  14.890  1.00 98.78           C  
ATOM    373  C   LEU O  50      33.719   1.358  16.354  1.00 98.79           C  
ATOM    374  O   LEU O  50      32.792   0.619  16.669  1.00 98.71           O  
ATOM    375  CB  LEU O  50      33.543   2.900  14.337  1.00 98.75           C  
ATOM    376  CG  LEU O  50      33.985   3.238  12.900  1.00 98.60           C  
ATOM    377  CD1 LEU O  50      33.315   4.533  12.456  1.00 97.28           C  
ATOM    378  CD2 LEU O  50      35.503   3.428  12.788  1.00 97.25           C  
ATOM    379  N   SER O  51      34.438   2.006  17.262  1.00 98.68           N  
ATOM    380  CA  SER O  51      34.314   1.764  18.693  1.00 98.69           C  
ATOM    381  C   SER O  51      33.064   2.410  19.295  1.00 98.73           C  
ATOM    382  O   SER O  51      33.054   3.603  19.616  1.00 98.73           O  
ATOM    383  CB  SER O  51      35.575   2.220  19.421  1.00 98.68           C  
ATOM    384  OG  SER O  51      35.470   1.870  20.789  1.00 98.44           O  
ATOM    385  N   ALA O  52      32.028   1.618  19.542  1.00 98.77           N  
ATOM    386  CA  ALA O  52      30.905   2.055  20.372  1.00 98.80           C  
ATOM    387  C   ALA O  52      31.360   2.354  21.811  1.00 98.82           C  
ATOM    388  O   ALA O  52      30.867   3.299  22.424  1.00 98.74           O  
ATOM    389  CB  ALA O  52      29.809   0.986  20.333  1.00 98.69           C  
ATOM    390  N   GLN O  53      32.335   1.607  22.330  1.00 98.56           N  
ATOM    391  CA  GLN O  53      32.877   1.843  23.675  1.00 98.42           C  
ATOM    392  C   GLN O  53      33.538   3.216  23.798  1.00 98.47           C  
ATOM    393  O   GLN O  53      33.331   3.899  24.796  1.00 98.57           O  
ATOM    394  CB  GLN O  53      33.865   0.727  24.048  1.00 98.37           C  
ATOM    395  CG  GLN O  53      34.196   0.724  25.550  1.00 98.15           C  
ATOM    396  CD  GLN O  53      33.001   0.321  26.413  1.00 98.51           C  
ATOM    397  OE1 GLN O  53      32.393  -0.717  26.199  1.00 94.96           O  
ATOM    398  NE2 GLN O  53      32.626   1.115  27.386  1.00 94.81           N  
ATOM    399  N   ASN O  54      34.256   3.667  22.768  1.00 98.84           N  
ATOM    400  CA  ASN O  54      34.826   5.018  22.728  1.00 98.84           C  
ATOM    401  C   ASN O  54      33.736   6.091  22.904  1.00 98.85           C  
ATOM    402  O   ASN O  54      33.931   7.054  23.631  1.00 98.78           O  
ATOM    403  CB  ASN O  54      35.609   5.167  21.418  1.00 98.76           C  
ATOM    404  CG  ASN O  54      36.337   6.495  21.206  1.00 98.76           C  
ATOM    405  OD1 ASN O  54      36.876   6.735  20.137  1.00 94.65           O  
ATOM    406  ND2 ASN O  54      36.389   7.378  22.167  1.00 94.32           N  
ATOM    407  N   LEU O  55      32.568   5.908  22.315  1.00 98.85           N  
ATOM    408  CA  LEU O  55      31.441   6.818  22.527  1.00 98.83           C  
ATOM    409  C   LEU O  55      30.870   6.706  23.943  1.00 98.80           C  
ATOM    410  O   LEU O  55      30.657   7.732  24.579  1.00 98.67           O  
ATOM    411  CB  LEU O  55      30.345   6.566  21.479  1.00 98.79           C  
ATOM    412  CG  LEU O  55      30.753   6.846  20.026  1.00 98.59           C  
ATOM    413  CD1 LEU O  55      29.551   6.591  19.124  1.00 97.20           C  
ATOM    414  CD2 LEU O  55      31.208   8.295  19.816  1.00 97.30           C  
ATOM    415  N   VAL O  56      30.665   5.496  24.446  1.00 98.53           N  
ATOM    416  CA  VAL O  56      30.145   5.266  25.808  1.00 98.41           C  
ATOM    417  C   VAL O  56      31.032   5.947  26.852  1.00 98.25           C  
ATOM    418  O   VAL O  56      30.525   6.669  27.708  1.00 98.14           O  
ATOM    419  CB  VAL O  56      30.002   3.755  26.088  1.00 98.37           C  
ATOM    420  CG1 VAL O  56      29.691   3.436  27.554  1.00 97.21           C  
ATOM    421  CG2 VAL O  56      28.869   3.155  25.242  1.00 96.98           C  
ATOM    422  N   ASP O  57      32.343   5.782  26.742  1.00 98.62           N  
ATOM    423  CA  ASP O  57      33.305   6.252  27.746  1.00 98.50           C  
ATOM    424  C   ASP O  57      33.644   7.744  27.609  1.00 98.34           C  
ATOM    425  O   ASP O  57      33.962   8.405  28.599  1.00 98.18           O  
ATOM    426  CB  ASP O  57      34.603   5.437  27.629  1.00 98.50           C  
ATOM    427  CG  ASP O  57      34.471   3.940  27.919  1.00 98.54           C  
ATOM    428  OD1 ASP O  57      33.424   3.480  28.426  1.00 96.65           O  
ATOM    429  OD2 ASP O  57      35.450   3.212  27.639  1.00 96.54           O  
ATOM    430  N   CYS O  58      33.624   8.280  26.381  1.00 98.62           N  
ATOM    431  CA  CYS O  58      34.193   9.598  26.087  1.00 98.49           C  
ATOM    432  C   CYS O  58      33.172  10.651  25.642  1.00 98.22           C  
ATOM    433  O   CYS O  58      33.378  11.837  25.891  1.00 97.82           O  
ATOM    434  CB  CYS O  58      35.296   9.447  25.038  1.00 98.55           C  
ATOM    435  SG  CYS O  58      36.594   8.245  25.431  1.00 98.39           S  
ATOM    436  N   SER O  59      32.088  10.255  24.988  1.00 98.31           N  
ATOM    437  CA  SER O  59      30.979  11.150  24.649  1.00 98.08           C  
ATOM    438  C   SER O  59      29.971  11.168  25.794  1.00 97.56           C  
ATOM    439  O   SER O  59      28.875  10.619  25.690  1.00 97.00           O  
ATOM    440  CB  SER O  59      30.340  10.749  23.313  1.00 98.01           C  
ATOM    441  OG  SER O  59      29.375  11.705  22.927  1.00 97.11           O  
ATOM    442  N   THR O  60      30.347  11.773  26.917  1.00 95.91           N  
ATOM    443  CA  THR O  60      29.627  11.703  28.200  1.00 95.29           C  
ATOM    444  C   THR O  60      28.800  12.973  28.470  1.00 93.84           C  
ATOM    445  O   THR O  60      28.155  13.496  27.563  1.00 92.82           O  
ATOM    446  CB  THR O  60      30.597  11.343  29.343  1.00 95.40           C  
ATOM    447  OG1 THR O  60      31.667  12.258  29.406  1.00 93.20           O  
ATOM    448  CG2 THR O  60      31.200   9.945  29.185  1.00 92.43           C  
ATOM    449  N   GLU O  61      28.798  13.474  29.712  1.00 91.32           N  
ATOM    450  CA  GLU O  61      27.944  14.574  30.178  1.00 88.81           C  
ATOM    451  C   GLU O  61      28.013  15.841  29.319  1.00 88.11           C  
ATOM    452  O   GLU O  61      26.988  16.475  29.085  1.00 85.58           O  
ATOM    453  CB  GLU O  61      28.323  14.954  31.610  1.00 85.62           C  
ATOM    454  CG  GLU O  61      28.074  13.832  32.621  0.96 73.19           C  
ATOM    455  CD  GLU O  61      28.385  14.262  34.059  0.96 64.75           C  
ATOM    456  OE1 GLU O  61      27.951  13.526  34.980  0.95 58.11           O  
ATOM    457  OE2 GLU O  61      29.041  15.306  34.244  0.95 58.71           O  
ATOM    458  N   LYS O  62      29.194  16.196  28.806  1.00 85.67           N  
ATOM    459  CA  LYS O  62      29.369  17.350  27.896  1.00 86.40           C  
ATOM    460  C   LYS O  62      28.452  17.272  26.667  1.00 86.54           C  
ATOM    461  O   LYS O  62      28.092  18.310  26.108  1.00 85.48           O  
ATOM    462  CB  LYS O  62      30.845  17.435  27.473  1.00 86.52           C  
ATOM    463  CG  LYS O  62      31.132  18.638  26.557  0.97 80.90           C  
ATOM    464  CD  LYS O  62      32.578  18.651  26.048  0.97 78.56           C  
ATOM    465  CE  LYS O  62      32.728  19.745  24.989  0.96 73.05           C  
ATOM    466  NZ  LYS O  62      33.961  19.583  24.176  0.96 65.60           N  
ATOM    467  N   TYR O  63      28.084  16.070  26.265  1.00 89.45           N  
ATOM    468  CA  TYR O  63      27.239  15.795  25.102  1.00 90.81           C  
ATOM    469  C   TYR O  63      25.823  15.332  25.485  1.00 89.72           C  
ATOM    470  O   TYR O  63      25.069  14.883  24.626  1.00 88.77           O  
ATOM    471  CB  TYR O  63      27.973  14.794  24.196  1.00 92.59           C  
ATOM    472  CG  TYR O  63      29.302  15.318  23.687  1.00 93.06           C  
ATOM    473  CD1 TYR O  63      29.344  16.139  22.547  1.00 91.78           C  
ATOM    474  CD2 TYR O  63      30.498  15.025  24.378  1.00 92.45           C  
ATOM    475  CE1 TYR O  63      30.563  16.673  22.097  1.00 92.57           C  
ATOM    476  CE2 TYR O  63      31.726  15.557  23.940  1.00 92.86           C  
ATOM    477  CZ  TYR O  63      31.747  16.382  22.801  1.00 95.17           C  
ATOM    478  OH  TYR O  63      32.938  16.922  22.371  1.00 95.45           O  
ATOM    479  N   GLY O  64      25.450  15.428  26.768  1.00 89.70           N  
ATOM    480  CA  GLY O  64      24.154  14.951  27.266  1.00 88.14           C  
ATOM    481  C   GLY O  64      24.013  13.434  27.301  1.00 89.81           C  
ATOM    482  O   GLY O  64      22.903  12.920  27.469  1.00 88.21           O  
ATOM    483  N   ASN O  65      25.116  12.713  27.132  1.00 91.94           N  
ATOM    484  CA  ASN O  65      25.134  11.259  27.112  1.00 92.13           C  
ATOM    485  C   ASN O  65      25.466  10.704  28.496  1.00 90.67           C  
ATOM    486  O   ASN O  65      26.180  11.321  29.285  1.00 90.38           O  
ATOM    487  CB  ASN O  65      26.094  10.764  26.017  1.00 93.22           C  
ATOM    488  CG  ASN O  65      25.681  11.209  24.623  1.00 95.10           C  
ATOM    489  OD1 ASN O  65      24.507  11.350  24.315  1.00 91.91           O  
ATOM    490  ND2 ASN O  65      26.627  11.432  23.748  1.00 91.37           N  
ATOM    491  N   LYS O  66      24.928   9.518  28.773  1.00 94.18           N  
ATOM    492  CA  LYS O  66      25.033   8.835  30.065  1.00 93.98           C  
ATOM    493  C   LYS O  66      25.526   7.399  29.899  1.00 95.32           C  
ATOM    494  O   LYS O  66      25.086   6.508  30.633  1.00 94.68           O  
ATOM    495  CB  LYS O  66      23.696   8.918  30.818  1.00 91.91           C  
ATOM    496  CG  LYS O  66      23.263  10.357  31.126  0.98 86.45           C  
ATOM    497  CD  LYS O  66      21.981  10.364  31.965  0.97 78.21           C  
ATOM    498  CE  LYS O  66      21.578  11.808  32.259  0.96 70.13           C  
ATOM    499  NZ  LYS O  66      20.367  11.880  33.108  0.96 60.63           N  
ATOM    500  N   GLY O  67      26.374   7.161  28.925  1.00 95.36           N  
ATOM    501  CA  GLY O  67      26.974   5.857  28.665  1.00 96.33           C  
ATOM    502  C   GLY O  67      25.936   4.741  28.531  1.00 96.99           C  
ATOM    503  O   GLY O  67      25.045   4.789  27.678  1.00 96.90           O  
ATOM    504  N   CYS O  68      26.025   3.758  29.418  1.00 95.00           N  
ATOM    505  CA  CYS O  68      25.099   2.629  29.496  1.00 94.70           C  
ATOM    506  C   CYS O  68      23.669   3.009  29.917  1.00 93.69           C  
ATOM    507  O   CYS O  68      22.768   2.185  29.801  1.00 92.67           O  
ATOM    508  CB  CYS O  68      25.691   1.579  30.441  1.00 95.19           C  
ATOM    509  SG  CYS O  68      27.134   0.732  29.731  1.00 95.88           S  
ATOM    510  N   ASN O  69      23.436   4.249  30.368  1.00 94.69           N  
ATOM    511  CA  ASN O  69      22.109   4.784  30.691  1.00 93.00           C  
ATOM    512  C   ASN O  69      21.505   5.633  29.558  1.00 92.11           C  
ATOM    513  O   ASN O  69      20.532   6.366  29.782  1.00 90.25           O  
ATOM    514  CB  ASN O  69      22.182   5.523  32.039  1.00 91.41           C  
ATOM    515  CG  ASN O  69      22.424   4.578  33.204  1.00 86.38           C  
ATOM    516  OD1 ASN O  69      21.885   3.491  33.280  1.00 78.78           O  
ATOM    517  ND2 ASN O  69      23.230   4.973  34.154  1.00 76.04           N  
ATOM    518  N   GLY O  70      22.067   5.547  28.364  1.00 94.79           N  
ATOM    519  CA  GLY O  70      21.528   6.170  27.164  1.00 94.35           C  
ATOM    520  C   GLY O  70      22.277   7.414  26.686  1.00 94.79           C  
ATOM    521  O   GLY O  70      23.184   7.936  27.337  1.00 94.73           O  
ATOM    522  N   GLY O  71      21.874   7.884  25.500  1.00 95.26           N  
ATOM    523  CA  GLY O  71      22.475   9.039  24.846  1.00 95.13           C  
ATOM    524  C   GLY O  71      21.788   9.375  23.523  1.00 95.19           C  
ATOM    525  O   GLY O  71      20.707   8.862  23.223  1.00 95.33           O  
ATOM    526  N   PHE O  72      22.444  10.224  22.737  1.00 95.26           N  
ATOM    527  CA  PHE O  72      21.930  10.733  21.470  1.00 95.37           C  
ATOM    528  C   PHE O  72      22.941  10.499  20.343  1.00 96.64           C  
ATOM    529  O   PHE O  72      24.139  10.756  20.502  1.00 97.00           O  
ATOM    530  CB  PHE O  72      21.610  12.228  21.606  1.00 93.91           C  
ATOM    531  CG  PHE O  72      20.740  12.573  22.794  1.00 90.62           C  
ATOM    532  CD1 PHE O  72      19.350  12.416  22.716  1.00 86.02           C  
ATOM    533  CD2 PHE O  72      21.321  13.040  23.992  1.00 85.82           C  
ATOM    534  CE1 PHE O  72      18.538  12.724  23.822  1.00 82.16           C  
ATOM    535  CE2 PHE O  72      20.518  13.349  25.101  1.00 81.51           C  
ATOM    536  CZ  PHE O  72      19.122  13.191  25.013  1.00 82.45           C  
ATOM    537  N   MET O  73      22.470  10.059  19.184  1.00 97.15           N  
ATOM    538  CA  MET O  73      23.343   9.818  18.034  1.00 97.77           C  
ATOM    539  C   MET O  73      23.949  11.123  17.501  1.00 97.77           C  
ATOM    540  O   MET O  73      25.129  11.166  17.160  1.00 97.97           O  
ATOM    541  CB  MET O  73      22.588   9.082  16.915  1.00 98.12           C  
ATOM    542  CG  MET O  73      22.186   7.645  17.299  1.00 98.09           C  
ATOM    543  SD  MET O  73      20.733   7.489  18.382  1.00 98.10           S  
ATOM    544  CE  MET O  73      19.415   7.782  17.178  1.00 96.63           C  
ATOM    545  N   THR O  74      23.182  12.197  17.498  1.00 96.33           N  
ATOM    546  CA  THR O  74      23.627  13.524  17.048  1.00 95.40           C  
ATOM    547  C   THR O  74      24.771  14.070  17.904  1.00 95.70           C  
ATOM    548  O   THR O  74      25.797  14.502  17.371  1.00 96.18           O  
ATOM    549  CB  THR O  74      22.453  14.513  17.066  1.00 94.56           C  
ATOM    550  OG1 THR O  74      21.793  14.438  18.314  1.00 93.42           O  
ATOM    551  CG2 THR O  74      21.424  14.171  15.994  1.00 92.95           C  
ATOM    552  N   THR O  75      24.651  13.994  19.220  1.00 94.70           N  
ATOM    553  CA  THR O  75      25.722  14.452  20.116  1.00 94.32           C  
ATOM    554  C   THR O  75      26.932  13.515  20.102  1.00 95.50           C  
ATOM    555  O   THR O  75      28.055  13.979  20.290  1.00 96.12           O  
ATOM    556  CB  THR O  75      25.238  14.685  21.551  1.00 93.49           C  
ATOM    557  OG1 THR O  75      24.794  13.495  22.142  1.00 92.26           O  
ATOM    558  CG2 THR O  75      24.087  15.692  21.624  1.00 91.97           C  
ATOM    559  N   ALA O  76      26.745  12.232  19.800  1.00 97.43           N  
ATOM    560  CA  ALA O  76      27.853  11.321  19.527  1.00 97.90           C  
ATOM    561  C   ALA O  76      28.619  11.736  18.258  1.00 97.95           C  
ATOM    562  O   ALA O  76      29.850  11.789  18.279  1.00 98.00           O  
ATOM    563  CB  ALA O  76      27.316   9.890  19.431  1.00 98.19           C  
ATOM    564  N   PHE O  77      27.926  12.116  17.180  1.00 98.38           N  
ATOM    565  CA  PHE O  77      28.579  12.674  15.991  1.00 98.30           C  
ATOM    566  C   PHE O  77      29.352  13.954  16.326  1.00 98.07           C  
ATOM    567  O   PHE O  77      30.501  14.102  15.905  1.00 98.02           O  
ATOM    568  CB  PHE O  77      27.560  12.938  14.874  1.00 98.42           C  
ATOM    569  CG  PHE O  77      26.775  11.731  14.396  1.00 98.67           C  
ATOM    570  CD1 PHE O  77      27.394  10.477  14.234  1.00 95.29           C  
ATOM    571  CD2 PHE O  77      25.404  11.861  14.095  1.00 95.22           C  
ATOM    572  CE1 PHE O  77      26.651   9.365  13.797  1.00 95.90           C  
ATOM    573  CE2 PHE O  77      24.659  10.759  13.655  1.00 95.83           C  
ATOM    574  CZ  PHE O  77      25.286   9.506  13.511  1.00 98.69           C  
ATOM    575  N   GLN O  78      28.754  14.848  17.127  1.00 96.56           N  
ATOM    576  CA  GLN O  78      29.434  16.071  17.552  1.00 95.57           C  
ATOM    577  C   GLN O  78      30.700  15.782  18.367  1.00 96.08           C  
ATOM    578  O   GLN O  78      31.721  16.425  18.134  1.00 96.29           O  
ATOM    579  CB  GLN O  78      28.456  16.967  18.328  1.00 94.86           C  
ATOM    580  CG  GLN O  78      29.038  18.369  18.579  1.00 93.56           C  
ATOM    581  CD  GLN O  78      29.335  19.119  17.273  1.00 93.79           C  
ATOM    582  OE1 GLN O  78      28.478  19.273  16.420  1.00 88.90           O  
ATOM    583  NE2 GLN O  78      30.548  19.584  17.080  1.00 87.31           N  
ATOM    584  N   TYR O  79      30.680  14.785  19.252  1.00 96.92           N  
ATOM    585  CA  TYR O  79      31.894  14.340  19.938  1.00 97.32           C  
ATOM    586  C   TYR O  79      32.980  13.904  18.943  1.00 97.62           C  
ATOM    587  O   TYR O  79      34.124  14.333  19.071  1.00 97.98           O  
ATOM    588  CB  TYR O  79      31.564  13.207  20.918  1.00 97.89           C  
ATOM    589  CG  TYR O  79      32.791  12.429  21.359  1.00 98.43           C  
ATOM    590  CD1 TYR O  79      33.136  11.230  20.700  1.00 96.39           C  
ATOM    591  CD2 TYR O  79      33.641  12.939  22.360  1.00 96.00           C  
ATOM    592  CE1 TYR O  79      34.317  10.552  21.029  1.00 96.53           C  
ATOM    593  CE2 TYR O  79      34.827  12.268  22.701  1.00 96.50           C  
ATOM    594  CZ  TYR O  79      35.163  11.078  22.026  1.00 98.53           C  
ATOM    595  OH  TYR O  79      36.330  10.425  22.335  1.00 98.44           O  
ATOM    596  N   ILE O  80      32.643  13.100  17.941  1.00 98.47           N  
ATOM    597  CA  ILE O  80      33.629  12.634  16.945  1.00 98.52           C  
ATOM    598  C   ILE O  80      34.206  13.816  16.156  1.00 98.37           C  
ATOM    599  O   ILE O  80      35.400  13.823  15.848  1.00 98.28           O  
ATOM    600  CB  ILE O  80      33.018  11.564  16.011  1.00 98.66           C  
ATOM    601  CG1 ILE O  80      32.525  10.338  16.807  1.00 98.50           C  
ATOM    602  CG2 ILE O  80      34.055  11.098  14.974  1.00 98.02           C  
ATOM    603  CD1 ILE O  80      31.570   9.435  16.012  1.00 98.32           C  
ATOM    604  N   ILE O  81      33.387  14.831  15.856  1.00 97.66           N  
ATOM    605  CA  ILE O  81      33.838  16.080  15.221  1.00 97.13           C  
ATOM    606  C   ILE O  81      34.826  16.812  16.136  1.00 97.03           C  
ATOM    607  O   ILE O  81      35.953  17.092  15.723  1.00 96.90           O  
ATOM    608  CB  ILE O  81      32.634  16.985  14.852  1.00 96.85           C  
ATOM    609  CG1 ILE O  81      31.752  16.311  13.774  1.00 96.36           C  
ATOM    610  CG2 ILE O  81      33.117  18.352  14.340  1.00 96.05           C  
ATOM    611  CD1 ILE O  81      30.356  16.941  13.631  1.00 95.13           C  
ATOM    612  N   ASP O  82      34.430  17.087  17.371  1.00 96.65           N  
ATOM    613  CA  ASP O  82      35.215  17.845  18.351  1.00 96.31           C  
ATOM    614  C   ASP O  82      36.532  17.136  18.697  1.00 96.69           C  
ATOM    615  O   ASP O  82      37.595  17.758  18.759  1.00 96.44           O  
ATOM    616  CB  ASP O  82      34.391  18.027  19.642  1.00 95.77           C  
ATOM    617  CG  ASP O  82      33.153  18.920  19.517  1.00 95.03           C  
ATOM    618  OD1 ASP O  82      32.989  19.633  18.494  1.00 92.33           O  
ATOM    619  OD2 ASP O  82      32.359  18.926  20.485  1.00 91.17           O  
ATOM    620  N   ASN O  83      36.456  15.819  18.874  1.00 97.76           N  
ATOM    621  CA  ASN O  83      37.588  14.959  19.201  1.00 98.01           C  
ATOM    622  C   ASN O  83      38.522  14.720  18.002  1.00 98.04           C  
ATOM    623  O   ASN O  83      39.634  14.210  18.168  1.00 97.76           O  
ATOM    624  CB  ASN O  83      37.032  13.645  19.764  1.00 98.20           C  
ATOM    625  CG  ASN O  83      38.110  12.798  20.397  1.00 98.42           C  
ATOM    626  OD1 ASN O  83      38.835  13.240  21.277  1.00 94.05           O  
ATOM    627  ND2 ASN O  83      38.245  11.574  19.959  1.00 93.11           N  
ATOM    628  N   LYS O  84      38.088  15.074  16.798  1.00 97.83           N  
ATOM    629  CA  LYS O  84      38.798  14.829  15.526  1.00 97.91           C  
ATOM    630  C   LYS O  84      39.060  13.343  15.251  1.00 98.18           C  
ATOM    631  O   LYS O  84      40.034  13.003  14.564  1.00 97.67           O  
ATOM    632  CB  LYS O  84      40.077  15.674  15.434  1.00 97.47           C  
ATOM    633  CG  LYS O  84      39.835  17.172  15.665  0.98 95.04           C  
ATOM    634  CD  LYS O  84      41.160  17.929  15.578  0.98 87.92           C  
ATOM    635  CE  LYS O  84      40.900  19.411  15.837  0.97 79.21           C  
ATOM    636  NZ  LYS O  84      42.159  20.198  15.830  0.96 68.66           N  
ATOM    637  N   GLY O  85      38.196  12.488  15.766  1.00 98.24           N  
ATOM    638  CA  GLY O  85      38.302  11.057  15.490  1.00 98.39           C  
ATOM    639  C   GLY O  85      37.526  10.156  16.437  1.00 98.64           C  
ATOM    640  O   GLY O  85      37.057  10.573  17.495  1.00 98.55           O  
ATOM    641  N   ILE O  86      37.454   8.913  16.026  1.00 98.68           N  
ATOM    642  CA  ILE O  86      36.975   7.772  16.806  1.00 98.77           C  
ATOM    643  C   ILE O  86      37.881   6.570  16.520  1.00 98.78           C  
ATOM    644  O   ILE O  86      38.333   6.387  15.383  1.00 98.73           O  
ATOM    645  CB  ILE O  86      35.482   7.495  16.510  1.00 98.80           C  
ATOM    646  CG1 ILE O  86      34.940   6.387  17.428  1.00 98.60           C  
ATOM    647  CG2 ILE O  86      35.228   7.182  15.024  1.00 98.46           C  
ATOM    648  CD1 ILE O  86      33.426   6.196  17.356  1.00 98.37           C  
ATOM    649  N   ASP O  87      38.133   5.764  17.537  1.00 98.47           N  
ATOM    650  CA  ASP O  87      38.955   4.562  17.415  1.00 98.51           C  
ATOM    651  C   ASP O  87      38.197   3.409  16.741  1.00 98.60           C  
ATOM    652  O   ASP O  87      36.966   3.398  16.639  1.00 98.60           O  
ATOM    653  CB  ASP O  87      39.508   4.162  18.793  1.00 98.40           C  
ATOM    654  CG  ASP O  87      40.610   5.105  19.283  1.00 98.21           C  
ATOM    655  OD1 ASP O  87      41.261   5.771  18.439  1.00 95.43           O  
ATOM    656  OD2 ASP O  87      40.827   5.155  20.509  1.00 94.81           O  
ATOM    657  N   SER O  88      38.943   2.420  16.270  1.00 98.22           N  
ATOM    658  CA  SER O  88      38.362   1.172  15.783  1.00 98.17           C  
ATOM    659  C   SER O  88      37.836   0.326  16.943  1.00 98.29           C  
ATOM    660  O   SER O  88      38.410   0.329  18.031  1.00 98.31           O  
ATOM    661  CB  SER O  88      39.375   0.372  14.952  1.00 98.03           C  
ATOM    662  OG  SER O  88      40.469  -0.049  15.739  1.00 97.38           O  
ATOM    663  N   ASP O  89      36.804  -0.448  16.690  1.00 98.26           N  
ATOM    664  CA  ASP O  89      36.301  -1.440  17.647  1.00 98.25           C  
ATOM    665  C   ASP O  89      37.395  -2.429  18.080  1.00 98.18           C  
ATOM    666  O   ASP O  89      37.553  -2.724  19.265  1.00 98.06           O  
ATOM    667  CB  ASP O  89      35.121  -2.168  16.992  1.00 98.09           C  
ATOM    668  CG  ASP O  89      34.529  -3.243  17.895  1.00 96.97           C  
ATOM    669  OD1 ASP O  89      33.986  -2.876  18.961  1.00 91.92           O  
ATOM    670  OD2 ASP O  89      34.617  -4.430  17.503  1.00 91.26           O  
ATOM    671  N   ALA O  90      38.231  -2.874  17.142  1.00 97.43           N  
ATOM    672  CA  ALA O  90      39.342  -3.780  17.434  1.00 97.17           C  
ATOM    673  C   ALA O  90      40.360  -3.197  18.431  1.00 97.25           C  
ATOM    674  O   ALA O  90      40.916  -3.934  19.242  1.00 96.76           O  
ATOM    675  CB  ALA O  90      40.022  -4.144  16.110  1.00 97.10           C  
ATOM    676  N   SER O  91      40.625  -1.895  18.375  1.00 97.92           N  
ATOM    677  CA  SER O  91      41.574  -1.229  19.279  1.00 97.73           C  
ATOM    678  C   SER O  91      40.953  -0.813  20.608  1.00 97.85           C  
ATOM    679  O   SER O  91      41.654  -0.752  21.618  1.00 97.47           O  
ATOM    680  CB  SER O  91      42.198  -0.013  18.598  1.00 97.36           C  
ATOM    681  OG  SER O  91      41.247   1.008  18.357  1.00 95.42           O  
ATOM    682  N   TYR O  92      39.660  -0.525  20.615  1.00 98.11           N  
ATOM    683  CA  TYR O  92      38.898  -0.082  21.780  1.00 98.28           C  
ATOM    684  C   TYR O  92      37.615  -0.916  21.893  1.00 98.39           C  
ATOM    685  O   TYR O  92      36.517  -0.446  21.578  1.00 98.38           O  
ATOM    686  CB  TYR O  92      38.651   1.431  21.673  1.00 98.29           C  
ATOM    687  CG  TYR O  92      38.275   2.142  22.960  1.00 98.63           C  
ATOM    688  CD1 TYR O  92      38.492   3.528  23.047  1.00 96.38           C  
ATOM    689  CD2 TYR O  92      37.727   1.464  24.066  1.00 96.29           C  
ATOM    690  CE1 TYR O  92      38.173   4.235  24.211  1.00 95.93           C  
ATOM    691  CE2 TYR O  92      37.402   2.151  25.246  1.00 96.06           C  
ATOM    692  CZ  TYR O  92      37.629   3.540  25.310  1.00 98.37           C  
ATOM    693  OH  TYR O  92      37.323   4.237  26.451  1.00 98.14           O  
ATOM    694  N   PRO O  93      37.737  -2.191  22.318  1.00 97.71           N  
ATOM    695  CA  PRO O  93      36.649  -3.156  22.234  1.00 97.74           C  
ATOM    696  C   PRO O  93      35.514  -2.862  23.215  1.00 97.85           C  
ATOM    697  O   PRO O  93      35.722  -2.369  24.327  1.00 97.78           O  
ATOM    698  CB  PRO O  93      37.292  -4.521  22.491  1.00 97.31           C  
ATOM    699  CG  PRO O  93      38.499  -4.181  23.360  1.00 96.04           C  
ATOM    700  CD  PRO O  93      38.945  -2.834  22.807  1.00 97.77           C  
ATOM    701  N   TYR O  94      34.310  -3.253  22.824  1.00 97.18           N  
ATOM    702  CA  TYR O  94      33.113  -3.088  23.636  1.00 96.87           C  
ATOM    703  C   TYR O  94      33.117  -3.993  24.876  1.00 96.82           C  
ATOM    704  O   TYR O  94      33.393  -5.187  24.791  1.00 96.73           O  
ATOM    705  CB  TYR O  94      31.881  -3.336  22.766  1.00 96.88           C  
ATOM    706  CG  TYR O  94      30.579  -3.063  23.483  1.00 97.93           C  
ATOM    707  CD1 TYR O  94      29.711  -4.121  23.791  1.00 94.03           C  
ATOM    708  CD2 TYR O  94      30.239  -1.746  23.851  1.00 93.91           C  
ATOM    709  CE1 TYR O  94      28.493  -3.868  24.435  1.00 94.23           C  
ATOM    710  CE2 TYR O  94      29.026  -1.484  24.500  1.00 93.52           C  
ATOM    711  CZ  TYR O  94      28.154  -2.547  24.783  1.00 97.68           C  
ATOM    712  OH  TYR O  94      26.953  -2.295  25.399  1.00 97.33           O  
ATOM    713  N   LYS O  95      32.777  -3.398  26.034  1.00 96.06           N  
ATOM    714  CA  LYS O  95      32.764  -4.076  27.345  1.00 95.93           C  
ATOM    715  C   LYS O  95      31.395  -4.102  28.021  1.00 95.47           C  
ATOM    716  O   LYS O  95      31.274  -4.689  29.090  1.00 93.63           O  
ATOM    717  CB  LYS O  95      33.822  -3.446  28.267  1.00 95.88           C  
ATOM    718  CG  LYS O  95      35.269  -3.517  27.741  0.99 94.05           C  
ATOM    719  CD  LYS O  95      35.753  -4.952  27.507  0.99 89.91           C  
ATOM    720  CE  LYS O  95      37.207  -4.938  27.041  0.98 85.72           C  
ATOM    721  NZ  LYS O  95      37.667  -6.278  26.622  0.98 76.70           N  
ATOM    722  N   ALA O  96      30.389  -3.471  27.445  1.00 94.22           N  
ATOM    723  CA  ALA O  96      29.035  -3.379  28.007  1.00 94.83           C  
ATOM    724  C   ALA O  96      28.980  -2.772  29.426  1.00 94.91           C  
ATOM    725  O   ALA O  96      28.151  -3.170  30.250  1.00 93.95           O  
ATOM    726  CB  ALA O  96      28.334  -4.745  27.889  1.00 94.83           C  
ATOM    727  N   MET O  97      29.860  -1.820  29.707  1.00 96.24           N  
ATOM    728  CA  MET O  97      29.903  -1.068  30.970  1.00 95.92           C  
ATOM    729  C   MET O  97      30.535   0.303  30.741  1.00 96.10           C  
ATOM    730  O   MET O  97      31.314   0.471  29.795  1.00 95.97           O  
ATOM    731  CB  MET O  97      30.670  -1.862  32.042  1.00 94.64           C  
ATOM    732  CG  MET O  97      32.152  -2.100  31.711  1.00 89.63           C  
ATOM    733  SD  MET O  97      33.053  -3.132  32.897  1.00 86.67           S  
ATOM    734  CE  MET O  97      32.292  -4.734  32.584  0.99 78.82           C  
ATOM    735  N   ASP O  98      30.233   1.254  31.622  1.00 96.37           N  
ATOM    736  CA  ASP O  98      30.884   2.560  31.636  1.00 95.98           C  
ATOM    737  C   ASP O  98      32.324   2.421  32.139  1.00 95.41           C  
ATOM    738  O   ASP O  98      32.583   1.773  33.159  1.00 94.17           O  
ATOM    739  CB  ASP O  98      30.089   3.548  32.501  1.00 95.57           C  
ATOM    740  CG  ASP O  98      28.660   3.748  31.991  1.00 95.57           C  
ATOM    741  OD1 ASP O  98      28.491   4.361  30.913  1.00 91.40           O  
ATOM    742  OD2 ASP O  98      27.712   3.274  32.658  1.00 90.60           O  
ATOM    743  N   GLN O  99      33.250   3.047  31.419  1.00 96.55           N  
ATOM    744  CA  GLN O  99      34.664   3.085  31.765  1.00 96.61           C  
ATOM    745  C   GLN O  99      35.187   4.522  31.731  1.00 97.06           C  
ATOM    746  O   GLN O  99      34.516   5.455  31.280  1.00 97.12           O  
ATOM    747  CB  GLN O  99      35.461   2.178  30.805  1.00 96.44           C  
ATOM    748  CG  GLN O  99      34.942   0.739  30.751  1.00 95.72           C  
ATOM    749  CD  GLN O  99      35.900  -0.172  29.989  1.00 95.24           C  
ATOM    750  OE1 GLN O  99      36.035  -0.134  28.783  1.00 89.74           O  
ATOM    751  NE2 GLN O  99      36.630  -1.008  30.684  1.00 87.52           N  
ATOM    752  N   LYS O 100      36.416   4.726  32.199  1.00 97.88           N  
ATOM    753  CA  LYS O 100      37.127   5.976  31.916  1.00 97.84           C  
ATOM    754  C   LYS O 100      37.406   6.068  30.419  1.00 97.89           C  
ATOM    755  O   LYS O 100      37.695   5.056  29.784  1.00 97.00           O  
ATOM    756  CB  LYS O 100      38.430   6.062  32.710  1.00 97.20           C  
ATOM    757  CG  LYS O 100      38.170   6.220  34.210  0.93 86.43           C  
ATOM    758  CD  LYS O 100      39.490   6.408  34.956  0.91 80.67           C  
ATOM    759  CE  LYS O 100      39.216   6.586  36.447  0.90 70.54           C  
ATOM    760  NZ  LYS O 100      40.467   6.792  37.203  0.90 60.32           N  
ATOM    761  N   CYS O 101      37.385   7.287  29.891  1.00 97.89           N  
ATOM    762  CA  CYS O 101      37.757   7.528  28.509  1.00 97.94           C  
ATOM    763  C   CYS O 101      39.204   7.085  28.247  1.00 97.83           C  
ATOM    764  O   CYS O 101      40.128   7.520  28.937  1.00 97.22           O  
ATOM    765  CB  CYS O 101      37.540   9.007  28.177  1.00 97.94           C  
ATOM    766  SG  CYS O 101      37.966   9.383  26.449  1.00 98.18           S  
ATOM    767  N   GLN O 102      39.381   6.245  27.236  1.00 98.26           N  
ATOM    768  CA  GLN O 102      40.661   5.661  26.819  1.00 98.21           C  
ATOM    769  C   GLN O 102      40.949   5.918  25.332  1.00 98.33           C  
ATOM    770  O   GLN O 102      41.710   5.173  24.714  1.00 97.48           O  
ATOM    771  CB  GLN O 102      40.667   4.153  27.142  1.00 97.52           C  
ATOM    772  CG  GLN O 102      40.676   3.848  28.644  0.99 93.00           C  
ATOM    773  CD  GLN O 102      40.229   2.410  28.923  0.99 86.74           C  
ATOM    774  OE1 GLN O 102      40.999   1.465  28.901  0.99 78.20           O  
ATOM    775  NE2 GLN O 102      38.952   2.216  29.182  0.99 74.36           N  
ATOM    776  N   TYR O 103      40.344   6.967  24.749  1.00 98.22           N  
ATOM    777  CA  TYR O 103      40.609   7.330  23.358  1.00 98.20           C  
ATOM    778  C   TYR O 103      42.110   7.540  23.117  1.00 98.10           C  
ATOM    779  O   TYR O 103      42.762   8.305  23.826  1.00 97.59           O  
ATOM    780  CB  TYR O 103      39.830   8.594  22.974  1.00 98.16           C  
ATOM    781  CG  TYR O 103      40.186   9.102  21.587  1.00 98.50           C  
ATOM    782  CD1 TYR O 103      41.044  10.205  21.429  1.00 95.83           C  
ATOM    783  CD2 TYR O 103      39.707   8.423  20.443  1.00 95.76           C  
ATOM    784  CE1 TYR O 103      41.423  10.637  20.148  1.00 95.53           C  
ATOM    785  CE2 TYR O 103      40.079   8.845  19.161  1.00 95.57           C  
ATOM    786  CZ  TYR O 103      40.939   9.955  19.016  1.00 98.18           C  
ATOM    787  OH  TYR O 103      41.305  10.367  17.756  1.00 97.82           O  
ATOM    788  N   ASP O 104      42.611   6.902  22.072  1.00 97.61           N  
ATOM    789  CA  ASP O 104      43.976   7.082  21.591  1.00 97.12           C  
ATOM    790  C   ASP O 104      43.967   7.345  20.082  1.00 97.30           C  
ATOM    791  O   ASP O 104      43.644   6.470  19.271  1.00 96.97           O  
ATOM    792  CB  ASP O 104      44.836   5.867  21.978  1.00 96.25           C  
ATOM    793  CG  ASP O 104      46.318   6.009  21.580  1.00 94.63           C  
ATOM    794  OD1 ASP O 104      46.672   6.976  20.864  1.00 90.50           O  
ATOM    795  OD2 ASP O 104      47.123   5.136  21.969  1.00 89.26           O  
ATOM    796  N   SER O 105      44.379   8.543  19.694  1.00 97.29           N  
ATOM    797  CA  SER O 105      44.451   8.951  18.280  1.00 97.39           C  
ATOM    798  C   SER O 105      45.349   8.067  17.411  1.00 97.57           C  
ATOM    799  O   SER O 105      45.211   8.084  16.187  1.00 96.77           O  
ATOM    800  CB  SER O 105      44.907  10.404  18.183  1.00 96.78           C  
ATOM    801  OG  SER O 105      46.209  10.570  18.698  1.00 94.58           O  
ATOM    802  N   LYS O 106      46.244   7.284  18.015  1.00 97.42           N  
ATOM    803  CA  LYS O 106      47.041   6.280  17.295  1.00 97.40           C  
ATOM    804  C   LYS O 106      46.163   5.212  16.637  1.00 97.39           C  
ATOM    805  O   LYS O 106      46.530   4.687  15.587  1.00 95.84           O  
ATOM    806  CB  LYS O 106      48.022   5.644  18.282  1.00 96.60           C  
ATOM    807  CG  LYS O 106      48.968   4.641  17.614  0.95 86.52           C  
ATOM    808  CD  LYS O 106      49.868   4.003  18.669  0.94 81.26           C  
ATOM    809  CE  LYS O 106      50.725   2.920  18.022  0.93 73.39           C  
ATOM    810  NZ  LYS O 106      51.457   2.160  19.056  0.93 63.77           N  
ATOM    811  N   TYR O 107      45.019   4.912  17.238  1.00 97.60           N  
ATOM    812  CA  TYR O 107      44.075   3.901  16.757  1.00 97.30           C  
ATOM    813  C   TYR O 107      42.851   4.503  16.063  1.00 97.73           C  
ATOM    814  O   TYR O 107      41.886   3.789  15.777  1.00 97.29           O  
ATOM    815  CB  TYR O 107      43.691   2.976  17.915  1.00 96.47           C  
ATOM    816  CG  TYR O 107      44.880   2.290  18.562  1.00 95.21           C  
ATOM    817  CD1 TYR O 107      45.610   1.309  17.856  1.00 88.88           C  
ATOM    818  CD2 TYR O 107      45.269   2.639  19.872  1.00 88.42           C  
ATOM    819  CE1 TYR O 107      46.717   0.679  18.448  1.00 85.93           C  
ATOM    820  CE2 TYR O 107      46.374   2.016  20.476  1.00 85.63           C  
ATOM    821  CZ  TYR O 107      47.092   1.039  19.757  1.00 87.91           C  
ATOM    822  OH  TYR O 107      48.181   0.429  20.345  1.00 84.99           O  
ATOM    823  N   ARG O 108      42.888   5.796  15.743  1.00 98.11           N  
ATOM    824  CA  ARG O 108      41.817   6.473  15.010  1.00 98.21           C  
ATOM    825  C   ARG O 108      41.534   5.779  13.680  1.00 98.21           C  
ATOM    826  O   ARG O 108      42.395   5.737  12.800  1.00 97.94           O  
ATOM    827  CB  ARG O 108      42.197   7.945  14.809  1.00 97.85           C  
ATOM    828  CG  ARG O 108      41.093   8.709  14.060  1.00 96.55           C  
ATOM    829  CD  ARG O 108      41.424  10.192  13.957  1.00 94.36           C  
ATOM    830  NE  ARG O 108      42.623  10.422  13.143  1.00 90.87           N  
ATOM    831  CZ  ARG O 108      43.280  11.566  13.037  1.00 88.19           C  
ATOM    832  NH1 ARG O 108      42.884  12.636  13.670  1.00 82.30           N  
ATOM    833  NH2 ARG O 108      44.347  11.653  12.285  1.00 83.97           N  
ATOM    834  N   ALA O 109      40.312   5.324  13.519  1.00 98.28           N  
ATOM    835  CA  ALA O 109      39.853   4.636  12.312  1.00 98.31           C  
ATOM    836  C   ALA O 109      38.933   5.491  11.435  1.00 98.34           C  
ATOM    837  O   ALA O 109      38.829   5.243  10.233  1.00 97.93           O  
ATOM    838  CB  ALA O 109      39.180   3.339  12.757  1.00 98.16           C  
ATOM    839  N   ALA O 110      38.291   6.510  12.010  1.00 98.56           N  
ATOM    840  CA  ALA O 110      37.440   7.436  11.269  1.00 98.57           C  
ATOM    841  C   ALA O 110      37.461   8.845  11.867  1.00 98.55           C  
ATOM    842  O   ALA O 110      37.819   9.055  13.027  1.00 98.36           O  
ATOM    843  CB  ALA O 110      36.011   6.878  11.211  1.00 98.52           C  
ATOM    844  N   THR O 111      37.026   9.801  11.052  1.00 98.42           N  
ATOM    845  CA  THR O 111      36.669  11.163  11.470  1.00 98.35           C  
ATOM    846  C   THR O 111      35.226  11.459  11.066  1.00 98.49           C  
ATOM    847  O   THR O 111      34.637  10.731  10.262  1.00 98.31           O  
ATOM    848  CB  THR O 111      37.617  12.210  10.867  1.00 97.92           C  
ATOM    849  OG1 THR O 111      37.622  12.125   9.457  1.00 95.28           O  
ATOM    850  CG2 THR O 111      39.063  12.031  11.324  1.00 93.51           C  
ATOM    851  N   CYS O 112      34.671  12.539  11.594  1.00 98.30           N  
ATOM    852  CA  CYS O 112      33.388  13.082  11.161  1.00 98.29           C  
ATOM    853  C   CYS O 112      33.543  14.583  10.905  1.00 98.17           C  
ATOM    854  O   CYS O 112      34.190  15.282  11.684  1.00 97.91           O  
ATOM    855  CB  CYS O 112      32.332  12.764  12.231  1.00 98.32           C  
ATOM    856  SG  CYS O 112      30.691  13.314  11.682  1.00 98.21           S  
ATOM    857  N   SER O 113      32.980  15.083   9.815  1.00 97.35           N  
ATOM    858  CA  SER O 113      33.075  16.513   9.467  1.00 96.85           C  
ATOM    859  C   SER O 113      31.835  17.294   9.880  1.00 96.77           C  
ATOM    860  O   SER O 113      31.923  18.454  10.274  1.00 95.02           O  
ATOM    861  CB  SER O 113      33.290  16.679   7.965  1.00 95.52           C  
ATOM    862  OG  SER O 113      34.415  15.936   7.541  1.00 89.41           O  
ATOM    863  N   LYS O 114      30.679  16.677   9.753  1.00 96.19           N  
ATOM    864  CA  LYS O 114      29.375  17.225  10.143  1.00 96.12           C  
ATOM    865  C   LYS O 114      28.364  16.095  10.276  1.00 97.11           C  
ATOM    866  O   LYS O 114      28.635  14.963   9.870  1.00 97.12           O  
ATOM    867  CB  LYS O 114      28.894  18.286   9.132  1.00 94.88           C  
ATOM    868  CG  LYS O 114      28.631  17.732   7.732  0.99 92.20           C  
ATOM    869  CD  LYS O 114      28.039  18.791   6.796  0.99 88.85           C  
ATOM    870  CE  LYS O 114      27.712  18.081   5.495  0.98 83.39           C  
ATOM    871  NZ  LYS O 114      26.999  18.896   4.502  0.98 74.73           N  
ATOM    872  N   TYR O 115      27.183  16.433  10.776  1.00 96.46           N  
ATOM    873  CA  TYR O 115      26.000  15.590  10.676  1.00 96.23           C  
ATOM    874  C   TYR O 115      24.809  16.429  10.200  1.00 96.26           C  
ATOM    875  O   TYR O 115      24.863  17.664  10.189  1.00 96.24           O  
ATOM    876  CB  TYR O 115      25.733  14.867  12.007  1.00 95.86           C  
ATOM    877  CG  TYR O 115      25.379  15.791  13.148  1.00 95.61           C  
ATOM    878  CD1 TYR O 115      26.394  16.351  13.952  1.00 89.93           C  
ATOM    879  CD2 TYR O 115      24.029  16.103  13.413  1.00 89.79           C  
ATOM    880  CE1 TYR O 115      26.075  17.213  15.008  1.00 87.85           C  
ATOM    881  CE2 TYR O 115      23.696  16.965  14.467  1.00 87.70           C  
ATOM    882  CZ  TYR O 115      24.724  17.514  15.262  1.00 93.70           C  
ATOM    883  OH  TYR O 115      24.404  18.357  16.301  1.00 92.31           O  
ATOM    884  N   THR O 116      23.756  15.751   9.778  1.00 95.34           N  
ATOM    885  CA  THR O 116      22.495  16.349   9.340  1.00 95.58           C  
ATOM    886  C   THR O 116      21.341  15.654  10.042  1.00 96.14           C  
ATOM    887  O   THR O 116      21.267  14.424  10.033  1.00 96.25           O  
ATOM    888  CB  THR O 116      22.334  16.230   7.817  1.00 95.61           C  
ATOM    889  OG1 THR O 116      23.409  16.870   7.164  1.00 94.48           O  
ATOM    890  CG2 THR O 116      21.055  16.885   7.298  1.00 94.10           C  
ATOM    891  N   GLU O 117      20.439  16.438  10.602  1.00 94.12           N  
ATOM    892  CA  GLU O 117      19.158  15.966  11.123  1.00 93.10           C  
ATOM    893  C   GLU O 117      18.087  16.116  10.037  1.00 92.56           C  
ATOM    894  O   GLU O 117      18.100  17.079   9.260  1.00 92.01           O  
ATOM    895  CB  GLU O 117      18.788  16.714  12.409  1.00 92.05           C  
ATOM    896  CG  GLU O 117      19.836  16.452  13.496  1.00 88.03           C  
ATOM    897  CD  GLU O 117      19.484  17.035  14.867  1.00 84.50           C  
ATOM    898  OE1 GLU O 117      20.284  16.826  15.804  1.00 76.46           O  
ATOM    899  OE2 GLU O 117      18.434  17.659  15.006  1.00 76.75           O  
ATOM    900  N   LEU O 118      17.184  15.151   9.945  1.00 93.83           N  
ATOM    901  CA  LEU O 118      16.087  15.185   8.976  1.00 94.31           C  
ATOM    902  C   LEU O 118      14.807  15.737   9.620  1.00 92.58           C  
ATOM    903  O   LEU O 118      14.611  15.597  10.827  1.00 91.33           O  
ATOM    904  CB  LEU O 118      15.857  13.791   8.357  1.00 95.78           C  
ATOM    905  CG  LEU O 118      17.078  13.165   7.659  1.00 96.13           C  
ATOM    906  CD1 LEU O 118      16.669  11.845   7.014  1.00 94.12           C  
ATOM    907  CD2 LEU O 118      17.656  14.060   6.561  1.00 93.76           C  
ATOM    908  N   PRO O 119      13.899  16.312   8.820  1.00 90.79           N  
ATOM    909  CA  PRO O 119      12.627  16.824   9.332  1.00 90.00           C  
ATOM    910  C   PRO O 119      11.797  15.737  10.026  1.00 91.16           C  
ATOM    911  O   PRO O 119      11.684  14.611   9.528  1.00 91.36           O  
ATOM    912  CB  PRO O 119      11.885  17.395   8.121  1.00 88.81           C  
ATOM    913  CG  PRO O 119      12.988  17.685   7.109  1.00 87.99           C  
ATOM    914  CD  PRO O 119      14.017  16.593   7.396  1.00 88.78           C  
ATOM    915  N   TYR O 120      11.180  16.109  11.139  1.00 89.30           N  
ATOM    916  CA  TYR O 120      10.373  15.194  11.944  1.00 88.26           C  
ATOM    917  C   TYR O 120       9.281  14.498  11.120  1.00 87.59           C  
ATOM    918  O   TYR O 120       8.490  15.153  10.428  1.00 85.32           O  
ATOM    919  CB  TYR O 120       9.757  15.962  13.121  1.00 87.97           C  
ATOM    920  CG  TYR O 120       8.955  15.081  14.066  1.00 83.95           C  
ATOM    921  CD1 TYR O 120       7.631  14.723  13.756  1.00 81.75           C  
ATOM    922  CD2 TYR O 120       9.551  14.588  15.244  1.00 82.46           C  
ATOM    923  CE1 TYR O 120       6.903  13.881  14.609  1.00 79.92           C  
ATOM    924  CE2 TYR O 120       8.834  13.748  16.108  1.00 80.20           C  
ATOM    925  CZ  TYR O 120       7.510  13.396  15.782  1.00 82.79           C  
ATOM    926  OH  TYR O 120       6.809  12.563  16.623  1.00 81.40           O  
ATOM    927  N   GLY O 121       9.217  13.174  11.233  1.00 90.55           N  
ATOM    928  CA  GLY O 121       8.121  12.358  10.698  1.00 90.81           C  
ATOM    929  C   GLY O 121       8.039  12.258   9.171  1.00 91.80           C  
ATOM    930  O   GLY O 121       7.072  11.701   8.640  1.00 91.13           O  
ATOM    931  N   ARG O 122       9.041  12.768   8.452  1.00 93.03           N  
ATOM    932  CA  ARG O 122       9.061  12.776   6.980  1.00 93.15           C  
ATOM    933  C   ARG O 122       9.719  11.508   6.422  1.00 95.28           C  
ATOM    934  O   ARG O 122      10.915  11.487   6.118  1.00 95.99           O  
ATOM    935  CB  ARG O 122       9.749  14.059   6.483  1.00 91.81           C  
ATOM    936  CG  ARG O 122       8.931  15.340   6.732  1.00 90.15           C  
ATOM    937  CD  ARG O 122       7.658  15.423   5.854  1.00 85.61           C  
ATOM    938  NE  ARG O 122       7.989  15.434   4.417  1.00 83.28           N  
ATOM    939  CZ  ARG O 122       8.326  16.477   3.678  1.00 78.86           C  
ATOM    940  NH1 ARG O 122       8.361  17.686   4.157  1.00 74.33           N  
ATOM    941  NH2 ARG O 122       8.641  16.308   2.430  1.00 76.59           N  
ATOM    942  N   GLU O 123       8.918  10.464   6.257  1.00 96.17           N  
ATOM    943  CA  GLU O 123       9.395   9.180   5.709  1.00 97.04           C  
ATOM    944  C   GLU O 123       9.855   9.282   4.246  1.00 97.35           C  
ATOM    945  O   GLU O 123      10.746   8.542   3.826  1.00 97.60           O  
ATOM    946  CB  GLU O 123       8.307   8.111   5.848  1.00 97.32           C  
ATOM    947  CG  GLU O 123       8.088   7.671   7.311  1.00 97.42           C  
ATOM    948  CD  GLU O 123       7.122   6.488   7.378  1.00 97.94           C  
ATOM    949  OE1 GLU O 123       7.584   5.338   7.270  1.00 94.50           O  
ATOM    950  OE2 GLU O 123       5.901   6.698   7.501  1.00 95.91           O  
ATOM    951  N   ASP O 124       9.311  10.194   3.473  1.00 96.91           N  
ATOM    952  CA  ASP O 124       9.771  10.516   2.115  1.00 96.61           C  
ATOM    953  C   ASP O 124      11.202  11.085   2.113  1.00 97.21           C  
ATOM    954  O   ASP O 124      12.049  10.624   1.342  1.00 97.08           O  
ATOM    955  CB  ASP O 124       8.769  11.479   1.437  1.00 95.39           C  
ATOM    956  CG  ASP O 124       8.593  12.841   2.133  1.00 90.60           C  
ATOM    957  OD1 ASP O 124       8.590  12.913   3.388  1.00 83.70           O  
ATOM    958  OD2 ASP O 124       8.440  13.858   1.434  1.00 82.30           O  
ATOM    959  N   VAL O 125      11.499  12.006   3.024  1.00 95.98           N  
ATOM    960  CA  VAL O 125      12.847  12.576   3.186  1.00 96.18           C  
ATOM    961  C   VAL O 125      13.814  11.529   3.735  1.00 97.18           C  
ATOM    962  O   VAL O 125      14.958  11.450   3.284  1.00 97.59           O  
ATOM    963  CB  VAL O 125      12.814  13.826   4.087  1.00 95.58           C  
ATOM    964  CG1 VAL O 125      14.201  14.452   4.243  1.00 92.69           C  
ATOM    965  CG2 VAL O 125      11.890  14.903   3.512  1.00 92.62           C  
ATOM    966  N   LEU O 126      13.361  10.675   4.649  1.00 98.10           N  
ATOM    967  CA  LEU O 126      14.155   9.546   5.136  1.00 98.45           C  
ATOM    968  C   LEU O 126      14.493   8.574   3.993  1.00 98.62           C  
ATOM    969  O   LEU O 126      15.648   8.177   3.858  1.00 98.68           O  
ATOM    970  CB  LEU O 126      13.410   8.859   6.299  1.00 98.52           C  
ATOM    971  CG  LEU O 126      14.148   7.645   6.903  1.00 98.39           C  
ATOM    972  CD1 LEU O 126      15.540   8.002   7.440  1.00 96.33           C  
ATOM    973  CD2 LEU O 126      13.337   7.066   8.058  1.00 96.61           C  
ATOM    974  N   LYS O 127      13.532   8.240   3.135  1.00 98.47           N  
ATOM    975  CA  LYS O 127      13.766   7.405   1.944  1.00 98.51           C  
ATOM    976  C   LYS O 127      14.840   8.013   1.039  1.00 98.55           C  
ATOM    977  O   LYS O 127      15.748   7.301   0.602  1.00 98.53           O  
ATOM    978  CB  LYS O 127      12.443   7.193   1.182  1.00 98.43           C  
ATOM    979  CG  LYS O 127      12.598   6.228  -0.005  1.00 97.78           C  
ATOM    980  CD  LYS O 127      11.306   6.072  -0.824  1.00 96.79           C  
ATOM    981  CE  LYS O 127      11.577   5.128  -2.000  1.00 94.39           C  
ATOM    982  NZ  LYS O 127      10.445   4.991  -2.950  1.00 90.66           N  
ATOM    983  N   GLU O 128      14.768   9.306   0.761  1.00 98.53           N  
ATOM    984  CA  GLU O 128      15.761  10.007  -0.053  1.00 98.41           C  
ATOM    985  C   GLU O 128      17.159   9.949   0.579  1.00 98.53           C  
ATOM    986  O   GLU O 128      18.133   9.651  -0.114  1.00 98.39           O  
ATOM    987  CB  GLU O 128      15.314  11.454  -0.278  1.00 97.89           C  
ATOM    988  CG  GLU O 128      16.251  12.154  -1.265  0.99 88.63           C  
ATOM    989  CD  GLU O 128      15.933  13.624  -1.520  0.99 82.80           C  
ATOM    990  OE1 GLU O 128      16.536  14.170  -2.480  0.99 74.98           O  
ATOM    991  OE2 GLU O 128      15.138  14.219  -0.767  0.99 75.71           O  
ATOM    992  N   ALA O 129      17.263  10.177   1.887  1.00 98.44           N  
ATOM    993  CA  ALA O 129      18.536  10.106   2.593  1.00 98.53           C  
ATOM    994  C   ALA O 129      19.128   8.692   2.564  1.00 98.63           C  
ATOM    995  O   ALA O 129      20.291   8.529   2.206  1.00 98.58           O  
ATOM    996  CB  ALA O 129      18.341  10.625   4.024  1.00 98.47           C  
ATOM    997  N   VAL O 130      18.335   7.671   2.858  1.00 98.82           N  
ATOM    998  CA  VAL O 130      18.779   6.267   2.815  1.00 98.84           C  
ATOM    999  C   VAL O 130      19.236   5.877   1.404  1.00 98.84           C  
ATOM   1000  O   VAL O 130      20.263   5.219   1.255  1.00 98.76           O  
ATOM   1001  CB  VAL O 130      17.673   5.324   3.336  1.00 98.80           C  
ATOM   1002  CG1 VAL O 130      18.028   3.841   3.166  1.00 98.08           C  
ATOM   1003  CG2 VAL O 130      17.419   5.548   4.829  1.00 97.06           C  
ATOM   1004  N   ALA O 131      18.539   6.308   0.369  1.00 98.63           N  
ATOM   1005  CA  ALA O 131      18.920   6.017  -1.016  1.00 98.54           C  
ATOM   1006  C   ALA O 131      20.195   6.752  -1.457  1.00 98.47           C  
ATOM   1007  O   ALA O 131      21.073   6.155  -2.081  1.00 98.09           O  
ATOM   1008  CB  ALA O 131      17.737   6.368  -1.927  1.00 98.44           C  
ATOM   1009  N   ASN O 132      20.308   8.035  -1.139  1.00 98.42           N  
ATOM   1010  CA  ASN O 132      21.312   8.924  -1.734  1.00 98.15           C  
ATOM   1011  C   ASN O 132      22.521   9.208  -0.840  1.00 98.15           C  
ATOM   1012  O   ASN O 132      23.565   9.611  -1.358  1.00 97.63           O  
ATOM   1013  CB  ASN O 132      20.629  10.243  -2.129  1.00 97.62           C  
ATOM   1014  CG  ASN O 132      19.645  10.096  -3.278  1.00 96.75           C  
ATOM   1015  OD1 ASN O 132      19.828   9.312  -4.198  1.00 90.14           O  
ATOM   1016  ND2 ASN O 132      18.607  10.894  -3.288  1.00 88.00           N  
ATOM   1017  N   LYS O 133      22.389   9.056   0.483  1.00 98.50           N  
ATOM   1018  CA  LYS O 133      23.446   9.384   1.451  1.00 98.49           C  
ATOM   1019  C   LYS O 133      24.054   8.148   2.090  1.00 98.57           C  
ATOM   1020  O   LYS O 133      25.274   8.053   2.168  1.00 98.21           O  
ATOM   1021  CB  LYS O 133      22.911  10.354   2.521  1.00 98.24           C  
ATOM   1022  CG  LYS O 133      22.380  11.682   1.960  1.00 96.90           C  
ATOM   1023  CD  LYS O 133      23.492  12.514   1.316  0.99 93.34           C  
ATOM   1024  CE  LYS O 133      22.950  13.886   0.919  0.99 87.52           C  
ATOM   1025  NZ  LYS O 133      24.045  14.796   0.500  0.99 79.55           N  
ATOM   1026  N   GLY O 134      23.224   7.209   2.516  1.00 98.59           N  
ATOM   1027  CA  GLY O 134      23.661   5.998   3.201  1.00 98.68           C  
ATOM   1028  C   GLY O 134      22.716   5.608   4.336  1.00 98.84           C  
ATOM   1029  O   GLY O 134      21.630   6.181   4.455  1.00 98.79           O  
ATOM   1030  N   PRO O 135      23.126   4.641   5.184  1.00 98.86           N  
ATOM   1031  CA  PRO O 135      22.411   4.314   6.408  1.00 98.87           C  
ATOM   1032  C   PRO O 135      22.189   5.539   7.303  1.00 98.90           C  
ATOM   1033  O   PRO O 135      23.076   6.381   7.457  1.00 98.84           O  
ATOM   1034  CB  PRO O 135      23.266   3.252   7.105  1.00 98.77           C  
ATOM   1035  CG  PRO O 135      23.961   2.556   5.938  1.00 98.18           C  
ATOM   1036  CD  PRO O 135      24.228   3.718   4.981  1.00 98.89           C  
ATOM   1037  N   VAL O 136      21.007   5.613   7.903  1.00 98.94           N  
ATOM   1038  CA  VAL O 136      20.567   6.739   8.727  1.00 98.94           C  
ATOM   1039  C   VAL O 136      20.298   6.257  10.151  1.00 98.96           C  
ATOM   1040  O   VAL O 136      19.553   5.294  10.356  1.00 98.94           O  
ATOM   1041  CB  VAL O 136      19.332   7.426   8.105  1.00 98.89           C  
ATOM   1042  CG1 VAL O 136      18.854   8.605   8.952  1.00 98.15           C  
ATOM   1043  CG2 VAL O 136      19.630   7.967   6.700  1.00 97.47           C  
ATOM   1044  N   SER O 137      20.901   6.931  11.127  1.00 98.93           N  
ATOM   1045  CA  SER O 137      20.602   6.732  12.542  1.00 98.92           C  
ATOM   1046  C   SER O 137      19.194   7.238  12.855  1.00 98.88           C  
ATOM   1047  O   SER O 137      18.850   8.365  12.500  1.00 98.79           O  
ATOM   1048  CB  SER O 137      21.614   7.472  13.424  1.00 98.89           C  
ATOM   1049  OG  SER O 137      22.895   6.885  13.306  1.00 98.44           O  
ATOM   1050  N   VAL O 138      18.401   6.423  13.544  1.00 98.89           N  
ATOM   1051  CA  VAL O 138      17.038   6.769  13.956  1.00 98.87           C  
ATOM   1052  C   VAL O 138      16.760   6.299  15.378  1.00 98.83           C  
ATOM   1053  O   VAL O 138      17.361   5.334  15.858  1.00 98.76           O  
ATOM   1054  CB  VAL O 138      15.967   6.213  12.988  1.00 98.82           C  
ATOM   1055  CG1 VAL O 138      16.156   6.732  11.561  1.00 98.18           C  
ATOM   1056  CG2 VAL O 138      15.926   4.684  12.947  1.00 96.76           C  
ATOM   1057  N   GLY O 139      15.824   6.949  16.037  1.00 98.36           N  
ATOM   1058  CA  GLY O 139      15.138   6.406  17.201  1.00 98.08           C  
ATOM   1059  C   GLY O 139      13.862   5.670  16.791  1.00 98.16           C  
ATOM   1060  O   GLY O 139      13.233   6.011  15.787  1.00 98.10           O  
ATOM   1061  N   VAL O 140      13.461   4.683  17.591  1.00 97.97           N  
ATOM   1062  CA  VAL O 140      12.172   3.981  17.482  1.00 97.93           C  
ATOM   1063  C   VAL O 140      11.539   3.780  18.861  1.00 97.36           C  
ATOM   1064  O   VAL O 140      12.239   3.756  19.877  1.00 97.23           O  
ATOM   1065  CB  VAL O 140      12.295   2.630  16.737  1.00 98.13           C  
ATOM   1066  CG1 VAL O 140      12.741   2.829  15.285  1.00 97.41           C  
ATOM   1067  CG2 VAL O 140      13.254   1.644  17.415  1.00 96.06           C  
ATOM   1068  N   ASP O 141      10.231   3.606  18.896  1.00 96.10           N  
ATOM   1069  CA  ASP O 141       9.541   3.074  20.069  1.00 95.60           C  
ATOM   1070  C   ASP O 141       9.691   1.550  20.080  1.00 95.87           C  
ATOM   1071  O   ASP O 141       9.018   0.843  19.328  1.00 96.22           O  
ATOM   1072  CB  ASP O 141       8.072   3.517  20.084  1.00 95.04           C  
ATOM   1073  CG  ASP O 141       7.340   3.093  21.367  1.00 94.48           C  
ATOM   1074  OD1 ASP O 141       7.976   2.507  22.278  1.00 91.75           O  
ATOM   1075  OD2 ASP O 141       6.129   3.376  21.475  1.00 90.75           O  
ATOM   1076  N   ALA O 142      10.581   1.044  20.923  1.00 95.44           N  
ATOM   1077  CA  ALA O 142      10.877  -0.380  21.091  1.00 95.12           C  
ATOM   1078  C   ALA O 142      10.390  -0.937  22.440  1.00 93.94           C  
ATOM   1079  O   ALA O 142      10.861  -1.984  22.891  1.00 92.91           O  
ATOM   1080  CB  ALA O 142      12.383  -0.591  20.872  1.00 95.55           C  
ATOM   1081  N   ARG O 143       9.471  -0.256  23.131  1.00 91.56           N  
ATOM   1082  CA  ARG O 143       9.014  -0.652  24.477  1.00 90.84           C  
ATOM   1083  C   ARG O 143       8.018  -1.809  24.466  1.00 91.04           C  
ATOM   1084  O   ARG O 143       7.788  -2.418  25.509  1.00 88.08           O  
ATOM   1085  CB  ARG O 143       8.381   0.545  25.187  1.00 87.58           C  
ATOM   1086  CG  ARG O 143       9.403   1.654  25.466  0.97 75.15           C  
ATOM   1087  CD  ARG O 143       8.719   2.891  26.049  0.97 70.69           C  
ATOM   1088  NE  ARG O 143       7.782   3.472  25.067  0.97 62.17           N  
ATOM   1089  CZ  ARG O 143       6.890   4.424  25.284  0.96 52.81           C  
ATOM   1090  NH1 ARG O 143       6.781   5.014  26.452  0.96 49.54           N  
ATOM   1091  NH2 ARG O 143       6.088   4.782  24.311  0.96 47.17           N  
ATOM   1092  N   HIS O 144       7.408  -2.087  23.319  1.00 88.90           N  
ATOM   1093  CA  HIS O 144       6.347  -3.085  23.230  1.00 89.63           C  
ATOM   1094  C   HIS O 144       6.928  -4.507  23.189  1.00 90.25           C  
ATOM   1095  O   HIS O 144       7.893  -4.741  22.463  1.00 90.77           O  
ATOM   1096  CB  HIS O 144       5.461  -2.778  22.014  1.00 89.27           C  
ATOM   1097  CG  HIS O 144       4.912  -1.379  22.073  1.00 88.87           C  
ATOM   1098  ND1 HIS O 144       3.866  -0.955  22.869  1.00 81.74           N  
ATOM   1099  CD2 HIS O 144       5.427  -0.271  21.442  1.00 81.91           C  
ATOM   1100  CE1 HIS O 144       3.756   0.373  22.719  1.00 81.82           C  
ATOM   1101  NE2 HIS O 144       4.684   0.814  21.859  1.00 85.15           N  
ATOM   1102  N   PRO O 145       6.342  -5.485  23.906  1.00 89.11           N  
ATOM   1103  CA  PRO O 145       6.844  -6.865  23.913  1.00 87.55           C  
ATOM   1104  C   PRO O 145       6.989  -7.485  22.522  1.00 89.27           C  
ATOM   1105  O   PRO O 145       7.912  -8.267  22.287  1.00 90.62           O  
ATOM   1106  CB  PRO O 145       5.838  -7.650  24.759  1.00 87.18           C  
ATOM   1107  CG  PRO O 145       5.286  -6.602  25.723  1.00 83.38           C  
ATOM   1108  CD  PRO O 145       5.256  -5.334  24.866  1.00 89.92           C  
ATOM   1109  N   SER O 146       6.127  -7.104  21.585  1.00 91.10           N  
ATOM   1110  CA  SER O 146       6.188  -7.548  20.188  1.00 92.13           C  
ATOM   1111  C   SER O 146       7.516  -7.206  19.503  1.00 92.95           C  
ATOM   1112  O   SER O 146       7.952  -7.965  18.640  1.00 91.81           O  
ATOM   1113  CB  SER O 146       5.025  -6.948  19.394  1.00 91.73           C  
ATOM   1114  OG  SER O 146       5.041  -5.535  19.473  1.00 92.20           O  
ATOM   1115  N   PHE O 147       8.193  -6.125  19.907  1.00 94.47           N  
ATOM   1116  CA  PHE O 147       9.503  -5.760  19.359  1.00 94.60           C  
ATOM   1117  C   PHE O 147      10.581  -6.766  19.778  1.00 94.55           C  
ATOM   1118  O   PHE O 147      11.336  -7.253  18.937  1.00 95.09           O  
ATOM   1119  CB  PHE O 147       9.868  -4.334  19.790  1.00 95.13           C  
ATOM   1120  CG  PHE O 147      11.049  -3.762  19.031  1.00 96.64           C  
ATOM   1121  CD1 PHE O 147      12.362  -3.986  19.475  1.00 92.80           C  
ATOM   1122  CD2 PHE O 147      10.833  -3.013  17.860  1.00 92.56           C  
ATOM   1123  CE1 PHE O 147      13.452  -3.455  18.763  1.00 91.96           C  
ATOM   1124  CE2 PHE O 147      11.916  -2.479  17.143  1.00 92.00           C  
ATOM   1125  CZ  PHE O 147      13.230  -2.698  17.599  1.00 96.46           C  
ATOM   1126  N   PHE O 148      10.620  -7.133  21.059  1.00 93.19           N  
ATOM   1127  CA  PHE O 148      11.566  -8.130  21.579  1.00 92.05           C  
ATOM   1128  C   PHE O 148      11.319  -9.524  20.997  1.00 92.11           C  
ATOM   1129  O   PHE O 148      12.257 -10.286  20.767  1.00 89.38           O  
ATOM   1130  CB  PHE O 148      11.455  -8.192  23.104  1.00 89.01           C  
ATOM   1131  CG  PHE O 148      11.838  -6.911  23.806  0.99 81.35           C  
ATOM   1132  CD1 PHE O 148      13.179  -6.673  24.158  0.99 72.55           C  
ATOM   1133  CD2 PHE O 148      10.860  -5.945  24.107  0.99 71.51           C  
ATOM   1134  CE1 PHE O 148      13.541  -5.479  24.805  0.99 65.17           C  
ATOM   1135  CE2 PHE O 148      11.214  -4.752  24.750  0.99 64.52           C  
ATOM   1136  CZ  PHE O 148      12.558  -4.519  25.104  0.99 65.27           C  
ATOM   1137  N   LEU O 149      10.051  -9.851  20.759  1.00 90.33           N  
ATOM   1138  CA  LEU O 149       9.610 -11.152  20.257  1.00 88.84           C  
ATOM   1139  C   LEU O 149       9.590 -11.248  18.725  1.00 90.79           C  
ATOM   1140  O   LEU O 149       9.291 -12.319  18.192  1.00 90.87           O  
ATOM   1141  CB  LEU O 149       8.231 -11.466  20.858  1.00 89.19           C  
ATOM   1142  CG  LEU O 149       8.213 -11.604  22.393  1.00 84.53           C  
ATOM   1143  CD1 LEU O 149       6.767 -11.768  22.864  1.00 80.08           C  
ATOM   1144  CD2 LEU O 149       9.021 -12.818  22.872  1.00 81.14           C  
ATOM   1145  N   TYR O 150       9.912 -10.167  18.017  1.00 92.04           N  
ATOM   1146  CA  TYR O 150       9.946 -10.156  16.558  1.00 92.63           C  
ATOM   1147  C   TYR O 150      10.898 -11.228  15.999  1.00 93.14           C  
ATOM   1148  O   TYR O 150      12.032 -11.375  16.457  1.00 93.19           O  
ATOM   1149  CB  TYR O 150      10.337  -8.759  16.064  1.00 93.12           C  
ATOM   1150  CG  TYR O 150      10.610  -8.724  14.570  1.00 96.20           C  
ATOM   1151  CD1 TYR O 150      11.935  -8.825  14.101  1.00 91.77           C  
ATOM   1152  CD2 TYR O 150       9.550  -8.640  13.644  1.00 91.80           C  
ATOM   1153  CE1 TYR O 150      12.206  -8.817  12.728  1.00 91.42           C  
ATOM   1154  CE2 TYR O 150       9.814  -8.630  12.268  1.00 90.25           C  
ATOM   1155  CZ  TYR O 150      11.148  -8.713  11.813  1.00 96.45           C  
ATOM   1156  OH  TYR O 150      11.422  -8.695  10.469  1.00 96.54           O  
ATOM   1157  N   ARG O 151      10.423 -11.952  14.993  1.00 92.75           N  
ATOM   1158  CA  ARG O 151      11.181 -13.021  14.333  1.00 92.36           C  
ATOM   1159  C   ARG O 151      11.397 -12.771  12.849  1.00 92.28           C  
ATOM   1160  O   ARG O 151      12.508 -12.953  12.366  1.00 90.25           O  
ATOM   1161  CB  ARG O 151      10.482 -14.374  14.555  1.00 90.23           C  
ATOM   1162  CG  ARG O 151      10.484 -14.863  16.006  0.98 78.78           C  
ATOM   1163  CD  ARG O 151      11.903 -15.108  16.525  0.98 73.93           C  
ATOM   1164  NE  ARG O 151      11.891 -15.720  17.860  0.98 67.20           N  
ATOM   1165  CZ  ARG O 151      12.942 -16.218  18.497  0.98 55.47           C  
ATOM   1166  NH1 ARG O 151      14.130 -16.205  17.954  0.98 51.84           N  
ATOM   1167  NH2 ARG O 151      12.818 -16.740  19.688  0.98 50.83           N  
ATOM   1168  N   SER O 152      10.361 -12.392  12.126  1.00 93.64           N  
ATOM   1169  CA  SER O 152      10.415 -12.220  10.671  1.00 93.64           C  
ATOM   1170  C   SER O 152       9.232 -11.408  10.139  1.00 94.30           C  
ATOM   1171  O   SER O 152       8.243 -11.173  10.840  1.00 93.76           O  
ATOM   1172  CB  SER O 152      10.452 -13.592   9.984  1.00 92.11           C  
ATOM   1173  OG  SER O 152       9.273 -14.325  10.255  1.00 88.87           O  
ATOM   1174  N   GLY O 153       9.323 -11.027   8.874  1.00 95.67           N  
ATOM   1175  CA  GLY O 153       8.275 -10.282   8.191  1.00 96.10           C  
ATOM   1176  C   GLY O 153       8.352  -8.778   8.443  1.00 97.20           C  
ATOM   1177  O   GLY O 153       9.389  -8.257   8.849  1.00 97.06           O  
ATOM   1178  N   VAL O 154       7.264  -8.074   8.155  1.00 97.42           N  
ATOM   1179  CA  VAL O 154       7.182  -6.627   8.375  1.00 97.85           C  
ATOM   1180  C   VAL O 154       6.515  -6.367   9.716  1.00 97.88           C  
ATOM   1181  O   VAL O 154       5.332  -6.657   9.893  1.00 97.56           O  
ATOM   1182  CB  VAL O 154       6.473  -5.892   7.223  1.00 97.90           C  
ATOM   1183  CG1 VAL O 154       6.440  -4.374   7.472  1.00 96.46           C  
ATOM   1184  CG2 VAL O 154       7.207  -6.136   5.897  1.00 96.01           C  
ATOM   1185  N   TYR O 155       7.300  -5.821  10.649  1.00 97.73           N  
ATOM   1186  CA  TYR O 155       6.833  -5.476  11.982  1.00 97.60           C  
ATOM   1187  C   TYR O 155       5.843  -4.313  11.933  1.00 97.77           C  
ATOM   1188  O   TYR O 155       6.128  -3.253  11.370  1.00 97.99           O  
ATOM   1189  CB  TYR O 155       8.031  -5.149  12.877  1.00 97.62           C  
ATOM   1190  CG  TYR O 155       7.647  -4.748  14.287  1.00 98.01           C  
ATOM   1191  CD1 TYR O 155       7.677  -3.394  14.673  1.00 93.67           C  
ATOM   1192  CD2 TYR O 155       7.248  -5.730  15.215  1.00 93.31           C  
ATOM   1193  CE1 TYR O 155       7.348  -3.021  15.984  1.00 92.90           C  
ATOM   1194  CE2 TYR O 155       6.913  -5.373  16.529  1.00 92.64           C  
ATOM   1195  CZ  TYR O 155       6.973  -4.014  16.912  1.00 97.51           C  
ATOM   1196  OH  TYR O 155       6.676  -3.660  18.206  1.00 97.01           O  
ATOM   1197  N   TYR O 156       4.704  -4.538  12.561  1.00 97.32           N  
ATOM   1198  CA  TYR O 156       3.672  -3.536  12.776  1.00 97.02           C  
ATOM   1199  C   TYR O 156       3.048  -3.756  14.153  1.00 96.87           C  
ATOM   1200  O   TYR O 156       2.516  -4.831  14.426  1.00 96.18           O  
ATOM   1201  CB  TYR O 156       2.625  -3.621  11.660  1.00 96.63           C  
ATOM   1202  CG  TYR O 156       1.543  -2.570  11.778  1.00 96.32           C  
ATOM   1203  CD1 TYR O 156       0.395  -2.819  12.554  1.00 91.39           C  
ATOM   1204  CD2 TYR O 156       1.700  -1.320  11.150  1.00 91.02           C  
ATOM   1205  CE1 TYR O 156      -0.591  -1.831  12.704  1.00 89.07           C  
ATOM   1206  CE2 TYR O 156       0.723  -0.326  11.291  1.00 89.78           C  
ATOM   1207  CZ  TYR O 156      -0.419  -0.588  12.071  1.00 94.17           C  
ATOM   1208  OH  TYR O 156      -1.379   0.386  12.223  1.00 92.82           O  
ATOM   1209  N   GLU O 157       3.095  -2.735  15.004  1.00 93.75           N  
ATOM   1210  CA  GLU O 157       2.552  -2.762  16.359  1.00 94.01           C  
ATOM   1211  C   GLU O 157       1.469  -1.680  16.514  1.00 93.55           C  
ATOM   1212  O   GLU O 157       1.801  -0.497  16.556  1.00 93.31           O  
ATOM   1213  CB  GLU O 157       3.707  -2.581  17.368  1.00 94.81           C  
ATOM   1214  CG  GLU O 157       3.260  -2.418  18.824  1.00 92.92           C  
ATOM   1215  CD  GLU O 157       2.267  -3.491  19.258  1.00 93.85           C  
ATOM   1216  OE1 GLU O 157       1.075  -3.135  19.398  1.00 85.50           O  
ATOM   1217  OE2 GLU O 157       2.661  -4.664  19.397  1.00 87.22           O  
ATOM   1218  N   PRO O 158       0.188  -2.049  16.639  1.00 92.86           N  
ATOM   1219  CA  PRO O 158      -0.900  -1.065  16.728  1.00 92.56           C  
ATOM   1220  C   PRO O 158      -0.779  -0.089  17.900  1.00 91.63           C  
ATOM   1221  O   PRO O 158      -1.255   1.041  17.811  1.00 88.90           O  
ATOM   1222  CB  PRO O 158      -2.179  -1.901  16.857  1.00 92.34           C  
ATOM   1223  CG  PRO O 158      -1.820  -3.223  16.180  1.00 89.92           C  
ATOM   1224  CD  PRO O 158      -0.347  -3.397  16.521  1.00 92.91           C  
ATOM   1225  N   SER O 159      -0.141  -0.505  18.999  1.00 88.86           N  
ATOM   1226  CA  SER O 159       0.070   0.334  20.186  1.00 88.58           C  
ATOM   1227  C   SER O 159       1.351   1.179  20.125  1.00 88.35           C  
ATOM   1228  O   SER O 159       1.657   1.896  21.082  1.00 85.99           O  
ATOM   1229  CB  SER O 159       0.030  -0.522  21.453  1.00 87.05           C  
ATOM   1230  OG  SER O 159       1.107  -1.431  21.503  1.00 79.46           O  
ATOM   1231  N   CYS O 160       2.102   1.113  19.021  1.00 94.04           N  
ATOM   1232  CA  CYS O 160       3.338   1.869  18.867  1.00 93.20           C  
ATOM   1233  C   CYS O 160       3.070   3.378  18.857  1.00 90.35           C  
ATOM   1234  O   CYS O 160       2.075   3.861  18.315  1.00 87.94           O  
ATOM   1235  CB  CYS O 160       4.082   1.412  17.603  1.00 93.25           C  
ATOM   1236  SG  CYS O 160       5.850   1.167  17.926  1.00 93.32           S  
ATOM   1237  N   THR O 161       3.992   4.128  19.464  1.00 90.96           N  
ATOM   1238  CA  THR O 161       3.935   5.592  19.504  1.00 89.13           C  
ATOM   1239  C   THR O 161       5.053   6.200  18.658  1.00 90.37           C  
ATOM   1240  O   THR O 161       5.986   5.512  18.242  1.00 90.58           O  
ATOM   1241  CB  THR O 161       3.984   6.127  20.946  1.00 87.00           C  
ATOM   1242  OG1 THR O 161       5.280   6.017  21.488  1.00 84.59           O  
ATOM   1243  CG2 THR O 161       3.006   5.424  21.892  1.00 84.22           C  
ATOM   1244  N   GLN O 162       5.006   7.499  18.445  1.00 90.12           N  
ATOM   1245  CA  GLN O 162       6.103   8.255  17.817  1.00 88.42           C  
ATOM   1246  C   GLN O 162       7.178   8.716  18.824  1.00 87.44           C  
ATOM   1247  O   GLN O 162       8.144   9.378  18.443  1.00 85.61           O  
ATOM   1248  CB  GLN O 162       5.522   9.429  17.017  1.00 86.99           C  
ATOM   1249  CG  GLN O 162       4.590   8.964  15.887  1.00 84.23           C  
ATOM   1250  CD  GLN O 162       4.103  10.109  14.990  1.00 83.86           C  
ATOM   1251  OE1 GLN O 162       4.647  11.196  14.966  1.00 77.85           O  
ATOM   1252  NE2 GLN O 162       3.070   9.890  14.217  1.00 74.52           N  
ATOM   1253  N   ASN O 163       7.032   8.364  20.109  1.00 87.04           N  
ATOM   1254  CA  ASN O 163       7.997   8.688  21.153  1.00 85.14           C  
ATOM   1255  C   ASN O 163       9.136   7.662  21.142  1.00 87.54           C  
ATOM   1256  O   ASN O 163       8.973   6.537  21.625  1.00 87.36           O  
ATOM   1257  CB  ASN O 163       7.300   8.731  22.520  1.00 80.68           C  
ATOM   1258  CG  ASN O 163       6.224   9.802  22.621  1.00 73.80           C  
ATOM   1259  OD1 ASN O 163       6.310  10.885  22.072  1.00 65.16           O  
ATOM   1260  ND2 ASN O 163       5.174   9.516  23.354  1.00 63.64           N  
ATOM   1261  N   VAL O 164      10.273   8.054  20.623  1.00 90.96           N  
ATOM   1262  CA  VAL O 164      11.446   7.184  20.495  1.00 92.19           C  
ATOM   1263  C   VAL O 164      12.133   6.931  21.837  1.00 91.07           C  
ATOM   1264  O   VAL O 164      12.203   7.808  22.695  1.00 90.48           O  
ATOM   1265  CB  VAL O 164      12.426   7.711  19.435  1.00 93.23           C  
ATOM   1266  CG1 VAL O 164      11.745   7.805  18.067  1.00 90.43           C  
ATOM   1267  CG2 VAL O 164      13.024   9.079  19.775  1.00 90.10           C  
ATOM   1268  N   ASN O 165      12.659   5.717  22.013  1.00 93.92           N  
ATOM   1269  CA  ASN O 165      13.344   5.267  23.225  1.00 93.40           C  
ATOM   1270  C   ASN O 165      14.503   4.297  22.955  1.00 94.25           C  
ATOM   1271  O   ASN O 165      15.188   3.885  23.891  1.00 93.99           O  
ATOM   1272  CB  ASN O 165      12.306   4.656  24.181  1.00 91.81           C  
ATOM   1273  CG  ASN O 165      11.491   3.558  23.521  1.00 92.71           C  
ATOM   1274  OD1 ASN O 165      11.978   2.506  23.152  1.00 90.40           O  
ATOM   1275  ND2 ASN O 165      10.214   3.787  23.331  1.00 88.76           N  
ATOM   1276  N   HIS O 166      14.729   3.927  21.695  1.00 95.85           N  
ATOM   1277  CA  HIS O 166      15.777   2.997  21.294  1.00 96.66           C  
ATOM   1278  C   HIS O 166      16.445   3.464  19.996  1.00 97.65           C  
ATOM   1279  O   HIS O 166      15.772   3.692  18.989  1.00 98.16           O  
ATOM   1280  CB  HIS O 166      15.162   1.600  21.164  1.00 96.63           C  
ATOM   1281  CG  HIS O 166      16.169   0.532  20.870  1.00 96.50           C  
ATOM   1282  ND1 HIS O 166      17.293   0.254  21.618  1.00 94.67           N  
ATOM   1283  CD2 HIS O 166      16.175  -0.329  19.809  1.00 94.91           C  
ATOM   1284  CE1 HIS O 166      17.956  -0.741  21.016  1.00 95.32           C  
ATOM   1285  NE2 HIS O 166      17.301  -1.121  19.921  1.00 95.72           N  
ATOM   1286  N   GLY O 167      17.772   3.593  20.015  1.00 97.78           N  
ATOM   1287  CA  GLY O 167      18.562   3.981  18.848  1.00 98.01           C  
ATOM   1288  C   GLY O 167      18.921   2.773  17.987  1.00 98.28           C  
ATOM   1289  O   GLY O 167      19.475   1.792  18.484  1.00 98.32           O  
ATOM   1290  N   VAL O 168      18.640   2.857  16.691  1.00 98.68           N  
ATOM   1291  CA  VAL O 168      18.908   1.828  15.675  1.00 98.78           C  
ATOM   1292  C   VAL O 168      19.440   2.470  14.387  1.00 98.88           C  
ATOM   1293  O   VAL O 168      19.636   3.683  14.310  1.00 98.87           O  
ATOM   1294  CB  VAL O 168      17.662   0.955  15.420  1.00 98.65           C  
ATOM   1295  CG1 VAL O 168      17.277   0.128  16.651  1.00 97.88           C  
ATOM   1296  CG2 VAL O 168      16.448   1.775  14.981  1.00 96.81           C  
ATOM   1297  N   LEU O 169      19.695   1.659  13.365  1.00 98.91           N  
ATOM   1298  CA  LEU O 169      20.214   2.120  12.082  1.00 98.93           C  
ATOM   1299  C   LEU O 169      19.332   1.624  10.932  1.00 98.95           C  
ATOM   1300  O   LEU O 169      19.214   0.419  10.718  1.00 98.92           O  
ATOM   1301  CB  LEU O 169      21.672   1.640  11.952  1.00 98.91           C  
ATOM   1302  CG  LEU O 169      22.401   2.176  10.710  1.00 98.81           C  
ATOM   1303  CD1 LEU O 169      22.711   3.667  10.848  1.00 98.22           C  
ATOM   1304  CD2 LEU O 169      23.717   1.428  10.533  1.00 98.29           C  
ATOM   1305  N   VAL O 170      18.775   2.552  10.157  1.00 98.95           N  
ATOM   1306  CA  VAL O 170      18.105   2.214   8.896  1.00 98.95           C  
ATOM   1307  C   VAL O 170      19.171   1.993   7.827  1.00 98.95           C  
ATOM   1308  O   VAL O 170      19.868   2.926   7.441  1.00 98.93           O  
ATOM   1309  CB  VAL O 170      17.093   3.293   8.469  1.00 98.92           C  
ATOM   1310  CG1 VAL O 170      16.428   2.932   7.136  1.00 98.20           C  
ATOM   1311  CG2 VAL O 170      15.986   3.458   9.512  1.00 97.50           C  
ATOM   1312  N   VAL O 171      19.304   0.757   7.346  1.00 98.90           N  
ATOM   1313  CA  VAL O 171      20.291   0.358   6.319  1.00 98.90           C  
ATOM   1314  C   VAL O 171      19.670   0.119   4.944  1.00 98.90           C  
ATOM   1315  O   VAL O 171      20.372  -0.184   3.981  1.00 98.81           O  
ATOM   1316  CB  VAL O 171      21.119  -0.864   6.758  1.00 98.82           C  
ATOM   1317  CG1 VAL O 171      21.897  -0.568   8.038  1.00 97.93           C  
ATOM   1318  CG2 VAL O 171      20.271  -2.117   6.969  1.00 97.29           C  
ATOM   1319  N   GLY O 172      18.359   0.256   4.848  1.00 98.86           N  
ATOM   1320  CA  GLY O 172      17.645   0.098   3.596  1.00 98.84           C  
ATOM   1321  C   GLY O 172      16.140   0.259   3.735  1.00 98.87           C  
ATOM   1322  O   GLY O 172      15.612   0.593   4.800  1.00 98.81           O  
ATOM   1323  N   TYR O 173      15.469   0.021   2.631  1.00 98.81           N  
ATOM   1324  CA  TYR O 173      14.016  -0.044   2.562  1.00 98.75           C  
ATOM   1325  C   TYR O 173      13.590  -0.940   1.399  1.00 98.69           C  
ATOM   1326  O   TYR O 173      14.372  -1.231   0.493  1.00 98.65           O  
ATOM   1327  CB  TYR O 173      13.424   1.368   2.424  1.00 98.71           C  
ATOM   1328  CG  TYR O 173      13.843   2.111   1.168  1.00 98.85           C  
ATOM   1329  CD1 TYR O 173      14.894   3.045   1.214  1.00 93.90           C  
ATOM   1330  CD2 TYR O 173      13.192   1.858  -0.056  1.00 93.87           C  
ATOM   1331  CE1 TYR O 173      15.299   3.720   0.052  1.00 93.52           C  
ATOM   1332  CE2 TYR O 173      13.591   2.523  -1.224  1.00 92.64           C  
ATOM   1333  CZ  TYR O 173      14.647   3.452  -1.166  1.00 98.74           C  
ATOM   1334  OH  TYR O 173      15.048   4.105  -2.305  1.00 98.51           O  
ATOM   1335  N   GLY O 174      12.342  -1.358   1.418  1.00 98.51           N  
ATOM   1336  CA  GLY O 174      11.762  -2.155   0.344  1.00 98.44           C  
ATOM   1337  C   GLY O 174      10.289  -2.440   0.558  1.00 98.52           C  
ATOM   1338  O   GLY O 174       9.609  -1.777   1.348  1.00 98.29           O  
ATOM   1339  N   ASP O 175       9.830  -3.446  -0.167  1.00 97.93           N  
ATOM   1340  CA  ASP O 175       8.473  -3.958  -0.094  1.00 97.41           C  
ATOM   1341  C   ASP O 175       8.515  -5.486   0.046  1.00 97.43           C  
ATOM   1342  O   ASP O 175       9.353  -6.151  -0.574  1.00 95.70           O  
ATOM   1343  CB  ASP O 175       7.709  -3.518  -1.348  1.00 94.67           C  
ATOM   1344  CG  ASP O 175       6.287  -4.056  -1.333  1.00 86.90           C  
ATOM   1345  OD1 ASP O 175       6.063  -5.144  -1.904  1.00 80.29           O  
ATOM   1346  OD2 ASP O 175       5.417  -3.419  -0.710  1.00 79.72           O  
ATOM   1347  N   LEU O 176       7.637  -6.034   0.857  1.00 96.43           N  
ATOM   1348  CA  LEU O 176       7.413  -7.463   1.007  1.00 95.95           C  
ATOM   1349  C   LEU O 176       5.936  -7.769   0.744  1.00 95.54           C  
ATOM   1350  O   LEU O 176       5.094  -7.619   1.639  1.00 93.80           O  
ATOM   1351  CB  LEU O 176       7.882  -7.917   2.402  1.00 95.19           C  
ATOM   1352  CG  LEU O 176       7.731  -9.434   2.632  0.99 92.59           C  
ATOM   1353  CD1 LEU O 176       8.680 -10.249   1.748  0.99 88.02           C  
ATOM   1354  CD2 LEU O 176       8.028  -9.766   4.093  0.99 87.84           C  
ATOM   1355  N   ASN O 177       5.623  -8.195  -0.468  0.99 94.47           N  
ATOM   1356  CA  ASN O 177       4.267  -8.560  -0.878  1.00 93.87           C  
ATOM   1357  C   ASN O 177       3.231  -7.451  -0.584  0.99 94.30           C  
ATOM   1358  O   ASN O 177       2.187  -7.699   0.028  0.99 91.33           O  
ATOM   1359  CB  ASN O 177       3.892  -9.926  -0.267  0.99 92.42           C  
ATOM   1360  CG  ASN O 177       4.846 -11.047  -0.662  0.98 87.37           C  
ATOM   1361  OD1 ASN O 177       5.321 -11.129  -1.777  0.98 78.33           O  
ATOM   1362  ND2 ASN O 177       5.139 -11.940   0.254  0.98 75.72           N  
ATOM   1363  N   GLY O 178       3.533  -6.222  -0.980  0.99 94.71           N  
ATOM   1364  CA  GLY O 178       2.674  -5.051  -0.773  0.99 94.89           C  
ATOM   1365  C   GLY O 178       2.801  -4.398   0.605  0.99 95.90           C  
ATOM   1366  O   GLY O 178       2.119  -3.412   0.885  0.99 93.13           O  
ATOM   1367  N   LYS O 179       3.677  -4.921   1.469  1.00 96.07           N  
ATOM   1368  CA  LYS O 179       3.995  -4.299   2.759  1.00 96.96           C  
ATOM   1369  C   LYS O 179       5.330  -3.572   2.663  1.00 97.63           C  
ATOM   1370  O   LYS O 179       6.391  -4.199   2.706  1.00 97.30           O  
ATOM   1371  CB  LYS O 179       4.014  -5.341   3.878  1.00 95.69           C  
ATOM   1372  CG  LYS O 179       2.644  -5.977   4.104  0.98 90.79           C  
ATOM   1373  CD  LYS O 179       2.721  -6.970   5.258  0.98 85.21           C  
ATOM   1374  CE  LYS O 179       1.364  -7.636   5.459  0.97 77.50           C  
ATOM   1375  NZ  LYS O 179       1.408  -8.625   6.561  0.97 67.89           N  
ATOM   1376  N   GLU O 180       5.276  -2.268   2.581  1.00 97.85           N  
ATOM   1377  CA  GLU O 180       6.469  -1.429   2.602  1.00 98.26           C  
ATOM   1378  C   GLU O 180       7.159  -1.484   3.968  1.00 98.46           C  
ATOM   1379  O   GLU O 180       6.496  -1.467   5.010  1.00 98.46           O  
ATOM   1380  CB  GLU O 180       6.121   0.008   2.247  1.00 98.05           C  
ATOM   1381  CG  GLU O 180       5.560   0.157   0.819  1.00 96.82           C  
ATOM   1382  CD  GLU O 180       5.369   1.636   0.508  1.00 95.99           C  
ATOM   1383  OE1 GLU O 180       6.134   2.173  -0.314  1.00 88.92           O  
ATOM   1384  OE2 GLU O 180       4.514   2.277   1.150  1.00 90.10           O  
ATOM   1385  N   TYR O 181       8.490  -1.542   3.967  1.00 98.57           N  
ATOM   1386  CA  TYR O 181       9.284  -1.629   5.186  1.00 98.62           C  
ATOM   1387  C   TYR O 181      10.551  -0.778   5.139  1.00 98.73           C  
ATOM   1388  O   TYR O 181      11.116  -0.500   4.073  1.00 98.76           O  
ATOM   1389  CB  TYR O 181       9.619  -3.101   5.493  1.00 98.59           C  
ATOM   1390  CG  TYR O 181      10.541  -3.777   4.499  1.00 98.73           C  
ATOM   1391  CD1 TYR O 181      10.012  -4.560   3.459  1.00 93.59           C  
ATOM   1392  CD2 TYR O 181      11.940  -3.616   4.600  1.00 93.24           C  
ATOM   1393  CE1 TYR O 181      10.860  -5.166   2.519  1.00 93.17           C  
ATOM   1394  CE2 TYR O 181      12.797  -4.216   3.665  1.00 92.45           C  
ATOM   1395  CZ  TYR O 181      12.251  -4.987   2.626  1.00 98.45           C  
ATOM   1396  OH  TYR O 181      13.082  -5.570   1.700  1.00 98.01           O  
ATOM   1397  N   TRP O 182      11.037  -0.442   6.330  1.00 98.89           N  
ATOM   1398  CA  TRP O 182      12.408  -0.027   6.596  1.00 98.88           C  
ATOM   1399  C   TRP O 182      13.215  -1.234   7.049  1.00 98.88           C  
ATOM   1400  O   TRP O 182      12.776  -1.975   7.928  1.00 98.88           O  
ATOM   1401  CB  TRP O 182      12.413   1.053   7.674  1.00 98.87           C  
ATOM   1402  CG  TRP O 182      11.660   2.286   7.295  1.00 98.89           C  
ATOM   1403  CD1 TRP O 182      10.472   2.678   7.800  1.00 98.73           C  
ATOM   1404  CD2 TRP O 182      12.045   3.282   6.306  1.00 98.90           C  
ATOM   1405  NE1 TRP O 182      10.091   3.876   7.203  1.00 98.80           N  
ATOM   1406  CE2 TRP O 182      11.032   4.274   6.281  1.00 98.84           C  
ATOM   1407  CE3 TRP O 182      13.154   3.442   5.442  1.00 98.86           C  
ATOM   1408  CZ2 TRP O 182      11.111   5.400   5.434  1.00 98.81           C  
ATOM   1409  CZ3 TRP O 182      13.229   4.564   4.597  1.00 98.77           C  
ATOM   1410  CH2 TRP O 182      12.220   5.526   4.597  1.00 98.72           C  
ATOM   1411  N   LEU O 183      14.405  -1.421   6.484  1.00 98.88           N  
ATOM   1412  CA  LEU O 183      15.361  -2.427   6.927  1.00 98.87           C  
ATOM   1413  C   LEU O 183      16.230  -1.824   8.031  1.00 98.92           C  
ATOM   1414  O   LEU O 183      17.013  -0.905   7.788  1.00 98.88           O  
ATOM   1415  CB  LEU O 183      16.177  -2.901   5.717  1.00 98.70           C  
ATOM   1416  CG  LEU O 183      17.224  -3.966   6.066  1.00 97.75           C  
ATOM   1417  CD1 LEU O 183      16.586  -5.264   6.567  1.00 95.29           C  
ATOM   1418  CD2 LEU O 183      18.038  -4.277   4.815  1.00 95.33           C  
ATOM   1419  N   VAL O 184      16.096  -2.357   9.241  1.00 98.87           N  
ATOM   1420  CA  VAL O 184      16.703  -1.799  10.450  1.00 98.88           C  
ATOM   1421  C   VAL O 184      17.717  -2.773  11.031  1.00 98.85           C  
ATOM   1422  O   VAL O 184      17.379  -3.912  11.355  1.00 98.78           O  
ATOM   1423  CB  VAL O 184      15.616  -1.426  11.472  1.00 98.85           C  
ATOM   1424  CG1 VAL O 184      16.226  -0.885  12.768  1.00 98.24           C  
ATOM   1425  CG2 VAL O 184      14.666  -0.362  10.913  1.00 97.92           C  
ATOM   1426  N   LYS O 185      18.961  -2.314  11.197  1.00 98.71           N  
ATOM   1427  CA  LYS O 185      19.998  -3.006  11.967  1.00 98.72           C  
ATOM   1428  C   LYS O 185      19.830  -2.662  13.445  1.00 98.65           C  
ATOM   1429  O   LYS O 185      19.903  -1.490  13.818  1.00 98.64           O  
ATOM   1430  CB  LYS O 185      21.387  -2.612  11.442  1.00 98.71           C  
ATOM   1431  CG  LYS O 185      22.519  -3.415  12.084  1.00 98.59           C  
ATOM   1432  CD  LYS O 185      23.894  -2.915  11.615  1.00 98.37           C  
ATOM   1433  CE  LYS O 185      25.003  -3.755  12.249  1.00 97.83           C  
ATOM   1434  NZ  LYS O 185      26.356  -3.213  11.968  1.00 97.51           N  
ATOM   1435  N   ASN O 186      19.642  -3.672  14.273  1.00 98.08           N  
ATOM   1436  CA  ASN O 186      19.622  -3.552  15.725  1.00 97.74           C  
ATOM   1437  C   ASN O 186      20.999  -3.904  16.325  1.00 97.89           C  
ATOM   1438  O   ASN O 186      21.919  -4.325  15.616  1.00 98.04           O  
ATOM   1439  CB  ASN O 186      18.439  -4.390  16.264  1.00 97.47           C  
ATOM   1440  CG  ASN O 186      18.024  -4.029  17.687  1.00 97.45           C  
ATOM   1441  OD1 ASN O 186      18.499  -3.080  18.287  1.00 94.26           O  
ATOM   1442  ND2 ASN O 186      17.128  -4.779  18.267  1.00 93.25           N  
ATOM   1443  N   SER O 187      21.155  -3.743  17.637  1.00 97.22           N  
ATOM   1444  CA  SER O 187      22.368  -4.052  18.410  1.00 96.97           C  
ATOM   1445  C   SER O 187      22.125  -5.078  19.523  1.00 96.51           C  
ATOM   1446  O   SER O 187      22.742  -5.023  20.586  1.00 96.46           O  
ATOM   1447  CB  SER O 187      23.006  -2.760  18.928  1.00 97.12           C  
ATOM   1448  OG  SER O 187      22.067  -2.003  19.663  1.00 97.17           O  
ATOM   1449  N   TRP O 188      21.219  -6.021  19.282  1.00 96.01           N  
ATOM   1450  CA  TRP O 188      20.867  -7.093  20.232  1.00 95.37           C  
ATOM   1451  C   TRP O 188      21.384  -8.472  19.801  1.00 95.44           C  
ATOM   1452  O   TRP O 188      20.862  -9.510  20.225  1.00 95.41           O  
ATOM   1453  CB  TRP O 188      19.359  -7.080  20.490  1.00 94.24           C  
ATOM   1454  CG  TRP O 188      18.798  -5.851  21.155  1.00 94.95           C  
ATOM   1455  CD1 TRP O 188      19.493  -4.858  21.755  1.00 93.99           C  
ATOM   1456  CD2 TRP O 188      17.384  -5.514  21.320  1.00 95.26           C  
ATOM   1457  NE1 TRP O 188      18.607  -3.914  22.272  1.00 92.20           N  
ATOM   1458  CE2 TRP O 188      17.304  -4.282  22.024  1.00 94.55           C  
ATOM   1459  CE3 TRP O 188      16.169  -6.125  20.936  1.00 94.19           C  
ATOM   1460  CZ2 TRP O 188      16.069  -3.663  22.335  1.00 93.52           C  
ATOM   1461  CZ3 TRP O 188      14.941  -5.513  21.247  1.00 93.41           C  
ATOM   1462  CH2 TRP O 188      14.895  -4.295  21.935  1.00 93.19           C  
ATOM   1463  N   GLY O 189      22.420  -8.501  18.974  1.00 93.82           N  
ATOM   1464  CA  GLY O 189      23.029  -9.719  18.458  1.00 93.86           C  
ATOM   1465  C   GLY O 189      22.231 -10.380  17.333  1.00 94.38           C  
ATOM   1466  O   GLY O 189      21.118  -9.971  17.002  1.00 94.74           O  
ATOM   1467  N   HIS O 190      22.815 -11.433  16.761  1.00 94.64           N  
ATOM   1468  CA  HIS O 190      22.238 -12.155  15.619  1.00 94.21           C  
ATOM   1469  C   HIS O 190      20.968 -12.942  15.958  1.00 94.11           C  
ATOM   1470  O   HIS O 190      20.181 -13.253  15.070  1.00 93.53           O  
ATOM   1471  CB  HIS O 190      23.293 -13.100  15.037  1.00 92.21           C  
ATOM   1472  CG  HIS O 190      24.488 -12.377  14.483  1.00 88.05           C  
ATOM   1473  ND1 HIS O 190      24.536 -11.741  13.259  1.00 76.98           N  
ATOM   1474  CD2 HIS O 190      25.719 -12.217  15.072  1.00 77.86           C  
ATOM   1475  CE1 HIS O 190      25.763 -11.216  13.110  1.00 77.44           C  
ATOM   1476  NE2 HIS O 190      26.498 -11.494  14.191  1.00 80.35           N  
ATOM   1477  N   ASN O 191      20.744 -13.249  17.238  1.00 92.92           N  
ATOM   1478  CA  ASN O 191      19.552 -13.980  17.677  1.00 91.43           C  
ATOM   1479  C   ASN O 191      18.274 -13.127  17.652  1.00 91.81           C  
ATOM   1480  O   ASN O 191      17.176 -13.677  17.740  1.00 92.34           O  
ATOM   1481  CB  ASN O 191      19.797 -14.547  19.085  1.00 91.57           C  
ATOM   1482  CG  ASN O 191      20.827 -15.669  19.113  1.00 86.29           C  
ATOM   1483  OD1 ASN O 191      21.101 -16.336  18.136  1.00 76.85           O  
ATOM   1484  ND2 ASN O 191      21.410 -15.921  20.259  1.00 76.02           N  
ATOM   1485  N   PHE O 192      18.403 -11.808  17.571  1.00 93.79           N  
ATOM   1486  CA  PHE O 192      17.262 -10.922  17.430  1.00 93.94           C  
ATOM   1487  C   PHE O 192      16.753 -10.914  15.985  1.00 94.57           C  
ATOM   1488  O   PHE O 192      17.518 -10.688  15.050  1.00 95.10           O  
ATOM   1489  CB  PHE O 192      17.623  -9.511  17.907  1.00 93.87           C  
ATOM   1490  CG  PHE O 192      16.539  -8.493  17.618  1.00 96.35           C  
ATOM   1491  CD1 PHE O 192      16.636  -7.664  16.485  1.00 90.71           C  
ATOM   1492  CD2 PHE O 192      15.394  -8.427  18.429  1.00 89.72           C  
ATOM   1493  CE1 PHE O 192      15.604  -6.766  16.171  1.00 89.35           C  
ATOM   1494  CE2 PHE O 192      14.359  -7.534  18.120  1.00 89.32           C  
ATOM   1495  CZ  PHE O 192      14.469  -6.701  16.988  1.00 95.77           C  
ATOM   1496  N   GLY O 193      15.452 -11.102  15.825  1.00 93.96           N  
ATOM   1497  CA  GLY O 193      14.759 -10.895  14.559  1.00 94.43           C  
ATOM   1498  C   GLY O 193      15.291 -11.741  13.409  1.00 94.71           C  
ATOM   1499  O   GLY O 193      15.457 -12.957  13.531  1.00 94.05           O  
ATOM   1500  N   GLU O 194      15.560 -11.076  12.282  1.00 96.77           N  
ATOM   1501  CA  GLU O 194      16.146 -11.660  11.075  1.00 96.31           C  
ATOM   1502  C   GLU O 194      17.668 -11.464  11.109  1.00 96.33           C  
ATOM   1503  O   GLU O 194      18.199 -10.490  10.560  1.00 96.21           O  
ATOM   1504  CB  GLU O 194      15.475 -11.065   9.820  1.00 95.54           C  
ATOM   1505  CG  GLU O 194      13.981 -11.398   9.744  1.00 92.73           C  
ATOM   1506  CD  GLU O 194      13.241 -10.774   8.547  1.00 91.93           C  
ATOM   1507  OE1 GLU O 194      12.181 -11.304   8.163  1.00 85.20           O  
ATOM   1508  OE2 GLU O 194      13.651  -9.744   7.981  1.00 86.32           O  
ATOM   1509  N   GLU O 195      18.373 -12.347  11.819  1.00 96.07           N  
ATOM   1510  CA  GLU O 195      19.839 -12.301  11.987  1.00 96.09           C  
ATOM   1511  C   GLU O 195      20.364 -10.950  12.529  1.00 96.67           C  
ATOM   1512  O   GLU O 195      21.391 -10.421  12.101  1.00 95.68           O  
ATOM   1513  CB  GLU O 195      20.556 -12.739  10.702  1.00 94.65           C  
ATOM   1514  CG  GLU O 195      20.161 -14.149  10.232  0.99 85.90           C  
ATOM   1515  CD  GLU O 195      20.959 -14.590   9.003  0.99 78.53           C  
ATOM   1516  OE1 GLU O 195      21.258 -15.804   8.911  0.98 70.10           O  
ATOM   1517  OE2 GLU O 195      21.278 -13.725   8.154  0.98 69.98           O  
ATOM   1518  N   GLY O 196      19.632 -10.383  13.487  1.00 95.93           N  
ATOM   1519  CA  GLY O 196      19.938  -9.081  14.095  1.00 96.30           C  
ATOM   1520  C   GLY O 196      19.235  -7.891  13.456  1.00 96.99           C  
ATOM   1521  O   GLY O 196      19.386  -6.765  13.948  1.00 97.37           O  
ATOM   1522  N   TYR O 197      18.453  -8.116  12.414  1.00 97.38           N  
ATOM   1523  CA  TYR O 197      17.693  -7.084  11.721  1.00 97.62           C  
ATOM   1524  C   TYR O 197      16.195  -7.189  12.006  1.00 97.67           C  
ATOM   1525  O   TYR O 197      15.668  -8.243  12.356  1.00 97.87           O  
ATOM   1526  CB  TYR O 197      17.982  -7.121  10.215  1.00 98.02           C  
ATOM   1527  CG  TYR O 197      19.406  -6.754   9.860  1.00 98.49           C  
ATOM   1528  CD1 TYR O 197      19.715  -5.465   9.396  1.00 96.09           C  
ATOM   1529  CD2 TYR O 197      20.442  -7.701  10.022  1.00 95.50           C  
ATOM   1530  CE1 TYR O 197      21.040  -5.110   9.105  1.00 95.34           C  
ATOM   1531  CE2 TYR O 197      21.772  -7.359   9.742  1.00 95.46           C  
ATOM   1532  CZ  TYR O 197      22.066  -6.059   9.287  1.00 98.52           C  
ATOM   1533  OH  TYR O 197      23.366  -5.711   9.017  1.00 98.43           O  
ATOM   1534  N   ILE O 198      15.500  -6.082  11.821  1.00 98.06           N  
ATOM   1535  CA  ILE O 198      14.037  -5.997  11.826  1.00 98.15           C  
ATOM   1536  C   ILE O 198      13.575  -5.171  10.626  1.00 98.41           C  
ATOM   1537  O   ILE O 198      14.106  -4.094  10.357  1.00 98.54           O  
ATOM   1538  CB  ILE O 198      13.511  -5.478  13.193  1.00 98.11           C  
ATOM   1539  CG1 ILE O 198      11.976  -5.379  13.198  1.00 97.61           C  
ATOM   1540  CG2 ILE O 198      14.164  -4.153  13.610  1.00 97.29           C  
ATOM   1541  CD1 ILE O 198      11.362  -5.090  14.572  1.00 97.00           C  
ATOM   1542  N   ARG O 199      12.584  -5.676   9.910  1.00 98.55           N  
ATOM   1543  CA  ARG O 199      11.872  -4.906   8.884  1.00 98.56           C  
ATOM   1544  C   ARG O 199      10.666  -4.232   9.532  1.00 98.54           C  
ATOM   1545  O   ARG O 199       9.734  -4.916   9.946  1.00 98.43           O  
ATOM   1546  CB  ARG O 199      11.473  -5.820   7.718  1.00 98.38           C  
ATOM   1547  CG  ARG O 199      12.697  -6.256   6.904  1.00 97.72           C  
ATOM   1548  CD  ARG O 199      12.309  -7.149   5.724  1.00 96.28           C  
ATOM   1549  NE  ARG O 199      11.955  -8.507   6.150  1.00 94.59           N  
ATOM   1550  CZ  ARG O 199      11.438  -9.455   5.385  1.00 93.92           C  
ATOM   1551  NH1 ARG O 199      11.105  -9.243   4.143  1.00 87.93           N  
ATOM   1552  NH2 ARG O 199      11.249 -10.647   5.858  1.00 89.64           N  
ATOM   1553  N   MET O 200      10.691  -2.917   9.651  1.00 98.76           N  
ATOM   1554  CA  MET O 200       9.647  -2.129  10.315  1.00 98.78           C  
ATOM   1555  C   MET O 200       8.742  -1.448   9.287  1.00 98.79           C  
ATOM   1556  O   MET O 200       9.220  -0.987   8.253  1.00 98.73           O  
ATOM   1557  CB  MET O 200      10.266  -1.096  11.267  1.00 98.72           C  
ATOM   1558  CG  MET O 200      11.098  -1.743  12.383  1.00 98.36           C  
ATOM   1559  SD  MET O 200      11.750  -0.584  13.613  1.00 98.40           S  
ATOM   1560  CE  MET O 200      10.236  -0.092  14.464  1.00 96.52           C  
ATOM   1561  N   ALA O 201       7.456  -1.359   9.586  1.00 98.55           N  
ATOM   1562  CA  ALA O 201       6.468  -0.774   8.682  1.00 98.48           C  
ATOM   1563  C   ALA O 201       6.871   0.628   8.200  1.00 98.49           C  
ATOM   1564  O   ALA O 201       7.191   1.510   9.002  1.00 98.33           O  
ATOM   1565  CB  ALA O 201       5.102  -0.762   9.376  1.00 98.33           C  
ATOM   1566  N   ARG O 202       6.839   0.826   6.881  1.00 98.53           N  
ATOM   1567  CA  ARG O 202       7.142   2.087   6.186  1.00 98.54           C  
ATOM   1568  C   ARG O 202       5.865   2.680   5.593  1.00 98.30           C  
ATOM   1569  O   ARG O 202       4.978   1.932   5.189  1.00 98.04           O  
ATOM   1570  CB  ARG O 202       8.223   1.808   5.128  1.00 98.48           C  
ATOM   1571  CG  ARG O 202       8.663   3.065   4.362  1.00 98.34           C  
ATOM   1572  CD  ARG O 202       9.886   2.801   3.464  1.00 98.29           C  
ATOM   1573  NE  ARG O 202       9.625   1.827   2.403  1.00 97.77           N  
ATOM   1574  CZ  ARG O 202       9.170   2.053   1.175  1.00 98.19           C  
ATOM   1575  NH1 ARG O 202       8.889   3.245   0.730  1.00 93.54           N  
ATOM   1576  NH2 ARG O 202       8.976   1.060   0.357  1.00 95.64           N  
ATOM   1577  N   ASN O 203       5.787   3.996   5.547  1.00 97.96           N  
ATOM   1578  CA  ASN O 203       4.615   4.743   5.062  1.00 97.66           C  
ATOM   1579  C   ASN O 203       3.307   4.353   5.783  1.00 97.58           C  
ATOM   1580  O   ASN O 203       2.234   4.227   5.183  1.00 96.59           O  
ATOM   1581  CB  ASN O 203       4.540   4.675   3.526  1.00 97.26           C  
ATOM   1582  CG  ASN O 203       5.743   5.308   2.840  1.00 96.77           C  
ATOM   1583  OD1 ASN O 203       6.347   6.250   3.324  1.00 89.21           O  
ATOM   1584  ND2 ASN O 203       6.108   4.814   1.686  1.00 87.37           N  
ATOM   1585  N   LYS O 204       3.411   4.157   7.103  1.00 96.79           N  
ATOM   1586  CA  LYS O 204       2.282   3.883   8.002  1.00 96.98           C  
ATOM   1587  C   LYS O 204       2.156   4.960   9.082  1.00 96.37           C  
ATOM   1588  O   LYS O 204       1.940   4.652  10.253  1.00 94.33           O  
ATOM   1589  CB  LYS O 204       2.382   2.454   8.578  1.00 96.84           C  
ATOM   1590  CG  LYS O 204       2.274   1.332   7.539  1.00 94.86           C  
ATOM   1591  CD  LYS O 204       0.921   1.305   6.815  0.99 91.17           C  
ATOM   1592  CE  LYS O 204       0.871   0.114   5.862  0.99 84.31           C  
ATOM   1593  NZ  LYS O 204      -0.372   0.096   5.063  0.99 75.05           N  
ATOM   1594  N   GLY O 205       2.293   6.216   8.693  1.00 94.66           N  
ATOM   1595  CA  GLY O 205       2.119   7.362   9.593  1.00 93.86           C  
ATOM   1596  C   GLY O 205       3.225   7.478  10.640  1.00 94.30           C  
ATOM   1597  O   GLY O 205       2.922   7.614  11.829  1.00 92.43           O  
ATOM   1598  N   ASN O 206       4.487   7.396  10.214  1.00 94.98           N  
ATOM   1599  CA  ASN O 206       5.659   7.413  11.093  1.00 95.01           C  
ATOM   1600  C   ASN O 206       5.582   6.324  12.183  1.00 95.39           C  
ATOM   1601  O   ASN O 206       5.700   6.596  13.386  1.00 95.23           O  
ATOM   1602  CB  ASN O 206       5.870   8.836  11.636  1.00 94.63           C  
ATOM   1603  CG  ASN O 206       7.156   8.993  12.431  1.00 95.64           C  
ATOM   1604  OD1 ASN O 206       8.124   8.269  12.245  1.00 93.15           O  
ATOM   1605  ND2 ASN O 206       7.196   9.942  13.334  1.00 92.68           N  
ATOM   1606  N   HIS O 207       5.349   5.080  11.759  1.00 96.49           N  
ATOM   1607  CA  HIS O 207       5.129   3.958  12.672  1.00 97.05           C  
ATOM   1608  C   HIS O 207       6.325   3.735  13.608  1.00 97.46           C  
ATOM   1609  O   HIS O 207       7.474   3.703  13.156  1.00 97.57           O  
ATOM   1610  CB  HIS O 207       4.796   2.701  11.870  1.00 97.09           C  
ATOM   1611  CG  HIS O 207       4.273   1.600  12.739  1.00 97.22           C  
ATOM   1612  ND1 HIS O 207       3.096   1.644  13.457  1.00 89.41           N  
ATOM   1613  CD2 HIS O 207       4.875   0.396  13.003  1.00 89.42           C  
ATOM   1614  CE1 HIS O 207       2.989   0.496  14.131  1.00 91.36           C  
ATOM   1615  NE2 HIS O 207       4.048  -0.280  13.872  1.00 93.04           N  
ATOM   1616  N   CYS O 208       6.050   3.611  14.897  1.00 96.64           N  
ATOM   1617  CA  CYS O 208       7.044   3.546  15.973  1.00 97.04           C  
ATOM   1618  C   CYS O 208       8.011   4.743  16.025  1.00 96.84           C  
ATOM   1619  O   CYS O 208       9.084   4.649  16.623  1.00 96.69           O  
ATOM   1620  CB  CYS O 208       7.778   2.204  15.926  1.00 97.56           C  
ATOM   1621  SG  CYS O 208       6.675   0.784  16.083  1.00 97.52           S  
ATOM   1622  N   GLY O 209       7.660   5.854  15.410  1.00 96.09           N  
ATOM   1623  CA  GLY O 209       8.491   7.058  15.391  1.00 95.99           C  
ATOM   1624  C   GLY O 209       9.783   6.916  14.593  1.00 96.42           C  
ATOM   1625  O   GLY O 209      10.719   7.675  14.836  1.00 96.57           O  
ATOM   1626  N   ILE O 210       9.861   5.978  13.647  1.00 98.01           N  
ATOM   1627  CA  ILE O 210      11.111   5.678  12.920  1.00 98.39           C  
ATOM   1628  C   ILE O 210      11.685   6.885  12.162  1.00 98.33           C  
ATOM   1629  O   ILE O 210      12.898   6.995  12.000  1.00 98.32           O  
ATOM   1630  CB  ILE O 210      10.910   4.467  11.997  1.00 98.61           C  
ATOM   1631  CG1 ILE O 210      12.280   3.924  11.544  1.00 98.34           C  
ATOM   1632  CG2 ILE O 210       9.996   4.791  10.796  1.00 98.27           C  
ATOM   1633  CD1 ILE O 210      12.212   2.510  10.972  1.00 97.93           C  
ATOM   1634  N   ALA O 211      10.838   7.810  11.756  1.00 97.63           N  
ATOM   1635  CA  ALA O 211      11.219   9.059  11.109  1.00 97.29           C  
ATOM   1636  C   ALA O 211      11.095  10.289  12.032  1.00 96.59           C  
ATOM   1637  O   ALA O 211      11.121  11.421  11.545  1.00 95.97           O  
ATOM   1638  CB  ALA O 211      10.406   9.194   9.810  1.00 97.39           C  
ATOM   1639  N   SER O 212      10.952  10.099  13.352  1.00 95.03           N  
ATOM   1640  CA  SER O 212      10.821  11.236  14.279  1.00 93.94           C  
ATOM   1641  C   SER O 212      12.112  12.048  14.360  1.00 93.18           C  
ATOM   1642  O   SER O 212      12.077  13.263  14.183  1.00 92.76           O  
ATOM   1643  CB  SER O 212      10.393  10.775  15.682  1.00 93.75           C  
ATOM   1644  OG  SER O 212       9.109  10.189  15.674  1.00 92.26           O  
ATOM   1645  N   PHE O 213      13.243  11.391  14.585  1.00 94.30           N  
ATOM   1646  CA  PHE O 213      14.549  12.036  14.768  1.00 93.91           C  
ATOM   1647  C   PHE O 213      15.649  11.304  13.985  1.00 95.64           C  
ATOM   1648  O   PHE O 213      16.539  10.691  14.589  1.00 95.79           O  
ATOM   1649  CB  PHE O 213      14.867  12.136  16.267  1.00 92.03           C  
ATOM   1650  CG  PHE O 213      13.849  12.924  17.057  1.00 88.45           C  
ATOM   1651  CD1 PHE O 213      13.852  14.330  17.022  1.00 84.30           C  
ATOM   1652  CD2 PHE O 213      12.864  12.260  17.810  1.00 84.90           C  
ATOM   1653  CE1 PHE O 213      12.887  15.066  17.722  1.00 81.59           C  
ATOM   1654  CE2 PHE O 213      11.892  12.985  18.515  1.00 81.90           C  
ATOM   1655  CZ  PHE O 213      11.905  14.390  18.469  1.00 81.97           C  
ATOM   1656  N   PRO O 214      15.615  11.322  12.645  1.00 96.84           N  
ATOM   1657  CA  PRO O 214      16.659  10.714  11.842  1.00 97.29           C  
ATOM   1658  C   PRO O 214      17.865  11.644  11.702  1.00 97.30           C  
ATOM   1659  O   PRO O 214      17.717  12.858  11.524  1.00 97.08           O  
ATOM   1660  CB  PRO O 214      16.030  10.378  10.486  1.00 97.33           C  
ATOM   1661  CG  PRO O 214      14.554  10.795  10.615  1.00 95.72           C  
ATOM   1662  CD  PRO O 214      14.560  11.807  11.748  1.00 97.60           C  
ATOM   1663  N   SER O 215      19.061  11.073  11.721  1.00 98.03           N  
ATOM   1664  CA  SER O 215      20.303  11.803  11.471  1.00 98.27           C  
ATOM   1665  C   SER O 215      21.345  10.933  10.779  1.00 98.64           C  
ATOM   1666  O   SER O 215      21.349   9.706  10.910  1.00 98.75           O  
ATOM   1667  CB  SER O 215      20.852  12.398  12.774  1.00 98.00           C  
ATOM   1668  OG  SER O 215      21.169  11.380  13.705  1.00 97.55           O  
ATOM   1669  N   TYR O 216      22.256  11.554  10.039  1.00 98.73           N  
ATOM   1670  CA  TYR O 216      23.393  10.873   9.431  1.00 98.77           C  
ATOM   1671  C   TYR O 216      24.645  11.752   9.474  1.00 98.76           C  
ATOM   1672  O   TYR O 216      24.551  12.975   9.315  1.00 98.64           O  
ATOM   1673  CB  TYR O 216      23.054  10.420   8.000  1.00 98.71           C  
ATOM   1674  CG  TYR O 216      22.817  11.540   7.014  1.00 98.69           C  
ATOM   1675  CD1 TYR O 216      21.526  12.074   6.840  1.00 95.66           C  
ATOM   1676  CD2 TYR O 216      23.895  12.077   6.281  1.00 95.97           C  
ATOM   1677  CE1 TYR O 216      21.308  13.137   5.956  1.00 95.37           C  
ATOM   1678  CE2 TYR O 216      23.690  13.139   5.394  1.00 95.48           C  
ATOM   1679  CZ  TYR O 216      22.398  13.667   5.236  1.00 98.16           C  
ATOM   1680  OH  TYR O 216      22.192  14.721   4.375  1.00 97.21           O  
ATOM   1681  N   PRO O 217      25.821  11.149   9.663  1.00 98.69           N  
ATOM   1682  CA  PRO O 217      27.090  11.862   9.615  1.00 98.71           C  
ATOM   1683  C   PRO O 217      27.614  11.976   8.178  1.00 98.69           C  
ATOM   1684  O   PRO O 217      27.223  11.218   7.285  1.00 98.51           O  
ATOM   1685  CB  PRO O 217      28.025  11.037  10.502  1.00 98.64           C  
ATOM   1686  CG  PRO O 217      27.562   9.600  10.211  1.00 98.43           C  
ATOM   1687  CD  PRO O 217      26.054   9.743   9.989  1.00 98.83           C  
ATOM   1688  N   GLU O 218      28.566  12.878   7.973  1.00 98.33           N  
ATOM   1689  CA  GLU O 218      29.341  12.980   6.734  1.00 98.15           C  
ATOM   1690  C   GLU O 218      30.834  13.084   7.032  1.00 98.18           C  
ATOM   1691  O   GLU O 218      31.259  13.721   7.999  1.00 97.88           O  
ATOM   1692  CB  GLU O 218      28.875  14.167   5.877  1.00 97.63           C  
ATOM   1693  CG  GLU O 218      27.459  13.973   5.280  1.00 96.15           C  
ATOM   1694  CD  GLU O 218      27.039  15.140   4.372  1.00 95.11           C  
ATOM   1695  OE1 GLU O 218      25.868  15.570   4.433  1.00 89.63           O  
ATOM   1696  OE2 GLU O 218      27.873  15.676   3.614  1.00 90.38           O  
ATOM   1697  N   ILE O 219      31.631  12.491   6.148  1.00 98.14           N  
ATOM   1698  CA  ILE O 219      33.088  12.610   6.144  1.00 97.86           C  
ATOM   1699  C   ILE O 219      33.468  13.402   4.900  1.00 96.76           C  
ATOM   1700  O   ILE O 219      33.325  12.922   3.772  1.00 93.32           O  
ATOM   1701  CB  ILE O 219      33.790  11.232   6.182  1.00 97.74           C  
ATOM   1702  CG1 ILE O 219      33.293  10.365   7.364  1.00 96.67           C  
ATOM   1703  CG2 ILE O 219      35.315  11.438   6.263  1.00 96.54           C  
ATOM   1704  CD1 ILE O 219      33.801   8.916   7.337  1.00 95.75           C  
ATOM   1705  N   HIS O 220      33.968  14.618   5.100  0.75 93.04           N  
ATOM   1706  CA  HIS O 220      34.595  15.369   4.025  0.74 90.77           C  
ATOM   1707  C   HIS O 220      36.079  15.043   4.004  0.75 87.68           C  
ATOM   1708  O   HIS O 220      36.735  14.996   5.046  0.74 79.09           O  
ATOM   1709  CB  HIS O 220      34.299  16.866   4.161  0.75 85.91           C  
ATOM   1710  CG  HIS O 220      32.830  17.147   3.987  0.72 78.78           C  
ATOM   1711  ND1 HIS O 220      32.104  16.970   2.822  0.71 68.49           N  
ATOM   1712  CD2 HIS O 220      31.952  17.558   4.961  0.70 68.76           C  
ATOM   1713  CE1 HIS O 220      30.825  17.260   3.090  0.69 67.80           C  
ATOM   1714  NE2 HIS O 220      30.706  17.623   4.373  0.67 70.73           N  
ATOM   1715  N   HIS O 221      36.609  14.792   2.809  0.31 76.65           N  
ATOM   1716  CA  HIS O 221      38.051  14.842   2.646  0.29 76.14           C  
ATOM   1717  C   HIS O 221      38.471  16.280   2.918  0.30 74.82           C  
ATOM   1718  O   HIS O 221      38.073  17.196   2.198  0.30 66.38           O  
ATOM   1719  CB  HIS O 221      38.467  14.378   1.244  0.30 68.34           C  
ATOM   1720  CG  HIS O 221      38.391  12.878   1.099  0.29 60.30           C  
ATOM   1721  ND1 HIS O 221      39.242  11.967   1.678  0.29 52.18           N  
ATOM   1722  CD2 HIS O 221      37.466  12.158   0.380  0.29 51.64           C  
ATOM   1723  CE1 HIS O 221      38.840  10.736   1.323  0.27 47.81           C  
ATOM   1724  NE2 HIS O 221      37.777  10.823   0.536  0.27 48.10           N  
ATOM   1725  N   HIS O 222      39.263  16.484   3.964  0.20 68.11           N  
ATOM   1726  CA  HIS O 222      40.173  17.610   3.950  0.19 67.46           C  
ATOM   1727  C   HIS O 222      41.083  17.380   2.746  0.20 66.08           C  
ATOM   1728  O   HIS O 222      41.982  16.541   2.778  0.20 60.29           O  
ATOM   1729  CB  HIS O 222      40.943  17.718   5.273  0.19 61.73           C  
ATOM   1730  CG  HIS O 222      40.101  18.309   6.372  0.18 55.49           C  
ATOM   1731  ND1 HIS O 222      39.678  19.615   6.454  0.18 49.26           N  
ATOM   1732  CD2 HIS O 222      39.592  17.658   7.476  0.18 48.74           C  
ATOM   1733  CE1 HIS O 222      38.932  19.746   7.562  0.16 45.40           C  
ATOM   1734  NE2 HIS O 222      38.871  18.584   8.199  0.17 44.87           N  
ATOM   1735  N   HIS O 223      40.824  18.094   1.655  0.11 59.80           N  
ATOM   1736  CA  HIS O 223      41.894  18.408   0.738  0.10 58.44           C  
ATOM   1737  C   HIS O 223      42.918  19.172   1.576  0.11 56.51           C  
ATOM   1738  O   HIS O 223      42.709  20.330   1.940  0.11 51.83           O  
ATOM   1739  CB  HIS O 223      41.374  19.214  -0.459  0.10 53.68           C  
ATOM   1740  CG  HIS O 223      40.665  18.333  -1.461  0.10 48.64           C  
ATOM   1741  ND1 HIS O 223      41.264  17.435  -2.314  0.09 42.52           N  
ATOM   1742  CD2 HIS O 223      39.309  18.257  -1.695  0.09 42.65           C  
ATOM   1743  CE1 HIS O 223      40.305  16.831  -3.036  0.09 39.61           C  
ATOM   1744  NE2 HIS O 223      39.116  17.310  -2.689  0.09 40.03           N  
ATOM   1745  N   HIS O 224      43.994  18.500   1.938  0.08 52.02           N  
ATOM   1746  CA  HIS O 224      45.246  19.191   2.164  0.07 51.18           C  
ATOM   1747  C   HIS O 224      45.599  19.835   0.823  0.07 49.92           C  
ATOM   1748  O   HIS O 224      46.113  19.173  -0.081  0.07 45.84           O  
ATOM   1749  CB  HIS O 224      46.320  18.213   2.659  0.07 47.24           C  
ATOM   1750  CG  HIS O 224      46.126  17.816   4.103  0.07 43.07           C  
ATOM   1751  ND1 HIS O 224      46.318  18.628   5.193  0.07 38.35           N  
ATOM   1752  CD2 HIS O 224      45.737  16.587   4.588  0.06 38.60           C  
ATOM   1753  CE1 HIS O 224      46.053  17.920   6.298  0.06 36.23           C  
ATOM   1754  NE2 HIS O 224      45.705  16.681   5.968  0.06 36.44           N  
ATOM   1755  N   HIS O 225      45.220  21.099   0.680  0.06 47.15           N  
ATOM   1756  CA  HIS O 225      45.919  22.012  -0.203  0.05 45.40           C  
ATOM   1757  C   HIS O 225      47.244  22.365   0.446  0.05 42.21           C  
ATOM   1758  O   HIS O 225      47.272  22.515   1.709  0.05 37.92           O  
ATOM   1759  CB  HIS O 225      45.070  23.247  -0.519  0.05 41.32           C  
ATOM   1760  CG  HIS O 225      44.048  22.972  -1.597  0.06 37.45           C  
ATOM   1761  ND1 HIS O 225      44.336  22.587  -2.888  0.05 33.19           N  
ATOM   1762  CD2 HIS O 225      42.680  23.056  -1.501  0.05 33.21           C  
ATOM   1763  CE1 HIS O 225      43.185  22.432  -3.549  0.05 33.79           C  
ATOM   1764  NE2 HIS O 225      42.167  22.711  -2.744  0.04 36.64           N  
ATOM   1765  OXT HIS O 225      48.238  22.500  -0.322  0.03 34.57           O  
TER    1766      HIS O 225                                                      
ATOM   1767  N   ARG V   1      35.633  37.578  17.119  0.45 75.37           N  
ATOM   1768  CA  ARG V   1      35.099  38.921  17.496  0.45 81.02           C  
ATOM   1769  C   ARG V   1      34.802  38.914  18.983  0.45 82.50           C  
ATOM   1770  O   ARG V   1      34.351  37.892  19.479  0.45 76.77           O  
ATOM   1771  CB  ARG V   1      33.820  39.256  16.703  0.44 72.17           C  
ATOM   1772  CG  ARG V   1      34.108  39.809  15.299  0.41 60.46           C  
ATOM   1773  CD  ARG V   1      32.794  40.124  14.578  0.41 55.46           C  
ATOM   1774  NE  ARG V   1      33.015  40.722  13.256  0.41 49.28           N  
ATOM   1775  CZ  ARG V   1      32.085  40.972  12.352  0.43 42.87           C  
ATOM   1776  NH1 ARG V   1      30.834  40.685  12.565  0.38 41.27           N  
ATOM   1777  NH2 ARG V   1      32.406  41.515  11.212  0.37 39.76           N  
ATOM   1778  N   ILE V   2      35.054  40.019  19.659  0.80 86.13           N  
ATOM   1779  CA  ILE V   2      34.701  40.172  21.065  0.80 92.47           C  
ATOM   1780  C   ILE V   2      33.173  40.275  21.155  0.80 94.95           C  
ATOM   1781  O   ILE V   2      32.568  41.040  20.405  0.80 92.60           O  
ATOM   1782  CB  ILE V   2      35.419  41.402  21.669  0.79 88.15           C  
ATOM   1783  CG1 ILE V   2      36.964  41.234  21.568  0.75 75.34           C  
ATOM   1784  CG2 ILE V   2      34.995  41.599  23.133  0.75 73.08           C  
ATOM   1785  CD1 ILE V   2      37.754  42.488  21.955  0.74 66.37           C  
ATOM   1786  N   LEU V   3      32.565  39.493  22.030  0.99 94.40           N  
ATOM   1787  CA  LEU V   3      31.135  39.575  22.325  0.99 96.59           C  
ATOM   1788  C   LEU V   3      30.897  40.621  23.420  0.99 97.31           C  
ATOM   1789  O   LEU V   3      31.752  40.766  24.294  0.99 96.53           O  
ATOM   1790  CB  LEU V   3      30.595  38.195  22.750  0.99 96.06           C  
ATOM   1791  CG  LEU V   3      30.715  37.089  21.686  0.98 95.07           C  
ATOM   1792  CD1 LEU V   3      30.140  35.787  22.244  0.98 90.75           C  
ATOM   1793  CD2 LEU V   3      29.960  37.430  20.396  0.98 90.42           C  
ATOM   1794  N   PRO V   4      29.745  41.317  23.419  1.00 97.51           N  
ATOM   1795  CA  PRO V   4      29.373  42.184  24.530  1.00 97.66           C  
ATOM   1796  C   PRO V   4      29.296  41.407  25.847  1.00 97.91           C  
ATOM   1797  O   PRO V   4      28.885  40.240  25.858  1.00 97.29           O  
ATOM   1798  CB  PRO V   4      28.006  42.772  24.157  1.00 96.94           C  
ATOM   1799  CG  PRO V   4      27.922  42.603  22.641  1.00 95.26           C  
ATOM   1800  CD  PRO V   4      28.723  41.333  22.383  1.00 97.34           C  
ATOM   1801  N   ASP V   5      29.607  42.076  26.954  1.00 97.49           N  
ATOM   1802  CA  ASP V   5      29.481  41.487  28.296  1.00 97.13           C  
ATOM   1803  C   ASP V   5      28.018  41.273  28.688  1.00 97.61           C  
ATOM   1804  O   ASP V   5      27.686  40.318  29.399  1.00 96.78           O  
ATOM   1805  CB  ASP V   5      30.181  42.394  29.318  1.00 95.49           C  
ATOM   1806  CG  ASP V   5      31.696  42.428  29.118  0.99 90.21           C  
ATOM   1807  OD1 ASP V   5      32.262  41.369  28.750  0.99 83.34           O  
ATOM   1808  OD2 ASP V   5      32.281  43.515  29.322  0.99 81.85           O  
ATOM   1809  N   SER V   6      27.137  42.129  28.182  1.00 98.01           N  
ATOM   1810  CA  SER V   6      25.694  41.999  28.350  1.00 98.25           C  
ATOM   1811  C   SER V   6      24.944  42.260  27.046  1.00 98.48           C  
ATOM   1812  O   SER V   6      25.401  42.998  26.170  1.00 98.34           O  
ATOM   1813  CB  SER V   6      25.194  42.904  29.483  1.00 97.67           C  
ATOM   1814  OG  SER V   6      25.389  44.261  29.167  1.00 90.97           O  
ATOM   1815  N   VAL V   7      23.775  41.649  26.928  1.00 98.50           N  
ATOM   1816  CA  VAL V   7      22.828  41.846  25.829  1.00 98.63           C  
ATOM   1817  C   VAL V   7      21.422  41.845  26.404  1.00 98.72           C  
ATOM   1818  O   VAL V   7      21.082  40.966  27.193  1.00 98.61           O  
ATOM   1819  CB  VAL V   7      22.980  40.743  24.753  1.00 98.51           C  
ATOM   1820  CG1 VAL V   7      21.859  40.777  23.701  1.00 97.04           C  
ATOM   1821  CG2 VAL V   7      24.304  40.890  23.990  1.00 96.44           C  
ATOM   1822  N   ASP V   8      20.592  42.782  25.962  1.00 98.52           N  
ATOM   1823  CA  ASP V   8      19.147  42.762  26.185  1.00 98.58           C  
ATOM   1824  C   ASP V   8      18.425  43.170  24.892  1.00 98.59           C  
ATOM   1825  O   ASP V   8      18.485  44.319  24.448  1.00 98.50           O  
ATOM   1826  CB  ASP V   8      18.786  43.671  27.372  1.00 98.51           C  
ATOM   1827  CG  ASP V   8      17.321  43.527  27.805  1.00 98.55           C  
ATOM   1828  OD1 ASP V   8      16.484  43.036  27.008  1.00 96.83           O  
ATOM   1829  OD2 ASP V   8      17.004  43.888  28.956  1.00 96.28           O  
ATOM   1830  N   TRP V   9      17.744  42.214  24.263  1.00 98.70           N  
ATOM   1831  CA  TRP V   9      17.018  42.474  23.013  1.00 98.70           C  
ATOM   1832  C   TRP V   9      15.748  43.311  23.212  1.00 98.62           C  
ATOM   1833  O   TRP V   9      15.247  43.875  22.235  1.00 98.53           O  
ATOM   1834  CB  TRP V   9      16.725  41.149  22.301  1.00 98.73           C  
ATOM   1835  CG  TRP V   9      17.922  40.558  21.619  1.00 98.76           C  
ATOM   1836  CD1 TRP V   9      18.682  39.544  22.083  1.00 98.23           C  
ATOM   1837  CD2 TRP V   9      18.514  40.972  20.352  1.00 98.61           C  
ATOM   1838  NE1 TRP V   9      19.713  39.288  21.180  1.00 98.15           N  
ATOM   1839  CE2 TRP V   9      19.641  40.150  20.108  1.00 98.45           C  
ATOM   1840  CE3 TRP V   9      18.197  41.965  19.391  1.00 98.49           C  
ATOM   1841  CZ2 TRP V   9      20.440  40.291  18.949  1.00 98.33           C  
ATOM   1842  CZ3 TRP V   9      18.996  42.109  18.240  1.00 97.98           C  
ATOM   1843  CH2 TRP V   9      20.103  41.281  18.021  1.00 97.88           C  
ATOM   1844  N   ARG V  10      15.255  43.444  24.448  1.00 98.52           N  
ATOM   1845  CA  ARG V  10      14.132  44.339  24.763  1.00 98.41           C  
ATOM   1846  C   ARG V  10      14.512  45.795  24.484  1.00 98.24           C  
ATOM   1847  O   ARG V  10      13.737  46.513  23.864  1.00 97.88           O  
ATOM   1848  CB  ARG V  10      13.699  44.175  26.231  1.00 98.26           C  
ATOM   1849  CG  ARG V  10      13.275  42.743  26.589  1.00 98.07           C  
ATOM   1850  CD  ARG V  10      12.959  42.592  28.078  1.00 97.79           C  
ATOM   1851  NE  ARG V  10      14.139  42.811  28.931  1.00 97.48           N  
ATOM   1852  CZ  ARG V  10      14.153  42.833  30.258  1.00 97.77           C  
ATOM   1853  NH1 ARG V  10      13.076  42.623  30.964  1.00 95.24           N  
ATOM   1854  NH2 ARG V  10      15.259  43.078  30.897  1.00 96.18           N  
ATOM   1855  N   GLU V  11      15.720  46.190  24.847  1.00 97.98           N  
ATOM   1856  CA  GLU V  11      16.249  47.541  24.604  1.00 97.59           C  
ATOM   1857  C   GLU V  11      16.358  47.867  23.106  1.00 97.49           C  
ATOM   1858  O   GLU V  11      16.216  49.016  22.691  1.00 96.33           O  
ATOM   1859  CB  GLU V  11      17.641  47.669  25.232  1.00 97.15           C  
ATOM   1860  CG  GLU V  11      17.628  47.542  26.756  0.99 93.11           C  
ATOM   1861  CD  GLU V  11      19.031  47.609  27.373  0.99 88.77           C  
ATOM   1862  OE1 GLU V  11      19.109  47.658  28.619  0.99 81.49           O  
ATOM   1863  OE2 GLU V  11      20.029  47.594  26.616  0.99 82.49           O  
ATOM   1864  N   LYS V  12      16.534  46.843  22.269  1.00 97.97           N  
ATOM   1865  CA  LYS V  12      16.567  46.974  20.801  1.00 97.91           C  
ATOM   1866  C   LYS V  12      15.175  46.923  20.158  1.00 98.15           C  
ATOM   1867  O   LYS V  12      15.068  46.915  18.929  1.00 97.52           O  
ATOM   1868  CB  LYS V  12      17.515  45.914  20.225  1.00 97.28           C  
ATOM   1869  CG  LYS V  12      18.949  46.092  20.751  0.99 93.08           C  
ATOM   1870  CD  LYS V  12      19.879  45.012  20.198  0.98 85.55           C  
ATOM   1871  CE  LYS V  12      21.250  45.154  20.861  0.98 77.52           C  
ATOM   1872  NZ  LYS V  12      22.157  44.033  20.516  0.97 68.20           N  
ATOM   1873  N   GLY V  13      14.113  46.857  20.957  1.00 97.85           N  
ATOM   1874  CA  GLY V  13      12.731  46.781  20.476  1.00 98.05           C  
ATOM   1875  C   GLY V  13      12.424  45.506  19.689  1.00 98.37           C  
ATOM   1876  O   GLY V  13      11.600  45.538  18.769  1.00 97.91           O  
ATOM   1877  N   CYS V  14      13.093  44.402  20.008  1.00 98.48           N  
ATOM   1878  CA  CYS V  14      12.955  43.114  19.320  1.00 98.55           C  
ATOM   1879  C   CYS V  14      12.112  42.086  20.092  1.00 98.68           C  
ATOM   1880  O   CYS V  14      11.999  40.942  19.645  1.00 98.56           O  
ATOM   1881  CB  CYS V  14      14.351  42.557  19.011  1.00 98.41           C  
ATOM   1882  SG  CYS V  14      15.190  43.568  17.756  1.00 98.02           S  
ATOM   1883  N   VAL V  15      11.534  42.474  21.224  1.00 98.61           N  
ATOM   1884  CA  VAL V  15      10.773  41.570  22.097  1.00 98.68           C  
ATOM   1885  C   VAL V  15       9.384  42.154  22.329  1.00 98.64           C  
ATOM   1886  O   VAL V  15       9.249  43.298  22.756  1.00 98.41           O  
ATOM   1887  CB  VAL V  15      11.519  41.329  23.424  1.00 98.64           C  
ATOM   1888  CG1 VAL V  15      10.806  40.278  24.277  1.00 97.68           C  
ATOM   1889  CG2 VAL V  15      12.954  40.836  23.190  1.00 97.27           C  
ATOM   1890  N   THR V  16       8.351  41.369  22.034  1.00 98.55           N  
ATOM   1891  CA  THR V  16       6.957  41.752  22.288  1.00 98.53           C  
ATOM   1892  C   THR V  16       6.613  41.659  23.775  1.00 98.57           C  
ATOM   1893  O   THR V  16       7.402  41.162  24.585  1.00 98.53           O  
ATOM   1894  CB  THR V  16       5.980  40.890  21.471  1.00 98.49           C  
ATOM   1895  OG1 THR V  16       6.059  39.546  21.884  1.00 97.85           O  
ATOM   1896  CG2 THR V  16       6.255  40.965  19.973  1.00 97.10           C  
ATOM   1897  N   GLU V  17       5.417  42.091  24.139  1.00 98.33           N  
ATOM   1898  CA  GLU V  17       4.902  41.909  25.488  1.00 98.31           C  
ATOM   1899  C   GLU V  17       4.907  40.421  25.904  1.00 98.50           C  
ATOM   1900  O   GLU V  17       4.797  39.505  25.074  1.00 97.86           O  
ATOM   1901  CB  GLU V  17       3.499  42.516  25.609  1.00 96.82           C  
ATOM   1902  CG  GLU V  17       2.453  41.775  24.786  0.98 82.52           C  
ATOM   1903  CD  GLU V  17       1.052  42.364  24.876  0.97 72.01           C  
ATOM   1904  OE1 GLU V  17       0.260  42.094  23.934  0.97 66.42           O  
ATOM   1905  OE2 GLU V  17       0.760  43.060  25.870  0.97 67.08           O  
ATOM   1906  N   VAL V  18       4.998  40.194  27.207  1.00 97.41           N  
ATOM   1907  CA  VAL V  18       4.883  38.855  27.789  1.00 97.48           C  
ATOM   1908  C   VAL V  18       3.462  38.336  27.590  1.00 97.48           C  
ATOM   1909  O   VAL V  18       2.491  39.050  27.829  1.00 97.30           O  
ATOM   1910  CB  VAL V  18       5.280  38.867  29.277  1.00 97.42           C  
ATOM   1911  CG1 VAL V  18       5.064  37.506  29.947  1.00 95.89           C  
ATOM   1912  CG2 VAL V  18       6.764  39.224  29.423  1.00 95.70           C  
ATOM   1913  N   LYS V  19       3.348  37.087  27.180  1.00 97.36           N  
ATOM   1914  CA  LYS V  19       2.061  36.416  26.986  1.00 97.14           C  
ATOM   1915  C   LYS V  19       1.738  35.502  28.169  1.00 96.83           C  
ATOM   1916  O   LYS V  19       2.622  35.124  28.949  1.00 96.79           O  
ATOM   1917  CB  LYS V  19       2.056  35.661  25.641  1.00 97.23           C  
ATOM   1918  CG  LYS V  19       2.424  36.515  24.409  1.00 97.07           C  
ATOM   1919  CD  LYS V  19       1.483  37.718  24.184  1.00 97.09           C  
ATOM   1920  CE  LYS V  19       1.760  38.413  22.837  1.00 96.22           C  
ATOM   1921  NZ  LYS V  19       3.010  39.224  22.830  1.00 95.38           N  
ATOM   1922  N   TYR V  20       0.470  35.131  28.286  1.00 95.83           N  
ATOM   1923  CA  TYR V  20      -0.021  34.211  29.308  1.00 95.39           C  
ATOM   1924  C   TYR V  20      -0.620  32.965  28.652  1.00 95.49           C  
ATOM   1925  O   TYR V  20      -1.665  33.032  28.007  1.00 94.78           O  
ATOM   1926  CB  TYR V  20      -1.037  34.939  30.197  1.00 94.73           C  
ATOM   1927  CG  TYR V  20      -1.589  34.065  31.307  1.00 93.65           C  
ATOM   1928  CD1 TYR V  20      -2.946  33.697  31.313  1.00 88.25           C  
ATOM   1929  CD2 TYR V  20      -0.739  33.601  32.331  1.00 88.20           C  
ATOM   1930  CE1 TYR V  20      -3.456  32.877  32.334  1.00 85.17           C  
ATOM   1931  CE2 TYR V  20      -1.232  32.780  33.352  1.00 85.84           C  
ATOM   1932  CZ  TYR V  20      -2.592  32.421  33.346  1.00 88.96           C  
ATOM   1933  OH  TYR V  20      -3.087  31.608  34.344  1.00 86.80           O  
ATOM   1934  N   GLN V  21       0.049  31.818  28.805  1.00 96.44           N  
ATOM   1935  CA  GLN V  21      -0.396  30.565  28.179  1.00 95.74           C  
ATOM   1936  C   GLN V  21      -1.601  29.924  28.879  1.00 95.61           C  
ATOM   1937  O   GLN V  21      -2.304  29.116  28.273  1.00 95.89           O  
ATOM   1938  CB  GLN V  21       0.786  29.590  28.044  1.00 95.29           C  
ATOM   1939  CG  GLN V  21       1.282  28.998  29.366  1.00 94.46           C  
ATOM   1940  CD  GLN V  21       2.468  28.062  29.161  1.00 96.15           C  
ATOM   1941  OE1 GLN V  21       3.564  28.467  28.811  1.00 92.07           O  
ATOM   1942  NE2 GLN V  21       2.289  26.787  29.374  1.00 90.49           N  
ATOM   1943  N   GLY V  22      -1.855  30.274  30.141  1.00 93.39           N  
ATOM   1944  CA  GLY V  22      -2.938  29.705  30.932  1.00 93.31           C  
ATOM   1945  C   GLY V  22      -2.761  28.205  31.172  1.00 93.51           C  
ATOM   1946  O   GLY V  22      -1.652  27.722  31.397  1.00 91.37           O  
ATOM   1947  N   SER V  23      -3.861  27.464  31.101  1.00 90.66           N  
ATOM   1948  CA  SER V  23      -3.878  26.007  31.299  1.00 89.38           C  
ATOM   1949  C   SER V  23      -3.465  25.201  30.054  1.00 91.04           C  
ATOM   1950  O   SER V  23      -3.506  23.972  30.090  1.00 88.57           O  
ATOM   1951  CB  SER V  23      -5.271  25.577  31.772  1.00 87.47           C  
ATOM   1952  OG  SER V  23      -6.253  25.996  30.844  1.00 78.26           O  
ATOM   1953  N   CYS V  24      -3.101  25.858  28.962  1.00 92.91           N  
ATOM   1954  CA  CYS V  24      -2.662  25.216  27.731  1.00 93.23           C  
ATOM   1955  C   CYS V  24      -1.132  25.130  27.696  1.00 94.00           C  
ATOM   1956  O   CYS V  24      -0.454  26.155  27.786  1.00 94.26           O  
ATOM   1957  CB  CYS V  24      -3.243  26.008  26.554  1.00 93.17           C  
ATOM   1958  SG  CYS V  24      -2.625  25.487  24.922  1.00 94.41           S  
ATOM   1959  N   GLY V  25      -0.581  23.932  27.528  1.00 95.38           N  
ATOM   1960  CA  GLY V  25       0.862  23.653  27.458  1.00 95.17           C  
ATOM   1961  C   GLY V  25       1.514  24.128  26.156  1.00 95.89           C  
ATOM   1962  O   GLY V  25       2.219  23.363  25.491  1.00 95.90           O  
ATOM   1963  N   ALA V  26       1.270  25.382  25.779  1.00 96.97           N  
ATOM   1964  CA  ALA V  26       1.721  25.992  24.526  1.00 97.59           C  
ATOM   1965  C   ALA V  26       3.068  26.721  24.643  1.00 98.04           C  
ATOM   1966  O   ALA V  26       3.423  27.517  23.767  1.00 97.98           O  
ATOM   1967  CB  ALA V  26       0.604  26.905  24.011  1.00 97.38           C  
ATOM   1968  N   CYS V  27       3.854  26.459  25.686  1.00 97.94           N  
ATOM   1969  CA  CYS V  27       5.147  27.126  25.896  1.00 98.02           C  
ATOM   1970  C   CYS V  27       6.067  27.050  24.668  1.00 98.39           C  
ATOM   1971  O   CYS V  27       6.718  28.038  24.320  1.00 98.35           O  
ATOM   1972  CB  CYS V  27       5.823  26.513  27.133  1.00 97.48           C  
ATOM   1973  SG  CYS V  27       6.172  24.735  26.901  1.00 95.52           S  
ATOM   1974  N   TRP V  28       6.070  25.910  23.984  1.00 98.42           N  
ATOM   1975  CA  TRP V  28       6.817  25.687  22.747  1.00 98.49           C  
ATOM   1976  C   TRP V  28       6.400  26.660  21.629  1.00 98.68           C  
ATOM   1977  O   TRP V  28       7.270  27.187  20.923  1.00 98.75           O  
ATOM   1978  CB  TRP V  28       6.605  24.231  22.310  1.00 98.41           C  
ATOM   1979  CG  TRP V  28       5.190  23.876  21.931  1.00 98.42           C  
ATOM   1980  CD1 TRP V  28       4.210  23.441  22.767  1.00 98.31           C  
ATOM   1981  CD2 TRP V  28       4.583  23.959  20.604  1.00 98.55           C  
ATOM   1982  NE1 TRP V  28       3.033  23.240  22.050  1.00 98.31           N  
ATOM   1983  CE2 TRP V  28       3.229  23.547  20.717  1.00 98.38           C  
ATOM   1984  CE3 TRP V  28       5.052  24.337  19.326  1.00 98.42           C  
ATOM   1985  CZ2 TRP V  28       2.356  23.508  19.601  1.00 98.20           C  
ATOM   1986  CZ3 TRP V  28       4.185  24.299  18.216  1.00 98.31           C  
ATOM   1987  CH2 TRP V  28       2.856  23.889  18.353  1.00 98.16           C  
ATOM   1988  N   ALA V  29       5.109  26.946  21.501  1.00 98.66           N  
ATOM   1989  CA  ALA V  29       4.588  27.863  20.496  1.00 98.75           C  
ATOM   1990  C   ALA V  29       4.970  29.314  20.824  1.00 98.82           C  
ATOM   1991  O   ALA V  29       5.460  30.032  19.954  1.00 98.78           O  
ATOM   1992  CB  ALA V  29       3.069  27.665  20.389  1.00 98.67           C  
ATOM   1993  N   PHE V  30       4.842  29.717  22.087  1.00 98.76           N  
ATOM   1994  CA  PHE V  30       5.268  31.049  22.530  1.00 98.76           C  
ATOM   1995  C   PHE V  30       6.777  31.266  22.392  1.00 98.82           C  
ATOM   1996  O   PHE V  30       7.202  32.348  21.982  1.00 98.78           O  
ATOM   1997  CB  PHE V  30       4.821  31.287  23.976  1.00 98.69           C  
ATOM   1998  CG  PHE V  30       3.335  31.537  24.104  1.00 98.68           C  
ATOM   1999  CD1 PHE V  30       2.776  32.717  23.573  1.00 95.64           C  
ATOM   2000  CD2 PHE V  30       2.503  30.601  24.738  1.00 95.30           C  
ATOM   2001  CE1 PHE V  30       1.399  32.954  23.666  1.00 95.55           C  
ATOM   2002  CE2 PHE V  30       1.122  30.833  24.838  1.00 95.15           C  
ATOM   2003  CZ  PHE V  30       0.573  32.013  24.296  1.00 98.16           C  
ATOM   2004  N   SER V  31       7.586  30.247  22.678  1.00 98.89           N  
ATOM   2005  CA  SER V  31       9.033  30.310  22.447  1.00 98.90           C  
ATOM   2006  C   SER V  31       9.355  30.500  20.958  1.00 98.92           C  
ATOM   2007  O   SER V  31      10.127  31.392  20.604  1.00 98.89           O  
ATOM   2008  CB  SER V  31       9.704  29.050  23.002  1.00 98.85           C  
ATOM   2009  OG  SER V  31      11.084  29.065  22.697  1.00 98.33           O  
ATOM   2010  N   ALA V  32       8.718  29.718  20.087  1.00 98.91           N  
ATOM   2011  CA  ALA V  32       8.938  29.787  18.644  1.00 98.91           C  
ATOM   2012  C   ALA V  32       8.526  31.146  18.057  1.00 98.93           C  
ATOM   2013  O   ALA V  32       9.326  31.781  17.365  1.00 98.89           O  
ATOM   2014  CB  ALA V  32       8.197  28.622  17.978  1.00 98.82           C  
ATOM   2015  N   VAL V  33       7.324  31.633  18.370  1.00 98.91           N  
ATOM   2016  CA  VAL V  33       6.876  32.946  17.873  1.00 98.90           C  
ATOM   2017  C   VAL V  33       7.764  34.065  18.399  1.00 98.93           C  
ATOM   2018  O   VAL V  33       8.176  34.915  17.617  1.00 98.85           O  
ATOM   2019  CB  VAL V  33       5.386  33.251  18.125  1.00 98.60           C  
ATOM   2020  CG1 VAL V  33       4.494  32.251  17.391  1.00 95.23           C  
ATOM   2021  CG2 VAL V  33       4.977  33.314  19.589  1.00 92.87           C  
ATOM   2022  N   GLY V  34       8.160  34.025  19.659  1.00 98.87           N  
ATOM   2023  CA  GLY V  34       9.043  35.038  20.236  1.00 98.86           C  
ATOM   2024  C   GLY V  34      10.400  35.140  19.531  1.00 98.89           C  
ATOM   2025  O   GLY V  34      10.891  36.243  19.286  1.00 98.84           O  
ATOM   2026  N   ALA V  35      10.983  34.006  19.130  1.00 98.92           N  
ATOM   2027  CA  ALA V  35      12.219  34.009  18.349  1.00 98.92           C  
ATOM   2028  C   ALA V  35      12.013  34.612  16.949  1.00 98.93           C  
ATOM   2029  O   ALA V  35      12.828  35.413  16.487  1.00 98.88           O  
ATOM   2030  CB  ALA V  35      12.757  32.574  18.283  1.00 98.87           C  
ATOM   2031  N   LEU V  36      10.909  34.279  16.295  1.00 98.92           N  
ATOM   2032  CA  LEU V  36      10.600  34.786  14.960  1.00 98.91           C  
ATOM   2033  C   LEU V  36      10.194  36.270  14.972  1.00 98.91           C  
ATOM   2034  O   LEU V  36      10.562  37.002  14.053  1.00 98.84           O  
ATOM   2035  CB  LEU V  36       9.528  33.887  14.324  1.00 98.83           C  
ATOM   2036  CG  LEU V  36       9.290  34.169  12.828  1.00 98.59           C  
ATOM   2037  CD1 LEU V  36      10.539  33.933  11.976  1.00 96.46           C  
ATOM   2038  CD2 LEU V  36       8.191  33.255  12.305  1.00 96.77           C  
ATOM   2039  N   GLU V  37       9.508  36.735  16.001  1.00 98.84           N  
ATOM   2040  CA  GLU V  37       9.160  38.145  16.213  1.00 98.83           C  
ATOM   2041  C   GLU V  37      10.405  39.040  16.203  1.00 98.82           C  
ATOM   2042  O   GLU V  37      10.419  40.087  15.545  1.00 98.77           O  
ATOM   2043  CB  GLU V  37       8.446  38.302  17.563  1.00 98.79           C  
ATOM   2044  CG  GLU V  37       6.984  37.820  17.544  1.00 98.59           C  
ATOM   2045  CD  GLU V  37       6.370  37.667  18.948  1.00 98.71           C  
ATOM   2046  OE1 GLU V  37       5.179  37.324  19.029  1.00 95.49           O  
ATOM   2047  OE2 GLU V  37       7.068  37.896  19.965  1.00 96.58           O  
ATOM   2048  N   ALA V  38      11.468  38.602  16.858  1.00 98.82           N  
ATOM   2049  CA  ALA V  38      12.737  39.324  16.846  1.00 98.79           C  
ATOM   2050  C   ALA V  38      13.359  39.371  15.447  1.00 98.75           C  
ATOM   2051  O   ALA V  38      13.780  40.436  14.992  1.00 98.60           O  
ATOM   2052  CB  ALA V  38      13.671  38.677  17.867  1.00 98.74           C  
ATOM   2053  N   GLN V  39      13.365  38.252  14.726  1.00 98.75           N  
ATOM   2054  CA  GLN V  39      13.873  38.217  13.350  1.00 98.69           C  
ATOM   2055  C   GLN V  39      13.041  39.098  12.415  1.00 98.59           C  
ATOM   2056  O   GLN V  39      13.603  39.828  11.599  1.00 98.40           O  
ATOM   2057  CB  GLN V  39      13.923  36.773  12.835  1.00 98.65           C  
ATOM   2058  CG  GLN V  39      14.902  35.889  13.623  1.00 98.29           C  
ATOM   2059  CD  GLN V  39      16.315  36.463  13.674  1.00 98.31           C  
ATOM   2060  OE1 GLN V  39      16.869  36.920  12.688  1.00 92.90           O  
ATOM   2061  NE2 GLN V  39      16.921  36.481  14.837  1.00 91.29           N  
ATOM   2062  N   LEU V  40      11.725  39.103  12.581  1.00 98.55           N  
ATOM   2063  CA  LEU V  40      10.828  39.971  11.826  1.00 98.49           C  
ATOM   2064  C   LEU V  40      11.155  41.452  12.063  1.00 98.45           C  
ATOM   2065  O   LEU V  40      11.294  42.211  11.105  1.00 98.27           O  
ATOM   2066  CB  LEU V  40       9.376  39.635  12.205  1.00 98.44           C  
ATOM   2067  CG  LEU V  40       8.334  40.464  11.432  1.00 98.14           C  
ATOM   2068  CD1 LEU V  40       8.349  40.141   9.933  1.00 96.70           C  
ATOM   2069  CD2 LEU V  40       6.940  40.176  11.979  1.00 96.39           C  
ATOM   2070  N   LYS V  41      11.334  41.852  13.319  1.00 98.29           N  
ATOM   2071  CA  LYS V  41      11.751  43.221  13.661  1.00 98.33           C  
ATOM   2072  C   LYS V  41      13.097  43.581  13.030  1.00 98.23           C  
ATOM   2073  O   LYS V  41      13.217  44.646  12.422  1.00 97.95           O  
ATOM   2074  CB  LYS V  41      11.799  43.373  15.188  1.00 98.37           C  
ATOM   2075  CG  LYS V  41      12.330  44.739  15.663  1.00 97.85           C  
ATOM   2076  CD  LYS V  41      11.441  45.915  15.248  1.00 96.62           C  
ATOM   2077  CE  LYS V  41      11.999  47.202  15.860  1.00 93.67           C  
ATOM   2078  NZ  LYS V  41      11.026  48.317  15.822  1.00 88.43           N  
ATOM   2079  N   LEU V  42      14.081  42.700  13.119  1.00 98.33           N  
ATOM   2080  CA  LEU V  42      15.411  42.937  12.551  1.00 98.01           C  
ATOM   2081  C   LEU V  42      15.381  43.093  11.023  1.00 97.82           C  
ATOM   2082  O   LEU V  42      16.167  43.865  10.471  1.00 96.96           O  
ATOM   2083  CB  LEU V  42      16.348  41.785  12.954  1.00 97.79           C  
ATOM   2084  CG  LEU V  42      16.763  41.790  14.439  1.00 96.91           C  
ATOM   2085  CD1 LEU V  42      17.506  40.497  14.766  1.00 94.63           C  
ATOM   2086  CD2 LEU V  42      17.684  42.969  14.771  1.00 94.11           C  
ATOM   2087  N   LYS V  43      14.472  42.393  10.342  1.00 97.91           N  
ATOM   2088  CA  LYS V  43      14.372  42.438   8.875  1.00 97.62           C  
ATOM   2089  C   LYS V  43      13.477  43.558   8.352  1.00 97.67           C  
ATOM   2090  O   LYS V  43      13.768  44.098   7.287  1.00 96.64           O  
ATOM   2091  CB  LYS V  43      13.895  41.075   8.352  1.00 96.48           C  
ATOM   2092  CG  LYS V  43      14.936  39.957   8.523  0.98 84.81           C  
ATOM   2093  CD  LYS V  43      16.199  40.177   7.678  0.97 80.87           C  
ATOM   2094  CE  LYS V  43      17.130  38.971   7.832  0.97 71.57           C  
ATOM   2095  NZ  LYS V  43      18.344  39.103   6.996  0.97 63.02           N  
ATOM   2096  N   THR V  44      12.411  43.893   9.058  1.00 97.26           N  
ATOM   2097  CA  THR V  44      11.362  44.798   8.550  1.00 97.11           C  
ATOM   2098  C   THR V  44      11.239  46.103   9.330  1.00 97.30           C  
ATOM   2099  O   THR V  44      10.528  47.014   8.901  1.00 96.87           O  
ATOM   2100  CB  THR V  44       9.996  44.105   8.526  1.00 97.03           C  
ATOM   2101  OG1 THR V  44       9.533  43.889   9.844  1.00 96.18           O  
ATOM   2102  CG2 THR V  44      10.006  42.760   7.795  1.00 95.62           C  
ATOM   2103  N   GLY V  45      11.862  46.203  10.486  1.00 96.74           N  
ATOM   2104  CA  GLY V  45      11.676  47.310  11.423  1.00 97.06           C  
ATOM   2105  C   GLY V  45      10.366  47.256  12.222  1.00 97.57           C  
ATOM   2106  O   GLY V  45      10.186  48.067  13.133  1.00 96.79           O  
ATOM   2107  N   LYS V  46       9.472  46.314  11.925  1.00 97.73           N  
ATOM   2108  CA  LYS V  46       8.168  46.196  12.595  1.00 97.75           C  
ATOM   2109  C   LYS V  46       8.218  45.140  13.693  1.00 98.20           C  
ATOM   2110  O   LYS V  46       8.544  43.984  13.419  1.00 97.80           O  
ATOM   2111  CB  LYS V  46       7.073  45.874  11.573  1.00 96.47           C  
ATOM   2112  CG  LYS V  46       6.878  47.002  10.544  0.96 85.43           C  
ATOM   2113  CD  LYS V  46       5.733  46.662   9.585  0.95 77.24           C  
ATOM   2114  CE  LYS V  46       5.557  47.779   8.556  0.94 66.33           C  
ATOM   2115  NZ  LYS V  46       4.427  47.503   7.633  0.94 56.14           N  
ATOM   2116  N   LEU V  47       7.846  45.520  14.904  1.00 97.69           N  
ATOM   2117  CA  LEU V  47       7.600  44.587  16.002  1.00 97.89           C  
ATOM   2118  C   LEU V  47       6.116  44.210  16.001  1.00 97.90           C  
ATOM   2119  O   LEU V  47       5.264  45.083  16.163  1.00 97.14           O  
ATOM   2120  CB  LEU V  47       8.040  45.226  17.330  1.00 97.90           C  
ATOM   2121  CG  LEU V  47       7.940  44.275  18.538  1.00 97.80           C  
ATOM   2122  CD1 LEU V  47       8.932  43.112  18.429  1.00 96.24           C  
ATOM   2123  CD2 LEU V  47       8.239  45.040  19.824  1.00 95.73           C  
ATOM   2124  N   VAL V  48       5.831  42.933  15.797  1.00 98.30           N  
ATOM   2125  CA  VAL V  48       4.468  42.401  15.701  1.00 98.34           C  
ATOM   2126  C   VAL V  48       4.410  41.100  16.489  1.00 98.57           C  
ATOM   2127  O   VAL V  48       5.216  40.207  16.229  1.00 98.39           O  
ATOM   2128  CB  VAL V  48       4.066  42.157  14.229  1.00 97.75           C  
ATOM   2129  CG1 VAL V  48       2.647  41.595  14.105  1.00 94.48           C  
ATOM   2130  CG2 VAL V  48       4.126  43.448  13.402  1.00 94.00           C  
ATOM   2131  N   SER V  49       3.451  40.969  17.409  1.00 98.05           N  
ATOM   2132  CA  SER V  49       3.176  39.683  18.055  1.00 98.31           C  
ATOM   2133  C   SER V  49       2.645  38.694  17.013  1.00 98.37           C  
ATOM   2134  O   SER V  49       1.712  39.007  16.271  1.00 98.39           O  
ATOM   2135  CB  SER V  49       2.175  39.839  19.208  1.00 98.34           C  
ATOM   2136  OG  SER V  49       2.736  40.587  20.276  1.00 97.72           O  
ATOM   2137  N   LEU V  50       3.254  37.515  16.939  1.00 98.79           N  
ATOM   2138  CA  LEU V  50       2.860  36.444  16.028  1.00 98.80           C  
ATOM   2139  C   LEU V  50       1.956  35.430  16.729  1.00 98.82           C  
ATOM   2140  O   LEU V  50       1.969  35.293  17.949  1.00 98.73           O  
ATOM   2141  CB  LEU V  50       4.114  35.782  15.423  1.00 98.75           C  
ATOM   2142  CG  LEU V  50       5.015  36.728  14.608  1.00 98.58           C  
ATOM   2143  CD1 LEU V  50       6.240  35.963  14.117  1.00 96.57           C  
ATOM   2144  CD2 LEU V  50       4.296  37.304  13.380  1.00 96.61           C  
ATOM   2145  N   SER V  51       1.160  34.707  15.952  1.00 98.70           N  
ATOM   2146  CA  SER V  51       0.117  33.839  16.483  1.00 98.71           C  
ATOM   2147  C   SER V  51       0.669  32.528  17.043  1.00 98.75           C  
ATOM   2148  O   SER V  51       0.928  31.576  16.301  1.00 98.74           O  
ATOM   2149  CB  SER V  51      -0.938  33.576  15.413  1.00 98.69           C  
ATOM   2150  OG  SER V  51      -1.994  32.828  15.986  1.00 98.48           O  
ATOM   2151  N   ALA V  52       0.775  32.427  18.363  1.00 98.78           N  
ATOM   2152  CA  ALA V  52       1.011  31.142  19.019  1.00 98.79           C  
ATOM   2153  C   ALA V  52      -0.153  30.168  18.766  1.00 98.82           C  
ATOM   2154  O   ALA V  52       0.078  28.975  18.589  1.00 98.73           O  
ATOM   2155  CB  ALA V  52       1.244  31.377  20.515  1.00 98.67           C  
ATOM   2156  N   GLN V  53      -1.385  30.671  18.684  1.00 98.58           N  
ATOM   2157  CA  GLN V  53      -2.557  29.834  18.396  1.00 98.49           C  
ATOM   2158  C   GLN V  53      -2.469  29.175  17.018  1.00 98.56           C  
ATOM   2159  O   GLN V  53      -2.783  27.998  16.891  1.00 98.60           O  
ATOM   2160  CB  GLN V  53      -3.841  30.668  18.524  1.00 98.42           C  
ATOM   2161  CG  GLN V  53      -5.100  29.787  18.587  1.00 98.20           C  
ATOM   2162  CD  GLN V  53      -5.184  28.970  19.877  1.00 98.52           C  
ATOM   2163  OE1 GLN V  53      -5.094  29.503  20.970  1.00 95.06           O  
ATOM   2164  NE2 GLN V  53      -5.350  27.675  19.788  1.00 94.76           N  
ATOM   2165  N   ASN V  54      -1.969  29.889  16.006  1.00 98.82           N  
ATOM   2166  CA  ASN V  54      -1.727  29.318  14.678  1.00 98.82           C  
ATOM   2167  C   ASN V  54      -0.787  28.100  14.757  1.00 98.83           C  
ATOM   2168  O   ASN V  54      -1.026  27.093  14.103  1.00 98.75           O  
ATOM   2169  CB  ASN V  54      -1.191  30.431  13.771  1.00 98.73           C  
ATOM   2170  CG  ASN V  54      -0.914  30.056  12.314  1.00 98.75           C  
ATOM   2171  OD1 ASN V  54      -0.358  30.851  11.572  1.00 94.46           O  
ATOM   2172  ND2 ASN V  54      -1.273  28.890  11.851  1.00 94.24           N  
ATOM   2173  N   LEU V  55       0.230  28.135  15.600  1.00 98.84           N  
ATOM   2174  CA  LEU V  55       1.098  26.980  15.822  1.00 98.82           C  
ATOM   2175  C   LEU V  55       0.378  25.856  16.569  1.00 98.80           C  
ATOM   2176  O   LEU V  55       0.470  24.707  16.148  1.00 98.67           O  
ATOM   2177  CB  LEU V  55       2.374  27.403  16.569  1.00 98.76           C  
ATOM   2178  CG  LEU V  55       3.282  28.384  15.810  1.00 98.52           C  
ATOM   2179  CD1 LEU V  55       4.516  28.657  16.661  1.00 96.34           C  
ATOM   2180  CD2 LEU V  55       3.748  27.828  14.456  1.00 96.57           C  
ATOM   2181  N   VAL V  56      -0.345  26.178  17.636  1.00 98.55           N  
ATOM   2182  CA  VAL V  56      -1.106  25.185  18.418  1.00 98.45           C  
ATOM   2183  C   VAL V  56      -2.082  24.419  17.525  1.00 98.34           C  
ATOM   2184  O   VAL V  56      -2.104  23.190  17.550  1.00 98.18           O  
ATOM   2185  CB  VAL V  56      -1.832  25.866  19.599  1.00 98.37           C  
ATOM   2186  CG1 VAL V  56      -2.821  24.941  20.315  1.00 97.00           C  
ATOM   2187  CG2 VAL V  56      -0.821  26.347  20.645  1.00 96.51           C  
ATOM   2188  N   ASP V  57      -2.830  25.124  16.689  1.00 98.60           N  
ATOM   2189  CA  ASP V  57      -3.907  24.547  15.881  1.00 98.50           C  
ATOM   2190  C   ASP V  57      -3.403  23.863  14.601  1.00 98.36           C  
ATOM   2191  O   ASP V  57      -4.018  22.908  14.121  1.00 98.22           O  
ATOM   2192  CB  ASP V  57      -4.906  25.649  15.492  1.00 98.50           C  
ATOM   2193  CG  ASP V  57      -5.636  26.323  16.659  1.00 98.55           C  
ATOM   2194  OD1 ASP V  57      -5.576  25.837  17.810  1.00 96.48           O  
ATOM   2195  OD2 ASP V  57      -6.297  27.355  16.406  1.00 96.35           O  
ATOM   2196  N   CYS V  58      -2.305  24.357  14.014  1.00 98.58           N  
ATOM   2197  CA  CYS V  58      -1.895  23.980  12.663  1.00 98.45           C  
ATOM   2198  C   CYS V  58      -0.563  23.219  12.586  1.00 98.14           C  
ATOM   2199  O   CYS V  58      -0.383  22.403  11.685  1.00 97.75           O  
ATOM   2200  CB  CYS V  58      -1.847  25.229  11.783  1.00 98.52           C  
ATOM   2201  SG  CYS V  58      -3.362  26.220  11.752  1.00 98.43           S  
ATOM   2202  N   SER V  59       0.368  23.471  13.502  1.00 98.27           N  
ATOM   2203  CA  SER V  59       1.611  22.704  13.613  1.00 98.04           C  
ATOM   2204  C   SER V  59       1.384  21.505  14.535  1.00 97.59           C  
ATOM   2205  O   SER V  59       1.872  21.466  15.662  1.00 96.99           O  
ATOM   2206  CB  SER V  59       2.765  23.597  14.085  1.00 97.89           C  
ATOM   2207  OG  SER V  59       3.986  22.881  14.045  1.00 97.02           O  
ATOM   2208  N   THR V  60       0.615  20.525  14.073  1.00 95.90           N  
ATOM   2209  CA  THR V  60       0.095  19.408  14.876  1.00 95.15           C  
ATOM   2210  C   THR V  60       0.892  18.112  14.654  1.00 93.54           C  
ATOM   2211  O   THR V  60       2.120  18.144  14.582  1.00 92.46           O  
ATOM   2212  CB  THR V  60      -1.424  19.247  14.654  1.00 95.33           C  
ATOM   2213  OG1 THR V  60      -1.713  19.081  13.287  1.00 93.26           O  
ATOM   2214  CG2 THR V  60      -2.220  20.459  15.145  1.00 92.69           C  
ATOM   2215  N   GLU V  61       0.210  16.962  14.556  1.00 91.31           N  
ATOM   2216  CA  GLU V  61       0.816  15.624  14.505  1.00 88.67           C  
ATOM   2217  C   GLU V  61       1.894  15.453  13.430  1.00 87.81           C  
ATOM   2218  O   GLU V  61       2.904  14.802  13.679  1.00 85.24           O  
ATOM   2219  CB  GLU V  61      -0.266  14.572  14.257  1.00 85.73           C  
ATOM   2220  CG  GLU V  61      -1.290  14.472  15.385  0.97 73.76           C  
ATOM   2221  CD  GLU V  61      -2.303  13.344  15.160  0.96 65.90           C  
ATOM   2222  OE1 GLU V  61      -2.969  12.973  16.157  0.95 58.89           O  
ATOM   2223  OE2 GLU V  61      -2.408  12.859  14.014  0.95 59.33           O  
ATOM   2224  N   LYS V  62       1.722  16.063  12.252  1.00 85.83           N  
ATOM   2225  CA  LYS V  62       2.730  16.038  11.170  1.00 86.41           C  
ATOM   2226  C   LYS V  62       4.102  16.543  11.639  1.00 86.36           C  
ATOM   2227  O   LYS V  62       5.124  16.129  11.086  1.00 85.37           O  
ATOM   2228  CB  LYS V  62       2.216  16.870   9.984  1.00 86.59           C  
ATOM   2229  CG  LYS V  62       3.190  16.873   8.794  0.97 81.03           C  
ATOM   2230  CD  LYS V  62       2.721  17.791   7.660  0.96 79.19           C  
ATOM   2231  CE  LYS V  62       3.826  17.896   6.609  0.96 73.89           C  
ATOM   2232  NZ  LYS V  62       3.626  19.047   5.689  0.96 66.52           N  
ATOM   2233  N   TYR V  63       4.118  17.410  12.636  1.00 89.22           N  
ATOM   2234  CA  TYR V  63       5.323  18.020  13.198  1.00 90.46           C  
ATOM   2235  C   TYR V  63       5.684  17.472  14.590  1.00 89.33           C  
ATOM   2236  O   TYR V  63       6.555  18.018  15.258  1.00 88.47           O  
ATOM   2237  CB  TYR V  63       5.149  19.545  13.185  1.00 92.25           C  
ATOM   2238  CG  TYR V  63       4.949  20.110  11.789  1.00 92.40           C  
ATOM   2239  CD1 TYR V  63       6.061  20.396  10.977  1.00 90.72           C  
ATOM   2240  CD2 TYR V  63       3.648  20.312  11.280  1.00 91.39           C  
ATOM   2241  CE1 TYR V  63       5.885  20.871   9.667  1.00 91.54           C  
ATOM   2242  CE2 TYR V  63       3.457  20.782   9.969  1.00 91.82           C  
ATOM   2243  CZ  TYR V  63       4.581  21.055   9.168  1.00 94.79           C  
ATOM   2244  OH  TYR V  63       4.408  21.493   7.876  1.00 95.17           O  
ATOM   2245  N   GLY V  64       5.020  16.400  15.036  1.00 89.64           N  
ATOM   2246  CA  GLY V  64       5.225  15.833  16.375  1.00 88.02           C  
ATOM   2247  C   GLY V  64       4.669  16.685  17.509  1.00 89.70           C  
ATOM   2248  O   GLY V  64       4.984  16.439  18.677  1.00 88.31           O  
ATOM   2249  N   ASN V  65       3.864  17.686  17.182  1.00 92.00           N  
ATOM   2250  CA  ASN V  65       3.281  18.603  18.152  1.00 92.36           C  
ATOM   2251  C   ASN V  65       1.882  18.142  18.557  1.00 91.13           C  
ATOM   2252  O   ASN V  65       1.160  17.513  17.782  1.00 90.68           O  
ATOM   2253  CB  ASN V  65       3.305  20.034  17.596  1.00 93.30           C  
ATOM   2254  CG  ASN V  65       4.715  20.535  17.318  1.00 94.82           C  
ATOM   2255  OD1 ASN V  65       5.669  20.180  17.989  1.00 91.57           O  
ATOM   2256  ND2 ASN V  65       4.879  21.376  16.327  1.00 90.86           N  
ATOM   2257  N   LYS V  66       1.517  18.469  19.797  1.00 94.05           N  
ATOM   2258  CA  LYS V  66       0.263  18.054  20.428  1.00 93.91           C  
ATOM   2259  C   LYS V  66      -0.486  19.247  21.023  1.00 95.21           C  
ATOM   2260  O   LYS V  66      -1.114  19.119  22.077  1.00 94.60           O  
ATOM   2261  CB  LYS V  66       0.531  16.955  21.467  1.00 91.86           C  
ATOM   2262  CG  LYS V  66       1.154  15.693  20.863  0.98 86.48           C  
ATOM   2263  CD  LYS V  66       1.281  14.603  21.936  0.97 78.02           C  
ATOM   2264  CE  LYS V  66       1.903  13.356  21.314  0.96 70.01           C  
ATOM   2265  NZ  LYS V  66       2.011  12.251  22.294  0.96 60.31           N  
ATOM   2266  N   GLY V  67      -0.380  20.395  20.397  1.00 95.25           N  
ATOM   2267  CA  GLY V  67      -1.065  21.616  20.810  1.00 96.26           C  
ATOM   2268  C   GLY V  67      -0.820  21.967  22.277  1.00 96.94           C  
ATOM   2269  O   GLY V  67       0.323  22.147  22.716  1.00 96.79           O  
ATOM   2270  N   CYS V  68      -1.894  22.006  23.052  1.00 95.08           N  
ATOM   2271  CA  CYS V  68      -1.869  22.272  24.492  1.00 94.93           C  
ATOM   2272  C   CYS V  68      -1.189  21.172  25.325  1.00 94.01           C  
ATOM   2273  O   CYS V  68      -0.913  21.392  26.500  1.00 92.76           O  
ATOM   2274  CB  CYS V  68      -3.305  22.510  24.967  1.00 95.36           C  
ATOM   2275  SG  CYS V  68      -3.979  24.093  24.381  1.00 95.87           S  
ATOM   2276  N   ASN V  69      -0.874  20.013  24.733  1.00 94.52           N  
ATOM   2277  CA  ASN V  69      -0.117  18.931  25.370  1.00 92.99           C  
ATOM   2278  C   ASN V  69       1.377  18.935  25.004  1.00 92.24           C  
ATOM   2279  O   ASN V  69       2.078  17.944  25.243  1.00 90.45           O  
ATOM   2280  CB  ASN V  69      -0.813  17.592  25.071  1.00 91.42           C  
ATOM   2281  CG  ASN V  69      -2.164  17.474  25.763  1.00 86.56           C  
ATOM   2282  OD1 ASN V  69      -2.346  17.872  26.897  1.00 79.17           O  
ATOM   2283  ND2 ASN V  69      -3.139  16.901  25.104  1.00 76.40           N  
ATOM   2284  N   GLY V  70       1.867  20.022  24.432  1.00 94.80           N  
ATOM   2285  CA  GLY V  70       3.279  20.236  24.165  1.00 94.31           C  
ATOM   2286  C   GLY V  70       3.686  20.092  22.699  1.00 94.61           C  
ATOM   2287  O   GLY V  70       2.912  19.693  21.829  1.00 94.47           O  
ATOM   2288  N   GLY V  71       4.951  20.447  22.438  1.00 95.22           N  
ATOM   2289  CA  GLY V  71       5.535  20.422  21.104  1.00 95.08           C  
ATOM   2290  C   GLY V  71       7.007  20.827  21.107  1.00 95.16           C  
ATOM   2291  O   GLY V  71       7.643  20.897  22.166  1.00 95.26           O  
ATOM   2292  N   PHE V  72       7.530  21.105  19.918  1.00 95.03           N  
ATOM   2293  CA  PHE V  72       8.934  21.443  19.694  1.00 95.22           C  
ATOM   2294  C   PHE V  72       9.053  22.760  18.924  1.00 96.54           C  
ATOM   2295  O   PHE V  72       8.349  22.980  17.929  1.00 96.87           O  
ATOM   2296  CB  PHE V  72       9.623  20.310  18.928  1.00 93.84           C  
ATOM   2297  CG  PHE V  72       9.428  18.938  19.537  1.00 90.50           C  
ATOM   2298  CD1 PHE V  72      10.239  18.517  20.601  1.00 85.85           C  
ATOM   2299  CD2 PHE V  72       8.421  18.078  19.051  1.00 85.51           C  
ATOM   2300  CE1 PHE V  72      10.054  17.250  21.178  1.00 81.80           C  
ATOM   2301  CE2 PHE V  72       8.228  16.811  19.621  1.00 81.15           C  
ATOM   2302  CZ  PHE V  72       9.050  16.398  20.687  1.00 82.63           C  
ATOM   2303  N   MET V  73       9.965  23.628  19.338  1.00 97.26           N  
ATOM   2304  CA  MET V  73      10.177  24.909  18.657  1.00 97.81           C  
ATOM   2305  C   MET V  73      10.733  24.714  17.240  1.00 97.86           C  
ATOM   2306  O   MET V  73      10.302  25.384  16.309  1.00 98.03           O  
ATOM   2307  CB  MET V  73      11.105  25.818  19.477  1.00 98.06           C  
ATOM   2308  CG  MET V  73      10.488  26.278  20.813  1.00 97.96           C  
ATOM   2309  SD  MET V  73      10.502  25.058  22.161  1.00 97.98           S  
ATOM   2310  CE  MET V  73      12.242  25.159  22.651  1.00 96.10           C  
ATOM   2311  N   THR V  74      11.616  23.749  17.058  1.00 96.03           N  
ATOM   2312  CA  THR V  74      12.211  23.418  15.757  1.00 95.24           C  
ATOM   2313  C   THR V  74      11.164  22.963  14.739  1.00 95.73           C  
ATOM   2314  O   THR V  74      11.126  23.471  13.612  1.00 96.21           O  
ATOM   2315  CB  THR V  74      13.277  22.327  15.922  1.00 94.40           C  
ATOM   2316  OG1 THR V  74      12.747  21.257  16.681  1.00 93.22           O  
ATOM   2317  CG2 THR V  74      14.494  22.851  16.681  1.00 92.77           C  
ATOM   2318  N   THR V  75      10.267  22.071  15.130  1.00 94.53           N  
ATOM   2319  CA  THR V  75       9.198  21.614  14.231  1.00 94.31           C  
ATOM   2320  C   THR V  75       8.130  22.687  14.004  1.00 95.62           C  
ATOM   2321  O   THR V  75       7.537  22.726  12.929  1.00 96.27           O  
ATOM   2322  CB  THR V  75       8.555  20.301  14.690  1.00 93.46           C  
ATOM   2323  OG1 THR V  75       7.898  20.452  15.923  1.00 92.08           O  
ATOM   2324  CG2 THR V  75       9.577  19.173  14.846  1.00 91.73           C  
ATOM   2325  N   ALA V  76       7.936  23.603  14.951  1.00 97.56           N  
ATOM   2326  CA  ALA V  76       7.121  24.796  14.729  1.00 98.00           C  
ATOM   2327  C   ALA V  76       7.745  25.710  13.659  1.00 98.09           C  
ATOM   2328  O   ALA V  76       7.043  26.160  12.754  1.00 98.09           O  
ATOM   2329  CB  ALA V  76       6.921  25.524  16.063  1.00 98.18           C  
ATOM   2330  N   PHE V  77       9.064  25.926  13.691  1.00 98.36           N  
ATOM   2331  CA  PHE V  77       9.755  26.653  12.622  1.00 98.28           C  
ATOM   2332  C   PHE V  77       9.589  25.954  11.269  1.00 98.11           C  
ATOM   2333  O   PHE V  77       9.284  26.613  10.273  1.00 98.10           O  
ATOM   2334  CB  PHE V  77      11.246  26.838  12.953  1.00 98.39           C  
ATOM   2335  CG  PHE V  77      11.552  27.589  14.238  1.00 98.63           C  
ATOM   2336  CD1 PHE V  77      10.800  28.718  14.616  1.00 93.44           C  
ATOM   2337  CD2 PHE V  77      12.613  27.163  15.060  1.00 93.47           C  
ATOM   2338  CE1 PHE V  77      11.090  29.401  15.813  1.00 94.25           C  
ATOM   2339  CE2 PHE V  77      12.912  27.840  16.254  1.00 94.20           C  
ATOM   2340  CZ  PHE V  77      12.142  28.960  16.633  1.00 98.62           C  
ATOM   2341  N   GLN V  78       9.724  24.623  11.238  1.00 96.61           N  
ATOM   2342  CA  GLN V  78       9.525  23.859  10.005  1.00 95.71           C  
ATOM   2343  C   GLN V  78       8.098  23.997   9.458  1.00 96.27           C  
ATOM   2344  O   GLN V  78       7.933  24.170   8.253  1.00 96.56           O  
ATOM   2345  CB  GLN V  78       9.898  22.388  10.238  1.00 95.02           C  
ATOM   2346  CG  GLN V  78       9.954  21.597   8.923  1.00 93.84           C  
ATOM   2347  CD  GLN V  78      11.009  22.148   7.952  1.00 94.30           C  
ATOM   2348  OE1 GLN V  78      12.171  22.281   8.290  1.00 89.55           O  
ATOM   2349  NE2 GLN V  78      10.631  22.491   6.745  1.00 88.09           N  
ATOM   2350  N   TYR V  79       7.079  24.005  10.319  1.00 96.96           N  
ATOM   2351  CA  TYR V  79       5.713  24.299   9.893  1.00 97.32           C  
ATOM   2352  C   TYR V  79       5.615  25.682   9.228  1.00 97.63           C  
ATOM   2353  O   TYR V  79       5.039  25.798   8.149  1.00 98.01           O  
ATOM   2354  CB  TYR V  79       4.752  24.196  11.084  1.00 97.88           C  
ATOM   2355  CG  TYR V  79       3.414  24.871  10.827  1.00 98.41           C  
ATOM   2356  CD1 TYR V  79       3.201  26.193  11.262  1.00 94.84           C  
ATOM   2357  CD2 TYR V  79       2.414  24.213  10.079  1.00 94.03           C  
ATOM   2358  CE1 TYR V  79       2.009  26.863  10.951  1.00 95.15           C  
ATOM   2359  CE2 TYR V  79       1.215  24.870   9.765  1.00 94.98           C  
ATOM   2360  CZ  TYR V  79       1.022  26.201  10.196  1.00 98.49           C  
ATOM   2361  OH  TYR V  79      -0.138  26.861   9.874  1.00 98.41           O  
ATOM   2362  N   ILE V  80       6.195  26.721   9.824  1.00 98.46           N  
ATOM   2363  CA  ILE V  80       6.143  28.081   9.252  1.00 98.53           C  
ATOM   2364  C   ILE V  80       6.848  28.122   7.889  1.00 98.42           C  
ATOM   2365  O   ILE V  80       6.382  28.810   6.979  1.00 98.36           O  
ATOM   2366  CB  ILE V  80       6.729  29.120  10.236  1.00 98.65           C  
ATOM   2367  CG1 ILE V  80       5.952  29.136  11.570  1.00 98.47           C  
ATOM   2368  CG2 ILE V  80       6.683  30.531   9.621  1.00 97.86           C  
ATOM   2369  CD1 ILE V  80       6.701  29.845  12.709  1.00 98.24           C  
ATOM   2370  N   ILE V  81       7.940  27.373   7.723  1.00 97.71           N  
ATOM   2371  CA  ILE V  81       8.637  27.220   6.433  1.00 97.24           C  
ATOM   2372  C   ILE V  81       7.709  26.550   5.410  1.00 97.21           C  
ATOM   2373  O   ILE V  81       7.464  27.114   4.339  1.00 97.06           O  
ATOM   2374  CB  ILE V  81       9.957  26.430   6.604  1.00 96.97           C  
ATOM   2375  CG1 ILE V  81      10.961  27.215   7.482  1.00 96.42           C  
ATOM   2376  CG2 ILE V  81      10.594  26.127   5.237  1.00 96.17           C  
ATOM   2377  CD1 ILE V  81      12.126  26.362   8.015  1.00 95.29           C  
ATOM   2378  N   ASP V  82       7.174  25.386   5.743  1.00 96.68           N  
ATOM   2379  CA  ASP V  82       6.331  24.575   4.855  1.00 96.40           C  
ATOM   2380  C   ASP V  82       5.037  25.309   4.470  1.00 96.82           C  
ATOM   2381  O   ASP V  82       4.637  25.318   3.303  1.00 96.60           O  
ATOM   2382  CB  ASP V  82       5.967  23.253   5.555  1.00 95.86           C  
ATOM   2383  CG  ASP V  82       7.137  22.289   5.801  1.00 95.19           C  
ATOM   2384  OD1 ASP V  82       8.246  22.490   5.245  1.00 92.30           O  
ATOM   2385  OD2 ASP V  82       6.908  21.297   6.533  1.00 90.94           O  
ATOM   2386  N   ASN V  83       4.425  25.964   5.453  1.00 97.79           N  
ATOM   2387  CA  ASN V  83       3.192  26.731   5.295  1.00 98.02           C  
ATOM   2388  C   ASN V  83       3.408  28.070   4.569  1.00 98.08           C  
ATOM   2389  O   ASN V  83       2.445  28.724   4.164  1.00 97.84           O  
ATOM   2390  CB  ASN V  83       2.579  26.927   6.687  1.00 98.16           C  
ATOM   2391  CG  ASN V  83       1.165  27.456   6.618  1.00 98.44           C  
ATOM   2392  OD1 ASN V  83       0.305  26.883   5.964  1.00 93.66           O  
ATOM   2393  ND2 ASN V  83       0.898  28.544   7.284  1.00 92.65           N  
ATOM   2394  N   LYS V  84       4.656  28.493   4.405  1.00 97.88           N  
ATOM   2395  CA  LYS V  84       5.050  29.789   3.824  1.00 97.96           C  
ATOM   2396  C   LYS V  84       4.498  30.998   4.593  1.00 98.19           C  
ATOM   2397  O   LYS V  84       4.291  32.066   4.000  1.00 97.63           O  
ATOM   2398  CB  LYS V  84       4.712  29.853   2.326  1.00 97.53           C  
ATOM   2399  CG  LYS V  84       5.296  28.680   1.524  0.98 95.32           C  
ATOM   2400  CD  LYS V  84       4.895  28.810   0.052  0.97 88.88           C  
ATOM   2401  CE  LYS V  84       5.453  27.617  -0.718  0.97 80.31           C  
ATOM   2402  NZ  LYS V  84       5.048  27.646  -2.143  0.96 69.71           N  
ATOM   2403  N   GLY V  85       4.278  30.823   5.885  1.00 98.25           N  
ATOM   2404  CA  GLY V  85       3.833  31.928   6.730  1.00 98.38           C  
ATOM   2405  C   GLY V  85       3.245  31.522   8.072  1.00 98.63           C  
ATOM   2406  O   GLY V  85       2.926  30.359   8.320  1.00 98.55           O  
ATOM   2407  N   ILE V  86       3.084  32.531   8.894  1.00 98.68           N  
ATOM   2408  CA  ILE V  86       2.346  32.509  10.154  1.00 98.77           C  
ATOM   2409  C   ILE V  86       1.540  33.805  10.274  1.00 98.79           C  
ATOM   2410  O   ILE V  86       2.007  34.871   9.856  1.00 98.75           O  
ATOM   2411  CB  ILE V  86       3.306  32.276  11.346  1.00 98.78           C  
ATOM   2412  CG1 ILE V  86       2.521  32.117  12.657  1.00 98.55           C  
ATOM   2413  CG2 ILE V  86       4.379  33.376  11.450  1.00 98.38           C  
ATOM   2414  CD1 ILE V  86       3.374  31.669  13.847  1.00 98.27           C  
ATOM   2415  N   ASP V  87       0.351  33.714  10.838  1.00 98.51           N  
ATOM   2416  CA  ASP V  87      -0.523  34.867  11.047  1.00 98.56           C  
ATOM   2417  C   ASP V  87      -0.074  35.727  12.238  1.00 98.64           C  
ATOM   2418  O   ASP V  87       0.702  35.302  13.100  1.00 98.60           O  
ATOM   2419  CB  ASP V  87      -1.982  34.406  11.186  1.00 98.44           C  
ATOM   2420  CG  ASP V  87      -2.583  33.940   9.855  1.00 98.31           C  
ATOM   2421  OD1 ASP V  87      -2.087  34.365   8.782  1.00 95.52           O  
ATOM   2422  OD2 ASP V  87      -3.559  33.166   9.898  1.00 94.79           O  
ATOM   2423  N   SER V  88      -0.573  36.957  12.292  1.00 98.35           N  
ATOM   2424  CA  SER V  88      -0.396  37.817  13.457  1.00 98.31           C  
ATOM   2425  C   SER V  88      -1.257  37.336  14.624  1.00 98.43           C  
ATOM   2426  O   SER V  88      -2.360  36.831  14.420  1.00 98.40           O  
ATOM   2427  CB  SER V  88      -0.714  39.283  13.121  1.00 98.15           C  
ATOM   2428  OG  SER V  88      -2.075  39.450  12.782  1.00 97.62           O  
ATOM   2429  N   ASP V  89      -0.792  37.570  15.833  1.00 98.35           N  
ATOM   2430  CA  ASP V  89      -1.576  37.326  17.046  1.00 98.34           C  
ATOM   2431  C   ASP V  89      -2.916  38.084  17.025  1.00 98.35           C  
ATOM   2432  O   ASP V  89      -3.965  37.520  17.336  1.00 98.17           O  
ATOM   2433  CB  ASP V  89      -0.723  37.739  18.254  1.00 98.14           C  
ATOM   2434  CG  ASP V  89      -1.456  37.550  19.577  1.00 97.20           C  
ATOM   2435  OD1 ASP V  89      -1.743  36.380  19.920  1.00 92.10           O  
ATOM   2436  OD2 ASP V  89      -1.711  38.578  20.242  1.00 91.38           O  
ATOM   2437  N   ALA V  90      -2.915  39.327  16.556  1.00 97.67           N  
ATOM   2438  CA  ALA V  90      -4.131  40.135  16.441  1.00 97.45           C  
ATOM   2439  C   ALA V  90      -5.189  39.512  15.510  1.00 97.62           C  
ATOM   2440  O   ALA V  90      -6.384  39.637  15.772  1.00 97.13           O  
ATOM   2441  CB  ALA V  90      -3.727  41.535  15.957  1.00 97.29           C  
ATOM   2442  N   SER V  91      -4.773  38.863  14.427  1.00 98.00           N  
ATOM   2443  CA  SER V  91      -5.694  38.224  13.474  1.00 97.86           C  
ATOM   2444  C   SER V  91      -6.114  36.818  13.889  1.00 98.03           C  
ATOM   2445  O   SER V  91      -7.212  36.379  13.545  1.00 97.66           O  
ATOM   2446  CB  SER V  91      -5.077  38.186  12.075  1.00 97.45           C  
ATOM   2447  OG  SER V  91      -3.939  37.346  12.021  1.00 95.69           O  
ATOM   2448  N   TYR V  92      -5.256  36.115  14.619  1.00 98.21           N  
ATOM   2449  CA  TYR V  92      -5.465  34.746  15.081  1.00 98.35           C  
ATOM   2450  C   TYR V  92      -5.139  34.659  16.580  1.00 98.45           C  
ATOM   2451  O   TYR V  92      -4.092  34.137  16.976  1.00 98.40           O  
ATOM   2452  CB  TYR V  92      -4.633  33.792  14.209  1.00 98.32           C  
ATOM   2453  CG  TYR V  92      -5.039  32.332  14.238  1.00 98.62           C  
ATOM   2454  CD1 TYR V  92      -4.681  31.513  13.155  1.00 96.04           C  
ATOM   2455  CD2 TYR V  92      -5.763  31.768  15.306  1.00 95.87           C  
ATOM   2456  CE1 TYR V  92      -5.029  30.161  13.127  1.00 95.55           C  
ATOM   2457  CE2 TYR V  92      -6.125  30.414  15.299  1.00 95.62           C  
ATOM   2458  CZ  TYR V  92      -5.754  29.613  14.201  1.00 98.38           C  
ATOM   2459  OH  TYR V  92      -6.092  28.284  14.163  1.00 98.14           O  
ATOM   2460  N   PRO V  93      -6.019  35.204  17.434  1.00 97.84           N  
ATOM   2461  CA  PRO V  93      -5.721  35.413  18.846  1.00 97.89           C  
ATOM   2462  C   PRO V  93      -5.644  34.107  19.641  1.00 98.06           C  
ATOM   2463  O   PRO V  93      -6.358  33.135  19.371  1.00 97.88           O  
ATOM   2464  CB  PRO V  93      -6.826  36.339  19.367  1.00 97.43           C  
ATOM   2465  CG  PRO V  93      -8.003  36.029  18.445  1.00 96.07           C  
ATOM   2466  CD  PRO V  93      -7.327  35.755  17.109  1.00 97.81           C  
ATOM   2467  N   TYR V  94      -4.831  34.128  20.688  1.00 97.49           N  
ATOM   2468  CA  TYR V  94      -4.653  32.990  21.579  1.00 97.38           C  
ATOM   2469  C   TYR V  94      -5.900  32.704  22.427  1.00 97.41           C  
ATOM   2470  O   TYR V  94      -6.485  33.604  23.023  1.00 97.13           O  
ATOM   2471  CB  TYR V  94      -3.427  33.236  22.456  1.00 97.33           C  
ATOM   2472  CG  TYR V  94      -3.070  32.049  23.324  1.00 98.02           C  
ATOM   2473  CD1 TYR V  94      -3.216  32.126  24.718  1.00 93.95           C  
ATOM   2474  CD2 TYR V  94      -2.595  30.858  22.732  1.00 93.78           C  
ATOM   2475  CE1 TYR V  94      -2.863  31.038  25.525  1.00 93.97           C  
ATOM   2476  CE2 TYR V  94      -2.245  29.764  23.529  1.00 93.21           C  
ATOM   2477  CZ  TYR V  94      -2.375  29.861  24.927  1.00 97.63           C  
ATOM   2478  OH  TYR V  94      -2.012  28.801  25.716  1.00 97.22           O  
ATOM   2479  N   LYS V  95      -6.283  31.422  22.488  1.00 96.33           N  
ATOM   2480  CA  LYS V  95      -7.481  30.946  23.203  1.00 96.34           C  
ATOM   2481  C   LYS V  95      -7.185  29.942  24.317  1.00 96.09           C  
ATOM   2482  O   LYS V  95      -8.114  29.527  24.998  1.00 94.33           O  
ATOM   2483  CB  LYS V  95      -8.494  30.365  22.199  1.00 96.26           C  
ATOM   2484  CG  LYS V  95      -8.982  31.351  21.122  0.99 94.43           C  
ATOM   2485  CD  LYS V  95      -9.664  32.590  21.709  0.99 90.35           C  
ATOM   2486  CE  LYS V  95     -10.173  33.482  20.578  0.98 85.73           C  
ATOM   2487  NZ  LYS V  95     -10.670  34.780  21.091  0.98 76.77           N  
ATOM   2488  N   ALA V  96      -5.937  29.542  24.498  1.00 94.60           N  
ATOM   2489  CA  ALA V  96      -5.518  28.554  25.499  1.00 95.25           C  
ATOM   2490  C   ALA V  96      -6.245  27.198  25.391  1.00 95.40           C  
ATOM   2491  O   ALA V  96      -6.514  26.543  26.403  1.00 94.15           O  
ATOM   2492  CB  ALA V  96      -5.580  29.187  26.902  1.00 95.22           C  
ATOM   2493  N   MET V  97      -6.567  26.782  24.176  1.00 96.36           N  
ATOM   2494  CA  MET V  97      -7.183  25.484  23.877  1.00 96.14           C  
ATOM   2495  C   MET V  97      -6.836  25.054  22.454  1.00 96.46           C  
ATOM   2496  O   MET V  97      -6.552  25.903  21.603  1.00 96.21           O  
ATOM   2497  CB  MET V  97      -8.705  25.550  24.080  1.00 94.89           C  
ATOM   2498  CG  MET V  97      -9.428  26.518  23.129  1.00 90.52           C  
ATOM   2499  SD  MET V  97     -11.206  26.707  23.417  1.00 87.74           S  
ATOM   2500  CE  MET V  97     -11.196  27.617  24.970  0.99 79.60           C  
ATOM   2501  N   ASP V  98      -6.893  23.749  22.193  1.00 96.37           N  
ATOM   2502  CA  ASP V  98      -6.754  23.201  20.849  1.00 96.12           C  
ATOM   2503  C   ASP V  98      -7.999  23.528  20.020  1.00 95.67           C  
ATOM   2504  O   ASP V  98      -9.133  23.336  20.468  1.00 94.31           O  
ATOM   2505  CB  ASP V  98      -6.512  21.684  20.906  1.00 95.70           C  
ATOM   2506  CG  ASP V  98      -5.247  21.324  21.688  1.00 95.66           C  
ATOM   2507  OD1 ASP V  98      -4.136  21.613  21.188  1.00 91.49           O  
ATOM   2508  OD2 ASP V  98      -5.368  20.770  22.803  1.00 90.53           O  
ATOM   2509  N   GLN V  99      -7.769  24.012  18.805  1.00 96.68           N  
ATOM   2510  CA  GLN V  99      -8.820  24.329  17.843  1.00 96.68           C  
ATOM   2511  C   GLN V  99      -8.519  23.681  16.489  1.00 97.08           C  
ATOM   2512  O   GLN V  99      -7.439  23.139  16.243  1.00 97.18           O  
ATOM   2513  CB  GLN V  99      -8.962  25.856  17.709  1.00 96.55           C  
ATOM   2514  CG  GLN V  99      -9.201  26.568  19.041  1.00 95.78           C  
ATOM   2515  CD  GLN V  99      -9.578  28.034  18.834  1.00 95.50           C  
ATOM   2516  OE1 GLN V  99      -8.775  28.882  18.507  1.00 89.98           O  
ATOM   2517  NE2 GLN V  99     -10.837  28.373  18.983  1.00 87.76           N  
ATOM   2518  N   LYS V 100      -9.477  23.738  15.568  1.00 97.78           N  
ATOM   2519  CA  LYS V 100      -9.184  23.449  14.161  1.00 97.76           C  
ATOM   2520  C   LYS V 100      -8.247  24.516  13.610  1.00 97.88           C  
ATOM   2521  O   LYS V 100      -8.368  25.686  13.968  1.00 97.02           O  
ATOM   2522  CB  LYS V 100     -10.466  23.386  13.332  1.00 97.03           C  
ATOM   2523  CG  LYS V 100     -11.318  22.167  13.701  0.93 86.20           C  
ATOM   2524  CD  LYS V 100     -12.534  22.083  12.781  0.90 80.50           C  
ATOM   2525  CE  LYS V 100     -13.363  20.854  13.144  0.89 69.99           C  
ATOM   2526  NZ  LYS V 100     -14.548  20.725  12.268  0.89 59.86           N  
ATOM   2527  N   CYS V 101      -7.367  24.114  12.698  1.00 97.83           N  
ATOM   2528  CA  CYS V 101      -6.503  25.051  12.004  1.00 97.85           C  
ATOM   2529  C   CYS V 101      -7.330  26.086  11.227  1.00 97.77           C  
ATOM   2530  O   CYS V 101      -8.177  25.731  10.408  1.00 97.20           O  
ATOM   2531  CB  CYS V 101      -5.550  24.280  11.092  1.00 97.83           C  
ATOM   2532  SG  CYS V 101      -4.418  25.389  10.202  1.00 98.16           S  
ATOM   2533  N   GLN V 102      -7.053  27.361  11.484  1.00 98.20           N  
ATOM   2534  CA  GLN V 102      -7.731  28.524  10.895  1.00 98.16           C  
ATOM   2535  C   GLN V 102      -6.739  29.484  10.225  1.00 98.30           C  
ATOM   2536  O   GLN V 102      -7.041  30.666  10.065  1.00 97.42           O  
ATOM   2537  CB  GLN V 102      -8.563  29.233  11.976  1.00 97.42           C  
ATOM   2538  CG  GLN V 102      -9.759  28.410  12.464  0.99 93.03           C  
ATOM   2539  CD  GLN V 102     -10.280  28.921  13.810  0.99 87.15           C  
ATOM   2540  OE1 GLN V 102     -11.099  29.816  13.902  0.99 78.22           O  
ATOM   2541  NE2 GLN V 102      -9.800  28.350  14.892  0.99 74.14           N  
ATOM   2542  N   TYR V 103      -5.553  28.987   9.833  1.00 98.16           N  
ATOM   2543  CA  TYR V 103      -4.574  29.816   9.131  1.00 98.12           C  
ATOM   2544  C   TYR V 103      -5.185  30.454   7.877  1.00 98.01           C  
ATOM   2545  O   TYR V 103      -5.755  29.766   7.032  1.00 97.52           O  
ATOM   2546  CB  TYR V 103      -3.342  28.985   8.751  1.00 98.11           C  
ATOM   2547  CG  TYR V 103      -2.358  29.754   7.882  1.00 98.47           C  
ATOM   2548  CD1 TYR V 103      -2.304  29.525   6.492  1.00 94.95           C  
ATOM   2549  CD2 TYR V 103      -1.542  30.752   8.454  1.00 94.62           C  
ATOM   2550  CE1 TYR V 103      -1.441  30.274   5.680  1.00 94.55           C  
ATOM   2551  CE2 TYR V 103      -0.678  31.509   7.653  1.00 94.28           C  
ATOM   2552  CZ  TYR V 103      -0.630  31.266   6.263  1.00 98.16           C  
ATOM   2553  OH  TYR V 103       0.217  32.006   5.472  1.00 97.84           O  
ATOM   2554  N   ASP V 104      -4.991  31.758   7.756  1.00 97.62           N  
ATOM   2555  CA  ASP V 104      -5.371  32.529   6.571  1.00 97.12           C  
ATOM   2556  C   ASP V 104      -4.192  33.390   6.110  1.00 97.35           C  
ATOM   2557  O   ASP V 104      -3.790  34.351   6.774  1.00 96.97           O  
ATOM   2558  CB  ASP V 104      -6.634  33.359   6.860  1.00 96.15           C  
ATOM   2559  CG  ASP V 104      -7.149  34.143   5.639  1.00 94.95           C  
ATOM   2560  OD1 ASP V 104      -6.461  34.169   4.586  1.00 90.93           O  
ATOM   2561  OD2 ASP V 104      -8.234  34.753   5.740  1.00 89.25           O  
ATOM   2562  N   SER V 105      -3.670  33.081   4.926  1.00 97.32           N  
ATOM   2563  CA  SER V 105      -2.548  33.818   4.328  1.00 97.42           C  
ATOM   2564  C   SER V 105      -2.807  35.314   4.125  1.00 97.58           C  
ATOM   2565  O   SER V 105      -1.853  36.079   3.975  1.00 96.82           O  
ATOM   2566  CB  SER V 105      -2.159  33.182   2.995  1.00 96.81           C  
ATOM   2567  OG  SER V 105      -3.209  33.267   2.058  1.00 94.69           O  
ATOM   2568  N   LYS V 106      -4.070  35.748   4.140  1.00 97.46           N  
ATOM   2569  CA  LYS V 106      -4.426  37.174   4.121  1.00 97.41           C  
ATOM   2570  C   LYS V 106      -3.881  37.919   5.343  1.00 97.46           C  
ATOM   2571  O   LYS V 106      -3.557  39.101   5.239  1.00 95.94           O  
ATOM   2572  CB  LYS V 106      -5.950  37.289   4.050  1.00 96.52           C  
ATOM   2573  CG  LYS V 106      -6.429  38.738   3.935  0.95 86.87           C  
ATOM   2574  CD  LYS V 106      -7.954  38.777   3.940  0.94 81.59           C  
ATOM   2575  CE  LYS V 106      -8.430  40.227   3.938  0.93 73.90           C  
ATOM   2576  NZ  LYS V 106      -9.892  40.291   4.138  0.93 64.36           N  
ATOM   2577  N   TYR V 107      -3.766  37.236   6.474  1.00 97.53           N  
ATOM   2578  CA  TYR V 107      -3.285  37.801   7.734  1.00 97.29           C  
ATOM   2579  C   TYR V 107      -1.840  37.406   8.062  1.00 97.77           C  
ATOM   2580  O   TYR V 107      -1.365  37.653   9.173  1.00 97.33           O  
ATOM   2581  CB  TYR V 107      -4.256  37.429   8.857  1.00 96.43           C  
ATOM   2582  CG  TYR V 107      -5.680  37.889   8.604  1.00 95.26           C  
ATOM   2583  CD1 TYR V 107      -5.997  39.264   8.610  1.00 88.77           C  
ATOM   2584  CD2 TYR V 107      -6.692  36.942   8.351  1.00 87.96           C  
ATOM   2585  CE1 TYR V 107      -7.313  39.695   8.372  1.00 85.57           C  
ATOM   2586  CE2 TYR V 107      -8.011  37.360   8.110  1.00 85.07           C  
ATOM   2587  CZ  TYR V 107      -8.313  38.737   8.122  1.00 88.05           C  
ATOM   2588  OH  TYR V 107      -9.608  39.149   7.884  0.99 84.97           O  
ATOM   2589  N   ARG V 108      -1.121  36.839   7.095  1.00 98.11           N  
ATOM   2590  CA  ARG V 108       0.293  36.484   7.256  1.00 98.24           C  
ATOM   2591  C   ARG V 108       1.121  37.696   7.670  1.00 98.26           C  
ATOM   2592  O   ARG V 108       1.234  38.666   6.919  1.00 97.98           O  
ATOM   2593  CB  ARG V 108       0.810  35.864   5.949  1.00 97.90           C  
ATOM   2594  CG  ARG V 108       2.286  35.458   6.068  1.00 96.70           C  
ATOM   2595  CD  ARG V 108       2.762  34.755   4.804  1.00 94.44           C  
ATOM   2596  NE  ARG V 108       2.739  35.660   3.647  1.00 91.07           N  
ATOM   2597  CZ  ARG V 108       2.924  35.310   2.386  1.00 88.49           C  
ATOM   2598  NH1 ARG V 108       3.183  34.074   2.054  1.00 82.43           N  
ATOM   2599  NH2 ARG V 108       2.860  36.204   1.433  1.00 84.67           N  
ATOM   2600  N   ALA V 109       1.755  37.587   8.823  1.00 98.30           N  
ATOM   2601  CA  ALA V 109       2.598  38.641   9.383  1.00 98.33           C  
ATOM   2602  C   ALA V 109       4.097  38.341   9.283  1.00 98.37           C  
ATOM   2603  O   ALA V 109       4.909  39.266   9.288  1.00 98.00           O  
ATOM   2604  CB  ALA V 109       2.153  38.861  10.828  1.00 98.19           C  
ATOM   2605  N   ALA V 110       4.475  37.068   9.159  1.00 98.51           N  
ATOM   2606  CA  ALA V 110       5.864  36.659   8.991  1.00 98.52           C  
ATOM   2607  C   ALA V 110       5.998  35.399   8.133  1.00 98.53           C  
ATOM   2608  O   ALA V 110       5.053  34.628   7.950  1.00 98.36           O  
ATOM   2609  CB  ALA V 110       6.507  36.463  10.372  1.00 98.46           C  
ATOM   2610  N   THR V 111       7.215  35.185   7.637  1.00 98.39           N  
ATOM   2611  CA  THR V 111       7.674  33.924   7.044  1.00 98.33           C  
ATOM   2612  C   THR V 111       8.913  33.433   7.787  1.00 98.47           C  
ATOM   2613  O   THR V 111       9.534  34.188   8.542  1.00 98.30           O  
ATOM   2614  CB  THR V 111       7.974  34.077   5.547  1.00 97.92           C  
ATOM   2615  OG1 THR V 111       8.936  35.086   5.329  1.00 95.47           O  
ATOM   2616  CG2 THR V 111       6.738  34.457   4.734  1.00 93.64           C  
ATOM   2617  N   CYS V 112       9.299  32.187   7.550  1.00 98.27           N  
ATOM   2618  CA  CYS V 112      10.567  31.627   8.007  1.00 98.27           C  
ATOM   2619  C   CYS V 112      11.264  30.943   6.824  1.00 98.19           C  
ATOM   2620  O   CYS V 112      10.624  30.253   6.036  1.00 97.91           O  
ATOM   2621  CB  CYS V 112      10.290  30.667   9.173  1.00 98.27           C  
ATOM   2622  SG  CYS V 112      11.850  30.039   9.858  1.00 98.11           S  
ATOM   2623  N   SER V 113      12.567  31.149   6.679  1.00 97.21           N  
ATOM   2624  CA  SER V 113      13.340  30.547   5.576  1.00 96.76           C  
ATOM   2625  C   SER V 113      14.083  29.288   6.007  1.00 96.67           C  
ATOM   2626  O   SER V 113      14.223  28.349   5.229  1.00 94.87           O  
ATOM   2627  CB  SER V 113      14.346  31.558   5.027  1.00 95.38           C  
ATOM   2628  OG  SER V 113      13.696  32.761   4.675  1.00 89.44           O  
ATOM   2629  N   LYS V 114      14.584  29.284   7.226  1.00 96.21           N  
ATOM   2630  CA  LYS V 114      15.281  28.156   7.853  1.00 96.04           C  
ATOM   2631  C   LYS V 114      15.313  28.351   9.366  1.00 96.96           C  
ATOM   2632  O   LYS V 114      14.984  29.430   9.861  1.00 96.94           O  
ATOM   2633  CB  LYS V 114      16.705  27.992   7.282  1.00 94.82           C  
ATOM   2634  CG  LYS V 114      17.627  29.176   7.580  0.99 92.14           C  
ATOM   2635  CD  LYS V 114      19.061  28.917   7.104  0.99 89.13           C  
ATOM   2636  CE  LYS V 114      19.888  30.099   7.583  0.98 83.86           C  
ATOM   2637  NZ  LYS V 114      21.335  30.007   7.320  0.98 75.81           N  
ATOM   2638  N   TYR V 115      15.779  27.329  10.066  1.00 96.26           N  
ATOM   2639  CA  TYR V 115      16.197  27.435  11.459  1.00 96.08           C  
ATOM   2640  C   TYR V 115      17.559  26.761  11.643  1.00 96.19           C  
ATOM   2641  O   TYR V 115      18.031  26.030  10.766  1.00 96.14           O  
ATOM   2642  CB  TYR V 115      15.115  26.872  12.396  1.00 95.70           C  
ATOM   2643  CG  TYR V 115      14.887  25.383  12.243  1.00 95.44           C  
ATOM   2644  CD1 TYR V 115      13.961  24.900  11.295  1.00 88.54           C  
ATOM   2645  CD2 TYR V 115      15.609  24.471  13.040  1.00 88.30           C  
ATOM   2646  CE1 TYR V 115      13.749  23.524  11.143  1.00 86.43           C  
ATOM   2647  CE2 TYR V 115      15.407  23.092  12.895  1.00 86.04           C  
ATOM   2648  CZ  TYR V 115      14.474  22.624  11.949  1.00 93.89           C  
ATOM   2649  OH  TYR V 115      14.269  21.274  11.803  1.00 92.55           O  
ATOM   2650  N   THR V 116      18.195  27.041  12.771  1.00 95.41           N  
ATOM   2651  CA  THR V 116      19.479  26.464  13.173  1.00 95.62           C  
ATOM   2652  C   THR V 116      19.370  25.945  14.598  1.00 96.20           C  
ATOM   2653  O   THR V 116      18.920  26.673  15.482  1.00 96.28           O  
ATOM   2654  CB  THR V 116      20.598  27.508  13.076  1.00 95.69           C  
ATOM   2655  OG1 THR V 116      20.697  27.992  11.754  1.00 94.60           O  
ATOM   2656  CG2 THR V 116      21.973  26.945  13.441  1.00 94.32           C  
ATOM   2657  N   GLU V 117      19.811  24.720  14.813  1.00 94.17           N  
ATOM   2658  CA  GLU V 117      20.005  24.145  16.142  1.00 93.11           C  
ATOM   2659  C   GLU V 117      21.457  24.355  16.589  1.00 92.68           C  
ATOM   2660  O   GLU V 117      22.385  24.291  15.778  1.00 92.07           O  
ATOM   2661  CB  GLU V 117      19.610  22.670  16.147  1.00 92.07           C  
ATOM   2662  CG  GLU V 117      18.094  22.542  15.909  1.00 88.26           C  
ATOM   2663  CD  GLU V 117      17.606  21.102  15.852  1.00 85.06           C  
ATOM   2664  OE1 GLU V 117      16.648  20.791  16.529  1.00 76.88           O  
ATOM   2665  OE2 GLU V 117      18.154  20.325  15.105  1.00 77.20           O  
ATOM   2666  N   LEU V 118      21.649  24.652  17.863  1.00 94.16           N  
ATOM   2667  CA  LEU V 118      22.984  24.850  18.434  1.00 94.38           C  
ATOM   2668  C   LEU V 118      23.496  23.557  19.089  1.00 92.56           C  
ATOM   2669  O   LEU V 118      22.700  22.738  19.548  1.00 91.38           O  
ATOM   2670  CB  LEU V 118      22.986  26.029  19.426  1.00 95.78           C  
ATOM   2671  CG  LEU V 118      22.521  27.380  18.857  1.00 96.06           C  
ATOM   2672  CD1 LEU V 118      22.681  28.459  19.928  1.00 93.83           C  
ATOM   2673  CD2 LEU V 118      23.329  27.817  17.631  1.00 93.37           C  
ATOM   2674  N   PRO V 119      24.823  23.385  19.196  1.00 90.72           N  
ATOM   2675  CA  PRO V 119      25.406  22.212  19.843  1.00 89.57           C  
ATOM   2676  C   PRO V 119      24.953  22.065  21.301  1.00 90.76           C  
ATOM   2677  O   PRO V 119      24.918  23.044  22.054  1.00 90.88           O  
ATOM   2678  CB  PRO V 119      26.924  22.390  19.756  1.00 88.34           C  
ATOM   2679  CG  PRO V 119      27.118  23.352  18.586  1.00 87.49           C  
ATOM   2680  CD  PRO V 119      25.876  24.237  18.658  1.00 88.74           C  
ATOM   2681  N   TYR V 120      24.676  20.830  21.702  1.00 89.46           N  
ATOM   2682  CA  TYR V 120      24.204  20.513  23.045  1.00 88.33           C  
ATOM   2683  C   TYR V 120      25.136  21.061  24.139  1.00 87.48           C  
ATOM   2684  O   TYR V 120      26.347  20.810  24.128  1.00 85.12           O  
ATOM   2685  CB  TYR V 120      24.045  18.991  23.179  1.00 87.96           C  
ATOM   2686  CG  TYR V 120      23.490  18.556  24.525  1.00 83.99           C  
ATOM   2687  CD1 TYR V 120      24.338  18.453  25.645  1.00 81.90           C  
ATOM   2688  CD2 TYR V 120      22.112  18.292  24.669  1.00 82.77           C  
ATOM   2689  CE1 TYR V 120      23.820  18.095  26.898  1.00 80.64           C  
ATOM   2690  CE2 TYR V 120      21.581  17.929  25.916  1.00 80.47           C  
ATOM   2691  CZ  TYR V 120      22.441  17.838  27.030  1.00 82.98           C  
ATOM   2692  OH  TYR V 120      21.927  17.495  28.259  1.00 81.47           O  
ATOM   2693  N   GLY V 121      24.555  21.767  25.103  1.00 90.58           N  
ATOM   2694  CA  GLY V 121      25.237  22.191  26.332  1.00 90.76           C  
ATOM   2695  C   GLY V 121      26.320  23.261  26.170  1.00 91.72           C  
ATOM   2696  O   GLY V 121      27.030  23.573  27.131  1.00 91.02           O  
ATOM   2697  N   ARG V 122      26.456  23.844  24.971  1.00 92.96           N  
ATOM   2698  CA  ARG V 122      27.492  24.851  24.671  1.00 92.99           C  
ATOM   2699  C   ARG V 122      26.988  26.272  24.965  1.00 95.08           C  
ATOM   2700  O   ARG V 122      26.500  26.974  24.071  1.00 95.67           O  
ATOM   2701  CB  ARG V 122      27.965  24.684  23.219  1.00 91.65           C  
ATOM   2702  CG  ARG V 122      28.779  23.402  22.980  1.00 90.06           C  
ATOM   2703  CD  ARG V 122      30.163  23.438  23.674  1.00 86.08           C  
ATOM   2704  NE  ARG V 122      30.992  24.546  23.165  1.00 84.07           N  
ATOM   2705  CZ  ARG V 122      31.760  24.536  22.089  1.00 80.58           C  
ATOM   2706  NH1 ARG V 122      31.911  23.478  21.341  1.00 75.65           N  
ATOM   2707  NH2 ARG V 122      32.391  25.620  21.737  1.00 78.08           N  
ATOM   2708  N   GLU V 123      27.139  26.699  26.213  1.00 96.44           N  
ATOM   2709  CA  GLU V 123      26.726  28.049  26.643  1.00 97.17           C  
ATOM   2710  C   GLU V 123      27.536  29.170  25.969  1.00 97.37           C  
ATOM   2711  O   GLU V 123      27.009  30.263  25.752  1.00 97.56           O  
ATOM   2712  CB  GLU V 123      26.821  28.178  28.166  1.00 97.44           C  
ATOM   2713  CG  GLU V 123      25.740  27.352  28.903  1.00 97.52           C  
ATOM   2714  CD  GLU V 123      25.769  27.652  30.401  1.00 97.98           C  
ATOM   2715  OE1 GLU V 123      25.112  28.621  30.826  1.00 94.49           O  
ATOM   2716  OE2 GLU V 123      26.471  26.950  31.153  1.00 95.97           O  
ATOM   2717  N   ASP V 124      28.769  28.916  25.593  1.00 97.02           N  
ATOM   2718  CA  ASP V 124      29.592  29.833  24.791  1.00 96.68           C  
ATOM   2719  C   ASP V 124      28.997  30.060  23.387  1.00 97.17           C  
ATOM   2720  O   ASP V 124      28.865  31.210  22.951  1.00 96.90           O  
ATOM   2721  CB  ASP V 124      31.045  29.307  24.721  1.00 95.55           C  
ATOM   2722  CG  ASP V 124      31.213  27.932  24.052  1.00 91.05           C  
ATOM   2723  OD1 ASP V 124      30.362  27.027  24.241  1.00 84.23           O  
ATOM   2724  OD2 ASP V 124      32.219  27.731  23.343  1.00 83.01           O  
ATOM   2725  N   VAL V 125      28.559  28.997  22.724  1.00 96.32           N  
ATOM   2726  CA  VAL V 125      27.896  29.081  21.412  1.00 96.40           C  
ATOM   2727  C   VAL V 125      26.522  29.738  21.539  1.00 97.27           C  
ATOM   2728  O   VAL V 125      26.149  30.553  20.696  1.00 97.58           O  
ATOM   2729  CB  VAL V 125      27.789  27.691  20.756  1.00 95.74           C  
ATOM   2730  CG1 VAL V 125      27.133  27.760  19.374  1.00 92.65           C  
ATOM   2731  CG2 VAL V 125      29.171  27.055  20.573  1.00 92.64           C  
ATOM   2732  N   LEU V 126      25.792  29.455  22.615  1.00 98.27           N  
ATOM   2733  CA  LEU V 126      24.529  30.134  22.908  1.00 98.53           C  
ATOM   2734  C   LEU V 126      24.744  31.641  23.109  1.00 98.67           C  
ATOM   2735  O   LEU V 126      24.011  32.442  22.533  1.00 98.70           O  
ATOM   2736  CB  LEU V 126      23.858  29.461  24.124  1.00 98.56           C  
ATOM   2737  CG  LEU V 126      22.507  30.087  24.535  1.00 98.41           C  
ATOM   2738  CD1 LEU V 126      21.468  30.066  23.407  1.00 95.41           C  
ATOM   2739  CD2 LEU V 126      21.925  29.331  25.724  1.00 95.88           C  
ATOM   2740  N   LYS V 127      25.771  32.040  23.858  1.00 98.50           N  
ATOM   2741  CA  LYS V 127      26.140  33.456  24.033  1.00 98.53           C  
ATOM   2742  C   LYS V 127      26.407  34.133  22.684  1.00 98.58           C  
ATOM   2743  O   LYS V 127      25.902  35.230  22.441  1.00 98.56           O  
ATOM   2744  CB  LYS V 127      27.358  33.572  24.972  1.00 98.45           C  
ATOM   2745  CG  LYS V 127      27.715  35.032  25.290  1.00 97.86           C  
ATOM   2746  CD  LYS V 127      28.971  35.161  26.168  1.00 96.94           C  
ATOM   2747  CE  LYS V 127      29.267  36.650  26.396  1.00 94.48           C  
ATOM   2748  NZ  LYS V 127      30.538  36.916  27.117  1.00 91.11           N  
ATOM   2749  N   GLU V 128      27.168  33.498  21.808  1.00 98.52           N  
ATOM   2750  CA  GLU V 128      27.454  34.023  20.471  1.00 98.41           C  
ATOM   2751  C   GLU V 128      26.174  34.193  19.639  1.00 98.54           C  
ATOM   2752  O   GLU V 128      25.980  35.238  19.016  1.00 98.38           O  
ATOM   2753  CB  GLU V 128      28.457  33.108  19.758  1.00 97.90           C  
ATOM   2754  CG  GLU V 128      28.897  33.726  18.431  0.99 89.28           C  
ATOM   2755  CD  GLU V 128      29.856  32.872  17.610  0.99 83.63           C  
ATOM   2756  OE1 GLU V 128      30.370  33.419  16.605  0.99 75.38           O  
ATOM   2757  OE2 GLU V 128      30.057  31.685  17.943  0.99 76.74           O  
ATOM   2758  N   ALA V 129      25.284  33.208  19.660  1.00 98.47           N  
ATOM   2759  CA  ALA V 129      24.018  33.283  18.936  1.00 98.55           C  
ATOM   2760  C   ALA V 129      23.122  34.407  19.471  1.00 98.65           C  
ATOM   2761  O   ALA V 129      22.641  35.223  18.689  1.00 98.59           O  
ATOM   2762  CB  ALA V 129      23.328  31.916  18.995  1.00 98.47           C  
ATOM   2763  N   VAL V 130      22.956  34.511  20.784  1.00 98.82           N  
ATOM   2764  CA  VAL V 130      22.160  35.578  21.415  1.00 98.85           C  
ATOM   2765  C   VAL V 130      22.736  36.961  21.086  1.00 98.84           C  
ATOM   2766  O   VAL V 130      21.983  37.877  20.775  1.00 98.76           O  
ATOM   2767  CB  VAL V 130      22.051  35.357  22.938  1.00 98.81           C  
ATOM   2768  CG1 VAL V 130      21.362  36.523  23.657  1.00 98.04           C  
ATOM   2769  CG2 VAL V 130      21.233  34.100  23.252  1.00 96.51           C  
ATOM   2770  N   ALA V 131      24.048  37.118  21.092  1.00 98.66           N  
ATOM   2771  CA  ALA V 131      24.688  38.392  20.757  1.00 98.59           C  
ATOM   2772  C   ALA V 131      24.559  38.758  19.269  1.00 98.54           C  
ATOM   2773  O   ALA V 131      24.251  39.902  18.933  1.00 98.19           O  
ATOM   2774  CB  ALA V 131      26.161  38.318  21.183  1.00 98.48           C  
ATOM   2775  N   ASN V 132      24.791  37.800  18.376  1.00 98.42           N  
ATOM   2776  CA  ASN V 132      24.993  38.065  16.945  1.00 98.15           C  
ATOM   2777  C   ASN V 132      23.774  37.770  16.064  1.00 98.17           C  
ATOM   2778  O   ASN V 132      23.699  38.294  14.953  1.00 97.59           O  
ATOM   2779  CB  ASN V 132      26.202  37.254  16.458  1.00 97.66           C  
ATOM   2780  CG  ASN V 132      27.524  37.729  17.041  1.00 96.79           C  
ATOM   2781  OD1 ASN V 132      27.751  38.909  17.259  1.00 90.16           O  
ATOM   2782  ND2 ASN V 132      28.454  36.829  17.246  1.00 88.19           N  
ATOM   2783  N   LYS V 133      22.854  36.908  16.513  1.00 98.51           N  
ATOM   2784  CA  LYS V 133      21.691  36.475  15.725  1.00 98.51           C  
ATOM   2785  C   LYS V 133      20.384  37.044  16.256  1.00 98.58           C  
ATOM   2786  O   LYS V 133      19.589  37.548  15.468  1.00 98.19           O  
ATOM   2787  CB  LYS V 133      21.636  34.935  15.651  1.00 98.25           C  
ATOM   2788  CG  LYS V 133      22.881  34.291  15.020  1.00 96.92           C  
ATOM   2789  CD  LYS V 133      23.040  34.676  13.546  0.99 93.41           C  
ATOM   2790  CE  LYS V 133      24.189  33.881  12.929  0.99 87.76           C  
ATOM   2791  NZ  LYS V 133      24.253  34.084  11.463  0.99 80.08           N  
ATOM   2792  N   GLY V 134      20.184  36.993  17.565  1.00 98.59           N  
ATOM   2793  CA  GLY V 134      18.957  37.446  18.211  1.00 98.67           C  
ATOM   2794  C   GLY V 134      18.541  36.531  19.360  1.00 98.83           C  
ATOM   2795  O   GLY V 134      19.313  35.656  19.758  1.00 98.76           O  
ATOM   2796  N   PRO V 135      17.314  36.715  19.886  1.00 98.86           N  
ATOM   2797  CA  PRO V 135      16.725  35.793  20.846  1.00 98.86           C  
ATOM   2798  C   PRO V 135      16.718  34.346  20.341  1.00 98.89           C  
ATOM   2799  O   PRO V 135      16.432  34.082  19.171  1.00 98.82           O  
ATOM   2800  CB  PRO V 135      15.306  36.316  21.096  1.00 98.76           C  
ATOM   2801  CG  PRO V 135      15.451  37.818  20.853  1.00 98.24           C  
ATOM   2802  CD  PRO V 135      16.447  37.863  19.691  1.00 98.88           C  
ATOM   2803  N   VAL V 136      17.009  33.417  21.244  1.00 98.92           N  
ATOM   2804  CA  VAL V 136      17.135  31.988  20.948  1.00 98.93           C  
ATOM   2805  C   VAL V 136      16.090  31.207  21.736  1.00 98.95           C  
ATOM   2806  O   VAL V 136      15.983  31.354  22.957  1.00 98.93           O  
ATOM   2807  CB  VAL V 136      18.567  31.496  21.239  1.00 98.87           C  
ATOM   2808  CG1 VAL V 136      18.727  30.002  20.943  1.00 98.04           C  
ATOM   2809  CG2 VAL V 136      19.610  32.238  20.388  1.00 96.82           C  
ATOM   2810  N   SER V 137      15.324  30.374  21.036  1.00 98.92           N  
ATOM   2811  CA  SER V 137      14.412  29.415  21.655  1.00 98.91           C  
ATOM   2812  C   SER V 137      15.209  28.321  22.366  1.00 98.88           C  
ATOM   2813  O   SER V 137      16.112  27.730  21.775  1.00 98.78           O  
ATOM   2814  CB  SER V 137      13.496  28.775  20.602  1.00 98.87           C  
ATOM   2815  OG  SER V 137      12.614  29.738  20.063  1.00 98.37           O  
ATOM   2816  N   VAL V 138      14.853  28.033  23.611  1.00 98.85           N  
ATOM   2817  CA  VAL V 138      15.491  26.987  24.419  1.00 98.84           C  
ATOM   2818  C   VAL V 138      14.457  26.199  25.206  1.00 98.80           C  
ATOM   2819  O   VAL V 138      13.381  26.703  25.533  1.00 98.72           O  
ATOM   2820  CB  VAL V 138      16.570  27.558  25.372  1.00 98.78           C  
ATOM   2821  CG1 VAL V 138      17.685  28.288  24.617  1.00 97.99           C  
ATOM   2822  CG2 VAL V 138      15.999  28.505  26.431  1.00 95.57           C  
ATOM   2823  N   GLY V 139      14.800  24.974  25.551  1.00 98.38           N  
ATOM   2824  CA  GLY V 139      14.151  24.233  26.624  1.00 98.13           C  
ATOM   2825  C   GLY V 139      14.884  24.444  27.952  1.00 98.25           C  
ATOM   2826  O   GLY V 139      16.099  24.658  27.969  1.00 98.15           O  
ATOM   2827  N   VAL V 140      14.150  24.347  29.056  1.00 98.06           N  
ATOM   2828  CA  VAL V 140      14.689  24.326  30.424  1.00 98.03           C  
ATOM   2829  C   VAL V 140      14.003  23.251  31.270  1.00 97.56           C  
ATOM   2830  O   VAL V 140      12.870  22.852  30.986  1.00 97.35           O  
ATOM   2831  CB  VAL V 140      14.598  25.707  31.118  1.00 98.15           C  
ATOM   2832  CG1 VAL V 140      15.447  26.755  30.393  1.00 97.28           C  
ATOM   2833  CG2 VAL V 140      13.162  26.236  31.240  1.00 95.09           C  
ATOM   2834  N   ASP V 141      14.667  22.809  32.322  1.00 96.34           N  
ATOM   2835  CA  ASP V 141      14.020  22.056  33.396  1.00 95.83           C  
ATOM   2836  C   ASP V 141      13.303  23.039  34.329  1.00 96.03           C  
ATOM   2837  O   ASP V 141      13.935  23.708  35.148  1.00 96.25           O  
ATOM   2838  CB  ASP V 141      15.041  21.183  34.145  1.00 95.36           C  
ATOM   2839  CG  ASP V 141      14.383  20.275  35.196  1.00 94.79           C  
ATOM   2840  OD1 ASP V 141      13.134  20.259  35.303  1.00 92.09           O  
ATOM   2841  OD2 ASP V 141      15.124  19.552  35.896  1.00 91.01           O  
ATOM   2842  N   ALA V 142      11.988  23.135  34.197  1.00 95.53           N  
ATOM   2843  CA  ALA V 142      11.118  24.008  34.987  1.00 95.22           C  
ATOM   2844  C   ALA V 142      10.218  23.234  35.965  1.00 94.06           C  
ATOM   2845  O   ALA V 142       9.205  23.757  36.430  1.00 92.77           O  
ATOM   2846  CB  ALA V 142      10.317  24.892  34.020  1.00 95.58           C  
ATOM   2847  N   ARG V 143      10.541  21.977  36.283  1.00 91.13           N  
ATOM   2848  CA  ARG V 143       9.691  21.117  37.129  1.00 90.42           C  
ATOM   2849  C   ARG V 143       9.805  21.427  38.619  1.00 90.68           C  
ATOM   2850  O   ARG V 143       8.949  20.999  39.394  1.00 87.50           O  
ATOM   2851  CB  ARG V 143      10.042  19.648  36.894  1.00 87.22           C  
ATOM   2852  CG  ARG V 143       9.704  19.195  35.465  0.98 75.04           C  
ATOM   2853  CD  ARG V 143      10.207  17.774  35.215  0.97 70.32           C  
ATOM   2854  NE  ARG V 143      11.676  17.718  35.310  0.97 61.43           N  
ATOM   2855  CZ  ARG V 143      12.430  16.632  35.358  0.97 52.21           C  
ATOM   2856  NH1 ARG V 143      11.913  15.430  35.258  0.96 48.84           N  
ATOM   2857  NH2 ARG V 143      13.725  16.761  35.520  0.96 46.69           N  
ATOM   2858  N   HIS V 144      10.857  22.124  39.024  1.00 88.44           N  
ATOM   2859  CA  HIS V 144      11.126  22.362  40.439  1.00 89.19           C  
ATOM   2860  C   HIS V 144      10.243  23.492  40.987  1.00 89.99           C  
ATOM   2861  O   HIS V 144      10.104  24.519  40.324  1.00 90.10           O  
ATOM   2862  CB  HIS V 144      12.624  22.650  40.629  1.00 88.71           C  
ATOM   2863  CG  HIS V 144      13.471  21.535  40.081  1.00 88.48           C  
ATOM   2864  ND1 HIS V 144      13.704  20.321  40.692  1.00 81.86           N  
ATOM   2865  CD2 HIS V 144      14.053  21.485  38.834  1.00 82.23           C  
ATOM   2866  CE1 HIS V 144      14.403  19.558  39.837  1.00 82.59           C  
ATOM   2867  NE2 HIS V 144      14.629  20.238  38.706  1.00 85.60           N  
ATOM   2868  N   PRO V 145       9.680  23.363  42.201  1.00 89.45           N  
ATOM   2869  CA  PRO V 145       8.821  24.402  42.783  1.00 87.59           C  
ATOM   2870  C   PRO V 145       9.468  25.786  42.839  1.00 89.78           C  
ATOM   2871  O   PRO V 145       8.783  26.795  42.673  1.00 90.72           O  
ATOM   2872  CB  PRO V 145       8.486  23.897  44.192  1.00 86.58           C  
ATOM   2873  CG  PRO V 145       8.556  22.377  44.053  1.00 82.68           C  
ATOM   2874  CD  PRO V 145       9.691  22.179  43.043  1.00 88.63           C  
ATOM   2875  N   SER V 146      10.783  25.841  43.015  1.00 91.40           N  
ATOM   2876  CA  SER V 146      11.552  27.092  43.013  1.00 92.33           C  
ATOM   2877  C   SER V 146      11.406  27.888  41.711  1.00 93.18           C  
ATOM   2878  O   SER V 146      11.456  29.116  41.756  1.00 91.63           O  
ATOM   2879  CB  SER V 146      13.032  26.800  43.284  1.00 91.71           C  
ATOM   2880  OG  SER V 146      13.548  25.896  42.327  1.00 92.15           O  
ATOM   2881  N   PHE V 147      11.173  27.229  40.571  1.00 94.78           N  
ATOM   2882  CA  PHE V 147      10.948  27.911  39.294  1.00 94.77           C  
ATOM   2883  C   PHE V 147       9.621  28.673  39.292  1.00 94.58           C  
ATOM   2884  O   PHE V 147       9.583  29.852  38.938  1.00 94.76           O  
ATOM   2885  CB  PHE V 147      11.015  26.895  38.144  1.00 95.29           C  
ATOM   2886  CG  PHE V 147      11.095  27.542  36.776  1.00 96.68           C  
ATOM   2887  CD1 PHE V 147       9.925  27.904  36.086  1.00 92.80           C  
ATOM   2888  CD2 PHE V 147      12.349  27.800  36.192  1.00 92.42           C  
ATOM   2889  CE1 PHE V 147      10.003  28.507  34.820  1.00 91.72           C  
ATOM   2890  CE2 PHE V 147      12.438  28.400  34.924  1.00 91.89           C  
ATOM   2891  CZ  PHE V 147      11.260  28.751  34.234  1.00 96.51           C  
ATOM   2892  N   PHE V 148       8.546  28.041  39.753  1.00 92.95           N  
ATOM   2893  CA  PHE V 148       7.224  28.677  39.858  1.00 91.59           C  
ATOM   2894  C   PHE V 148       7.208  29.817  40.877  1.00 92.22           C  
ATOM   2895  O   PHE V 148       6.518  30.821  40.689  1.00 89.15           O  
ATOM   2896  CB  PHE V 148       6.180  27.628  40.256  1.00 88.09           C  
ATOM   2897  CG  PHE V 148       5.992  26.531  39.236  1.00 80.55           C  
ATOM   2898  CD1 PHE V 148       5.087  26.700  38.170  0.99 71.75           C  
ATOM   2899  CD2 PHE V 148       6.731  25.336  39.335  0.99 70.70           C  
ATOM   2900  CE1 PHE V 148       4.921  25.686  37.216  0.99 64.36           C  
ATOM   2901  CE2 PHE V 148       6.574  24.322  38.383  0.99 63.78           C  
ATOM   2902  CZ  PHE V 148       5.664  24.497  37.319  0.99 64.38           C  
ATOM   2903  N   LEU V 149       7.976  29.666  41.949  1.00 90.96           N  
ATOM   2904  CA  LEU V 149       8.056  30.622  43.054  1.00 89.23           C  
ATOM   2905  C   LEU V 149       9.110  31.719  42.844  1.00 91.35           C  
ATOM   2906  O   LEU V 149       9.230  32.611  43.690  1.00 90.91           O  
ATOM   2907  CB  LEU V 149       8.301  29.849  44.358  1.00 88.92           C  
ATOM   2908  CG  LEU V 149       7.172  28.874  44.754  1.00 84.25           C  
ATOM   2909  CD1 LEU V 149       7.610  28.070  45.981  1.00 79.46           C  
ATOM   2910  CD2 LEU V 149       5.870  29.610  45.100  1.00 80.39           C  
ATOM   2911  N   TYR V 150       9.856  31.672  41.743  1.00 93.02           N  
ATOM   2912  CA  TYR V 150      10.871  32.675  41.443  1.00 93.28           C  
ATOM   2913  C   TYR V 150      10.278  34.094  41.393  1.00 93.42           C  
ATOM   2914  O   TYR V 150       9.240  34.333  40.777  1.00 93.13           O  
ATOM   2915  CB  TYR V 150      11.569  32.323  40.124  1.00 93.73           C  
ATOM   2916  CG  TYR V 150      12.483  33.433  39.629  1.00 96.38           C  
ATOM   2917  CD1 TYR V 150      12.017  34.346  38.665  1.00 92.06           C  
ATOM   2918  CD2 TYR V 150      13.779  33.583  40.162  1.00 92.17           C  
ATOM   2919  CE1 TYR V 150      12.837  35.389  38.214  1.00 91.70           C  
ATOM   2920  CE2 TYR V 150      14.610  34.625  39.718  1.00 90.68           C  
ATOM   2921  CZ  TYR V 150      14.134  35.524  38.740  1.00 96.64           C  
ATOM   2922  OH  TYR V 150      14.940  36.538  38.287  1.00 96.69           O  
ATOM   2923  N   ARG V 151      10.972  35.025  42.031  1.00 92.77           N  
ATOM   2924  CA  ARG V 151      10.561  36.434  42.094  1.00 92.42           C  
ATOM   2925  C   ARG V 151      11.588  37.379  41.490  1.00 92.69           C  
ATOM   2926  O   ARG V 151      11.211  38.263  40.729  1.00 90.05           O  
ATOM   2927  CB  ARG V 151      10.259  36.827  43.553  1.00 89.65           C  
ATOM   2928  CG  ARG V 151       9.037  36.131  44.162  0.98 77.94           C  
ATOM   2929  CD  ARG V 151       7.744  36.504  43.427  0.98 72.33           C  
ATOM   2930  NE  ARG V 151       6.562  35.966  44.120  0.98 65.70           N  
ATOM   2931  CZ  ARG V 151       5.300  36.207  43.798  0.98 53.64           C  
ATOM   2932  NH1 ARG V 151       4.993  36.981  42.785  0.98 50.27           N  
ATOM   2933  NH2 ARG V 151       4.322  35.676  44.488  0.97 49.18           N  
ATOM   2934  N   SER V 152      12.854  37.230  41.837  1.00 94.18           N  
ATOM   2935  CA  SER V 152      13.919  38.140  41.409  1.00 93.96           C  
ATOM   2936  C   SER V 152      15.312  37.529  41.593  1.00 94.63           C  
ATOM   2937  O   SER V 152      15.485  36.509  42.266  1.00 93.89           O  
ATOM   2938  CB  SER V 152      13.822  39.461  42.188  1.00 92.35           C  
ATOM   2939  OG  SER V 152      14.016  39.248  43.575  1.00 89.27           O  
ATOM   2940  N   GLY V 153      16.308  38.194  41.031  1.00 95.93           N  
ATOM   2941  CA  GLY V 153      17.699  37.782  41.140  1.00 96.30           C  
ATOM   2942  C   GLY V 153      18.087  36.720  40.110  1.00 97.31           C  
ATOM   2943  O   GLY V 153      17.408  36.533  39.103  1.00 96.98           O  
ATOM   2944  N   VAL V 154      19.212  36.054  40.346  1.00 97.65           N  
ATOM   2945  CA  VAL V 154      19.694  34.987  39.461  1.00 98.01           C  
ATOM   2946  C   VAL V 154      19.238  33.643  40.006  1.00 98.04           C  
ATOM   2947  O   VAL V 154      19.685  33.218  41.072  1.00 97.70           O  
ATOM   2948  CB  VAL V 154      21.217  35.041  39.244  1.00 98.00           C  
ATOM   2949  CG1 VAL V 154      21.679  33.931  38.287  1.00 96.51           C  
ATOM   2950  CG2 VAL V 154      21.625  36.390  38.636  1.00 95.94           C  
ATOM   2951  N   TYR V 155      18.351  32.996  39.258  1.00 97.95           N  
ATOM   2952  CA  TYR V 155      17.820  31.687  39.604  1.00 97.89           C  
ATOM   2953  C   TYR V 155      18.899  30.609  39.509  1.00 98.03           C  
ATOM   2954  O   TYR V 155      19.562  30.456  38.477  1.00 98.10           O  
ATOM   2955  CB  TYR V 155      16.629  31.362  38.700  1.00 97.86           C  
ATOM   2956  CG  TYR V 155      16.015  29.999  38.966  1.00 98.10           C  
ATOM   2957  CD1 TYR V 155      16.275  28.918  38.099  1.00 93.00           C  
ATOM   2958  CD2 TYR V 155      15.186  29.809  40.090  1.00 92.68           C  
ATOM   2959  CE1 TYR V 155      15.685  27.665  38.327  1.00 92.43           C  
ATOM   2960  CE2 TYR V 155      14.594  28.558  40.329  1.00 91.93           C  
ATOM   2961  CZ  TYR V 155      14.842  27.492  39.440  1.00 97.55           C  
ATOM   2962  OH  TYR V 155      14.240  26.274  39.653  1.00 96.94           O  
ATOM   2963  N   TYR V 156      19.018  29.858  40.586  1.00 97.45           N  
ATOM   2964  CA  TYR V 156      19.872  28.684  40.680  1.00 97.23           C  
ATOM   2965  C   TYR V 156      19.170  27.624  41.531  1.00 97.10           C  
ATOM   2966  O   TYR V 156      18.845  27.879  42.689  1.00 96.23           O  
ATOM   2967  CB  TYR V 156      21.232  29.077  41.273  1.00 96.85           C  
ATOM   2968  CG  TYR V 156      22.202  27.916  41.350  1.00 96.64           C  
ATOM   2969  CD1 TYR V 156      22.219  27.078  42.484  1.00 91.76           C  
ATOM   2970  CD2 TYR V 156      23.069  27.640  40.273  1.00 91.60           C  
ATOM   2971  CE1 TYR V 156      23.087  25.980  42.544  1.00 90.08           C  
ATOM   2972  CE2 TYR V 156      23.943  26.548  40.319  1.00 90.33           C  
ATOM   2973  CZ  TYR V 156      23.943  25.721  41.459  1.00 94.58           C  
ATOM   2974  OH  TYR V 156      24.792  24.635  41.510  1.00 93.01           O  
ATOM   2975  N   GLU V 157      18.965  26.440  40.967  1.00 93.88           N  
ATOM   2976  CA  GLU V 157      18.309  25.314  41.624  1.00 94.09           C  
ATOM   2977  C   GLU V 157      19.268  24.112  41.683  1.00 93.74           C  
ATOM   2978  O   GLU V 157      19.529  23.496  40.649  1.00 93.31           O  
ATOM   2979  CB  GLU V 157      17.002  24.981  40.877  1.00 94.75           C  
ATOM   2980  CG  GLU V 157      16.298  23.702  41.355  1.00 93.11           C  
ATOM   2981  CD  GLU V 157      16.138  23.660  42.870  1.00 93.78           C  
ATOM   2982  OE1 GLU V 157      16.875  22.864  43.496  1.00 85.70           O  
ATOM   2983  OE2 GLU V 157      15.332  24.441  43.416  1.00 87.42           O  
ATOM   2984  N   PRO V 158      19.774  23.731  42.871  1.00 93.07           N  
ATOM   2985  CA  PRO V 158      20.739  22.632  42.993  1.00 92.64           C  
ATOM   2986  C   PRO V 158      20.240  21.286  42.461  1.00 92.02           C  
ATOM   2987  O   PRO V 158      21.037  20.464  42.016  1.00 89.39           O  
ATOM   2988  CB  PRO V 158      21.045  22.538  44.492  1.00 92.22           C  
ATOM   2989  CG  PRO V 158      20.775  23.950  45.007  1.00 89.67           C  
ATOM   2990  CD  PRO V 158      19.612  24.415  44.139  1.00 92.49           C  
ATOM   2991  N   SER V 159      18.928  21.050  42.496  1.00 89.50           N  
ATOM   2992  CA  SER V 159      18.310  19.813  41.998  1.00 88.71           C  
ATOM   2993  C   SER V 159      17.952  19.857  40.503  1.00 88.80           C  
ATOM   2994  O   SER V 159      17.395  18.890  39.977  1.00 86.26           O  
ATOM   2995  CB  SER V 159      17.091  19.452  42.854  1.00 86.66           C  
ATOM   2996  OG  SER V 159      16.061  20.408  42.720  1.00 79.47           O  
ATOM   2997  N   CYS V 160      18.272  20.954  39.809  1.00 94.37           N  
ATOM   2998  CA  CYS V 160      17.972  21.102  38.390  1.00 93.47           C  
ATOM   2999  C   CYS V 160      18.743  20.078  37.546  1.00 90.56           C  
ATOM   3000  O   CYS V 160      19.899  19.749  37.821  1.00 87.56           O  
ATOM   3001  CB  CYS V 160      18.250  22.544  37.940  1.00 93.37           C  
ATOM   3002  SG  CYS V 160      16.904  23.193  36.916  1.00 93.28           S  
ATOM   3003  N   THR V 161      18.087  19.584  36.498  1.00 91.00           N  
ATOM   3004  CA  THR V 161      18.684  18.640  35.551  1.00 89.24           C  
ATOM   3005  C   THR V 161      18.879  19.295  34.185  1.00 90.56           C  
ATOM   3006  O   THR V 161      18.356  20.372  33.912  1.00 90.77           O  
ATOM   3007  CB  THR V 161      17.851  17.353  35.425  1.00 87.22           C  
ATOM   3008  OG1 THR V 161      16.672  17.574  34.685  1.00 84.84           O  
ATOM   3009  CG2 THR V 161      17.466  16.740  36.776  1.00 84.84           C  
ATOM   3010  N   GLN V 162      19.587  18.626  33.290  1.00 90.16           N  
ATOM   3011  CA  GLN V 162      19.704  19.035  31.882  1.00 88.39           C  
ATOM   3012  C   GLN V 162      18.561  18.497  30.994  1.00 87.60           C  
ATOM   3013  O   GLN V 162      18.545  18.734  29.787  1.00 85.96           O  
ATOM   3014  CB  GLN V 162      21.085  18.633  31.346  1.00 87.03           C  
ATOM   3015  CG  GLN V 162      22.230  19.318  32.109  1.00 84.43           C  
ATOM   3016  CD  GLN V 162      23.613  19.039  31.515  1.00 84.28           C  
ATOM   3017  OE1 GLN V 162      23.769  18.607  30.392  1.00 78.59           O  
ATOM   3018  NE2 GLN V 162      24.663  19.297  32.258  1.00 75.89           N  
ATOM   3019  N   ASN V 163      17.592  17.783  31.582  1.00 87.55           N  
ATOM   3020  CA  ASN V 163      16.428  17.260  30.876  1.00 85.74           C  
ATOM   3021  C   ASN V 163      15.356  18.350  30.764  1.00 88.08           C  
ATOM   3022  O   ASN V 163      14.646  18.633  31.735  1.00 88.03           O  
ATOM   3023  CB  ASN V 163      15.886  16.017  31.594  1.00 81.43           C  
ATOM   3024  CG  ASN V 163      16.879  14.864  31.651  1.00 74.48           C  
ATOM   3025  OD1 ASN V 163      17.657  14.608  30.750  1.00 66.12           O  
ATOM   3026  ND2 ASN V 163      16.861  14.122  32.735  1.00 64.57           N  
ATOM   3027  N   VAL V 164      15.228  18.928  29.599  1.00 90.85           N  
ATOM   3028  CA  VAL V 164      14.286  20.021  29.336  1.00 92.31           C  
ATOM   3029  C   VAL V 164      12.835  19.540  29.278  1.00 91.76           C  
ATOM   3030  O   VAL V 164      12.544  18.444  28.801  1.00 91.41           O  
ATOM   3031  CB  VAL V 164      14.679  20.817  28.080  1.00 93.29           C  
ATOM   3032  CG1 VAL V 164      16.078  21.422  28.243  1.00 90.44           C  
ATOM   3033  CG2 VAL V 164      14.653  19.990  26.791  1.00 90.04           C  
ATOM   3034  N   ASN V 165      11.914  20.378  29.759  1.00 94.03           N  
ATOM   3035  CA  ASN V 165      10.476  20.108  29.818  1.00 93.44           C  
ATOM   3036  C   ASN V 165       9.601  21.349  29.604  1.00 94.04           C  
ATOM   3037  O   ASN V 165       8.375  21.233  29.577  1.00 93.71           O  
ATOM   3038  CB  ASN V 165      10.158  19.421  31.155  1.00 92.23           C  
ATOM   3039  CG  ASN V 165      10.657  20.212  32.350  1.00 93.24           C  
ATOM   3040  OD1 ASN V 165      10.215  21.306  32.646  1.00 90.77           O  
ATOM   3041  ND2 ASN V 165      11.620  19.683  33.064  1.00 89.10           N  
ATOM   3042  N   HIS V 166      10.210  22.529  29.454  1.00 96.30           N  
ATOM   3043  CA  HIS V 166       9.505  23.788  29.260  1.00 96.94           C  
ATOM   3044  C   HIS V 166      10.221  24.660  28.223  1.00 97.75           C  
ATOM   3045  O   HIS V 166      11.419  24.924  28.347  1.00 98.10           O  
ATOM   3046  CB  HIS V 166       9.380  24.483  30.618  1.00 96.85           C  
ATOM   3047  CG  HIS V 166       8.584  25.751  30.567  1.00 96.82           C  
ATOM   3048  ND1 HIS V 166       7.294  25.873  30.109  1.00 94.56           N  
ATOM   3049  CD2 HIS V 166       8.991  27.005  30.939  1.00 94.69           C  
ATOM   3050  CE1 HIS V 166       6.937  27.160  30.198  1.00 95.25           C  
ATOM   3051  NE2 HIS V 166       7.942  27.871  30.704  1.00 95.68           N  
ATOM   3052  N   GLY V 167       9.491  25.112  27.208  1.00 97.79           N  
ATOM   3053  CA  GLY V 167      10.011  25.993  26.163  1.00 98.05           C  
ATOM   3054  C   GLY V 167       9.927  27.461  26.566  1.00 98.31           C  
ATOM   3055  O   GLY V 167       8.860  27.950  26.936  1.00 98.29           O  
ATOM   3056  N   VAL V 168      11.044  28.168  26.465  1.00 98.68           N  
ATOM   3057  CA  VAL V 168      11.190  29.599  26.782  1.00 98.77           C  
ATOM   3058  C   VAL V 168      12.049  30.301  25.725  1.00 98.87           C  
ATOM   3059  O   VAL V 168      12.483  29.694  24.744  1.00 98.85           O  
ATOM   3060  CB  VAL V 168      11.739  29.805  28.208  1.00 98.62           C  
ATOM   3061  CG1 VAL V 168      10.752  29.321  29.279  1.00 97.75           C  
ATOM   3062  CG2 VAL V 168      13.084  29.106  28.428  1.00 95.97           C  
ATOM   3063  N   LEU V 169      12.298  31.594  25.901  1.00 98.91           N  
ATOM   3064  CA  LEU V 169      13.094  32.397  24.973  1.00 98.93           C  
ATOM   3065  C   LEU V 169      14.215  33.127  25.715  1.00 98.95           C  
ATOM   3066  O   LEU V 169      13.948  33.965  26.576  1.00 98.92           O  
ATOM   3067  CB  LEU V 169      12.148  33.366  24.243  1.00 98.90           C  
ATOM   3068  CG  LEU V 169      12.820  34.178  23.126  1.00 98.79           C  
ATOM   3069  CD1 LEU V 169      13.157  33.298  21.921  1.00 97.64           C  
ATOM   3070  CD2 LEU V 169      11.880  35.283  22.663  1.00 97.76           C  
ATOM   3071  N   VAL V 170      15.461  32.862  25.337  1.00 98.94           N  
ATOM   3072  CA  VAL V 170      16.605  33.654  25.803  1.00 98.95           C  
ATOM   3073  C   VAL V 170      16.656  34.947  24.994  1.00 98.95           C  
ATOM   3074  O   VAL V 170      16.906  34.923  23.793  1.00 98.91           O  
ATOM   3075  CB  VAL V 170      17.930  32.875  25.703  1.00 98.90           C  
ATOM   3076  CG1 VAL V 170      19.112  33.731  26.169  1.00 98.07           C  
ATOM   3077  CG2 VAL V 170      17.897  31.616  26.573  1.00 97.01           C  
ATOM   3078  N   VAL V 171      16.419  36.082  25.649  1.00 98.90           N  
ATOM   3079  CA  VAL V 171      16.412  37.423  25.025  1.00 98.90           C  
ATOM   3080  C   VAL V 171      17.649  38.252  25.365  1.00 98.91           C  
ATOM   3081  O   VAL V 171      17.803  39.371  24.882  1.00 98.82           O  
ATOM   3082  CB  VAL V 171      15.127  38.203  25.351  1.00 98.81           C  
ATOM   3083  CG1 VAL V 171      13.892  37.465  24.843  1.00 97.82           C  
ATOM   3084  CG2 VAL V 171      14.959  38.483  26.845  1.00 96.90           C  
ATOM   3085  N   GLY V 172      18.526  37.706  26.186  1.00 98.86           N  
ATOM   3086  CA  GLY V 172      19.765  38.370  26.560  1.00 98.84           C  
ATOM   3087  C   GLY V 172      20.598  37.566  27.548  1.00 98.89           C  
ATOM   3088  O   GLY V 172      20.281  36.427  27.901  1.00 98.83           O  
ATOM   3089  N   TYR V 173      21.668  38.192  27.976  1.00 98.86           N  
ATOM   3090  CA  TYR V 173      22.532  37.693  29.036  1.00 98.82           C  
ATOM   3091  C   TYR V 173      23.232  38.861  29.727  1.00 98.78           C  
ATOM   3092  O   TYR V 173      23.302  39.970  29.193  1.00 98.72           O  
ATOM   3093  CB  TYR V 173      23.549  36.686  28.474  1.00 98.79           C  
ATOM   3094  CG  TYR V 173      24.497  37.257  27.433  1.00 98.88           C  
ATOM   3095  CD1 TYR V 173      24.241  37.074  26.061  1.00 93.55           C  
ATOM   3096  CD2 TYR V 173      25.631  37.991  27.838  1.00 93.74           C  
ATOM   3097  CE1 TYR V 173      25.105  37.616  25.097  1.00 93.71           C  
ATOM   3098  CE2 TYR V 173      26.501  38.541  26.883  1.00 92.82           C  
ATOM   3099  CZ  TYR V 173      26.232  38.350  25.513  1.00 98.78           C  
ATOM   3100  OH  TYR V 173      27.080  38.884  24.569  1.00 98.57           O  
ATOM   3101  N   GLY V 174      23.769  38.604  30.900  1.00 98.56           N  
ATOM   3102  CA  GLY V 174      24.535  39.593  31.653  1.00 98.51           C  
ATOM   3103  C   GLY V 174      25.117  39.026  32.934  1.00 98.61           C  
ATOM   3104  O   GLY V 174      25.227  37.809  33.113  1.00 98.41           O  
ATOM   3105  N   ASP V 175      25.470  39.952  33.808  1.00 98.02           N  
ATOM   3106  CA  ASP V 175      25.995  39.671  35.131  1.00 97.50           C  
ATOM   3107  C   ASP V 175      25.244  40.523  36.166  1.00 97.55           C  
ATOM   3108  O   ASP V 175      24.927  41.688  35.902  1.00 95.93           O  
ATOM   3109  CB  ASP V 175      27.500  39.954  35.134  1.00 94.81           C  
ATOM   3110  CG  ASP V 175      28.099  39.720  36.513  1.00 87.01           C  
ATOM   3111  OD1 ASP V 175      28.179  40.692  37.294  1.00 80.19           O  
ATOM   3112  OD2 ASP V 175      28.440  38.563  36.820  1.00 79.36           O  
ATOM   3113  N   LEU V 176      24.956  39.949  37.310  1.00 96.59           N  
ATOM   3114  CA  LEU V 176      24.396  40.631  38.465  1.00 96.08           C  
ATOM   3115  C   LEU V 176      25.313  40.400  39.669  1.00 95.72           C  
ATOM   3116  O   LEU V 176      25.237  39.355  40.325  1.00 93.94           O  
ATOM   3117  CB  LEU V 176      22.955  40.143  38.708  1.00 95.36           C  
ATOM   3118  CG  LEU V 176      22.265  40.847  39.893  0.99 92.99           C  
ATOM   3119  CD1 LEU V 176      21.995  42.326  39.608  0.99 88.26           C  
ATOM   3120  CD2 LEU V 176      20.933  40.166  40.193  0.99 87.92           C  
ATOM   3121  N   ASN V 177      26.164  41.365  39.964  1.00 94.63           N  
ATOM   3122  CA  ASN V 177      27.085  41.323  41.101  1.00 94.06           C  
ATOM   3123  C   ASN V 177      27.934  40.029  41.137  1.00 94.59           C  
ATOM   3124  O   ASN V 177      28.002  39.339  42.162  1.00 91.64           O  
ATOM   3125  CB  ASN V 177      26.308  41.582  42.407  0.99 92.52           C  
ATOM   3126  CG  ASN V 177      25.585  42.923  42.423  0.98 87.63           C  
ATOM   3127  OD1 ASN V 177      26.068  43.926  41.932  0.98 78.56           O  
ATOM   3128  ND2 ASN V 177      24.408  42.969  42.997  0.98 75.77           N  
ATOM   3129  N   GLY V 178      28.543  39.677  40.017  1.00 94.91           N  
ATOM   3130  CA  GLY V 178      29.380  38.476  39.876  1.00 94.90           C  
ATOM   3131  C   GLY V 178      28.604  37.187  39.598  1.00 95.81           C  
ATOM   3132  O   GLY V 178      29.209  36.119  39.470  1.00 92.95           O  
ATOM   3133  N   LYS V 179      27.275  37.258  39.486  1.00 96.18           N  
ATOM   3134  CA  LYS V 179      26.441  36.124  39.083  1.00 97.03           C  
ATOM   3135  C   LYS V 179      26.035  36.281  37.622  1.00 97.70           C  
ATOM   3136  O   LYS V 179      25.129  37.052  37.302  1.00 97.23           O  
ATOM   3137  CB  LYS V 179      25.216  35.998  39.988  1.00 95.70           C  
ATOM   3138  CG  LYS V 179      25.593  35.681  41.433  0.98 90.81           C  
ATOM   3139  CD  LYS V 179      24.326  35.520  42.273  0.98 85.04           C  
ATOM   3140  CE  LYS V 179      24.701  35.250  43.726  0.97 77.14           C  
ATOM   3141  NZ  LYS V 179      23.496  35.095  44.573  0.97 68.06           N  
ATOM   3142  N   GLU V 180      26.662  35.525  36.758  1.00 98.03           N  
ATOM   3143  CA  GLU V 180      26.298  35.477  35.343  1.00 98.34           C  
ATOM   3144  C   GLU V 180      24.912  34.851  35.148  1.00 98.51           C  
ATOM   3145  O   GLU V 180      24.566  33.859  35.804  1.00 98.48           O  
ATOM   3146  CB  GLU V 180      27.340  34.699  34.549  1.00 98.13           C  
ATOM   3147  CG  GLU V 180      28.733  35.360  34.578  1.00 97.09           C  
ATOM   3148  CD  GLU V 180      29.667  34.582  33.657  1.00 96.42           C  
ATOM   3149  OE1 GLU V 180      30.014  35.106  32.584  1.00 89.49           O  
ATOM   3150  OE2 GLU V 180      29.977  33.412  33.963  1.00 90.87           O  
ATOM   3151  N   TYR V 181      24.124  35.422  34.242  1.00 98.66           N  
ATOM   3152  CA  TYR V 181      22.766  34.964  33.971  1.00 98.68           C  
ATOM   3153  C   TYR V 181      22.413  34.991  32.484  1.00 98.77           C  
ATOM   3154  O   TYR V 181      22.952  35.769  31.689  1.00 98.78           O  
ATOM   3155  CB  TYR V 181      21.759  35.791  34.793  1.00 98.65           C  
ATOM   3156  CG  TYR V 181      21.651  37.253  34.404  1.00 98.76           C  
ATOM   3157  CD1 TYR V 181      22.378  38.228  35.113  1.00 91.98           C  
ATOM   3158  CD2 TYR V 181      20.833  37.646  33.326  1.00 91.79           C  
ATOM   3159  CE1 TYR V 181      22.302  39.579  34.743  1.00 92.04           C  
ATOM   3160  CE2 TYR V 181      20.752  38.992  32.944  1.00 91.24           C  
ATOM   3161  CZ  TYR V 181      21.494  39.956  33.653  1.00 98.55           C  
ATOM   3162  OH  TYR V 181      21.429  41.276  33.279  1.00 98.13           O  
ATOM   3163  N   TRP V 182      21.426  34.166  32.135  1.00 98.89           N  
ATOM   3164  CA  TRP V 182      20.619  34.284  30.930  1.00 98.89           C  
ATOM   3165  C   TRP V 182      19.338  35.042  31.263  1.00 98.89           C  
ATOM   3166  O   TRP V 182      18.665  34.718  32.241  1.00 98.89           O  
ATOM   3167  CB  TRP V 182      20.290  32.888  30.397  1.00 98.87           C  
ATOM   3168  CG  TRP V 182      21.499  32.090  30.019  1.00 98.89           C  
ATOM   3169  CD1 TRP V 182      21.986  31.022  30.687  1.00 98.68           C  
ATOM   3170  CD2 TRP V 182      22.383  32.315  28.886  1.00 98.88           C  
ATOM   3171  NE1 TRP V 182      23.123  30.552  30.032  1.00 98.78           N  
ATOM   3172  CE2 TRP V 182      23.392  31.322  28.922  1.00 98.81           C  
ATOM   3173  CE3 TRP V 182      22.411  33.257  27.826  1.00 98.86           C  
ATOM   3174  CZ2 TRP V 182      24.408  31.251  27.942  1.00 98.79           C  
ATOM   3175  CZ3 TRP V 182      23.425  33.184  26.851  1.00 98.75           C  
ATOM   3176  CH2 TRP V 182      24.409  32.192  26.913  1.00 98.70           C  
ATOM   3177  N   LEU V 183      18.975  36.020  30.443  1.00 98.88           N  
ATOM   3178  CA  LEU V 183      17.702  36.723  30.532  1.00 98.88           C  
ATOM   3179  C   LEU V 183      16.660  35.953  29.714  1.00 98.92           C  
ATOM   3180  O   LEU V 183      16.753  35.872  28.488  1.00 98.87           O  
ATOM   3181  CB  LEU V 183      17.895  38.164  30.044  1.00 98.72           C  
ATOM   3182  CG  LEU V 183      16.610  39.002  30.097  1.00 97.83           C  
ATOM   3183  CD1 LEU V 183      16.105  39.199  31.528  1.00 94.97           C  
ATOM   3184  CD2 LEU V 183      16.895  40.375  29.489  1.00 95.03           C  
ATOM   3185  N   VAL V 184      15.669  35.401  30.396  1.00 98.87           N  
ATOM   3186  CA  VAL V 184      14.689  34.483  29.815  1.00 98.88           C  
ATOM   3187  C   VAL V 184      13.298  35.094  29.869  1.00 98.87           C  
ATOM   3188  O   VAL V 184      12.802  35.430  30.943  1.00 98.78           O  
ATOM   3189  CB  VAL V 184      14.746  33.121  30.526  1.00 98.83           C  
ATOM   3190  CG1 VAL V 184      13.696  32.154  29.973  1.00 98.08           C  
ATOM   3191  CG2 VAL V 184      16.122  32.466  30.365  1.00 97.53           C  
ATOM   3192  N   LYS V 185      12.651  35.204  28.706  1.00 98.80           N  
ATOM   3193  CA  LYS V 185      11.224  35.525  28.589  1.00 98.81           C  
ATOM   3194  C   LYS V 185      10.412  34.243  28.758  1.00 98.76           C  
ATOM   3195  O   LYS V 185      10.577  33.302  27.980  1.00 98.68           O  
ATOM   3196  CB  LYS V 185      10.953  36.200  27.236  1.00 98.77           C  
ATOM   3197  CG  LYS V 185       9.517  36.723  27.105  1.00 98.62           C  
ATOM   3198  CD  LYS V 185       9.258  37.278  25.697  1.00 98.38           C  
ATOM   3199  CE  LYS V 185       7.832  37.828  25.604  1.00 97.86           C  
ATOM   3200  NZ  LYS V 185       7.469  38.219  24.218  1.00 97.54           N  
ATOM   3201  N   ASN V 186       9.526  34.225  29.735  1.00 98.32           N  
ATOM   3202  CA  ASN V 186       8.557  33.157  29.943  1.00 98.08           C  
ATOM   3203  C   ASN V 186       7.193  33.524  29.325  1.00 98.18           C  
ATOM   3204  O   ASN V 186       6.993  34.639  28.831  1.00 98.10           O  
ATOM   3205  CB  ASN V 186       8.522  32.820  31.451  1.00 97.80           C  
ATOM   3206  CG  ASN V 186       7.900  31.467  31.767  1.00 97.69           C  
ATOM   3207  OD1 ASN V 186       7.583  30.668  30.900  1.00 93.92           O  
ATOM   3208  ND2 ASN V 186       7.704  31.167  33.023  1.00 92.87           N  
ATOM   3209  N   SER V 187       6.241  32.598  29.346  1.00 97.67           N  
ATOM   3210  CA  SER V 187       4.868  32.752  28.843  1.00 97.54           C  
ATOM   3211  C   SER V 187       3.807  32.524  29.924  1.00 97.23           C  
ATOM   3212  O   SER V 187       2.716  32.019  29.654  1.00 96.88           O  
ATOM   3213  CB  SER V 187       4.653  31.862  27.615  1.00 97.53           C  
ATOM   3214  OG  SER V 187       4.977  30.519  27.907  1.00 97.42           O  
ATOM   3215  N   TRP V 188       4.121  32.899  31.162  1.00 96.43           N  
ATOM   3216  CA  TRP V 188       3.222  32.769  32.318  1.00 95.87           C  
ATOM   3217  C   TRP V 188       2.674  34.114  32.809  1.00 95.98           C  
ATOM   3218  O   TRP V 188       2.266  34.259  33.969  1.00 95.60           O  
ATOM   3219  CB  TRP V 188       3.918  31.976  33.429  1.00 94.72           C  
ATOM   3220  CG  TRP V 188       4.264  30.544  33.115  1.00 95.48           C  
ATOM   3221  CD1 TRP V 188       3.820  29.800  32.074  1.00 94.32           C  
ATOM   3222  CD2 TRP V 188       5.119  29.656  33.909  1.00 95.37           C  
ATOM   3223  NE1 TRP V 188       4.350  28.508  32.152  1.00 92.83           N  
ATOM   3224  CE2 TRP V 188       5.151  28.386  33.268  1.00 94.77           C  
ATOM   3225  CE3 TRP V 188       5.868  29.809  35.095  1.00 94.65           C  
ATOM   3226  CZ2 TRP V 188       5.903  27.296  33.775  1.00 93.64           C  
ATOM   3227  CZ3 TRP V 188       6.612  28.726  35.604  1.00 93.56           C  
ATOM   3228  CH2 TRP V 188       6.624  27.487  34.948  1.00 93.36           C  
ATOM   3229  N   GLY V 189       2.634  35.112  31.931  1.00 94.74           N  
ATOM   3230  CA  GLY V 189       2.159  36.456  32.231  1.00 94.85           C  
ATOM   3231  C   GLY V 189       3.150  37.300  33.035  1.00 95.30           C  
ATOM   3232  O   GLY V 189       4.195  36.824  33.479  1.00 95.30           O  
ATOM   3233  N   HIS V 190       2.790  38.569  33.230  1.00 94.96           N  
ATOM   3234  CA  HIS V 190       3.642  39.546  33.917  1.00 94.47           C  
ATOM   3235  C   HIS V 190       3.815  39.276  35.416  1.00 94.60           C  
ATOM   3236  O   HIS V 190       4.775  39.747  36.015  1.00 93.56           O  
ATOM   3237  CB  HIS V 190       3.064  40.948  33.708  1.00 92.26           C  
ATOM   3238  CG  HIS V 190       3.057  41.375  32.267  1.00 88.95           C  
ATOM   3239  ND1 HIS V 190       4.153  41.845  31.573  1.00 78.05           N  
ATOM   3240  CD2 HIS V 190       1.989  41.382  31.398  1.00 78.90           C  
ATOM   3241  CE1 HIS V 190       3.761  42.140  30.324  1.00 78.64           C  
ATOM   3242  NE2 HIS V 190       2.458  41.872  30.192  1.00 81.69           N  
ATOM   3243  N   ASN V 191       2.913  38.505  36.023  1.00 93.52           N  
ATOM   3244  CA  ASN V 191       2.991  38.169  37.448  1.00 91.96           C  
ATOM   3245  C   ASN V 191       4.092  37.148  37.768  1.00 92.64           C  
ATOM   3246  O   ASN V 191       4.440  36.974  38.937  1.00 92.40           O  
ATOM   3247  CB  ASN V 191       1.622  37.658  37.922  1.00 91.47           C  
ATOM   3248  CG  ASN V 191       0.553  38.743  37.957  1.00 86.59           C  
ATOM   3249  OD1 ASN V 191       0.822  39.925  38.028  1.00 77.85           O  
ATOM   3250  ND2 ASN V 191      -0.697  38.359  37.938  1.00 76.69           N  
ATOM   3251  N   PHE V 192       4.611  36.448  36.762  1.00 94.74           N  
ATOM   3252  CA  PHE V 192       5.732  35.543  36.945  1.00 94.84           C  
ATOM   3253  C   PHE V 192       7.054  36.316  37.031  1.00 95.27           C  
ATOM   3254  O   PHE V 192       7.365  37.129  36.162  1.00 95.40           O  
ATOM   3255  CB  PHE V 192       5.760  34.502  35.815  1.00 94.77           C  
ATOM   3256  CG  PHE V 192       7.007  33.641  35.842  1.00 96.60           C  
ATOM   3257  CD1 PHE V 192       8.092  33.949  35.005  1.00 91.59           C  
ATOM   3258  CD2 PHE V 192       7.115  32.576  36.754  1.00 90.69           C  
ATOM   3259  CE1 PHE V 192       9.274  33.196  35.068  1.00 90.24           C  
ATOM   3260  CE2 PHE V 192       8.293  31.819  36.822  1.00 90.08           C  
ATOM   3261  CZ  PHE V 192       9.374  32.130  35.975  1.00 96.14           C  
ATOM   3262  N   GLY V 193       7.836  36.009  38.045  1.00 94.61           N  
ATOM   3263  CA  GLY V 193       9.220  36.460  38.163  1.00 95.03           C  
ATOM   3264  C   GLY V 193       9.389  37.978  38.149  1.00 95.25           C  
ATOM   3265  O   GLY V 193       8.724  38.701  38.892  1.00 94.28           O  
ATOM   3266  N   GLU V 194      10.291  38.442  37.285  1.00 97.01           N  
ATOM   3267  CA  GLU V 194      10.571  39.857  37.040  1.00 96.62           C  
ATOM   3268  C   GLU V 194       9.745  40.331  35.831  1.00 96.73           C  
ATOM   3269  O   GLU V 194      10.223  40.325  34.691  1.00 96.36           O  
ATOM   3270  CB  GLU V 194      12.090  40.074  36.867  1.00 95.73           C  
ATOM   3271  CG  GLU V 194      12.870  39.737  38.144  1.00 93.17           C  
ATOM   3272  CD  GLU V 194      14.396  39.872  38.019  1.00 92.33           C  
ATOM   3273  OE1 GLU V 194      15.064  40.054  39.054  1.00 85.38           O  
ATOM   3274  OE2 GLU V 194      14.980  39.771  36.922  1.00 86.48           O  
ATOM   3275  N   GLU V 195       8.482  40.682  36.068  1.00 96.29           N  
ATOM   3276  CA  GLU V 195       7.534  41.137  35.034  1.00 96.27           C  
ATOM   3277  C   GLU V 195       7.388  40.153  33.845  1.00 96.93           C  
ATOM   3278  O   GLU V 195       7.305  40.539  32.677  1.00 95.85           O  
ATOM   3279  CB  GLU V 195       7.857  42.564  34.574  1.00 94.49           C  
ATOM   3280  CG  GLU V 195       7.854  43.589  35.721  0.99 85.92           C  
ATOM   3281  CD  GLU V 195       8.092  45.016  35.220  0.98 78.50           C  
ATOM   3282  OE1 GLU V 195       7.472  45.941  35.792  0.98 69.54           O  
ATOM   3283  OE2 GLU V 195       8.887  45.191  34.269  0.98 69.40           O  
ATOM   3284  N   GLY V 196       7.370  38.860  34.158  1.00 96.68           N  
ATOM   3285  CA  GLY V 196       7.284  37.778  33.168  1.00 96.92           C  
ATOM   3286  C   GLY V 196       8.627  37.196  32.739  1.00 97.44           C  
ATOM   3287  O   GLY V 196       8.646  36.234  31.963  1.00 97.55           O  
ATOM   3288  N   TYR V 197       9.725  37.722  33.248  1.00 97.85           N  
ATOM   3289  CA  TYR V 197      11.074  37.251  32.954  1.00 98.00           C  
ATOM   3290  C   TYR V 197      11.693  36.513  34.139  1.00 97.95           C  
ATOM   3291  O   TYR V 197      11.324  36.705  35.293  1.00 97.90           O  
ATOM   3292  CB  TYR V 197      11.958  38.415  32.491  1.00 98.23           C  
ATOM   3293  CG  TYR V 197      11.536  39.011  31.166  1.00 98.57           C  
ATOM   3294  CD1 TYR V 197      12.202  38.656  29.981  1.00 95.18           C  
ATOM   3295  CD2 TYR V 197      10.445  39.904  31.106  1.00 94.46           C  
ATOM   3296  CE1 TYR V 197      11.786  39.175  28.747  1.00 94.31           C  
ATOM   3297  CE2 TYR V 197      10.012  40.423  29.879  1.00 94.50           C  
ATOM   3298  CZ  TYR V 197      10.684  40.051  28.699  1.00 98.53           C  
ATOM   3299  OH  TYR V 197      10.261  40.540  27.485  1.00 98.39           O  
ATOM   3300  N   ILE V 198      12.672  35.682  33.843  1.00 98.26           N  
ATOM   3301  CA  ILE V 198      13.548  35.033  34.822  1.00 98.30           C  
ATOM   3302  C   ILE V 198      15.000  35.159  34.361  1.00 98.52           C  
ATOM   3303  O   ILE V 198      15.322  34.900  33.203  1.00 98.56           O  
ATOM   3304  CB  ILE V 198      13.100  33.575  35.096  1.00 98.19           C  
ATOM   3305  CG1 ILE V 198      14.024  32.888  36.118  1.00 97.67           C  
ATOM   3306  CG2 ILE V 198      12.973  32.746  33.806  1.00 97.14           C  
ATOM   3307  CD1 ILE V 198      13.518  31.527  36.615  1.00 96.88           C  
ATOM   3308  N   ARG V 199      15.873  35.556  35.275  1.00 98.58           N  
ATOM   3309  CA  ARG V 199      17.321  35.495  35.063  1.00 98.59           C  
ATOM   3310  C   ARG V 199      17.835  34.155  35.583  1.00 98.59           C  
ATOM   3311  O   ARG V 199      17.803  33.912  36.783  1.00 98.47           O  
ATOM   3312  CB  ARG V 199      18.002  36.685  35.751  1.00 98.41           C  
ATOM   3313  CG  ARG V 199      17.693  38.000  35.028  1.00 97.76           C  
ATOM   3314  CD  ARG V 199      18.383  39.196  35.687  1.00 96.41           C  
ATOM   3315  NE  ARG V 199      17.738  39.588  36.946  1.00 94.69           N  
ATOM   3316  CZ  ARG V 199      18.190  40.485  37.809  1.00 94.14           C  
ATOM   3317  NH1 ARG V 199      19.334  41.082  37.656  1.00 88.23           N  
ATOM   3318  NH2 ARG V 199      17.484  40.805  38.851  1.00 90.11           N  
ATOM   3319  N   MET V 200      18.273  33.280  34.688  1.00 98.79           N  
ATOM   3320  CA  MET V 200      18.730  31.926  35.017  1.00 98.81           C  
ATOM   3321  C   MET V 200      20.257  31.845  35.006  1.00 98.82           C  
ATOM   3322  O   MET V 200      20.903  32.459  34.159  1.00 98.75           O  
ATOM   3323  CB  MET V 200      18.120  30.897  34.055  1.00 98.73           C  
ATOM   3324  CG  MET V 200      16.585  30.863  34.117  1.00 98.34           C  
ATOM   3325  SD  MET V 200      15.809  29.582  33.100  1.00 98.34           S  
ATOM   3326  CE  MET V 200      16.288  28.089  33.997  1.00 96.10           C  
ATOM   3327  N   ALA V 201      20.823  31.067  35.914  1.00 98.54           N  
ATOM   3328  CA  ALA V 201      22.272  30.928  36.051  1.00 98.48           C  
ATOM   3329  C   ALA V 201      22.953  30.563  34.721  1.00 98.50           C  
ATOM   3330  O   ALA V 201      22.564  29.603  34.052  1.00 98.33           O  
ATOM   3331  CB  ALA V 201      22.576  29.895  37.140  1.00 98.32           C  
ATOM   3332  N   ARG V 202      23.974  31.334  34.359  1.00 98.58           N  
ATOM   3333  CA  ARG V 202      24.805  31.159  33.156  1.00 98.59           C  
ATOM   3334  C   ARG V 202      26.206  30.685  33.548  1.00 98.40           C  
ATOM   3335  O   ARG V 202      26.700  31.054  34.611  1.00 98.16           O  
ATOM   3336  CB  ARG V 202      24.816  32.487  32.383  1.00 98.53           C  
ATOM   3337  CG  ARG V 202      25.610  32.422  31.070  1.00 98.38           C  
ATOM   3338  CD  ARG V 202      25.428  33.696  30.217  1.00 98.30           C  
ATOM   3339  NE  ARG V 202      25.947  34.908  30.864  1.00 97.75           N  
ATOM   3340  CZ  ARG V 202      27.179  35.403  30.797  1.00 98.17           C  
ATOM   3341  NH1 ARG V 202      28.132  34.846  30.104  1.00 93.63           N  
ATOM   3342  NH2 ARG V 202      27.490  36.487  31.451  1.00 95.79           N  
ATOM   3343  N   ASN V 203      26.821  29.884  32.696  1.00 98.03           N  
ATOM   3344  CA  ASN V 203      28.143  29.280  32.924  1.00 97.75           C  
ATOM   3345  C   ASN V 203      28.232  28.498  34.253  1.00 97.66           C  
ATOM   3346  O   ASN V 203      29.232  28.547  34.982  1.00 96.73           O  
ATOM   3347  CB  ASN V 203      29.249  30.337  32.730  1.00 97.38           C  
ATOM   3348  CG  ASN V 203      29.291  30.915  31.321  1.00 96.91           C  
ATOM   3349  OD1 ASN V 203      28.977  30.261  30.336  1.00 89.04           O  
ATOM   3350  ND2 ASN V 203      29.696  32.153  31.187  1.00 87.29           N  
ATOM   3351  N   LYS V 204      27.167  27.766  34.565  1.00 96.92           N  
ATOM   3352  CA  LYS V 204      27.073  26.862  35.720  1.00 97.09           C  
ATOM   3353  C   LYS V 204      26.824  25.417  35.280  1.00 96.54           C  
ATOM   3354  O   LYS V 204      25.999  24.714  35.868  1.00 94.55           O  
ATOM   3355  CB  LYS V 204      26.023  27.380  36.728  1.00 96.95           C  
ATOM   3356  CG  LYS V 204      26.366  28.727  37.376  1.00 95.03           C  
ATOM   3357  CD  LYS V 204      27.641  28.678  38.225  0.99 91.07           C  
ATOM   3358  CE  LYS V 204      27.862  30.029  38.900  0.99 84.00           C  
ATOM   3359  NZ  LYS V 204      29.119  30.063  39.672  0.99 75.07           N  
ATOM   3360  N   GLY V 205      27.533  24.977  34.255  1.00 94.96           N  
ATOM   3361  CA  GLY V 205      27.464  23.590  33.771  1.00 94.05           C  
ATOM   3362  C   GLY V 205      26.131  23.245  33.108  1.00 94.40           C  
ATOM   3363  O   GLY V 205      25.528  22.222  33.451  1.00 92.62           O  
ATOM   3364  N   ASN V 206      25.665  24.094  32.186  1.00 95.25           N  
ATOM   3365  CA  ASN V 206      24.372  23.952  31.517  1.00 95.22           C  
ATOM   3366  C   ASN V 206      23.205  23.842  32.520  1.00 95.48           C  
ATOM   3367  O   ASN V 206      22.402  22.899  32.486  1.00 95.27           O  
ATOM   3368  CB  ASN V 206      24.441  22.802  30.502  1.00 94.95           C  
ATOM   3369  CG  ASN V 206      23.191  22.681  29.642  1.00 95.75           C  
ATOM   3370  OD1 ASN V 206      22.464  23.638  29.416  1.00 93.11           O  
ATOM   3371  ND2 ASN V 206      22.912  21.500  29.145  1.00 92.76           N  
ATOM   3372  N   HIS V 207      23.131  24.804  33.452  1.00 96.64           N  
ATOM   3373  CA  HIS V 207      22.160  24.775  34.542  1.00 97.16           C  
ATOM   3374  C   HIS V 207      20.717  24.752  34.022  1.00 97.56           C  
ATOM   3375  O   HIS V 207      20.360  25.539  33.143  1.00 97.57           O  
ATOM   3376  CB  HIS V 207      22.404  25.955  35.485  1.00 97.15           C  
ATOM   3377  CG  HIS V 207      21.645  25.821  36.767  1.00 97.26           C  
ATOM   3378  ND1 HIS V 207      21.848  24.836  37.714  1.00 89.48           N  
ATOM   3379  CD2 HIS V 207      20.604  26.603  37.199  1.00 89.15           C  
ATOM   3380  CE1 HIS V 207      20.958  25.020  38.691  1.00 91.33           C  
ATOM   3381  NE2 HIS V 207      20.195  26.084  38.410  1.00 92.90           N  
ATOM   3382  N   CYS V 208      19.916  23.843  34.544  1.00 96.82           N  
ATOM   3383  CA  CYS V 208      18.553  23.546  34.083  1.00 97.19           C  
ATOM   3384  C   CYS V 208      18.442  23.164  32.599  1.00 97.03           C  
ATOM   3385  O   CYS V 208      17.356  23.233  32.017  1.00 96.87           O  
ATOM   3386  CB  CYS V 208      17.613  24.691  34.465  1.00 97.63           C  
ATOM   3387  SG  CYS V 208      17.558  25.006  36.244  1.00 97.53           S  
ATOM   3388  N   GLY V 209      19.540  22.771  31.971  1.00 96.38           N  
ATOM   3389  CA  GLY V 209      19.559  22.386  30.561  1.00 96.18           C  
ATOM   3390  C   GLY V 209      19.310  23.535  29.589  1.00 96.58           C  
ATOM   3391  O   GLY V 209      18.901  23.279  28.458  1.00 96.60           O  
ATOM   3392  N   ILE V 210      19.549  24.784  29.989  1.00 98.04           N  
ATOM   3393  CA  ILE V 210      19.216  25.966  29.169  1.00 98.40           C  
ATOM   3394  C   ILE V 210      19.908  25.975  27.796  1.00 98.37           C  
ATOM   3395  O   ILE V 210      19.365  26.503  26.830  1.00 98.36           O  
ATOM   3396  CB  ILE V 210      19.494  27.256  29.960  1.00 98.58           C  
ATOM   3397  CG1 ILE V 210      18.798  28.445  29.270  1.00 98.25           C  
ATOM   3398  CG2 ILE V 210      21.002  27.507  30.161  1.00 98.17           C  
ATOM   3399  CD1 ILE V 210      18.661  29.671  30.170  1.00 97.76           C  
ATOM   3400  N   ALA V 211      21.067  25.349  27.696  1.00 97.69           N  
ATOM   3401  CA  ALA V 211      21.812  25.178  26.453  1.00 97.36           C  
ATOM   3402  C   ALA V 211      21.731  23.747  25.880  1.00 96.73           C  
ATOM   3403  O   ALA V 211      22.518  23.397  24.999  1.00 96.02           O  
ATOM   3404  CB  ALA V 211      23.256  25.652  26.692  1.00 97.42           C  
ATOM   3405  N   SER V 212      20.804  22.906  26.361  1.00 95.26           N  
ATOM   3406  CA  SER V 212      20.687  21.527  25.859  1.00 94.12           C  
ATOM   3407  C   SER V 212      20.218  21.491  24.406  1.00 93.38           C  
ATOM   3408  O   SER V 212      20.862  20.858  23.575  1.00 92.98           O  
ATOM   3409  CB  SER V 212      19.757  20.678  26.743  1.00 93.92           C  
ATOM   3410  OG  SER V 212      20.265  20.524  28.050  1.00 92.45           O  
ATOM   3411  N   PHE V 213      19.136  22.193  24.093  1.00 94.08           N  
ATOM   3412  CA  PHE V 213      18.517  22.196  22.759  1.00 93.73           C  
ATOM   3413  C   PHE V 213      18.134  23.618  22.322  1.00 95.48           C  
ATOM   3414  O   PHE V 213      16.936  23.933  22.214  1.00 95.59           O  
ATOM   3415  CB  PHE V 213      17.319  21.233  22.748  1.00 91.88           C  
ATOM   3416  CG  PHE V 213      17.675  19.804  23.083  1.00 88.26           C  
ATOM   3417  CD1 PHE V 213      18.274  18.972  22.117  1.00 83.77           C  
ATOM   3418  CD2 PHE V 213      17.442  19.300  24.376  1.00 84.36           C  
ATOM   3419  CE1 PHE V 213      18.637  17.654  22.438  1.00 81.16           C  
ATOM   3420  CE2 PHE V 213      17.801  17.983  24.703  1.00 81.52           C  
ATOM   3421  CZ  PHE V 213      18.397  17.161  23.732  1.00 82.19           C  
ATOM   3422  N   PRO V 214      19.099  24.511  22.090  1.00 96.96           N  
ATOM   3423  CA  PRO V 214      18.812  25.853  21.610  1.00 97.42           C  
ATOM   3424  C   PRO V 214      18.590  25.867  20.098  1.00 97.52           C  
ATOM   3425  O   PRO V 214      19.290  25.182  19.345  1.00 97.29           O  
ATOM   3426  CB  PRO V 214      19.996  26.732  22.026  1.00 97.38           C  
ATOM   3427  CG  PRO V 214      20.929  25.795  22.813  1.00 95.72           C  
ATOM   3428  CD  PRO V 214      20.542  24.407  22.336  1.00 97.54           C  
ATOM   3429  N   SER V 215      17.656  26.688  19.641  1.00 98.08           N  
ATOM   3430  CA  SER V 215      17.406  26.912  18.220  1.00 98.25           C  
ATOM   3431  C   SER V 215      16.939  28.337  17.940  1.00 98.62           C  
ATOM   3432  O   SER V 215      16.352  29.001  18.794  1.00 98.72           O  
ATOM   3433  CB  SER V 215      16.405  25.883  17.677  1.00 97.90           C  
ATOM   3434  OG  SER V 215      15.149  26.007  18.319  1.00 97.44           O  
ATOM   3435  N   TYR V 216      17.188  28.825  16.730  1.00 98.73           N  
ATOM   3436  CA  TYR V 216      16.684  30.115  16.270  1.00 98.76           C  
ATOM   3437  C   TYR V 216      16.284  30.050  14.792  1.00 98.76           C  
ATOM   3438  O   TYR V 216      16.945  29.370  13.998  1.00 98.64           O  
ATOM   3439  CB  TYR V 216      17.709  31.228  16.543  1.00 98.70           C  
ATOM   3440  CG  TYR V 216      19.000  31.113  15.762  1.00 98.67           C  
ATOM   3441  CD1 TYR V 216      20.087  30.384  16.283  1.00 94.27           C  
ATOM   3442  CD2 TYR V 216      19.112  31.717  14.493  1.00 94.68           C  
ATOM   3443  CE1 TYR V 216      21.273  30.247  15.545  1.00 94.32           C  
ATOM   3444  CE2 TYR V 216      20.291  31.587  13.745  1.00 94.34           C  
ATOM   3445  CZ  TYR V 216      21.363  30.848  14.274  1.00 98.16           C  
ATOM   3446  OH  TYR V 216      22.519  30.703  13.536  1.00 97.21           O  
ATOM   3447  N   PRO V 217      15.222  30.767  14.406  1.00 98.67           N  
ATOM   3448  CA  PRO V 217      14.810  30.872  13.014  1.00 98.69           C  
ATOM   3449  C   PRO V 217      15.572  31.988  12.289  1.00 98.69           C  
ATOM   3450  O   PRO V 217      16.127  32.903  12.905  1.00 98.50           O  
ATOM   3451  CB  PRO V 217      13.310  31.162  13.083  1.00 98.60           C  
ATOM   3452  CG  PRO V 217      13.203  32.049  14.329  1.00 98.37           C  
ATOM   3453  CD  PRO V 217      14.290  31.498  15.257  1.00 98.81           C  
ATOM   3454  N   GLU V 218      15.529  31.964  10.963  1.00 98.26           N  
ATOM   3455  CA  GLU V 218      16.001  33.054  10.107  1.00 98.10           C  
ATOM   3456  C   GLU V 218      14.964  33.398   9.035  1.00 98.15           C  
ATOM   3457  O   GLU V 218      14.292  32.522   8.481  1.00 97.86           O  
ATOM   3458  CB  GLU V 218      17.354  32.714   9.465  1.00 97.58           C  
ATOM   3459  CG  GLU V 218      18.513  32.644  10.491  1.00 96.01           C  
ATOM   3460  CD  GLU V 218      19.873  32.377   9.823  1.00 94.87           C  
ATOM   3461  OE1 GLU V 218      20.624  31.500  10.296  1.00 88.78           O  
ATOM   3462  OE2 GLU V 218      20.201  33.005   8.800  1.00 89.73           O  
ATOM   3463  N   ILE V 219      14.892  34.679   8.709  1.00 98.03           N  
ATOM   3464  CA  ILE V 219      14.098  35.201   7.597  1.00 97.69           C  
ATOM   3465  C   ILE V 219      15.081  35.715   6.552  1.00 96.50           C  
ATOM   3466  O   ILE V 219      15.763  36.722   6.761  1.00 93.10           O  
ATOM   3467  CB  ILE V 219      13.112  36.304   8.043  1.00 97.58           C  
ATOM   3468  CG1 ILE V 219      12.212  35.833   9.213  1.00 96.52           C  
ATOM   3469  CG2 ILE V 219      12.254  36.736   6.840  1.00 96.37           C  
ATOM   3470  CD1 ILE V 219      11.348  36.943   9.826  1.00 95.67           C  
ATOM   3471  N   HIS V 220      15.150  35.035   5.420  0.76 92.71           N  
ATOM   3472  CA  HIS V 220      15.838  35.570   4.255  0.75 90.69           C  
ATOM   3473  C   HIS V 220      14.849  36.390   3.442  0.75 88.03           C  
ATOM   3474  O   HIS V 220      13.720  35.968   3.200  0.75 79.86           O  
ATOM   3475  CB  HIS V 220      16.512  34.447   3.462  0.76 85.88           C  
ATOM   3476  CG  HIS V 220      17.594  33.782   4.272  0.72 78.68           C  
ATOM   3477  ND1 HIS V 220      18.771  34.371   4.697  0.72 68.54           N  
ATOM   3478  CD2 HIS V 220      17.565  32.506   4.783  0.71 68.39           C  
ATOM   3479  CE1 HIS V 220      19.428  33.478   5.447  0.70 67.76           C  
ATOM   3480  NE2 HIS V 220      18.724  32.341   5.511  0.68 70.40           N  
ATOM   3481  N   HIS V 221      15.277  37.584   3.036  0.32 75.88           N  
ATOM   3482  CA  HIS V 221      14.554  38.271   1.980  0.30 75.69           C  
ATOM   3483  C   HIS V 221      14.675  37.398   0.735  0.31 74.90           C  
ATOM   3484  O   HIS V 221      15.775  37.178   0.228  0.31 66.90           O  
ATOM   3485  CB  HIS V 221      15.110  39.682   1.754  0.30 68.14           C  
ATOM   3486  CG  HIS V 221      14.671  40.641   2.829  0.30 60.40           C  
ATOM   3487  ND1 HIS V 221      13.400  41.145   2.992  0.30 52.25           N  
ATOM   3488  CD2 HIS V 221      15.447  41.183   3.833  0.30 51.55           C  
ATOM   3489  CE1 HIS V 221      13.407  41.957   4.061  0.29 47.98           C  
ATOM   3490  NE2 HIS V 221      14.628  41.999   4.583  0.28 48.36           N  
ATOM   3491  N   HIS V 222      13.552  36.897   0.241  0.19 67.98           N  
ATOM   3492  CA  HIS V 222      13.456  36.640  -1.182  0.17 67.32           C  
ATOM   3493  C   HIS V 222      13.674  37.996  -1.853  0.18 66.17           C  
ATOM   3494  O   HIS V 222      12.783  38.840  -1.879  0.18 60.38           O  
ATOM   3495  CB  HIS V 222      12.106  36.007  -1.538  0.17 61.57           C  
ATOM   3496  CG  HIS V 222      12.050  34.548  -1.158  0.16 55.34           C  
ATOM   3497  ND1 HIS V 222      12.753  33.528  -1.762  0.16 48.92           N  
ATOM   3498  CD2 HIS V 222      11.310  33.974  -0.147  0.16 48.29           C  
ATOM   3499  CE1 HIS V 222      12.452  32.380  -1.129  0.15 44.87           C  
ATOM   3500  NE2 HIS V 222      11.583  32.622  -0.159  0.15 44.36           N  
ATOM   3501  N   HIS V 223      14.878  38.221  -2.352  0.11 59.64           N  
ATOM   3502  CA  HIS V 223      15.027  39.132  -3.464  0.10 58.77           C  
ATOM   3503  C   HIS V 223      14.148  38.546  -4.572  0.11 57.18           C  
ATOM   3504  O   HIS V 223      14.482  37.532  -5.183  0.11 52.49           O  
ATOM   3505  CB  HIS V 223      16.503  39.267  -3.866  0.10 54.15           C  
ATOM   3506  CG  HIS V 223      17.268  40.166  -2.920  0.09 49.09           C  
ATOM   3507  ND1 HIS V 223      17.158  41.535  -2.849  0.09 42.89           N  
ATOM   3508  CD2 HIS V 223      18.189  39.789  -1.969  0.09 42.70           C  
ATOM   3509  CE1 HIS V 223      17.983  41.973  -1.880  0.09 39.80           C  
ATOM   3510  NE2 HIS V 223      18.620  40.943  -1.333  0.08 40.19           N  
ATOM   3511  N   HIS V 224      12.995  39.152  -4.776  0.08 52.27           N  
ATOM   3512  CA  HIS V 224      12.383  39.138  -6.087  0.07 51.64           C  
ATOM   3513  C   HIS V 224      13.384  39.842  -7.007  0.08 50.58           C  
ATOM   3514  O   HIS V 224      13.448  41.071  -7.048  0.08 46.40           O  
ATOM   3515  CB  HIS V 224      11.016  39.834  -6.056  0.07 47.78           C  
ATOM   3516  CG  HIS V 224       9.944  38.983  -5.417  0.07 43.48           C  
ATOM   3517  ND1 HIS V 224       9.392  37.845  -5.958  0.07 38.55           N  
ATOM   3518  CD2 HIS V 224       9.318  39.196  -4.210  0.06 38.83           C  
ATOM   3519  CE1 HIS V 224       8.465  37.381  -5.104  0.06 36.33           C  
ATOM   3520  NE2 HIS V 224       8.394  38.179  -4.042  0.06 36.82           N  
ATOM   3521  N   HIS V 225      14.213  39.048  -7.652  0.06 48.54           N  
ATOM   3522  CA  HIS V 225      14.818  39.419  -8.918  0.06 46.46           C  
ATOM   3523  C   HIS V 225      13.754  39.316  -9.994  0.06 42.75           C  
ATOM   3524  O   HIS V 225      12.915  38.363  -9.917  0.06 38.10           O  
ATOM   3525  CB  HIS V 225      16.049  38.559  -9.220  0.05 42.23           C  
ATOM   3526  CG  HIS V 225      17.281  39.063  -8.493  0.06 38.23           C  
ATOM   3527  ND1 HIS V 225      17.848  40.308  -8.662  0.06 33.79           N  
ATOM   3528  CD2 HIS V 225      18.039  38.403  -7.558  0.05 33.60           C  
ATOM   3529  CE1 HIS V 225      18.904  40.401  -7.849  0.05 34.14           C  
ATOM   3530  NE2 HIS V 225      19.051  39.266  -7.173  0.04 37.09           N  
ATOM   3531  OXT HIS V 225      13.795  40.186 -10.932  0.03 35.01           O  
TER    3532      HIS V 225                                                      
HETATM 3533  C4  Q1K R   1      16.212  14.023  21.944  1.00 58.56           C  
HETATM 3534  C5  Q1K R   1      16.180   9.267  22.791  1.00 72.02           C  
HETATM 3535  C6  Q1K R   1      17.158  10.144  20.715  1.00 74.09           C  
HETATM 3536  C7  Q1K R   1      15.318  10.522  22.942  1.00 70.48           C  
HETATM 3537  C8  Q1K R   1      16.306  11.410  20.819  1.00 72.57           C  
HETATM 3538  C3  Q1K R   1      16.120  15.328  22.449  1.00 54.58           C  
HETATM 3539  C1  Q1K R   1      15.744  12.947  22.698  1.00 67.44           C  
HETATM 3540  C2  Q1K R   1      14.644  14.865  25.572  1.00 47.35           C  
HETATM 3541  O1  Q1K R   1      16.015   6.603  21.530  1.00 78.10           O  
HETATM 3542  S   Q1K R   1      16.923   7.510  20.923  1.00 83.53           S  
HETATM 3543  O   Q1K R   1      16.989   7.469  19.496  1.00 81.13           O  
HETATM 3544  C9  Q1K R   1      18.524   7.236  21.548  1.00 79.70           C  
HETATM 3545  N2  Q1K R   1      16.449   9.025  21.358  1.00 82.37           N  
HETATM 3546  N4  Q1K R   1      15.838  11.649  22.187  1.00 74.34           N  
HETATM 3547  N1  Q1K R   1      15.211  13.153  23.939  1.00 62.47           N  
HETATM 3548  C   Q1K R   1      15.559  15.490  23.718  1.00 52.25           C  
HETATM 3549  N5  Q1K R   1      15.332  16.586  24.446  1.00 48.63           N  
HETATM 3550  N3  Q1K R   1      14.767  16.190  25.618  1.00 46.33           N  
HETATM 3551  N   Q1K R   1      15.134  14.426  24.410  1.00 54.70           N  
HETATM 3552  CAC FLC X   1       3.448  24.325  33.518  0.99 28.64           C  
HETATM 3553  CA  FLC X   1       4.677  23.905  32.705  0.99 27.94           C  
HETATM 3554  CB  FLC X   1       4.317  23.367  31.329  0.99 37.35           C  
HETATM 3555  CBC FLC X   1       3.791  24.462  30.437  1.00 36.52           C  
HETATM 3556  CG  FLC X   1       5.572  22.746  30.685  0.99 27.88           C  
HETATM 3557  CGC FLC X   1       5.249  21.960  29.406  0.99 30.53           C  
HETATM 3558  OA1 FLC X   1       3.212  23.730  34.557  0.99 21.44           O  
HETATM 3559  OA2 FLC X   1       2.715  25.226  33.094  0.99 21.28           O  
HETATM 3560  OB1 FLC X   1       2.722  24.276  29.830  0.99 24.08           O  
HETATM 3561  OB2 FLC X   1       4.442  25.513  30.297  0.99 23.98           O  
HETATM 3562  OG1 FLC X   1       4.835  20.796  29.524  0.99 23.06           O  
HETATM 3563  OG2 FLC X   1       5.391  22.511  28.309  0.99 24.83           O  
HETATM 3564  OHB FLC X   1       3.336  22.360  31.471  0.98 30.37           O  
ENDMDL                                                                          
END                                                                             
