# Supplementary material for: Accurate structure prediction of biomolecular interactions with AlphaFold 3
Source: Nature. 2024 May 8;630(8016):493–500. doi: 10.1038/s41586-024-07487-w (PMC11168924; doi:10.1038/s41586-024-07487-w)
Supplement: Supplementary file 3 — AF3 predictions for the Posebusters benchmark and outputs of the Posebusters checks for those predictions. [file 41586_2024_7487_MOESM3_ESM.zip › 6YYO_Q1K_pred_lig_pose.sdf]

6YYO_Q1K_BBB_323
     RDKit          3D

 19 21  0  0  0  0  0  0  0  0999 V2000
   13.2499   16.6612   21.6341 C   0  0  0  0  0  0  0  0  0  0  0  0
   10.7594   19.1263   24.9835 C   0  0  0  0  0  0  0  0  0  0  0  0
   12.0506   20.3461   23.2825 C   0  0  0  0  0  0  0  0  0  0  0  0
   11.6435   17.8839   24.8062 C   0  0  0  0  0  0  0  0  0  0  0  0
   12.9656   19.1230   23.0681 C   0  0  0  0  0  0  0  0  0  0  0  0
   13.4543   15.4577   20.9485 C   0  0  0  0  0  0  0  0  0  0  0  0
   12.5371   16.6708   22.8369 C   0  0  0  0  0  0  0  0  0  0  0  0
   11.8200   13.1176   22.9676 C   0  0  0  0  0  0  0  0  0  0  0  0
   10.6995   21.5656   26.6416 O   0  0  0  0  0  0  0  0  0  0  0  0
   10.9672   21.7728   25.2697 S   0  0  0  0  0  6  0  0  0  0  0  0
   11.9242   22.7801   24.9589 O   0  0  0  0  0  0  0  0  0  0  0  0
    9.4839   22.1583   24.4441 C   0  0  0  0  0  0  0  0  0  0  0  0
   11.5428   20.3330   24.6693 N   0  0  0  0  0  0  0  0  0  0  0  0
   12.3380   17.8791   23.5235 N   0  0  0  0  0  0  0  0  0  0  0  0
   12.0187   15.5143   23.3337 N   0  0  0  0  0  0  0  0  0  0  0  0
   12.9117   14.2944   21.5063 C   0  0  0  0  0  0  0  0  0  0  0  0
   12.9389   13.0225   21.1050 N   0  0  0  0  0  0  0  0  0  0  0  0
   12.2480   12.2826   22.0182 N   0  0  0  0  0  0  0  0  0  0  0  0
   12.2164   14.3594   22.6593 N   0  0  0  0  0  0  0  0  0  0  0  0
  2  4  1  0
  3  5  1  0
  1  6  2  0
  1  7  1  0
  9 10  2  0
 10 11  2  0
 10 12  1  0
  2 13  1  0
 10 13  1  0
  3 13  1  0
  4 14  1  0
  7 14  1  0
  5 14  1  0
  7 15  2  0
  6 16  1  0
 16 17  2  0
  8 18  2  0
 17 18  1  0
  8 19  1  0
 15 19  1  0
 16 19  1  0
M  END
