# Supplementary material for: Accurate structure prediction of biomolecular interactions with AlphaFold 3
Source: Nature. 2024 May 8;630(8016):493–500. doi: 10.1038/s41586-024-07487-w (PMC11168924; doi:10.1038/s41586-024-07487-w)
Supplement: Supplementary file 3 — AF3 predictions for the Posebusters benchmark and outputs of the Posebusters checks for those predictions. [file 41586_2024_7487_MOESM3_ESM.zip › 6Z0R_Q4H_pred_context_pose.pdb]

TITLE     6Z0R                                                                  
REVDAT   1   01-OCT-21         0                                                
REMARK   6                                                                      
REMARK   6 PDB GENERATED WITH DEEPMIND STRUCTURE CLASS VERSION 1.0.2.           
SEQRES   1 O  306  MET SER HIS HIS HIS HIS HIS HIS SER MET ARG PRO SER          
SEQRES   2 O  306  LEU SER ASP TYR GLN HIS VAL ALA SER GLY LYS VAL ARG          
SEQRES   3 O  306  GLU LEU TYR ARG VAL ASP ASP GLU HIS LEU LEU PHE VAL          
SEQRES   4 O  306  ALA THR ASP ARG ILE SER ALA PHE ASP PHE VAL LEU ASP          
SEQRES   5 O  306  THR PRO ILE PRO ASP LYS GLY ARG ILE LEU THR ALA MET          
SEQRES   6 O  306  SER VAL PHE PHE PHE GLY LEU LEU THR VAL PRO ASN HIS          
SEQRES   7 O  306  LEU ALA GLY PRO PRO ASP ASP PRO ARG ILE PRO GLU GLU          
SEQRES   8 O  306  VAL LEU GLY ARG ALA LEU LEU VAL ARG ARG LEU ASP MET          
SEQRES   9 O  306  LEU PRO VAL GLU CYS VAL ALA ARG GLY TYR LEU THR GLY          
SEQRES  10 O  306  SER GLY LEU LEU ASP TYR GLN ARG THR GLY ALA VAL CYS          
SEQRES  11 O  306  GLY HIS VAL LEU PRO GLN GLY LEU GLY GLU ALA SER ARG          
SEQRES  12 O  306  LEU ASP PRO PRO LEU PHE THR PRO ALA THR LYS ALA ASP          
SEQRES  13 O  306  ILE GLY GLU HIS ASP MET ASN VAL ASP PHE ALA ALA VAL          
SEQRES  14 O  306  VAL GLY LEU VAL GLY ALA VAL ARG ALA ASN GLN LEU ARG          
SEQRES  15 O  306  ASP GLU THR ILE LYS ILE TYR THR ARG ALA ALA ALA HIS          
SEQRES  16 O  306  ALA LEU HIS LYS GLY ILE ILE LEU ALA ASP THR LYS PHE          
SEQRES  17 O  306  GLU PHE GLY VAL ASP ILE GLU GLY ASN LEU VAL LEU ALA          
SEQRES  18 O  306  ASP GLU VAL PHE THR PRO ASP SER SER ARG TYR TRP ASP          
SEQRES  19 O  306  ALA ALA HIS TYR GLN PRO GLY VAL VAL GLN ASP SER PHE          
SEQRES  20 O  306  ASP LYS GLN PHE VAL ARG ASN TRP LEU THR GLY PRO GLU          
SEQRES  21 O  306  SER GLY TRP ASP ARG ALA SER ASP THR PRO PRO PRO PRO          
SEQRES  22 O  306  LEU PRO ASP GLU VAL ALA VAL ALA THR ARG GLU ARG TYR          
SEQRES  23 O  306  ILE GLU ALA TYR GLU ARG ILE SER GLY LEU SER PHE SER          
SEQRES  24 O  306  ASP TRP ILE GLY PRO SER ALA                                  
MODEL        1                                                                  
ATOM      1  N   MET O   1      55.770   5.125  38.536  0.04 53.75           N  
ATOM      2  CA  MET O   1      55.094   4.401  39.643  0.04 65.87           C  
ATOM      3  C   MET O   1      54.801   2.935  39.317  0.04 70.01           C  
ATOM      4  O   MET O   1      54.866   2.099  40.213  0.04 69.49           O  
ATOM      5  CB  MET O   1      53.792   5.104  40.047  0.03 64.13           C  
ATOM      6  CG  MET O   1      54.065   6.447  40.728  0.03 59.56           C  
ATOM      7  SD  MET O   1      52.622   7.082  41.616  0.03 57.84           S  
ATOM      8  CE  MET O   1      51.535   7.523  40.263  0.03 50.89           C  
ATOM      9  N   SER O   2      54.508   2.608  38.062  0.07 64.23           N  
ATOM     10  CA  SER O   2      54.353   1.208  37.666  0.07 69.94           C  
ATOM     11  C   SER O   2      55.595   0.702  36.930  0.07 72.92           C  
ATOM     12  O   SER O   2      56.293   1.470  36.269  0.07 70.85           O  
ATOM     13  CB  SER O   2      53.079   1.005  36.830  0.06 66.52           C  
ATOM     14  OG  SER O   2      53.267   1.330  35.469  0.06 60.35           O  
ATOM     15  N   HIS O   3      55.859  -0.583  37.000  0.06 66.00           N  
ATOM     16  CA  HIS O   3      57.004  -1.241  36.354  0.06 69.64           C  
ATOM     17  C   HIS O   3      56.971  -1.146  34.825  0.06 72.03           C  
ATOM     18  O   HIS O   3      57.975  -1.404  34.164  0.06 68.90           O  
ATOM     19  CB  HIS O   3      57.006  -2.721  36.744  0.06 65.40           C  
ATOM     20  CG  HIS O   3      56.656  -2.992  38.183  0.05 61.36           C  
ATOM     21  ND1 HIS O   3      55.383  -3.219  38.653  0.05 55.46           N  
ATOM     22  CD2 HIS O   3      57.494  -3.073  39.254  0.05 57.05           C  
ATOM     23  CE1 HIS O   3      55.454  -3.430  39.970  0.05 54.86           C  
ATOM     24  NE2 HIS O   3      56.722  -3.347  40.370  0.05 56.39           N  
ATOM     25  N   HIS O   4      55.819  -0.822  34.247  0.09 68.67           N  
ATOM     26  CA  HIS O   4      55.590  -0.933  32.808  0.10 72.25           C  
ATOM     27  C   HIS O   4      56.099   0.255  32.001  0.09 74.34           C  
ATOM     28  O   HIS O   4      56.395   0.100  30.816  0.10 71.23           O  
ATOM     29  CB  HIS O   4      54.098  -1.161  32.553  0.10 67.85           C  
ATOM     30  CG  HIS O   4      53.581  -2.410  33.207  0.08 63.09           C  
ATOM     31  ND1 HIS O   4      54.047  -3.675  32.958  0.08 56.50           N  
ATOM     32  CD2 HIS O   4      52.610  -2.530  34.163  0.08 57.72           C  
ATOM     33  CE1 HIS O   4      53.380  -4.535  33.741  0.07 54.82           C  
ATOM     34  NE2 HIS O   4      52.500  -3.871  34.485  0.08 56.55           N  
ATOM     35  N   HIS O   5      56.204   1.433  32.607  0.11 69.66           N  
ATOM     36  CA  HIS O   5      56.611   2.645  31.893  0.12 72.05           C  
ATOM     37  C   HIS O   5      57.559   3.483  32.749  0.12 73.95           C  
ATOM     38  O   HIS O   5      57.350   3.653  33.949  0.12 70.58           O  
ATOM     39  CB  HIS O   5      55.387   3.484  31.494  0.12 67.13           C  
ATOM     40  CG  HIS O   5      54.258   2.727  30.846  0.11 62.70           C  
ATOM     41  ND1 HIS O   5      53.185   2.199  31.517  0.10 55.81           N  
ATOM     42  CD2 HIS O   5      54.060   2.455  29.522  0.10 56.86           C  
ATOM     43  CE1 HIS O   5      52.361   1.626  30.637  0.09 53.87           C  
ATOM     44  NE2 HIS O   5      52.866   1.765  29.413  0.10 55.03           N  
ATOM     45  N   HIS O   6      58.564   4.071  32.107  0.17 70.63           N  
ATOM     46  CA  HIS O   6      59.502   4.996  32.761  0.18 73.28           C  
ATOM     47  C   HIS O   6      58.999   6.443  32.766  0.18 75.43           C  
ATOM     48  O   HIS O   6      59.730   7.352  33.169  0.18 71.76           O  
ATOM     49  CB  HIS O   6      60.866   4.897  32.073  0.18 68.12           C  
ATOM     50  CG  HIS O   6      61.492   3.534  32.190  0.16 63.77           C  
ATOM     51  ND1 HIS O   6      61.414   2.544  31.242  0.15 56.30           N  
ATOM     52  CD2 HIS O   6      62.233   3.030  33.218  0.15 57.20           C  
ATOM     53  CE1 HIS O   6      62.087   1.472  31.683  0.14 54.01           C  
ATOM     54  NE2 HIS O   6      62.595   1.734  32.880  0.16 56.12           N  
ATOM     55  N   HIS O   7      57.781   6.676  32.299  0.21 74.00           N  
ATOM     56  CA  HIS O   7      57.247   8.021  32.073  0.22 75.52           C  
ATOM     57  C   HIS O   7      55.997   8.307  32.908  0.22 76.18           C  
ATOM     58  O   HIS O   7      55.028   8.911  32.433  0.22 71.02           O  
ATOM     59  CB  HIS O   7      57.035   8.249  30.570  0.22 70.07           C  
ATOM     60  CG  HIS O   7      57.393   9.646  30.146  0.21 65.51           C  
ATOM     61  ND1 HIS O   7      58.674  10.119  30.020  0.20 57.47           N  
ATOM     62  CD2 HIS O   7      56.562  10.683  29.816  0.20 57.73           C  
ATOM     63  CE1 HIS O   7      58.620  11.401  29.623  0.18 54.94           C  
ATOM     64  NE2 HIS O   7      57.353  11.769  29.494  0.21 57.38           N  
ATOM     65  N   HIS O   8      55.998   7.859  34.145  0.20 72.44           N  
ATOM     66  CA  HIS O   8      54.911   8.167  35.071  0.21 73.20           C  
ATOM     67  C   HIS O   8      55.149   9.498  35.758  0.21 74.62           C  
ATOM     68  O   HIS O   8      56.282   9.828  36.126  0.21 68.75           O  
ATOM     69  CB  HIS O   8      54.740   7.048  36.097  0.21 66.36           C  
ATOM     70  CG  HIS O   8      54.262   5.786  35.451  0.20 62.57           C  
ATOM     71  ND1 HIS O   8      53.099   5.657  34.734  0.19 54.95           N  
ATOM     72  CD2 HIS O   8      54.908   4.582  35.413  0.19 54.55           C  
ATOM     73  CE1 HIS O   8      53.048   4.407  34.266  0.17 51.89           C  
ATOM     74  NE2 HIS O   8      54.130   3.735  34.669  0.20 53.25           N  
ATOM     75  N   SER O   9      54.060  10.231  35.981  0.31 70.65           N  
ATOM     76  CA  SER O   9      54.082  11.339  36.932  0.32 73.58           C  
ATOM     77  C   SER O   9      54.457  10.795  38.312  0.31 76.54           C  
ATOM     78  O   SER O   9      53.950   9.751  38.743  0.31 71.55           O  
ATOM     79  CB  SER O   9      52.717  12.039  36.986  0.30 64.83           C  
ATOM     80  OG  SER O   9      51.689  11.116  37.264  0.30 57.14           O  
ATOM     81  N   MET O  10      55.354  11.508  39.004  0.67 83.54           N  
ATOM     82  CA  MET O  10      55.686  11.174  40.385  0.65 88.81           C  
ATOM     83  C   MET O  10      54.471  11.432  41.272  0.66 91.90           C  
ATOM     84  O   MET O  10      53.630  12.278  40.952  0.66 88.34           O  
ATOM     85  CB  MET O  10      56.898  11.996  40.853  0.64 80.40           C  
ATOM     86  CG  MET O  10      58.166  11.677  40.051  0.50 70.20           C  
ATOM     87  SD  MET O  10      58.715   9.943  40.137  0.48 61.78           S  
ATOM     88  CE  MET O  10      59.271   9.841  41.852  0.48 53.91           C  
ATOM     89  N   ARG O  11      54.401  10.720  42.381  0.98 96.67           N  
ATOM     90  CA  ARG O  11      53.392  11.017  43.393  0.99 97.14           C  
ATOM     91  C   ARG O  11      53.658  12.404  43.978  0.98 97.62           C  
ATOM     92  O   ARG O  11      54.822  12.773  44.132  0.98 97.41           O  
ATOM     93  CB  ARG O  11      53.396   9.952  44.497  0.99 96.72           C  
ATOM     94  CG  ARG O  11      52.883   8.600  44.009  0.98 96.03           C  
ATOM     95  CD  ARG O  11      52.887   7.569  45.138  0.98 96.38           C  
ATOM     96  NE  ARG O  11      52.374   6.274  44.681  0.98 96.85           N  
ATOM     97  CZ  ARG O  11      51.089   5.935  44.581  0.98 97.71           C  
ATOM     98  NH1 ARG O  11      50.127   6.739  44.958  0.98 96.42           N  
ATOM     99  NH2 ARG O  11      50.764   4.770  44.093  0.98 96.57           N  
ATOM    100  N   PRO O  12      52.617  13.167  44.307  0.99 97.56           N  
ATOM    101  CA  PRO O  12      52.790  14.426  45.024  0.99 97.95           C  
ATOM    102  C   PRO O  12      53.343  14.175  46.432  0.99 98.24           C  
ATOM    103  O   PRO O  12      53.257  13.058  46.957  0.99 98.03           O  
ATOM    104  CB  PRO O  12      51.387  15.042  45.065  0.99 97.46           C  
ATOM    105  CG  PRO O  12      50.477  13.823  45.063  0.99 95.93           C  
ATOM    106  CD  PRO O  12      51.206  12.832  44.171  0.99 97.56           C  
ATOM    107  N   SER O  13      53.883  15.216  47.046  0.99 98.08           N  
ATOM    108  CA  SER O  13      54.206  15.206  48.475  0.99 98.26           C  
ATOM    109  C   SER O  13      52.965  15.541  49.293  0.99 98.59           C  
ATOM    110  O   SER O  13      52.090  16.275  48.832  0.99 98.43           O  
ATOM    111  CB  SER O  13      55.319  16.210  48.778  0.99 97.33           C  
ATOM    112  OG  SER O  13      56.492  15.868  48.067  0.98 88.60           O  
ATOM    113  N   LEU O  14      52.893  15.080  50.525  0.99 98.60           N  
ATOM    114  CA  LEU O  14      51.786  15.444  51.415  0.99 98.69           C  
ATOM    115  C   LEU O  14      51.712  16.965  51.632  0.99 98.74           C  
ATOM    116  O   LEU O  14      50.623  17.527  51.732  0.99 98.64           O  
ATOM    117  CB  LEU O  14      51.934  14.688  52.746  0.99 98.65           C  
ATOM    118  CG  LEU O  14      50.754  14.872  53.722  0.99 98.55           C  
ATOM    119  CD1 LEU O  14      49.430  14.388  53.129  0.99 98.39           C  
ATOM    120  CD2 LEU O  14      51.027  14.092  55.006  0.99 98.29           C  
ATOM    121  N   SER O  15      52.864  17.631  51.655  0.99 98.59           N  
ATOM    122  CA  SER O  15      52.967  19.092  51.765  0.99 98.48           C  
ATOM    123  C   SER O  15      52.395  19.864  50.568  0.99 98.53           C  
ATOM    124  O   SER O  15      52.198  21.074  50.682  0.99 98.01           O  
ATOM    125  CB  SER O  15      54.429  19.491  51.981  0.99 97.95           C  
ATOM    126  OG  SER O  15      55.252  18.987  50.943  0.98 94.41           O  
ATOM    127  N   ASP O  16      52.120  19.197  49.451  1.00 98.46           N  
ATOM    128  CA  ASP O  16      51.450  19.818  48.300  1.00 98.34           C  
ATOM    129  C   ASP O  16      49.952  20.034  48.556  1.00 98.46           C  
ATOM    130  O   ASP O  16      49.303  20.817  47.859  1.00 98.01           O  
ATOM    131  CB  ASP O  16      51.643  18.962  47.035  0.99 97.81           C  
ATOM    132  CG  ASP O  16      53.100  18.794  46.602  0.99 96.72           C  
ATOM    133  OD1 ASP O  16      53.928  19.686  46.897  0.98 94.92           O  
ATOM    134  OD2 ASP O  16      53.401  17.774  45.943  0.98 93.98           O  
ATOM    135  N   TYR O  17      49.399  19.359  49.559  0.99 98.76           N  
ATOM    136  CA  TYR O  17      47.989  19.445  49.913  1.00 98.81           C  
ATOM    137  C   TYR O  17      47.764  20.318  51.148  1.00 98.78           C  
ATOM    138  O   TYR O  17      48.478  20.241  52.147  0.99 98.56           O  
ATOM    139  CB  TYR O  17      47.412  18.037  50.111  1.00 98.79           C  
ATOM    140  CG  TYR O  17      47.445  17.152  48.878  1.00 98.83           C  
ATOM    141  CD1 TYR O  17      47.064  17.653  47.619  1.00 98.69           C  
ATOM    142  CD2 TYR O  17      47.839  15.809  48.991  1.00 98.69           C  
ATOM    143  CE1 TYR O  17      47.068  16.826  46.486  1.00 98.59           C  
ATOM    144  CE2 TYR O  17      47.840  14.970  47.865  1.00 98.62           C  
ATOM    145  CZ  TYR O  17      47.451  15.484  46.617  1.00 98.72           C  
ATOM    146  OH  TYR O  17      47.439  14.662  45.510  0.99 98.48           O  
ATOM    147  N   GLN O  18      46.720  21.134  51.085  1.00 98.79           N  
ATOM    148  CA  GLN O  18      46.327  21.956  52.224  1.00 98.77           C  
ATOM    149  C   GLN O  18      45.753  21.071  53.337  1.00 98.83           C  
ATOM    150  O   GLN O  18      44.724  20.420  53.149  1.00 98.67           O  
ATOM    151  CB  GLN O  18      45.314  23.012  51.768  1.00 98.52           C  
ATOM    152  CG  GLN O  18      44.898  23.945  52.914  0.97 95.98           C  
ATOM    153  CD  GLN O  18      43.771  24.905  52.536  0.96 91.96           C  
ATOM    154  OE1 GLN O  18      43.212  24.880  51.449  0.95 84.58           O  
ATOM    155  NE2 GLN O  18      43.392  25.766  53.454  0.95 80.29           N  
ATOM    156  N   HIS O  19      46.381  21.116  54.512  0.99 98.69           N  
ATOM    157  CA  HIS O  19      45.798  20.519  55.718  1.00 98.64           C  
ATOM    158  C   HIS O  19      44.519  21.279  56.113  1.00 98.56           C  
ATOM    159  O   HIS O  19      44.534  22.507  56.222  0.99 97.99           O  
ATOM    160  CB  HIS O  19      46.839  20.534  56.842  1.00 98.35           C  
ATOM    161  CG  HIS O  19      46.335  19.904  58.106  0.99 97.77           C  
ATOM    162  ND1 HIS O  19      45.933  20.597  59.226  0.99 90.36           N  
ATOM    163  CD2 HIS O  19      46.169  18.572  58.374  0.99 90.46           C  
ATOM    164  CE1 HIS O  19      45.547  19.707  60.146  0.99 91.77           C  
ATOM    165  NE2 HIS O  19      45.679  18.476  59.658  0.99 92.97           N  
ATOM    166  N   VAL O  20      43.414  20.566  56.305  1.00 98.55           N  
ATOM    167  CA  VAL O  20      42.097  21.174  56.580  1.00 98.19           C  
ATOM    168  C   VAL O  20      41.499  20.781  57.922  1.00 98.02           C  
ATOM    169  O   VAL O  20      40.715  21.546  58.478  1.00 96.62           O  
ATOM    170  CB  VAL O  20      41.075  20.908  55.453  1.00 96.82           C  
ATOM    171  CG1 VAL O  20      41.494  21.603  54.157  0.99 91.12           C  
ATOM    172  CG2 VAL O  20      40.855  19.423  55.165  0.99 92.47           C  
ATOM    173  N   ALA O  21      41.848  19.615  58.454  1.00 97.97           N  
ATOM    174  CA  ALA O  21      41.365  19.176  59.757  1.00 97.73           C  
ATOM    175  C   ALA O  21      42.321  18.164  60.383  1.00 98.05           C  
ATOM    176  O   ALA O  21      42.983  17.402  59.679  1.00 97.72           O  
ATOM    177  CB  ALA O  21      39.957  18.586  59.615  1.00 96.70           C  
ATOM    178  N   SER O  22      42.363  18.148  61.708  0.99 96.86           N  
ATOM    179  CA  SER O  22      43.122  17.174  62.483  0.99 96.14           C  
ATOM    180  C   SER O  22      42.250  16.627  63.606  0.99 95.68           C  
ATOM    181  O   SER O  22      41.593  17.389  64.321  0.99 92.50           O  
ATOM    182  CB  SER O  22      44.395  17.816  63.044  0.99 94.04           C  
ATOM    183  OG  SER O  22      45.260  16.830  63.578  0.98 87.65           O  
ATOM    184  N   GLY O  23      42.250  15.310  63.747  0.99 95.59           N  
ATOM    185  CA  GLY O  23      41.662  14.617  64.884  0.99 94.51           C  
ATOM    186  C   GLY O  23      42.741  14.007  65.771  0.99 94.87           C  
ATOM    187  O   GLY O  23      43.937  14.155  65.516  0.99 93.57           O  
ATOM    188  N   LYS O  24      42.325  13.265  66.797  0.98 93.57           N  
ATOM    189  CA  LYS O  24      43.280  12.579  67.695  0.98 93.62           C  
ATOM    190  C   LYS O  24      44.233  11.646  66.935  0.98 95.06           C  
ATOM    191  O   LYS O  24      45.426  11.597  67.238  0.98 94.06           O  
ATOM    192  CB  LYS O  24      42.520  11.780  68.776  0.98 90.53           C  
ATOM    193  CG  LYS O  24      41.830  12.654  69.830  0.88 83.24           C  
ATOM    194  CD  LYS O  24      41.239  11.790  70.954  0.87 80.10           C  
ATOM    195  CE  LYS O  24      40.616  12.631  72.063  0.84 73.06           C  
ATOM    196  NZ  LYS O  24      40.137  11.804  73.201  0.84 66.18           N  
ATOM    197  N   VAL O  25      43.696  10.917  65.952  1.00 95.35           N  
ATOM    198  CA  VAL O  25      44.420   9.843  65.247  1.00 96.61           C  
ATOM    199  C   VAL O  25      44.286   9.896  63.723  1.00 97.60           C  
ATOM    200  O   VAL O  25      44.753   8.990  63.035  1.00 97.52           O  
ATOM    201  CB  VAL O  25      43.991   8.455  65.779  1.00 95.58           C  
ATOM    202  CG1 VAL O  25      44.357   8.292  67.262  0.99 92.47           C  
ATOM    203  CG2 VAL O  25      42.491   8.219  65.615  0.99 92.23           C  
ATOM    204  N   ARG O  26      43.668  10.945  63.185  1.00 97.47           N  
ATOM    205  CA  ARG O  26      43.438  11.112  61.742  1.00 97.35           C  
ATOM    206  C   ARG O  26      43.625  12.559  61.313  1.00 97.93           C  
ATOM    207  O   ARG O  26      43.471  13.477  62.124  1.00 97.56           O  
ATOM    208  CB  ARG O  26      42.035  10.608  61.369  1.00 95.08           C  
ATOM    209  CG  ARG O  26      40.916  11.478  61.952  0.97 86.11           C  
ATOM    210  CD  ARG O  26      39.574  10.818  61.730  0.97 84.03           C  
ATOM    211  NE  ARG O  26      38.461  11.710  62.109  0.96 80.20           N  
ATOM    212  CZ  ARG O  26      37.242  11.289  62.398  0.96 76.10           C  
ATOM    213  NH1 ARG O  26      36.963  10.022  62.499  0.96 68.35           N  
ATOM    214  NH2 ARG O  26      36.266  12.133  62.562  0.96 67.00           N  
ATOM    215  N   GLU O  27      43.906  12.752  60.035  1.00 98.27           N  
ATOM    216  CA  GLU O  27      44.110  14.060  59.424  1.00 98.39           C  
ATOM    217  C   GLU O  27      43.411  14.123  58.068  1.00 98.64           C  
ATOM    218  O   GLU O  27      43.299  13.117  57.366  1.00 98.57           O  
ATOM    219  CB  GLU O  27      45.618  14.346  59.309  1.00 97.85           C  
ATOM    220  CG  GLU O  27      46.249  14.587  60.687  0.99 94.50           C  
ATOM    221  CD  GLU O  27      47.757  14.408  60.765  0.99 93.10           C  
ATOM    222  OE1 GLU O  27      48.266  14.423  61.917  0.99 88.91           O  
ATOM    223  OE2 GLU O  27      48.412  14.206  59.729  0.99 89.40           O  
ATOM    224  N   LEU O  28      42.925  15.301  57.698  1.00 98.69           N  
ATOM    225  CA  LEU O  28      42.280  15.550  56.409  1.00 98.71           C  
ATOM    226  C   LEU O  28      43.032  16.639  55.658  1.00 98.80           C  
ATOM    227  O   LEU O  28      43.345  17.695  56.213  1.00 98.70           O  
ATOM    228  CB  LEU O  28      40.804  15.938  56.598  1.00 98.37           C  
ATOM    229  CG  LEU O  28      39.876  14.807  57.078  1.00 96.70           C  
ATOM    230  CD1 LEU O  28      38.480  15.365  57.346  1.00 94.18           C  
ATOM    231  CD2 LEU O  28      39.745  13.694  56.039  1.00 92.89           C  
ATOM    232  N   TYR O  29      43.255  16.394  54.377  1.00 98.89           N  
ATOM    233  CA  TYR O  29      43.891  17.332  53.462  1.00 98.92           C  
ATOM    234  C   TYR O  29      42.982  17.572  52.260  1.00 98.91           C  
ATOM    235  O   TYR O  29      42.289  16.666  51.800  1.00 98.86           O  
ATOM    236  CB  TYR O  29      45.262  16.799  53.016  1.00 98.90           C  
ATOM    237  CG  TYR O  29      46.236  16.538  54.146  1.00 98.89           C  
ATOM    238  CD1 TYR O  29      47.255  17.458  54.436  1.00 98.74           C  
ATOM    239  CD2 TYR O  29      46.123  15.370  54.926  1.00 98.74           C  
ATOM    240  CE1 TYR O  29      48.148  17.225  55.489  1.00 98.61           C  
ATOM    241  CE2 TYR O  29      47.005  15.130  55.987  1.00 98.62           C  
ATOM    242  CZ  TYR O  29      48.014  16.064  56.267  1.00 98.64           C  
ATOM    243  OH  TYR O  29      48.881  15.841  57.312  1.00 98.25           O  
ATOM    244  N   ARG O  30      42.995  18.798  51.746  1.00 98.88           N  
ATOM    245  CA  ARG O  30      42.293  19.129  50.509  1.00 98.88           C  
ATOM    246  C   ARG O  30      43.143  18.704  49.311  1.00 98.90           C  
ATOM    247  O   ARG O  30      44.256  19.195  49.157  1.00 98.81           O  
ATOM    248  CB  ARG O  30      41.987  20.635  50.488  1.00 98.78           C  
ATOM    249  CG  ARG O  30      41.270  21.062  49.204  0.98 97.94           C  
ATOM    250  CD  ARG O  30      40.998  22.573  49.181  0.98 96.81           C  
ATOM    251  NE  ARG O  30      40.425  22.999  47.893  0.97 93.84           N  
ATOM    252  CZ  ARG O  30      41.095  23.195  46.755  0.97 91.09           C  
ATOM    253  NH1 ARG O  30      42.392  23.038  46.669  0.97 86.65           N  
ATOM    254  NH2 ARG O  30      40.466  23.540  45.667  0.97 87.21           N  
ATOM    255  N   VAL O  31      42.605  17.850  48.456  1.00 98.89           N  
ATOM    256  CA  VAL O  31      43.237  17.487  47.178  1.00 98.88           C  
ATOM    257  C   VAL O  31      42.815  18.477  46.093  1.00 98.83           C  
ATOM    258  O   VAL O  31      43.659  19.060  45.419  1.00 98.55           O  
ATOM    259  CB  VAL O  31      42.908  16.031  46.791  1.00 98.83           C  
ATOM    260  CG1 VAL O  31      43.495  15.658  45.430  1.00 98.63           C  
ATOM    261  CG2 VAL O  31      43.467  15.064  47.837  1.00 98.68           C  
ATOM    262  N   ASP O  32      41.522  18.696  45.968  1.00 98.86           N  
ATOM    263  CA  ASP O  32      40.907  19.677  45.072  1.00 98.82           C  
ATOM    264  C   ASP O  32      39.536  20.099  45.627  1.00 98.82           C  
ATOM    265  O   ASP O  32      39.266  19.911  46.819  1.00 98.64           O  
ATOM    266  CB  ASP O  32      40.858  19.106  43.636  1.00 98.72           C  
ATOM    267  CG  ASP O  32      40.087  17.792  43.516  1.00 98.58           C  
ATOM    268  OD1 ASP O  32      39.012  17.681  44.131  1.00 98.11           O  
ATOM    269  OD2 ASP O  32      40.550  16.895  42.788  1.00 97.69           O  
ATOM    270  N   ASP O  33      38.683  20.714  44.806  1.00 98.65           N  
ATOM    271  CA  ASP O  33      37.360  21.167  45.272  1.00 98.46           C  
ATOM    272  C   ASP O  33      36.399  20.015  45.605  1.00 98.49           C  
ATOM    273  O   ASP O  33      35.487  20.189  46.419  1.00 98.00           O  
ATOM    274  CB  ASP O  33      36.739  22.113  44.232  1.00 98.05           C  
ATOM    275  CG  ASP O  33      37.402  23.489  44.212  0.99 96.33           C  
ATOM    276  OD1 ASP O  33      37.880  23.940  45.280  0.98 94.28           O  
ATOM    277  OD2 ASP O  33      37.449  24.111  43.133  0.98 93.43           O  
ATOM    278  N   GLU O  34      36.623  18.846  45.023  1.00 98.67           N  
ATOM    279  CA  GLU O  34      35.718  17.695  45.112  1.00 98.64           C  
ATOM    280  C   GLU O  34      36.264  16.548  45.969  1.00 98.78           C  
ATOM    281  O   GLU O  34      35.509  15.639  46.333  1.00 98.67           O  
ATOM    282  CB  GLU O  34      35.398  17.193  43.701  1.00 98.24           C  
ATOM    283  CG  GLU O  34      34.642  18.235  42.868  0.95 95.42           C  
ATOM    284  CD  GLU O  34      34.318  17.757  41.449  0.93 89.85           C  
ATOM    285  OE1 GLU O  34      34.108  18.628  40.574  0.92 83.15           O  
ATOM    286  OE2 GLU O  34      34.273  16.536  41.215  0.91 82.84           O  
ATOM    287  N   HIS O  35      37.568  16.590  46.296  1.00 98.85           N  
ATOM    288  CA  HIS O  35      38.246  15.479  46.953  1.00 98.90           C  
ATOM    289  C   HIS O  35      39.052  15.904  48.177  1.00 98.92           C  
ATOM    290  O   HIS O  35      39.687  16.958  48.225  1.00 98.88           O  
ATOM    291  CB  HIS O  35      39.151  14.737  45.964  1.00 98.86           C  
ATOM    292  CG  HIS O  35      38.420  14.239  44.751  1.00 98.79           C  
ATOM    293  ND1 HIS O  35      38.319  14.924  43.563  1.00 95.90           N  
ATOM    294  CD2 HIS O  35      37.702  13.084  44.597  1.00 95.30           C  
ATOM    295  CE1 HIS O  35      37.564  14.209  42.722  1.00 95.73           C  
ATOM    296  NE2 HIS O  35      37.177  13.085  43.320  1.00 96.38           N  
ATOM    297  N   LEU O  36      39.073  14.997  49.144  1.00 98.92           N  
ATOM    298  CA  LEU O  36      39.927  15.054  50.320  1.00 98.93           C  
ATOM    299  C   LEU O  36      40.852  13.839  50.348  1.00 98.95           C  
ATOM    300  O   LEU O  36      40.536  12.780  49.807  1.00 98.93           O  
ATOM    301  CB  LEU O  36      39.074  15.109  51.602  1.00 98.86           C  
ATOM    302  CG  LEU O  36      38.059  16.262  51.686  1.00 98.56           C  
ATOM    303  CD1 LEU O  36      37.227  16.131  52.957  1.00 98.22           C  
ATOM    304  CD2 LEU O  36      38.746  17.626  51.697  1.00 97.95           C  
ATOM    305  N   LEU O  37      41.980  13.991  51.036  1.00 98.94           N  
ATOM    306  CA  LEU O  37      42.826  12.882  51.440  1.00 98.94           C  
ATOM    307  C   LEU O  37      42.575  12.607  52.924  1.00 98.94           C  
ATOM    308  O   LEU O  37      42.842  13.460  53.773  1.00 98.86           O  
ATOM    309  CB  LEU O  37      44.288  13.235  51.135  1.00 98.88           C  
ATOM    310  CG  LEU O  37      45.244  12.040  51.234  1.00 98.31           C  
ATOM    311  CD1 LEU O  37      45.050  11.089  50.050  1.00 98.11           C  
ATOM    312  CD2 LEU O  37      46.686  12.534  51.235  1.00 97.96           C  
ATOM    313  N   PHE O  38      42.052  11.430  53.219  1.00 98.89           N  
ATOM    314  CA  PHE O  38      41.833  10.951  54.581  1.00 98.86           C  
ATOM    315  C   PHE O  38      43.064  10.149  55.012  1.00 98.87           C  
ATOM    316  O   PHE O  38      43.360   9.114  54.415  1.00 98.70           O  
ATOM    317  CB  PHE O  38      40.550  10.103  54.616  1.00 98.65           C  
ATOM    318  CG  PHE O  38      40.142   9.652  56.000  1.00 98.26           C  
ATOM    319  CD1 PHE O  38      40.795   8.584  56.628  1.00 96.84           C  
ATOM    320  CD2 PHE O  38      39.114  10.315  56.681  1.00 96.87           C  
ATOM    321  CE1 PHE O  38      40.436   8.189  57.921  1.00 95.62           C  
ATOM    322  CE2 PHE O  38      38.748   9.924  57.971  1.00 95.55           C  
ATOM    323  CZ  PHE O  38      39.412   8.860  58.594  1.00 95.43           C  
ATOM    324  N   VAL O  39      43.779  10.608  56.036  1.00 98.92           N  
ATOM    325  CA  VAL O  39      45.035  10.006  56.499  1.00 98.92           C  
ATOM    326  C   VAL O  39      44.875   9.491  57.922  1.00 98.87           C  
ATOM    327  O   VAL O  39      44.611  10.257  58.851  1.00 98.70           O  
ATOM    328  CB  VAL O  39      46.210  11.000  56.392  1.00 98.88           C  
ATOM    329  CG1 VAL O  39      47.529  10.341  56.805  1.00 98.64           C  
ATOM    330  CG2 VAL O  39      46.365  11.524  54.960  1.00 98.72           C  
ATOM    331  N   ALA O  40      45.084   8.193  58.097  1.00 98.89           N  
ATOM    332  CA  ALA O  40      45.195   7.564  59.405  1.00 98.85           C  
ATOM    333  C   ALA O  40      46.642   7.668  59.910  1.00 98.77           C  
ATOM    334  O   ALA O  40      47.591   7.354  59.190  1.00 98.40           O  
ATOM    335  CB  ALA O  40      44.719   6.109  59.310  1.00 98.74           C  
ATOM    336  N   THR O  41      46.811   8.101  61.145  1.00 98.67           N  
ATOM    337  CA  THR O  41      48.128   8.159  61.789  1.00 98.57           C  
ATOM    338  C   THR O  41      48.391   6.893  62.601  1.00 98.67           C  
ATOM    339  O   THR O  41      47.471   6.126  62.891  1.00 98.56           O  
ATOM    340  CB  THR O  41      48.280   9.404  62.676  1.00 98.15           C  
ATOM    341  OG1 THR O  41      47.557   9.261  63.876  1.00 97.24           O  
ATOM    342  CG2 THR O  41      47.819  10.680  61.973  1.00 97.14           C  
ATOM    343  N   ASP O  42      49.634   6.703  63.032  1.00 98.69           N  
ATOM    344  CA  ASP O  42      50.002   5.619  63.952  1.00 98.73           C  
ATOM    345  C   ASP O  42      49.766   5.988  65.425  1.00 98.69           C  
ATOM    346  O   ASP O  42      50.069   5.198  66.324  1.00 98.53           O  
ATOM    347  CB  ASP O  42      51.452   5.181  63.693  1.00 98.75           C  
ATOM    348  CG  ASP O  42      51.648   4.457  62.358  1.00 98.71           C  
ATOM    349  OD1 ASP O  42      50.646   4.159  61.664  1.00 98.37           O  
ATOM    350  OD2 ASP O  42      52.813   4.165  62.030  1.00 98.29           O  
ATOM    351  N   ARG O  43      49.206   7.157  65.696  1.00 98.41           N  
ATOM    352  CA  ARG O  43      48.870   7.575  67.064  1.00 98.24           C  
ATOM    353  C   ARG O  43      47.809   6.654  67.664  1.00 98.40           C  
ATOM    354  O   ARG O  43      46.857   6.265  66.991  1.00 98.23           O  
ATOM    355  CB  ARG O  43      48.382   9.032  67.091  1.00 97.65           C  
ATOM    356  CG  ARG O  43      49.458  10.052  66.678  0.99 95.33           C  
ATOM    357  CD  ARG O  43      49.019  11.506  66.906  0.99 92.42           C  
ATOM    358  NE  ARG O  43      47.838  11.915  66.137  0.99 90.96           N  
ATOM    359  CZ  ARG O  43      47.826  12.563  64.966  0.98 89.50           C  
ATOM    360  NH1 ARG O  43      48.928  12.851  64.316  0.99 83.81           N  
ATOM    361  NH2 ARG O  43      46.699  12.941  64.425  0.98 84.75           N  
ATOM    362  N   ILE O  44      47.959   6.366  68.946  1.00 98.28           N  
ATOM    363  CA  ILE O  44      46.963   5.633  69.727  1.00 98.21           C  
ATOM    364  C   ILE O  44      46.436   6.523  70.854  1.00 97.89           C  
ATOM    365  O   ILE O  44      47.180   7.303  71.448  1.00 97.46           O  
ATOM    366  CB  ILE O  44      47.525   4.275  70.212  1.00 98.22           C  
ATOM    367  CG1 ILE O  44      46.387   3.388  70.751  1.00 97.75           C  
ATOM    368  CG2 ILE O  44      48.656   4.448  71.239  1.00 97.76           C  
ATOM    369  CD1 ILE O  44      46.804   1.935  71.000  1.00 96.93           C  
ATOM    370  N   SER O  45      45.155   6.397  71.142  1.00 97.16           N  
ATOM    371  CA  SER O  45      44.502   7.080  72.257  1.00 96.60           C  
ATOM    372  C   SER O  45      44.045   6.061  73.296  1.00 96.68           C  
ATOM    373  O   SER O  45      43.468   5.027  72.944  1.00 95.99           O  
ATOM    374  CB  SER O  45      43.337   7.928  71.742  1.00 94.94           C  
ATOM    375  OG  SER O  45      42.587   8.498  72.794  1.00 87.73           O  
ATOM    376  N   ALA O  46      44.309   6.353  74.555  1.00 96.42           N  
ATOM    377  CA  ALA O  46      43.827   5.575  75.691  1.00 96.21           C  
ATOM    378  C   ALA O  46      43.528   6.508  76.867  1.00 96.01           C  
ATOM    379  O   ALA O  46      44.300   7.428  77.134  1.00 95.43           O  
ATOM    380  CB  ALA O  46      44.872   4.510  76.059  1.00 96.03           C  
ATOM    381  N   PHE O  47      42.408   6.277  77.552  1.00 95.12           N  
ATOM    382  CA  PHE O  47      41.962   7.126  78.669  1.00 94.80           C  
ATOM    383  C   PHE O  47      41.957   8.630  78.324  1.00 94.31           C  
ATOM    384  O   PHE O  47      42.382   9.461  79.119  1.00 92.67           O  
ATOM    385  CB  PHE O  47      42.784   6.806  79.929  1.00 94.53           C  
ATOM    386  CG  PHE O  47      42.784   5.343  80.309  0.99 94.78           C  
ATOM    387  CD1 PHE O  47      41.622   4.746  80.819  0.99 94.04           C  
ATOM    388  CD2 PHE O  47      43.946   4.572  80.158  0.99 94.07           C  
ATOM    389  CE1 PHE O  47      41.617   3.393  81.181  0.99 93.67           C  
ATOM    390  CE2 PHE O  47      43.950   3.217  80.519  0.99 93.73           C  
ATOM    391  CZ  PHE O  47      42.784   2.629  81.033  0.99 93.61           C  
ATOM    392  N   ASP O  48      41.505   8.943  77.117  1.00 94.12           N  
ATOM    393  CA  ASP O  48      41.424  10.296  76.539  1.00 92.88           C  
ATOM    394  C   ASP O  48      42.756  11.001  76.245  1.00 93.60           C  
ATOM    395  O   ASP O  48      42.757  12.098  75.686  1.00 92.37           O  
ATOM    396  CB  ASP O  48      40.423  11.160  77.318  1.00 90.38           C  
ATOM    397  CG  ASP O  48      39.030  10.536  77.278  0.96 84.77           C  
ATOM    398  OD1 ASP O  48      38.583  10.214  76.151  0.96 82.16           O  
ATOM    399  OD2 ASP O  48      38.437  10.339  78.358  0.95 79.98           O  
ATOM    400  N   PHE O  49      43.884  10.336  76.487  1.00 94.66           N  
ATOM    401  CA  PHE O  49      45.201  10.824  76.089  1.00 95.84           C  
ATOM    402  C   PHE O  49      45.644  10.205  74.768  1.00 96.54           C  
ATOM    403  O   PHE O  49      45.523   8.995  74.555  1.00 96.36           O  
ATOM    404  CB  PHE O  49      46.227  10.547  77.192  1.00 95.80           C  
ATOM    405  CG  PHE O  49      45.975  11.341  78.454  0.99 95.70           C  
ATOM    406  CD1 PHE O  49      46.452  12.655  78.563  0.99 94.42           C  
ATOM    407  CD2 PHE O  49      45.242  10.782  79.514  0.99 94.54           C  
ATOM    408  CE1 PHE O  49      46.207  13.407  79.719  0.99 93.65           C  
ATOM    409  CE2 PHE O  49      44.992  11.525  80.676  0.99 93.91           C  
ATOM    410  CZ  PHE O  49      45.479  12.842  80.778  0.99 94.02           C  
ATOM    411  N   VAL O  50      46.202  11.031  73.887  1.00 96.72           N  
ATOM    412  CA  VAL O  50      47.028  10.545  72.780  1.00 96.89           C  
ATOM    413  C   VAL O  50      48.404  10.243  73.350  1.00 97.25           C  
ATOM    414  O   VAL O  50      49.024  11.119  73.945  1.00 96.89           O  
ATOM    415  CB  VAL O  50      47.108  11.556  71.627  0.99 96.23           C  
ATOM    416  CG1 VAL O  50      47.996  11.035  70.495  0.99 94.75           C  
ATOM    417  CG2 VAL O  50      45.716  11.838  71.052  0.99 95.02           C  
ATOM    418  N   LEU O  51      48.869   9.009  73.185  0.99 97.06           N  
ATOM    419  CA  LEU O  51      50.161   8.596  73.723  1.00 97.50           C  
ATOM    420  C   LEU O  51      51.301   9.105  72.842  0.99 97.50           C  
ATOM    421  O   LEU O  51      51.140   9.244  71.628  0.99 97.07           O  
ATOM    422  CB  LEU O  51      50.210   7.064  73.887  0.99 97.63           C  
ATOM    423  CG  LEU O  51      49.065   6.461  74.725  0.99 97.31           C  
ATOM    424  CD1 LEU O  51      49.305   4.969  74.929  0.99 96.68           C  
ATOM    425  CD2 LEU O  51      48.927   7.117  76.102  0.99 96.53           C  
ATOM    426  N   ASP O  52      52.471   9.326  73.447  1.00 96.91           N  
ATOM    427  CA  ASP O  52      53.668   9.781  72.726  1.00 96.57           C  
ATOM    428  C   ASP O  52      54.215   8.703  71.786  1.00 97.10           C  
ATOM    429  O   ASP O  52      54.680   9.004  70.685  1.00 95.73           O  
ATOM    430  CB  ASP O  52      54.763  10.176  73.730  0.99 94.81           C  
ATOM    431  CG  ASP O  52      54.430  11.422  74.548  0.98 89.50           C  
ATOM    432  OD1 ASP O  52      53.642  12.267  74.062  0.97 85.51           O  
ATOM    433  OD2 ASP O  52      54.981  11.534  75.668  0.97 84.72           O  
ATOM    434  N   THR O  53      54.148   7.437  72.200  1.00 97.71           N  
ATOM    435  CA  THR O  53      54.648   6.315  71.403  1.00 98.17           C  
ATOM    436  C   THR O  53      53.620   5.921  70.344  1.00 98.40           C  
ATOM    437  O   THR O  53      52.521   5.486  70.699  1.00 98.29           O  
ATOM    438  CB  THR O  53      54.978   5.106  72.281  1.00 97.97           C  
ATOM    439  OG1 THR O  53      55.805   5.512  73.348  1.00 97.02           O  
ATOM    440  CG2 THR O  53      55.733   4.024  71.515  1.00 96.86           C  
ATOM    441  N   PRO O  54      53.957   6.028  69.052  1.00 98.58           N  
ATOM    442  CA  PRO O  54      53.094   5.501  68.004  1.00 98.59           C  
ATOM    443  C   PRO O  54      53.106   3.968  68.010  1.00 98.73           C  
ATOM    444  O   PRO O  54      54.077   3.340  68.436  1.00 98.61           O  
ATOM    445  CB  PRO O  54      53.667   6.073  66.705  1.00 98.09           C  
ATOM    446  CG  PRO O  54      55.153   6.202  67.007  1.00 96.05           C  
ATOM    447  CD  PRO O  54      55.193   6.558  68.491  1.00 97.99           C  
ATOM    448  N   ILE O  55      52.040   3.363  67.503  1.00 98.83           N  
ATOM    449  CA  ILE O  55      51.997   1.927  67.241  1.00 98.88           C  
ATOM    450  C   ILE O  55      52.406   1.705  65.784  1.00 98.89           C  
ATOM    451  O   ILE O  55      51.700   2.182  64.892  1.00 98.85           O  
ATOM    452  CB  ILE O  55      50.605   1.339  67.540  1.00 98.86           C  
ATOM    453  CG1 ILE O  55      50.127   1.635  68.982  1.00 98.71           C  
ATOM    454  CG2 ILE O  55      50.590  -0.171  67.260  1.00 98.74           C  
ATOM    455  CD1 ILE O  55      51.087   1.185  70.095  1.00 98.50           C  
ATOM    456  N   PRO O  56      53.511   0.988  65.521  1.00 98.82           N  
ATOM    457  CA  PRO O  56      53.973   0.756  64.152  1.00 98.78           C  
ATOM    458  C   PRO O  56      52.866   0.160  63.276  1.00 98.86           C  
ATOM    459  O   PRO O  56      52.131  -0.725  63.714  1.00 98.75           O  
ATOM    460  CB  PRO O  56      55.167  -0.200  64.289  1.00 98.32           C  
ATOM    461  CG  PRO O  56      55.696   0.077  65.691  1.00 96.45           C  
ATOM    462  CD  PRO O  56      54.434   0.388  66.486  1.00 98.45           C  
ATOM    463  N   ASP O  57      52.742   0.646  62.051  1.00 98.88           N  
ATOM    464  CA  ASP O  57      51.750   0.212  61.060  1.00 98.90           C  
ATOM    465  C   ASP O  57      50.274   0.437  61.430  1.00 98.94           C  
ATOM    466  O   ASP O  57      49.408   0.120  60.607  1.00 98.90           O  
ATOM    467  CB  ASP O  57      51.993  -1.247  60.640  1.00 98.81           C  
ATOM    468  CG  ASP O  57      53.315  -1.455  59.909  1.00 98.55           C  
ATOM    469  OD1 ASP O  57      53.662  -0.592  59.066  1.00 97.62           O  
ATOM    470  OD2 ASP O  57      53.947  -2.508  60.143  1.00 97.30           O  
ATOM    471  N   LYS O  58      49.940   0.993  62.588  1.00 98.94           N  
ATOM    472  CA  LYS O  58      48.533   1.156  63.006  1.00 98.95           C  
ATOM    473  C   LYS O  58      47.682   1.834  61.923  1.00 98.96           C  
ATOM    474  O   LYS O  58      46.621   1.318  61.570  1.00 98.95           O  
ATOM    475  CB  LYS O  58      48.449   1.927  64.333  1.00 98.89           C  
ATOM    476  CG  LYS O  58      46.997   2.173  64.772  1.00 98.61           C  
ATOM    477  CD  LYS O  58      46.925   2.867  66.138  1.00 98.18           C  
ATOM    478  CE  LYS O  58      45.494   3.262  66.501  1.00 97.37           C  
ATOM    479  NZ  LYS O  58      45.013   4.426  65.713  1.00 96.86           N  
ATOM    480  N   GLY O  59      48.152   2.947  61.380  1.00 98.92           N  
ATOM    481  CA  GLY O  59      47.423   3.667  60.330  1.00 98.92           C  
ATOM    482  C   GLY O  59      47.182   2.814  59.086  1.00 98.95           C  
ATOM    483  O   GLY O  59      46.083   2.829  58.526  1.00 98.93           O  
ATOM    484  N   ARG O  60      48.168   2.013  58.683  1.00 98.97           N  
ATOM    485  CA  ARG O  60      48.048   1.090  57.545  1.00 98.97           C  
ATOM    486  C   ARG O  60      47.058  -0.038  57.839  1.00 98.98           C  
ATOM    487  O   ARG O  60      46.236  -0.352  56.985  1.00 98.96           O  
ATOM    488  CB  ARG O  60      49.417   0.502  57.154  1.00 98.93           C  
ATOM    489  CG  ARG O  60      50.359   1.529  56.507  1.00 98.28           C  
ATOM    490  CD  ARG O  60      51.722   0.913  56.140  1.00 98.23           C  
ATOM    491  NE  ARG O  60      51.604  -0.181  55.183  1.00 98.01           N  
ATOM    492  CZ  ARG O  60      52.096  -1.413  55.307  1.00 98.44           C  
ATOM    493  NH1 ARG O  60      52.820  -1.789  56.336  1.00 95.77           N  
ATOM    494  NH2 ARG O  60      51.859  -2.304  54.380  1.00 96.10           N  
ATOM    495  N   ILE O  61      47.111  -0.623  59.025  1.00 98.98           N  
ATOM    496  CA  ILE O  61      46.208  -1.718  59.416  1.00 98.98           C  
ATOM    497  C   ILE O  61      44.756  -1.220  59.454  1.00 98.99           C  
ATOM    498  O   ILE O  61      43.871  -1.844  58.869  1.00 98.97           O  
ATOM    499  CB  ILE O  61      46.619  -2.335  60.773  1.00 98.97           C  
ATOM    500  CG1 ILE O  61      48.051  -2.905  60.738  1.00 98.88           C  
ATOM    501  CG2 ILE O  61      45.648  -3.465  61.151  1.00 98.90           C  
ATOM    502  CD1 ILE O  61      48.681  -3.044  62.127  1.00 98.76           C  
ATOM    503  N   LEU O  62      44.509  -0.087  60.092  1.00 98.97           N  
ATOM    504  CA  LEU O  62      43.155   0.460  60.199  1.00 98.96           C  
ATOM    505  C   LEU O  62      42.602   0.898  58.838  1.00 98.97           C  
ATOM    506  O   LEU O  62      41.421   0.683  58.556  1.00 98.93           O  
ATOM    507  CB  LEU O  62      43.122   1.607  61.227  1.00 98.89           C  
ATOM    508  CG  LEU O  62      42.840   1.147  62.668  1.00 98.52           C  
ATOM    509  CD1 LEU O  62      43.889   0.187  63.239  1.00 97.59           C  
ATOM    510  CD2 LEU O  62      42.729   2.356  63.588  1.00 97.10           C  
ATOM    511  N   THR O  63      43.444   1.435  57.969  1.00 98.97           N  
ATOM    512  CA  THR O  63      43.045   1.759  56.592  1.00 98.97           C  
ATOM    513  C   THR O  63      42.647   0.494  55.826  1.00 98.98           C  
ATOM    514  O   THR O  63      41.616   0.482  55.150  1.00 98.96           O  
ATOM    515  CB  THR O  63      44.159   2.517  55.860  1.00 98.96           C  
ATOM    516  OG1 THR O  63      44.460   3.704  56.563  1.00 98.80           O  
ATOM    517  CG2 THR O  63      43.750   2.934  54.450  1.00 98.83           C  
ATOM    518  N   ALA O  64      43.420  -0.584  55.972  1.00 98.98           N  
ATOM    519  CA  ALA O  64      43.090  -1.877  55.371  1.00 98.98           C  
ATOM    520  C   ALA O  64      41.750  -2.425  55.889  1.00 98.98           C  
ATOM    521  O   ALA O  64      40.944  -2.924  55.100  1.00 98.95           O  
ATOM    522  CB  ALA O  64      44.243  -2.854  55.637  1.00 98.97           C  
ATOM    523  N   MET O  65      41.474  -2.270  57.177  1.00 98.96           N  
ATOM    524  CA  MET O  65      40.184  -2.650  57.762  1.00 98.95           C  
ATOM    525  C   MET O  65      39.027  -1.844  57.161  1.00 98.96           C  
ATOM    526  O   MET O  65      38.033  -2.438  56.732  1.00 98.91           O  
ATOM    527  CB  MET O  65      40.197  -2.484  59.289  1.00 98.85           C  
ATOM    528  CG  MET O  65      41.095  -3.506  59.983  1.00 95.59           C  
ATOM    529  SD  MET O  65      41.067  -3.430  61.796  1.00 95.27           S  
ATOM    530  CE  MET O  65      39.425  -4.107  62.133  1.00 89.27           C  
ATOM    531  N   SER O  66      39.153  -0.525  57.085  1.00 98.94           N  
ATOM    532  CA  SER O  66      38.127   0.323  56.458  1.00 98.92           C  
ATOM    533  C   SER O  66      37.852  -0.085  55.010  1.00 98.95           C  
ATOM    534  O   SER O  66      36.697  -0.252  54.624  1.00 98.88           O  
ATOM    535  CB  SER O  66      38.535   1.802  56.489  1.00 98.71           C  
ATOM    536  OG  SER O  66      38.420   2.342  57.784  1.00 92.98           O  
ATOM    537  N   VAL O  67      38.899  -0.302  54.220  1.00 98.94           N  
ATOM    538  CA  VAL O  67      38.752  -0.718  52.812  1.00 98.94           C  
ATOM    539  C   VAL O  67      38.047  -2.071  52.700  1.00 98.93           C  
ATOM    540  O   VAL O  67      37.145  -2.225  51.875  1.00 98.86           O  
ATOM    541  CB  VAL O  67      40.118  -0.739  52.096  1.00 98.92           C  
ATOM    542  CG1 VAL O  67      40.041  -1.375  50.707  1.00 98.80           C  
ATOM    543  CG2 VAL O  67      40.635   0.692  51.925  1.00 98.82           C  
ATOM    544  N   PHE O  68      38.404  -3.037  53.542  1.00 98.94           N  
ATOM    545  CA  PHE O  68      37.715  -4.324  53.580  1.00 98.93           C  
ATOM    546  C   PHE O  68      36.210  -4.153  53.849  1.00 98.91           C  
ATOM    547  O   PHE O  68      35.382  -4.702  53.121  1.00 98.82           O  
ATOM    548  CB  PHE O  68      38.360  -5.233  54.637  1.00 98.91           C  
ATOM    549  CG  PHE O  68      37.551  -6.486  54.882  1.00 98.89           C  
ATOM    550  CD1 PHE O  68      36.664  -6.553  55.965  1.00 98.75           C  
ATOM    551  CD2 PHE O  68      37.608  -7.552  53.969  1.00 98.76           C  
ATOM    552  CE1 PHE O  68      35.834  -7.671  56.134  1.00 98.63           C  
ATOM    553  CE2 PHE O  68      36.786  -8.672  54.133  1.00 98.62           C  
ATOM    554  CZ  PHE O  68      35.896  -8.728  55.217  1.00 98.65           C  
ATOM    555  N   PHE O  69      35.852  -3.363  54.852  1.00 98.92           N  
ATOM    556  CA  PHE O  69      34.443  -3.165  55.187  1.00 98.91           C  
ATOM    557  C   PHE O  69      33.685  -2.344  54.141  1.00 98.88           C  
ATOM    558  O   PHE O  69      32.546  -2.687  53.834  1.00 98.75           O  
ATOM    559  CB  PHE O  69      34.317  -2.559  56.586  1.00 98.90           C  
ATOM    560  CG  PHE O  69      34.442  -3.578  57.697  1.00 98.89           C  
ATOM    561  CD1 PHE O  69      33.444  -4.551  57.871  1.00 98.75           C  
ATOM    562  CD2 PHE O  69      35.540  -3.560  58.569  1.00 98.75           C  
ATOM    563  CE1 PHE O  69      33.537  -5.492  58.909  1.00 98.61           C  
ATOM    564  CE2 PHE O  69      35.641  -4.493  59.609  1.00 98.59           C  
ATOM    565  CZ  PHE O  69      34.637  -5.458  59.780  1.00 98.64           C  
ATOM    566  N   PHE O  70      34.306  -1.331  53.536  1.00 98.89           N  
ATOM    567  CA  PHE O  70      33.691  -0.638  52.395  1.00 98.84           C  
ATOM    568  C   PHE O  70      33.357  -1.612  51.255  1.00 98.67           C  
ATOM    569  O   PHE O  70      32.299  -1.496  50.639  1.00 98.15           O  
ATOM    570  CB  PHE O  70      34.610   0.483  51.879  1.00 98.83           C  
ATOM    571  CG  PHE O  70      34.670   1.740  52.725  1.00 98.84           C  
ATOM    572  CD1 PHE O  70      33.493   2.339  53.204  1.00 98.68           C  
ATOM    573  CD2 PHE O  70      35.903   2.360  52.985  1.00 98.71           C  
ATOM    574  CE1 PHE O  70      33.548   3.527  53.950  1.00 98.57           C  
ATOM    575  CE2 PHE O  70      35.965   3.548  53.724  1.00 98.58           C  
ATOM    576  CZ  PHE O  70      34.785   4.130  54.209  1.00 98.62           C  
ATOM    577  N   GLY O  71      34.220  -2.594  51.004  1.00 98.71           N  
ATOM    578  CA  GLY O  71      33.962  -3.642  50.013  1.00 98.51           C  
ATOM    579  C   GLY O  71      32.881  -4.652  50.426  1.00 98.44           C  
ATOM    580  O   GLY O  71      32.168  -5.181  49.568  1.00 97.72           O  
ATOM    581  N   LEU O  72      32.737  -4.912  51.722  1.00 98.30           N  
ATOM    582  CA  LEU O  72      31.732  -5.839  52.253  1.00 98.08           C  
ATOM    583  C   LEU O  72      30.309  -5.251  52.232  1.00 97.93           C  
ATOM    584  O   LEU O  72      29.322  -5.986  52.096  1.00 96.68           O  
ATOM    585  CB  LEU O  72      32.138  -6.223  53.690  1.00 97.78           C  
ATOM    586  CG  LEU O  72      31.209  -7.245  54.378  0.99 96.92           C  
ATOM    587  CD1 LEU O  72      31.295  -8.622  53.717  0.99 95.37           C  
ATOM    588  CD2 LEU O  72      31.590  -7.389  55.849  0.99 95.03           C  
ATOM    589  N   LEU O  73      30.202  -3.944  52.415  1.00 97.95           N  
ATOM    590  CA  LEU O  73      28.930  -3.243  52.582  1.00 97.83           C  
ATOM    591  C   LEU O  73      28.338  -2.812  51.238  1.00 97.49           C  
ATOM    592  O   LEU O  73      29.046  -2.597  50.260  1.00 96.27           O  
ATOM    593  CB  LEU O  73      29.136  -2.039  53.522  1.00 97.74           C  
ATOM    594  CG  LEU O  73      29.632  -2.401  54.935  1.00 97.41           C  
ATOM    595  CD1 LEU O  73      29.971  -1.125  55.699  0.99 96.58           C  
ATOM    596  CD2 LEU O  73      28.620  -3.222  55.728  0.99 96.21           C  
ATOM    597  N   THR O  74      27.020  -2.661  51.193  1.00 97.42           N  
ATOM    598  CA  THR O  74      26.299  -2.240  49.976  1.00 96.44           C  
ATOM    599  C   THR O  74      25.924  -0.761  49.968  0.99 95.78           C  
ATOM    600  O   THR O  74      25.528  -0.245  48.922  0.99 92.19           O  
ATOM    601  CB  THR O  74      25.033  -3.077  49.774  0.99 95.10           C  
ATOM    602  OG1 THR O  74      24.249  -3.092  50.956  0.98 89.68           O  
ATOM    603  CG2 THR O  74      25.361  -4.520  49.427  0.98 88.52           C  
ATOM    604  N   VAL O  75      26.027  -0.080  51.095  1.00 97.61           N  
ATOM    605  CA  VAL O  75      25.765   1.361  51.175  1.00 97.70           C  
ATOM    606  C   VAL O  75      26.819   2.123  50.352  1.00 98.10           C  
ATOM    607  O   VAL O  75      27.996   1.757  50.396  1.00 97.73           O  
ATOM    608  CB  VAL O  75      25.729   1.832  52.645  1.00 96.75           C  
ATOM    609  CG1 VAL O  75      27.062   1.654  53.356  0.99 93.48           C  
ATOM    610  CG2 VAL O  75      25.268   3.281  52.773  0.99 92.99           C  
ATOM    611  N   PRO O  76      26.427   3.167  49.601  1.00 98.51           N  
ATOM    612  CA  PRO O  76      27.408   4.034  48.951  1.00 98.54           C  
ATOM    613  C   PRO O  76      28.388   4.616  49.970  1.00 98.73           C  
ATOM    614  O   PRO O  76      27.986   5.022  51.064  1.00 98.60           O  
ATOM    615  CB  PRO O  76      26.589   5.137  48.265  1.00 98.04           C  
ATOM    616  CG  PRO O  76      25.227   4.496  48.050  1.00 96.12           C  
ATOM    617  CD  PRO O  76      25.073   3.592  49.270  1.00 98.01           C  
ATOM    618  N   ASN O  77      29.675   4.668  49.615  1.00 98.86           N  
ATOM    619  CA  ASN O  77      30.729   5.197  50.477  1.00 98.90           C  
ATOM    620  C   ASN O  77      31.528   6.295  49.770  1.00 98.91           C  
ATOM    621  O   ASN O  77      31.415   6.484  48.556  1.00 98.84           O  
ATOM    622  CB  ASN O  77      31.618   4.047  50.977  1.00 98.87           C  
ATOM    623  CG  ASN O  77      32.406   3.384  49.867  1.00 98.82           C  
ATOM    624  OD1 ASN O  77      33.285   3.978  49.268  1.00 97.34           O  
ATOM    625  ND2 ASN O  77      32.101   2.147  49.558  1.00 97.00           N  
ATOM    626  N   HIS O  78      32.343   7.017  50.530  1.00 98.89           N  
ATOM    627  CA  HIS O  78      33.064   8.201  50.058  1.00 98.92           C  
ATOM    628  C   HIS O  78      34.365   7.907  49.286  1.00 98.92           C  
ATOM    629  O   HIS O  78      35.021   8.859  48.856  1.00 98.84           O  
ATOM    630  CB  HIS O  78      33.308   9.157  51.235  1.00 98.88           C  
ATOM    631  CG  HIS O  78      34.302   8.700  52.269  1.00 98.87           C  
ATOM    632  ND1 HIS O  78      34.859   9.544  53.209  1.00 97.74           N  
ATOM    633  CD2 HIS O  78      34.822   7.456  52.504  1.00 97.71           C  
ATOM    634  CE1 HIS O  78      35.678   8.828  53.984  1.00 97.84           C  
ATOM    635  NE2 HIS O  78      35.677   7.563  53.580  1.00 97.98           N  
ATOM    636  N   LEU O  79      34.749   6.653  49.084  1.00 98.94           N  
ATOM    637  CA  LEU O  79      35.964   6.331  48.327  1.00 98.93           C  
ATOM    638  C   LEU O  79      35.873   6.868  46.896  1.00 98.91           C  
ATOM    639  O   LEU O  79      34.885   6.649  46.197  1.00 98.72           O  
ATOM    640  CB  LEU O  79      36.228   4.816  48.304  1.00 98.85           C  
ATOM    641  CG  LEU O  79      36.578   4.183  49.661  1.00 98.36           C  
ATOM    642  CD1 LEU O  79      36.821   2.686  49.465  1.00 98.14           C  
ATOM    643  CD2 LEU O  79      37.833   4.800  50.280  1.00 97.98           C  
ATOM    644  N   ALA O  80      36.930   7.552  46.467  1.00 98.90           N  
ATOM    645  CA  ALA O  80      37.045   8.142  45.133  1.00 98.83           C  
ATOM    646  C   ALA O  80      38.164   7.512  44.291  1.00 98.62           C  
ATOM    647  O   ALA O  80      38.329   7.857  43.124  1.00 97.18           O  
ATOM    648  CB  ALA O  80      37.226   9.651  45.287  1.00 98.72           C  
ATOM    649  N   GLY O  81      38.929   6.598  44.873  1.00 98.62           N  
ATOM    650  CA  GLY O  81      40.005   5.892  44.182  1.00 98.41           C  
ATOM    651  C   GLY O  81      40.481   4.676  44.973  1.00 98.58           C  
ATOM    652  O   GLY O  81      40.098   4.506  46.137  1.00 98.13           O  
ATOM    653  N   PRO O  82      41.308   3.823  44.342  1.00 98.63           N  
ATOM    654  CA  PRO O  82      41.899   2.673  45.021  1.00 98.58           C  
ATOM    655  C   PRO O  82      42.973   3.112  46.037  1.00 98.67           C  
ATOM    656  O   PRO O  82      43.431   4.257  45.994  1.00 98.53           O  
ATOM    657  CB  PRO O  82      42.487   1.830  43.883  1.00 98.17           C  
ATOM    658  CG  PRO O  82      42.899   2.876  42.859  1.00 97.31           C  
ATOM    659  CD  PRO O  82      41.807   3.934  42.979  1.00 98.24           C  
ATOM    660  N   PRO O  83      43.437   2.209  46.921  1.00 98.73           N  
ATOM    661  CA  PRO O  83      44.486   2.535  47.901  1.00 98.67           C  
ATOM    662  C   PRO O  83      45.829   2.978  47.304  1.00 98.70           C  
ATOM    663  O   PRO O  83      46.638   3.590  48.005  1.00 98.43           O  
ATOM    664  CB  PRO O  83      44.659   1.252  48.725  1.00 98.22           C  
ATOM    665  CG  PRO O  83      43.313   0.554  48.594  1.00 96.09           C  
ATOM    666  CD  PRO O  83      42.887   0.897  47.173  1.00 98.27           C  
ATOM    667  N   ASP O  84      46.080   2.670  46.038  1.00 98.49           N  
ATOM    668  CA  ASP O  84      47.277   3.066  45.292  1.00 98.27           C  
ATOM    669  C   ASP O  84      47.019   4.209  44.289  1.00 98.47           C  
ATOM    670  O   ASP O  84      47.831   4.433  43.389  1.00 98.24           O  
ATOM    671  CB  ASP O  84      47.894   1.833  44.606  1.00 97.49           C  
ATOM    672  CG  ASP O  84      47.025   1.237  43.492  0.99 96.48           C  
ATOM    673  OD1 ASP O  84      45.798   1.491  43.482  0.99 95.14           O  
ATOM    674  OD2 ASP O  84      47.585   0.501  42.655  0.99 93.90           O  
ATOM    675  N   ASP O  85      45.922   4.946  44.444  1.00 98.44           N  
ATOM    676  CA  ASP O  85      45.604   6.080  43.568  1.00 98.58           C  
ATOM    677  C   ASP O  85      46.822   7.017  43.419  1.00 98.66           C  
ATOM    678  O   ASP O  85      47.453   7.365  44.422  1.00 98.61           O  
ATOM    679  CB  ASP O  85      44.391   6.851  44.107  1.00 98.55           C  
ATOM    680  CG  ASP O  85      43.881   7.886  43.110  1.00 98.33           C  
ATOM    681  OD1 ASP O  85      44.536   8.938  42.929  1.00 97.12           O  
ATOM    682  OD2 ASP O  85      42.826   7.652  42.484  1.00 96.79           O  
ATOM    683  N   PRO O  86      47.164   7.449  42.194  1.00 98.54           N  
ATOM    684  CA  PRO O  86      48.372   8.254  41.960  1.00 98.37           C  
ATOM    685  C   PRO O  86      48.389   9.601  42.689  1.00 98.44           C  
ATOM    686  O   PRO O  86      49.463  10.186  42.843  1.00 98.15           O  
ATOM    687  CB  PRO O  86      48.425   8.448  40.438  1.00 97.79           C  
ATOM    688  CG  PRO O  86      46.990   8.235  39.987  1.00 96.09           C  
ATOM    689  CD  PRO O  86      46.487   7.171  40.950  1.00 97.94           C  
ATOM    690  N   ARG O  87      47.251  10.092  43.153  1.00 98.57           N  
ATOM    691  CA  ARG O  87      47.154  11.321  43.956  1.00 98.59           C  
ATOM    692  C   ARG O  87      47.551  11.124  45.422  1.00 98.68           C  
ATOM    693  O   ARG O  87      47.723  12.109  46.135  1.00 98.61           O  
ATOM    694  CB  ARG O  87      45.726  11.873  43.865  1.00 98.41           C  
ATOM    695  CG  ARG O  87      45.402  12.403  42.466  0.99 97.68           C  
ATOM    696  CD  ARG O  87      43.902  12.638  42.295  0.99 96.43           C  
ATOM    697  NE  ARG O  87      43.188  11.372  42.117  0.99 96.32           N  
ATOM    698  CZ  ARG O  87      41.926  11.233  41.728  0.99 96.37           C  
ATOM    699  NH1 ARG O  87      41.171  12.276  41.496  0.99 93.56           N  
ATOM    700  NH2 ARG O  87      41.414  10.043  41.566  0.99 94.07           N  
ATOM    701  N   ILE O  88      47.705   9.885  45.865  1.00 98.76           N  
ATOM    702  CA  ILE O  88      48.131   9.591  47.237  1.00 98.81           C  
ATOM    703  C   ILE O  88      49.663   9.720  47.331  1.00 98.76           C  
ATOM    704  O   ILE O  88      50.373   9.045  46.588  1.00 98.63           O  
ATOM    705  CB  ILE O  88      47.636   8.201  47.694  1.00 98.83           C  
ATOM    706  CG1 ILE O  88      46.091   8.150  47.618  1.00 98.72           C  
ATOM    707  CG2 ILE O  88      48.136   7.902  49.114  1.00 98.73           C  
ATOM    708  CD1 ILE O  88      45.481   6.795  47.988  1.00 98.46           C  
ATOM    709  N   PRO O  89      50.191  10.555  48.243  1.00 98.77           N  
ATOM    710  CA  PRO O  89      51.637  10.680  48.449  1.00 98.75           C  
ATOM    711  C   PRO O  89      52.286   9.361  48.874  1.00 98.74           C  
ATOM    712  O   PRO O  89      51.703   8.596  49.641  1.00 98.65           O  
ATOM    713  CB  PRO O  89      51.795  11.751  49.537  1.00 98.69           C  
ATOM    714  CG  PRO O  89      50.527  12.582  49.411  1.00 98.46           C  
ATOM    715  CD  PRO O  89      49.478  11.544  49.033  1.00 98.77           C  
ATOM    716  N   GLU O  90      53.518   9.122  48.426  1.00 98.52           N  
ATOM    717  CA  GLU O  90      54.279   7.906  48.756  1.00 98.40           C  
ATOM    718  C   GLU O  90      54.411   7.702  50.274  1.00 98.57           C  
ATOM    719  O   GLU O  90      54.207   6.600  50.777  1.00 98.38           O  
ATOM    720  CB  GLU O  90      55.670   8.004  48.104  1.00 97.86           C  
ATOM    721  CG  GLU O  90      56.591   6.790  48.345  0.99 95.51           C  
ATOM    722  CD  GLU O  90      56.124   5.490  47.676  0.98 95.04           C  
ATOM    723  OE1 GLU O  90      56.555   4.417  48.144  0.98 91.54           O  
ATOM    724  OE2 GLU O  90      55.358   5.535  46.695  0.98 92.28           O  
ATOM    725  N   GLU O  91      54.701   8.763  51.002  1.00 98.49           N  
ATOM    726  CA  GLU O  91      54.933   8.735  52.458  1.00 98.39           C  
ATOM    727  C   GLU O  91      53.717   8.285  53.286  1.00 98.59           C  
ATOM    728  O   GLU O  91      53.871   7.897  54.444  1.00 98.32           O  
ATOM    729  CB  GLU O  91      55.422  10.121  52.902  1.00 97.52           C  
ATOM    730  CG  GLU O  91      54.375  11.232  52.737  0.99 94.49           C  
ATOM    731  CD  GLU O  91      54.950  12.633  52.853  0.99 95.99           C  
ATOM    732  OE1 GLU O  91      54.578  13.353  53.802  0.99 92.01           O  
ATOM    733  OE2 GLU O  91      55.755  13.022  51.983  0.99 93.07           O  
ATOM    734  N   VAL O  92      52.521   8.325  52.701  1.00 98.81           N  
ATOM    735  CA  VAL O  92      51.274   7.903  53.364  1.00 98.87           C  
ATOM    736  C   VAL O  92      50.597   6.713  52.675  1.00 98.89           C  
ATOM    737  O   VAL O  92      49.462   6.385  53.010  1.00 98.84           O  
ATOM    738  CB  VAL O  92      50.297   9.086  53.582  1.00 98.83           C  
ATOM    739  CG1 VAL O  92      50.920  10.149  54.493  1.00 98.62           C  
ATOM    740  CG2 VAL O  92      49.868   9.748  52.275  1.00 98.65           C  
ATOM    741  N   LEU O  93      51.279   6.036  51.758  1.00 98.78           N  
ATOM    742  CA  LEU O  93      50.727   4.857  51.082  1.00 98.76           C  
ATOM    743  C   LEU O  93      50.289   3.785  52.081  1.00 98.85           C  
ATOM    744  O   LEU O  93      51.010   3.436  53.018  1.00 98.71           O  
ATOM    745  CB  LEU O  93      51.731   4.260  50.084  1.00 98.35           C  
ATOM    746  CG  LEU O  93      51.733   4.922  48.695  1.00 95.85           C  
ATOM    747  CD1 LEU O  93      52.829   4.285  47.847  1.00 95.67           C  
ATOM    748  CD2 LEU O  93      50.406   4.739  47.958  1.00 95.51           C  
ATOM    749  N   GLY O  94      49.097   3.265  51.865  1.00 98.90           N  
ATOM    750  CA  GLY O  94      48.481   2.250  52.716  1.00 98.92           C  
ATOM    751  C   GLY O  94      47.788   2.786  53.965  1.00 98.95           C  
ATOM    752  O   GLY O  94      46.991   2.060  54.562  1.00 98.90           O  
ATOM    753  N   ARG O  95      48.040   4.038  54.345  1.00 98.95           N  
ATOM    754  CA  ARG O  95      47.353   4.710  55.459  1.00 98.93           C  
ATOM    755  C   ARG O  95      46.603   5.981  55.048  1.00 98.95           C  
ATOM    756  O   ARG O  95      46.192   6.761  55.907  1.00 98.87           O  
ATOM    757  CB  ARG O  95      48.323   4.949  56.634  1.00 98.69           C  
ATOM    758  CG  ARG O  95      49.427   5.959  56.334  1.00 96.41           C  
ATOM    759  CD  ARG O  95      50.340   6.141  57.549  1.00 95.93           C  
ATOM    760  NE  ARG O  95      51.374   7.148  57.313  1.00 95.48           N  
ATOM    761  CZ  ARG O  95      51.318   8.437  57.640  1.00 96.28           C  
ATOM    762  NH1 ARG O  95      50.272   8.964  58.225  1.00 91.49           N  
ATOM    763  NH2 ARG O  95      52.325   9.226  57.379  1.00 91.81           N  
ATOM    764  N   ALA O  96      46.423   6.185  53.750  1.00 98.93           N  
ATOM    765  CA  ALA O  96      45.635   7.280  53.204  1.00 98.92           C  
ATOM    766  C   ALA O  96      44.614   6.761  52.195  1.00 98.93           C  
ATOM    767  O   ALA O  96      44.866   5.791  51.479  1.00 98.83           O  
ATOM    768  CB  ALA O  96      46.565   8.325  52.591  1.00 98.79           C  
ATOM    769  N   LEU O  97      43.472   7.422  52.139  1.00 98.95           N  
ATOM    770  CA  LEU O  97      42.425   7.154  51.161  1.00 98.95           C  
ATOM    771  C   LEU O  97      42.025   8.457  50.478  1.00 98.95           C  
ATOM    772  O   LEU O  97      41.814   9.475  51.138  1.00 98.90           O  
ATOM    773  CB  LEU O  97      41.215   6.497  51.847  1.00 98.91           C  
ATOM    774  CG  LEU O  97      41.491   5.105  52.440  1.00 98.74           C  
ATOM    775  CD1 LEU O  97      40.269   4.621  53.215  1.00 98.53           C  
ATOM    776  CD2 LEU O  97      41.828   4.074  51.362  1.00 98.40           C  
ATOM    777  N   LEU O  98      41.895   8.403  49.169  1.00 98.93           N  
ATOM    778  CA  LEU O  98      41.249   9.472  48.427  1.00 98.94           C  
ATOM    779  C   LEU O  98      39.736   9.322  48.577  1.00 98.95           C  
ATOM    780  O   LEU O  98      39.182   8.255  48.294  1.00 98.89           O  
ATOM    781  CB  LEU O  98      41.679   9.417  46.961  1.00 98.86           C  
ATOM    782  CG  LEU O  98      41.182  10.636  46.166  1.00 98.26           C  
ATOM    783  CD1 LEU O  98      42.041  11.872  46.444  1.00 97.59           C  
ATOM    784  CD2 LEU O  98      41.220  10.312  44.691  1.00 97.25           C  
ATOM    785  N   VAL O  99      39.076  10.387  49.010  1.00 98.96           N  
ATOM    786  CA  VAL O  99      37.639  10.371  49.285  1.00 98.96           C  
ATOM    787  C   VAL O  99      36.934  11.563  48.645  1.00 98.95           C  
ATOM    788  O   VAL O  99      37.520  12.631  48.459  1.00 98.91           O  
ATOM    789  CB  VAL O  99      37.340  10.297  50.801  1.00 98.93           C  
ATOM    790  CG1 VAL O  99      38.011   9.078  51.444  1.00 98.83           C  
ATOM    791  CG2 VAL O  99      37.752  11.553  51.564  1.00 98.85           C  
ATOM    792  N   ARG O 100      35.666  11.382  48.333  1.00 98.88           N  
ATOM    793  CA  ARG O 100      34.790  12.469  47.886  1.00 98.82           C  
ATOM    794  C   ARG O 100      34.537  13.441  49.036  1.00 98.85           C  
ATOM    795  O   ARG O 100      34.269  13.006  50.160  1.00 98.66           O  
ATOM    796  CB  ARG O 100      33.451  11.911  47.379  1.00 98.35           C  
ATOM    797  CG  ARG O 100      33.615  11.008  46.160  0.99 93.50           C  
ATOM    798  CD  ARG O 100      32.255  10.612  45.577  0.99 91.79           C  
ATOM    799  NE  ARG O 100      31.528   9.645  46.409  0.99 91.40           N  
ATOM    800  CZ  ARG O 100      30.202   9.508  46.465  0.99 91.76           C  
ATOM    801  NH1 ARG O 100      29.397  10.310  45.806  0.99 84.98           N  
ATOM    802  NH2 ARG O 100      29.656   8.564  47.180  0.99 86.36           N  
ATOM    803  N   ARG O 101      34.580  14.723  48.752  1.00 98.86           N  
ATOM    804  CA  ARG O 101      34.158  15.741  49.709  1.00 98.81           C  
ATOM    805  C   ARG O 101      32.631  15.773  49.756  1.00 98.80           C  
ATOM    806  O   ARG O 101      31.983  16.001  48.739  1.00 98.57           O  
ATOM    807  CB  ARG O 101      34.752  17.095  49.320  1.00 98.58           C  
ATOM    808  CG  ARG O 101      34.520  18.136  50.412  0.99 96.91           C  
ATOM    809  CD  ARG O 101      35.250  19.427  50.062  0.98 93.63           C  
ATOM    810  NE  ARG O 101      35.239  20.356  51.191  0.97 84.90           N  
ATOM    811  CZ  ARG O 101      36.140  21.300  51.418  0.97 77.79           C  
ATOM    812  NH1 ARG O 101      37.130  21.516  50.586  0.97 72.96           N  
ATOM    813  NH2 ARG O 101      36.066  22.040  52.497  0.97 71.37           N  
ATOM    814  N   LEU O 102      32.075  15.547  50.922  1.00 98.81           N  
ATOM    815  CA  LEU O 102      30.632  15.471  51.146  1.00 98.80           C  
ATOM    816  C   LEU O 102      30.142  16.656  51.975  1.00 98.72           C  
ATOM    817  O   LEU O 102      30.914  17.293  52.698  1.00 98.47           O  
ATOM    818  CB  LEU O 102      30.298  14.140  51.848  1.00 98.80           C  
ATOM    819  CG  LEU O 102      30.754  12.870  51.111  1.00 98.70           C  
ATOM    820  CD1 LEU O 102      30.483  11.653  51.991  1.00 98.55           C  
ATOM    821  CD2 LEU O 102      30.030  12.682  49.776  1.00 98.52           C  
ATOM    822  N   ASP O 103      28.839  16.900  51.902  1.00 98.56           N  
ATOM    823  CA  ASP O 103      28.142  17.719  52.895  1.00 98.46           C  
ATOM    824  C   ASP O 103      27.818  16.827  54.100  1.00 98.52           C  
ATOM    825  O   ASP O 103      26.930  15.972  54.039  1.00 98.32           O  
ATOM    826  CB  ASP O 103      26.887  18.343  52.265  1.00 98.05           C  
ATOM    827  CG  ASP O 103      26.177  19.313  53.212  0.99 89.95           C  
ATOM    828  OD1 ASP O 103      26.809  19.756  54.198  0.99 86.71           O  
ATOM    829  OD2 ASP O 103      25.002  19.637  52.935  0.99 86.83           O  
ATOM    830  N   MET O 104      28.601  16.971  55.167  1.00 98.27           N  
ATOM    831  CA  MET O 104      28.533  16.059  56.309  1.00 98.10           C  
ATOM    832  C   MET O 104      27.313  16.349  57.187  1.00 97.96           C  
ATOM    833  O   MET O 104      27.041  17.493  57.549  1.00 97.59           O  
ATOM    834  CB  MET O 104      29.820  16.127  57.140  1.00 97.99           C  
ATOM    835  CG  MET O 104      31.048  15.619  56.380  1.00 97.94           C  
ATOM    836  SD  MET O 104      30.934  13.909  55.783  1.00 97.89           S  
ATOM    837  CE  MET O 104      30.854  13.000  57.346  1.00 97.05           C  
ATOM    838  N   LEU O 105      26.603  15.291  57.562  1.00 98.08           N  
ATOM    839  CA  LEU O 105      25.474  15.401  58.483  1.00 98.04           C  
ATOM    840  C   LEU O 105      25.977  15.526  59.931  1.00 97.81           C  
ATOM    841  O   LEU O 105      26.903  14.814  60.317  1.00 97.47           O  
ATOM    842  CB  LEU O 105      24.532  14.199  58.297  1.00 98.15           C  
ATOM    843  CG  LEU O 105      23.854  14.148  56.913  1.00 97.99           C  
ATOM    844  CD1 LEU O 105      23.069  12.849  56.759  1.00 97.64           C  
ATOM    845  CD2 LEU O 105      22.887  15.312  56.696  1.00 97.50           C  
ATOM    846  N   PRO O 106      25.367  16.386  60.754  1.00 97.28           N  
ATOM    847  CA  PRO O 106      25.859  16.697  62.103  1.00 96.82           C  
ATOM    848  C   PRO O 106      25.420  15.666  63.157  1.00 96.65           C  
ATOM    849  O   PRO O 106      25.023  16.030  64.268  1.00 95.70           O  
ATOM    850  CB  PRO O 106      25.323  18.107  62.377  1.00 96.16           C  
ATOM    851  CG  PRO O 106      23.961  18.073  61.690  1.00 95.66           C  
ATOM    852  CD  PRO O 106      24.240  17.246  60.427  1.00 97.05           C  
ATOM    853  N   VAL O 107      25.468  14.382  62.800  1.00 97.41           N  
ATOM    854  CA  VAL O 107      25.002  13.283  63.657  1.00 97.78           C  
ATOM    855  C   VAL O 107      26.054  12.179  63.685  1.00 97.96           C  
ATOM    856  O   VAL O 107      26.384  11.601  62.652  1.00 97.84           O  
ATOM    857  CB  VAL O 107      23.640  12.726  63.180  1.00 97.69           C  
ATOM    858  CG1 VAL O 107      23.120  11.640  64.129  1.00 97.07           C  
ATOM    859  CG2 VAL O 107      22.566  13.818  63.091  1.00 97.24           C  
ATOM    860  N   GLU O 108      26.541  11.858  64.881  1.00 97.59           N  
ATOM    861  CA  GLU O 108      27.316  10.644  65.144  1.00 97.52           C  
ATOM    862  C   GLU O 108      26.341   9.467  65.232  1.00 98.02           C  
ATOM    863  O   GLU O 108      25.517   9.381  66.150  1.00 97.93           O  
ATOM    864  CB  GLU O 108      28.110  10.807  66.449  1.00 96.23           C  
ATOM    865  CG  GLU O 108      29.488  11.453  66.233  0.98 84.75           C  
ATOM    866  CD  GLU O 108      30.584  10.398  66.164  0.98 81.44           C  
ATOM    867  OE1 GLU O 108      31.201  10.245  65.098  0.97 75.41           O  
ATOM    868  OE2 GLU O 108      30.810   9.702  67.185  0.97 75.99           O  
ATOM    869  N   CYS O 109      26.409   8.572  64.264  1.00 98.21           N  
ATOM    870  CA  CYS O 109      25.497   7.444  64.153  1.00 98.48           C  
ATOM    871  C   CYS O 109      26.080   6.222  64.864  1.00 98.52           C  
ATOM    872  O   CYS O 109      26.841   5.446  64.280  1.00 98.42           O  
ATOM    873  CB  CYS O 109      25.198   7.180  62.676  1.00 98.59           C  
ATOM    874  SG  CYS O 109      24.230   8.545  61.971  1.00 98.54           S  
ATOM    875  N   VAL O 110      25.711   6.037  66.113  1.00 98.42           N  
ATOM    876  CA  VAL O 110      26.194   4.922  66.932  1.00 98.50           C  
ATOM    877  C   VAL O 110      25.228   3.744  66.843  1.00 98.71           C  
ATOM    878  O   VAL O 110      24.021   3.891  67.036  1.00 98.71           O  
ATOM    879  CB  VAL O 110      26.428   5.347  68.397  1.00 98.18           C  
ATOM    880  CG1 VAL O 110      27.065   4.218  69.213  1.00 97.50           C  
ATOM    881  CG2 VAL O 110      27.331   6.582  68.483  1.00 97.56           C  
ATOM    882  N   ALA O 111      25.776   2.558  66.586  1.00 98.64           N  
ATOM    883  CA  ALA O 111      25.066   1.294  66.735  1.00 98.75           C  
ATOM    884  C   ALA O 111      25.643   0.519  67.918  1.00 98.76           C  
ATOM    885  O   ALA O 111      26.863   0.405  68.047  1.00 98.67           O  
ATOM    886  CB  ALA O 111      25.158   0.482  65.440  1.00 98.74           C  
ATOM    887  N   ARG O 112      24.769  -0.034  68.757  1.00 98.82           N  
ATOM    888  CA  ARG O 112      25.163  -0.842  69.921  1.00 98.79           C  
ATOM    889  C   ARG O 112      24.486  -2.203  69.857  1.00 98.87           C  
ATOM    890  O   ARG O 112      23.262  -2.282  69.885  1.00 98.79           O  
ATOM    891  CB  ARG O 112      24.801  -0.131  71.236  1.00 98.43           C  
ATOM    892  CG  ARG O 112      25.402   1.264  71.355  1.00 96.28           C  
ATOM    893  CD  ARG O 112      25.085   1.874  72.724  1.00 94.26           C  
ATOM    894  NE  ARG O 112      25.605   3.233  72.841  1.00 92.68           N  
ATOM    895  CZ  ARG O 112      26.831   3.574  73.211  1.00 92.78           C  
ATOM    896  NH1 ARG O 112      27.711   2.681  73.581  1.00 85.84           N  
ATOM    897  NH2 ARG O 112      27.185   4.830  73.214  1.00 86.82           N  
ATOM    898  N   GLY O 113      25.276  -3.249  69.812  1.00 98.92           N  
ATOM    899  CA  GLY O 113      24.816  -4.629  69.951  1.00 98.92           C  
ATOM    900  C   GLY O 113      25.077  -5.207  71.343  1.00 98.93           C  
ATOM    901  O   GLY O 113      24.589  -6.290  71.659  1.00 98.82           O  
ATOM    902  N   TYR O 114      25.824  -4.478  72.158  1.00 98.92           N  
ATOM    903  CA  TYR O 114      26.138  -4.830  73.541  1.00 98.92           C  
ATOM    904  C   TYR O 114      26.115  -3.577  74.413  1.00 98.84           C  
ATOM    905  O   TYR O 114      26.487  -2.482  73.976  1.00 98.60           O  
ATOM    906  CB  TYR O 114      27.499  -5.533  73.625  1.00 98.92           C  
ATOM    907  CG  TYR O 114      27.552  -6.875  72.913  1.00 98.93           C  
ATOM    908  CD1 TYR O 114      27.464  -8.074  73.640  1.00 98.82           C  
ATOM    909  CD2 TYR O 114      27.662  -6.928  71.509  1.00 98.84           C  
ATOM    910  CE1 TYR O 114      27.482  -9.312  72.979  1.00 98.76           C  
ATOM    911  CE2 TYR O 114      27.675  -8.155  70.837  1.00 98.78           C  
ATOM    912  CZ  TYR O 114      27.581  -9.344  71.577  1.00 98.80           C  
ATOM    913  OH  TYR O 114      27.581 -10.555  70.917  1.00 98.56           O  
ATOM    914  N   LEU O 115      25.667  -3.740  75.643  1.00 98.84           N  
ATOM    915  CA  LEU O 115      25.531  -2.643  76.587  1.00 98.81           C  
ATOM    916  C   LEU O 115      26.847  -2.437  77.346  1.00 98.86           C  
ATOM    917  O   LEU O 115      27.226  -3.250  78.190  1.00 98.65           O  
ATOM    918  CB  LEU O 115      24.340  -2.952  77.505  1.00 98.48           C  
ATOM    919  CG  LEU O 115      23.897  -1.781  78.389  1.00 97.25           C  
ATOM    920  CD1 LEU O 115      23.425  -0.583  77.557  1.00 97.11           C  
ATOM    921  CD2 LEU O 115      22.745  -2.240  79.279  1.00 96.97           C  
ATOM    922  N   THR O 116      27.547  -1.358  77.023  1.00 98.71           N  
ATOM    923  CA  THR O 116      28.824  -1.000  77.656  1.00 98.62           C  
ATOM    924  C   THR O 116      29.073   0.508  77.561  1.00 98.32           C  
ATOM    925  O   THR O 116      28.304   1.240  76.927  1.00 97.81           O  
ATOM    926  CB  THR O 116      29.970  -1.827  77.035  1.00 98.62           C  
ATOM    927  OG1 THR O 116      31.151  -1.680  77.789  1.00 98.32           O  
ATOM    928  CG2 THR O 116      30.271  -1.449  75.585  1.00 98.34           C  
ATOM    929  N   GLY O 117      30.115   0.993  78.200  1.00 97.87           N  
ATOM    930  CA  GLY O 117      30.535   2.393  78.122  1.00 97.37           C  
ATOM    931  C   GLY O 117      29.439   3.382  78.524  1.00 97.38           C  
ATOM    932  O   GLY O 117      28.720   3.161  79.499  1.00 97.04           O  
ATOM    933  N   SER O 118      29.309   4.473  77.764  1.00 96.13           N  
ATOM    934  CA  SER O 118      28.308   5.513  78.056  1.00 95.95           C  
ATOM    935  C   SER O 118      26.869   4.991  77.989  1.00 96.69           C  
ATOM    936  O   SER O 118      26.042   5.374  78.809  1.00 96.62           O  
ATOM    937  CB  SER O 118      28.477   6.707  77.110  1.00 94.70           C  
ATOM    938  OG  SER O 118      28.315   6.316  75.754  1.00 89.74           O  
ATOM    939  N   GLY O 119      26.579   4.068  77.071  1.00 96.69           N  
ATOM    940  CA  GLY O 119      25.249   3.463  76.961  1.00 97.16           C  
ATOM    941  C   GLY O 119      24.843   2.685  78.214  1.00 97.74           C  
ATOM    942  O   GLY O 119      23.701   2.783  78.658  1.00 97.87           O  
ATOM    943  N   LEU O 120      25.776   1.965  78.822  1.00 97.95           N  
ATOM    944  CA  LEU O 120      25.533   1.291  80.102  1.00 98.28           C  
ATOM    945  C   LEU O 120      25.257   2.304  81.219  1.00 98.26           C  
ATOM    946  O   LEU O 120      24.321   2.118  81.989  1.00 98.21           O  
ATOM    947  CB  LEU O 120      26.729   0.394  80.451  1.00 98.45           C  
ATOM    948  CG  LEU O 120      26.646  -0.270  81.838  1.00 98.34           C  
ATOM    949  CD1 LEU O 120      25.471  -1.246  81.944  1.00 98.06           C  
ATOM    950  CD2 LEU O 120      27.938  -1.020  82.136  1.00 97.94           C  
ATOM    951  N   LEU O 121      26.039   3.379  81.283  1.00 97.73           N  
ATOM    952  CA  LEU O 121      25.854   4.425  82.297  1.00 97.44           C  
ATOM    953  C   LEU O 121      24.482   5.095  82.178  1.00 97.54           C  
ATOM    954  O   LEU O 121      23.813   5.303  83.190  1.00 97.28           O  
ATOM    955  CB  LEU O 121      26.977   5.470  82.177  1.00 96.89           C  
ATOM    956  CG  LEU O 121      28.386   4.958  82.516  0.99 94.72           C  
ATOM    957  CD1 LEU O 121      29.410   6.058  82.227  0.99 92.73           C  
ATOM    958  CD2 LEU O 121      28.520   4.551  83.987  0.99 92.34           C  
ATOM    959  N   ASP O 122      24.041   5.390  80.958  1.00 97.19           N  
ATOM    960  CA  ASP O 122      22.720   5.975  80.711  1.00 97.22           C  
ATOM    961  C   ASP O 122      21.600   5.012  81.126  1.00 97.66           C  
ATOM    962  O   ASP O 122      20.677   5.411  81.838  1.00 97.68           O  
ATOM    963  CB  ASP O 122      22.589   6.377  79.230  1.00 96.71           C  
ATOM    964  CG  ASP O 122      23.436   7.597  78.842  1.00 94.61           C  
ATOM    965  OD1 ASP O 122      23.867   8.346  79.753  1.00 92.56           O  
ATOM    966  OD2 ASP O 122      23.641   7.800  77.624  1.00 91.87           O  
ATOM    967  N   TYR O 123      21.715   3.740  80.755  1.00 98.08           N  
ATOM    968  CA  TYR O 123      20.769   2.701  81.165  1.00 98.35           C  
ATOM    969  C   TYR O 123      20.704   2.536  82.692  1.00 98.34           C  
ATOM    970  O   TYR O 123      19.619   2.472  83.258  1.00 98.30           O  
ATOM    971  CB  TYR O 123      21.136   1.376  80.488  1.00 98.51           C  
ATOM    972  CG  TYR O 123      20.376   0.184  81.044  1.00 98.69           C  
ATOM    973  CD1 TYR O 123      19.017   0.004  80.752  1.00 98.59           C  
ATOM    974  CD2 TYR O 123      21.019  -0.723  81.901  1.00 98.64           C  
ATOM    975  CE1 TYR O 123      18.305  -1.073  81.296  1.00 98.59           C  
ATOM    976  CE2 TYR O 123      20.319  -1.805  82.449  1.00 98.57           C  
ATOM    977  CZ  TYR O 123      18.962  -1.977  82.145  1.00 98.66           C  
ATOM    978  OH  TYR O 123      18.275  -3.039  82.687  1.00 98.51           O  
ATOM    979  N   GLN O 124      21.842   2.501  83.372  1.00 98.49           N  
ATOM    980  CA  GLN O 124      21.880   2.370  84.833  1.00 98.36           C  
ATOM    981  C   GLN O 124      21.210   3.552  85.549  1.00 98.26           C  
ATOM    982  O   GLN O 124      20.620   3.376  86.610  1.00 97.80           O  
ATOM    983  CB  GLN O 124      23.336   2.240  85.297  1.00 98.25           C  
ATOM    984  CG  GLN O 124      23.922   0.852  85.009  0.99 97.22           C  
ATOM    985  CD  GLN O 124      25.417   0.758  85.337  0.99 95.96           C  
ATOM    986  OE1 GLN O 124      26.122   1.747  85.471  0.99 91.89           O  
ATOM    987  NE2 GLN O 124      25.931  -0.438  85.474  0.99 90.25           N  
ATOM    988  N   ARG O 125      21.282   4.747  84.967  1.00 98.13           N  
ATOM    989  CA  ARG O 125      20.690   5.962  85.538  1.00 97.86           C  
ATOM    990  C   ARG O 125      19.201   6.109  85.228  1.00 98.05           C  
ATOM    991  O   ARG O 125      18.463   6.631  86.059  1.00 97.55           O  
ATOM    992  CB  ARG O 125      21.448   7.186  85.015  0.99 96.97           C  
ATOM    993  CG  ARG O 125      22.850   7.315  85.616  0.87 88.38           C  
ATOM    994  CD  ARG O 125      23.623   8.395  84.863  0.85 85.58           C  
ATOM    995  NE  ARG O 125      24.994   8.545  85.365  0.84 78.48           N  
ATOM    996  CZ  ARG O 125      25.953   9.249  84.782  0.84 72.62           C  
ATOM    997  NH1 ARG O 125      25.737   9.907  83.674  0.84 66.17           N  
ATOM    998  NH2 ARG O 125      27.148   9.297  85.308  0.84 67.04           N  
ATOM    999  N   THR O 126      18.772   5.698  84.025  1.00 97.99           N  
ATOM   1000  CA  THR O 126      17.448   6.055  83.477  1.00 97.95           C  
ATOM   1001  C   THR O 126      16.590   4.853  83.071  1.00 98.26           C  
ATOM   1002  O   THR O 126      15.399   5.022  82.805  1.00 98.01           O  
ATOM   1003  CB  THR O 126      17.590   6.998  82.274  1.00 97.32           C  
ATOM   1004  OG1 THR O 126      18.166   6.320  81.178  0.99 95.75           O  
ATOM   1005  CG2 THR O 126      18.451   8.228  82.568  0.99 95.43           C  
ATOM   1006  N   GLY O 127      17.154   3.661  82.979  1.00 98.30           N  
ATOM   1007  CA  GLY O 127      16.498   2.493  82.385  1.00 98.44           C  
ATOM   1008  C   GLY O 127      16.402   2.539  80.858  1.00 98.56           C  
ATOM   1009  O   GLY O 127      15.776   1.660  80.263  1.00 98.34           O  
ATOM   1010  N   ALA O 128      17.021   3.539  80.224  1.00 98.29           N  
ATOM   1011  CA  ALA O 128      16.970   3.733  78.780  1.00 98.22           C  
ATOM   1012  C   ALA O 128      18.328   4.150  78.205  1.00 98.18           C  
ATOM   1013  O   ALA O 128      19.211   4.622  78.928  1.00 97.87           O  
ATOM   1014  CB  ALA O 128      15.872   4.757  78.455  1.00 97.95           C  
ATOM   1015  N   VAL O 129      18.480   4.005  76.896  1.00 98.04           N  
ATOM   1016  CA  VAL O 129      19.617   4.533  76.130  1.00 98.01           C  
ATOM   1017  C   VAL O 129      19.071   5.297  74.926  1.00 98.00           C  
ATOM   1018  O   VAL O 129      18.390   4.705  74.088  1.00 97.60           O  
ATOM   1019  CB  VAL O 129      20.583   3.422  75.665  0.99 97.63           C  
ATOM   1020  CG1 VAL O 129      21.844   4.040  75.060  0.99 96.58           C  
ATOM   1021  CG2 VAL O 129      21.002   2.495  76.810  0.99 97.06           C  
ATOM   1022  N   CYS O 130      19.336   6.596  74.835  1.00 97.28           N  
ATOM   1023  CA  CYS O 130      18.862   7.458  73.738  1.00 97.30           C  
ATOM   1024  C   CYS O 130      17.356   7.293  73.419  1.00 97.26           C  
ATOM   1025  O   CYS O 130      16.960   7.160  72.261  1.00 95.83           O  
ATOM   1026  CB  CYS O 130      19.748   7.250  72.502  1.00 96.75           C  
ATOM   1027  SG  CYS O 130      21.470   7.714  72.843  0.99 95.49           S  
ATOM   1028  N   GLY O 131      16.522   7.254  74.454  0.99 96.91           N  
ATOM   1029  CA  GLY O 131      15.071   7.065  74.314  0.99 96.51           C  
ATOM   1030  C   GLY O 131      14.607   5.609  74.182  0.99 97.11           C  
ATOM   1031  O   GLY O 131      13.409   5.346  74.295  0.99 95.73           O  
ATOM   1032  N   HIS O 132      15.512   4.651  74.004  0.99 97.89           N  
ATOM   1033  CA  HIS O 132      15.172   3.225  74.011  1.00 98.08           C  
ATOM   1034  C   HIS O 132      15.057   2.716  75.450  0.99 98.25           C  
ATOM   1035  O   HIS O 132      16.072   2.480  76.110  0.99 98.02           O  
ATOM   1036  CB  HIS O 132      16.215   2.411  73.241  1.00 97.80           C  
ATOM   1037  CG  HIS O 132      16.339   2.794  71.795  0.99 97.68           C  
ATOM   1038  ND1 HIS O 132      15.464   2.426  70.796  0.99 91.66           N  
ATOM   1039  CD2 HIS O 132      17.318   3.553  71.209  0.99 91.59           C  
ATOM   1040  CE1 HIS O 132      15.902   2.949  69.644  0.99 92.08           C  
ATOM   1041  NE2 HIS O 132      17.021   3.633  69.863  0.99 93.64           N  
ATOM   1042  N   VAL O 133      13.834   2.510  75.913  0.99 98.31           N  
ATOM   1043  CA  VAL O 133      13.594   1.855  77.205  0.99 98.30           C  
ATOM   1044  C   VAL O 133      13.957   0.379  77.084  0.99 98.32           C  
ATOM   1045  O   VAL O 133      13.470  -0.319  76.196  0.99 97.95           O  
ATOM   1046  CB  VAL O 133      12.141   2.029  77.678  0.99 98.02           C  
ATOM   1047  CG1 VAL O 133      11.913   1.352  79.037  0.98 96.49           C  
ATOM   1048  CG2 VAL O 133      11.783   3.514  77.821  0.98 96.58           C  
ATOM   1049  N   LEU O 134      14.806  -0.098  77.983  1.00 98.57           N  
ATOM   1050  CA  LEU O 134      15.272  -1.485  78.010  1.00 98.63           C  
ATOM   1051  C   LEU O 134      14.708  -2.222  79.230  1.00 98.67           C  
ATOM   1052  O   LEU O 134      14.412  -1.591  80.248  1.00 98.46           O  
ATOM   1053  CB  LEU O 134      16.811  -1.513  77.985  1.00 98.50           C  
ATOM   1054  CG  LEU O 134      17.450  -0.965  76.695  1.00 98.01           C  
ATOM   1055  CD1 LEU O 134      18.971  -1.016  76.820  1.00 97.20           C  
ATOM   1056  CD2 LEU O 134      17.040  -1.772  75.460  1.00 96.86           C  
ATOM   1057  N   PRO O 135      14.570  -3.552  79.154  1.00 98.49           N  
ATOM   1058  CA  PRO O 135      14.110  -4.328  80.299  1.00 98.35           C  
ATOM   1059  C   PRO O 135      15.072  -4.212  81.487  1.00 98.52           C  
ATOM   1060  O   PRO O 135      16.270  -3.976  81.327  1.00 98.14           O  
ATOM   1061  CB  PRO O 135      13.996  -5.770  79.790  1.00 97.48           C  
ATOM   1062  CG  PRO O 135      14.951  -5.822  78.612  1.00 94.98           C  
ATOM   1063  CD  PRO O 135      14.884  -4.421  78.027  1.00 97.77           C  
ATOM   1064  N   GLN O 136      14.542  -4.407  82.680  1.00 98.36           N  
ATOM   1065  CA  GLN O 136      15.362  -4.480  83.889  1.00 98.31           C  
ATOM   1066  C   GLN O 136      16.244  -5.737  83.890  1.00 98.34           C  
ATOM   1067  O   GLN O 136      15.927  -6.738  83.245  1.00 97.64           O  
ATOM   1068  CB  GLN O 136      14.472  -4.450  85.141  0.99 97.80           C  
ATOM   1069  CG  GLN O 136      13.757  -3.109  85.335  0.91 89.21           C  
ATOM   1070  CD  GLN O 136      12.957  -3.043  86.636  0.89 83.74           C  
ATOM   1071  OE1 GLN O 136      12.789  -4.011  87.352  0.89 77.33           O  
ATOM   1072  NE2 GLN O 136      12.446  -1.882  86.974  0.89 72.40           N  
ATOM   1073  N   GLY O 137      17.334  -5.686  84.644  1.00 98.41           N  
ATOM   1074  CA  GLY O 137      18.226  -6.833  84.835  1.00 98.25           C  
ATOM   1075  C   GLY O 137      19.356  -6.954  83.816  1.00 98.45           C  
ATOM   1076  O   GLY O 137      20.137  -7.903  83.900  1.00 97.63           O  
ATOM   1077  N   LEU O 138      19.467  -6.009  82.888  1.00 98.66           N  
ATOM   1078  CA  LEU O 138      20.658  -5.897  82.046  1.00 98.72           C  
ATOM   1079  C   LEU O 138      21.838  -5.339  82.848  1.00 98.76           C  
ATOM   1080  O   LEU O 138      21.670  -4.753  83.924  1.00 98.52           O  
ATOM   1081  CB  LEU O 138      20.361  -5.033  80.804  1.00 98.61           C  
ATOM   1082  CG  LEU O 138      19.208  -5.529  79.914  1.00 98.25           C  
ATOM   1083  CD1 LEU O 138      19.088  -4.623  78.693  0.99 97.71           C  
ATOM   1084  CD2 LEU O 138      19.399  -6.968  79.436  0.99 97.45           C  
ATOM   1085  N   GLY O 139      23.038  -5.511  82.318  1.00 98.67           N  
ATOM   1086  CA  GLY O 139      24.260  -5.041  82.954  1.00 98.68           C  
ATOM   1087  C   GLY O 139      25.401  -4.894  81.965  1.00 98.81           C  
ATOM   1088  O   GLY O 139      25.189  -4.831  80.753  1.00 98.60           O  
ATOM   1089  N   GLU O 140      26.609  -4.854  82.500  1.00 98.86           N  
ATOM   1090  CA  GLU O 140      27.819  -4.764  81.685  1.00 98.88           C  
ATOM   1091  C   GLU O 140      27.876  -5.904  80.658  1.00 98.89           C  
ATOM   1092  O   GLU O 140      27.616  -7.064  80.981  1.00 98.75           O  
ATOM   1093  CB  GLU O 140      29.056  -4.766  82.605  1.00 98.76           C  
ATOM   1094  CG  GLU O 140      30.398  -4.666  81.855  1.00 98.04           C  
ATOM   1095  CD  GLU O 140      30.528  -3.382  81.024  1.00 97.89           C  
ATOM   1096  OE1 GLU O 140      30.387  -3.469  79.784  1.00 95.09           O  
ATOM   1097  OE2 GLU O 140      30.747  -2.302  81.598  1.00 95.25           O  
ATOM   1098  N   ALA O 141      28.191  -5.543  79.420  1.00 98.91           N  
ATOM   1099  CA  ALA O 141      28.306  -6.461  78.290  1.00 98.93           C  
ATOM   1100  C   ALA O 141      27.046  -7.299  77.978  1.00 98.93           C  
ATOM   1101  O   ALA O 141      27.131  -8.290  77.252  1.00 98.82           O  
ATOM   1102  CB  ALA O 141      29.587  -7.300  78.449  1.00 98.86           C  
ATOM   1103  N   SER O 142      25.864  -6.912  78.454  1.00 98.91           N  
ATOM   1104  CA  SER O 142      24.614  -7.551  78.012  1.00 98.89           C  
ATOM   1105  C   SER O 142      24.425  -7.390  76.506  1.00 98.89           C  
ATOM   1106  O   SER O 142      24.567  -6.289  75.968  1.00 98.79           O  
ATOM   1107  CB  SER O 142      23.393  -6.969  78.731  1.00 98.78           C  
ATOM   1108  OG  SER O 142      23.369  -7.366  80.088  1.00 98.08           O  
ATOM   1109  N   ARG O 143      24.060  -8.493  75.834  1.00 98.85           N  
ATOM   1110  CA  ARG O 143      23.748  -8.448  74.403  1.00 98.80           C  
ATOM   1111  C   ARG O 143      22.410  -7.748  74.179  1.00 98.78           C  
ATOM   1112  O   ARG O 143      21.427  -8.048  74.855  1.00 98.45           O  
ATOM   1113  CB  ARG O 143      23.780  -9.863  73.806  1.00 98.57           C  
ATOM   1114  CG  ARG O 143      23.680  -9.844  72.277  0.99 96.96           C  
ATOM   1115  CD  ARG O 143      23.919 -11.227  71.670  0.99 95.02           C  
ATOM   1116  NE  ARG O 143      23.838 -11.173  70.194  0.98 89.91           N  
ATOM   1117  CZ  ARG O 143      22.829 -11.596  69.446  0.98 86.49           C  
ATOM   1118  NH1 ARG O 143      21.820 -12.246  69.951  0.98 80.63           N  
ATOM   1119  NH2 ARG O 143      22.802 -11.356  68.168  0.98 80.37           N  
ATOM   1120  N   LEU O 144      22.371  -6.847  73.194  1.00 98.74           N  
ATOM   1121  CA  LEU O 144      21.182  -6.123  72.755  1.00 98.68           C  
ATOM   1122  C   LEU O 144      20.726  -6.718  71.422  1.00 98.47           C  
ATOM   1123  O   LEU O 144      21.428  -6.625  70.415  1.00 97.54           O  
ATOM   1124  CB  LEU O 144      21.505  -4.623  72.633  1.00 98.60           C  
ATOM   1125  CG  LEU O 144      22.017  -3.956  73.928  1.00 98.34           C  
ATOM   1126  CD1 LEU O 144      22.410  -2.513  73.633  1.00 98.14           C  
ATOM   1127  CD2 LEU O 144      20.963  -3.968  75.037  1.00 98.04           C  
ATOM   1128  N   ASP O 145      19.558  -7.339  71.424  1.00 97.65           N  
ATOM   1129  CA  ASP O 145      18.976  -7.936  70.220  1.00 96.95           C  
ATOM   1130  C   ASP O 145      17.490  -7.540  70.125  1.00 96.81           C  
ATOM   1131  O   ASP O 145      16.686  -8.016  70.926  1.00 94.44           O  
ATOM   1132  CB  ASP O 145      19.169  -9.467  70.252  1.00 95.28           C  
ATOM   1133  CG  ASP O 145      19.054 -10.106  68.868  0.99 92.00           C  
ATOM   1134  OD1 ASP O 145      18.653  -9.415  67.909  0.99 89.97           O  
ATOM   1135  OD2 ASP O 145      19.446 -11.287  68.748  0.99 88.19           O  
ATOM   1136  N   PRO O 146      17.099  -6.651  69.185  1.00 97.65           N  
ATOM   1137  CA  PRO O 146      17.935  -6.077  68.124  1.00 97.80           C  
ATOM   1138  C   PRO O 146      18.951  -5.041  68.637  1.00 98.42           C  
ATOM   1139  O   PRO O 146      18.774  -4.491  69.732  1.00 98.15           O  
ATOM   1140  CB  PRO O 146      16.927  -5.436  67.164  1.00 96.54           C  
ATOM   1141  CG  PRO O 146      15.792  -5.010  68.084  1.00 94.27           C  
ATOM   1142  CD  PRO O 146      15.739  -6.135  69.106  1.00 96.65           C  
ATOM   1143  N   PRO O 147      19.995  -4.741  67.853  1.00 98.67           N  
ATOM   1144  CA  PRO O 147      20.921  -3.659  68.179  1.00 98.73           C  
ATOM   1145  C   PRO O 147      20.204  -2.302  68.163  1.00 98.76           C  
ATOM   1146  O   PRO O 147      19.206  -2.118  67.459  1.00 98.55           O  
ATOM   1147  CB  PRO O 147      22.029  -3.740  67.123  1.00 98.48           C  
ATOM   1148  CG  PRO O 147      21.333  -4.370  65.927  1.00 96.12           C  
ATOM   1149  CD  PRO O 147      20.346  -5.338  66.565  1.00 98.33           C  
ATOM   1150  N   LEU O 148      20.727  -1.349  68.911  1.00 98.75           N  
ATOM   1151  CA  LEU O 148      20.118  -0.033  69.086  1.00 98.72           C  
ATOM   1152  C   LEU O 148      20.851   1.038  68.284  1.00 98.79           C  
ATOM   1153  O   LEU O 148      22.081   1.085  68.276  1.00 98.69           O  
ATOM   1154  CB  LEU O 148      20.108   0.350  70.573  1.00 98.46           C  
ATOM   1155  CG  LEU O 148      19.406  -0.647  71.508  1.00 97.63           C  
ATOM   1156  CD1 LEU O 148      19.471  -0.100  72.930  1.00 96.36           C  
ATOM   1157  CD2 LEU O 148      17.943  -0.876  71.127  1.00 95.91           C  
ATOM   1158  N   PHE O 149      20.071   1.937  67.694  1.00 98.73           N  
ATOM   1159  CA  PHE O 149      20.573   3.208  67.188  1.00 98.75           C  
ATOM   1160  C   PHE O 149      20.570   4.228  68.331  1.00 98.65           C  
ATOM   1161  O   PHE O 149      19.514   4.589  68.849  1.00 98.38           O  
ATOM   1162  CB  PHE O 149      19.712   3.670  66.010  1.00 98.73           C  
ATOM   1163  CG  PHE O 149      20.151   4.987  65.408  1.00 98.77           C  
ATOM   1164  CD1 PHE O 149      19.281   6.088  65.406  1.00 98.64           C  
ATOM   1165  CD2 PHE O 149      21.422   5.117  64.828  1.00 98.64           C  
ATOM   1166  CE1 PHE O 149      19.669   7.302  64.814  1.00 98.52           C  
ATOM   1167  CE2 PHE O 149      21.818   6.325  64.243  1.00 98.52           C  
ATOM   1168  CZ  PHE O 149      20.938   7.418  64.229  1.00 98.55           C  
ATOM   1169  N   THR O 150      21.766   4.669  68.718  1.00 98.58           N  
ATOM   1170  CA  THR O 150      21.974   5.577  69.858  1.00 98.34           C  
ATOM   1171  C   THR O 150      22.807   6.779  69.415  1.00 98.12           C  
ATOM   1172  O   THR O 150      24.001   6.839  69.713  1.00 97.43           O  
ATOM   1173  CB  THR O 150      22.611   4.850  71.057  1.00 97.98           C  
ATOM   1174  OG1 THR O 150      23.887   4.349  70.744  1.00 97.13           O  
ATOM   1175  CG2 THR O 150      21.763   3.676  71.545  1.00 97.23           C  
ATOM   1176  N   PRO O 151      22.210   7.713  68.665  1.00 98.26           N  
ATOM   1177  CA  PRO O 151      22.943   8.822  68.061  1.00 98.07           C  
ATOM   1178  C   PRO O 151      23.454   9.821  69.099  1.00 97.71           C  
ATOM   1179  O   PRO O 151      22.921   9.935  70.206  1.00 96.87           O  
ATOM   1180  CB  PRO O 151      21.943   9.474  67.101  1.00 97.76           C  
ATOM   1181  CG  PRO O 151      20.600   9.188  67.754  1.00 97.14           C  
ATOM   1182  CD  PRO O 151      20.790   7.799  68.346  1.00 98.15           C  
ATOM   1183  N   ALA O 152      24.472  10.579  68.684  1.00 97.18           N  
ATOM   1184  CA  ALA O 152      24.935  11.761  69.388  1.00 96.52           C  
ATOM   1185  C   ALA O 152      25.045  12.932  68.407  1.00 96.50           C  
ATOM   1186  O   ALA O 152      25.301  12.745  67.213  1.00 95.87           O  
ATOM   1187  CB  ALA O 152      26.262  11.447  70.095  1.00 95.24           C  
ATOM   1188  N   THR O 153      24.849  14.140  68.888  0.98 93.07           N  
ATOM   1189  CA  THR O 153      25.153  15.339  68.102  0.98 91.10           C  
ATOM   1190  C   THR O 153      26.645  15.592  68.136  0.98 88.68           C  
ATOM   1191  O   THR O 153      27.274  15.389  69.175  0.98 81.58           O  
ATOM   1192  CB  THR O 153      24.424  16.578  68.636  0.98 87.93           C  
ATOM   1193  OG1 THR O 153      24.687  16.759  70.011  0.96 78.87           O  
ATOM   1194  CG2 THR O 153      22.922  16.452  68.461  0.95 77.58           C  
ATOM   1195  N   LYS O 154      27.204  16.088  67.030  0.73 84.44           N  
ATOM   1196  CA  LYS O 154      28.587  16.571  67.052  0.74 80.72           C  
ATOM   1197  C   LYS O 154      28.664  17.838  67.886  0.73 78.67           C  
ATOM   1198  O   LYS O 154      27.982  18.818  67.583  0.73 72.12           O  
ATOM   1199  CB  LYS O 154      29.096  16.839  65.633  0.73 75.70           C  
ATOM   1200  CG  LYS O 154      29.449  15.528  64.949  0.66 72.50           C  
ATOM   1201  CD  LYS O 154      30.163  15.808  63.634  0.65 70.86           C  
ATOM   1202  CE  LYS O 154      30.759  14.503  63.176  0.65 66.97           C  
ATOM   1203  NZ  LYS O 154      31.506  14.654  61.922  0.65 61.81           N  
ATOM   1204  N   ALA O 155      29.511  17.814  68.893  0.41 75.84           N  
ATOM   1205  CA  ALA O 155      29.811  18.992  69.682  0.40 72.82           C  
ATOM   1206  C   ALA O 155      30.813  19.891  68.951  0.41 72.68           C  
ATOM   1207  O   ALA O 155      31.643  19.421  68.166  0.40 67.60           O  
ATOM   1208  CB  ALA O 155      30.324  18.548  71.053  0.37 67.68           C  
ATOM   1209  N   ASP O 156      30.753  21.184  69.245  0.26 75.07           N  
ATOM   1210  CA  ASP O 156      31.836  22.095  68.879  0.27 73.91           C  
ATOM   1211  C   ASP O 156      33.132  21.715  69.613  0.26 72.90           C  
ATOM   1212  O   ASP O 156      33.128  20.998  70.619  0.26 66.35           O  
ATOM   1213  CB  ASP O 156      31.427  23.552  69.157  0.27 69.39           C  
ATOM   1214  CG  ASP O 156      30.502  24.140  68.087  0.24 62.29           C  
ATOM   1215  OD1 ASP O 156      30.634  23.756  66.905  0.25 56.01           O  
ATOM   1216  OD2 ASP O 156      29.697  25.034  68.433  0.24 56.13           O  
ATOM   1217  N   ILE O 157      34.269  22.196  69.104  0.16 64.55           N  
ATOM   1218  CA  ILE O 157      35.583  21.910  69.688  0.16 64.07           C  
ATOM   1219  C   ILE O 157      35.600  22.311  71.174  0.15 63.62           C  
ATOM   1220  O   ILE O 157      35.410  23.477  71.513  0.15 58.90           O  
ATOM   1221  CB  ILE O 157      36.710  22.629  68.909  0.13 60.41           C  
ATOM   1222  CG1 ILE O 157      36.782  22.110  67.453  0.12 55.42           C  
ATOM   1223  CG2 ILE O 157      38.068  22.440  69.610  0.12 53.05           C  
ATOM   1224  CD1 ILE O 157      37.752  22.886  66.552  0.12 50.68           C  
ATOM   1225  N   GLY O 158      35.890  21.349  72.037  0.22 66.67           N  
ATOM   1226  CA  GLY O 158      35.960  21.549  73.488  0.21 63.81           C  
ATOM   1227  C   GLY O 158      34.670  21.221  74.239  0.21 65.83           C  
ATOM   1228  O   GLY O 158      34.705  21.147  75.468  0.21 60.64           O  
ATOM   1229  N   GLU O 159      33.564  20.981  73.537  0.18 67.91           N  
ATOM   1230  CA  GLU O 159      32.331  20.474  74.137  0.18 68.34           C  
ATOM   1231  C   GLU O 159      32.220  18.952  73.954  0.18 69.76           C  
ATOM   1232  O   GLU O 159      32.843  18.356  73.067  0.18 64.54           O  
ATOM   1233  CB  GLU O 159      31.108  21.231  73.601  0.20 63.40           C  
ATOM   1234  CG  GLU O 159      31.167  22.722  73.957  0.16 56.73           C  
ATOM   1235  CD  GLU O 159      29.814  23.431  73.878  0.17 50.66           C  
ATOM   1236  OE1 GLU O 159      29.721  24.544  74.448  0.17 44.93           O  
ATOM   1237  OE2 GLU O 159      28.862  22.871  73.298  0.16 49.07           O  
ATOM   1238  N   HIS O 160      31.464  18.306  74.818  0.35 73.85           N  
ATOM   1239  CA  HIS O 160      31.253  16.863  74.723  0.36 74.95           C  
ATOM   1240  C   HIS O 160      30.100  16.567  73.761  0.37 77.02           C  
ATOM   1241  O   HIS O 160      29.045  17.200  73.850  0.36 74.00           O  
ATOM   1242  CB  HIS O 160      30.992  16.255  76.111  0.36 70.12           C  
ATOM   1243  CG  HIS O 160      32.084  15.329  76.580  0.30 63.95           C  
ATOM   1244  ND1 HIS O 160      33.353  15.714  76.952  0.32 54.60           N  
ATOM   1245  CD2 HIS O 160      32.040  13.968  76.719  0.32 52.72           C  
ATOM   1246  CE1 HIS O 160      34.046  14.624  77.301  0.33 50.08           C  
ATOM   1247  NE2 HIS O 160      33.277  13.548  77.168  0.35 50.37           N  
ATOM   1248  N   ASP O 161      30.275  15.562  72.912  0.68 79.97           N  
ATOM   1249  CA  ASP O 161      29.185  15.008  72.113  0.68 81.52           C  
ATOM   1250  C   ASP O 161      28.043  14.576  73.042  0.68 83.37           C  
ATOM   1251  O   ASP O 161      28.255  13.908  74.063  0.68 81.95           O  
ATOM   1252  CB  ASP O 161      29.669  13.815  71.275  0.68 77.60           C  
ATOM   1253  CG  ASP O 161      30.631  14.186  70.144  0.65 74.00           C  
ATOM   1254  OD1 ASP O 161      30.741  15.390  69.812  0.64 69.74           O  
ATOM   1255  OD2 ASP O 161      31.258  13.249  69.605  0.64 69.77           O  
ATOM   1256  N   MET O 162      26.838  14.960  72.685  0.95 85.64           N  
ATOM   1257  CA  MET O 162      25.677  14.737  73.528  0.95 87.84           C  
ATOM   1258  C   MET O 162      24.797  13.642  72.930  0.94 90.69           C  
ATOM   1259  O   MET O 162      24.321  13.766  71.802  0.94 88.74           O  
ATOM   1260  CB  MET O 162      24.936  16.064  73.720  0.95 81.70           C  
ATOM   1261  CG  MET O 162      23.961  16.004  74.890  0.89 71.76           C  
ATOM   1262  SD  MET O 162      23.290  17.620  75.370  0.88 65.78           S  
ATOM   1263  CE  MET O 162      22.463  18.127  73.860  0.89 58.63           C  
ATOM   1264  N   ASN O 163      24.566  12.582  73.691  0.99 93.66           N  
ATOM   1265  CA  ASN O 163      23.621  11.540  73.310  0.99 94.03           C  
ATOM   1266  C   ASN O 163      22.225  12.151  73.164  0.99 95.13           C  
ATOM   1267  O   ASN O 163      21.771  12.898  74.035  0.99 94.29           O  
ATOM   1268  CB  ASN O 163      23.620  10.404  74.347  0.99 92.04           C  
ATOM   1269  CG  ASN O 163      24.868   9.528  74.324  0.99 88.40           C  
ATOM   1270  OD1 ASN O 163      25.665   9.534  73.398  0.99 81.50           O  
ATOM   1271  ND2 ASN O 163      25.044   8.720  75.342  0.99 79.19           N  
ATOM   1272  N   VAL O 164      21.545  11.816  72.068  1.00 95.75           N  
ATOM   1273  CA  VAL O 164      20.209  12.335  71.754  1.00 96.33           C  
ATOM   1274  C   VAL O 164      19.265  11.203  71.362  1.00 97.08           C  
ATOM   1275  O   VAL O 164      19.688  10.103  71.013  1.00 96.80           O  
ATOM   1276  CB  VAL O 164      20.245  13.430  70.666  1.00 95.54           C  
ATOM   1277  CG1 VAL O 164      20.991  14.673  71.154  0.99 93.98           C  
ATOM   1278  CG2 VAL O 164      20.851  12.952  69.346  0.99 93.92           C  
ATOM   1279  N   ASP O 165      17.974  11.477  71.404  1.00 97.21           N  
ATOM   1280  CA  ASP O 165      16.969  10.537  70.920  1.00 97.43           C  
ATOM   1281  C   ASP O 165      16.697  10.712  69.416  1.00 97.94           C  
ATOM   1282  O   ASP O 165      17.187  11.631  68.753  1.00 97.78           O  
ATOM   1283  CB  ASP O 165      15.700  10.620  71.793  1.00 96.55           C  
ATOM   1284  CG  ASP O 165      14.892  11.914  71.648  0.99 95.06           C  
ATOM   1285  OD1 ASP O 165      15.148  12.695  70.707  0.99 92.28           O  
ATOM   1286  OD2 ASP O 165      13.961  12.103  72.458  0.99 90.42           O  
ATOM   1287  N   PHE O 166      15.877   9.823  68.864  1.00 98.07           N  
ATOM   1288  CA  PHE O 166      15.545   9.875  67.441  1.00 98.31           C  
ATOM   1289  C   PHE O 166      14.780  11.154  67.056  1.00 98.39           C  
ATOM   1290  O   PHE O 166      14.976  11.681  65.962  1.00 98.25           O  
ATOM   1291  CB  PHE O 166      14.746   8.622  67.068  1.00 98.30           C  
ATOM   1292  CG  PHE O 166      14.473   8.514  65.588  1.00 98.47           C  
ATOM   1293  CD1 PHE O 166      13.191   8.747  65.076  1.00 98.13           C  
ATOM   1294  CD2 PHE O 166      15.522   8.216  64.705  1.00 98.13           C  
ATOM   1295  CE1 PHE O 166      12.952   8.676  63.696  1.00 97.97           C  
ATOM   1296  CE2 PHE O 166      15.292   8.147  63.327  1.00 97.98           C  
ATOM   1297  CZ  PHE O 166      14.002   8.375  62.824  1.00 98.17           C  
ATOM   1298  N   ALA O 167      13.945  11.681  67.935  1.00 98.28           N  
ATOM   1299  CA  ALA O 167      13.196  12.910  67.672  1.00 98.19           C  
ATOM   1300  C   ALA O 167      14.131  14.116  67.501  1.00 98.19           C  
ATOM   1301  O   ALA O 167      13.897  14.954  66.628  1.00 97.81           O  
ATOM   1302  CB  ALA O 167      12.186  13.136  68.802  1.00 97.85           C  
ATOM   1303  N   ALA O 168      15.217  14.178  68.259  1.00 98.07           N  
ATOM   1304  CA  ALA O 168      16.240  15.205  68.087  1.00 97.68           C  
ATOM   1305  C   ALA O 168      16.932  15.091  66.721  1.00 97.66           C  
ATOM   1306  O   ALA O 168      17.125  16.101  66.050  1.00 97.31           O  
ATOM   1307  CB  ALA O 168      17.234  15.113  69.245  1.00 97.04           C  
ATOM   1308  N   VAL O 169      17.229  13.881  66.262  1.00 98.06           N  
ATOM   1309  CA  VAL O 169      17.789  13.662  64.911  1.00 98.19           C  
ATOM   1310  C   VAL O 169      16.812  14.139  63.832  1.00 98.17           C  
ATOM   1311  O   VAL O 169      17.220  14.812  62.891  1.00 98.05           O  
ATOM   1312  CB  VAL O 169      18.192  12.192  64.674  1.00 98.18           C  
ATOM   1313  CG1 VAL O 169      18.839  12.003  63.297  1.00 97.93           C  
ATOM   1314  CG2 VAL O 169      19.189  11.706  65.728  1.00 98.01           C  
ATOM   1315  N   VAL O 170      15.518  13.847  63.980  1.00 98.29           N  
ATOM   1316  CA  VAL O 170      14.476  14.361  63.071  1.00 98.39           C  
ATOM   1317  C   VAL O 170      14.474  15.891  63.038  1.00 98.24           C  
ATOM   1318  O   VAL O 170      14.356  16.477  61.965  1.00 97.94           O  
ATOM   1319  CB  VAL O 170      13.076  13.822  63.449  1.00 98.44           C  
ATOM   1320  CG1 VAL O 170      11.955  14.479  62.634  1.00 98.12           C  
ATOM   1321  CG2 VAL O 170      12.986  12.313  63.223  1.00 98.21           C  
ATOM   1322  N   GLY O 171      14.633  16.545  64.182  1.00 97.96           N  
ATOM   1323  CA  GLY O 171      14.728  18.003  64.266  1.00 97.68           C  
ATOM   1324  C   GLY O 171      15.949  18.578  63.545  1.00 97.44           C  
ATOM   1325  O   GLY O 171      15.854  19.644  62.940  1.00 96.69           O  
ATOM   1326  N   LEU O 172      17.073  17.864  63.561  1.00 97.47           N  
ATOM   1327  CA  LEU O 172      18.329  18.315  62.949  1.00 97.06           C  
ATOM   1328  C   LEU O 172      18.365  18.131  61.429  1.00 97.31           C  
ATOM   1329  O   LEU O 172      18.809  19.024  60.709  1.00 96.71           O  
ATOM   1330  CB  LEU O 172      19.505  17.555  63.592  1.00 96.02           C  
ATOM   1331  CG  LEU O 172      19.812  17.963  65.042  0.99 92.37           C  
ATOM   1332  CD1 LEU O 172      20.773  16.950  65.656  0.99 89.51           C  
ATOM   1333  CD2 LEU O 172      20.450  19.353  65.117  0.99 88.95           C  
ATOM   1334  N   VAL O 173      17.929  16.976  60.928  1.00 97.52           N  
ATOM   1335  CA  VAL O 173      18.122  16.587  59.516  1.00 97.79           C  
ATOM   1336  C   VAL O 173      16.821  16.281  58.764  1.00 98.03           C  
ATOM   1337  O   VAL O 173      16.846  15.941  57.576  1.00 97.86           O  
ATOM   1338  CB  VAL O 173      19.131  15.426  59.385  1.00 97.69           C  
ATOM   1339  CG1 VAL O 173      20.487  15.787  60.012  1.00 97.22           C  
ATOM   1340  CG2 VAL O 173      18.635  14.118  60.012  1.00 97.28           C  
ATOM   1341  N   GLY O 174      15.684  16.401  59.416  1.00 98.03           N  
ATOM   1342  CA  GLY O 174      14.378  16.041  58.874  1.00 98.24           C  
ATOM   1343  C   GLY O 174      14.082  14.542  58.951  1.00 98.56           C  
ATOM   1344  O   GLY O 174      14.973  13.699  59.052  1.00 98.46           O  
ATOM   1345  N   ALA O 175      12.808  14.202  58.873  1.00 98.58           N  
ATOM   1346  CA  ALA O 175      12.341  12.828  59.090  1.00 98.70           C  
ATOM   1347  C   ALA O 175      12.890  11.825  58.064  1.00 98.79           C  
ATOM   1348  O   ALA O 175      13.217  10.694  58.421  1.00 98.67           O  
ATOM   1349  CB  ALA O 175      10.806  12.828  59.089  1.00 98.51           C  
ATOM   1350  N   VAL O 176      13.011  12.230  56.801  1.00 98.50           N  
ATOM   1351  CA  VAL O 176      13.519  11.337  55.744  1.00 98.37           C  
ATOM   1352  C   VAL O 176      14.967  10.948  56.029  1.00 98.50           C  
ATOM   1353  O   VAL O 176      15.285   9.761  56.090  1.00 98.30           O  
ATOM   1354  CB  VAL O 176      13.371  11.973  54.346  1.00 97.98           C  
ATOM   1355  CG1 VAL O 176      13.994  11.104  53.252  0.99 96.77           C  
ATOM   1356  CG2 VAL O 176      11.890  12.182  54.007  0.99 96.74           C  
ATOM   1357  N   ARG O 177      15.838  11.933  56.277  1.00 98.48           N  
ATOM   1358  CA  ARG O 177      17.251  11.684  56.605  1.00 98.50           C  
ATOM   1359  C   ARG O 177      17.413  10.944  57.926  1.00 98.68           C  
ATOM   1360  O   ARG O 177      18.208  10.020  57.999  1.00 98.58           O  
ATOM   1361  CB  ARG O 177      18.039  13.002  56.650  1.00 97.84           C  
ATOM   1362  CG  ARG O 177      18.255  13.648  55.283  0.99 92.63           C  
ATOM   1363  CD  ARG O 177      19.127  12.789  54.375  0.99 92.86           C  
ATOM   1364  NE  ARG O 177      19.396  13.483  53.117  0.99 93.19           N  
ATOM   1365  CZ  ARG O 177      19.734  12.924  51.970  0.99 94.60           C  
ATOM   1366  NH1 ARG O 177      19.901  11.631  51.844  0.99 88.47           N  
ATOM   1367  NH2 ARG O 177      19.907  13.672  50.917  0.99 89.34           N  
ATOM   1368  N   ALA O 178      16.655  11.302  58.936  1.00 98.67           N  
ATOM   1369  CA  ALA O 178      16.722  10.627  60.232  1.00 98.74           C  
ATOM   1370  C   ALA O 178      16.415   9.123  60.112  1.00 98.79           C  
ATOM   1371  O   ALA O 178      17.136   8.297  60.669  1.00 98.76           O  
ATOM   1372  CB  ALA O 178      15.760  11.323  61.197  1.00 98.68           C  
ATOM   1373  N   ASN O 179      15.382   8.770  59.347  1.00 98.81           N  
ATOM   1374  CA  ASN O 179      15.059   7.362  59.087  1.00 98.82           C  
ATOM   1375  C   ASN O 179      16.165   6.663  58.292  1.00 98.83           C  
ATOM   1376  O   ASN O 179      16.547   5.550  58.648  1.00 98.71           O  
ATOM   1377  CB  ASN O 179      13.702   7.239  58.381  1.00 98.74           C  
ATOM   1378  CG  ASN O 179      12.542   7.331  59.358  1.00 97.41           C  
ATOM   1379  OD1 ASN O 179      12.193   6.380  60.034  1.00 89.24           O  
ATOM   1380  ND2 ASN O 179      11.926   8.489  59.478  1.00 88.97           N  
ATOM   1381  N   GLN O 180      16.716   7.317  57.264  1.00 98.75           N  
ATOM   1382  CA  GLN O 180      17.846   6.761  56.508  1.00 98.68           C  
ATOM   1383  C   GLN O 180      19.055   6.490  57.410  1.00 98.75           C  
ATOM   1384  O   GLN O 180      19.617   5.400  57.362  1.00 98.65           O  
ATOM   1385  CB  GLN O 180      18.259   7.713  55.380  1.00 98.39           C  
ATOM   1386  CG  GLN O 180      17.274   7.744  54.208  1.00 96.09           C  
ATOM   1387  CD  GLN O 180      17.688   8.753  53.130  1.00 95.47           C  
ATOM   1388  OE1 GLN O 180      18.342   9.757  53.384  1.00 90.60           O  
ATOM   1389  NE2 GLN O 180      17.325   8.509  51.901  1.00 88.93           N  
ATOM   1390  N   LEU O 181      19.430   7.452  58.241  1.00 98.79           N  
ATOM   1391  CA  LEU O 181      20.555   7.301  59.167  1.00 98.82           C  
ATOM   1392  C   LEU O 181      20.341   6.126  60.119  1.00 98.86           C  
ATOM   1393  O   LEU O 181      21.214   5.267  60.239  1.00 98.82           O  
ATOM   1394  CB  LEU O 181      20.761   8.599  59.974  1.00 98.76           C  
ATOM   1395  CG  LEU O 181      21.306   9.794  59.178  1.00 98.55           C  
ATOM   1396  CD1 LEU O 181      21.409  11.001  60.103  1.00 98.27           C  
ATOM   1397  CD2 LEU O 181      22.680   9.515  58.577  1.00 98.15           C  
ATOM   1398  N   ARG O 182      19.178   6.058  60.761  1.00 98.84           N  
ATOM   1399  CA  ARG O 182      18.864   4.959  61.683  1.00 98.85           C  
ATOM   1400  C   ARG O 182      18.895   3.607  60.972  1.00 98.88           C  
ATOM   1401  O   ARG O 182      19.545   2.676  61.439  1.00 98.83           O  
ATOM   1402  CB  ARG O 182      17.493   5.203  62.317  1.00 98.76           C  
ATOM   1403  CG  ARG O 182      17.128   4.119  63.360  1.00 98.30           C  
ATOM   1404  CD  ARG O 182      15.650   4.169  63.730  1.00 97.54           C  
ATOM   1405  NE  ARG O 182      14.824   3.842  62.570  1.00 95.48           N  
ATOM   1406  CZ  ARG O 182      13.579   4.235  62.337  1.00 94.14           C  
ATOM   1407  NH1 ARG O 182      12.889   4.901  63.233  1.00 89.87           N  
ATOM   1408  NH2 ARG O 182      13.024   3.960  61.184  1.00 89.76           N  
ATOM   1409  N   ASP O 183      18.179   3.505  59.854  1.00 98.79           N  
ATOM   1410  CA  ASP O 183      17.976   2.224  59.184  1.00 98.77           C  
ATOM   1411  C   ASP O 183      19.283   1.705  58.576  1.00 98.81           C  
ATOM   1412  O   ASP O 183      19.602   0.525  58.734  1.00 98.73           O  
ATOM   1413  CB  ASP O 183      16.858   2.345  58.134  1.00 98.64           C  
ATOM   1414  CG  ASP O 183      15.463   2.613  58.724  1.00 97.78           C  
ATOM   1415  OD1 ASP O 183      15.277   2.549  59.966  1.00 96.91           O  
ATOM   1416  OD2 ASP O 183      14.533   2.883  57.935  1.00 96.52           O  
ATOM   1417  N   GLU O 184      20.072   2.574  57.944  1.00 98.80           N  
ATOM   1418  CA  GLU O 184      21.369   2.179  57.391  1.00 98.80           C  
ATOM   1419  C   GLU O 184      22.380   1.855  58.489  1.00 98.85           C  
ATOM   1420  O   GLU O 184      23.071   0.841  58.390  1.00 98.79           O  
ATOM   1421  CB  GLU O 184      21.915   3.241  56.425  1.00 98.62           C  
ATOM   1422  CG  GLU O 184      21.111   3.342  55.118  1.00 94.39           C  
ATOM   1423  CD  GLU O 184      20.947   1.983  54.415  0.99 94.59           C  
ATOM   1424  OE1 GLU O 184      19.789   1.603  54.122  0.99 91.09           O  
ATOM   1425  OE2 GLU O 184      21.955   1.281  54.199  0.99 91.95           O  
ATOM   1426  N   THR O 185      22.436   2.636  59.556  1.00 98.89           N  
ATOM   1427  CA  THR O 185      23.301   2.339  60.709  1.00 98.91           C  
ATOM   1428  C   THR O 185      23.048   0.930  61.246  1.00 98.92           C  
ATOM   1429  O   THR O 185      23.986   0.151  61.434  1.00 98.89           O  
ATOM   1430  CB  THR O 185      23.096   3.379  61.823  1.00 98.87           C  
ATOM   1431  OG1 THR O 185      23.541   4.642  61.381  1.00 98.63           O  
ATOM   1432  CG2 THR O 185      23.871   3.052  63.096  1.00 98.66           C  
ATOM   1433  N   ILE O 186      21.787   0.570  61.455  1.00 98.89           N  
ATOM   1434  CA  ILE O 186      21.435  -0.754  61.983  1.00 98.88           C  
ATOM   1435  C   ILE O 186      21.721  -1.872  60.971  1.00 98.88           C  
ATOM   1436  O   ILE O 186      22.256  -2.916  61.351  1.00 98.80           O  
ATOM   1437  CB  ILE O 186      19.973  -0.766  62.477  1.00 98.80           C  
ATOM   1438  CG1 ILE O 186      19.764   0.189  63.678  1.00 97.97           C  
ATOM   1439  CG2 ILE O 186      19.516  -2.182  62.855  1.00 98.09           C  
ATOM   1440  CD1 ILE O 186      20.653  -0.075  64.902  1.00 95.14           C  
ATOM   1441  N   LYS O 187      21.416  -1.662  59.691  1.00 98.80           N  
ATOM   1442  CA  LYS O 187      21.707  -2.661  58.646  1.00 98.74           C  
ATOM   1443  C   LYS O 187      23.206  -2.942  58.522  1.00 98.75           C  
ATOM   1444  O   LYS O 187      23.614  -4.108  58.490  1.00 98.59           O  
ATOM   1445  CB  LYS O 187      21.194  -2.174  57.290  1.00 98.54           C  
ATOM   1446  CG  LYS O 187      19.672  -2.263  57.129  0.95 94.70           C  
ATOM   1447  CD  LYS O 187      19.301  -1.539  55.827  0.92 91.84           C  
ATOM   1448  CE  LYS O 187      17.824  -1.216  55.709  0.89 84.82           C  
ATOM   1449  NZ  LYS O 187      17.630  -0.216  54.628  0.88 76.00           N  
ATOM   1450  N   ILE O 188      24.014  -1.889  58.440  1.00 98.76           N  
ATOM   1451  CA  ILE O 188      25.468  -1.999  58.278  1.00 98.75           C  
ATOM   1452  C   ILE O 188      26.086  -2.671  59.507  1.00 98.83           C  
ATOM   1453  O   ILE O 188      26.855  -3.627  59.367  1.00 98.72           O  
ATOM   1454  CB  ILE O 188      26.089  -0.606  58.026  1.00 98.24           C  
ATOM   1455  CG1 ILE O 188      25.611  -0.005  56.686  1.00 90.24           C  
ATOM   1456  CG2 ILE O 188      27.615  -0.703  58.005  1.00 93.44           C  
ATOM   1457  CD1 ILE O 188      25.856   1.509  56.613  1.00 89.31           C  
ATOM   1458  N   TYR O 189      25.724  -2.213  60.704  1.00 98.89           N  
ATOM   1459  CA  TYR O 189      26.197  -2.825  61.942  1.00 98.90           C  
ATOM   1460  C   TYR O 189      25.839  -4.313  62.002  1.00 98.90           C  
ATOM   1461  O   TYR O 189      26.705  -5.137  62.276  1.00 98.85           O  
ATOM   1462  CB  TYR O 189      25.618  -2.092  63.161  1.00 98.90           C  
ATOM   1463  CG  TYR O 189      25.922  -2.831  64.454  1.00 98.91           C  
ATOM   1464  CD1 TYR O 189      24.995  -3.750  64.978  1.00 98.81           C  
ATOM   1465  CD2 TYR O 189      27.169  -2.678  65.087  1.00 98.80           C  
ATOM   1466  CE1 TYR O 189      25.309  -4.515  66.112  1.00 98.73           C  
ATOM   1467  CE2 TYR O 189      27.495  -3.436  66.222  1.00 98.71           C  
ATOM   1468  CZ  TYR O 189      26.562  -4.358  66.727  1.00 98.82           C  
ATOM   1469  OH  TYR O 189      26.888  -5.124  67.822  1.00 98.66           O  
ATOM   1470  N   THR O 190      24.591  -4.672  61.722  1.00 98.84           N  
ATOM   1471  CA  THR O 190      24.124  -6.064  61.801  1.00 98.76           C  
ATOM   1472  C   THR O 190      24.924  -6.974  60.873  1.00 98.74           C  
ATOM   1473  O   THR O 190      25.347  -8.060  61.278  1.00 98.61           O  
ATOM   1474  CB  THR O 190      22.626  -6.157  61.476  1.00 98.62           C  
ATOM   1475  OG1 THR O 190      21.892  -5.372  62.389  1.00 97.59           O  
ATOM   1476  CG2 THR O 190      22.088  -7.581  61.586  1.00 97.82           C  
ATOM   1477  N   ARG O 191      25.188  -6.531  59.649  1.00 98.71           N  
ATOM   1478  CA  ARG O 191      25.991  -7.290  58.686  1.00 98.63           C  
ATOM   1479  C   ARG O 191      27.439  -7.452  59.152  1.00 98.71           C  
ATOM   1480  O   ARG O 191      27.967  -8.566  59.129  1.00 98.58           O  
ATOM   1481  CB  ARG O 191      25.922  -6.609  57.309  1.00 98.32           C  
ATOM   1482  CG  ARG O 191      26.729  -7.383  56.254  0.97 95.01           C  
ATOM   1483  CD  ARG O 191      26.630  -6.744  54.870  0.95 91.36           C  
ATOM   1484  NE  ARG O 191      25.278  -6.855  54.302  0.94 86.06           N  
ATOM   1485  CZ  ARG O 191      24.939  -6.534  53.057  0.94 81.57           C  
ATOM   1486  NH1 ARG O 191      25.823  -6.055  52.226  0.94 74.77           N  
ATOM   1487  NH2 ARG O 191      23.711  -6.695  52.632  0.93 73.90           N  
ATOM   1488  N   ALA O 192      28.075  -6.369  59.575  1.00 98.82           N  
ATOM   1489  CA  ALA O 192      29.465  -6.401  60.020  1.00 98.85           C  
ATOM   1490  C   ALA O 192      29.639  -7.209  61.311  1.00 98.88           C  
ATOM   1491  O   ALA O 192      30.574  -8.001  61.420  1.00 98.84           O  
ATOM   1492  CB  ALA O 192      29.953  -4.961  60.187  1.00 98.79           C  
ATOM   1493  N   ALA O 193      28.724  -7.075  62.259  1.00 98.88           N  
ATOM   1494  CA  ALA O 193      28.747  -7.826  63.512  1.00 98.88           C  
ATOM   1495  C   ALA O 193      28.581  -9.330  63.276  1.00 98.89           C  
ATOM   1496  O   ALA O 193      29.301 -10.123  63.877  1.00 98.83           O  
ATOM   1497  CB  ALA O 193      27.660  -7.283  64.444  1.00 98.83           C  
ATOM   1498  N   ALA O 194      27.685  -9.732  62.378  1.00 98.83           N  
ATOM   1499  CA  ALA O 194      27.532 -11.139  62.004  1.00 98.79           C  
ATOM   1500  C   ALA O 194      28.800 -11.692  61.339  1.00 98.83           C  
ATOM   1501  O   ALA O 194      29.243 -12.794  61.667  1.00 98.76           O  
ATOM   1502  CB  ALA O 194      26.312 -11.281  61.089  1.00 98.59           C  
ATOM   1503  N   HIS O 195      29.409 -10.913  60.448  1.00 98.76           N  
ATOM   1504  CA  HIS O 195      30.670 -11.287  59.809  1.00 98.82           C  
ATOM   1505  C   HIS O 195      31.802 -11.456  60.831  1.00 98.86           C  
ATOM   1506  O   HIS O 195      32.459 -12.496  60.855  1.00 98.79           O  
ATOM   1507  CB  HIS O 195      31.041 -10.240  58.747  1.00 98.77           C  
ATOM   1508  CG  HIS O 195      32.328 -10.575  58.055  1.00 98.63           C  
ATOM   1509  ND1 HIS O 195      32.452 -11.421  56.965  1.00 93.84           N  
ATOM   1510  CD2 HIS O 195      33.593 -10.193  58.411  1.00 94.19           C  
ATOM   1511  CE1 HIS O 195      33.754 -11.539  56.686  1.00 95.67           C  
ATOM   1512  NE2 HIS O 195      34.463 -10.807  57.546  1.00 96.52           N  
ATOM   1513  N   ALA O 196      32.009 -10.473  61.697  1.00 98.90           N  
ATOM   1514  CA  ALA O 196      33.050 -10.520  62.724  1.00 98.92           C  
ATOM   1515  C   ALA O 196      32.827 -11.682  63.705  1.00 98.93           C  
ATOM   1516  O   ALA O 196      33.762 -12.419  64.013  1.00 98.87           O  
ATOM   1517  CB  ALA O 196      33.093  -9.165  63.446  1.00 98.88           C  
ATOM   1518  N   LEU O 197      31.587 -11.902  64.133  1.00 98.93           N  
ATOM   1519  CA  LEU O 197      31.256 -13.001  65.043  1.00 98.92           C  
ATOM   1520  C   LEU O 197      31.561 -14.371  64.428  1.00 98.92           C  
ATOM   1521  O   LEU O 197      32.081 -15.248  65.115  1.00 98.81           O  
ATOM   1522  CB  LEU O 197      29.782 -12.894  65.459  1.00 98.86           C  
ATOM   1523  CG  LEU O 197      29.357 -13.911  66.535  1.00 98.64           C  
ATOM   1524  CD1 LEU O 197      30.123 -13.705  67.846  1.00 98.36           C  
ATOM   1525  CD2 LEU O 197      27.864 -13.768  66.817  1.00 98.20           C  
ATOM   1526  N   HIS O 198      31.302 -14.547  63.137  1.00 98.89           N  
ATOM   1527  CA  HIS O 198      31.688 -15.763  62.411  1.00 98.85           C  
ATOM   1528  C   HIS O 198      33.211 -15.992  62.401  1.00 98.85           C  
ATOM   1529  O   HIS O 198      33.674 -17.131  62.297  1.00 98.65           O  
ATOM   1530  CB  HIS O 198      31.136 -15.682  60.983  1.00 98.66           C  
ATOM   1531  CG  HIS O 198      31.397 -16.922  60.180  0.98 92.59           C  
ATOM   1532  ND1 HIS O 198      32.477 -17.127  59.358  0.97 79.69           N  
ATOM   1533  CD2 HIS O 198      30.654 -18.067  60.136  0.97 81.25           C  
ATOM   1534  CE1 HIS O 198      32.391 -18.355  58.837  0.97 82.40           C  
ATOM   1535  NE2 HIS O 198      31.294 -18.949  59.289  0.97 85.20           N  
ATOM   1536  N   LYS O 199      33.995 -14.929  62.548  1.00 98.90           N  
ATOM   1537  CA  LYS O 199      35.460 -14.968  62.686  1.00 98.86           C  
ATOM   1538  C   LYS O 199      35.939 -15.008  64.145  1.00 98.81           C  
ATOM   1539  O   LYS O 199      37.131 -14.895  64.403  1.00 98.29           O  
ATOM   1540  CB  LYS O 199      36.076 -13.781  61.921  1.00 98.72           C  
ATOM   1541  CG  LYS O 199      35.703 -13.714  60.429  0.99 97.99           C  
ATOM   1542  CD  LYS O 199      36.248 -14.892  59.625  0.99 96.18           C  
ATOM   1543  CE  LYS O 199      35.968 -14.650  58.143  0.99 92.32           C  
ATOM   1544  NZ  LYS O 199      36.753 -15.550  57.269  0.99 86.91           N  
ATOM   1545  N   GLY O 200      35.029 -15.170  65.085  1.00 98.90           N  
ATOM   1546  CA  GLY O 200      35.340 -15.261  66.514  1.00 98.87           C  
ATOM   1547  C   GLY O 200      35.599 -13.921  67.198  1.00 98.91           C  
ATOM   1548  O   GLY O 200      36.209 -13.896  68.268  1.00 98.79           O  
ATOM   1549  N   ILE O 201      35.136 -12.818  66.606  1.00 98.92           N  
ATOM   1550  CA  ILE O 201      35.297 -11.470  67.160  1.00 98.93           C  
ATOM   1551  C   ILE O 201      33.921 -10.828  67.352  1.00 98.95           C  
ATOM   1552  O   ILE O 201      33.101 -10.783  66.435  1.00 98.91           O  
ATOM   1553  CB  ILE O 201      36.227 -10.611  66.268  1.00 98.84           C  
ATOM   1554  CG1 ILE O 201      37.634 -11.249  66.216  1.00 97.93           C  
ATOM   1555  CG2 ILE O 201      36.299  -9.165  66.790  1.00 98.27           C  
ATOM   1556  CD1 ILE O 201      38.644 -10.498  65.346  1.00 91.71           C  
ATOM   1557  N   ILE O 202      33.672 -10.308  68.540  1.00 98.96           N  
ATOM   1558  CA  ILE O 202      32.468  -9.536  68.846  1.00 98.96           C  
ATOM   1559  C   ILE O 202      32.714  -8.071  68.489  1.00 98.96           C  
ATOM   1560  O   ILE O 202      33.625  -7.442  69.026  1.00 98.91           O  
ATOM   1561  CB  ILE O 202      32.065  -9.710  70.323  1.00 98.95           C  
ATOM   1562  CG1 ILE O 202      31.586 -11.156  70.560  1.00 98.86           C  
ATOM   1563  CG2 ILE O 202      30.977  -8.699  70.724  1.00 98.87           C  
ATOM   1564  CD1 ILE O 202      31.362 -11.505  72.031  1.00 98.59           C  
ATOM   1565  N   LEU O 203      31.856  -7.532  67.631  1.00 98.96           N  
ATOM   1566  CA  LEU O 203      31.721  -6.095  67.415  1.00 98.96           C  
ATOM   1567  C   LEU O 203      30.661  -5.571  68.392  1.00 98.97           C  
ATOM   1568  O   LEU O 203      29.458  -5.723  68.156  1.00 98.93           O  
ATOM   1569  CB  LEU O 203      31.356  -5.861  65.941  1.00 98.92           C  
ATOM   1570  CG  LEU O 203      31.077  -4.398  65.567  1.00 98.73           C  
ATOM   1571  CD1 LEU O 203      32.287  -3.499  65.781  1.00 98.50           C  
ATOM   1572  CD2 LEU O 203      30.678  -4.334  64.091  1.00 98.38           C  
ATOM   1573  N   ALA O 204      31.101  -5.004  69.509  1.00 98.95           N  
ATOM   1574  CA  ALA O 204      30.203  -4.600  70.590  1.00 98.95           C  
ATOM   1575  C   ALA O 204      29.396  -3.351  70.232  1.00 98.94           C  
ATOM   1576  O   ALA O 204      28.175  -3.323  70.404  1.00 98.86           O  
ATOM   1577  CB  ALA O 204      31.027  -4.389  71.862  1.00 98.91           C  
ATOM   1578  N   ASP O 205      30.066  -2.326  69.730  1.00 98.89           N  
ATOM   1579  CA  ASP O 205      29.459  -1.094  69.231  1.00 98.85           C  
ATOM   1580  C   ASP O 205      30.386  -0.405  68.228  1.00 98.88           C  
ATOM   1581  O   ASP O 205      31.564  -0.757  68.112  1.00 98.79           O  
ATOM   1582  CB  ASP O 205      29.050  -0.168  70.395  1.00 98.66           C  
ATOM   1583  CG  ASP O 205      30.167   0.208  71.366  1.00 98.19           C  
ATOM   1584  OD1 ASP O 205      31.214   0.734  70.944  1.00 97.07           O  
ATOM   1585  OD2 ASP O 205      29.971   0.045  72.589  1.00 96.55           O  
ATOM   1586  N   THR O 206      29.838   0.531  67.489  1.00 98.80           N  
ATOM   1587  CA  THR O 206      30.589   1.312  66.503  1.00 98.81           C  
ATOM   1588  C   THR O 206      29.935   2.665  66.258  1.00 98.72           C  
ATOM   1589  O   THR O 206      28.762   2.864  66.588  1.00 98.54           O  
ATOM   1590  CB  THR O 206      30.734   0.526  65.188  1.00 98.81           C  
ATOM   1591  OG1 THR O 206      31.701   1.118  64.352  1.00 98.49           O  
ATOM   1592  CG2 THR O 206      29.424   0.438  64.403  1.00 98.54           C  
ATOM   1593  N   LYS O 207      30.693   3.578  65.654  1.00 98.57           N  
ATOM   1594  CA  LYS O 207      30.248   4.917  65.265  1.00 98.28           C  
ATOM   1595  C   LYS O 207      30.424   5.104  63.764  1.00 98.52           C  
ATOM   1596  O   LYS O 207      31.470   4.749  63.226  1.00 98.35           O  
ATOM   1597  CB  LYS O 207      31.045   5.980  66.025  1.00 97.04           C  
ATOM   1598  CG  LYS O 207      30.908   5.837  67.549  0.97 87.70           C  
ATOM   1599  CD  LYS O 207      31.587   6.989  68.296  0.96 84.59           C  
ATOM   1600  CE  LYS O 207      33.104   6.856  68.302  0.94 76.61           C  
ATOM   1601  NZ  LYS O 207      33.724   8.054  68.907  0.94 68.97           N  
ATOM   1602  N   PHE O 208      29.431   5.680  63.115  1.00 98.39           N  
ATOM   1603  CA  PHE O 208      29.487   6.058  61.705  1.00 98.47           C  
ATOM   1604  C   PHE O 208      29.330   7.560  61.529  1.00 98.25           C  
ATOM   1605  O   PHE O 208      28.649   8.234  62.301  1.00 97.98           O  
ATOM   1606  CB  PHE O 208      28.392   5.349  60.905  1.00 98.59           C  
ATOM   1607  CG  PHE O 208      28.398   3.847  61.010  1.00 98.71           C  
ATOM   1608  CD1 PHE O 208      29.481   3.104  60.519  1.00 98.47           C  
ATOM   1609  CD2 PHE O 208      27.307   3.180  61.587  1.00 98.53           C  
ATOM   1610  CE1 PHE O 208      29.474   1.707  60.607  1.00 98.35           C  
ATOM   1611  CE2 PHE O 208      27.292   1.785  61.674  1.00 98.35           C  
ATOM   1612  CZ  PHE O 208      28.376   1.049  61.184  1.00 98.50           C  
ATOM   1613  N   GLU O 209      29.904   8.025  60.430  1.00 98.31           N  
ATOM   1614  CA  GLU O 209      29.694   9.361  59.903  1.00 98.16           C  
ATOM   1615  C   GLU O 209      29.090   9.246  58.503  1.00 98.61           C  
ATOM   1616  O   GLU O 209      29.574   8.474  57.668  1.00 98.58           O  
ATOM   1617  CB  GLU O 209      31.036  10.090  59.850  1.00 96.76           C  
ATOM   1618  CG  GLU O 209      31.521  10.508  61.240  0.99 88.96           C  
ATOM   1619  CD  GLU O 209      30.752  11.710  61.755  0.99 87.15           C  
ATOM   1620  OE1 GLU O 209      30.588  11.847  62.982  0.98 81.88           O  
ATOM   1621  OE2 GLU O 209      30.345  12.557  60.921  0.98 81.79           O  
ATOM   1622  N   PHE O 210      28.046  10.017  58.251  1.00 98.55           N  
ATOM   1623  CA  PHE O 210      27.421  10.074  56.937  1.00 98.69           C  
ATOM   1624  C   PHE O 210      27.452  11.498  56.398  1.00 98.62           C  
ATOM   1625  O   PHE O 210      27.301  12.469  57.137  1.00 98.55           O  
ATOM   1626  CB  PHE O 210      25.985   9.550  56.985  1.00 98.77           C  
ATOM   1627  CG  PHE O 210      25.853   8.076  57.298  1.00 98.83           C  
ATOM   1628  CD1 PHE O 210      25.773   7.134  56.260  1.00 98.74           C  
ATOM   1629  CD2 PHE O 210      25.780   7.635  58.629  1.00 98.76           C  
ATOM   1630  CE1 PHE O 210      25.601   5.773  56.544  1.00 98.69           C  
ATOM   1631  CE2 PHE O 210      25.615   6.279  58.923  1.00 98.68           C  
ATOM   1632  CZ  PHE O 210      25.519   5.347  57.877  1.00 98.72           C  
ATOM   1633  N   GLY O 211      27.595  11.595  55.089  1.00 98.65           N  
ATOM   1634  CA  GLY O 211      27.416  12.838  54.353  1.00 98.70           C  
ATOM   1635  C   GLY O 211      26.417  12.669  53.222  1.00 98.78           C  
ATOM   1636  O   GLY O 211      25.917  11.568  52.960  1.00 98.72           O  
ATOM   1637  N   VAL O 212      26.145  13.770  52.539  1.00 98.73           N  
ATOM   1638  CA  VAL O 212      25.278  13.802  51.364  1.00 98.73           C  
ATOM   1639  C   VAL O 212      26.101  14.264  50.165  1.00 98.76           C  
ATOM   1640  O   VAL O 212      26.863  15.227  50.261  1.00 98.59           O  
ATOM   1641  CB  VAL O 212      24.048  14.699  51.610  1.00 98.45           C  
ATOM   1642  CG1 VAL O 212      23.095  14.684  50.417  1.00 96.34           C  
ATOM   1643  CG2 VAL O 212      23.262  14.221  52.835  1.00 96.71           C  
ATOM   1644  N   ASP O 213      25.984  13.561  49.058  1.00 98.57           N  
ATOM   1645  CA  ASP O 213      26.621  13.975  47.809  1.00 98.51           C  
ATOM   1646  C   ASP O 213      25.756  14.981  47.027  1.00 98.54           C  
ATOM   1647  O   ASP O 213      24.630  15.304  47.418  1.00 98.26           O  
ATOM   1648  CB  ASP O 213      27.055  12.751  46.982  1.00 98.26           C  
ATOM   1649  CG  ASP O 213      25.932  11.911  46.376  1.00 98.01           C  
ATOM   1650  OD1 ASP O 213      24.776  12.385  46.299  1.00 97.13           O  
ATOM   1651  OD2 ASP O 213      26.234  10.772  45.955  1.00 96.37           O  
ATOM   1652  N   ILE O 214      26.291  15.470  45.904  1.00 98.04           N  
ATOM   1653  CA  ILE O 214      25.611  16.464  45.057  1.00 97.63           C  
ATOM   1654  C   ILE O 214      24.282  15.965  44.470  1.00 97.61           C  
ATOM   1655  O   ILE O 214      23.421  16.771  44.131  1.00 96.48           O  
ATOM   1656  CB  ILE O 214      26.537  16.951  43.925  1.00 96.61           C  
ATOM   1657  CG1 ILE O 214      26.995  15.787  43.012  0.95 86.73           C  
ATOM   1658  CG2 ILE O 214      27.738  17.707  44.522  0.94 84.47           C  
ATOM   1659  CD1 ILE O 214      27.717  16.238  41.742  0.92 78.50           C  
ATOM   1660  N   GLU O 215      24.110  14.649  44.366  1.00 98.00           N  
ATOM   1661  CA  GLU O 215      22.874  14.018  43.895  1.00 97.84           C  
ATOM   1662  C   GLU O 215      21.854  13.820  45.028  1.00 97.93           C  
ATOM   1663  O   GLU O 215      20.752  13.322  44.804  1.00 97.10           O  
ATOM   1664  CB  GLU O 215      23.211  12.679  43.217  1.00 97.37           C  
ATOM   1665  CG  GLU O 215      24.190  12.792  42.038  0.94 93.45           C  
ATOM   1666  CD  GLU O 215      23.659  13.671  40.907  0.92 86.52           C  
ATOM   1667  OE1 GLU O 215      24.446  14.479  40.373  0.92 79.54           O  
ATOM   1668  OE2 GLU O 215      22.466  13.554  40.571  0.91 79.89           O  
ATOM   1669  N   GLY O 216      22.218  14.202  46.255  1.00 98.10           N  
ATOM   1670  CA  GLY O 216      21.367  14.039  47.430  1.00 97.95           C  
ATOM   1671  C   GLY O 216      21.346  12.622  48.001  1.00 98.12           C  
ATOM   1672  O   GLY O 216      20.455  12.301  48.790  1.00 97.40           O  
ATOM   1673  N   ASN O 217      22.309  11.777  47.641  1.00 98.24           N  
ATOM   1674  CA  ASN O 217      22.404  10.425  48.188  1.00 98.19           C  
ATOM   1675  C   ASN O 217      23.094  10.431  49.549  1.00 98.43           C  
ATOM   1676  O   ASN O 217      24.059  11.167  49.763  1.00 98.20           O  
ATOM   1677  CB  ASN O 217      23.152   9.504  47.222  1.00 97.66           C  
ATOM   1678  CG  ASN O 217      22.492   9.443  45.867  1.00 96.24           C  
ATOM   1679  OD1 ASN O 217      21.332   9.074  45.738  1.00 91.20           O  
ATOM   1680  ND2 ASN O 217      23.217   9.805  44.837  1.00 89.51           N  
ATOM   1681  N   LEU O 218      22.631   9.570  50.440  1.00 98.49           N  
ATOM   1682  CA  LEU O 218      23.327   9.286  51.687  1.00 98.57           C  
ATOM   1683  C   LEU O 218      24.591   8.472  51.394  1.00 98.73           C  
ATOM   1684  O   LEU O 218      24.523   7.441  50.725  1.00 98.55           O  
ATOM   1685  CB  LEU O 218      22.389   8.529  52.642  1.00 98.25           C  
ATOM   1686  CG  LEU O 218      22.968   8.336  54.055  1.00 97.49           C  
ATOM   1687  CD1 LEU O 218      22.982   9.654  54.828  1.00 96.68           C  
ATOM   1688  CD2 LEU O 218      22.133   7.323  54.829  1.00 96.51           C  
ATOM   1689  N   VAL O 219      25.727   8.920  51.927  1.00 98.87           N  
ATOM   1690  CA  VAL O 219      27.041   8.322  51.684  1.00 98.90           C  
ATOM   1691  C   VAL O 219      27.743   8.065  53.015  1.00 98.89           C  
ATOM   1692  O   VAL O 219      27.876   8.972  53.836  1.00 98.80           O  
ATOM   1693  CB  VAL O 219      27.885   9.239  50.773  1.00 98.87           C  
ATOM   1694  CG1 VAL O 219      29.265   8.648  50.497  1.00 98.63           C  
ATOM   1695  CG2 VAL O 219      27.201   9.472  49.421  1.00 98.71           C  
ATOM   1696  N   LEU O 220      28.219   6.836  53.210  1.00 98.91           N  
ATOM   1697  CA  LEU O 220      29.043   6.472  54.361  1.00 98.93           C  
ATOM   1698  C   LEU O 220      30.446   7.066  54.201  1.00 98.94           C  
ATOM   1699  O   LEU O 220      31.107   6.847  53.181  1.00 98.88           O  
ATOM   1700  CB  LEU O 220      29.079   4.938  54.482  1.00 98.89           C  
ATOM   1701  CG  LEU O 220      29.899   4.387  55.659  1.00 98.73           C  
ATOM   1702  CD1 LEU O 220      29.345   4.830  57.011  1.00 98.67           C  
ATOM   1703  CD2 LEU O 220      29.887   2.859  55.603  1.00 98.61           C  
ATOM   1704  N   ALA O 221      30.895   7.796  55.208  1.00 98.86           N  
ATOM   1705  CA  ALA O 221      32.169   8.494  55.224  1.00 98.78           C  
ATOM   1706  C   ALA O 221      33.064   8.001  56.368  1.00 98.73           C  
ATOM   1707  O   ALA O 221      32.798   6.958  56.975  1.00 98.37           O  
ATOM   1708  CB  ALA O 221      31.875  10.003  55.291  1.00 98.56           C  
ATOM   1709  N   ASP O 222      34.122   8.765  56.656  1.00 98.46           N  
ATOM   1710  CA  ASP O 222      35.061   8.500  57.740  1.00 98.38           C  
ATOM   1711  C   ASP O 222      35.771   7.134  57.613  1.00 98.61           C  
ATOM   1712  O   ASP O 222      35.815   6.535  56.528  1.00 98.40           O  
ATOM   1713  CB  ASP O 222      34.328   8.748  59.087  1.00 97.77           C  
ATOM   1714  CG  ASP O 222      35.248   9.145  60.228  1.00 96.24           C  
ATOM   1715  OD1 ASP O 222      36.441   9.388  59.984  1.00 93.23           O  
ATOM   1716  OD2 ASP O 222      34.778   9.267  61.375  1.00 92.18           O  
ATOM   1717  N   GLU O 223      36.360   6.658  58.686  1.00 98.35           N  
ATOM   1718  CA  GLU O 223      36.793   5.272  58.813  1.00 98.36           C  
ATOM   1719  C   GLU O 223      35.614   4.401  59.263  1.00 98.58           C  
ATOM   1720  O   GLU O 223      34.720   4.874  59.978  1.00 98.31           O  
ATOM   1721  CB  GLU O 223      37.976   5.173  59.787  1.00 97.56           C  
ATOM   1722  CG  GLU O 223      37.635   5.567  61.235  1.00 92.73           C  
ATOM   1723  CD  GLU O 223      38.871   5.601  62.123  1.00 91.15           C  
ATOM   1724  OE1 GLU O 223      39.106   6.634  62.784  0.99 86.04           O  
ATOM   1725  OE2 GLU O 223      39.615   4.599  62.144  0.99 86.50           O  
ATOM   1726  N   VAL O 224      35.611   3.131  58.876  1.00 98.73           N  
ATOM   1727  CA  VAL O 224      34.512   2.217  59.202  1.00 98.78           C  
ATOM   1728  C   VAL O 224      35.021   0.942  59.865  1.00 98.87           C  
ATOM   1729  O   VAL O 224      35.918   0.266  59.363  1.00 98.69           O  
ATOM   1730  CB  VAL O 224      33.620   1.904  57.980  1.00 98.31           C  
ATOM   1731  CG1 VAL O 224      32.867   3.158  57.523  1.00 95.06           C  
ATOM   1732  CG2 VAL O 224      34.392   1.325  56.798  1.00 95.07           C  
ATOM   1733  N   PHE O 225      34.416   0.615  60.995  1.00 98.88           N  
ATOM   1734  CA  PHE O 225      34.700  -0.597  61.762  1.00 98.90           C  
ATOM   1735  C   PHE O 225      36.176  -0.784  62.137  1.00 98.87           C  
ATOM   1736  O   PHE O 225      36.643  -1.911  62.304  1.00 98.58           O  
ATOM   1737  CB  PHE O 225      34.114  -1.823  61.054  1.00 98.86           C  
ATOM   1738  CG  PHE O 225      32.622  -1.761  60.872  1.00 98.86           C  
ATOM   1739  CD1 PHE O 225      31.774  -1.784  61.988  1.00 98.66           C  
ATOM   1740  CD2 PHE O 225      32.068  -1.695  59.584  1.00 98.65           C  
ATOM   1741  CE1 PHE O 225      30.384  -1.755  61.825  1.00 98.46           C  
ATOM   1742  CE2 PHE O 225      30.681  -1.667  59.412  1.00 98.42           C  
ATOM   1743  CZ  PHE O 225      29.840  -1.702  60.535  1.00 98.43           C  
ATOM   1744  N   THR O 226      36.906   0.296  62.289  1.00 98.85           N  
ATOM   1745  CA  THR O 226      38.249   0.234  62.855  1.00 98.79           C  
ATOM   1746  C   THR O 226      38.163   0.158  64.382  1.00 98.77           C  
ATOM   1747  O   THR O 226      37.166   0.595  64.972  1.00 98.63           O  
ATOM   1748  CB  THR O 226      39.123   1.420  62.436  1.00 98.64           C  
ATOM   1749  OG1 THR O 226      38.749   2.566  63.156  1.00 98.20           O  
ATOM   1750  CG2 THR O 226      39.065   1.695  60.935  1.00 98.26           C  
ATOM   1751  N   PRO O 227      39.216  -0.331  65.049  1.00 98.61           N  
ATOM   1752  CA  PRO O 227      39.280  -0.280  66.512  1.00 98.42           C  
ATOM   1753  C   PRO O 227      39.288   1.134  67.119  1.00 98.25           C  
ATOM   1754  O   PRO O 227      39.136   1.270  68.333  1.00 97.69           O  
ATOM   1755  CB  PRO O 227      40.556  -1.052  66.868  1.00 98.02           C  
ATOM   1756  CG  PRO O 227      40.748  -1.999  65.691  1.00 97.14           C  
ATOM   1757  CD  PRO O 227      40.278  -1.156  64.514  1.00 98.40           C  
ATOM   1758  N   ASP O 228      39.468   2.188  66.309  1.00 98.41           N  
ATOM   1759  CA  ASP O 228      39.336   3.574  66.781  1.00 98.12           C  
ATOM   1760  C   ASP O 228      37.881   4.075  66.760  1.00 97.97           C  
ATOM   1761  O   ASP O 228      37.524   4.964  67.540  1.00 97.36           O  
ATOM   1762  CB  ASP O 228      40.262   4.505  65.983  1.00 97.76           C  
ATOM   1763  CG  ASP O 228      41.745   4.378  66.363  1.00 97.22           C  
ATOM   1764  OD1 ASP O 228      42.085   3.859  67.453  1.00 96.22           O  
ATOM   1765  OD2 ASP O 228      42.597   4.850  65.587  1.00 95.58           O  
ATOM   1766  N   SER O 229      37.031   3.489  65.928  1.00 98.10           N  
ATOM   1767  CA  SER O 229      35.598   3.797  65.842  1.00 98.01           C  
ATOM   1768  C   SER O 229      34.687   2.711  66.426  1.00 98.33           C  
ATOM   1769  O   SER O 229      33.467   2.890  66.458  1.00 98.24           O  
ATOM   1770  CB  SER O 229      35.219   4.095  64.388  1.00 97.25           C  
ATOM   1771  OG  SER O 229      35.447   2.968  63.563  1.00 92.27           O  
ATOM   1772  N   SER O 230      35.262   1.590  66.884  1.00 98.50           N  
ATOM   1773  CA  SER O 230      34.505   0.407  67.318  1.00 98.67           C  
ATOM   1774  C   SER O 230      35.096  -0.219  68.575  1.00 98.68           C  
ATOM   1775  O   SER O 230      36.289  -0.092  68.854  1.00 98.61           O  
ATOM   1776  CB  SER O 230      34.489  -0.659  66.214  1.00 98.70           C  
ATOM   1777  OG  SER O 230      34.222  -0.112  64.943  1.00 98.43           O  
ATOM   1778  N   ARG O 231      34.271  -0.957  69.308  1.00 98.79           N  
ATOM   1779  CA  ARG O 231      34.734  -1.856  70.371  1.00 98.78           C  
ATOM   1780  C   ARG O 231      34.696  -3.290  69.879  1.00 98.88           C  
ATOM   1781  O   ARG O 231      33.629  -3.804  69.542  1.00 98.85           O  
ATOM   1782  CB  ARG O 231      33.895  -1.703  71.644  1.00 98.46           C  
ATOM   1783  CG  ARG O 231      34.118  -0.359  72.330  1.00 97.21           C  
ATOM   1784  CD  ARG O 231      33.342  -0.301  73.651  1.00 96.44           C  
ATOM   1785  NE  ARG O 231      33.528   0.977  74.340  1.00 95.23           N  
ATOM   1786  CZ  ARG O 231      32.783   2.066  74.185  1.00 95.37           C  
ATOM   1787  NH1 ARG O 231      31.767   2.098  73.367  1.00 90.60           N  
ATOM   1788  NH2 ARG O 231      33.054   3.152  74.860  1.00 91.68           N  
ATOM   1789  N   TYR O 232      35.852  -3.933  69.910  1.00 98.88           N  
ATOM   1790  CA  TYR O 232      36.013  -5.343  69.583  1.00 98.91           C  
ATOM   1791  C   TYR O 232      36.397  -6.150  70.820  1.00 98.90           C  
ATOM   1792  O   TYR O 232      37.245  -5.733  71.611  1.00 98.81           O  
ATOM   1793  CB  TYR O 232      37.059  -5.506  68.481  1.00 98.89           C  
ATOM   1794  CG  TYR O 232      36.580  -5.085  67.108  1.00 98.91           C  
ATOM   1795  CD1 TYR O 232      35.673  -5.898  66.408  1.00 98.81           C  
ATOM   1796  CD2 TYR O 232      37.058  -3.906  66.505  1.00 98.81           C  
ATOM   1797  CE1 TYR O 232      35.256  -5.553  65.116  1.00 98.74           C  
ATOM   1798  CE2 TYR O 232      36.647  -3.553  65.210  1.00 98.73           C  
ATOM   1799  CZ  TYR O 232      35.751  -4.385  64.519  1.00 98.78           C  
ATOM   1800  OH  TYR O 232      35.357  -4.061  63.240  1.00 98.54           O  
ATOM   1801  N   TRP O 233      35.781  -7.331  70.939  1.00 98.92           N  
ATOM   1802  CA  TRP O 233      36.087  -8.301  71.997  1.00 98.93           C  
ATOM   1803  C   TRP O 233      36.346  -9.678  71.393  1.00 98.92           C  
ATOM   1804  O   TRP O 233      35.768 -10.031  70.361  1.00 98.87           O  
ATOM   1805  CB  TRP O 233      34.929  -8.375  73.005  1.00 98.92           C  
ATOM   1806  CG  TRP O 233      34.495  -7.084  73.639  1.00 98.91           C  
ATOM   1807  CD1 TRP O 233      35.274  -6.008  73.903  1.00 98.87           C  
ATOM   1808  CD2 TRP O 233      33.155  -6.737  74.102  1.00 98.92           C  
ATOM   1809  NE1 TRP O 233      34.511  -5.014  74.513  1.00 98.82           N  
ATOM   1810  CE2 TRP O 233      33.208  -5.432  74.657  1.00 98.86           C  
ATOM   1811  CE3 TRP O 233      31.913  -7.409  74.119  1.00 98.87           C  
ATOM   1812  CZ2 TRP O 233      32.074  -4.803  75.224  1.00 98.75           C  
ATOM   1813  CZ3 TRP O 233      30.787  -6.784  74.689  1.00 98.75           C  
ATOM   1814  CH2 TRP O 233      30.869  -5.495  75.229  1.00 98.70           C  
ATOM   1815  N   ASP O 234      37.174 -10.481  72.050  1.00 98.88           N  
ATOM   1816  CA  ASP O 234      37.323 -11.889  71.674  1.00 98.87           C  
ATOM   1817  C   ASP O 234      36.080 -12.682  72.111  1.00 98.90           C  
ATOM   1818  O   ASP O 234      35.740 -12.736  73.295  1.00 98.83           O  
ATOM   1819  CB  ASP O 234      38.620 -12.460  72.275  1.00 98.70           C  
ATOM   1820  CG  ASP O 234      38.974 -13.847  71.723  1.00 98.00           C  
ATOM   1821  OD1 ASP O 234      38.080 -14.531  71.164  1.00 96.35           O  
ATOM   1822  OD2 ASP O 234      40.154 -14.237  71.842  1.00 95.42           O  
ATOM   1823  N   ALA O 235      35.397 -13.299  71.151  1.00 98.90           N  
ATOM   1824  CA  ALA O 235      34.200 -14.091  71.421  1.00 98.90           C  
ATOM   1825  C   ALA O 235      34.482 -15.319  72.298  1.00 98.91           C  
ATOM   1826  O   ALA O 235      33.605 -15.743  73.050  1.00 98.80           O  
ATOM   1827  CB  ALA O 235      33.569 -14.493  70.083  1.00 98.83           C  
ATOM   1828  N   ALA O 236      35.696 -15.869  72.234  1.00 98.86           N  
ATOM   1829  CA  ALA O 236      36.083 -17.031  73.035  1.00 98.78           C  
ATOM   1830  C   ALA O 236      36.139 -16.732  74.541  1.00 98.74           C  
ATOM   1831  O   ALA O 236      35.997 -17.646  75.349  1.00 98.30           O  
ATOM   1832  CB  ALA O 236      37.435 -17.551  72.529  1.00 98.58           C  
ATOM   1833  N   HIS O 237      36.326 -15.476  74.915  1.00 98.71           N  
ATOM   1834  CA  HIS O 237      36.428 -15.033  76.308  1.00 98.58           C  
ATOM   1835  C   HIS O 237      35.228 -14.198  76.770  1.00 98.66           C  
ATOM   1836  O   HIS O 237      35.230 -13.692  77.893  1.00 98.24           O  
ATOM   1837  CB  HIS O 237      37.756 -14.292  76.499  1.00 98.04           C  
ATOM   1838  CG  HIS O 237      38.954 -15.162  76.221  0.99 96.14           C  
ATOM   1839  ND1 HIS O 237      39.236 -16.348  76.864  0.99 83.64           N  
ATOM   1840  CD2 HIS O 237      39.945 -14.976  75.294  0.99 83.45           C  
ATOM   1841  CE1 HIS O 237      40.357 -16.858  76.337  0.99 84.83           C  
ATOM   1842  NE2 HIS O 237      40.812 -16.049  75.388  0.99 87.57           N  
ATOM   1843  N   TYR O 238      34.201 -14.062  75.940  1.00 98.79           N  
ATOM   1844  CA  TYR O 238      33.036 -13.244  76.264  1.00 98.84           C  
ATOM   1845  C   TYR O 238      32.264 -13.801  77.461  1.00 98.81           C  
ATOM   1846  O   TYR O 238      31.838 -14.955  77.470  1.00 98.60           O  
ATOM   1847  CB  TYR O 238      32.117 -13.122  75.041  1.00 98.81           C  
ATOM   1848  CG  TYR O 238      30.788 -12.458  75.357  1.00 98.85           C  
ATOM   1849  CD1 TYR O 238      29.603 -13.207  75.348  1.00 98.73           C  
ATOM   1850  CD2 TYR O 238      30.734 -11.094  75.703  1.00 98.73           C  
ATOM   1851  CE1 TYR O 238      28.378 -12.612  75.663  1.00 98.65           C  
ATOM   1852  CE2 TYR O 238      29.513 -10.489  76.023  1.00 98.64           C  
ATOM   1853  CZ  TYR O 238      28.339 -11.255  75.998  1.00 98.68           C  
ATOM   1854  OH  TYR O 238      27.130 -10.667  76.307  1.00 98.40           O  
ATOM   1855  N   GLN O 239      32.046 -12.945  78.447  1.00 98.77           N  
ATOM   1856  CA  GLN O 239      31.229 -13.240  79.617  1.00 98.64           C  
ATOM   1857  C   GLN O 239      30.425 -11.993  80.015  1.00 98.73           C  
ATOM   1858  O   GLN O 239      31.009 -10.979  80.400  1.00 98.20           O  
ATOM   1859  CB  GLN O 239      32.110 -13.787  80.762  1.00 97.81           C  
ATOM   1860  CG  GLN O 239      33.337 -12.928  81.085  0.95 88.41           C  
ATOM   1861  CD  GLN O 239      34.218 -13.502  82.198  0.93 83.18           C  
ATOM   1862  OE1 GLN O 239      33.848 -14.395  82.943  0.93 76.66           O  
ATOM   1863  NE2 GLN O 239      35.414 -12.982  82.345  0.93 71.71           N  
ATOM   1864  N   PRO O 240      29.092 -12.040  79.927  1.00 98.64           N  
ATOM   1865  CA  PRO O 240      28.270 -10.904  80.345  1.00 98.52           C  
ATOM   1866  C   PRO O 240      28.348 -10.694  81.863  1.00 98.64           C  
ATOM   1867  O   PRO O 240      28.554 -11.644  82.617  1.00 97.97           O  
ATOM   1868  CB  PRO O 240      26.851 -11.257  79.880  1.00 97.34           C  
ATOM   1869  CG  PRO O 240      26.850 -12.779  79.872  1.00 94.59           C  
ATOM   1870  CD  PRO O 240      28.269 -13.143  79.468  1.00 97.82           C  
ATOM   1871  N   GLY O 241      28.170  -9.457  82.295  1.00 98.71           N  
ATOM   1872  CA  GLY O 241      28.210  -9.059  83.706  1.00 98.62           C  
ATOM   1873  C   GLY O 241      29.536  -8.454  84.157  1.00 98.61           C  
ATOM   1874  O   GLY O 241      29.588  -7.857  85.234  1.00 97.67           O  
ATOM   1875  N   VAL O 242      30.580  -8.559  83.339  1.00 98.71           N  
ATOM   1876  CA  VAL O 242      31.896  -7.962  83.618  1.00 98.61           C  
ATOM   1877  C   VAL O 242      32.388  -7.149  82.427  1.00 98.75           C  
ATOM   1878  O   VAL O 242      32.007  -7.409  81.281  1.00 98.38           O  
ATOM   1879  CB  VAL O 242      32.939  -9.022  84.033  1.00 97.65           C  
ATOM   1880  CG1 VAL O 242      32.498  -9.771  85.295  0.99 93.11           C  
ATOM   1881  CG2 VAL O 242      33.232 -10.031  82.925  0.99 93.65           C  
ATOM   1882  N   VAL O 243      33.254  -6.177  82.699  1.00 98.58           N  
ATOM   1883  CA  VAL O 243      33.936  -5.418  81.648  1.00 98.47           C  
ATOM   1884  C   VAL O 243      34.788  -6.381  80.820  1.00 98.65           C  
ATOM   1885  O   VAL O 243      35.577  -7.146  81.372  1.00 98.46           O  
ATOM   1886  CB  VAL O 243      34.805  -4.288  82.238  1.00 97.80           C  
ATOM   1887  CG1 VAL O 243      35.558  -3.522  81.144  1.00 96.39           C  
ATOM   1888  CG2 VAL O 243      33.943  -3.281  83.006  1.00 96.35           C  
ATOM   1889  N   GLN O 244      34.622  -6.339  79.504  1.00 98.70           N  
ATOM   1890  CA  GLN O 244      35.381  -7.193  78.595  1.00 98.79           C  
ATOM   1891  C   GLN O 244      36.733  -6.560  78.274  1.00 98.72           C  
ATOM   1892  O   GLN O 244      36.847  -5.337  78.143  1.00 98.47           O  
ATOM   1893  CB  GLN O 244      34.597  -7.445  77.295  1.00 98.80           C  
ATOM   1894  CG  GLN O 244      33.184  -7.991  77.501  1.00 98.66           C  
ATOM   1895  CD  GLN O 244      33.151  -9.299  78.279  1.00 98.74           C  
ATOM   1896  OE1 GLN O 244      33.541 -10.345  77.779  1.00 96.79           O  
ATOM   1897  NE2 GLN O 244      32.687  -9.267  79.507  1.00 96.32           N  
ATOM   1898  N   ASP O 245      37.737  -7.403  78.083  1.00 98.63           N  
ATOM   1899  CA  ASP O 245      39.021  -6.954  77.558  1.00 98.65           C  
ATOM   1900  C   ASP O 245      38.857  -6.415  76.130  1.00 98.75           C  
ATOM   1901  O   ASP O 245      38.132  -6.976  75.304  1.00 98.64           O  
ATOM   1902  CB  ASP O 245      40.050  -8.094  77.597  1.00 98.40           C  
ATOM   1903  CG  ASP O 245      40.639  -8.350  78.987  1.00 97.79           C  
ATOM   1904  OD1 ASP O 245      40.447  -7.505  79.892  1.00 96.38           O  
ATOM   1905  OD2 ASP O 245      41.355  -9.361  79.123  1.00 95.41           O  
ATOM   1906  N   SER O 246      39.554  -5.322  75.843  1.00 98.57           N  
ATOM   1907  CA  SER O 246      39.654  -4.810  74.480  1.00 98.52           C  
ATOM   1908  C   SER O 246      40.476  -5.778  73.634  1.00 98.60           C  
ATOM   1909  O   SER O 246      41.589  -6.131  74.027  1.00 98.40           O  
ATOM   1910  CB  SER O 246      40.313  -3.431  74.495  1.00 98.24           C  
ATOM   1911  OG  SER O 246      40.433  -2.895  73.186  1.00 97.18           O  
ATOM   1912  N   PHE O 247      39.962  -6.177  72.470  1.00 98.60           N  
ATOM   1913  CA  PHE O 247      40.705  -7.081  71.587  1.00 98.68           C  
ATOM   1914  C   PHE O 247      42.086  -6.516  71.222  1.00 98.70           C  
ATOM   1915  O   PHE O 247      43.080  -7.242  71.227  1.00 98.46           O  
ATOM   1916  CB  PHE O 247      39.879  -7.359  70.323  1.00 98.60           C  
ATOM   1917  CG  PHE O 247      40.472  -8.459  69.476  1.00 98.46           C  
ATOM   1918  CD1 PHE O 247      41.479  -8.174  68.541  1.00 97.65           C  
ATOM   1919  CD2 PHE O 247      40.069  -9.788  69.667  1.00 97.60           C  
ATOM   1920  CE1 PHE O 247      42.092  -9.206  67.816  1.00 96.90           C  
ATOM   1921  CE2 PHE O 247      40.673 -10.824  68.949  1.00 96.86           C  
ATOM   1922  CZ  PHE O 247      41.690 -10.533  68.027  1.00 97.00           C  
ATOM   1923  N   ASP O 248      42.149  -5.229  70.935  1.00 98.43           N  
ATOM   1924  CA  ASP O 248      43.308  -4.536  70.378  1.00 98.26           C  
ATOM   1925  C   ASP O 248      44.132  -3.780  71.434  1.00 98.19           C  
ATOM   1926  O   ASP O 248      45.363  -3.818  71.405  1.00 97.52           O  
ATOM   1927  CB  ASP O 248      42.802  -3.586  69.274  1.00 97.84           C  
ATOM   1928  CG  ASP O 248      41.720  -2.608  69.772  1.00 97.05           C  
ATOM   1929  OD1 ASP O 248      40.619  -3.078  70.153  1.00 94.85           O  
ATOM   1930  OD2 ASP O 248      41.984  -1.390  69.826  1.00 94.40           O  
ATOM   1931  N   LYS O 249      43.491  -3.114  72.389  1.00 98.41           N  
ATOM   1932  CA  LYS O 249      44.153  -2.136  73.279  1.00 98.14           C  
ATOM   1933  C   LYS O 249      44.473  -2.663  74.675  1.00 98.33           C  
ATOM   1934  O   LYS O 249      44.970  -1.898  75.505  1.00 97.99           O  
ATOM   1935  CB  LYS O 249      43.322  -0.838  73.352  1.00 97.02           C  
ATOM   1936  CG  LYS O 249      43.281  -0.120  72.009  0.98 93.39           C  
ATOM   1937  CD  LYS O 249      42.488   1.192  72.035  0.97 89.83           C  
ATOM   1938  CE  LYS O 249      42.470   1.743  70.609  0.96 84.04           C  
ATOM   1939  NZ  LYS O 249      41.706   3.000  70.449  0.96 76.35           N  
ATOM   1940  N   GLN O 250      44.205  -3.927  74.972  1.00 98.24           N  
ATOM   1941  CA  GLN O 250      44.305  -4.417  76.348  1.00 98.21           C  
ATOM   1942  C   GLN O 250      45.734  -4.365  76.906  1.00 98.28           C  
ATOM   1943  O   GLN O 250      45.907  -4.006  78.069  1.00 97.96           O  
ATOM   1944  CB  GLN O 250      43.694  -5.822  76.465  1.00 97.91           C  
ATOM   1945  CG  GLN O 250      43.400  -6.186  77.930  1.00 96.99           C  
ATOM   1946  CD  GLN O 250      42.395  -5.219  78.578  1.00 96.93           C  
ATOM   1947  OE1 GLN O 250      41.435  -4.781  77.947  1.00 94.50           O  
ATOM   1948  NE2 GLN O 250      42.594  -4.854  79.817  1.00 93.52           N  
ATOM   1949  N   PHE O 251      46.758  -4.640  76.094  0.99 98.50           N  
ATOM   1950  CA  PHE O 251      48.150  -4.511  76.551  1.00 98.55           C  
ATOM   1951  C   PHE O 251      48.489  -3.074  76.947  0.99 98.60           C  
ATOM   1952  O   PHE O 251      49.089  -2.850  77.998  0.99 98.41           O  
ATOM   1953  CB  PHE O 251      49.113  -5.015  75.472  0.99 98.38           C  
ATOM   1954  CG  PHE O 251      48.994  -6.493  75.161  0.99 97.94           C  
ATOM   1955  CD1 PHE O 251      49.009  -7.441  76.202  0.99 96.98           C  
ATOM   1956  CD2 PHE O 251      48.894  -6.934  73.833  0.99 96.97           C  
ATOM   1957  CE1 PHE O 251      48.917  -8.811  75.920  0.99 95.61           C  
ATOM   1958  CE2 PHE O 251      48.805  -8.300  73.540  0.99 95.75           C  
ATOM   1959  CZ  PHE O 251      48.815  -9.240  74.586  0.99 95.30           C  
ATOM   1960  N   VAL O 252      48.040  -2.100  76.157  1.00 98.61           N  
ATOM   1961  CA  VAL O 252      48.216  -0.676  76.478  1.00 98.59           C  
ATOM   1962  C   VAL O 252      47.485  -0.321  77.768  1.00 98.52           C  
ATOM   1963  O   VAL O 252      48.070   0.285  78.660  1.00 98.37           O  
ATOM   1964  CB  VAL O 252      47.741   0.218  75.313  1.00 98.54           C  
ATOM   1965  CG1 VAL O 252      47.784   1.703  75.672  1.00 98.27           C  
ATOM   1966  CG2 VAL O 252      48.607  -0.005  74.075  1.00 98.33           C  
ATOM   1967  N   ARG O 253      46.227  -0.737  77.909  1.00 98.28           N  
ATOM   1968  CA  ARG O 253      45.435  -0.466  79.118  1.00 97.96           C  
ATOM   1969  C   ARG O 253      46.059  -1.078  80.369  1.00 97.92           C  
ATOM   1970  O   ARG O 253      46.154  -0.398  81.384  1.00 97.67           O  
ATOM   1971  CB  ARG O 253      44.004  -0.981  78.946  1.00 97.46           C  
ATOM   1972  CG  ARG O 253      43.201  -0.137  77.962  0.99 95.36           C  
ATOM   1973  CD  ARG O 253      41.803  -0.727  77.787  0.99 93.38           C  
ATOM   1974  NE  ARG O 253      41.002   0.055  76.846  0.98 89.12           N  
ATOM   1975  CZ  ARG O 253      39.734  -0.181  76.531  0.98 86.97           C  
ATOM   1976  NH1 ARG O 253      39.074  -1.167  77.083  0.98 80.54           N  
ATOM   1977  NH2 ARG O 253      39.121   0.576  75.656  0.98 80.57           N  
ATOM   1978  N   ASN O 254      46.508  -2.329  80.278  1.00 97.87           N  
ATOM   1979  CA  ASN O 254      47.146  -3.023  81.398  1.00 97.96           C  
ATOM   1980  C   ASN O 254      48.440  -2.326  81.818  1.00 98.00           C  
ATOM   1981  O   ASN O 254      48.663  -2.133  83.012  1.00 97.82           O  
ATOM   1982  CB  ASN O 254      47.427  -4.484  81.012  1.00 97.96           C  
ATOM   1983  CG  ASN O 254      46.173  -5.338  80.906  1.00 97.65           C  
ATOM   1984  OD1 ASN O 254      45.058  -4.922  81.190  1.00 95.58           O  
ATOM   1985  ND2 ASN O 254      46.335  -6.570  80.490  1.00 94.74           N  
ATOM   1986  N   TRP O 255      49.269  -1.920  80.860  1.00 98.19           N  
ATOM   1987  CA  TRP O 255      50.501  -1.201  81.170  1.00 98.19           C  
ATOM   1988  C   TRP O 255      50.215   0.164  81.816  1.00 98.09           C  
ATOM   1989  O   TRP O 255      50.769   0.465  82.873  1.00 97.74           O  
ATOM   1990  CB  TRP O 255      51.365  -1.064  79.913  1.00 98.07           C  
ATOM   1991  CG  TRP O 255      52.667  -0.366  80.185  0.99 97.75           C  
ATOM   1992  CD1 TRP O 255      53.779  -0.931  80.706  0.99 96.78           C  
ATOM   1993  CD2 TRP O 255      52.953   1.051  80.035  0.99 97.51           C  
ATOM   1994  NE1 TRP O 255      54.751   0.041  80.899  0.99 96.03           N  
ATOM   1995  CE2 TRP O 255      54.273   1.274  80.504  0.99 96.86           C  
ATOM   1996  CE3 TRP O 255      52.221   2.160  79.561  0.99 96.11           C  
ATOM   1997  CZ2 TRP O 255      54.861   2.559  80.518  0.99 95.46           C  
ATOM   1998  CZ3 TRP O 255      52.811   3.439  79.577  0.99 94.71           C  
ATOM   1999  CH2 TRP O 255      54.112   3.632  80.052  0.99 94.57           C  
ATOM   2000  N   LEU O 256      49.303   0.947  81.247  1.00 97.94           N  
ATOM   2001  CA  LEU O 256      48.955   2.271  81.782  1.00 97.72           C  
ATOM   2002  C   LEU O 256      48.394   2.213  83.206  1.00 97.59           C  
ATOM   2003  O   LEU O 256      48.674   3.094  84.013  1.00 97.25           O  
ATOM   2004  CB  LEU O 256      47.923   2.951  80.868  1.00 97.48           C  
ATOM   2005  CG  LEU O 256      48.445   3.437  79.510  0.99 96.71           C  
ATOM   2006  CD1 LEU O 256      47.280   4.002  78.702  0.99 95.63           C  
ATOM   2007  CD2 LEU O 256      49.508   4.522  79.643  0.99 95.36           C  
ATOM   2008  N   THR O 257      47.594   1.191  83.510  1.00 97.21           N  
ATOM   2009  CA  THR O 257      46.985   1.023  84.839  1.00 96.53           C  
ATOM   2010  C   THR O 257      47.839   0.194  85.799  1.00 96.29           C  
ATOM   2011  O   THR O 257      47.509   0.107  86.984  1.00 95.16           O  
ATOM   2012  CB  THR O 257      45.580   0.420  84.740  1.00 95.72           C  
ATOM   2013  OG1 THR O 257      45.602  -0.845  84.103  0.99 94.20           O  
ATOM   2014  CG2 THR O 257      44.633   1.319  83.954  0.99 94.22           C  
ATOM   2015  N   GLY O 258      48.904  -0.413  85.303  0.98 96.74           N  
ATOM   2016  CA  GLY O 258      49.851  -1.190  86.089  0.98 96.54           C  
ATOM   2017  C   GLY O 258      50.907  -0.318  86.768  0.98 96.58           C  
ATOM   2018  O   GLY O 258      51.126   0.823  86.365  0.98 95.71           O  
ATOM   2019  N   PRO O 259      51.610  -0.865  87.774  0.96 95.83           N  
ATOM   2020  CA  PRO O 259      52.618  -0.104  88.516  0.96 95.25           C  
ATOM   2021  C   PRO O 259      53.851   0.242  87.680  0.96 95.00           C  
ATOM   2022  O   PRO O 259      54.542   1.208  87.996  0.96 93.11           O  
ATOM   2023  CB  PRO O 259      52.981  -1.004  89.703  0.96 94.18           C  
ATOM   2024  CG  PRO O 259      52.704  -2.415  89.192  0.96 92.12           C  
ATOM   2025  CD  PRO O 259      51.495  -2.214  88.282  0.96 94.80           C  
ATOM   2026  N   GLU O 260      54.132  -0.511  86.617  0.96 94.98           N  
ATOM   2027  CA  GLU O 260      55.324  -0.329  85.780  0.96 94.52           C  
ATOM   2028  C   GLU O 260      55.320   1.015  85.043  0.96 95.15           C  
ATOM   2029  O   GLU O 260      56.385   1.567  84.788  0.96 92.53           O  
ATOM   2030  CB  GLU O 260      55.452  -1.463  84.749  0.95 91.71           C  
ATOM   2031  CG  GLU O 260      55.659  -2.859  85.344  0.79 80.09           C  
ATOM   2032  CD  GLU O 260      54.376  -3.538  85.845  0.77 73.48           C  
ATOM   2033  OE1 GLU O 260      54.490  -4.664  86.361  0.78 67.64           O  
ATOM   2034  OE2 GLU O 260      53.278  -2.946  85.729  0.78 68.52           O  
ATOM   2035  N   SER O 261      54.148   1.547  84.713  0.98 96.94           N  
ATOM   2036  CA  SER O 261      54.056   2.838  84.024  0.98 96.99           C  
ATOM   2037  C   SER O 261      54.457   4.011  84.921  0.98 96.71           C  
ATOM   2038  O   SER O 261      54.884   5.049  84.423  0.98 94.99           O  
ATOM   2039  CB  SER O 261      52.646   3.062  83.468  0.98 96.49           C  
ATOM   2040  OG  SER O 261      51.716   3.349  84.490  0.98 95.70           O  
ATOM   2041  N   GLY O 262      54.285   3.869  86.221  0.96 96.03           N  
ATOM   2042  CA  GLY O 262      54.423   4.975  87.165  0.97 95.55           C  
ATOM   2043  C   GLY O 262      53.412   6.099  86.957  0.96 95.92           C  
ATOM   2044  O   GLY O 262      53.563   7.172  87.539  0.96 93.23           O  
ATOM   2045  N   TRP O 263      52.392   5.884  86.129  0.96 96.55           N  
ATOM   2046  CA  TRP O 263      51.409   6.900  85.795  0.97 96.62           C  
ATOM   2047  C   TRP O 263      50.303   6.971  86.847  0.96 96.06           C  
ATOM   2048  O   TRP O 263      49.632   5.981  87.138  0.96 94.36           O  
ATOM   2049  CB  TRP O 263      50.835   6.631  84.400  0.97 96.34           C  
ATOM   2050  CG  TRP O 263      49.813   7.632  83.948  0.96 96.48           C  
ATOM   2051  CD1 TRP O 263      49.974   8.976  83.919  0.96 95.74           C  
ATOM   2052  CD2 TRP O 263      48.462   7.366  83.468  0.96 96.86           C  
ATOM   2053  NE1 TRP O 263      48.812   9.571  83.447  0.96 96.08           N  
ATOM   2054  CE2 TRP O 263      47.864   8.611  83.150  0.97 96.52           C  
ATOM   2055  CE3 TRP O 263      47.702   6.192  83.263  0.96 96.42           C  
ATOM   2056  CZ2 TRP O 263      46.549   8.709  82.637  0.96 95.57           C  
ATOM   2057  CZ3 TRP O 263      46.396   6.294  82.750  0.97 95.58           C  
ATOM   2058  CH2 TRP O 263      45.831   7.538  82.442  0.96 95.40           C  
ATOM   2059  N   ASP O 264      50.089   8.157  87.368  0.94 95.53           N  
ATOM   2060  CA  ASP O 264      48.937   8.432  88.216  0.94 94.37           C  
ATOM   2061  C   ASP O 264      47.731   8.792  87.347  0.94 94.30           C  
ATOM   2062  O   ASP O 264      47.625   9.900  86.817  0.94 92.16           O  
ATOM   2063  CB  ASP O 264      49.264   9.535  89.234  0.94 92.35           C  
ATOM   2064  CG  ASP O 264      48.084   9.824  90.167  0.91 89.49           C  
ATOM   2065  OD1 ASP O 264      47.073   9.084  90.120  0.91 87.27           O  
ATOM   2066  OD2 ASP O 264      48.177  10.799  90.937  0.91 86.10           O  
ATOM   2067  N   ARG O 265      46.793   7.860  87.238  0.90 93.26           N  
ATOM   2068  CA  ARG O 265      45.562   8.055  86.463  0.90 92.80           C  
ATOM   2069  C   ARG O 265      44.675   9.191  86.993  0.90 92.80           C  
ATOM   2070  O   ARG O 265      43.842   9.702  86.246  0.90 89.17           O  
ATOM   2071  CB  ARG O 265      44.797   6.724  86.413  0.90 90.28           C  
ATOM   2072  CG  ARG O 265      43.587   6.774  85.483  0.86 85.84           C  
ATOM   2073  CD  ARG O 265      42.908   5.412  85.394  0.87 84.31           C  
ATOM   2074  NE  ARG O 265      41.671   5.508  84.615  0.86 78.53           N  
ATOM   2075  CZ  ARG O 265      40.790   4.538  84.434  0.85 73.48           C  
ATOM   2076  NH1 ARG O 265      40.974   3.344  84.941  0.86 69.43           N  
ATOM   2077  NH2 ARG O 265      39.706   4.760  83.737  0.85 66.56           N  
ATOM   2078  N   ALA O 266      44.819   9.566  88.254  0.86 93.76           N  
ATOM   2079  CA  ALA O 266      44.088  10.689  88.835  0.86 93.17           C  
ATOM   2080  C   ALA O 266      44.719  12.051  88.493  0.86 92.86           C  
ATOM   2081  O   ALA O 266      44.112  13.090  88.759  0.86 89.54           O  
ATOM   2082  CB  ALA O 266      43.981  10.482  90.347  0.86 91.88           C  
ATOM   2083  N   SER O 267      45.908  12.057  87.914  0.83 90.55           N  
ATOM   2084  CA  SER O 267      46.572  13.259  87.412  0.83 89.43           C  
ATOM   2085  C   SER O 267      46.106  13.590  85.993  0.83 89.09           C  
ATOM   2086  O   SER O 267      45.867  12.697  85.183  0.83 83.93           O  
ATOM   2087  CB  SER O 267      48.090  13.061  87.438  0.82 85.49           C  
ATOM   2088  OG  SER O 267      48.755  14.249  87.043  0.78 77.65           O  
ATOM   2089  N   ASP O 268      46.071  14.867  85.652  0.85 89.17           N  
ATOM   2090  CA  ASP O 268      45.842  15.331  84.277  0.85 89.11           C  
ATOM   2091  C   ASP O 268      47.108  15.271  83.406  0.85 90.27           C  
ATOM   2092  O   ASP O 268      47.108  15.719  82.256  0.85 86.67           O  
ATOM   2093  CB  ASP O 268      45.256  16.755  84.303  0.85 84.43           C  
ATOM   2094  CG  ASP O 268      43.837  16.818  84.857  0.78 77.20           C  
ATOM   2095  OD1 ASP O 268      43.054  15.871  84.615  0.78 71.70           O  
ATOM   2096  OD2 ASP O 268      43.520  17.838  85.503  0.78 71.44           O  
ATOM   2097  N   THR O 269      48.210  14.738  83.918  0.94 93.78           N  
ATOM   2098  CA  THR O 269      49.448  14.598  83.141  0.95 94.31           C  
ATOM   2099  C   THR O 269      49.364  13.400  82.194  0.94 95.33           C  
ATOM   2100  O   THR O 269      48.893  12.336  82.603  0.94 94.36           O  
ATOM   2101  CB  THR O 269      50.696  14.468  84.026  0.94 91.71           C  
ATOM   2102  OG1 THR O 269      50.592  13.378  84.916  0.90 80.95           O  
ATOM   2103  CG2 THR O 269      50.933  15.732  84.844  0.89 78.03           C  
ATOM   2104  N   PRO O 270      49.842  13.534  80.952  0.98 95.17           N  
ATOM   2105  CA  PRO O 270      49.870  12.405  80.027  0.98 95.34           C  
ATOM   2106  C   PRO O 270      50.795  11.292  80.540  0.98 96.20           C  
ATOM   2107  O   PRO O 270      51.769  11.571  81.248  0.98 95.74           O  
ATOM   2108  CB  PRO O 270      50.353  12.987  78.694  0.98 93.42           C  
ATOM   2109  CG  PRO O 270      51.153  14.214  79.105  0.97 90.32           C  
ATOM   2110  CD  PRO O 270      50.433  14.713  80.353  0.97 93.93           C  
ATOM   2111  N   PRO O 271      50.521  10.032  80.171  0.99 95.86           N  
ATOM   2112  CA  PRO O 271      51.403   8.915  80.519  0.99 96.09           C  
ATOM   2113  C   PRO O 271      52.793   9.059  79.891  0.99 96.76           C  
ATOM   2114  O   PRO O 271      52.937   9.706  78.849  0.99 96.43           O  
ATOM   2115  CB  PRO O 271      50.702   7.657  79.988  0.99 94.69           C  
ATOM   2116  CG  PRO O 271      49.256   8.084  79.791  0.99 92.24           C  
ATOM   2117  CD  PRO O 271      49.349   9.562  79.453  0.99 95.31           C  
ATOM   2118  N   PRO O 272      53.822   8.414  80.459  1.00 97.16           N  
ATOM   2119  CA  PRO O 272      55.128   8.313  79.807  1.00 97.08           C  
ATOM   2120  C   PRO O 272      55.053   7.431  78.546  1.00 97.70           C  
ATOM   2121  O   PRO O 272      54.060   6.722  78.341  1.00 97.48           O  
ATOM   2122  CB  PRO O 272      56.049   7.714  80.876  1.00 95.60           C  
ATOM   2123  CG  PRO O 272      55.109   6.859  81.709  0.99 93.43           C  
ATOM   2124  CD  PRO O 272      53.807   7.656  81.703  0.99 96.19           C  
ATOM   2125  N   PRO O 273      56.111   7.426  77.713  1.00 97.86           N  
ATOM   2126  CA  PRO O 273      56.150   6.583  76.514  1.00 97.94           C  
ATOM   2127  C   PRO O 273      55.931   5.098  76.818  1.00 98.19           C  
ATOM   2128  O   PRO O 273      56.348   4.596  77.864  1.00 98.00           O  
ATOM   2129  CB  PRO O 273      57.535   6.822  75.896  1.00 97.33           C  
ATOM   2130  CG  PRO O 273      57.923   8.205  76.400  0.99 95.39           C  
ATOM   2131  CD  PRO O 273      57.306   8.255  77.792  0.99 97.31           C  
ATOM   2132  N   LEU O 274      55.306   4.381  75.879  1.00 98.38           N  
ATOM   2133  CA  LEU O 274      55.125   2.932  75.995  1.00 98.52           C  
ATOM   2134  C   LEU O 274      56.470   2.203  75.878  1.00 98.59           C  
ATOM   2135  O   LEU O 274      57.293   2.584  75.045  1.00 98.48           O  
ATOM   2136  CB  LEU O 274      54.178   2.414  74.896  1.00 98.44           C  
ATOM   2137  CG  LEU O 274      52.736   2.938  74.934  0.99 98.26           C  
ATOM   2138  CD1 LEU O 274      51.963   2.384  73.738  0.99 98.08           C  
ATOM   2139  CD2 LEU O 274      52.005   2.526  76.215  0.99 98.01           C  
ATOM   2140  N   PRO O 275      56.672   1.095  76.605  1.00 98.61           N  
ATOM   2141  CA  PRO O 275      57.732   0.143  76.283  1.00 98.63           C  
ATOM   2142  C   PRO O 275      57.570  -0.402  74.860  1.00 98.75           C  
ATOM   2143  O   PRO O 275      56.447  -0.657  74.410  1.00 98.68           O  
ATOM   2144  CB  PRO O 275      57.602  -0.980  77.322  1.00 98.34           C  
ATOM   2145  CG  PRO O 275      56.832  -0.340  78.471  1.00 97.41           C  
ATOM   2146  CD  PRO O 275      55.926   0.667  77.773  1.00 98.39           C  
ATOM   2147  N   ASP O 276      58.683  -0.663  74.185  1.00 98.53           N  
ATOM   2148  CA  ASP O 276      58.685  -1.204  72.817  1.00 98.53           C  
ATOM   2149  C   ASP O 276      57.889  -2.512  72.720  1.00 98.70           C  
ATOM   2150  O   ASP O 276      57.128  -2.714  71.774  1.00 98.52           O  
ATOM   2151  CB  ASP O 276      60.133  -1.456  72.351  1.00 97.97           C  
ATOM   2152  CG  ASP O 276      60.936  -0.182  72.071  0.96 88.87           C  
ATOM   2153  OD1 ASP O 276      60.327   0.905  71.952  0.96 85.03           O  
ATOM   2154  OD2 ASP O 276      62.174  -0.304  71.963  0.96 84.93           O  
ATOM   2155  N   GLU O 277      58.007  -3.391  73.707  1.00 98.61           N  
ATOM   2156  CA  GLU O 277      57.281  -4.663  73.747  1.00 98.54           C  
ATOM   2157  C   GLU O 277      55.753  -4.477  73.776  1.00 98.73           C  
ATOM   2158  O   GLU O 277      55.025  -5.252  73.152  1.00 98.58           O  
ATOM   2159  CB  GLU O 277      57.770  -5.505  74.934  1.00 97.86           C  
ATOM   2160  CG  GLU O 277      57.507  -4.889  76.307  0.89 88.08           C  
ATOM   2161  CD  GLU O 277      58.112  -5.680  77.467  0.86 82.35           C  
ATOM   2162  OE1 GLU O 277      57.770  -5.349  78.624  0.86 78.36           O  
ATOM   2163  OE2 GLU O 277      58.919  -6.602  77.221  0.86 79.99           O  
ATOM   2164  N   VAL O 278      55.255  -3.439  74.437  1.00 98.73           N  
ATOM   2165  CA  VAL O 278      53.822  -3.119  74.485  1.00 98.78           C  
ATOM   2166  C   VAL O 278      53.354  -2.571  73.137  1.00 98.85           C  
ATOM   2167  O   VAL O 278      52.280  -2.945  72.656  1.00 98.81           O  
ATOM   2168  CB  VAL O 278      53.504  -2.127  75.625  1.00 98.65           C  
ATOM   2169  CG1 VAL O 278      52.024  -1.742  75.656  1.00 98.36           C  
ATOM   2170  CG2 VAL O 278      53.856  -2.729  76.987  1.00 98.42           C  
ATOM   2171  N   ALA O 279      54.155  -1.721  72.505  1.00 98.83           N  
ATOM   2172  CA  ALA O 279      53.856  -1.191  71.175  1.00 98.86           C  
ATOM   2173  C   ALA O 279      53.827  -2.309  70.120  1.00 98.89           C  
ATOM   2174  O   ALA O 279      52.869  -2.405  69.350  1.00 98.84           O  
ATOM   2175  CB  ALA O 279      54.875  -0.097  70.834  1.00 98.77           C  
ATOM   2176  N   VAL O 280      54.826  -3.199  70.133  1.00 98.85           N  
ATOM   2177  CA  VAL O 280      54.904  -4.354  69.224  1.00 98.82           C  
ATOM   2178  C   VAL O 280      53.745  -5.327  69.459  1.00 98.88           C  
ATOM   2179  O   VAL O 280      53.071  -5.712  68.506  1.00 98.80           O  
ATOM   2180  CB  VAL O 280      56.267  -5.069  69.351  1.00 98.56           C  
ATOM   2181  CG1 VAL O 280      56.304  -6.392  68.585  0.99 96.60           C  
ATOM   2182  CG2 VAL O 280      57.389  -4.185  68.802  0.99 96.78           C  
ATOM   2183  N   ALA O 281      53.456  -5.690  70.704  1.00 98.87           N  
ATOM   2184  CA  ALA O 281      52.336  -6.581  71.008  1.00 98.86           C  
ATOM   2185  C   ALA O 281      50.993  -5.979  70.568  1.00 98.89           C  
ATOM   2186  O   ALA O 281      50.124  -6.687  70.058  1.00 98.80           O  
ATOM   2187  CB  ALA O 281      52.347  -6.894  72.510  1.00 98.71           C  
ATOM   2188  N   THR O 282      50.821  -4.672  70.713  1.00 98.90           N  
ATOM   2189  CA  THR O 282      49.612  -3.968  70.267  1.00 98.91           C  
ATOM   2190  C   THR O 282      49.497  -3.952  68.741  1.00 98.93           C  
ATOM   2191  O   THR O 282      48.408  -4.167  68.207  1.00 98.89           O  
ATOM   2192  CB  THR O 282      49.572  -2.543  70.838  1.00 98.87           C  
ATOM   2193  OG1 THR O 282      49.621  -2.610  72.252  1.00 98.61           O  
ATOM   2194  CG2 THR O 282      48.287  -1.808  70.473  1.00 98.65           C  
ATOM   2195  N   ARG O 283      50.615  -3.753  68.040  1.00 98.93           N  
ATOM   2196  CA  ARG O 283      50.659  -3.889  66.576  1.00 98.94           C  
ATOM   2197  C   ARG O 283      50.176  -5.270  66.133  1.00 98.94           C  
ATOM   2198  O   ARG O 283      49.331  -5.359  65.242  1.00 98.90           O  
ATOM   2199  CB  ARG O 283      52.089  -3.615  66.078  1.00 98.88           C  
ATOM   2200  CG  ARG O 283      52.248  -3.833  64.572  1.00 98.53           C  
ATOM   2201  CD  ARG O 283      53.716  -3.710  64.159  1.00 97.82           C  
ATOM   2202  NE  ARG O 283      53.890  -3.956  62.725  1.00 96.32           N  
ATOM   2203  CZ  ARG O 283      54.022  -5.135  62.129  1.00 95.85           C  
ATOM   2204  NH1 ARG O 283      54.065  -6.261  62.802  1.00 91.43           N  
ATOM   2205  NH2 ARG O 283      54.106  -5.186  60.828  1.00 92.15           N  
ATOM   2206  N   GLU O 284      50.673  -6.332  66.757  1.00 98.91           N  
ATOM   2207  CA  GLU O 284      50.282  -7.704  66.413  1.00 98.89           C  
ATOM   2208  C   GLU O 284      48.792  -7.961  66.673  1.00 98.90           C  
ATOM   2209  O   GLU O 284      48.143  -8.652  65.892  1.00 98.82           O  
ATOM   2210  CB  GLU O 284      51.157  -8.715  67.165  1.00 98.77           C  
ATOM   2211  CG  GLU O 284      52.657  -8.649  66.807  0.97 94.87           C  
ATOM   2212  CD  GLU O 284      52.915  -8.702  65.295  0.96 90.94           C  
ATOM   2213  OE1 GLU O 284      53.570  -7.764  64.773  0.95 85.46           O  
ATOM   2214  OE2 GLU O 284      52.448  -9.649  64.635  0.95 88.35           O  
ATOM   2215  N   ARG O 285      48.201  -7.346  67.692  1.00 98.89           N  
ATOM   2216  CA  ARG O 285      46.749  -7.443  67.936  1.00 98.85           C  
ATOM   2217  C   ARG O 285      45.928  -6.749  66.850  1.00 98.90           C  
ATOM   2218  O   ARG O 285      44.887  -7.279  66.458  1.00 98.81           O  
ATOM   2219  CB  ARG O 285      46.395  -6.874  69.320  1.00 98.52           C  
ATOM   2220  CG  ARG O 285      46.976  -7.680  70.488  1.00 95.18           C  
ATOM   2221  CD  ARG O 285      46.427  -9.106  70.582  0.99 93.25           C  
ATOM   2222  NE  ARG O 285      45.034  -9.107  71.054  0.99 91.74           N  
ATOM   2223  CZ  ARG O 285      44.237 -10.161  71.105  0.99 91.60           C  
ATOM   2224  NH1 ARG O 285      44.619 -11.333  70.676  0.99 84.53           N  
ATOM   2225  NH2 ARG O 285      43.030 -10.049  71.596  0.99 86.06           N  
ATOM   2226  N   TYR O 286      46.373  -5.606  66.340  1.00 98.94           N  
ATOM   2227  CA  TYR O 286      45.721  -4.966  65.192  1.00 98.95           C  
ATOM   2228  C   TYR O 286      45.812  -5.833  63.928  1.00 98.96           C  
ATOM   2229  O   TYR O 286      44.819  -5.976  63.212  1.00 98.94           O  
ATOM   2230  CB  TYR O 286      46.331  -3.582  64.925  1.00 98.92           C  
ATOM   2231  CG  TYR O 286      45.930  -2.489  65.896  1.00 98.87           C  
ATOM   2232  CD1 TYR O 286      44.573  -2.171  66.084  1.00 98.69           C  
ATOM   2233  CD2 TYR O 286      46.911  -1.746  66.581  1.00 98.67           C  
ATOM   2234  CE1 TYR O 286      44.193  -1.144  66.960  1.00 98.46           C  
ATOM   2235  CE2 TYR O 286      46.542  -0.714  67.457  1.00 98.37           C  
ATOM   2236  CZ  TYR O 286      45.182  -0.420  67.646  1.00 98.41           C  
ATOM   2237  OH  TYR O 286      44.816   0.588  68.510  1.00 97.56           O  
ATOM   2238  N   ILE O 287      46.984  -6.428  63.669  1.00 98.97           N  
ATOM   2239  CA  ILE O 287      47.168  -7.346  62.536  1.00 98.97           C  
ATOM   2240  C   ILE O 287      46.246  -8.558  62.680  1.00 98.97           C  
ATOM   2241  O   ILE O 287      45.514  -8.872  61.745  1.00 98.95           O  
ATOM   2242  CB  ILE O 287      48.651  -7.755  62.385  1.00 98.96           C  
ATOM   2243  CG1 ILE O 287      49.473  -6.526  61.939  1.00 98.87           C  
ATOM   2244  CG2 ILE O 287      48.803  -8.902  61.369  1.00 98.88           C  
ATOM   2245  CD1 ILE O 287      50.982  -6.763  61.912  1.00 98.48           C  
ATOM   2246  N   GLU O 288      46.209  -9.190  63.850  1.00 98.93           N  
ATOM   2247  CA  GLU O 288      45.331 -10.338  64.104  1.00 98.90           C  
ATOM   2248  C   GLU O 288      43.852  -9.984  63.863  1.00 98.92           C  
ATOM   2249  O   GLU O 288      43.121 -10.756  63.238  1.00 98.86           O  
ATOM   2250  CB  GLU O 288      45.539 -10.847  65.539  1.00 98.77           C  
ATOM   2251  CG  GLU O 288      44.810 -12.170  65.788  0.99 96.40           C  
ATOM   2252  CD  GLU O 288      44.753 -12.598  67.259  0.99 94.99           C  
ATOM   2253  OE1 GLU O 288      43.882 -13.441  67.575  0.99 90.98           O  
ATOM   2254  OE2 GLU O 288      45.512 -12.082  68.100  0.99 91.90           O  
ATOM   2255  N   ALA O 289      43.406  -8.812  64.316  1.00 98.91           N  
ATOM   2256  CA  ALA O 289      42.038  -8.357  64.071  1.00 98.91           C  
ATOM   2257  C   ALA O 289      41.751  -8.231  62.567  1.00 98.93           C  
ATOM   2258  O   ALA O 289      40.751  -8.765  62.084  1.00 98.89           O  
ATOM   2259  CB  ALA O 289      41.801  -7.028  64.801  1.00 98.84           C  
ATOM   2260  N   TYR O 290      42.638  -7.566  61.838  1.00 98.96           N  
ATOM   2261  CA  TYR O 290      42.486  -7.400  60.392  1.00 98.97           C  
ATOM   2262  C   TYR O 290      42.474  -8.745  59.657  1.00 98.97           C  
ATOM   2263  O   TYR O 290      41.563  -9.009  58.872  1.00 98.95           O  
ATOM   2264  CB  TYR O 290      43.605  -6.498  59.851  1.00 98.97           C  
ATOM   2265  CG  TYR O 290      43.683  -6.492  58.335  1.00 98.97           C  
ATOM   2266  CD1 TYR O 290      44.774  -7.079  57.675  1.00 98.93           C  
ATOM   2267  CD2 TYR O 290      42.637  -5.937  57.572  1.00 98.93           C  
ATOM   2268  CE1 TYR O 290      44.836  -7.096  56.274  1.00 98.90           C  
ATOM   2269  CE2 TYR O 290      42.687  -5.951  56.173  1.00 98.89           C  
ATOM   2270  CZ  TYR O 290      43.793  -6.528  55.529  1.00 98.93           C  
ATOM   2271  OH  TYR O 290      43.854  -6.531  54.150  1.00 98.82           O  
ATOM   2272  N   GLU O 291      43.453  -9.601  59.921  1.00 98.98           N  
ATOM   2273  CA  GLU O 291      43.612 -10.874  59.213  1.00 98.98           C  
ATOM   2274  C   GLU O 291      42.464 -11.848  59.519  1.00 98.96           C  
ATOM   2275  O   GLU O 291      41.939 -12.481  58.605  1.00 98.90           O  
ATOM   2276  CB  GLU O 291      44.968 -11.504  59.546  1.00 98.97           C  
ATOM   2277  CG  GLU O 291      46.134 -10.660  59.002  1.00 98.88           C  
ATOM   2278  CD  GLU O 291      47.491 -11.369  59.067  1.00 98.90           C  
ATOM   2279  OE1 GLU O 291      48.381 -10.958  58.289  1.00 98.40           O  
ATOM   2280  OE2 GLU O 291      47.657 -12.326  59.851  1.00 98.45           O  
ATOM   2281  N   ARG O 292      42.017 -11.922  60.757  1.00 98.92           N  
ATOM   2282  CA  ARG O 292      40.857 -12.754  61.117  1.00 98.88           C  
ATOM   2283  C   ARG O 292      39.574 -12.255  60.462  1.00 98.91           C  
ATOM   2284  O   ARG O 292      38.814 -13.062  59.935  1.00 98.75           O  
ATOM   2285  CB  ARG O 292      40.678 -12.815  62.646  1.00 98.51           C  
ATOM   2286  CG  ARG O 292      41.726 -13.722  63.305  1.00 91.94           C  
ATOM   2287  CD  ARG O 292      41.624 -13.681  64.835  1.00 91.23           C  
ATOM   2288  NE  ARG O 292      40.346 -14.216  65.325  1.00 92.03           N  
ATOM   2289  CZ  ARG O 292      40.019 -14.349  66.605  0.99 93.64           C  
ATOM   2290  NH1 ARG O 292      40.851 -14.012  67.560  1.00 86.75           N  
ATOM   2291  NH2 ARG O 292      38.854 -14.828  66.949  0.99 88.30           N  
ATOM   2292  N   ILE O 293      39.324 -10.950  60.493  1.00 98.93           N  
ATOM   2293  CA  ILE O 293      38.099 -10.371  59.932  1.00 98.93           C  
ATOM   2294  C   ILE O 293      38.088 -10.465  58.403  1.00 98.94           C  
ATOM   2295  O   ILE O 293      37.090 -10.895  57.825  1.00 98.85           O  
ATOM   2296  CB  ILE O 293      37.912  -8.918  60.434  1.00 98.86           C  
ATOM   2297  CG1 ILE O 293      37.497  -8.945  61.923  1.00 98.31           C  
ATOM   2298  CG2 ILE O 293      36.859  -8.160  59.608  1.00 98.49           C  
ATOM   2299  CD1 ILE O 293      37.533  -7.572  62.607  1.00 96.60           C  
ATOM   2300  N   SER O 294      39.183 -10.079  57.756  1.00 98.94           N  
ATOM   2301  CA  SER O 294      39.254 -10.008  56.294  1.00 98.93           C  
ATOM   2302  C   SER O 294      39.543 -11.356  55.633  1.00 98.92           C  
ATOM   2303  O   SER O 294      39.160 -11.572  54.483  1.00 98.80           O  
ATOM   2304  CB  SER O 294      40.309  -8.989  55.868  1.00 98.91           C  
ATOM   2305  OG  SER O 294      41.604  -9.425  56.224  1.00 98.85           O  
ATOM   2306  N   GLY O 295      40.229 -12.257  56.330  1.00 98.93           N  
ATOM   2307  CA  GLY O 295      40.801 -13.460  55.730  1.00 98.90           C  
ATOM   2308  C   GLY O 295      41.988 -13.184  54.801  1.00 98.91           C  
ATOM   2309  O   GLY O 295      42.398 -14.083  54.067  1.00 98.69           O  
ATOM   2310  N   LEU O 296      42.519 -11.965  54.816  1.00 98.93           N  
ATOM   2311  CA  LEU O 296      43.677 -11.542  54.027  1.00 98.93           C  
ATOM   2312  C   LEU O 296      44.922 -11.456  54.910  1.00 98.94           C  
ATOM   2313  O   LEU O 296      44.815 -11.378  56.138  1.00 98.86           O  
ATOM   2314  CB  LEU O 296      43.380 -10.181  53.363  1.00 98.86           C  
ATOM   2315  CG  LEU O 296      42.139 -10.159  52.450  1.00 98.52           C  
ATOM   2316  CD1 LEU O 296      41.874  -8.736  51.965  1.00 97.92           C  
ATOM   2317  CD2 LEU O 296      42.311 -11.068  51.234  1.00 97.54           C  
ATOM   2318  N   SER O 297      46.104 -11.448  54.284  1.00 98.96           N  
ATOM   2319  CA  SER O 297      47.368 -11.203  54.984  1.00 98.96           C  
ATOM   2320  C   SER O 297      47.708  -9.717  54.963  1.00 98.97           C  
ATOM   2321  O   SER O 297      47.674  -9.082  53.910  1.00 98.92           O  
ATOM   2322  CB  SER O 297      48.499 -12.016  54.362  1.00 98.87           C  
ATOM   2323  OG  SER O 297      49.695 -11.772  55.091  1.00 96.54           O  
ATOM   2324  N   PHE O 298      48.096  -9.156  56.094  1.00 98.97           N  
ATOM   2325  CA  PHE O 298      48.547  -7.764  56.147  1.00 98.97           C  
ATOM   2326  C   PHE O 298      49.839  -7.532  55.351  1.00 98.96           C  
ATOM   2327  O   PHE O 298      50.077  -6.424  54.871  1.00 98.93           O  
ATOM   2328  CB  PHE O 298      48.701  -7.311  57.608  1.00 98.96           C  
ATOM   2329  CG  PHE O 298      49.119  -5.860  57.740  1.00 98.96           C  
ATOM   2330  CD1 PHE O 298      48.303  -4.842  57.225  1.00 98.92           C  
ATOM   2331  CD2 PHE O 298      50.349  -5.521  58.319  1.00 98.92           C  
ATOM   2332  CE1 PHE O 298      48.716  -3.503  57.273  1.00 98.88           C  
ATOM   2333  CE2 PHE O 298      50.769  -4.184  58.376  1.00 98.88           C  
ATOM   2334  CZ  PHE O 298      49.952  -3.175  57.847  1.00 98.91           C  
ATOM   2335  N   SER O 299      50.657  -8.570  55.161  1.00 98.91           N  
ATOM   2336  CA  SER O 299      51.866  -8.474  54.328  1.00 98.86           C  
ATOM   2337  C   SER O 299      51.569  -8.141  52.863  1.00 98.86           C  
ATOM   2338  O   SER O 299      52.447  -7.632  52.173  1.00 98.61           O  
ATOM   2339  CB  SER O 299      52.686  -9.763  54.412  1.00 98.62           C  
ATOM   2340  OG  SER O 299      51.955 -10.880  53.947  0.99 93.80           O  
ATOM   2341  N   ASP O 300      50.348  -8.385  52.404  1.00 98.86           N  
ATOM   2342  CA  ASP O 300      49.913  -8.067  51.041  1.00 98.84           C  
ATOM   2343  C   ASP O 300      49.323  -6.651  50.925  1.00 98.86           C  
ATOM   2344  O   ASP O 300      49.023  -6.188  49.821  1.00 98.68           O  
ATOM   2345  CB  ASP O 300      48.895  -9.117  50.567  1.00 98.70           C  
ATOM   2346  CG  ASP O 300      49.439 -10.547  50.548  1.00 98.14           C  
ATOM   2347  OD1 ASP O 300      50.666 -10.730  50.378  1.00 97.18           O  
ATOM   2348  OD2 ASP O 300      48.623 -11.479  50.701  1.00 96.59           O  
ATOM   2349  N   TRP O 301      49.154  -5.949  52.040  1.00 98.92           N  
ATOM   2350  CA  TRP O 301      48.632  -4.587  52.032  1.00 98.94           C  
ATOM   2351  C   TRP O 301      49.701  -3.593  51.578  1.00 98.90           C  
ATOM   2352  O   TRP O 301      50.857  -3.659  51.997  1.00 98.81           O  
ATOM   2353  CB  TRP O 301      48.074  -4.201  53.406  1.00 98.94           C  
ATOM   2354  CG  TRP O 301      47.401  -2.857  53.423  1.00 98.95           C  
ATOM   2355  CD1 TRP O 301      47.843  -1.746  54.054  1.00 98.92           C  
ATOM   2356  CD2 TRP O 301      46.187  -2.472  52.715  1.00 98.96           C  
ATOM   2357  NE1 TRP O 301      46.985  -0.683  53.793  1.00 98.90           N  
ATOM   2358  CE2 TRP O 301      45.960  -1.094  52.969  1.00 98.93           C  
ATOM   2359  CE3 TRP O 301      45.269  -3.152  51.883  1.00 98.93           C  
ATOM   2360  CZ2 TRP O 301      44.864  -0.396  52.416  1.00 98.89           C  
ATOM   2361  CZ3 TRP O 301      44.182  -2.453  51.334  1.00 98.88           C  
ATOM   2362  CH2 TRP O 301      43.987  -1.093  51.601  1.00 98.86           C  
ATOM   2363  N   ILE O 302      49.302  -2.649  50.731  1.00 98.81           N  
ATOM   2364  CA  ILE O 302      50.204  -1.641  50.176  1.00 98.80           C  
ATOM   2365  C   ILE O 302      50.857  -0.783  51.273  1.00 98.86           C  
ATOM   2366  O   ILE O 302      50.278  -0.529  52.333  1.00 98.74           O  
ATOM   2367  CB  ILE O 302      49.467  -0.783  49.126  1.00 98.37           C  
ATOM   2368  CG1 ILE O 302      50.468   0.068  48.335  0.99 94.20           C  
ATOM   2369  CG2 ILE O 302      48.368   0.088  49.766  0.99 94.45           C  
ATOM   2370  CD1 ILE O 302      49.861   0.757  47.118  0.98 88.95           C  
ATOM   2371  N   GLY O 303      52.072  -0.317  50.996  1.00 98.64           N  
ATOM   2372  CA  GLY O 303      52.795   0.625  51.840  1.00 98.51           C  
ATOM   2373  C   GLY O 303      53.855   1.378  51.053  1.00 98.33           C  
ATOM   2374  O   GLY O 303      54.018   1.121  49.856  1.00 97.31           O  
ATOM   2375  N   PRO O 304      54.575   2.293  51.702  0.98 98.24           N  
ATOM   2376  CA  PRO O 304      55.694   2.990  51.072  0.98 97.72           C  
ATOM   2377  C   PRO O 304      56.727   2.014  50.502  0.98 96.65           C  
ATOM   2378  O   PRO O 304      56.943   0.926  51.050  0.97 93.92           O  
ATOM   2379  CB  PRO O 304      56.290   3.870  52.182  0.98 97.21           C  
ATOM   2380  CG  PRO O 304      55.133   4.073  53.149  0.98 96.54           C  
ATOM   2381  CD  PRO O 304      54.378   2.753  53.073  0.98 98.09           C  
ATOM   2382  N   SER O 305      57.367   2.408  49.405  0.60 93.93           N  
ATOM   2383  CA  SER O 305      58.356   1.561  48.714  0.60 91.45           C  
ATOM   2384  C   SER O 305      59.701   1.480  49.437  0.60 87.71           C  
ATOM   2385  O   SER O 305      60.494   0.583  49.149  0.59 76.39           O  
ATOM   2386  CB  SER O 305      58.580   2.080  47.293  0.60 86.56           C  
ATOM   2387  OG  SER O 305      57.360   2.123  46.572  0.55 77.17           O  
ATOM   2388  N   ALA O 306      59.979   2.411  50.315  0.13 78.88           N  
ATOM   2389  CA  ALA O 306      61.228   2.526  51.061  0.13 76.98           C  
ATOM   2390  C   ALA O 306      60.980   2.808  52.540  0.13 70.56           C  
ATOM   2391  O   ALA O 306      59.961   3.472  52.859  0.12 63.33           O  
ATOM   2392  CB  ALA O 306      62.098   3.623  50.440  0.12 69.80           C  
ATOM   2393  OXT ALA O 306      61.790   2.384  53.390  0.06 63.94           O  
TER    2394      ALA O 306                                                      
ENDMDL                                                                          
END                                                                             
