# Supplementary material for: Accurate structure prediction of biomolecular interactions with AlphaFold 3
Source: Nature. 2024 May 8;630(8016):493–500. doi: 10.1038/s41586-024-07487-w (PMC11168924; doi:10.1038/s41586-024-07487-w)
Supplement: Supplementary file 3 — AF3 predictions for the Posebusters benchmark and outputs of the Posebusters checks for those predictions. [file 41586_2024_7487_MOESM3_ESM.zip › 6Z0R_Q4H_pred_lig_pose.sdf]

6Z0R_Q4H_A_301
     RDKit          3D

  9  9  0  0  0  0  0  0  0  0999 V2000
   35.3788   11.4820   56.1658 N   0  0  0  0  0  0  0  0  0  0  0  0
   35.0404   12.4831   55.7011 C   0  0  0  0  0  0  0  0  0  0  0  0
   34.6112   13.6979   55.0699 C   0  0  0  0  0  0  0  0  0  0  0  0
   34.6003   14.8836   55.7596 C   0  0  0  0  0  0  0  0  0  0  0  0
   34.1947   16.0204   55.1825 N   0  0  0  0  0  0  0  0  0  0  0  0
   33.7856   15.9910   53.9120 C   0  0  0  0  0  0  0  0  0  0  0  0
   33.7727   14.8746   53.1864 N   0  0  0  0  0  0  0  0  0  0  0  0
   34.1794   13.7065   53.7168 C   0  0  0  0  0  0  0  0  0  0  0  0
   34.1877   12.5632   52.9721 N   0  0  0  0  0  0  0  0  0  0  0  0
  1  2  3  0
  2  3  1  0
  3  4  2  0
  4  5  1  0
  5  6  2  0
  6  7  1  0
  7  8  2  0
  3  8  1  0
  8  9  1  0
M  END
