# Supplementary material for: Accurate structure prediction of biomolecular interactions with AlphaFold 3
Source: Nature. 2024 May 8;630(8016):493–500. doi: 10.1038/s41586-024-07487-w (PMC11168924; doi:10.1038/s41586-024-07487-w)
Supplement: Supplementary file 3 — AF3 predictions for the Posebusters benchmark and outputs of the Posebusters checks for those predictions. [file 41586_2024_7487_MOESM3_ESM.zip › 6Z14_Q4Z_pred_context_pose.pdb]

TITLE     6Z14                                                                  
REVDAT   1   01-OCT-21         0                                                
REMARK   6                                                                      
REMARK   6 PDB GENERATED WITH DEEPMIND STRUCTURE CLASS VERSION 1.0.2.           
SEQRES   1 O 1010  MET GLN HIS ASN ALA GLU ALA ALA ALA ALA ALA GLU SER          
SEQRES   2 O 1010  SER THR SER THR VAL SER ASN LEU ALA THR MET ALA THR          
SEQRES   3 O 1010  VAL THR ALA SER GLY ARG GLU VAL SER SER GLY PHE GLY          
SEQRES   4 O 1010  PRO GLU LEU ALA ALA ASP ASN GLN ASP LEU PRO ASP ASN          
SEQRES   5 O 1010  PRO THR ASP LYS SER VAL HIS ASN ALA SER GLY ALA SER          
SEQRES   6 O 1010  ARG TRP SER ALA ASP ARG GLY SER GLY PRO TRP TRP LEU          
SEQRES   7 O 1010  ALA TYR GLU PHE PRO GLY GLU ALA THR ILE SER SER VAL          
SEQRES   8 O 1010  ASN ILE ALA TRP GLY ASN THR TYR ALA THR ASN TYR SER          
SEQRES   9 O 1010  ILE GLN THR SER ASP ASP GLY SER ASN TRP THR ASP VAL          
SEQRES  10 O 1010  LYS THR GLY LEU LYS ALA THR ALA GLN ALA GLN TRP VAL          
SEQRES  11 O 1010  LYS THR THR PHE ASP THR PRO ILE LYS THR ARG HIS ILE          
SEQRES  12 O 1010  ARG MET ILE ALA THR THR LYS SER GLN SER TRP SER LEU          
SEQRES  13 O 1010  SER VAL TRP GLU MET ARG THR MET GLY THR ILE SER ALA          
SEQRES  14 O 1010  VAL ALA THR ASP PRO LEU SER ARG LEU THR PRO ARG PRO          
SEQRES  15 O 1010  LEU TYR ALA GLN SER ALA ASP GLY GLU ALA PHE GLU LEU          
SEQRES  16 O 1010  LYS LYS ASN THR CYS VAL SER VAL SER ASP GLY SER LEU          
SEQRES  17 O 1010  LEU PRO ALA VAL ASP VAL MET ARG ASP GLU LEU GLY THR          
SEQRES  18 O 1010  SER TYR GLY LEU LYS LEU ALA GLU GLY THR ASN CYS PRO          
SEQRES  19 O 1010  ILE THR PHE THR LEU ASP GLU ASN LEU ASP VAL THR GLY          
SEQRES  20 O 1010  HIS VAL GLY SER ALA GLN SER ILE THR ALA ASP GLU ALA          
SEQRES  21 O 1010  TYR THR ILE VAL SER ASP ALA ASP SER VAL THR VAL LYS          
SEQRES  22 O 1010  ALA ARG SER ALA THR ALA GLY ILE TRP ALA ALA GLN THR          
SEQRES  23 O 1010  LEU LEU GLN LEU ILE GLY PRO TRP THR ASN SER THR VAL          
SEQRES  24 O 1010  LYS LEU ALA ASP VAL ALA PHE ILE PRO ALA VAL ASN ILE          
SEQRES  25 O 1010  ALA ASP ALA PRO ARG TYR GLN TRP ARG GLY VAL LEU VAL          
SEQRES  26 O 1010  ASP PRO ALA ARG SER PHE TYR PRO LEU ASP GLU MET LYS          
SEQRES  27 O 1010  GLN MET ILE ASP VAL MET SER ALA TYR LYS MET ASN THR          
SEQRES  28 O 1010  LEU HIS LEU HIS LEU SER GLU ASP GLU GLY PHE ARG VAL          
SEQRES  29 O 1010  GLU ILE THR ASN ASP GLY ARG ALA ASP GLY ASP THR THR          
SEQRES  30 O 1010  ASP TYR THR GLN LEU ALA ILE LYS SER GLY ALA ILE SER          
SEQRES  31 O 1010  TYR GLN SER ALA TRP THR SER ASN TRP SER PRO ALA GLN          
SEQRES  32 O 1010  ASP GLY ARG THR GLY TYR TRP THR GLN SER GLU PHE ILE          
SEQRES  33 O 1010  GLU LEU VAL ALA TYR ALA ALA ASP HIS GLY ILE ALA ILE          
SEQRES  34 O 1010  VAL PRO GLU ILE ASP GLY PRO GLY HIS SER PHE SER LEU          
SEQRES  35 O 1010  LEU HIS GLY LEU ALA GLU LEU ASN THR GLY ASN SER ASN          
SEQRES  36 O 1010  PRO LYS PRO ALA ALA GLY GLU ASP THR PRO ALA PHE ILE          
SEQRES  37 O 1010  GLN SER ALA GLN GLY ARG SER SER LEU ALA THR ASP ALA          
SEQRES  38 O 1010  ASP ILE THR TYR THR VAL LEU GLY HIS ILE MET ASP GLN          
SEQRES  39 O 1010  LEU ASP GLY MET ILE ASP LYS GLY ILE LYS ALA SER THR          
SEQRES  40 O 1010  MET PRO ALA SER GLU LEU LYS ARG MET TYR PHE HIS LEU          
SEQRES  41 O 1010  GLY GLY ASP GLN LEU PHE LEU SER GLY GLY ALA GLY ASN          
SEQRES  42 O 1010  LYS THR GLU ARG LEU GLN GLU TYR LEU GLY ARG SER GLY          
SEQRES  43 O 1010  ALA LEU VAL LYS GLU ARG ASP LYS THR THR ILE VAL TRP          
SEQRES  44 O 1010  ASN ASP GLY LEU ASP ALA VAL ASP GLN ILE PRO GLU GLY          
SEQRES  45 O 1010  SER VAL VAL GLN HIS TRP THR GLY ASN ALA ALA ASN ASN          
SEQRES  46 O 1010  ALA SER ILE GLN LYS LEU LEU ASN GLN ARG ASN GLY LYS          
SEQRES  47 O 1010  ILE ILE MET SER PRO ALA GLY ASN THR TYR PHE PRO GLN          
SEQRES  48 O 1010  ARG PRO GLY THR GLU THR THR GLY VAL THR TRP ALA CYS          
SEQRES  49 O 1010  GLY ALA CYS THR THR SER ASN PHE TYR GLN TRP ASN PRO          
SEQRES  50 O 1010  THR SER SER ALA GLY THR THR GLU ASP LYS VAL LEU GLY          
SEQRES  51 O 1010  VAL GLU ASP ALA LEU TRP SER GLU HIS LEU ARG SER LEU          
SEQRES  52 O 1010  ASN ASP ALA GLU PHE LEU MET TYR THR ARG MET MET ALA          
SEQRES  53 O 1010  THR ALA GLU VAL GLY TRP THR GLN GLN ASN ARG LYS ASP          
SEQRES  54 O 1010  TYR ASP ASN TRP ASN LYS ARG VAL GLY ASP ILE ALA ILE          
SEQRES  55 O 1010  ASP LEU MET ASN ARG GLY ALA ASN PHE HIS LYS ALA THR          
SEQRES  56 O 1010  GLU VAL THR SER TRP LYS GLY SER TYR ALA ALA VAL ASP          
SEQRES  57 O 1010  ALA ALA GLU GLN LYS VAL THR ASP GLY LYS VAL LEU VAL          
SEQRES  58 O 1010  GLY ARG TYR ALA GLU PRO GLY LEU THR GLY THR ASP GLY          
SEQRES  59 O 1010  LEU SER PHE THR ALA THR TYR THR ALA GLU GLY GLY THR          
SEQRES  60 O 1010  ALA VAL ASN LEU PRO VAL THR PRO ASP MET LYS GLN THR          
SEQRES  61 O 1010  TYR SER GLN GLN GLN LEU LYS ASN GLY ARG LEU VAL VAL          
SEQRES  62 O 1010  ASN GLY ALA HIS MET ASN SER ILE VAL ASP VAL TYR VAL          
SEQRES  63 O 1010  THR LEU PRO SER ASP VAL LEU ALA ALA ASP SER GLU ALA          
SEQRES  64 O 1010  VAL GLY ARG LEU ASP VAL SER VAL SER SER SER THR TYR          
SEQRES  65 O 1010  PRO ILE PRO SER ASP SER SER MET SER ILE ALA ILE LYS          
SEQRES  66 O 1010  ASP GLY LYS VAL THR GLN THR TRP THR GLY ASP GLU ARG          
SEQRES  67 O 1010  PRO THR PRO ASP PRO ASP PRO GLU PRO GLU VAL THR VAL          
SEQRES  68 O 1010  VAL SER ILE LYS ALA SER THR SER GLN SER ASP VAL LYS          
SEQRES  69 O 1010  VAL GLY ASP THR PHE ASP PRO SER LYS VAL LYS VAL VAL          
SEQRES  70 O 1010  ALA THR LYS SER ASP LYS THR THR ALA VAL LEU ALA ALA          
SEQRES  71 O 1010  ALA ASP TYR THR ILE ALA VAL THR ASP LYS ASP GLY ASN          
SEQRES  72 O 1010  ALA ILE ASP VAL THR LYS PRO PHE GLU ALA ALA GLY ASP          
SEQRES  73 O 1010  LEU THR VAL THR VAL ALA LEU LYS ASP ASP GLY SER ILE          
SEQRES  74 O 1010  LYS ASP SER PHE THR MET THR VAL THR ASP LYS GLY ALA          
SEQRES  75 O 1010  VAL ASP PRO ASP PRO ASP PRO THR PRO LYS PRO ASN PRO          
SEQRES  76 O 1010  ASP PRO GLN LYS PRO SER GLY ASP ASN LYS PRO GLN ILE          
SEQRES  77 O 1010  LYS PRO GLU GLY GLY LYS PRO GLY ASP VAL VAL ALA GLU          
SEQRES  78 O 1010  THR LEU GLU HIS HIS HIS HIS HIS HIS                          
MODEL        1                                                                  
ATOM      1  N   MET O   1      42.704  45.498  54.207  0.00 15.98           N  
ATOM      2  CA  MET O   1      41.312  45.919  54.498  0.00 16.64           C  
ATOM      3  C   MET O   1      40.439  45.149  53.537  0.00 18.29           C  
ATOM      4  O   MET O   1      40.732  45.170  52.355  0.00 16.45           O  
ATOM      5  CB  MET O   1      41.134  47.438  54.329  0.00 15.86           C  
ATOM      6  CG  MET O   1      41.662  48.208  55.544  0.00 13.85           C  
ATOM      7  SD  MET O   1      41.740  49.999  55.284  0.00 12.93           S  
ATOM      8  CE  MET O   1      42.309  50.561  56.898  0.00 11.49           C  
ATOM      9  N   GLN O   2      39.471  44.396  54.043  0.00 19.44           N  
ATOM     10  CA  GLN O   2      38.462  43.735  53.218  0.00 20.67           C  
ATOM     11  C   GLN O   2      37.614  44.834  52.586  0.00 21.34           C  
ATOM     12  O   GLN O   2      36.762  45.400  53.263  0.00 20.11           O  
ATOM     13  CB  GLN O   2      37.589  42.823  54.105  0.00 20.22           C  
ATOM     14  CG  GLN O   2      38.239  41.474  54.456  0.00 17.82           C  
ATOM     15  CD  GLN O   2      37.428  40.692  55.502  0.00 16.44           C  
ATOM     16  OE1 GLN O   2      36.880  41.244  56.444  0.00 15.37           O  
ATOM     17  NE2 GLN O   2      37.369  39.382  55.383  0.00 17.33           N  
ATOM     18  N   HIS O   3      37.870  45.161  51.324  0.01 20.38           N  
ATOM     19  CA  HIS O   3      36.853  45.828  50.531  0.01 20.43           C  
ATOM     20  C   HIS O   3      35.808  44.760  50.224  0.01 20.85           C  
ATOM     21  O   HIS O   3      35.957  43.959  49.312  0.01 20.39           O  
ATOM     22  CB  HIS O   3      37.459  46.506  49.293  0.01 20.15           C  
ATOM     23  CG  HIS O   3      37.930  47.903  49.611  0.01 19.26           C  
ATOM     24  ND1 HIS O   3      37.110  48.995  49.776  0.01 18.51           N  
ATOM     25  CD2 HIS O   3      39.215  48.332  49.824  0.01 18.94           C  
ATOM     26  CE1 HIS O   3      37.879  50.056  50.090  0.01 18.28           C  
ATOM     27  NE2 HIS O   3      39.160  49.696  50.128  0.01 18.43           N  
ATOM     28  N   ASN O   4      34.791  44.699  51.071  0.01 23.07           N  
ATOM     29  CA  ASN O   4      33.552  44.064  50.680  0.01 24.62           C  
ATOM     30  C   ASN O   4      33.132  44.779  49.399  0.01 25.17           C  
ATOM     31  O   ASN O   4      32.874  45.985  49.431  0.01 23.87           O  
ATOM     32  CB  ASN O   4      32.492  44.238  51.785  0.01 23.35           C  
ATOM     33  CG  ASN O   4      32.607  43.245  52.931  0.01 20.93           C  
ATOM     34  OD1 ASN O   4      33.281  42.227  52.878  0.01 19.97           O  
ATOM     35  ND2 ASN O   4      31.908  43.506  54.012  0.01 20.40           N  
ATOM     36  N   ALA O   5      33.075  44.051  48.300  0.01 25.68           N  
ATOM     37  CA  ALA O   5      32.290  44.475  47.161  0.01 26.98           C  
ATOM     38  C   ALA O   5      30.837  44.520  47.654  0.01 27.42           C  
ATOM     39  O   ALA O   5      30.117  43.522  47.629  0.01 27.32           O  
ATOM     40  CB  ALA O   5      32.523  43.497  45.999  0.01 26.73           C  
ATOM     41  N   GLU O   6      30.449  45.637  48.229  0.01 27.96           N  
ATOM     42  CA  GLU O   6      29.043  45.928  48.445  0.01 28.49           C  
ATOM     43  C   GLU O   6      28.432  45.921  47.048  0.01 28.73           C  
ATOM     44  O   GLU O   6      28.686  46.808  46.234  0.01 27.59           O  
ATOM     45  CB  GLU O   6      28.834  47.264  49.186  0.01 28.14           C  
ATOM     46  CG  GLU O   6      29.035  47.107  50.702  0.01 26.23           C  
ATOM     47  CD  GLU O   6      28.770  48.386  51.518  0.01 23.82           C  
ATOM     48  OE1 GLU O   6      28.539  48.240  52.742  0.01 22.81           O  
ATOM     49  OE2 GLU O   6      28.813  49.502  50.958  0.01 25.07           O  
ATOM     50  N   ALA O   7      27.698  44.860  46.749  0.01 30.67           N  
ATOM     51  CA  ALA O   7      26.796  44.869  45.616  0.01 31.65           C  
ATOM     52  C   ALA O   7      26.003  46.165  45.738  0.01 31.59           C  
ATOM     53  O   ALA O   7      25.355  46.381  46.768  0.01 31.16           O  
ATOM     54  CB  ALA O   7      25.897  43.626  45.684  0.01 31.37           C  
ATOM     55  N   ALA O   8      26.110  47.026  44.741  0.02 31.93           N  
ATOM     56  CA  ALA O   8      25.357  48.265  44.702  0.02 32.88           C  
ATOM     57  C   ALA O   8      23.897  47.894  44.957  0.02 32.84           C  
ATOM     58  O   ALA O   8      23.270  47.197  44.157  0.02 32.48           O  
ATOM     59  CB  ALA O   8      25.573  48.948  43.346  0.02 32.55           C  
ATOM     60  N   ALA O   9      23.407  48.259  46.123  0.03 32.03           N  
ATOM     61  CA  ALA O   9      22.030  48.023  46.488  0.02 33.09           C  
ATOM     62  C   ALA O   9      21.203  48.859  45.516  0.02 33.47           C  
ATOM     63  O   ALA O   9      21.095  50.073  45.675  0.02 33.07           O  
ATOM     64  CB  ALA O   9      21.820  48.395  47.968  0.02 32.19           C  
ATOM     65  N   ALA O  10      20.676  48.204  44.479  0.03 33.19           N  
ATOM     66  CA  ALA O  10      19.653  48.805  43.648  0.03 34.13           C  
ATOM     67  C   ALA O  10      18.610  49.385  44.603  0.03 34.01           C  
ATOM     68  O   ALA O  10      18.170  48.713  45.543  0.03 33.36           O  
ATOM     69  CB  ALA O  10      19.076  47.736  42.714  0.03 33.46           C  
ATOM     70  N   ALA O  11      18.287  50.653  44.434  0.05 33.54           N  
ATOM     71  CA  ALA O  11      17.339  51.313  45.303  0.05 33.85           C  
ATOM     72  C   ALA O  11      16.054  50.477  45.293  0.05 34.41           C  
ATOM     73  O   ALA O  11      15.485  50.246  44.231  0.05 33.52           O  
ATOM     74  CB  ALA O  11      17.117  52.748  44.802  0.05 31.84           C  
ATOM     75  N   GLU O  12      15.623  50.000  46.457  0.08 34.79           N  
ATOM     76  CA  GLU O  12      14.357  49.287  46.616  0.07 35.03           C  
ATOM     77  C   GLU O  12      13.222  50.192  46.116  0.07 34.80           C  
ATOM     78  O   GLU O  12      12.660  50.998  46.868  0.07 33.11           O  
ATOM     79  CB  GLU O  12      14.109  48.899  48.090  0.07 33.99           C  
ATOM     80  CG  GLU O  12      14.936  47.717  48.621  0.06 31.43           C  
ATOM     81  CD  GLU O  12      14.534  47.315  50.056  0.06 28.62           C  
ATOM     82  OE1 GLU O  12      14.799  46.154  50.446  0.06 27.06           O  
ATOM     83  OE2 GLU O  12      13.948  48.150  50.785  0.06 28.33           O  
ATOM     84  N   SER O  13      12.884  50.089  44.835  0.10 35.80           N  
ATOM     85  CA  SER O  13      11.636  50.672  44.364  0.10 36.29           C  
ATOM     86  C   SER O  13      10.522  49.855  45.019  0.10 36.29           C  
ATOM     87  O   SER O  13      10.435  48.633  44.889  0.10 34.33           O  
ATOM     88  CB  SER O  13      11.571  50.758  42.827  0.10 34.35           C  
ATOM     89  OG  SER O  13      10.831  49.721  42.236  0.10 31.75           O  
ATOM     90  N   SER O  14       9.700  50.518  45.818  0.14 35.83           N  
ATOM     91  CA  SER O  14       8.798  49.897  46.799  0.14 35.70           C  
ATOM     92  C   SER O  14       7.675  49.033  46.202  0.15 36.82           C  
ATOM     93  O   SER O  14       6.932  48.401  46.956  0.14 34.48           O  
ATOM     94  CB  SER O  14       8.186  51.003  47.661  0.14 32.08           C  
ATOM     95  OG  SER O  14       7.451  51.910  46.862  0.14 29.18           O  
ATOM     96  N   THR O  15       7.495  49.017  44.898  0.28 43.61           N  
ATOM     97  CA  THR O  15       6.367  48.365  44.220  0.26 43.34           C  
ATOM     98  C   THR O  15       6.829  47.201  43.345  0.27 44.81           C  
ATOM     99  O   THR O  15       6.489  47.134  42.165  0.26 41.39           O  
ATOM    100  CB  THR O  15       5.511  49.377  43.435  0.27 39.33           C  
ATOM    101  OG1 THR O  15       6.291  50.046  42.474  0.26 35.47           O  
ATOM    102  CG2 THR O  15       4.880  50.426  44.343  0.25 33.84           C  
ATOM    103  N   SER O  16       7.572  46.261  43.919  0.57 53.72           N  
ATOM    104  CA  SER O  16       7.763  44.968  43.275  0.55 54.81           C  
ATOM    105  C   SER O  16       6.396  44.283  43.136  0.56 56.53           C  
ATOM    106  O   SER O  16       5.643  44.136  44.105  0.56 53.88           O  
ATOM    107  CB  SER O  16       8.778  44.109  44.040  0.55 51.25           C  
ATOM    108  OG  SER O  16       8.461  44.056  45.413  0.52 46.59           O  
ATOM    109  N   THR O  17       6.028  43.910  41.917  0.85 64.98           N  
ATOM    110  CA  THR O  17       4.722  43.315  41.632  0.84 66.79           C  
ATOM    111  C   THR O  17       4.673  41.910  42.221  0.84 70.32           C  
ATOM    112  O   THR O  17       5.537  41.081  41.935  0.84 69.14           O  
ATOM    113  CB  THR O  17       4.444  43.284  40.121  0.84 62.31           C  
ATOM    114  OG1 THR O  17       4.718  44.541  39.547  0.82 54.94           O  
ATOM    115  CG2 THR O  17       2.980  42.979  39.816  0.81 52.66           C  
ATOM    116  N   VAL O  18       3.651  41.621  43.031  0.94 77.51           N  
ATOM    117  CA  VAL O  18       3.413  40.273  43.551  0.93 79.48           C  
ATOM    118  C   VAL O  18       3.063  39.345  42.389  0.93 78.29           C  
ATOM    119  O   VAL O  18       2.132  39.611  41.631  0.93 76.00           O  
ATOM    120  CB  VAL O  18       2.299  40.261  44.614  0.94 79.74           C  
ATOM    121  CG1 VAL O  18       1.958  38.836  45.079  0.93 76.80           C  
ATOM    122  CG2 VAL O  18       2.704  41.062  45.854  0.92 76.74           C  
ATOM    123  N   SER O  19       3.763  38.232  42.287  0.98 82.27           N  
ATOM    124  CA  SER O  19       3.602  37.265  41.203  0.98 82.87           C  
ATOM    125  C   SER O  19       3.899  35.841  41.680  0.98 85.99           C  
ATOM    126  O   SER O  19       4.291  35.628  42.830  0.98 86.55           O  
ATOM    127  CB  SER O  19       4.529  37.649  40.058  0.98 77.71           C  
ATOM    128  OG  SER O  19       5.820  37.576  40.567  0.98 68.10           O  
ATOM    129  N   ASN O  20       3.678  34.859  40.805  0.99 85.02           N  
ATOM    130  CA  ASN O  20       3.961  33.467  41.124  0.99 85.99           C  
ATOM    131  C   ASN O  20       5.467  33.190  41.037  0.99 84.51           C  
ATOM    132  O   ASN O  20       6.008  33.034  39.945  0.99 83.29           O  
ATOM    133  CB  ASN O  20       3.149  32.553  40.193  0.99 86.74           C  
ATOM    134  CG  ASN O  20       3.352  31.083  40.536  0.99 88.36           C  
ATOM    135  OD1 ASN O  20       3.755  30.727  41.636  0.99 86.08           O  
ATOM    136  ND2 ASN O  20       3.067  30.201  39.617  0.99 86.73           N  
ATOM    137  N   LEU O  21       6.107  33.066  42.188  0.99 88.46           N  
ATOM    138  CA  LEU O  21       7.541  32.780  42.293  0.99 87.96           C  
ATOM    139  C   LEU O  21       7.882  31.298  42.055  0.99 87.12           C  
ATOM    140  O   LEU O  21       9.059  30.950  42.009  0.99 86.11           O  
ATOM    141  CB  LEU O  21       8.055  33.238  43.673  0.99 87.61           C  
ATOM    142  CG  LEU O  21       7.770  34.707  44.045  0.99 86.67           C  
ATOM    143  CD1 LEU O  21       8.436  35.022  45.386  0.99 84.89           C  
ATOM    144  CD2 LEU O  21       8.291  35.698  43.003  0.99 84.92           C  
ATOM    145  N   ALA O  22       6.886  30.421  41.906  0.99 88.45           N  
ATOM    146  CA  ALA O  22       7.138  28.995  41.692  0.99 88.68           C  
ATOM    147  C   ALA O  22       7.955  28.739  40.415  0.99 86.53           C  
ATOM    148  O   ALA O  22       8.814  27.866  40.407  0.99 84.80           O  
ATOM    149  CB  ALA O  22       5.791  28.261  41.654  0.99 90.10           C  
ATOM    150  N   THR O  23       7.745  29.543  39.382  0.99 81.55           N  
ATOM    151  CA  THR O  23       8.425  29.416  38.076  0.99 77.81           C  
ATOM    152  C   THR O  23       9.944  29.611  38.133  0.99 76.88           C  
ATOM    153  O   THR O  23      10.638  29.203  37.210  0.99 74.18           O  
ATOM    154  CB  THR O  23       7.860  30.425  37.067  0.99 75.17           C  
ATOM    155  OG1 THR O  23       7.960  31.741  37.582  0.99 69.99           O  
ATOM    156  CG2 THR O  23       6.377  30.173  36.773  0.98 67.34           C  
ATOM    157  N   MET O  24      10.452  30.203  39.201  0.99 76.60           N  
ATOM    158  CA  MET O  24      11.883  30.429  39.424  0.99 76.40           C  
ATOM    159  C   MET O  24      12.449  29.601  40.588  0.99 77.32           C  
ATOM    160  O   MET O  24      13.594  29.802  40.993  0.99 76.20           O  
ATOM    161  CB  MET O  24      12.150  31.930  39.609  0.99 73.05           C  
ATOM    162  CG  MET O  24      11.470  32.508  40.857  0.99 66.30           C  
ATOM    163  SD  MET O  24      11.589  34.303  41.038  0.99 62.30           S  
ATOM    164  CE  MET O  24      10.572  34.789  39.624  0.99 54.59           C  
ATOM    165  N   ALA O  25      11.643  28.704  41.150  0.99 80.34           N  
ATOM    166  CA  ALA O  25      12.061  27.861  42.258  0.99 82.48           C  
ATOM    167  C   ALA O  25      12.729  26.573  41.767  0.99 81.85           C  
ATOM    168  O   ALA O  25      12.324  25.971  40.772  0.99 81.99           O  
ATOM    169  CB  ALA O  25      10.855  27.582  43.164  0.99 84.11           C  
ATOM    170  N   THR O  26      13.704  26.096  42.526  1.00 82.18           N  
ATOM    171  CA  THR O  26      14.101  24.688  42.448  1.00 82.17           C  
ATOM    172  C   THR O  26      13.015  23.860  43.113  1.00 85.13           C  
ATOM    173  O   THR O  26      12.705  24.083  44.285  1.00 86.06           O  
ATOM    174  CB  THR O  26      15.438  24.429  43.139  1.00 78.09           C  
ATOM    175  OG1 THR O  26      16.396  25.330  42.664  0.99 72.49           O  
ATOM    176  CG2 THR O  26      15.942  23.008  42.887  0.99 70.93           C  
ATOM    177  N   VAL O  27      12.444  22.911  42.381  0.99 85.45           N  
ATOM    178  CA  VAL O  27      11.321  22.105  42.863  0.99 87.00           C  
ATOM    179  C   VAL O  27      11.823  20.739  43.308  0.99 86.11           C  
ATOM    180  O   VAL O  27      12.469  20.019  42.550  0.99 85.67           O  
ATOM    181  CB  VAL O  27      10.221  21.970  41.796  0.99 87.54           C  
ATOM    182  CG1 VAL O  27       8.976  21.311  42.409  0.99 84.84           C  
ATOM    183  CG2 VAL O  27       9.811  23.334  41.228  0.99 84.43           C  
ATOM    184  N   THR O  28      11.496  20.357  44.529  1.00 91.03           N  
ATOM    185  CA  THR O  28      11.768  19.016  45.060  1.00 90.95           C  
ATOM    186  C   THR O  28      10.498  18.424  45.666  1.00 92.89           C  
ATOM    187  O   THR O  28       9.540  19.131  45.981  1.00 93.77           O  
ATOM    188  CB  THR O  28      12.922  19.014  46.077  1.00 89.64           C  
ATOM    189  OG1 THR O  28      12.626  19.848  47.169  1.00 87.84           O  
ATOM    190  CG2 THR O  28      14.245  19.479  45.475  0.99 87.36           C  
ATOM    191  N   ALA O  29      10.465  17.110  45.833  1.00 94.01           N  
ATOM    192  CA  ALA O  29       9.304  16.428  46.395  1.00 94.47           C  
ATOM    193  C   ALA O  29       9.699  15.211  47.232  1.00 94.16           C  
ATOM    194  O   ALA O  29      10.811  14.697  47.120  1.00 93.34           O  
ATOM    195  CB  ALA O  29       8.359  16.050  45.250  1.00 94.51           C  
ATOM    196  N   SER O  30       8.760  14.713  48.022  1.00 96.09           N  
ATOM    197  CA  SER O  30       8.905  13.437  48.737  1.00 95.80           C  
ATOM    198  C   SER O  30       9.168  12.257  47.791  1.00 94.75           C  
ATOM    199  O   SER O  30       9.771  11.267  48.193  1.00 93.32           O  
ATOM    200  CB  SER O  30       7.652  13.156  49.568  1.00 96.21           C  
ATOM    201  OG  SER O  30       6.474  13.195  48.793  1.00 96.74           O  
ATOM    202  N   GLY O  31       8.703  12.386  46.560  0.99 94.64           N  
ATOM    203  CA  GLY O  31       8.873  11.421  45.490  0.99 93.93           C  
ATOM    204  C   GLY O  31       7.884  11.683  44.357  0.99 94.48           C  
ATOM    205  O   GLY O  31       7.211  12.714  44.311  0.99 94.37           O  
ATOM    206  N   ARG O  32       7.765  10.719  43.461  0.98 93.04           N  
ATOM    207  CA  ARG O  32       6.793  10.725  42.360  0.98 91.97           C  
ATOM    208  C   ARG O  32       6.186   9.329  42.189  0.98 92.33           C  
ATOM    209  O   ARG O  32       6.815   8.336  42.548  0.98 91.40           O  
ATOM    210  CB  ARG O  32       7.458  11.274  41.081  0.98 88.40           C  
ATOM    211  CG  ARG O  32       8.672  10.451  40.584  0.98 85.02           C  
ATOM    212  CD  ARG O  32       9.273  11.021  39.282  0.98 81.87           C  
ATOM    213  NE  ARG O  32      10.009  12.281  39.493  0.98 78.43           N  
ATOM    214  CZ  ARG O  32      10.410  13.125  38.550  0.98 74.51           C  
ATOM    215  NH1 ARG O  32      10.183  12.917  37.286  0.98 68.73           N  
ATOM    216  NH2 ARG O  32      11.050  14.221  38.864  0.97 69.48           N  
ATOM    217  N   GLU O  33       4.994   9.262  41.631  0.97 94.19           N  
ATOM    218  CA  GLU O  33       4.287   7.983  41.446  0.96 94.19           C  
ATOM    219  C   GLU O  33       5.048   7.028  40.509  0.96 92.55           C  
ATOM    220  O   GLU O  33       5.092   5.812  40.737  0.96 89.70           O  
ATOM    221  CB  GLU O  33       2.877   8.245  40.891  0.96 94.02           C  
ATOM    222  CG  GLU O  33       2.118   6.931  40.737  0.97 93.25           C  
ATOM    223  CD  GLU O  33       0.687   7.022  40.235  0.97 92.66           C  
ATOM    224  OE1 GLU O  33       0.027   5.950  40.279  0.96 85.28           O  
ATOM    225  OE2 GLU O  33       0.225   8.096  39.813  0.96 86.18           O  
ATOM    226  N   VAL O  34       5.620   7.582  39.458  0.94 90.12           N  
ATOM    227  CA  VAL O  34       6.373   6.881  38.414  0.94 87.60           C  
ATOM    228  C   VAL O  34       7.685   7.613  38.152  0.94 85.90           C  
ATOM    229  O   VAL O  34       7.823   8.799  38.457  0.94 81.61           O  
ATOM    230  CB  VAL O  34       5.544   6.735  37.121  0.94 85.01           C  
ATOM    231  CG1 VAL O  34       4.357   5.785  37.329  0.93 75.98           C  
ATOM    232  CG2 VAL O  34       5.014   8.071  36.584  0.93 74.71           C  
ATOM    233  N   SER O  35       8.659   6.910  37.601  0.95 80.86           N  
ATOM    234  CA  SER O  35       9.983   7.486  37.303  0.95 78.10           C  
ATOM    235  C   SER O  35       9.962   8.488  36.143  0.95 75.62           C  
ATOM    236  O   SER O  35      10.860   9.323  36.056  0.95 70.44           O  
ATOM    237  CB  SER O  35      10.973   6.364  36.991  0.95 75.60           C  
ATOM    238  OG  SER O  35      10.447   5.506  35.991  0.94 68.41           O  
ATOM    239  N   SER O  36       8.956   8.418  35.281  0.95 73.35           N  
ATOM    240  CA  SER O  36       8.773   9.296  34.122  0.95 69.88           C  
ATOM    241  C   SER O  36       7.378   9.925  34.134  0.95 68.76           C  
ATOM    242  O   SER O  36       6.394   9.248  34.448  0.95 62.89           O  
ATOM    243  CB  SER O  36       8.986   8.501  32.829  0.94 65.55           C  
ATOM    244  OG  SER O  36       8.097   7.405  32.754  0.93 58.35           O  
ATOM    245  N   GLY O  37       7.303  11.185  33.763  0.95 76.68           N  
ATOM    246  CA  GLY O  37       6.059  11.958  33.755  0.95 76.63           C  
ATOM    247  C   GLY O  37       5.580  12.365  35.152  0.95 79.87           C  
ATOM    248  O   GLY O  37       6.022  11.827  36.171  0.95 78.47           O  
ATOM    249  N   PHE O  38       4.645  13.319  35.180  0.99 88.51           N  
ATOM    250  CA  PHE O  38       4.002  13.833  36.403  0.99 91.13           C  
ATOM    251  C   PHE O  38       4.999  14.228  37.508  0.99 92.41           C  
ATOM    252  O   PHE O  38       4.773  13.974  38.694  0.99 91.92           O  
ATOM    253  CB  PHE O  38       2.926  12.841  36.891  0.99 90.98           C  
ATOM    254  CG  PHE O  38       1.977  12.359  35.815  0.99 90.44           C  
ATOM    255  CD1 PHE O  38       1.061  13.249  35.233  0.99 85.85           C  
ATOM    256  CD2 PHE O  38       2.025  11.025  35.369  0.99 86.14           C  
ATOM    257  CE1 PHE O  38       0.197  12.819  34.217  0.99 84.37           C  
ATOM    258  CE2 PHE O  38       1.165  10.589  34.355  0.99 84.16           C  
ATOM    259  CZ  PHE O  38       0.245  11.487  33.779  0.99 87.99           C  
ATOM    260  N   GLY O  39       6.123  14.805  37.106  0.99 87.27           N  
ATOM    261  CA  GLY O  39       7.173  15.267  38.010  0.99 87.84           C  
ATOM    262  C   GLY O  39       6.752  16.487  38.837  0.99 89.80           C  
ATOM    263  O   GLY O  39       5.794  17.173  38.475  0.99 90.31           O  
ATOM    264  N   PRO O  40       7.435  16.766  39.948  0.99 90.78           N  
ATOM    265  CA  PRO O  40       7.089  17.879  40.828  0.99 91.43           C  
ATOM    266  C   PRO O  40       7.245  19.252  40.163  0.99 91.37           C  
ATOM    267  O   PRO O  40       6.516  20.178  40.515  0.99 90.83           O  
ATOM    268  CB  PRO O  40       8.011  17.725  42.043  0.99 91.09           C  
ATOM    269  CG  PRO O  40       9.220  16.965  41.496  1.00 89.00           C  
ATOM    270  CD  PRO O  40       8.596  16.048  40.446  1.00 89.84           C  
ATOM    271  N   GLU O  41       8.121  19.384  39.186  0.99 87.45           N  
ATOM    272  CA  GLU O  41       8.328  20.604  38.397  0.99 85.12           C  
ATOM    273  C   GLU O  41       7.036  21.077  37.696  0.99 85.86           C  
ATOM    274  O   GLU O  41       6.802  22.279  37.580  0.99 85.29           O  
ATOM    275  CB  GLU O  41       9.473  20.387  37.380  0.99 81.24           C  
ATOM    276  CG  GLU O  41       9.270  19.311  36.298  0.98 73.29           C  
ATOM    277  CD  GLU O  41       9.339  17.838  36.761  0.97 68.82           C  
ATOM    278  OE1 GLU O  41       8.993  16.954  35.951  0.97 62.30           O  
ATOM    279  OE2 GLU O  41       9.691  17.550  37.927  0.97 63.87           O  
ATOM    280  N   LEU O  42       6.156  20.162  37.341  0.98 88.10           N  
ATOM    281  CA  LEU O  42       4.887  20.481  36.688  0.98 89.33           C  
ATOM    282  C   LEU O  42       3.889  21.193  37.618  0.98 91.03           C  
ATOM    283  O   LEU O  42       2.913  21.777  37.150  0.98 90.88           O  
ATOM    284  CB  LEU O  42       4.274  19.188  36.124  0.99 88.39           C  
ATOM    285  CG  LEU O  42       5.148  18.459  35.084  0.98 85.41           C  
ATOM    286  CD1 LEU O  42       4.457  17.157  34.661  0.98 81.74           C  
ATOM    287  CD2 LEU O  42       5.372  19.304  33.827  0.98 80.62           C  
ATOM    288  N   ALA O  43       4.109  21.168  38.924  0.99 92.08           N  
ATOM    289  CA  ALA O  43       3.321  21.964  39.862  0.99 93.95           C  
ATOM    290  C   ALA O  43       3.763  23.441  39.911  0.99 94.47           C  
ATOM    291  O   ALA O  43       3.109  24.252  40.576  0.99 94.34           O  
ATOM    292  CB  ALA O  43       3.370  21.300  41.241  0.99 94.76           C  
ATOM    293  N   ALA O  44       4.857  23.783  39.245  0.99 90.90           N  
ATOM    294  CA  ALA O  44       5.491  25.098  39.275  0.99 89.09           C  
ATOM    295  C   ALA O  44       5.478  25.834  37.922  0.99 86.25           C  
ATOM    296  O   ALA O  44       5.942  26.965  37.841  0.99 82.95           O  
ATOM    297  CB  ALA O  44       6.918  24.918  39.809  0.99 88.65           C  
ATOM    298  N   ASP O  45       4.924  25.228  36.883  0.99 84.96           N  
ATOM    299  CA  ASP O  45       4.967  25.743  35.504  0.99 81.80           C  
ATOM    300  C   ASP O  45       3.988  26.900  35.206  0.99 80.02           C  
ATOM    301  O   ASP O  45       3.959  27.428  34.090  0.99 76.98           O  
ATOM    302  CB  ASP O  45       4.770  24.570  34.533  0.99 79.96           C  
ATOM    303  CG  ASP O  45       3.355  23.988  34.553  0.99 78.45           C  
ATOM    304  OD1 ASP O  45       2.521  24.408  35.385  0.99 73.09           O  
ATOM    305  OD2 ASP O  45       3.079  23.092  33.735  0.98 73.85           O  
ATOM    306  N   ASN O  46       3.206  27.305  36.199  0.99 82.95           N  
ATOM    307  CA  ASN O  46       2.245  28.408  36.116  0.99 81.61           C  
ATOM    308  C   ASN O  46       1.151  28.232  35.041  0.99 82.22           C  
ATOM    309  O   ASN O  46       0.546  29.215  34.605  0.99 79.95           O  
ATOM    310  CB  ASN O  46       3.007  29.741  36.017  0.99 79.89           C  
ATOM    311  CG  ASN O  46       2.150  30.953  36.330  0.98 77.30           C  
ATOM    312  OD1 ASN O  46       1.388  30.987  37.288  0.98 73.49           O  
ATOM    313  ND2 ASN O  46       2.277  32.002  35.553  0.98 71.67           N  
ATOM    314  N   GLN O  47       0.869  27.005  34.637  0.97 82.00           N  
ATOM    315  CA  GLN O  47      -0.218  26.721  33.702  0.97 82.49           C  
ATOM    316  C   GLN O  47      -1.577  26.763  34.400  0.97 85.29           C  
ATOM    317  O   GLN O  47      -1.725  26.401  35.573  0.97 85.73           O  
ATOM    318  CB  GLN O  47       0.006  25.378  32.992  0.98 77.81           C  
ATOM    319  CG  GLN O  47       1.291  25.338  32.152  0.96 69.64           C  
ATOM    320  CD  GLN O  47       1.347  26.419  31.070  0.96 64.74           C  
ATOM    321  OE1 GLN O  47       0.389  26.694  30.368  0.95 57.49           O  
ATOM    322  NE2 GLN O  47       2.479  27.066  30.920  0.95 55.16           N  
ATOM    323  N   ASP O  48      -2.591  27.188  33.678  0.97 84.81           N  
ATOM    324  CA  ASP O  48      -3.972  27.042  34.131  0.97 85.24           C  
ATOM    325  C   ASP O  48      -4.436  25.583  34.003  0.97 86.81           C  
ATOM    326  O   ASP O  48      -3.853  24.773  33.279  0.97 85.59           O  
ATOM    327  CB  ASP O  48      -4.893  28.027  33.392  0.97 82.07           C  
ATOM    328  CG  ASP O  48      -4.796  29.463  33.927  0.96 74.95           C  
ATOM    329  OD1 ASP O  48      -4.468  29.647  35.130  0.96 67.74           O  
ATOM    330  OD2 ASP O  48      -5.132  30.392  33.164  0.96 66.21           O  
ATOM    331  N   LEU O  49      -5.490  25.233  34.722  0.98 89.22           N  
ATOM    332  CA  LEU O  49      -6.057  23.889  34.608  0.98 91.11           C  
ATOM    333  C   LEU O  49      -6.614  23.679  33.189  0.98 91.12           C  
ATOM    334  O   LEU O  49      -7.288  24.564  32.670  0.98 89.19           O  
ATOM    335  CB  LEU O  49      -7.157  23.653  35.658  0.98 90.72           C  
ATOM    336  CG  LEU O  49      -6.620  23.209  37.032  0.97 89.73           C  
ATOM    337  CD1 LEU O  49      -5.886  24.339  37.772  0.97 82.35           C  
ATOM    338  CD2 LEU O  49      -7.783  22.764  37.920  0.97 81.82           C  
ATOM    339  N   PRO O  50      -6.407  22.501  32.593  0.98 91.24           N  
ATOM    340  CA  PRO O  50      -7.018  22.179  31.313  0.98 91.35           C  
ATOM    341  C   PRO O  50      -8.545  22.111  31.429  0.98 92.36           C  
ATOM    342  O   PRO O  50      -9.107  21.921  32.513  0.98 92.01           O  
ATOM    343  CB  PRO O  50      -6.412  20.830  30.910  0.99 90.29           C  
ATOM    344  CG  PRO O  50      -6.123  20.163  32.256  0.99 88.33           C  
ATOM    345  CD  PRO O  50      -5.716  21.339  33.141  0.99 90.21           C  
ATOM    346  N   ASP O  51      -9.228  22.175  30.304  0.97 92.35           N  
ATOM    347  CA  ASP O  51     -10.663  21.919  30.250  0.97 92.59           C  
ATOM    348  C   ASP O  51     -10.978  20.500  30.747  0.97 92.82           C  
ATOM    349  O   ASP O  51     -10.292  19.528  30.412  0.97 91.65           O  
ATOM    350  CB  ASP O  51     -11.189  22.110  28.818  0.97 91.51           C  
ATOM    351  CG  ASP O  51     -11.300  23.572  28.382  0.96 87.39           C  
ATOM    352  OD1 ASP O  51     -11.411  24.449  29.269  0.95 80.78           O  
ATOM    353  OD2 ASP O  51     -11.359  23.792  27.155  0.95 79.04           O  
ATOM    354  N   ASN O  52     -12.032  20.368  31.537  0.95 94.82           N  
ATOM    355  CA  ASN O  52     -12.452  19.110  32.162  0.95 95.35           C  
ATOM    356  C   ASN O  52     -11.332  18.398  32.967  0.95 95.51           C  
ATOM    357  O   ASN O  52     -11.116  17.198  32.782  0.95 94.38           O  
ATOM    358  CB  ASN O  52     -13.113  18.202  31.110  0.96 94.93           C  
ATOM    359  CG  ASN O  52     -14.232  18.905  30.368  0.94 91.51           C  
ATOM    360  OD1 ASN O  52     -15.236  19.298  30.941  0.93 83.64           O  
ATOM    361  ND2 ASN O  52     -14.076  19.094  29.079  0.93 82.62           N  
ATOM    362  N   PRO O  53     -10.660  19.074  33.898  0.98 96.70           N  
ATOM    363  CA  PRO O  53      -9.452  18.562  34.557  0.98 96.46           C  
ATOM    364  C   PRO O  53      -9.684  17.315  35.428  0.98 96.53           C  
ATOM    365  O   PRO O  53      -8.728  16.648  35.837  0.98 95.72           O  
ATOM    366  CB  PRO O  53      -8.946  19.739  35.398  0.98 95.75           C  
ATOM    367  CG  PRO O  53     -10.224  20.513  35.723  0.99 95.18           C  
ATOM    368  CD  PRO O  53     -11.025  20.367  34.435  0.99 96.58           C  
ATOM    369  N   THR O  54     -10.937  16.995  35.744  0.98 97.33           N  
ATOM    370  CA  THR O  54     -11.313  15.812  36.538  0.98 97.48           C  
ATOM    371  C   THR O  54     -11.531  14.563  35.691  0.98 97.28           C  
ATOM    372  O   THR O  54     -11.570  13.459  36.245  0.98 96.27           O  
ATOM    373  CB  THR O  54     -12.568  16.080  37.371  0.98 97.05           C  
ATOM    374  OG1 THR O  54     -13.667  16.391  36.541  0.98 93.28           O  
ATOM    375  CG2 THR O  54     -12.387  17.259  38.328  0.98 91.85           C  
ATOM    376  N   ASP O  55     -11.676  14.707  34.374  0.96 97.20           N  
ATOM    377  CA  ASP O  55     -11.798  13.568  33.471  0.96 96.91           C  
ATOM    378  C   ASP O  55     -10.502  12.754  33.493  0.96 96.43           C  
ATOM    379  O   ASP O  55      -9.403  13.295  33.393  0.96 95.66           O  
ATOM    380  CB  ASP O  55     -12.163  14.025  32.050  0.97 96.42           C  
ATOM    381  CG  ASP O  55     -12.571  12.848  31.146  0.95 91.07           C  
ATOM    382  OD1 ASP O  55     -11.924  11.779  31.219  0.95 85.77           O  
ATOM    383  OD2 ASP O  55     -13.558  13.003  30.399  0.95 85.06           O  
ATOM    384  N   LYS O  56     -10.621  11.433  33.627  0.96 95.60           N  
ATOM    385  CA  LYS O  56      -9.455  10.546  33.672  0.95 95.07           C  
ATOM    386  C   LYS O  56      -8.605  10.638  32.411  0.96 94.76           C  
ATOM    387  O   LYS O  56      -7.393  10.498  32.510  0.96 93.25           O  
ATOM    388  CB  LYS O  56      -9.888   9.096  33.892  0.96 93.05           C  
ATOM    389  CG  LYS O  56     -10.428   8.866  35.306  0.86 80.92           C  
ATOM    390  CD  LYS O  56     -10.750   7.380  35.496  0.83 76.65           C  
ATOM    391  CE  LYS O  56     -11.266   7.143  36.907  0.82 65.72           C  
ATOM    392  NZ  LYS O  56     -11.585   5.716  37.125  0.82 58.76           N  
ATOM    393  N   SER O  57      -9.229  10.862  31.261  0.96 94.73           N  
ATOM    394  CA  SER O  57      -8.507  11.007  29.994  0.96 94.18           C  
ATOM    395  C   SER O  57      -7.656  12.282  29.954  0.96 93.04           C  
ATOM    396  O   SER O  57      -6.589  12.260  29.361  0.96 91.38           O  
ATOM    397  CB  SER O  57      -9.482  10.977  28.814  0.97 94.08           C  
ATOM    398  OG  SER O  57     -10.343  12.095  28.810  0.95 87.95           O  
ATOM    399  N   VAL O  58      -8.095  13.339  30.641  0.96 94.91           N  
ATOM    400  CA  VAL O  58      -7.371  14.612  30.752  0.96 94.09           C  
ATOM    401  C   VAL O  58      -6.353  14.544  31.889  0.96 93.47           C  
ATOM    402  O   VAL O  58      -5.173  14.799  31.691  0.96 92.46           O  
ATOM    403  CB  VAL O  58      -8.361  15.773  30.960  0.97 93.69           C  
ATOM    404  CG1 VAL O  58      -7.638  17.109  31.105  0.96 89.60           C  
ATOM    405  CG2 VAL O  58      -9.348  15.875  29.790  0.96 89.03           C  
ATOM    406  N   HIS O  59      -6.793  14.127  33.071  0.99 96.21           N  
ATOM    407  CA  HIS O  59      -5.962  14.070  34.278  0.99 95.81           C  
ATOM    408  C   HIS O  59      -4.786  13.085  34.155  0.99 94.61           C  
ATOM    409  O   HIS O  59      -3.747  13.281  34.780  0.99 93.52           O  
ATOM    410  CB  HIS O  59      -6.860  13.699  35.459  0.99 96.03           C  
ATOM    411  CG  HIS O  59      -6.161  13.704  36.793  0.99 97.09           C  
ATOM    412  ND1 HIS O  59      -5.475  12.647  37.352  0.99 92.95           N  
ATOM    413  CD2 HIS O  59      -6.113  14.729  37.700  0.99 93.32           C  
ATOM    414  CE1 HIS O  59      -5.038  13.017  38.568  0.99 94.15           C  
ATOM    415  NE2 HIS O  59      -5.413  14.275  38.807  0.99 95.00           N  
ATOM    416  N   ASN O  60      -4.946  12.025  33.369  0.96 94.49           N  
ATOM    417  CA  ASN O  60      -3.916  11.008  33.170  0.96 92.81           C  
ATOM    418  C   ASN O  60      -3.277  11.068  31.774  0.96 91.11           C  
ATOM    419  O   ASN O  60      -2.552  10.143  31.410  0.96 88.87           O  
ATOM    420  CB  ASN O  60      -4.489   9.612  33.481  0.97 92.21           C  
ATOM    421  CG  ASN O  60      -5.091   9.469  34.870  0.97 90.68           C  
ATOM    422  OD1 ASN O  60      -4.738  10.120  35.839  0.96 85.29           O  
ATOM    423  ND2 ASN O  60      -6.028   8.566  35.013  0.96 84.12           N  
ATOM    424  N   ALA O  61      -3.545  12.111  31.000  0.97 90.56           N  
ATOM    425  CA  ALA O  61      -2.870  12.325  29.726  0.97 89.27           C  
ATOM    426  C   ALA O  61      -1.356  12.473  29.939  0.97 88.63           C  
ATOM    427  O   ALA O  61      -0.919  13.008  30.953  0.97 87.33           O  
ATOM    428  CB  ALA O  61      -3.469  13.553  29.028  0.97 88.09           C  
ATOM    429  N   SER O  62      -0.558  12.043  28.973  0.95 82.88           N  
ATOM    430  CA  SER O  62       0.910  12.133  29.063  0.95 78.92           C  
ATOM    431  C   SER O  62       1.419  13.572  29.186  0.95 76.61           C  
ATOM    432  O   SER O  62       2.470  13.784  29.776  0.95 70.49           O  
ATOM    433  CB  SER O  62       1.553  11.472  27.838  0.95 75.13           C  
ATOM    434  OG  SER O  62       1.033  12.029  26.643  0.94 67.75           O  
ATOM    435  N   GLY O  63       0.661  14.537  28.656  0.97 75.66           N  
ATOM    436  CA  GLY O  63       0.978  15.966  28.753  0.97 74.90           C  
ATOM    437  C   GLY O  63       0.284  16.701  29.908  0.97 77.80           C  
ATOM    438  O   GLY O  63       0.301  17.928  29.923  0.97 76.42           O  
ATOM    439  N   ALA O  64      -0.367  16.003  30.842  0.99 85.91           N  
ATOM    440  CA  ALA O  64      -1.027  16.665  31.962  0.99 88.53           C  
ATOM    441  C   ALA O  64       0.006  17.300  32.899  0.99 89.32           C  
ATOM    442  O   ALA O  64       0.808  16.591  33.517  0.99 89.06           O  
ATOM    443  CB  ALA O  64      -1.929  15.670  32.693  0.99 89.26           C  
ATOM    444  N   SER O  65      -0.057  18.608  33.029  0.99 89.49           N  
ATOM    445  CA  SER O  65       0.887  19.378  33.837  0.99 89.58           C  
ATOM    446  C   SER O  65       0.532  19.325  35.325  0.99 91.98           C  
ATOM    447  O   SER O  65      -0.024  20.259  35.908  0.99 92.02           O  
ATOM    448  CB  SER O  65       1.012  20.805  33.322  0.99 86.94           C  
ATOM    449  OG  SER O  65       2.144  21.302  33.983  0.99 82.24           O  
ATOM    450  N   ARG O  66       0.820  18.192  35.946  0.99 94.63           N  
ATOM    451  CA  ARG O  66       0.569  17.966  37.370  0.99 94.85           C  
ATOM    452  C   ARG O  66       1.647  17.094  38.002  0.99 94.61           C  
ATOM    453  O   ARG O  66       2.156  16.161  37.373  0.99 94.46           O  
ATOM    454  CB  ARG O  66      -0.833  17.363  37.583  0.99 95.01           C  
ATOM    455  CG  ARG O  66      -0.971  15.935  37.033  0.99 95.04           C  
ATOM    456  CD  ARG O  66      -2.366  15.359  37.284  0.99 95.04           C  
ATOM    457  NE  ARG O  66      -2.423  13.950  36.847  1.00 94.80           N  
ATOM    458  CZ  ARG O  66      -1.988  12.895  37.533  1.00 96.37           C  
ATOM    459  NH1 ARG O  66      -1.530  12.990  38.754  0.99 92.30           N  
ATOM    460  NH2 ARG O  66      -1.990  11.717  36.987  0.99 94.14           N  
ATOM    461  N   TRP O  67       1.906  17.318  39.280  1.00 96.55           N  
ATOM    462  CA  TRP O  67       2.665  16.379  40.091  1.00 96.95           C  
ATOM    463  C   TRP O  67       1.774  15.219  40.547  1.00 97.19           C  
ATOM    464  O   TRP O  67       0.665  15.431  41.040  1.00 97.34           O  
ATOM    465  CB  TRP O  67       3.281  17.109  41.279  1.00 97.15           C  
ATOM    466  CG  TRP O  67       3.998  16.234  42.263  1.00 97.44           C  
ATOM    467  CD1 TRP O  67       4.924  15.294  41.960  1.00 97.11           C  
ATOM    468  CD2 TRP O  67       3.849  16.215  43.714  1.00 97.81           C  
ATOM    469  NE1 TRP O  67       5.368  14.688  43.132  1.00 97.44           N  
ATOM    470  CE2 TRP O  67       4.736  15.237  44.234  1.00 97.67           C  
ATOM    471  CE3 TRP O  67       3.061  16.944  44.634  1.00 97.77           C  
ATOM    472  CZ2 TRP O  67       4.853  14.986  45.617  1.00 97.42           C  
ATOM    473  CZ3 TRP O  67       3.182  16.693  46.012  0.99 97.47           C  
ATOM    474  CH2 TRP O  67       4.066  15.727  46.497  1.00 97.40           C  
ATOM    475  N   SER O  68       2.277  14.006  40.429  1.00 97.26           N  
ATOM    476  CA  SER O  68       1.711  12.806  41.047  1.00 97.11           C  
ATOM    477  C   SER O  68       2.691  12.270  42.088  1.00 96.63           C  
ATOM    478  O   SER O  68       3.803  11.861  41.752  1.00 96.01           O  
ATOM    479  CB  SER O  68       1.383  11.756  39.985  1.00 96.78           C  
ATOM    480  OG  SER O  68       0.499  10.795  40.518  1.00 94.50           O  
ATOM    481  N   ALA O  69       2.299  12.305  43.353  0.99 97.60           N  
ATOM    482  CA  ALA O  69       3.175  11.970  44.465  1.00 97.69           C  
ATOM    483  C   ALA O  69       3.503  10.469  44.531  0.99 97.31           C  
ATOM    484  O   ALA O  69       2.793   9.620  43.993  0.99 96.49           O  
ATOM    485  CB  ALA O  69       2.553  12.481  45.771  1.00 97.54           C  
ATOM    486  N   ASP O  70       4.553  10.153  45.242  0.99 96.55           N  
ATOM    487  CA  ASP O  70       4.968   8.793  45.549  0.99 96.32           C  
ATOM    488  C   ASP O  70       3.860   7.985  46.252  0.99 96.61           C  
ATOM    489  O   ASP O  70       3.028   8.496  47.015  0.99 96.05           O  
ATOM    490  CB  ASP O  70       6.270   8.810  46.367  0.99 95.43           C  
ATOM    491  CG  ASP O  70       6.212   9.704  47.610  0.99 95.65           C  
ATOM    492  OD1 ASP O  70       6.033  10.935  47.442  0.99 92.07           O  
ATOM    493  OD2 ASP O  70       6.381   9.191  48.730  0.99 90.97           O  
ATOM    494  N   ARG O  71       3.849   6.692  45.976  0.96 94.27           N  
ATOM    495  CA  ARG O  71       2.926   5.758  46.614  0.95 92.59           C  
ATOM    496  C   ARG O  71       3.408   5.439  48.031  0.95 91.29           C  
ATOM    497  O   ARG O  71       4.592   5.242  48.252  0.95 86.69           O  
ATOM    498  CB  ARG O  71       2.793   4.481  45.773  0.96 90.37           C  
ATOM    499  CG  ARG O  71       2.197   4.753  44.383  0.95 83.48           C  
ATOM    500  CD  ARG O  71       2.086   3.458  43.580  0.94 78.49           C  
ATOM    501  NE  ARG O  71       1.544   3.710  42.240  0.94 70.04           N  
ATOM    502  CZ  ARG O  71       1.422   2.840  41.252  0.93 63.87           C  
ATOM    503  NH1 ARG O  71       1.757   1.591  41.398  0.93 58.22           N  
ATOM    504  NH2 ARG O  71       0.962   3.242  40.099  0.93 56.01           N  
ATOM    505  N   GLY O  72       2.494   5.327  48.963  0.97 91.03           N  
ATOM    506  CA  GLY O  72       2.835   4.946  50.334  0.97 90.69           C  
ATOM    507  C   GLY O  72       1.942   5.603  51.375  0.97 92.77           C  
ATOM    508  O   GLY O  72       0.870   6.123  51.060  0.97 90.94           O  
ATOM    509  N   SER O  73       2.376   5.560  52.631  0.96 92.85           N  
ATOM    510  CA  SER O  73       1.619   6.096  53.771  0.96 92.59           C  
ATOM    511  C   SER O  73       1.834   7.596  54.011  0.96 93.11           C  
ATOM    512  O   SER O  73       1.178   8.159  54.887  0.96 90.54           O  
ATOM    513  CB  SER O  73       1.953   5.297  55.030  0.96 90.85           C  
ATOM    514  OG  SER O  73       3.353   5.244  55.229  0.95 84.07           O  
ATOM    515  N   GLY O  74       2.705   8.231  53.250  0.98 94.26           N  
ATOM    516  CA  GLY O  74       3.081   9.626  53.443  0.98 94.33           C  
ATOM    517  C   GLY O  74       4.051   9.830  54.613  0.98 95.12           C  
ATOM    518  O   GLY O  74       4.570   8.860  55.168  0.98 92.26           O  
ATOM    519  N   PRO O  75       4.296  11.102  55.014  1.00 97.07           N  
ATOM    520  CA  PRO O  75       3.721  12.307  54.416  1.00 97.46           C  
ATOM    521  C   PRO O  75       4.212  12.537  52.982  1.00 97.94           C  
ATOM    522  O   PRO O  75       5.307  12.107  52.609  1.00 97.00           O  
ATOM    523  CB  PRO O  75       4.137  13.447  55.351  1.00 96.12           C  
ATOM    524  CG  PRO O  75       5.474  12.964  55.916  1.00 93.22           C  
ATOM    525  CD  PRO O  75       5.272  11.450  56.033  1.00 95.54           C  
ATOM    526  N   TRP O  76       3.409  13.229  52.199  1.00 98.23           N  
ATOM    527  CA  TRP O  76       3.781  13.650  50.846  1.00 98.35           C  
ATOM    528  C   TRP O  76       4.035  15.145  50.851  1.00 98.37           C  
ATOM    529  O   TRP O  76       3.192  15.907  51.320  1.00 98.17           O  
ATOM    530  CB  TRP O  76       2.686  13.295  49.840  1.00 98.24           C  
ATOM    531  CG  TRP O  76       2.254  11.862  49.898  1.00 98.20           C  
ATOM    532  CD1 TRP O  76       2.925  10.816  49.377  1.00 97.42           C  
ATOM    533  CD2 TRP O  76       1.094  11.314  50.599  1.00 98.05           C  
ATOM    534  NE1 TRP O  76       2.267   9.633  49.710  1.00 97.30           N  
ATOM    535  CE2 TRP O  76       1.136   9.903  50.472  1.00 97.61           C  
ATOM    536  CE3 TRP O  76       0.025  11.887  51.331  1.00 97.61           C  
ATOM    537  CZ2 TRP O  76       0.167   9.069  51.065  1.00 96.99           C  
ATOM    538  CZ3 TRP O  76      -0.944  11.053  51.918  0.99 96.67           C  
ATOM    539  CH2 TRP O  76      -0.872   9.659  51.789  1.00 96.29           C  
ATOM    540  N   TRP O  77       5.167  15.560  50.363  1.00 98.43           N  
ATOM    541  CA  TRP O  77       5.537  16.967  50.357  1.00 98.25           C  
ATOM    542  C   TRP O  77       6.064  17.422  48.996  1.00 98.12           C  
ATOM    543  O   TRP O  77       6.659  16.646  48.252  1.00 97.85           O  
ATOM    544  CB  TRP O  77       6.498  17.268  51.516  1.00 97.94           C  
ATOM    545  CG  TRP O  77       7.763  16.467  51.531  1.00 97.75           C  
ATOM    546  CD1 TRP O  77       7.975  15.340  52.252  1.00 96.94           C  
ATOM    547  CD2 TRP O  77       8.989  16.718  50.782  1.00 97.51           C  
ATOM    548  NE1 TRP O  77       9.263  14.862  51.999  1.00 96.48           N  
ATOM    549  CE2 TRP O  77       9.909  15.685  51.095  1.00 96.97           C  
ATOM    550  CE3 TRP O  77       9.407  17.715  49.872  1.00 96.96           C  
ATOM    551  CZ2 TRP O  77      11.201  15.620  50.519  1.00 95.97           C  
ATOM    552  CZ3 TRP O  77      10.693  17.650  49.295  0.99 95.75           C  
ATOM    553  CH2 TRP O  77      11.576  16.618  49.620  1.00 95.14           C  
ATOM    554  N   LEU O  78       5.811  18.705  48.707  1.00 98.17           N  
ATOM    555  CA  LEU O  78       6.295  19.441  47.543  1.00 98.07           C  
ATOM    556  C   LEU O  78       6.957  20.717  48.059  1.00 98.17           C  
ATOM    557  O   LEU O  78       6.308  21.481  48.775  1.00 97.89           O  
ATOM    558  CB  LEU O  78       5.092  19.751  46.636  1.00 97.58           C  
ATOM    559  CG  LEU O  78       5.443  20.562  45.377  1.00 96.36           C  
ATOM    560  CD1 LEU O  78       6.246  19.721  44.380  1.00 90.77           C  
ATOM    561  CD2 LEU O  78       4.147  21.008  44.699  1.00 89.44           C  
ATOM    562  N   ALA O  79       8.221  20.932  47.731  1.00 97.02           N  
ATOM    563  CA  ALA O  79       9.051  22.007  48.253  1.00 96.44           C  
ATOM    564  C   ALA O  79       9.612  22.886  47.137  1.00 95.05           C  
ATOM    565  O   ALA O  79      10.009  22.388  46.086  1.00 94.24           O  
ATOM    566  CB  ALA O  79      10.169  21.410  49.117  1.00 96.60           C  
ATOM    567  N   TYR O  80       9.681  24.180  47.418  1.00 95.72           N  
ATOM    568  CA  TYR O  80      10.335  25.174  46.580  1.00 95.39           C  
ATOM    569  C   TYR O  80      11.511  25.789  47.324  1.00 94.93           C  
ATOM    570  O   TYR O  80      11.380  26.172  48.488  1.00 94.63           O  
ATOM    571  CB  TYR O  80       9.322  26.252  46.140  1.00 95.48           C  
ATOM    572  CG  TYR O  80       8.144  25.771  45.299  1.00 95.66           C  
ATOM    573  CD1 TYR O  80       8.217  24.594  44.528  1.00 90.13           C  
ATOM    574  CD2 TYR O  80       6.959  26.541  45.267  1.00 90.51           C  
ATOM    575  CE1 TYR O  80       7.134  24.182  43.734  1.00 90.80           C  
ATOM    576  CE2 TYR O  80       5.872  26.143  44.472  1.00 90.97           C  
ATOM    577  CZ  TYR O  80       5.962  24.961  43.702  1.00 95.08           C  
ATOM    578  OH  TYR O  80       4.901  24.572  42.910  1.00 94.12           O  
ATOM    579  N   GLU O  81      12.633  25.907  46.625  0.99 90.54           N  
ATOM    580  CA  GLU O  81      13.775  26.729  47.010  0.99 88.05           C  
ATOM    581  C   GLU O  81      13.898  27.886  46.011  0.99 86.60           C  
ATOM    582  O   GLU O  81      14.103  27.658  44.821  0.99 85.00           O  
ATOM    583  CB  GLU O  81      15.056  25.883  47.057  0.99 85.99           C  
ATOM    584  CG  GLU O  81      16.282  26.702  47.472  0.98 83.77           C  
ATOM    585  CD  GLU O  81      17.612  25.962  47.308  0.98 80.31           C  
ATOM    586  OE1 GLU O  81      18.656  26.665  47.242  0.98 73.89           O  
ATOM    587  OE2 GLU O  81      17.620  24.715  47.204  0.98 73.72           O  
ATOM    588  N   PHE O  82      13.754  29.115  46.494  1.00 86.97           N  
ATOM    589  CA  PHE O  82      13.895  30.305  45.658  1.00 85.61           C  
ATOM    590  C   PHE O  82      15.376  30.681  45.476  1.00 81.54           C  
ATOM    591  O   PHE O  82      16.186  30.422  46.365  1.00 79.14           O  
ATOM    592  CB  PHE O  82      13.082  31.466  46.254  1.00 87.59           C  
ATOM    593  CG  PHE O  82      11.619  31.128  46.456  1.00 89.59           C  
ATOM    594  CD1 PHE O  82      10.796  30.852  45.344  1.00 85.48           C  
ATOM    595  CD2 PHE O  82      11.094  31.024  47.759  1.00 86.65           C  
ATOM    596  CE1 PHE O  82       9.466  30.449  45.533  1.00 86.82           C  
ATOM    597  CE2 PHE O  82       9.763  30.625  47.954  1.00 87.13           C  
ATOM    598  CZ  PHE O  82       8.951  30.331  46.838  1.00 90.31           C  
ATOM    599  N   PRO O  83      15.732  31.345  44.371  0.99 77.43           N  
ATOM    600  CA  PRO O  83      17.120  31.766  44.122  0.99 73.93           C  
ATOM    601  C   PRO O  83      17.653  32.771  45.158  0.99 72.44           C  
ATOM    602  O   PRO O  83      18.867  32.919  45.307  0.99 70.33           O  
ATOM    603  CB  PRO O  83      17.108  32.350  42.704  0.99 73.14           C  
ATOM    604  CG  PRO O  83      15.657  32.785  42.493  0.99 71.72           C  
ATOM    605  CD  PRO O  83      14.874  31.733  43.278  0.99 72.05           C  
ATOM    606  N   GLY O  84      16.757  33.419  45.901  0.99 75.61           N  
ATOM    607  CA  GLY O  84      17.101  34.299  47.019  0.99 76.03           C  
ATOM    608  C   GLY O  84      15.985  34.378  48.049  0.99 80.06           C  
ATOM    609  O   GLY O  84      14.990  33.652  47.957  0.99 81.22           O  
ATOM    610  N   GLU O  85      16.131  35.258  49.036  0.98 82.73           N  
ATOM    611  CA  GLU O  85      15.084  35.470  50.026  0.98 83.47           C  
ATOM    612  C   GLU O  85      13.845  36.078  49.351  0.98 83.63           C  
ATOM    613  O   GLU O  85      13.876  37.188  48.814  0.98 83.60           O  
ATOM    614  CB  GLU O  85      15.594  36.336  51.190  0.98 83.41           C  
ATOM    615  CG  GLU O  85      14.538  36.403  52.326  0.97 80.34           C  
ATOM    616  CD  GLU O  85      15.011  37.231  53.521  0.96 77.62           C  
ATOM    617  OE1 GLU O  85      14.760  38.436  53.549  0.96 71.17           O  
ATOM    618  OE2 GLU O  85      15.583  36.680  54.462  0.96 72.70           O  
ATOM    619  N   ALA O  86      12.745  35.333  49.401  0.98 89.41           N  
ATOM    620  CA  ALA O  86      11.451  35.757  48.906  0.98 90.34           C  
ATOM    621  C   ALA O  86      10.570  36.257  50.056  0.98 91.85           C  
ATOM    622  O   ALA O  86      10.641  35.756  51.182  0.98 91.98           O  
ATOM    623  CB  ALA O  86      10.810  34.592  48.140  0.98 89.34           C  
ATOM    624  N   THR O  87       9.685  37.207  49.756  0.98 92.50           N  
ATOM    625  CA  THR O  87       8.637  37.673  50.669  0.98 92.47           C  
ATOM    626  C   THR O  87       7.300  37.118  50.191  0.98 93.03           C  
ATOM    627  O   THR O  87       6.683  37.660  49.274  0.98 92.61           O  
ATOM    628  CB  THR O  87       8.632  39.203  50.771  0.98 91.54           C  
ATOM    629  OG1 THR O  87       9.883  39.660  51.244  0.98 89.23           O  
ATOM    630  CG2 THR O  87       7.591  39.697  51.768  0.98 88.21           C  
ATOM    631  N   ILE O  88       6.847  36.021  50.799  0.99 95.68           N  
ATOM    632  CA  ILE O  88       5.676  35.257  50.365  0.99 96.55           C  
ATOM    633  C   ILE O  88       4.405  35.811  51.004  0.99 96.82           C  
ATOM    634  O   ILE O  88       4.290  35.891  52.225  0.99 96.57           O  
ATOM    635  CB  ILE O  88       5.858  33.749  50.659  0.99 96.34           C  
ATOM    636  CG1 ILE O  88       7.195  33.183  50.120  0.99 94.23           C  
ATOM    637  CG2 ILE O  88       4.675  32.945  50.099  0.99 93.64           C  
ATOM    638  CD1 ILE O  88       7.446  33.437  48.626  0.99 87.20           C  
ATOM    639  N   SER O  89       3.412  36.143  50.181  0.97 96.14           N  
ATOM    640  CA  SER O  89       2.109  36.662  50.615  0.97 95.91           C  
ATOM    641  C   SER O  89       1.014  35.594  50.631  0.97 96.84           C  
ATOM    642  O   SER O  89       0.098  35.649  51.459  0.97 96.61           O  
ATOM    643  CB  SER O  89       1.709  37.842  49.730  0.97 94.00           C  
ATOM    644  OG  SER O  89       1.536  37.439  48.389  0.97 84.72           O  
ATOM    645  N   SER O  90       1.076  34.613  49.739  0.98 97.21           N  
ATOM    646  CA  SER O  90       0.124  33.499  49.711  0.98 97.23           C  
ATOM    647  C   SER O  90       0.644  32.274  48.961  0.98 97.40           C  
ATOM    648  O   SER O  90       1.456  32.393  48.049  0.98 97.29           O  
ATOM    649  CB  SER O  90      -1.219  33.943  49.107  0.98 96.77           C  
ATOM    650  OG  SER O  90      -1.116  34.349  47.758  0.99 94.68           O  
ATOM    651  N   VAL O  91       0.083  31.117  49.287  0.99 98.02           N  
ATOM    652  CA  VAL O  91       0.219  29.875  48.516  0.99 98.21           C  
ATOM    653  C   VAL O  91      -1.161  29.484  48.004  0.99 98.22           C  
ATOM    654  O   VAL O  91      -2.109  29.405  48.782  0.99 97.70           O  
ATOM    655  CB  VAL O  91       0.852  28.760  49.365  0.99 97.93           C  
ATOM    656  CG1 VAL O  91       0.938  27.440  48.591  0.99 94.51           C  
ATOM    657  CG2 VAL O  91       2.263  29.139  49.805  0.99 92.24           C  
ATOM    658  N   ASN O  92      -1.294  29.259  46.701  0.99 97.79           N  
ATOM    659  CA  ASN O  92      -2.551  28.875  46.056  0.99 97.34           C  
ATOM    660  C   ASN O  92      -2.362  27.547  45.316  0.99 97.38           C  
ATOM    661  O   ASN O  92      -1.634  27.490  44.327  0.99 97.13           O  
ATOM    662  CB  ASN O  92      -3.007  30.017  45.133  0.99 96.75           C  
ATOM    663  CG  ASN O  92      -4.429  29.828  44.627  0.98 93.46           C  
ATOM    664  OD1 ASN O  92      -5.245  29.144  45.223  0.98 85.67           O  
ATOM    665  ND2 ASN O  92      -4.786  30.491  43.554  0.98 86.71           N  
ATOM    666  N   ILE O  93      -2.995  26.493  45.821  0.99 98.26           N  
ATOM    667  CA  ILE O  93      -2.797  25.129  45.328  0.99 98.49           C  
ATOM    668  C   ILE O  93      -4.024  24.699  44.532  0.99 98.45           C  
ATOM    669  O   ILE O  93      -5.130  24.678  45.075  0.99 98.23           O  
ATOM    670  CB  ILE O  93      -2.478  24.147  46.478  0.99 98.58           C  
ATOM    671  CG1 ILE O  93      -1.275  24.650  47.311  0.99 98.23           C  
ATOM    672  CG2 ILE O  93      -2.212  22.746  45.898  0.99 97.65           C  
ATOM    673  CD1 ILE O  93      -0.863  23.734  48.470  0.99 98.01           C  
ATOM    674  N   ALA O  94      -3.811  24.304  43.275  0.99 98.31           N  
ATOM    675  CA  ALA O  94      -4.801  23.618  42.460  0.99 98.24           C  
ATOM    676  C   ALA O  94      -4.646  22.105  42.650  0.99 98.34           C  
ATOM    677  O   ALA O  94      -3.652  21.503  42.245  0.99 98.08           O  
ATOM    678  CB  ALA O  94      -4.645  24.021  40.997  0.99 97.80           C  
ATOM    679  N   TRP O  95      -5.635  21.493  43.283  1.00 98.50           N  
ATOM    680  CA  TRP O  95      -5.605  20.068  43.571  1.00 98.58           C  
ATOM    681  C   TRP O  95      -6.119  19.241  42.395  1.00 98.45           C  
ATOM    682  O   TRP O  95      -7.080  19.608  41.726  1.00 98.14           O  
ATOM    683  CB  TRP O  95      -6.393  19.795  44.849  1.00 98.66           C  
ATOM    684  CG  TRP O  95      -5.753  20.403  46.066  1.00 98.76           C  
ATOM    685  CD1 TRP O  95      -6.073  21.595  46.617  1.00 98.51           C  
ATOM    686  CD2 TRP O  95      -4.620  19.892  46.829  1.00 98.77           C  
ATOM    687  NE1 TRP O  95      -5.213  21.861  47.685  0.99 98.61           N  
ATOM    688  CE2 TRP O  95      -4.306  20.836  47.839  0.99 98.67           C  
ATOM    689  CE3 TRP O  95      -3.830  18.725  46.746  0.99 98.74           C  
ATOM    690  CZ2 TRP O  95      -3.244  20.640  48.755  0.99 98.64           C  
ATOM    691  CZ3 TRP O  95      -2.768  18.531  47.660  0.99 98.58           C  
ATOM    692  CH2 TRP O  95      -2.480  19.474  48.647  1.00 98.56           C  
ATOM    693  N   GLY O  96      -5.510  18.096  42.181  0.99 98.44           N  
ATOM    694  CA  GLY O  96      -5.950  17.109  41.206  0.99 98.34           C  
ATOM    695  C   GLY O  96      -7.074  16.197  41.711  0.99 98.44           C  
ATOM    696  O   GLY O  96      -7.761  16.483  42.697  0.99 98.06           O  
ATOM    697  N   ASN O  97      -7.245  15.059  41.052  0.99 98.32           N  
ATOM    698  CA  ASN O  97      -8.299  14.097  41.392  0.99 98.29           C  
ATOM    699  C   ASN O  97      -8.134  13.488  42.793  0.99 98.28           C  
ATOM    700  O   ASN O  97      -9.120  13.207  43.470  0.99 97.90           O  
ATOM    701  CB  ASN O  97      -8.356  13.001  40.307  0.99 98.12           C  
ATOM    702  CG  ASN O  97      -9.029  13.471  39.022  0.99 97.94           C  
ATOM    703  OD1 ASN O  97      -9.504  14.586  38.923  0.99 94.95           O  
ATOM    704  ND2 ASN O  97      -9.132  12.617  38.032  0.99 94.54           N  
ATOM    705  N   THR O  98      -6.899  13.294  43.245  1.00 98.47           N  
ATOM    706  CA  THR O  98      -6.593  12.928  44.628  1.00 98.50           C  
ATOM    707  C   THR O  98      -6.029  14.150  45.337  1.00 98.60           C  
ATOM    708  O   THR O  98      -4.872  14.502  45.134  1.00 98.47           O  
ATOM    709  CB  THR O  98      -5.609  11.756  44.704  1.00 98.27           C  
ATOM    710  OG1 THR O  98      -6.125  10.648  44.002  1.00 96.94           O  
ATOM    711  CG2 THR O  98      -5.368  11.305  46.145  1.00 96.15           C  
ATOM    712  N   TYR O  99      -6.833  14.787  46.166  1.00 98.65           N  
ATOM    713  CA  TYR O  99      -6.464  16.008  46.882  1.00 98.67           C  
ATOM    714  C   TYR O  99      -6.125  15.731  48.354  1.00 98.66           C  
ATOM    715  O   TYR O  99      -6.566  14.734  48.935  1.00 98.56           O  
ATOM    716  CB  TYR O  99      -7.585  17.049  46.719  1.00 98.65           C  
ATOM    717  CG  TYR O  99      -8.969  16.580  47.133  0.99 98.79           C  
ATOM    718  CD1 TYR O  99      -9.854  16.054  46.171  0.99 94.12           C  
ATOM    719  CD2 TYR O  99      -9.380  16.661  48.479  0.99 93.92           C  
ATOM    720  CE1 TYR O  99     -11.135  15.613  46.542  0.99 94.24           C  
ATOM    721  CE2 TYR O  99     -10.657  16.220  48.863  0.99 93.50           C  
ATOM    722  CZ  TYR O  99     -11.529  15.696  47.888  0.99 98.63           C  
ATOM    723  OH  TYR O  99     -12.785  15.259  48.256  0.99 98.35           O  
ATOM    724  N   ALA O 100      -5.366  16.622  48.960  1.00 98.72           N  
ATOM    725  CA  ALA O 100      -5.037  16.526  50.381  1.00 98.76           C  
ATOM    726  C   ALA O 100      -6.245  16.898  51.255  1.00 98.76           C  
ATOM    727  O   ALA O 100      -6.895  17.919  51.042  1.00 98.50           O  
ATOM    728  CB  ALA O 100      -3.821  17.399  50.695  1.00 98.61           C  
ATOM    729  N   THR O 101      -6.521  16.084  52.258  0.99 98.64           N  
ATOM    730  CA  THR O 101      -7.570  16.333  53.261  0.99 98.62           C  
ATOM    731  C   THR O 101      -7.001  16.847  54.579  0.99 98.60           C  
ATOM    732  O   THR O 101      -7.756  17.322  55.418  0.99 98.14           O  
ATOM    733  CB  THR O 101      -8.424  15.085  53.502  0.99 98.43           C  
ATOM    734  OG1 THR O 101      -7.616  13.971  53.812  0.99 97.29           O  
ATOM    735  CG2 THR O 101      -9.241  14.718  52.269  0.99 96.64           C  
ATOM    736  N   ASN O 102      -5.691  16.775  54.749  0.99 98.64           N  
ATOM    737  CA  ASN O 102      -4.951  17.470  55.792  0.99 98.60           C  
ATOM    738  C   ASN O 102      -3.526  17.748  55.303  0.99 98.67           C  
ATOM    739  O   ASN O 102      -2.809  16.816  54.918  0.99 98.50           O  
ATOM    740  CB  ASN O 102      -4.950  16.624  57.074  0.99 98.37           C  
ATOM    741  CG  ASN O 102      -4.392  17.374  58.271  0.99 97.43           C  
ATOM    742  OD1 ASN O 102      -4.354  18.587  58.321  0.98 89.14           O  
ATOM    743  ND2 ASN O 102      -3.966  16.668  59.290  0.98 88.55           N  
ATOM    744  N   TYR O 103      -3.139  19.004  55.306  1.00 98.80           N  
ATOM    745  CA  TYR O 103      -1.791  19.432  54.950  1.00 98.81           C  
ATOM    746  C   TYR O 103      -1.394  20.705  55.704  1.00 98.77           C  
ATOM    747  O   TYR O 103      -2.238  21.426  56.236  1.00 98.66           O  
ATOM    748  CB  TYR O 103      -1.655  19.598  53.424  1.00 98.81           C  
ATOM    749  CG  TYR O 103      -2.384  20.789  52.821  1.00 98.87           C  
ATOM    750  CD1 TYR O 103      -3.747  20.697  52.480  1.00 93.85           C  
ATOM    751  CD2 TYR O 103      -1.682  21.989  52.573  1.00 94.41           C  
ATOM    752  CE1 TYR O 103      -4.411  21.786  51.894  1.00 94.82           C  
ATOM    753  CE2 TYR O 103      -2.336  23.085  51.986  1.00 94.35           C  
ATOM    754  CZ  TYR O 103      -3.701  22.976  51.645  1.00 98.73           C  
ATOM    755  OH  TYR O 103      -4.346  24.046  51.058  0.99 98.41           O  
ATOM    756  N   SER O 104      -0.106  20.962  55.723  1.00 98.79           N  
ATOM    757  CA  SER O 104       0.489  22.163  56.305  1.00 98.77           C  
ATOM    758  C   SER O 104       1.355  22.880  55.275  0.99 98.81           C  
ATOM    759  O   SER O 104       1.846  22.257  54.329  0.99 98.68           O  
ATOM    760  CB  SER O 104       1.308  21.803  57.550  0.99 98.40           C  
ATOM    761  OG  SER O 104       0.504  21.130  58.503  0.99 92.31           O  
ATOM    762  N   ILE O 105       1.546  24.172  55.477  0.99 98.70           N  
ATOM    763  CA  ILE O 105       2.584  24.961  54.812  0.99 98.70           C  
ATOM    764  C   ILE O 105       3.696  25.192  55.827  0.99 98.64           C  
ATOM    765  O   ILE O 105       3.430  25.644  56.943  0.99 98.31           O  
ATOM    766  CB  ILE O 105       2.030  26.288  54.250  0.99 98.54           C  
ATOM    767  CG1 ILE O 105       0.860  26.085  53.257  0.99 97.30           C  
ATOM    768  CG2 ILE O 105       3.156  27.107  53.586  0.99 97.14           C  
ATOM    769  CD1 ILE O 105       1.170  25.221  52.030  0.98 91.95           C  
ATOM    770  N   GLN O 106       4.911  24.873  55.425  0.99 98.59           N  
ATOM    771  CA  GLN O 106       6.113  25.018  56.240  0.99 98.52           C  
ATOM    772  C   GLN O 106       7.149  25.875  55.515  0.99 98.42           C  
ATOM    773  O   GLN O 106       7.195  25.885  54.286  0.99 98.26           O  
ATOM    774  CB  GLN O 106       6.694  23.636  56.563  0.99 98.34           C  
ATOM    775  CG  GLN O 106       5.740  22.754  57.386  0.99 98.07           C  
ATOM    776  CD  GLN O 106       6.352  21.395  57.723  0.99 98.27           C  
ATOM    777  OE1 GLN O 106       7.022  20.769  56.914  0.99 95.02           O  
ATOM    778  NE2 GLN O 106       6.147  20.899  58.912  0.99 94.48           N  
ATOM    779  N   THR O 107       8.007  26.532  56.278  0.99 98.14           N  
ATOM    780  CA  THR O 107       9.205  27.221  55.782  0.99 97.98           C  
ATOM    781  C   THR O 107      10.460  26.657  56.438  0.99 97.95           C  
ATOM    782  O   THR O 107      10.380  25.947  57.446  0.99 97.64           O  
ATOM    783  CB  THR O 107       9.118  28.741  55.984  0.99 97.58           C  
ATOM    784  OG1 THR O 107       8.842  29.045  57.330  0.99 96.24           O  
ATOM    785  CG2 THR O 107       8.003  29.354  55.143  0.99 95.52           C  
ATOM    786  N   SER O 108      11.605  26.945  55.856  0.99 96.47           N  
ATOM    787  CA  SER O 108      12.902  26.514  56.364  0.99 96.03           C  
ATOM    788  C   SER O 108      13.974  27.564  56.080  0.99 95.10           C  
ATOM    789  O   SER O 108      13.901  28.263  55.075  0.99 94.37           O  
ATOM    790  CB  SER O 108      13.287  25.188  55.712  0.99 96.37           C  
ATOM    791  OG  SER O 108      14.484  24.695  56.272  0.99 95.28           O  
ATOM    792  N   ASP O 109      14.973  27.613  56.940  0.97 93.73           N  
ATOM    793  CA  ASP O 109      16.153  28.463  56.755  0.97 91.12           C  
ATOM    794  C   ASP O 109      17.280  27.732  56.000  0.97 89.09           C  
ATOM    795  O   ASP O 109      18.143  28.368  55.399  0.97 86.72           O  
ATOM    796  CB  ASP O 109      16.647  28.944  58.132  0.97 89.65           C  
ATOM    797  CG  ASP O 109      15.622  29.790  58.898  0.95 84.36           C  
ATOM    798  OD1 ASP O 109      14.811  30.490  58.251  0.94 79.17           O  
ATOM    799  OD2 ASP O 109      15.637  29.721  60.147  0.94 77.81           O  
ATOM    800  N   ASP O 110      17.267  26.389  56.017  0.98 88.68           N  
ATOM    801  CA  ASP O 110      18.348  25.544  55.493  0.97 85.91           C  
ATOM    802  C   ASP O 110      17.879  24.454  54.505  0.98 84.66           C  
ATOM    803  O   ASP O 110      18.682  23.632  54.047  0.98 82.59           O  
ATOM    804  CB  ASP O 110      19.128  24.950  56.682  0.98 86.62           C  
ATOM    805  CG  ASP O 110      18.332  23.946  57.543  0.97 88.66           C  
ATOM    806  OD1 ASP O 110      17.177  23.606  57.204  0.96 85.60           O  
ATOM    807  OD2 ASP O 110      18.864  23.475  58.570  0.96 84.14           O  
ATOM    808  N   GLY O 111      16.578  24.405  54.208  0.99 89.06           N  
ATOM    809  CA  GLY O 111      15.983  23.367  53.358  0.98 89.01           C  
ATOM    810  C   GLY O 111      15.868  21.985  54.005  0.98 91.13           C  
ATOM    811  O   GLY O 111      15.414  21.038  53.359  0.98 90.69           O  
ATOM    812  N   SER O 112      16.250  21.845  55.269  0.98 90.87           N  
ATOM    813  CA  SER O 112      16.321  20.573  56.003  0.97 90.71           C  
ATOM    814  C   SER O 112      15.454  20.567  57.256  0.97 92.11           C  
ATOM    815  O   SER O 112      14.708  19.613  57.493  0.97 92.18           O  
ATOM    816  CB  SER O 112      17.776  20.272  56.366  0.97 89.16           C  
ATOM    817  OG  SER O 112      18.559  20.155  55.201  0.96 80.49           O  
ATOM    818  N   ASN O 113      15.514  21.621  58.042  0.97 94.32           N  
ATOM    819  CA  ASN O 113      14.700  21.806  59.241  0.97 94.31           C  
ATOM    820  C   ASN O 113      13.506  22.702  58.922  0.97 94.49           C  
ATOM    821  O   ASN O 113      13.668  23.816  58.442  0.97 94.23           O  
ATOM    822  CB  ASN O 113      15.565  22.375  60.368  0.97 94.07           C  
ATOM    823  CG  ASN O 113      16.687  21.427  60.744  0.96 90.67           C  
ATOM    824  OD1 ASN O 113      16.460  20.365  61.300  0.96 82.95           O  
ATOM    825  ND2 ASN O 113      17.912  21.781  60.435  0.95 81.58           N  
ATOM    826  N   TRP O 114      12.292  22.220  59.210  0.99 97.09           N  
ATOM    827  CA  TRP O 114      11.059  22.867  58.771  0.99 97.05           C  
ATOM    828  C   TRP O 114      10.216  23.353  59.940  0.98 96.91           C  
ATOM    829  O   TRP O 114       9.998  22.626  60.907  0.98 95.70           O  
ATOM    830  CB  TRP O 114      10.264  21.913  57.878  0.99 96.89           C  
ATOM    831  CG  TRP O 114      10.950  21.573  56.589  0.99 97.42           C  
ATOM    832  CD1 TRP O 114      11.813  20.547  56.412  0.99 96.52           C  
ATOM    833  CD2 TRP O 114      10.890  22.292  55.321  0.99 97.40           C  
ATOM    834  NE1 TRP O 114      12.303  20.579  55.103  0.99 96.67           N  
ATOM    835  CE2 TRP O 114      11.759  21.639  54.405  0.99 97.10           C  
ATOM    836  CE3 TRP O 114      10.190  23.433  54.863  0.98 97.13           C  
ATOM    837  CZ2 TRP O 114      11.940  22.094  53.077  0.98 96.50           C  
ATOM    838  CZ3 TRP O 114      10.371  23.886  53.539  0.99 96.28           C  
ATOM    839  CH2 TRP O 114      11.234  23.226  52.660  0.99 96.08           C  
ATOM    840  N   THR O 115       9.677  24.558  59.807  0.99 98.16           N  
ATOM    841  CA  THR O 115       8.790  25.201  60.777  0.99 97.90           C  
ATOM    842  C   THR O 115       7.388  25.334  60.192  0.99 97.92           C  
ATOM    843  O   THR O 115       7.223  25.812  59.068  0.99 97.49           O  
ATOM    844  CB  THR O 115       9.338  26.575  61.180  0.99 97.30           C  
ATOM    845  OG1 THR O 115      10.637  26.428  61.705  0.98 92.15           O  
ATOM    846  CG2 THR O 115       8.500  27.245  62.267  0.98 89.01           C  
ATOM    847  N   ASP O 116       6.366  24.937  60.938  0.98 98.07           N  
ATOM    848  CA  ASP O 116       4.967  25.104  60.541  0.98 97.88           C  
ATOM    849  C   ASP O 116       4.583  26.592  60.517  0.98 97.61           C  
ATOM    850  O   ASP O 116       4.695  27.292  61.524  0.98 96.78           O  
ATOM    851  CB  ASP O 116       4.031  24.351  61.502  0.98 97.67           C  
ATOM    852  CG  ASP O 116       4.011  22.827  61.333  0.98 97.29           C  
ATOM    853  OD1 ASP O 116       4.315  22.332  60.225  0.98 94.84           O  
ATOM    854  OD2 ASP O 116       3.593  22.148  62.297  0.98 93.63           O  
ATOM    855  N   VAL O 117       4.053  27.026  59.389  0.98 98.03           N  
ATOM    856  CA  VAL O 117       3.489  28.368  59.220  0.98 97.60           C  
ATOM    857  C   VAL O 117       1.969  28.321  59.325  0.98 97.57           C  
ATOM    858  O   VAL O 117       1.355  29.116  60.034  0.98 96.44           O  
ATOM    859  CB  VAL O 117       3.916  28.964  57.873  0.98 96.35           C  
ATOM    860  CG1 VAL O 117       3.306  30.348  57.699  0.98 90.19           C  
ATOM    861  CG2 VAL O 117       5.439  29.087  57.764  0.98 88.43           C  
ATOM    862  N   LYS O 118       1.347  27.369  58.619  0.98 97.85           N  
ATOM    863  CA  LYS O 118      -0.085  27.083  58.708  0.98 97.84           C  
ATOM    864  C   LYS O 118      -0.321  25.583  58.676  0.98 98.27           C  
ATOM    865  O   LYS O 118       0.231  24.879  57.833  0.98 98.05           O  
ATOM    866  CB  LYS O 118      -0.884  27.779  57.593  0.98 96.55           C  
ATOM    867  CG  LYS O 118      -0.955  29.314  57.753  0.90 87.36           C  
ATOM    868  CD  LYS O 118      -2.373  29.846  57.607  0.88 84.21           C  
ATOM    869  CE  LYS O 118      -2.366  31.377  57.766  0.85 75.19           C  
ATOM    870  NZ  LYS O 118      -3.715  31.983  57.650  0.86 67.83           N  
ATOM    871  N   THR O 119      -1.171  25.107  59.573  0.99 98.11           N  
ATOM    872  CA  THR O 119      -1.520  23.687  59.719  0.99 98.21           C  
ATOM    873  C   THR O 119      -3.024  23.469  59.579  0.99 98.29           C  
ATOM    874  O   THR O 119      -3.810  24.418  59.573  0.99 97.75           O  
ATOM    875  CB  THR O 119      -1.017  23.136  61.061  0.99 97.79           C  
ATOM    876  OG1 THR O 119      -1.645  23.819  62.120  0.99 94.99           O  
ATOM    877  CG2 THR O 119       0.490  23.289  61.246  0.98 93.50           C  
ATOM    878  N   GLY O 120      -3.445  22.209  59.455  0.99 97.95           N  
ATOM    879  CA  GLY O 120      -4.861  21.835  59.394  0.99 97.99           C  
ATOM    880  C   GLY O 120      -5.576  22.301  58.125  0.99 98.24           C  
ATOM    881  O   GLY O 120      -6.803  22.414  58.110  0.99 97.17           O  
ATOM    882  N   LEU O 121      -4.828  22.570  57.075  0.98 98.42           N  
ATOM    883  CA  LEU O 121      -5.354  22.964  55.773  0.98 98.47           C  
ATOM    884  C   LEU O 121      -5.922  21.741  55.045  0.98 98.51           C  
ATOM    885  O   LEU O 121      -5.473  20.612  55.243  0.98 98.20           O  
ATOM    886  CB  LEU O 121      -4.244  23.643  54.950  0.99 98.36           C  
ATOM    887  CG  LEU O 121      -3.622  24.892  55.607  0.98 98.08           C  
ATOM    888  CD1 LEU O 121      -2.429  25.352  54.776  0.98 96.26           C  
ATOM    889  CD2 LEU O 121      -4.626  26.048  55.705  0.98 96.08           C  
ATOM    890  N   LYS O 122      -6.924  21.964  54.197  0.99 98.37           N  
ATOM    891  CA  LYS O 122      -7.556  20.893  53.429  0.99 98.39           C  
ATOM    892  C   LYS O 122      -8.184  21.398  52.138  0.99 98.56           C  
ATOM    893  O   LYS O 122      -8.749  22.493  52.101  0.99 98.12           O  
ATOM    894  CB  LYS O 122      -8.589  20.155  54.297  0.98 97.50           C  
ATOM    895  CG  LYS O 122      -9.763  21.037  54.755  0.92 93.18           C  
ATOM    896  CD  LYS O 122     -10.714  20.249  55.652  0.90 88.85           C  
ATOM    897  CE  LYS O 122     -11.870  21.157  56.075  0.86 80.51           C  
ATOM    898  NZ  LYS O 122     -12.801  20.455  56.978  0.86 71.31           N  
ATOM    899  N   ALA O 123      -8.165  20.549  51.133  0.99 98.51           N  
ATOM    900  CA  ALA O 123      -9.069  20.631  50.000  0.99 98.60           C  
ATOM    901  C   ALA O 123     -10.338  19.809  50.290  0.99 98.63           C  
ATOM    902  O   ALA O 123     -10.342  18.927  51.156  0.99 98.27           O  
ATOM    903  CB  ALA O 123      -8.341  20.176  48.733  0.99 98.43           C  
ATOM    904  N   THR O 124     -11.416  20.107  49.562  0.99 98.40           N  
ATOM    905  CA  THR O 124     -12.723  19.438  49.709  0.99 98.46           C  
ATOM    906  C   THR O 124     -13.283  18.906  48.393  0.99 98.43           C  
ATOM    907  O   THR O 124     -14.299  18.214  48.409  0.99 97.58           O  
ATOM    908  CB  THR O 124     -13.750  20.368  50.368  0.99 98.25           C  
ATOM    909  OG1 THR O 124     -13.890  21.569  49.641  0.99 96.49           O  
ATOM    910  CG2 THR O 124     -13.352  20.749  51.795  0.98 95.55           C  
ATOM    911  N   ALA O 125     -12.632  19.204  47.273  0.99 98.28           N  
ATOM    912  CA  ALA O 125     -13.048  18.777  45.943  0.99 98.22           C  
ATOM    913  C   ALA O 125     -11.849  18.619  44.996  0.99 98.31           C  
ATOM    914  O   ALA O 125     -10.776  19.179  45.225  0.99 97.68           O  
ATOM    915  CB  ALA O 125     -14.060  19.794  45.397  0.99 97.74           C  
ATOM    916  N   GLN O 126     -12.073  17.868  43.929  0.98 98.18           N  
ATOM    917  CA  GLN O 126     -11.153  17.789  42.792  0.98 98.15           C  
ATOM    918  C   GLN O 126     -11.126  19.124  42.039  0.98 97.99           C  
ATOM    919  O   GLN O 126     -12.098  19.875  42.094  0.98 97.38           O  
ATOM    920  CB  GLN O 126     -11.604  16.655  41.857  0.98 97.71           C  
ATOM    921  CG  GLN O 126     -11.494  15.273  42.516  0.98 96.70           C  
ATOM    922  CD  GLN O 126     -11.975  14.125  41.630  0.98 96.76           C  
ATOM    923  OE1 GLN O 126     -12.787  14.269  40.740  0.97 91.68           O  
ATOM    924  NE2 GLN O 126     -11.492  12.934  41.867  0.97 90.23           N  
ATOM    925  N   ALA O 127     -10.022  19.403  41.352  0.99 98.08           N  
ATOM    926  CA  ALA O 127      -9.807  20.646  40.603  0.99 97.84           C  
ATOM    927  C   ALA O 127     -10.043  21.937  41.418  0.99 97.74           C  
ATOM    928  O   ALA O 127     -10.315  23.001  40.866  0.99 96.39           O  
ATOM    929  CB  ALA O 127     -10.605  20.583  39.291  0.99 97.31           C  
ATOM    930  N   GLN O 128      -9.964  21.849  42.743  0.99 98.01           N  
ATOM    931  CA  GLN O 128     -10.185  22.992  43.623  0.99 97.92           C  
ATOM    932  C   GLN O 128      -8.887  23.770  43.827  0.99 97.95           C  
ATOM    933  O   GLN O 128      -7.874  23.203  44.233  0.99 97.80           O  
ATOM    934  CB  GLN O 128     -10.763  22.507  44.963  0.99 97.81           C  
ATOM    935  CG  GLN O 128     -11.174  23.673  45.874  0.99 97.67           C  
ATOM    936  CD  GLN O 128     -11.682  23.220  47.247  0.99 97.91           C  
ATOM    937  OE1 GLN O 128     -11.519  22.086  47.671  0.98 94.95           O  
ATOM    938  NE2 GLN O 128     -12.299  24.105  47.981  0.99 94.45           N  
ATOM    939  N   TRP O 129      -8.969  25.077  43.650  0.98 98.17           N  
ATOM    940  CA  TRP O 129      -7.953  26.001  44.139  0.98 98.03           C  
ATOM    941  C   TRP O 129      -8.170  26.289  45.628  0.98 98.09           C  
ATOM    942  O   TRP O 129      -9.231  26.771  46.026  0.98 97.57           O  
ATOM    943  CB  TRP O 129      -7.987  27.291  43.322  0.98 97.54           C  
ATOM    944  CG  TRP O 129      -7.447  27.153  41.932  0.98 97.33           C  
ATOM    945  CD1 TRP O 129      -8.169  26.928  40.809  0.98 95.92           C  
ATOM    946  CD2 TRP O 129      -6.049  27.253  41.517  0.98 96.62           C  
ATOM    947  NE1 TRP O 129      -7.310  26.906  39.708  0.98 95.25           N  
ATOM    948  CE2 TRP O 129      -6.002  27.106  40.105  0.98 95.89           C  
ATOM    949  CE3 TRP O 129      -4.828  27.467  42.195  0.98 95.88           C  
ATOM    950  CZ2 TRP O 129      -4.790  27.199  39.374  0.98 94.87           C  
ATOM    951  CZ3 TRP O 129      -3.616  27.556  41.466  0.98 94.82           C  
ATOM    952  CH2 TRP O 129      -3.605  27.426  40.076  0.98 94.29           C  
ATOM    953  N   VAL O 130      -7.165  26.012  46.453  0.99 98.20           N  
ATOM    954  CA  VAL O 130      -7.159  26.339  47.883  0.99 98.27           C  
ATOM    955  C   VAL O 130      -6.057  27.352  48.152  0.99 98.21           C  
ATOM    956  O   VAL O 130      -4.873  27.022  48.165  0.99 97.80           O  
ATOM    957  CB  VAL O 130      -7.020  25.095  48.776  0.99 98.17           C  
ATOM    958  CG1 VAL O 130      -7.151  25.483  50.255  0.99 95.87           C  
ATOM    959  CG2 VAL O 130      -8.112  24.063  48.465  0.99 95.26           C  
ATOM    960  N   LYS O 131      -6.470  28.591  48.386  0.97 97.89           N  
ATOM    961  CA  LYS O 131      -5.559  29.695  48.680  0.96 97.81           C  
ATOM    962  C   LYS O 131      -5.343  29.841  50.186  0.96 97.98           C  
ATOM    963  O   LYS O 131      -6.293  30.021  50.945  0.96 97.50           O  
ATOM    964  CB  LYS O 131      -6.079  30.984  48.029  0.97 97.04           C  
ATOM    965  CG  LYS O 131      -5.033  32.107  48.099  0.95 95.23           C  
ATOM    966  CD  LYS O 131      -5.480  33.346  47.312  0.94 92.22           C  
ATOM    967  CE  LYS O 131      -4.371  34.396  47.368  0.92 85.93           C  
ATOM    968  NZ  LYS O 131      -4.656  35.585  46.525  0.91 78.41           N  
ATOM    969  N   THR O 132      -4.089  29.830  50.598  0.99 98.28           N  
ATOM    970  CA  THR O 132      -3.636  30.171  51.944  0.99 98.29           C  
ATOM    971  C   THR O 132      -2.937  31.517  51.884  0.99 98.21           C  
ATOM    972  O   THR O 132      -1.888  31.626  51.258  0.99 97.68           O  
ATOM    973  CB  THR O 132      -2.686  29.098  52.485  0.99 98.09           C  
ATOM    974  OG1 THR O 132      -3.359  27.854  52.508  0.99 96.32           O  
ATOM    975  CG2 THR O 132      -2.242  29.394  53.913  0.99 95.62           C  
ATOM    976  N   THR O 133      -3.526  32.530  52.512  0.97 97.79           N  
ATOM    977  CA  THR O 133      -2.930  33.871  52.610  0.97 97.56           C  
ATOM    978  C   THR O 133      -2.253  34.028  53.966  0.97 97.35           C  
ATOM    979  O   THR O 133      -2.790  33.582  54.981  0.97 96.27           O  
ATOM    980  CB  THR O 133      -3.991  34.962  52.385  0.98 96.86           C  
ATOM    981  OG1 THR O 133      -4.670  34.722  51.170  0.97 92.28           O  
ATOM    982  CG2 THR O 133      -3.390  36.360  52.285  0.97 89.77           C  
ATOM    983  N   PHE O 134      -1.083  34.637  53.972  0.98 97.22           N  
ATOM    984  CA  PHE O 134      -0.354  34.990  55.183  0.98 96.75           C  
ATOM    985  C   PHE O 134      -0.644  36.456  55.511  0.98 96.04           C  
ATOM    986  O   PHE O 134      -0.371  37.334  54.699  0.98 94.26           O  
ATOM    987  CB  PHE O 134       1.144  34.708  54.981  0.98 96.33           C  
ATOM    988  CG  PHE O 134       1.443  33.311  54.458  0.98 96.87           C  
ATOM    989  CD1 PHE O 134       1.038  32.174  55.184  0.98 93.94           C  
ATOM    990  CD2 PHE O 134       2.094  33.145  53.222  0.98 94.16           C  
ATOM    991  CE1 PHE O 134       1.270  30.885  54.677  0.98 93.18           C  
ATOM    992  CE2 PHE O 134       2.330  31.858  52.710  0.98 93.71           C  
ATOM    993  CZ  PHE O 134       1.917  30.726  53.437  0.98 95.49           C  
ATOM    994  N   ASP O 135      -1.189  36.698  56.687  0.93 94.23           N  
ATOM    995  CA  ASP O 135      -1.543  38.063  57.125  0.93 93.04           C  
ATOM    996  C   ASP O 135      -0.307  38.973  57.219  0.93 93.19           C  
ATOM    997  O   ASP O 135      -0.367  40.160  56.906  0.93 90.36           O  
ATOM    998  CB  ASP O 135      -2.224  38.001  58.505  0.92 91.10           C  
ATOM    999  CG  ASP O 135      -3.484  37.133  58.538  0.85 84.62           C  
ATOM   1000  OD1 ASP O 135      -4.218  37.092  57.524  0.85 77.53           O  
ATOM   1001  OD2 ASP O 135      -3.689  36.459  59.570  0.85 75.33           O  
ATOM   1002  N   THR O 136       0.804  38.383  57.639  0.94 95.10           N  
ATOM   1003  CA  THR O 136       2.129  38.990  57.523  0.94 95.25           C  
ATOM   1004  C   THR O 136       2.911  38.193  56.482  0.94 95.68           C  
ATOM   1005  O   THR O 136       3.084  36.990  56.685  0.94 94.43           O  
ATOM   1006  CB  THR O 136       2.864  38.982  58.867  0.94 94.24           C  
ATOM   1007  OG1 THR O 136       2.060  39.598  59.848  0.92 86.89           O  
ATOM   1008  CG2 THR O 136       4.171  39.766  58.812  0.91 83.90           C  
ATOM   1009  N   PRO O 137       3.361  38.813  55.389  0.96 95.47           N  
ATOM   1010  CA  PRO O 137       4.202  38.136  54.407  0.96 95.20           C  
ATOM   1011  C   PRO O 137       5.439  37.515  55.059  0.96 95.63           C  
ATOM   1012  O   PRO O 137       6.019  38.084  55.985  0.96 94.78           O  
ATOM   1013  CB  PRO O 137       4.565  39.203  53.371  0.96 93.71           C  
ATOM   1014  CG  PRO O 137       3.399  40.180  53.449  0.96 90.66           C  
ATOM   1015  CD  PRO O 137       3.046  40.155  54.942  0.96 93.07           C  
ATOM   1016  N   ILE O 138       5.823  36.333  54.593  0.96 96.44           N  
ATOM   1017  CA  ILE O 138       6.888  35.535  55.201  0.96 96.63           C  
ATOM   1018  C   ILE O 138       8.151  35.690  54.367  0.96 96.52           C  
ATOM   1019  O   ILE O 138       8.133  35.396  53.173  0.96 95.74           O  
ATOM   1020  CB  ILE O 138       6.474  34.054  55.305  0.97 95.94           C  
ATOM   1021  CG1 ILE O 138       5.154  33.887  56.085  0.96 91.07           C  
ATOM   1022  CG2 ILE O 138       7.594  33.232  55.979  0.96 89.60           C  
ATOM   1023  CD1 ILE O 138       4.492  32.564  55.739  0.95 82.44           C  
ATOM   1024  N   LYS O 139       9.227  36.082  55.019  0.96 95.02           N  
ATOM   1025  CA  LYS O 139      10.549  36.065  54.395  0.96 94.69           C  
ATOM   1026  C   LYS O 139      11.156  34.674  54.519  0.96 95.14           C  
ATOM   1027  O   LYS O 139      11.289  34.161  55.628  0.96 94.44           O  
ATOM   1028  CB  LYS O 139      11.454  37.123  55.027  0.96 93.29           C  
ATOM   1029  CG  LYS O 139      10.971  38.534  54.688  0.89 88.33           C  
ATOM   1030  CD  LYS O 139      12.004  39.550  55.169  0.87 82.53           C  
ATOM   1031  CE  LYS O 139      11.652  40.945  54.664  0.84 72.85           C  
ATOM   1032  NZ  LYS O 139      12.841  41.824  54.724  0.84 65.19           N  
ATOM   1033  N   THR O 140      11.471  34.055  53.407  0.99 95.43           N  
ATOM   1034  CA  THR O 140      12.073  32.716  53.382  0.99 95.06           C  
ATOM   1035  C   THR O 140      12.712  32.437  52.029  0.99 93.68           C  
ATOM   1036  O   THR O 140      12.287  32.974  51.009  0.99 92.33           O  
ATOM   1037  CB  THR O 140      11.025  31.634  53.708  0.99 95.64           C  
ATOM   1038  OG1 THR O 140      11.646  30.375  53.821  0.99 94.94           O  
ATOM   1039  CG2 THR O 140       9.908  31.506  52.672  0.99 95.07           C  
ATOM   1040  N   ARG O 141      13.681  31.534  52.017  0.96 92.11           N  
ATOM   1041  CA  ARG O 141      14.199  30.943  50.782  0.96 90.78           C  
ATOM   1042  C   ARG O 141      13.562  29.583  50.486  0.96 91.83           C  
ATOM   1043  O   ARG O 141      13.537  29.152  49.333  0.96 91.34           O  
ATOM   1044  CB  ARG O 141      15.727  30.878  50.879  0.96 87.18           C  
ATOM   1045  CG  ARG O 141      16.342  30.494  49.537  0.95 79.78           C  
ATOM   1046  CD  ARG O 141      17.864  30.603  49.606  0.94 75.94           C  
ATOM   1047  NE  ARG O 141      18.462  30.101  48.361  0.94 68.63           N  
ATOM   1048  CZ  ARG O 141      19.709  30.256  47.972  0.93 63.72           C  
ATOM   1049  NH1 ARG O 141      20.578  30.913  48.687  0.93 58.67           N  
ATOM   1050  NH2 ARG O 141      20.095  29.736  46.843  0.92 56.09           N  
ATOM   1051  N   HIS O 142      13.031  28.908  51.509  0.99 95.28           N  
ATOM   1052  CA  HIS O 142      12.470  27.563  51.391  1.00 96.25           C  
ATOM   1053  C   HIS O 142      11.028  27.537  51.878  0.99 97.28           C  
ATOM   1054  O   HIS O 142      10.735  27.946  53.005  0.99 97.32           O  
ATOM   1055  CB  HIS O 142      13.317  26.564  52.186  1.00 95.92           C  
ATOM   1056  CG  HIS O 142      14.762  26.531  51.782  1.00 95.39           C  
ATOM   1057  ND1 HIS O 142      15.309  25.795  50.760  1.00 88.75           N  
ATOM   1058  CD2 HIS O 142      15.792  27.230  52.364  1.00 87.83           C  
ATOM   1059  CE1 HIS O 142      16.631  26.035  50.731  1.00 87.57           C  
ATOM   1060  NE2 HIS O 142      16.952  26.897  51.693  1.00 88.83           N  
ATOM   1061  N   ILE O 143      10.132  26.997  51.060  0.99 97.82           N  
ATOM   1062  CA  ILE O 143       8.734  26.765  51.440  0.99 98.03           C  
ATOM   1063  C   ILE O 143       8.289  25.392  50.939  0.99 97.92           C  
ATOM   1064  O   ILE O 143       8.687  24.954  49.859  0.99 97.69           O  
ATOM   1065  CB  ILE O 143       7.824  27.916  50.946  0.99 98.07           C  
ATOM   1066  CG1 ILE O 143       6.436  27.847  51.626  0.99 97.10           C  
ATOM   1067  CG2 ILE O 143       7.697  27.942  49.411  0.99 96.42           C  
ATOM   1068  CD1 ILE O 143       5.603  29.121  51.443  0.99 95.68           C  
ATOM   1069  N   ARG O 144       7.439  24.705  51.705  0.99 98.49           N  
ATOM   1070  CA  ARG O 144       6.807  23.471  51.227  0.99 98.49           C  
ATOM   1071  C   ARG O 144       5.363  23.320  51.678  0.99 98.57           C  
ATOM   1072  O   ARG O 144       4.957  23.807  52.735  0.99 98.51           O  
ATOM   1073  CB  ARG O 144       7.657  22.242  51.588  0.99 98.06           C  
ATOM   1074  CG  ARG O 144       7.615  21.833  53.062  0.99 97.40           C  
ATOM   1075  CD  ARG O 144       8.467  20.577  53.274  0.99 97.31           C  
ATOM   1076  NE  ARG O 144       8.389  20.098  54.657  0.99 96.63           N  
ATOM   1077  CZ  ARG O 144       9.098  19.121  55.200  0.99 96.89           C  
ATOM   1078  NH1 ARG O 144       9.975  18.446  54.513  0.99 93.62           N  
ATOM   1079  NH2 ARG O 144       8.927  18.814  56.451  0.99 94.80           N  
ATOM   1080  N   MET O 145       4.620  22.553  50.895  1.00 98.74           N  
ATOM   1081  CA  MET O 145       3.398  21.895  51.327  1.00 98.78           C  
ATOM   1082  C   MET O 145       3.756  20.488  51.811  1.00 98.76           C  
ATOM   1083  O   MET O 145       4.489  19.775  51.126  1.00 98.56           O  
ATOM   1084  CB  MET O 145       2.401  21.888  50.162  1.00 98.66           C  
ATOM   1085  CG  MET O 145       1.065  21.178  50.472  1.00 97.99           C  
ATOM   1086  SD  MET O 145       1.063  19.366  50.369  1.00 97.93           S  
ATOM   1087  CE  MET O 145       1.424  19.120  48.613  1.00 94.79           C  
ATOM   1088  N   ILE O 146       3.209  20.058  52.941  1.00 98.62           N  
ATOM   1089  CA  ILE O 146       3.307  18.679  53.425  1.00 98.63           C  
ATOM   1090  C   ILE O 146       1.917  18.159  53.792  1.00 98.66           C  
ATOM   1091  O   ILE O 146       1.238  18.713  54.655  1.00 98.52           O  
ATOM   1092  CB  ILE O 146       4.341  18.553  54.561  1.00 98.46           C  
ATOM   1093  CG1 ILE O 146       4.506  17.077  54.965  1.00 97.68           C  
ATOM   1094  CG2 ILE O 146       4.018  19.441  55.776  1.00 97.17           C  
ATOM   1095  CD1 ILE O 146       5.721  16.822  55.863  0.99 95.50           C  
ATOM   1096  N   ALA O 147       1.481  17.085  53.138  1.00 98.66           N  
ATOM   1097  CA  ALA O 147       0.185  16.457  53.334  1.00 98.68           C  
ATOM   1098  C   ALA O 147       0.329  15.144  54.115  1.00 98.61           C  
ATOM   1099  O   ALA O 147       1.201  14.330  53.825  1.00 98.24           O  
ATOM   1100  CB  ALA O 147      -0.484  16.248  51.970  1.00 98.56           C  
ATOM   1101  N   THR O 148      -0.560  14.921  55.069  0.99 98.47           N  
ATOM   1102  CA  THR O 148      -0.581  13.699  55.892  0.99 98.22           C  
ATOM   1103  C   THR O 148      -1.730  12.766  55.524  0.99 98.06           C  
ATOM   1104  O   THR O 148      -1.626  11.554  55.717  0.99 97.13           O  
ATOM   1105  CB  THR O 148      -0.654  14.037  57.382  0.99 97.74           C  
ATOM   1106  OG1 THR O 148      -1.765  14.867  57.645  0.99 95.47           O  
ATOM   1107  CG2 THR O 148       0.593  14.775  57.863  0.99 94.35           C  
ATOM   1108  N   THR O 149      -2.816  13.306  54.985  0.99 98.41           N  
ATOM   1109  CA  THR O 149      -3.964  12.524  54.513  0.99 98.32           C  
ATOM   1110  C   THR O 149      -4.473  13.048  53.174  0.99 98.43           C  
ATOM   1111  O   THR O 149      -4.309  14.221  52.835  0.99 98.26           O  
ATOM   1112  CB  THR O 149      -5.110  12.477  55.538  0.99 97.99           C  
ATOM   1113  OG1 THR O 149      -5.629  13.760  55.783  0.99 96.52           O  
ATOM   1114  CG2 THR O 149      -4.698  11.884  56.885  0.99 95.97           C  
ATOM   1115  N   LYS O 150      -5.121  12.166  52.408  0.99 98.28           N  
ATOM   1116  CA  LYS O 150      -5.623  12.444  51.059  0.99 98.25           C  
ATOM   1117  C   LYS O 150      -7.009  11.834  50.845  0.99 98.27           C  
ATOM   1118  O   LYS O 150      -7.406  10.927  51.571  0.99 97.94           O  
ATOM   1119  CB  LYS O 150      -4.584  11.976  50.022  0.99 97.75           C  
ATOM   1120  CG  LYS O 150      -4.313  10.472  50.062  0.99 97.35           C  
ATOM   1121  CD  LYS O 150      -3.183  10.065  49.117  0.99 96.54           C  
ATOM   1122  CE  LYS O 150      -2.976   8.550  49.204  0.99 94.72           C  
ATOM   1123  NZ  LYS O 150      -1.854   8.090  48.370  0.99 93.90           N  
ATOM   1124  N   SER O 151      -7.725  12.320  49.846  0.99 98.32           N  
ATOM   1125  CA  SER O 151      -9.142  12.010  49.598  0.99 98.23           C  
ATOM   1126  C   SER O 151      -9.425  10.553  49.216  0.99 97.94           C  
ATOM   1127  O   SER O 151     -10.551  10.083  49.375  0.99 96.90           O  
ATOM   1128  CB  SER O 151      -9.676  12.925  48.498  0.99 98.16           C  
ATOM   1129  OG  SER O 151      -8.945  12.763  47.298  0.99 98.04           O  
ATOM   1130  N   GLN O 152      -8.445   9.839  48.706  0.98 97.28           N  
ATOM   1131  CA  GLN O 152      -8.570   8.455  48.256  0.98 96.85           C  
ATOM   1132  C   GLN O 152      -7.207   7.737  48.249  0.98 97.05           C  
ATOM   1133  O   GLN O 152      -6.180   8.325  48.585  0.98 96.17           O  
ATOM   1134  CB  GLN O 152      -9.262   8.428  46.880  0.98 95.37           C  
ATOM   1135  CG  GLN O 152      -8.538   9.224  45.781  0.97 92.98           C  
ATOM   1136  CD  GLN O 152      -9.269   9.184  44.437  0.97 93.06           C  
ATOM   1137  OE1 GLN O 152     -10.234   8.461  44.245  0.97 85.33           O  
ATOM   1138  NE2 GLN O 152      -8.815   9.936  43.468  0.97 82.86           N  
ATOM   1139  N   SER O 153      -7.186   6.463  47.880  0.97 96.74           N  
ATOM   1140  CA  SER O 153      -5.970   5.628  47.920  0.97 96.20           C  
ATOM   1141  C   SER O 153      -4.950   5.930  46.818  0.97 96.13           C  
ATOM   1142  O   SER O 153      -3.784   5.582  46.981  0.97 94.56           O  
ATOM   1143  CB  SER O 153      -6.355   4.153  47.851  0.98 95.01           C  
ATOM   1144  OG  SER O 153      -7.155   3.900  46.712  0.97 86.45           O  
ATOM   1145  N   TRP O 154      -5.382   6.557  45.720  0.97 96.62           N  
ATOM   1146  CA  TRP O 154      -4.502   6.927  44.609  0.97 96.56           C  
ATOM   1147  C   TRP O 154      -3.446   7.952  45.040  0.97 97.15           C  
ATOM   1148  O   TRP O 154      -3.579   8.577  46.092  0.97 96.39           O  
ATOM   1149  CB  TRP O 154      -5.346   7.454  43.439  0.98 95.05           C  
ATOM   1150  CG  TRP O 154      -6.402   6.503  42.952  0.96 89.79           C  
ATOM   1151  CD1 TRP O 154      -7.734   6.659  43.106  0.96 78.74           C  
ATOM   1152  CD2 TRP O 154      -6.212   5.234  42.254  0.96 81.05           C  
ATOM   1153  NE1 TRP O 154      -8.400   5.571  42.545  0.96 73.18           N  
ATOM   1154  CE2 TRP O 154      -7.496   4.676  42.016  0.96 77.96           C  
ATOM   1155  CE3 TRP O 154      -5.083   4.518  41.800  0.96 73.44           C  
ATOM   1156  CZ2 TRP O 154      -7.665   3.440  41.343  0.97 73.46           C  
ATOM   1157  CZ3 TRP O 154      -5.250   3.287  41.137  0.96 69.23           C  
ATOM   1158  CH2 TRP O 154      -6.524   2.756  40.914  0.96 68.19           C  
ATOM   1159  N   SER O 155      -2.410   8.135  44.238  0.99 97.29           N  
ATOM   1160  CA  SER O 155      -1.352   9.106  44.507  0.99 97.51           C  
ATOM   1161  C   SER O 155      -1.906  10.526  44.615  0.99 97.85           C  
ATOM   1162  O   SER O 155      -2.782  10.914  43.845  0.99 97.63           O  
ATOM   1163  CB  SER O 155      -0.275   9.040  43.427  0.99 96.84           C  
ATOM   1164  OG  SER O 155       0.342   7.770  43.479  0.99 93.71           O  
ATOM   1165  N   LEU O 156      -1.384  11.283  45.578  0.99 98.44           N  
ATOM   1166  CA  LEU O 156      -1.715  12.694  45.742  0.99 98.54           C  
ATOM   1167  C   LEU O 156      -1.397  13.441  44.445  0.99 98.49           C  
ATOM   1168  O   LEU O 156      -0.363  13.182  43.827  0.99 98.08           O  
ATOM   1169  CB  LEU O 156      -0.911  13.266  46.926  1.00 98.39           C  
ATOM   1170  CG  LEU O 156      -1.314  14.700  47.321  0.99 97.80           C  
ATOM   1171  CD1 LEU O 156      -2.677  14.710  48.021  0.99 94.42           C  
ATOM   1172  CD2 LEU O 156      -0.284  15.283  48.285  0.99 93.84           C  
ATOM   1173  N   SER O 157      -2.271  14.358  44.038  1.00 98.57           N  
ATOM   1174  CA  SER O 157      -2.149  15.074  42.776  1.00 98.52           C  
ATOM   1175  C   SER O 157      -2.286  16.581  42.968  0.99 98.65           C  
ATOM   1176  O   SER O 157      -3.256  17.052  43.562  0.99 98.52           O  
ATOM   1177  CB  SER O 157      -3.189  14.540  41.792  0.99 97.98           C  
ATOM   1178  OG  SER O 157      -3.074  15.169  40.535  0.99 94.75           O  
ATOM   1179  N   VAL O 158      -1.326  17.328  42.436  0.99 98.55           N  
ATOM   1180  CA  VAL O 158      -1.278  18.794  42.461  0.99 98.52           C  
ATOM   1181  C   VAL O 158      -1.058  19.287  41.036  0.99 98.28           C  
ATOM   1182  O   VAL O 158      -0.042  18.964  40.434  0.99 97.78           O  
ATOM   1183  CB  VAL O 158      -0.160  19.296  43.395  0.99 98.48           C  
ATOM   1184  CG1 VAL O 158      -0.069  20.823  43.402  0.99 97.07           C  
ATOM   1185  CG2 VAL O 158      -0.389  18.842  44.844  0.99 95.57           C  
ATOM   1186  N   TRP O 159      -2.018  20.051  40.502  0.99 97.84           N  
ATOM   1187  CA  TRP O 159      -1.868  20.716  39.203  0.99 97.56           C  
ATOM   1188  C   TRP O 159      -0.882  21.879  39.296  0.99 96.90           C  
ATOM   1189  O   TRP O 159       0.059  21.939  38.521  0.99 95.95           O  
ATOM   1190  CB  TRP O 159      -3.230  21.207  38.703  0.99 97.55           C  
ATOM   1191  CG  TRP O 159      -4.141  20.138  38.188  0.99 97.46           C  
ATOM   1192  CD1 TRP O 159      -5.208  19.615  38.832  0.99 96.48           C  
ATOM   1193  CD2 TRP O 159      -4.073  19.480  36.889  0.99 97.21           C  
ATOM   1194  NE1 TRP O 159      -5.827  18.675  38.014  0.99 96.14           N  
ATOM   1195  CE2 TRP O 159      -5.155  18.564  36.812  0.99 96.63           C  
ATOM   1196  CE3 TRP O 159      -3.212  19.584  35.772  0.99 96.70           C  
ATOM   1197  CZ2 TRP O 159      -5.388  17.775  35.658  0.99 95.95           C  
ATOM   1198  CZ3 TRP O 159      -3.442  18.795  34.632  0.98 95.66           C  
ATOM   1199  CH2 TRP O 159      -4.517  17.899  34.575  0.99 95.34           C  
ATOM   1200  N   GLU O 160      -1.100  22.750  40.279  0.99 97.05           N  
ATOM   1201  CA  GLU O 160      -0.265  23.918  40.532  0.99 96.54           C  
ATOM   1202  C   GLU O 160      -0.147  24.187  42.026  0.99 97.51           C  
ATOM   1203  O   GLU O 160      -1.120  24.078  42.768  0.99 97.32           O  
ATOM   1204  CB  GLU O 160      -0.870  25.167  39.861  0.99 94.04           C  
ATOM   1205  CG  GLU O 160      -0.732  25.190  38.338  0.99 88.64           C  
ATOM   1206  CD  GLU O 160       0.709  25.350  37.899  0.99 86.02           C  
ATOM   1207  OE1 GLU O 160       1.123  24.596  36.997  0.99 78.64           O  
ATOM   1208  OE2 GLU O 160       1.410  26.203  38.493  0.99 79.84           O  
ATOM   1209  N   MET O 161       1.029  24.623  42.455  1.00 97.86           N  
ATOM   1210  CA  MET O 161       1.267  25.243  43.756  1.00 97.87           C  
ATOM   1211  C   MET O 161       1.849  26.645  43.543  1.00 97.18           C  
ATOM   1212  O   MET O 161       3.042  26.893  43.743  1.00 96.38           O  
ATOM   1213  CB  MET O 161       2.130  24.323  44.631  1.00 97.98           C  
ATOM   1214  CG  MET O 161       2.423  24.939  46.013  1.00 97.55           C  
ATOM   1215  SD  MET O 161       3.345  23.836  47.121  1.00 97.06           S  
ATOM   1216  CE  MET O 161       4.261  25.048  48.094  1.00 90.71           C  
ATOM   1217  N   ARG O 162       0.993  27.578  43.138  0.97 95.98           N  
ATOM   1218  CA  ARG O 162       1.380  28.978  42.967  0.97 95.55           C  
ATOM   1219  C   ARG O 162       1.783  29.568  44.314  0.97 96.20           C  
ATOM   1220  O   ARG O 162       1.035  29.500  45.284  0.97 96.19           O  
ATOM   1221  CB  ARG O 162       0.259  29.796  42.307  0.98 94.38           C  
ATOM   1222  CG  ARG O 162      -0.008  29.358  40.859  0.98 92.39           C  
ATOM   1223  CD  ARG O 162      -1.098  30.194  40.189  0.98 89.76           C  
ATOM   1224  NE  ARG O 162      -1.300  29.767  38.799  0.97 85.93           N  
ATOM   1225  CZ  ARG O 162      -2.267  30.123  37.962  0.97 83.13           C  
ATOM   1226  NH1 ARG O 162      -3.203  30.958  38.293  0.97 78.50           N  
ATOM   1227  NH2 ARG O 162      -2.304  29.629  36.759  0.97 79.37           N  
ATOM   1228  N   THR O 163       2.957  30.158  44.350  1.00 96.07           N  
ATOM   1229  CA  THR O 163       3.524  30.784  45.547  1.00 95.86           C  
ATOM   1230  C   THR O 163       3.723  32.262  45.264  1.00 94.59           C  
ATOM   1231  O   THR O 163       4.681  32.662  44.605  1.00 93.15           O  
ATOM   1232  CB  THR O 163       4.806  30.074  45.977  1.00 95.99           C  
ATOM   1233  OG1 THR O 163       4.500  28.721  46.248  1.00 93.95           O  
ATOM   1234  CG2 THR O 163       5.357  30.662  47.267  1.00 93.23           C  
ATOM   1235  N   MET O 164       2.766  33.053  45.714  0.98 94.62           N  
ATOM   1236  CA  MET O 164       2.685  34.463  45.372  0.98 93.97           C  
ATOM   1237  C   MET O 164       3.531  35.292  46.332  0.98 94.59           C  
ATOM   1238  O   MET O 164       3.372  35.199  47.547  0.98 94.32           O  
ATOM   1239  CB  MET O 164       1.228  34.946  45.382  0.98 92.59           C  
ATOM   1240  CG  MET O 164       0.285  34.111  44.503  0.98 90.00           C  
ATOM   1241  SD  MET O 164       0.700  34.009  42.733  0.98 86.73           S  
ATOM   1242  CE  MET O 164       0.557  35.746  42.242  0.98 77.66           C  
ATOM   1243  N   GLY O 165       4.381  36.129  45.775  0.98 90.47           N  
ATOM   1244  CA  GLY O 165       5.258  36.990  46.556  0.98 89.25           C  
ATOM   1245  C   GLY O 165       6.098  37.924  45.708  0.98 87.93           C  
ATOM   1246  O   GLY O 165       5.851  38.098  44.510  0.98 86.77           O  
ATOM   1247  N   THR O 166       7.083  38.510  46.356  0.98 86.55           N  
ATOM   1248  CA  THR O 166       8.120  39.330  45.734  0.98 85.05           C  
ATOM   1249  C   THR O 166       9.491  38.766  46.097  0.98 85.46           C  
ATOM   1250  O   THR O 166       9.639  38.095  47.121  0.98 85.37           O  
ATOM   1251  CB  THR O 166       8.004  40.809  46.144  0.98 83.30           C  
ATOM   1252  OG1 THR O 166       8.200  40.976  47.525  0.98 80.19           O  
ATOM   1253  CG2 THR O 166       6.615  41.378  45.822  0.98 79.42           C  
ATOM   1254  N   ILE O 167      10.476  39.019  45.260  0.95 79.15           N  
ATOM   1255  CA  ILE O 167      11.858  38.594  45.484  0.94 77.72           C  
ATOM   1256  C   ILE O 167      12.787  39.719  45.035  0.94 74.30           C  
ATOM   1257  O   ILE O 167      12.529  40.361  44.016  0.94 70.75           O  
ATOM   1258  CB  ILE O 167      12.123  37.241  44.785  0.95 77.87           C  
ATOM   1259  CG1 ILE O 167      13.494  36.678  45.207  0.94 76.62           C  
ATOM   1260  CG2 ILE O 167      11.980  37.330  43.259  0.94 75.19           C  
ATOM   1261  CD1 ILE O 167      13.708  35.222  44.783  0.94 73.12           C  
ATOM   1262  N   SER O 168      13.827  39.967  45.798  0.94 67.12           N  
ATOM   1263  CA  SER O 168      14.854  40.941  45.425  0.94 64.32           C  
ATOM   1264  C   SER O 168      15.786  40.348  44.365  0.94 63.79           C  
ATOM   1265  O   SER O 168      15.964  39.130  44.302  0.94 59.37           O  
ATOM   1266  CB  SER O 168      15.647  41.381  46.662  0.94 59.55           C  
ATOM   1267  OG  SER O 168      14.767  41.895  47.649  0.92 54.01           O  
ATOM   1268  N   ALA O 169      16.406  41.195  43.574  0.92 59.46           N  
ATOM   1269  CA  ALA O 169      17.496  40.765  42.707  0.92 56.68           C  
ATOM   1270  C   ALA O 169      18.583  40.085  43.555  0.92 57.41           C  
ATOM   1271  O   ALA O 169      18.992  40.600  44.599  0.92 53.77           O  
ATOM   1272  CB  ALA O 169      18.038  41.969  41.926  0.92 50.78           C  
ATOM   1273  N   VAL O 170      19.017  38.916  43.119  0.87 57.67           N  
ATOM   1274  CA  VAL O 170      20.035  38.141  43.828  0.87 55.43           C  
ATOM   1275  C   VAL O 170      21.304  38.170  43.001  0.87 55.90           C  
ATOM   1276  O   VAL O 170      21.271  37.853  41.813  0.87 52.31           O  
ATOM   1277  CB  VAL O 170      19.571  36.702  44.118  0.88 50.26           C  
ATOM   1278  CG1 VAL O 170      20.569  35.976  45.035  0.85 46.69           C  
ATOM   1279  CG2 VAL O 170      18.205  36.702  44.802  0.85 47.22           C  
ATOM   1280  N   ALA O 171      22.406  38.519  43.628  0.88 57.87           N  
ATOM   1281  CA  ALA O 171      23.706  38.360  42.997  0.87 56.81           C  
ATOM   1282  C   ALA O 171      23.922  36.864  42.711  0.87 59.56           C  
ATOM   1283  O   ALA O 171      24.024  36.047  43.629  0.87 57.66           O  
ATOM   1284  CB  ALA O 171      24.789  38.966  43.899  0.88 50.51           C  
ATOM   1285  N   THR O 172      23.940  36.501  41.450  0.95 65.95           N  
ATOM   1286  CA  THR O 172      24.214  35.124  41.044  0.94 66.15           C  
ATOM   1287  C   THR O 172      25.712  34.858  41.171  0.94 68.50           C  
ATOM   1288  O   THR O 172      26.518  35.686  40.747  0.94 66.48           O  
ATOM   1289  CB  THR O 172      23.730  34.845  39.613  0.95 61.19           C  
ATOM   1290  OG1 THR O 172      24.188  35.837  38.725  0.93 54.99           O  
ATOM   1291  CG2 THR O 172      22.205  34.833  39.533  0.93 54.07           C  
ATOM   1292  N   ASP O 173      26.069  33.701  41.713  0.98 75.07           N  
ATOM   1293  CA  ASP O 173      27.448  33.219  41.656  0.98 78.61           C  
ATOM   1294  C   ASP O 173      27.886  33.157  40.178  0.98 82.25           C  
ATOM   1295  O   ASP O 173      27.244  32.441  39.403  0.98 82.16           O  
ATOM   1296  CB  ASP O 173      27.529  31.841  42.337  0.98 75.53           C  
ATOM   1297  CG  ASP O 173      28.910  31.174  42.267  0.97 72.18           C  
ATOM   1298  OD1 ASP O 173      29.857  31.777  41.711  0.97 70.64           O  
ATOM   1299  OD2 ASP O 173      29.019  30.029  42.760  0.97 70.66           O  
ATOM   1300  N   PRO O 174      28.943  33.856  39.773  0.99 84.01           N  
ATOM   1301  CA  PRO O 174      29.405  33.836  38.383  0.99 86.46           C  
ATOM   1302  C   PRO O 174      29.683  32.431  37.854  0.99 89.61           C  
ATOM   1303  O   PRO O 174      29.463  32.161  36.677  0.99 89.75           O  
ATOM   1304  CB  PRO O 174      30.672  34.694  38.364  0.99 83.94           C  
ATOM   1305  CG  PRO O 174      30.473  35.652  39.540  0.99 80.85           C  
ATOM   1306  CD  PRO O 174      29.733  34.790  40.550  0.99 84.04           C  
ATOM   1307  N   LEU O 175      30.079  31.503  38.726  1.00 90.09           N  
ATOM   1308  CA  LEU O 175      30.305  30.108  38.343  1.00 92.28           C  
ATOM   1309  C   LEU O 175      29.015  29.398  37.908  1.00 93.27           C  
ATOM   1310  O   LEU O 175      29.077  28.403  37.190  1.00 92.74           O  
ATOM   1311  CB  LEU O 175      30.970  29.352  39.505  1.00 91.95           C  
ATOM   1312  CG  LEU O 175      32.341  29.907  39.945  1.00 91.17           C  
ATOM   1313  CD1 LEU O 175      32.865  29.067  41.115  1.00 88.83           C  
ATOM   1314  CD2 LEU O 175      33.380  29.847  38.821  1.00 88.64           C  
ATOM   1315  N   SER O 176      27.847  29.909  38.284  1.00 91.21           N  
ATOM   1316  CA  SER O 176      26.552  29.390  37.822  1.00 90.18           C  
ATOM   1317  C   SER O 176      26.264  29.683  36.342  1.00 91.69           C  
ATOM   1318  O   SER O 176      25.345  29.095  35.775  1.00 90.20           O  
ATOM   1319  CB  SER O 176      25.410  29.898  38.707  1.00 85.85           C  
ATOM   1320  OG  SER O 176      25.112  31.257  38.447  1.00 77.00           O  
ATOM   1321  N   ARG O 177      27.061  30.540  35.707  1.00 93.65           N  
ATOM   1322  CA  ARG O 177      26.970  30.856  34.272  1.00 94.12           C  
ATOM   1323  C   ARG O 177      27.692  29.830  33.398  1.00 95.11           C  
ATOM   1324  O   ARG O 177      27.552  29.859  32.182  1.00 94.36           O  
ATOM   1325  CB  ARG O 177      27.535  32.261  34.012  1.00 92.30           C  
ATOM   1326  CG  ARG O 177      26.818  33.350  34.822  1.00 89.28           C  
ATOM   1327  CD  ARG O 177      27.505  34.696  34.598  1.00 86.18           C  
ATOM   1328  NE  ARG O 177      26.873  35.757  35.391  1.00 83.71           N  
ATOM   1329  CZ  ARG O 177      27.380  36.960  35.614  1.00 80.98           C  
ATOM   1330  NH1 ARG O 177      28.531  37.314  35.121  1.00 75.64           N  
ATOM   1331  NH2 ARG O 177      26.730  37.828  36.335  1.00 75.12           N  
ATOM   1332  N   LEU O 178      28.485  28.944  33.998  1.00 96.58           N  
ATOM   1333  CA  LEU O 178      29.342  28.032  33.245  1.00 97.21           C  
ATOM   1334  C   LEU O 178      28.583  26.784  32.791  1.00 97.26           C  
ATOM   1335  O   LEU O 178      28.155  25.962  33.600  1.00 96.83           O  
ATOM   1336  CB  LEU O 178      30.597  27.678  34.057  1.00 97.42           C  
ATOM   1337  CG  LEU O 178      31.462  28.893  34.459  1.00 97.40           C  
ATOM   1338  CD1 LEU O 178      32.702  28.392  35.203  1.00 97.01           C  
ATOM   1339  CD2 LEU O 178      31.927  29.715  33.253  1.00 96.90           C  
ATOM   1340  N   THR O 179      28.468  26.630  31.474  1.00 98.01           N  
ATOM   1341  CA  THR O 179      27.980  25.411  30.815  1.00 98.29           C  
ATOM   1342  C   THR O 179      28.911  25.070  29.650  1.00 98.58           C  
ATOM   1343  O   THR O 179      29.138  25.924  28.798  1.00 98.52           O  
ATOM   1344  CB  THR O 179      26.533  25.576  30.328  1.00 97.99           C  
ATOM   1345  OG1 THR O 179      25.698  25.799  31.452  1.00 97.11           O  
ATOM   1346  CG2 THR O 179      25.994  24.323  29.640  1.00 97.15           C  
ATOM   1347  N   PRO O 180      29.463  23.857  29.569  1.00 98.56           N  
ATOM   1348  CA  PRO O 180      29.352  22.755  30.525  1.00 98.61           C  
ATOM   1349  C   PRO O 180      29.955  23.073  31.898  1.00 98.47           C  
ATOM   1350  O   PRO O 180      30.854  23.910  32.021  1.00 97.96           O  
ATOM   1351  CB  PRO O 180      30.082  21.581  29.877  1.00 98.58           C  
ATOM   1352  CG  PRO O 180      30.052  21.905  28.385  1.00 98.33           C  
ATOM   1353  CD  PRO O 180      30.173  23.426  28.386  1.00 98.69           C  
ATOM   1354  N   ARG O 181      29.480  22.386  32.943  1.00 96.35           N  
ATOM   1355  CA  ARG O 181      30.031  22.538  34.294  1.00 95.27           C  
ATOM   1356  C   ARG O 181      31.494  22.072  34.319  1.00 95.74           C  
ATOM   1357  O   ARG O 181      31.736  20.902  34.027  1.00 95.44           O  
ATOM   1358  CB  ARG O 181      29.182  21.749  35.296  1.00 92.57           C  
ATOM   1359  CG  ARG O 181      29.644  21.992  36.737  1.00 87.34           C  
ATOM   1360  CD  ARG O 181      28.773  21.192  37.701  1.00 84.79           C  
ATOM   1361  NE  ARG O 181      29.152  21.477  39.097  1.00 80.15           N  
ATOM   1362  CZ  ARG O 181      28.603  20.942  40.171  1.00 76.63           C  
ATOM   1363  NH1 ARG O 181      27.697  20.012  40.079  1.00 70.66           N  
ATOM   1364  NH2 ARG O 181      28.954  21.347  41.359  1.00 69.70           N  
ATOM   1365  N   PRO O 182      32.446  22.918  34.722  1.00 96.52           N  
ATOM   1366  CA  PRO O 182      33.862  22.573  34.703  1.00 95.94           C  
ATOM   1367  C   PRO O 182      34.220  21.398  35.619  1.00 94.82           C  
ATOM   1368  O   PRO O 182      33.555  21.120  36.628  1.00 93.72           O  
ATOM   1369  CB  PRO O 182      34.614  23.845  35.115  1.00 95.77           C  
ATOM   1370  CG  PRO O 182      33.645  24.969  34.749  1.00 95.12           C  
ATOM   1371  CD  PRO O 182      32.284  24.334  35.030  1.00 96.64           C  
ATOM   1372  N   LEU O 183      35.330  20.743  35.310  1.00 95.01           N  
ATOM   1373  CA  LEU O 183      35.920  19.699  36.142  1.00 94.09           C  
ATOM   1374  C   LEU O 183      36.185  20.210  37.565  1.00 92.65           C  
ATOM   1375  O   LEU O 183      35.850  19.535  38.550  1.00 90.08           O  
ATOM   1376  CB  LEU O 183      37.215  19.214  35.457  1.00 93.03           C  
ATOM   1377  CG  LEU O 183      37.991  18.152  36.264  1.00 92.16           C  
ATOM   1378  CD1 LEU O 183      37.177  16.868  36.454  1.00 90.24           C  
ATOM   1379  CD2 LEU O 183      39.285  17.807  35.533  1.00 90.10           C  
ATOM   1380  N   TYR O 184      36.748  21.408  37.676  1.00 91.65           N  
ATOM   1381  CA  TYR O 184      36.962  22.121  38.924  1.00 91.66           C  
ATOM   1382  C   TYR O 184      36.804  23.619  38.679  1.00 93.54           C  
ATOM   1383  O   TYR O 184      37.436  24.159  37.782  1.00 94.57           O  
ATOM   1384  CB  TYR O 184      38.354  21.793  39.463  1.00 89.83           C  
ATOM   1385  CG  TYR O 184      38.758  22.598  40.679  1.00 88.71           C  
ATOM   1386  CD1 TYR O 184      39.501  23.785  40.524  1.00 85.70           C  
ATOM   1387  CD2 TYR O 184      38.390  22.162  41.966  1.00 85.42           C  
ATOM   1388  CE1 TYR O 184      39.910  24.521  41.642  1.00 83.13           C  
ATOM   1389  CE2 TYR O 184      38.793  22.889  43.096  1.00 83.11           C  
ATOM   1390  CZ  TYR O 184      39.559  24.063  42.930  1.00 84.69           C  
ATOM   1391  OH  TYR O 184      39.983  24.764  44.032  1.00 81.68           O  
ATOM   1392  N   ALA O 185      35.996  24.285  39.490  1.00 93.10           N  
ATOM   1393  CA  ALA O 185      35.875  25.736  39.490  1.00 92.78           C  
ATOM   1394  C   ALA O 185      35.548  26.223  40.900  1.00 91.15           C  
ATOM   1395  O   ALA O 185      34.633  25.688  41.540  1.00 88.92           O  
ATOM   1396  CB  ALA O 185      34.803  26.167  38.480  1.00 92.84           C  
ATOM   1397  N   GLN O 186      36.287  27.222  41.368  1.00 90.73           N  
ATOM   1398  CA  GLN O 186      36.038  27.899  42.636  1.00 90.23           C  
ATOM   1399  C   GLN O 186      36.242  29.401  42.479  1.00 91.97           C  
ATOM   1400  O   GLN O 186      37.142  29.827  41.759  1.00 93.15           O  
ATOM   1401  CB  GLN O 186      36.951  27.352  43.742  1.00 85.70           C  
ATOM   1402  CG  GLN O 186      36.589  25.902  44.105  0.99 73.12           C  
ATOM   1403  CD  GLN O 186      37.315  25.373  45.343  0.99 66.89           C  
ATOM   1404  OE1 GLN O 186      38.186  25.986  45.923  0.99 59.61           O  
ATOM   1405  NE2 GLN O 186      36.970  24.193  45.784  0.99 56.12           N  
ATOM   1406  N   SER O 187      35.435  30.181  43.183  1.00 91.53           N  
ATOM   1407  CA  SER O 187      35.746  31.590  43.404  1.00 90.14           C  
ATOM   1408  C   SER O 187      37.059  31.689  44.185  1.00 89.92           C  
ATOM   1409  O   SER O 187      37.292  30.903  45.112  1.00 89.27           O  
ATOM   1410  CB  SER O 187      34.608  32.293  44.152  1.00 87.14           C  
ATOM   1411  OG  SER O 187      33.397  32.158  43.422  1.00 77.40           O  
ATOM   1412  N   ALA O 188      37.910  32.610  43.799  1.00 92.90           N  
ATOM   1413  CA  ALA O 188      39.166  32.893  44.468  1.00 92.65           C  
ATOM   1414  C   ALA O 188      39.028  34.117  45.383  1.00 91.85           C  
ATOM   1415  O   ALA O 188      38.115  34.929  45.227  1.00 88.63           O  
ATOM   1416  CB  ALA O 188      40.263  33.066  43.412  1.00 91.43           C  
ATOM   1417  N   ASP O 189      39.956  34.252  46.319  0.99 90.34           N  
ATOM   1418  CA  ASP O 189      40.093  35.485  47.085  0.99 87.36           C  
ATOM   1419  C   ASP O 189      40.604  36.602  46.163  0.99 85.99           C  
ATOM   1420  O   ASP O 189      41.566  36.410  45.409  0.99 80.31           O  
ATOM   1421  CB  ASP O 189      41.050  35.282  48.272  0.99 84.09           C  
ATOM   1422  CG  ASP O 189      40.519  34.338  49.362  0.97 78.69           C  
ATOM   1423  OD1 ASP O 189      39.284  34.299  49.586  0.97 73.55           O  
ATOM   1424  OD2 ASP O 189      41.356  33.680  50.016  0.97 72.58           O  
ATOM   1425  N   GLY O 190      39.984  37.771  46.249  0.99 88.20           N  
ATOM   1426  CA  GLY O 190      40.380  38.939  45.464  0.99 89.22           C  
ATOM   1427  C   GLY O 190      39.207  39.619  44.776  0.99 91.38           C  
ATOM   1428  O   GLY O 190      38.070  39.145  44.811  0.99 88.02           O  
ATOM   1429  N   GLU O 191      39.499  40.750  44.155  1.00 92.84           N  
ATOM   1430  CA  GLU O 191      38.533  41.492  43.352  1.00 93.86           C  
ATOM   1431  C   GLU O 191      38.504  40.953  41.913  1.00 95.02           C  
ATOM   1432  O   GLU O 191      39.406  40.231  41.469  1.00 94.55           O  
ATOM   1433  CB  GLU O 191      38.829  43.002  43.420  1.00 91.83           C  
ATOM   1434  CG  GLU O 191      38.595  43.551  44.835  0.98 83.59           C  
ATOM   1435  CD  GLU O 191      38.837  45.064  44.984  0.97 76.86           C  
ATOM   1436  OE1 GLU O 191      38.559  45.575  46.096  0.97 67.46           O  
ATOM   1437  OE2 GLU O 191      39.316  45.711  44.026  0.97 70.09           O  
ATOM   1438  N   ALA O 192      37.446  41.297  41.194  1.00 94.44           N  
ATOM   1439  CA  ALA O 192      37.327  40.944  39.792  1.00 95.13           C  
ATOM   1440  C   ALA O 192      38.321  41.745  38.938  1.00 96.10           C  
ATOM   1441  O   ALA O 192      38.621  42.901  39.234  1.00 96.13           O  
ATOM   1442  CB  ALA O 192      35.874  41.159  39.351  1.00 94.08           C  
ATOM   1443  N   PHE O 193      38.775  41.142  37.845  1.00 97.34           N  
ATOM   1444  CA  PHE O 193      39.588  41.821  36.849  1.00 97.87           C  
ATOM   1445  C   PHE O 193      38.704  42.702  35.965  1.00 97.88           C  
ATOM   1446  O   PHE O 193      37.774  42.215  35.330  1.00 97.77           O  
ATOM   1447  CB  PHE O 193      40.358  40.780  36.030  1.00 98.15           C  
ATOM   1448  CG  PHE O 193      41.219  41.397  34.952  1.00 98.50           C  
ATOM   1449  CD1 PHE O 193      40.711  41.561  33.648  1.00 97.50           C  
ATOM   1450  CD2 PHE O 193      42.511  41.862  35.260  1.00 97.55           C  
ATOM   1451  CE1 PHE O 193      41.486  42.186  32.660  1.00 97.43           C  
ATOM   1452  CE2 PHE O 193      43.292  42.490  34.280  1.00 97.47           C  
ATOM   1453  CZ  PHE O 193      42.775  42.652  32.976  1.00 98.24           C  
ATOM   1454  N   GLU O 194      39.001  43.984  35.887  1.00 96.85           N  
ATOM   1455  CA  GLU O 194      38.295  44.938  35.031  1.00 96.30           C  
ATOM   1456  C   GLU O 194      38.924  44.976  33.629  1.00 96.80           C  
ATOM   1457  O   GLU O 194      40.101  45.326  33.468  1.00 96.62           O  
ATOM   1458  CB  GLU O 194      38.316  46.326  35.689  1.00 94.72           C  
ATOM   1459  CG  GLU O 194      37.400  47.330  34.997  1.00 92.41           C  
ATOM   1460  CD  GLU O 194      37.637  48.780  35.438  1.00 90.32           C  
ATOM   1461  OE1 GLU O 194      37.141  49.686  34.735  1.00 83.96           O  
ATOM   1462  OE2 GLU O 194      38.402  49.038  36.397  1.00 84.48           O  
ATOM   1463  N   LEU O 195      38.139  44.662  32.604  1.00 97.43           N  
ATOM   1464  CA  LEU O 195      38.562  44.825  31.216  1.00 97.59           C  
ATOM   1465  C   LEU O 195      38.388  46.295  30.803  1.00 96.69           C  
ATOM   1466  O   LEU O 195      37.280  46.824  30.725  1.00 94.69           O  
ATOM   1467  CB  LEU O 195      37.811  43.878  30.264  1.00 97.65           C  
ATOM   1468  CG  LEU O 195      38.091  42.382  30.511  1.00 96.90           C  
ATOM   1469  CD1 LEU O 195      36.989  41.730  31.337  1.00 92.41           C  
ATOM   1470  CD2 LEU O 195      38.182  41.627  29.188  1.00 92.44           C  
ATOM   1471  N   LYS O 196      39.495  46.943  30.476  1.00 95.48           N  
ATOM   1472  CA  LYS O 196      39.556  48.352  30.073  1.00 94.38           C  
ATOM   1473  C   LYS O 196      39.732  48.482  28.566  1.00 94.95           C  
ATOM   1474  O   LYS O 196      40.229  47.574  27.907  1.00 94.32           O  
ATOM   1475  CB  LYS O 196      40.688  49.061  30.842  1.00 92.71           C  
ATOM   1476  CG  LYS O 196      40.408  49.030  32.349  0.98 90.18           C  
ATOM   1477  CD  LYS O 196      41.515  49.662  33.201  0.98 87.50           C  
ATOM   1478  CE  LYS O 196      41.029  49.446  34.633  0.97 82.57           C  
ATOM   1479  NZ  LYS O 196      41.955  49.851  35.697  0.97 76.03           N  
ATOM   1480  N   LYS O 197      39.422  49.643  28.013  1.00 91.90           N  
ATOM   1481  CA  LYS O 197      39.576  49.927  26.564  1.00 91.05           C  
ATOM   1482  C   LYS O 197      40.971  49.608  26.006  1.00 92.41           C  
ATOM   1483  O   LYS O 197      41.102  49.291  24.826  1.00 90.92           O  
ATOM   1484  CB  LYS O 197      39.268  51.406  26.279  1.00 87.64           C  
ATOM   1485  CG  LYS O 197      37.779  51.762  26.442  0.92 75.76           C  
ATOM   1486  CD  LYS O 197      37.537  53.227  26.041  0.90 70.17           C  
ATOM   1487  CE  LYS O 197      36.056  53.584  26.183  0.89 60.38           C  
ATOM   1488  NZ  LYS O 197      35.800  54.993  25.830  0.88 53.67           N  
ATOM   1489  N   ASN O 198      42.003  49.712  26.839  1.00 91.95           N  
ATOM   1490  CA  ASN O 198      43.400  49.448  26.495  1.00 93.05           C  
ATOM   1491  C   ASN O 198      43.936  48.128  27.081  1.00 95.62           C  
ATOM   1492  O   ASN O 198      45.137  47.884  26.990  1.00 95.17           O  
ATOM   1493  CB  ASN O 198      44.252  50.652  26.936  1.00 89.30           C  
ATOM   1494  CG  ASN O 198      44.307  50.837  28.450  0.98 77.91           C  
ATOM   1495  OD1 ASN O 198      43.453  50.400  29.198  0.98 67.21           O  
ATOM   1496  ND2 ASN O 198      45.303  51.517  28.943  0.98 67.06           N  
ATOM   1497  N   THR O 199      43.083  47.305  27.682  1.00 96.70           N  
ATOM   1498  CA  THR O 199      43.488  45.965  28.130  1.00 97.64           C  
ATOM   1499  C   THR O 199      43.991  45.173  26.933  1.00 98.08           C  
ATOM   1500  O   THR O 199      43.296  45.048  25.927  1.00 97.89           O  
ATOM   1501  CB  THR O 199      42.338  45.217  28.823  1.00 97.59           C  
ATOM   1502  OG1 THR O 199      41.968  45.900  29.995  1.00 96.93           O  
ATOM   1503  CG2 THR O 199      42.726  43.810  29.265  1.00 96.86           C  
ATOM   1504  N   CYS O 200      45.206  44.658  27.035  1.00 97.84           N  
ATOM   1505  CA  CYS O 200      45.826  43.846  26.005  1.00 98.25           C  
ATOM   1506  C   CYS O 200      45.921  42.375  26.432  1.00 98.58           C  
ATOM   1507  O   CYS O 200      45.768  42.042  27.612  1.00 98.52           O  
ATOM   1508  CB  CYS O 200      47.180  44.454  25.605  1.00 97.94           C  
ATOM   1509  SG  CYS O 200      48.500  44.336  26.853  1.00 97.65           S  
ATOM   1510  N   VAL O 201      46.191  41.517  25.457  1.00 98.65           N  
ATOM   1511  CA  VAL O 201      46.356  40.072  25.643  1.00 98.72           C  
ATOM   1512  C   VAL O 201      47.726  39.656  25.119  1.00 98.66           C  
ATOM   1513  O   VAL O 201      48.111  40.025  24.014  1.00 98.37           O  
ATOM   1514  CB  VAL O 201      45.229  39.276  24.954  1.00 98.55           C  
ATOM   1515  CG1 VAL O 201      45.328  37.787  25.299  1.00 96.49           C  
ATOM   1516  CG2 VAL O 201      43.838  39.767  25.378  1.00 96.73           C  
ATOM   1517  N   SER O 202      48.457  38.881  25.905  1.00 98.70           N  
ATOM   1518  CA  SER O 202      49.703  38.243  25.472  1.00 98.65           C  
ATOM   1519  C   SER O 202      49.454  36.765  25.185  1.00 98.68           C  
ATOM   1520  O   SER O 202      48.890  36.062  26.023  1.00 98.49           O  
ATOM   1521  CB  SER O 202      50.805  38.377  26.526  1.00 98.23           C  
ATOM   1522  OG  SER O 202      51.085  39.733  26.805  1.00 95.21           O  
ATOM   1523  N   VAL O 203      49.922  36.285  24.046  1.00 98.49           N  
ATOM   1524  CA  VAL O 203      49.909  34.855  23.702  1.00 98.38           C  
ATOM   1525  C   VAL O 203      51.339  34.319  23.660  1.00 98.37           C  
ATOM   1526  O   VAL O 203      52.257  35.021  23.228  1.00 97.67           O  
ATOM   1527  CB  VAL O 203      49.145  34.576  22.389  1.00 97.54           C  
ATOM   1528  CG1 VAL O 203      47.676  34.978  22.518  1.00 94.28           C  
ATOM   1529  CG2 VAL O 203      49.740  35.291  21.172  1.00 94.29           C  
ATOM   1530  N   SER O 204      51.552  33.096  24.122  1.00 98.53           N  
ATOM   1531  CA  SER O 204      52.874  32.459  24.035  1.00 98.41           C  
ATOM   1532  C   SER O 204      53.139  31.823  22.670  1.00 98.15           C  
ATOM   1533  O   SER O 204      54.299  31.612  22.316  1.00 97.01           O  
ATOM   1534  CB  SER O 204      53.050  31.408  25.132  1.00 98.22           C  
ATOM   1535  OG  SER O 204      52.228  30.285  24.901  1.00 97.87           O  
ATOM   1536  N   ASP O 205      52.079  31.509  21.940  1.00 97.86           N  
ATOM   1537  CA  ASP O 205      52.124  30.848  20.641  1.00 97.49           C  
ATOM   1538  C   ASP O 205      51.012  31.390  19.729  1.00 97.47           C  
ATOM   1539  O   ASP O 205      49.904  31.675  20.182  1.00 96.76           O  
ATOM   1540  CB  ASP O 205      52.001  29.327  20.840  1.00 96.75           C  
ATOM   1541  CG  ASP O 205      52.330  28.610  19.537  1.00 95.70           C  
ATOM   1542  OD1 ASP O 205      51.425  28.534  18.680  1.00 93.24           O  
ATOM   1543  OD2 ASP O 205      53.506  28.230  19.362  1.00 92.28           O  
ATOM   1544  N   GLY O 206      51.300  31.518  18.430  1.00 96.79           N  
ATOM   1545  CA  GLY O 206      50.344  32.040  17.444  1.00 96.33           C  
ATOM   1546  C   GLY O 206      49.102  31.165  17.257  1.00 96.99           C  
ATOM   1547  O   GLY O 206      48.055  31.677  16.873  1.00 96.51           O  
ATOM   1548  N   SER O 207      49.191  29.886  17.583  1.00 97.52           N  
ATOM   1549  CA  SER O 207      48.040  28.969  17.547  1.00 97.75           C  
ATOM   1550  C   SER O 207      46.942  29.324  18.561  1.00 98.19           C  
ATOM   1551  O   SER O 207      45.816  28.864  18.425  1.00 98.12           O  
ATOM   1552  CB  SER O 207      48.507  27.531  17.777  1.00 97.34           C  
ATOM   1553  OG  SER O 207      49.071  27.379  19.071  1.00 96.25           O  
ATOM   1554  N   LEU O 208      47.251  30.165  19.549  1.00 98.15           N  
ATOM   1555  CA  LEU O 208      46.286  30.649  20.542  1.00 98.33           C  
ATOM   1556  C   LEU O 208      45.522  31.906  20.085  1.00 98.43           C  
ATOM   1557  O   LEU O 208      44.610  32.342  20.785  1.00 98.22           O  
ATOM   1558  CB  LEU O 208      47.012  30.908  21.875  1.00 98.21           C  
ATOM   1559  CG  LEU O 208      47.641  29.655  22.517  1.00 97.78           C  
ATOM   1560  CD1 LEU O 208      48.452  30.071  23.747  1.00 96.62           C  
ATOM   1561  CD2 LEU O 208      46.582  28.650  22.971  1.00 96.44           C  
ATOM   1562  N   LEU O 209      45.870  32.495  18.942  1.00 98.04           N  
ATOM   1563  CA  LEU O 209      45.194  33.700  18.445  1.00 97.86           C  
ATOM   1564  C   LEU O 209      43.689  33.491  18.195  1.00 98.22           C  
ATOM   1565  O   LEU O 209      42.936  34.349  18.647  1.00 98.08           O  
ATOM   1566  CB  LEU O 209      45.900  34.252  17.194  1.00 97.16           C  
ATOM   1567  CG  LEU O 209      47.284  34.867  17.478  1.00 94.86           C  
ATOM   1568  CD1 LEU O 209      47.977  35.209  16.153  1.00 93.31           C  
ATOM   1569  CD2 LEU O 209      47.180  36.157  18.302  1.00 92.42           C  
ATOM   1570  N   PRO O 210      43.219  32.373  17.618  1.00 98.04           N  
ATOM   1571  CA  PRO O 210      41.778  32.144  17.466  1.00 98.21           C  
ATOM   1572  C   PRO O 210      41.005  32.190  18.789  1.00 98.48           C  
ATOM   1573  O   PRO O 210      39.893  32.704  18.832  1.00 98.41           O  
ATOM   1574  CB  PRO O 210      41.647  30.780  16.779  1.00 97.93           C  
ATOM   1575  CG  PRO O 210      42.943  30.690  15.970  1.00 96.95           C  
ATOM   1576  CD  PRO O 210      43.952  31.335  16.919  1.00 97.99           C  
ATOM   1577  N   ALA O 211      41.601  31.749  19.894  1.00 98.68           N  
ATOM   1578  CA  ALA O 211      40.978  31.877  21.211  1.00 98.76           C  
ATOM   1579  C   ALA O 211      40.792  33.348  21.630  1.00 98.78           C  
ATOM   1580  O   ALA O 211      39.778  33.709  22.221  1.00 98.63           O  
ATOM   1581  CB  ALA O 211      41.832  31.120  22.237  1.00 98.66           C  
ATOM   1582  N   VAL O 212      41.752  34.201  21.299  1.00 98.62           N  
ATOM   1583  CA  VAL O 212      41.654  35.645  21.557  1.00 98.57           C  
ATOM   1584  C   VAL O 212      40.633  36.288  20.622  1.00 98.57           C  
ATOM   1585  O   VAL O 212      39.885  37.165  21.055  1.00 98.44           O  
ATOM   1586  CB  VAL O 212      43.028  36.329  21.430  1.00 98.34           C  
ATOM   1587  CG1 VAL O 212      42.947  37.823  21.751  1.00 97.39           C  
ATOM   1588  CG2 VAL O 212      44.049  35.704  22.389  1.00 97.46           C  
ATOM   1589  N   ASP O 213      40.560  35.850  19.366  1.00 98.39           N  
ATOM   1590  CA  ASP O 213      39.603  36.352  18.383  1.00 98.23           C  
ATOM   1591  C   ASP O 213      38.164  36.007  18.769  1.00 98.32           C  
ATOM   1592  O   ASP O 213      37.327  36.902  18.750  1.00 98.11           O  
ATOM   1593  CB  ASP O 213      39.983  35.872  16.971  1.00 97.75           C  
ATOM   1594  CG  ASP O 213      41.272  36.532  16.458  1.00 94.99           C  
ATOM   1595  OD1 ASP O 213      41.578  37.675  16.885  1.00 93.02           O  
ATOM   1596  OD2 ASP O 213      41.984  35.903  15.646  1.00 92.15           O  
ATOM   1597  N   VAL O 214      37.900  34.803  19.282  1.00 98.37           N  
ATOM   1598  CA  VAL O 214      36.592  34.450  19.873  1.00 98.39           C  
ATOM   1599  C   VAL O 214      36.163  35.468  20.942  1.00 98.48           C  
ATOM   1600  O   VAL O 214      35.013  35.909  20.968  1.00 98.18           O  
ATOM   1601  CB  VAL O 214      36.633  33.019  20.457  1.00 97.90           C  
ATOM   1602  CG1 VAL O 214      35.436  32.683  21.352  1.00 95.07           C  
ATOM   1603  CG2 VAL O 214      36.648  31.970  19.337  1.00 95.17           C  
ATOM   1604  N   MET O 215      37.081  35.899  21.799  1.00 98.51           N  
ATOM   1605  CA  MET O 215      36.779  36.935  22.792  1.00 98.57           C  
ATOM   1606  C   MET O 215      36.562  38.315  22.150  1.00 98.54           C  
ATOM   1607  O   MET O 215      35.662  39.047  22.557  1.00 98.34           O  
ATOM   1608  CB  MET O 215      37.893  37.041  23.840  1.00 98.46           C  
ATOM   1609  CG  MET O 215      38.041  35.781  24.699  1.00 97.58           C  
ATOM   1610  SD  MET O 215      39.308  35.938  26.001  1.00 96.62           S  
ATOM   1611  CE  MET O 215      38.526  37.163  27.081  1.00 89.97           C  
ATOM   1612  N   ARG O 216      37.373  38.689  21.159  1.00 98.30           N  
ATOM   1613  CA  ARG O 216      37.250  39.986  20.460  1.00 98.01           C  
ATOM   1614  C   ARG O 216      35.936  40.119  19.707  1.00 97.96           C  
ATOM   1615  O   ARG O 216      35.336  41.191  19.760  1.00 97.70           O  
ATOM   1616  CB  ARG O 216      38.396  40.162  19.457  1.00 97.37           C  
ATOM   1617  CG  ARG O 216      39.745  40.432  20.119  1.00 93.24           C  
ATOM   1618  CD  ARG O 216      40.804  40.420  19.019  1.00 91.45           C  
ATOM   1619  NE  ARG O 216      42.144  40.671  19.546  1.00 90.42           N  
ATOM   1620  CZ  ARG O 216      43.261  40.138  19.076  1.00 89.73           C  
ATOM   1621  NH1 ARG O 216      43.284  39.343  18.040  1.00 82.57           N  
ATOM   1622  NH2 ARG O 216      44.387  40.388  19.662  1.00 83.04           N  
ATOM   1623  N   ASP O 217      35.507  39.054  19.050  1.00 97.77           N  
ATOM   1624  CA  ASP O 217      34.296  39.035  18.234  1.00 97.14           C  
ATOM   1625  C   ASP O 217      33.053  39.330  19.078  1.00 97.05           C  
ATOM   1626  O   ASP O 217      32.192  40.116  18.672  1.00 96.08           O  
ATOM   1627  CB  ASP O 217      34.173  37.668  17.538  1.00 96.16           C  
ATOM   1628  CG  ASP O 217      35.147  37.469  16.371  1.00 91.54           C  
ATOM   1629  OD1 ASP O 217      35.782  38.467  15.942  1.00 89.03           O  
ATOM   1630  OD2 ASP O 217      35.210  36.326  15.875  1.00 88.25           O  
ATOM   1631  N   GLU O 218      32.991  38.784  20.283  1.00 97.73           N  
ATOM   1632  CA  GLU O 218      31.882  39.052  21.199  1.00 97.69           C  
ATOM   1633  C   GLU O 218      32.033  40.402  21.929  1.00 97.60           C  
ATOM   1634  O   GLU O 218      31.118  41.227  21.940  1.00 96.85           O  
ATOM   1635  CB  GLU O 218      31.719  37.896  22.199  1.00 97.08           C  
ATOM   1636  CG  GLU O 218      31.316  36.589  21.497  1.00 95.48           C  
ATOM   1637  CD  GLU O 218      30.776  35.497  22.425  1.00 95.86           C  
ATOM   1638  OE1 GLU O 218      30.637  34.344  21.951  1.00 91.97           O  
ATOM   1639  OE2 GLU O 218      30.441  35.786  23.597  1.00 92.58           O  
ATOM   1640  N   LEU O 219      33.195  40.658  22.498  1.00 98.33           N  
ATOM   1641  CA  LEU O 219      33.408  41.816  23.375  1.00 98.43           C  
ATOM   1642  C   LEU O 219      33.619  43.132  22.610  1.00 98.33           C  
ATOM   1643  O   LEU O 219      33.524  44.210  23.202  1.00 98.06           O  
ATOM   1644  CB  LEU O 219      34.590  41.531  24.317  1.00 98.50           C  
ATOM   1645  CG  LEU O 219      34.411  40.304  25.236  1.00 98.46           C  
ATOM   1646  CD1 LEU O 219      35.709  40.051  26.007  1.00 98.24           C  
ATOM   1647  CD2 LEU O 219      33.291  40.511  26.259  1.00 98.15           C  
ATOM   1648  N   GLY O 220      33.904  43.066  21.317  1.00 98.20           N  
ATOM   1649  CA  GLY O 220      34.184  44.232  20.484  1.00 97.96           C  
ATOM   1650  C   GLY O 220      33.002  45.188  20.379  1.00 97.82           C  
ATOM   1651  O   GLY O 220      33.160  46.398  20.574  1.00 97.12           O  
ATOM   1652  N   THR O 221      31.801  44.658  20.118  1.00 97.75           N  
ATOM   1653  CA  THR O 221      30.573  45.463  20.070  1.00 97.47           C  
ATOM   1654  C   THR O 221      29.975  45.662  21.456  1.00 97.62           C  
ATOM   1655  O   THR O 221      29.675  46.798  21.824  1.00 97.13           O  
ATOM   1656  CB  THR O 221      29.544  44.850  19.116  1.00 96.61           C  
ATOM   1657  OG1 THR O 221      30.091  44.807  17.820  1.00 92.96           O  
ATOM   1658  CG2 THR O 221      28.261  45.678  19.017  1.00 92.77           C  
ATOM   1659  N   SER O 222      29.814  44.602  22.229  1.00 98.06           N  
ATOM   1660  CA  SER O 222      29.093  44.637  23.510  1.00 98.19           C  
ATOM   1661  C   SER O 222      29.744  45.550  24.556  1.00 98.16           C  
ATOM   1662  O   SER O 222      29.052  46.336  25.208  1.00 98.02           O  
ATOM   1663  CB  SER O 222      28.941  43.216  24.064  1.00 98.18           C  
ATOM   1664  OG  SER O 222      30.206  42.608  24.206  1.00 97.95           O  
ATOM   1665  N   TYR O 223      31.059  45.501  24.672  1.00 98.27           N  
ATOM   1666  CA  TYR O 223      31.818  46.277  25.659  1.00 98.17           C  
ATOM   1667  C   TYR O 223      32.833  47.251  25.036  1.00 97.76           C  
ATOM   1668  O   TYR O 223      33.569  47.925  25.754  1.00 96.77           O  
ATOM   1669  CB  TYR O 223      32.473  45.313  26.651  1.00 98.09           C  
ATOM   1670  CG  TYR O 223      31.475  44.554  27.512  1.00 98.16           C  
ATOM   1671  CD1 TYR O 223      30.956  45.149  28.681  1.00 97.60           C  
ATOM   1672  CD2 TYR O 223      31.052  43.257  27.149  1.00 97.61           C  
ATOM   1673  CE1 TYR O 223      30.043  44.456  29.491  1.00 97.14           C  
ATOM   1674  CE2 TYR O 223      30.136  42.554  27.950  1.00 97.15           C  
ATOM   1675  CZ  TYR O 223      29.642  43.156  29.124  1.00 97.26           C  
ATOM   1676  OH  TYR O 223      28.752  42.467  29.924  1.00 96.38           O  
ATOM   1677  N   GLY O 224      32.898  47.347  23.715  1.00 97.59           N  
ATOM   1678  CA  GLY O 224      33.836  48.238  23.011  1.00 96.97           C  
ATOM   1679  C   GLY O 224      35.311  47.869  23.209  1.00 97.02           C  
ATOM   1680  O   GLY O 224      36.182  48.748  23.177  1.00 95.95           O  
ATOM   1681  N   LEU O 225      35.599  46.593  23.452  1.00 97.73           N  
ATOM   1682  CA  LEU O 225      36.941  46.101  23.760  1.00 97.88           C  
ATOM   1683  C   LEU O 225      37.666  45.646  22.494  1.00 97.71           C  
ATOM   1684  O   LEU O 225      37.140  44.899  21.680  1.00 96.89           O  
ATOM   1685  CB  LEU O 225      36.861  44.964  24.796  1.00 97.84           C  
ATOM   1686  CG  LEU O 225      36.328  45.409  26.172  1.00 97.60           C  
ATOM   1687  CD1 LEU O 225      36.142  44.183  27.062  1.00 96.83           C  
ATOM   1688  CD2 LEU O 225      37.293  46.366  26.882  1.00 96.76           C  
ATOM   1689  N   LYS O 226      38.914  46.068  22.352  1.00 97.21           N  
ATOM   1690  CA  LYS O 226      39.774  45.658  21.228  1.00 96.94           C  
ATOM   1691  C   LYS O 226      40.639  44.446  21.553  1.00 97.55           C  
ATOM   1692  O   LYS O 226      41.030  43.740  20.633  1.00 96.79           O  
ATOM   1693  CB  LYS O 226      40.653  46.830  20.777  1.00 95.10           C  
ATOM   1694  CG  LYS O 226      39.821  47.976  20.182  0.97 83.83           C  
ATOM   1695  CD  LYS O 226      40.724  49.095  19.647  0.95 77.44           C  
ATOM   1696  CE  LYS O 226      39.841  50.202  19.077  0.94 65.97           C  
ATOM   1697  NZ  LYS O 226      40.620  51.332  18.518  0.94 57.31           N  
ATOM   1698  N   LEU O 227      40.975  44.267  22.818  1.00 97.82           N  
ATOM   1699  CA  LEU O 227      41.883  43.219  23.318  1.00 98.12           C  
ATOM   1700  C   LEU O 227      43.118  43.050  22.416  1.00 98.15           C  
ATOM   1701  O   LEU O 227      43.401  41.967  21.905  1.00 97.38           O  
ATOM   1702  CB  LEU O 227      41.103  41.904  23.533  1.00 97.90           C  
ATOM   1703  CG  LEU O 227      39.948  42.002  24.543  1.00 97.25           C  
ATOM   1704  CD1 LEU O 227      39.261  40.640  24.640  1.00 95.53           C  
ATOM   1705  CD2 LEU O 227      40.442  42.396  25.941  1.00 95.39           C  
ATOM   1706  N   ALA O 228      43.825  44.149  22.172  1.00 97.54           N  
ATOM   1707  CA  ALA O 228      44.967  44.148  21.267  1.00 97.60           C  
ATOM   1708  C   ALA O 228      46.046  43.170  21.751  1.00 97.91           C  
ATOM   1709  O   ALA O 228      46.316  43.094  22.949  1.00 97.61           O  
ATOM   1710  CB  ALA O 228      45.510  45.578  21.131  1.00 96.83           C  
ATOM   1711  N   GLU O 229      46.679  42.458  20.827  1.00 97.66           N  
ATOM   1712  CA  GLU O 229      47.834  41.631  21.155  1.00 97.34           C  
ATOM   1713  C   GLU O 229      49.010  42.514  21.602  1.00 97.22           C  
ATOM   1714  O   GLU O 229      49.268  43.578  21.033  1.00 96.39           O  
ATOM   1715  CB  GLU O 229      48.197  40.747  19.960  1.00 95.96           C  
ATOM   1716  CG  GLU O 229      49.210  39.659  20.325  1.00 87.46           C  
ATOM   1717  CD  GLU O 229      49.706  38.866  19.117  1.00 85.84           C  
ATOM   1718  OE1 GLU O 229      50.777  38.231  19.262  1.00 79.09           O  
ATOM   1719  OE2 GLU O 229      49.070  38.927  18.047  1.00 80.28           O  
ATOM   1720  N   GLY O 230      49.714  42.063  22.630  1.00 97.21           N  
ATOM   1721  CA  GLY O 230      50.835  42.789  23.194  1.00 96.99           C  
ATOM   1722  C   GLY O 230      51.761  41.903  24.026  1.00 97.38           C  
ATOM   1723  O   GLY O 230      51.575  40.694  24.156  1.00 96.60           O  
ATOM   1724  N   THR O 231      52.787  42.519  24.597  1.00 97.00           N  
ATOM   1725  CA  THR O 231      53.743  41.857  25.496  1.00 96.63           C  
ATOM   1726  C   THR O 231      53.516  42.311  26.935  1.00 96.38           C  
ATOM   1727  O   THR O 231      53.232  43.484  27.166  1.00 94.47           O  
ATOM   1728  CB  THR O 231      55.192  42.143  25.083  1.00 95.38           C  
ATOM   1729  OG1 THR O 231      55.436  43.533  25.030  1.00 86.69           O  
ATOM   1730  CG2 THR O 231      55.520  41.564  23.706  1.00 85.48           C  
ATOM   1731  N   ASN O 232      53.689  41.408  27.891  1.00 97.07           N  
ATOM   1732  CA  ASN O 232      53.462  41.678  29.322  1.00 97.07           C  
ATOM   1733  C   ASN O 232      52.058  42.242  29.609  1.00 97.59           C  
ATOM   1734  O   ASN O 232      51.897  43.172  30.406  1.00 96.50           O  
ATOM   1735  CB  ASN O 232      54.590  42.567  29.889  1.00 95.81           C  
ATOM   1736  CG  ASN O 232      55.977  42.005  29.642  0.99 90.08           C  
ATOM   1737  OD1 ASN O 232      56.253  40.833  29.815  0.99 82.47           O  
ATOM   1738  ND2 ASN O 232      56.895  42.840  29.228  0.99 79.78           N  
ATOM   1739  N   CYS O 233      51.062  41.701  28.914  1.00 98.01           N  
ATOM   1740  CA  CYS O 233      49.668  42.078  29.109  1.00 98.34           C  
ATOM   1741  C   CYS O 233      49.098  41.442  30.382  1.00 98.54           C  
ATOM   1742  O   CYS O 233      49.591  40.390  30.802  1.00 98.32           O  
ATOM   1743  CB  CYS O 233      48.876  41.683  27.860  1.00 98.14           C  
ATOM   1744  SG  CYS O 233      49.410  42.634  26.412  1.00 97.95           S  
ATOM   1745  N   PRO O 234      48.067  42.035  30.979  1.00 98.68           N  
ATOM   1746  CA  PRO O 234      47.431  41.472  32.169  1.00 98.66           C  
ATOM   1747  C   PRO O 234      46.644  40.186  31.871  1.00 98.77           C  
ATOM   1748  O   PRO O 234      46.516  39.341  32.751  1.00 98.59           O  
ATOM   1749  CB  PRO O 234      46.522  42.589  32.692  1.00 98.18           C  
ATOM   1750  CG  PRO O 234      46.157  43.368  31.429  1.00 96.93           C  
ATOM   1751  CD  PRO O 234      47.439  43.293  30.610  1.00 98.39           C  
ATOM   1752  N   ILE O 235      46.141  40.020  30.647  1.00 98.82           N  
ATOM   1753  CA  ILE O 235      45.558  38.749  30.198  1.00 98.85           C  
ATOM   1754  C   ILE O 235      46.635  37.975  29.432  1.00 98.84           C  
ATOM   1755  O   ILE O 235      47.212  38.490  28.469  1.00 98.73           O  
ATOM   1756  CB  ILE O 235      44.282  38.944  29.345  1.00 98.81           C  
ATOM   1757  CG1 ILE O 235      43.244  39.829  30.085  1.00 98.59           C  
ATOM   1758  CG2 ILE O 235      43.687  37.569  28.987  1.00 98.54           C  
ATOM   1759  CD1 ILE O 235      41.962  40.092  29.281  1.00 98.24           C  
ATOM   1760  N   THR O 236      46.892  36.739  29.840  1.00 98.88           N  
ATOM   1761  CA  THR O 236      47.897  35.880  29.201  1.00 98.86           C  
ATOM   1762  C   THR O 236      47.304  34.535  28.818  1.00 98.90           C  
ATOM   1763  O   THR O 236      46.690  33.868  29.651  1.00 98.81           O  
ATOM   1764  CB  THR O 236      49.137  35.674  30.086  1.00 98.54           C  
ATOM   1765  OG1 THR O 236      48.813  35.080  31.322  1.00 89.04           O  
ATOM   1766  CG2 THR O 236      49.854  36.990  30.400  1.00 90.06           C  
ATOM   1767  N   PHE O 237      47.544  34.118  27.584  1.00 98.89           N  
ATOM   1768  CA  PHE O 237      47.289  32.761  27.115  1.00 98.89           C  
ATOM   1769  C   PHE O 237      48.631  32.074  26.875  1.00 98.85           C  
ATOM   1770  O   PHE O 237      49.426  32.518  26.045  1.00 98.66           O  
ATOM   1771  CB  PHE O 237      46.428  32.774  25.845  1.00 98.87           C  
ATOM   1772  CG  PHE O 237      44.949  33.011  26.088  1.00 98.85           C  
ATOM   1773  CD1 PHE O 237      44.025  31.968  25.879  1.00 98.21           C  
ATOM   1774  CD2 PHE O 237      44.484  34.274  26.508  1.00 98.30           C  
ATOM   1775  CE1 PHE O 237      42.651  32.178  26.079  1.00 98.05           C  
ATOM   1776  CE2 PHE O 237      43.111  34.491  26.718  1.00 98.16           C  
ATOM   1777  CZ  PHE O 237      42.193  33.439  26.497  1.00 98.40           C  
ATOM   1778  N   THR O 238      48.900  31.005  27.609  1.00 98.88           N  
ATOM   1779  CA  THR O 238      50.152  30.247  27.511  1.00 98.88           C  
ATOM   1780  C   THR O 238      49.863  28.821  27.082  1.00 98.90           C  
ATOM   1781  O   THR O 238      49.105  28.116  27.752  1.00 98.81           O  
ATOM   1782  CB  THR O 238      50.927  30.272  28.834  1.00 98.70           C  
ATOM   1783  OG1 THR O 238      51.174  31.603  29.228  1.00 95.73           O  
ATOM   1784  CG2 THR O 238      52.295  29.590  28.730  1.00 94.96           C  
ATOM   1785  N   LEU O 239      50.488  28.383  25.997  1.00 98.76           N  
ATOM   1786  CA  LEU O 239      50.497  26.983  25.596  1.00 98.72           C  
ATOM   1787  C   LEU O 239      51.414  26.199  26.547  1.00 98.71           C  
ATOM   1788  O   LEU O 239      52.597  26.520  26.689  1.00 98.32           O  
ATOM   1789  CB  LEU O 239      50.930  26.883  24.117  1.00 98.46           C  
ATOM   1790  CG  LEU O 239      50.744  25.482  23.499  1.00 97.52           C  
ATOM   1791  CD1 LEU O 239      49.263  25.121  23.333  1.00 96.12           C  
ATOM   1792  CD2 LEU O 239      51.392  25.451  22.114  1.00 95.69           C  
ATOM   1793  N   ASP O 240      50.863  25.190  27.205  1.00 98.75           N  
ATOM   1794  CA  ASP O 240      51.575  24.279  28.102  1.00 98.70           C  
ATOM   1795  C   ASP O 240      51.198  22.840  27.755  1.00 98.66           C  
ATOM   1796  O   ASP O 240      50.227  22.282  28.277  1.00 98.29           O  
ATOM   1797  CB  ASP O 240      51.279  24.636  29.570  1.00 98.54           C  
ATOM   1798  CG  ASP O 240      52.036  23.767  30.589  1.00 98.11           C  
ATOM   1799  OD1 ASP O 240      52.753  22.816  30.185  1.00 97.08           O  
ATOM   1800  OD2 ASP O 240      51.920  24.065  31.802  1.00 96.41           O  
ATOM   1801  N   GLU O 241      51.981  22.224  26.886  1.00 97.97           N  
ATOM   1802  CA  GLU O 241      51.740  20.861  26.385  1.00 97.51           C  
ATOM   1803  C   GLU O 241      51.809  19.782  27.479  1.00 97.58           C  
ATOM   1804  O   GLU O 241      51.404  18.642  27.259  1.00 96.26           O  
ATOM   1805  CB  GLU O 241      52.753  20.535  25.282  1.00 95.95           C  
ATOM   1806  CG  GLU O 241      52.652  21.469  24.067  0.99 90.53           C  
ATOM   1807  CD  GLU O 241      53.643  21.101  22.947  0.99 85.89           C  
ATOM   1808  OE1 GLU O 241      53.383  21.494  21.787  0.99 77.37           O  
ATOM   1809  OE2 GLU O 241      54.666  20.438  23.247  0.99 78.43           O  
ATOM   1810  N   ASN O 242      52.315  20.136  28.664  1.00 97.67           N  
ATOM   1811  CA  ASN O 242      52.387  19.248  29.826  1.00 97.49           C  
ATOM   1812  C   ASN O 242      51.341  19.579  30.897  1.00 97.48           C  
ATOM   1813  O   ASN O 242      51.411  19.023  31.995  1.00 96.35           O  
ATOM   1814  CB  ASN O 242      53.811  19.278  30.404  1.00 96.99           C  
ATOM   1815  CG  ASN O 242      54.854  18.884  29.378  1.00 94.90           C  
ATOM   1816  OD1 ASN O 242      54.964  17.739  28.964  1.00 89.33           O  
ATOM   1817  ND2 ASN O 242      55.647  19.829  28.938  1.00 87.66           N  
ATOM   1818  N   LEU O 243      50.398  20.463  30.608  1.00 98.04           N  
ATOM   1819  CA  LEU O 243      49.358  20.841  31.557  1.00 98.12           C  
ATOM   1820  C   LEU O 243      48.576  19.606  32.017  1.00 97.80           C  
ATOM   1821  O   LEU O 243      47.972  18.898  31.210  1.00 96.99           O  
ATOM   1822  CB  LEU O 243      48.430  21.893  30.916  1.00 98.19           C  
ATOM   1823  CG  LEU O 243      47.382  22.459  31.893  1.00 98.18           C  
ATOM   1824  CD1 LEU O 243      48.036  23.298  33.000  1.00 97.79           C  
ATOM   1825  CD2 LEU O 243      46.408  23.355  31.136  1.00 97.71           C  
ATOM   1826  N   ASP O 244      48.572  19.380  33.314  1.00 96.58           N  
ATOM   1827  CA  ASP O 244      47.919  18.235  33.939  1.00 95.82           C  
ATOM   1828  C   ASP O 244      46.860  18.699  34.947  1.00 95.85           C  
ATOM   1829  O   ASP O 244      47.161  19.370  35.941  1.00 94.63           O  
ATOM   1830  CB  ASP O 244      48.977  17.315  34.577  1.00 94.05           C  
ATOM   1831  CG  ASP O 244      48.367  16.040  35.172  1.00 91.33           C  
ATOM   1832  OD1 ASP O 244      47.157  15.792  34.964  1.00 88.92           O  
ATOM   1833  OD2 ASP O 244      49.099  15.297  35.858  1.00 86.99           O  
ATOM   1834  N   VAL O 245      45.617  18.299  34.694  1.00 95.72           N  
ATOM   1835  CA  VAL O 245      44.460  18.562  35.571  1.00 95.25           C  
ATOM   1836  C   VAL O 245      43.926  17.284  36.225  1.00 93.86           C  
ATOM   1837  O   VAL O 245      42.890  17.304  36.887  1.00 91.85           O  
ATOM   1838  CB  VAL O 245      43.353  19.346  34.832  1.00 95.27           C  
ATOM   1839  CG1 VAL O 245      43.876  20.685  34.299  1.00 94.13           C  
ATOM   1840  CG2 VAL O 245      42.748  18.552  33.671  1.00 95.18           C  
ATOM   1841  N   THR O 246      44.634  16.158  36.083  1.00 92.72           N  
ATOM   1842  CA  THR O 246      44.175  14.844  36.575  1.00 90.66           C  
ATOM   1843  C   THR O 246      43.983  14.797  38.087  1.00 89.31           C  
ATOM   1844  O   THR O 246      43.155  14.025  38.568  1.00 85.71           O  
ATOM   1845  CB  THR O 246      45.120  13.705  36.173  1.00 88.44           C  
ATOM   1846  OG1 THR O 246      46.422  13.924  36.654  1.00 84.53           O  
ATOM   1847  CG2 THR O 246      45.168  13.490  34.661  1.00 84.12           C  
ATOM   1848  N   GLY O 247      44.647  15.663  38.834  0.99 88.18           N  
ATOM   1849  CA  GLY O 247      44.445  15.814  40.280  0.99 86.34           C  
ATOM   1850  C   GLY O 247      43.008  16.184  40.688  0.99 86.40           C  
ATOM   1851  O   GLY O 247      42.627  15.965  41.840  0.99 83.98           O  
ATOM   1852  N   HIS O 248      42.208  16.682  39.748  0.99 87.02           N  
ATOM   1853  CA  HIS O 248      40.799  17.037  39.958  1.00 86.33           C  
ATOM   1854  C   HIS O 248      39.816  15.948  39.498  0.99 84.84           C  
ATOM   1855  O   HIS O 248      38.612  16.056  39.749  0.99 80.98           O  
ATOM   1856  CB  HIS O 248      40.522  18.376  39.266  1.00 85.99           C  
ATOM   1857  CG  HIS O 248      41.355  19.500  39.826  0.99 87.49           C  
ATOM   1858  ND1 HIS O 248      41.187  20.084  41.063  0.99 81.79           N  
ATOM   1859  CD2 HIS O 248      42.428  20.126  39.236  0.99 80.85           C  
ATOM   1860  CE1 HIS O 248      42.119  21.034  41.213  0.99 83.23           C  
ATOM   1861  NE2 HIS O 248      42.886  21.083  40.125  0.99 84.74           N  
ATOM   1862  N   VAL O 249      40.312  14.902  38.839  0.99 82.89           N  
ATOM   1863  CA  VAL O 249      39.481  13.822  38.297  0.99 81.23           C  
ATOM   1864  C   VAL O 249      39.189  12.785  39.381  0.98 79.04           C  
ATOM   1865  O   VAL O 249      40.083  12.314  40.082  0.98 72.60           O  
ATOM   1866  CB  VAL O 249      40.129  13.179  37.053  0.98 78.69           C  
ATOM   1867  CG1 VAL O 249      39.206  12.145  36.395  0.98 74.32           C  
ATOM   1868  CG2 VAL O 249      40.455  14.237  35.999  0.98 75.37           C  
ATOM   1869  N   GLY O 250      37.934  12.396  39.502  0.97 70.08           N  
ATOM   1870  CA  GLY O 250      37.551  11.295  40.379  0.96 66.60           C  
ATOM   1871  C   GLY O 250      38.127   9.955  39.902  0.96 67.62           C  
ATOM   1872  O   GLY O 250      38.209   9.692  38.706  0.96 62.32           O  
ATOM   1873  N   SER O 251      38.454   9.067  40.819  0.96 61.79           N  
ATOM   1874  CA  SER O 251      39.256   7.847  40.592  0.96 58.02           C  
ATOM   1875  C   SER O 251      38.715   6.807  39.584  0.96 58.44           C  
ATOM   1876  O   SER O 251      39.376   5.789  39.373  0.96 52.94           O  
ATOM   1877  CB  SER O 251      39.470   7.157  41.941  0.96 51.49           C  
ATOM   1878  OG  SER O 251      38.228   6.836  42.547  0.95 46.78           O  
ATOM   1879  N   ALA O 252      37.536   7.009  39.013  0.97 58.20           N  
ATOM   1880  CA  ALA O 252      36.864   6.034  38.147  0.97 55.05           C  
ATOM   1881  C   ALA O 252      36.498   6.559  36.747  0.97 59.84           C  
ATOM   1882  O   ALA O 252      35.774   5.877  36.022  0.97 55.49           O  
ATOM   1883  CB  ALA O 252      35.640   5.499  38.901  0.97 45.93           C  
ATOM   1884  N   GLN O 253      36.950   7.753  36.367  0.98 73.70           N  
ATOM   1885  CA  GLN O 253      36.573   8.392  35.107  0.98 73.57           C  
ATOM   1886  C   GLN O 253      37.802   8.824  34.307  0.98 76.76           C  
ATOM   1887  O   GLN O 253      38.858   9.102  34.879  0.98 73.11           O  
ATOM   1888  CB  GLN O 253      35.616   9.565  35.377  0.98 66.15           C  
ATOM   1889  CG  GLN O 253      34.287   9.066  35.970  0.97 57.70           C  
ATOM   1890  CD  GLN O 253      33.209  10.144  36.070  0.97 51.03           C  
ATOM   1891  OE1 GLN O 253      33.443  11.327  36.002  0.97 48.13           O  
ATOM   1892  NE2 GLN O 253      31.975   9.757  36.238  0.97 46.36           N  
ATOM   1893  N   SER O 254      37.642   8.873  32.992  1.00 83.78           N  
ATOM   1894  CA  SER O 254      38.660   9.355  32.058  1.00 85.71           C  
ATOM   1895  C   SER O 254      38.428  10.826  31.699  1.00 88.25           C  
ATOM   1896  O   SER O 254      37.334  11.365  31.884  1.00 85.76           O  
ATOM   1897  CB  SER O 254      38.680   8.480  30.802  1.00 79.88           C  
ATOM   1898  OG  SER O 254      37.414   8.494  30.173  0.99 71.64           O  
ATOM   1899  N   ILE O 255      39.469  11.468  31.164  1.00 93.26           N  
ATOM   1900  CA  ILE O 255      39.394  12.809  30.574  1.00 94.01           C  
ATOM   1901  C   ILE O 255      40.093  12.826  29.216  1.00 95.09           C  
ATOM   1902  O   ILE O 255      41.014  12.045  28.963  1.00 94.20           O  
ATOM   1903  CB  ILE O 255      39.982  13.900  31.500  1.00 90.89           C  
ATOM   1904  CG1 ILE O 255      41.477  13.654  31.835  1.00 82.05           C  
ATOM   1905  CG2 ILE O 255      39.123  14.034  32.761  1.00 80.25           C  
ATOM   1906  CD1 ILE O 255      42.151  14.853  32.513  1.00 78.86           C  
ATOM   1907  N   THR O 256      39.702  13.779  28.371  1.00 96.16           N  
ATOM   1908  CA  THR O 256      40.457  14.161  27.175  1.00 96.81           C  
ATOM   1909  C   THR O 256      41.521  15.178  27.581  1.00 97.07           C  
ATOM   1910  O   THR O 256      41.279  16.384  27.587  1.00 96.84           O  
ATOM   1911  CB  THR O 256      39.517  14.703  26.097  1.00 96.72           C  
ATOM   1912  OG1 THR O 256      38.514  13.744  25.838  1.00 94.96           O  
ATOM   1913  CG2 THR O 256      40.250  14.956  24.785  1.00 95.41           C  
ATOM   1914  N   ALA O 257      42.692  14.690  27.972  1.00 96.50           N  
ATOM   1915  CA  ALA O 257      43.746  15.508  28.567  1.00 96.32           C  
ATOM   1916  C   ALA O 257      44.259  16.627  27.643  1.00 97.05           C  
ATOM   1917  O   ALA O 257      44.641  17.683  28.136  1.00 96.83           O  
ATOM   1918  CB  ALA O 257      44.886  14.574  28.995  1.00 94.92           C  
ATOM   1919  N   ASP O 258      44.232  16.418  26.327  1.00 97.49           N  
ATOM   1920  CA  ASP O 258      44.748  17.386  25.343  1.00 97.66           C  
ATOM   1921  C   ASP O 258      43.863  18.637  25.187  1.00 98.23           C  
ATOM   1922  O   ASP O 258      44.330  19.644  24.674  1.00 97.99           O  
ATOM   1923  CB  ASP O 258      44.972  16.677  23.997  1.00 96.43           C  
ATOM   1924  CG  ASP O 258      46.005  15.542  24.080  1.00 88.95           C  
ATOM   1925  OD1 ASP O 258      46.848  15.556  25.013  1.00 83.00           O  
ATOM   1926  OD2 ASP O 258      45.910  14.616  23.250  1.00 82.95           O  
ATOM   1927  N   GLU O 259      42.635  18.612  25.694  1.00 98.41           N  
ATOM   1928  CA  GLU O 259      41.733  19.770  25.731  1.00 98.58           C  
ATOM   1929  C   GLU O 259      41.688  20.431  27.128  1.00 98.62           C  
ATOM   1930  O   GLU O 259      40.764  21.195  27.434  1.00 98.47           O  
ATOM   1931  CB  GLU O 259      40.333  19.359  25.228  1.00 98.53           C  
ATOM   1932  CG  GLU O 259      40.310  18.907  23.745  1.00 98.18           C  
ATOM   1933  CD  GLU O 259      38.884  18.549  23.298  1.00 98.17           C  
ATOM   1934  OE1 GLU O 259      38.572  17.361  23.078  1.00 95.74           O  
ATOM   1935  OE2 GLU O 259      38.010  19.438  23.218  1.00 96.11           O  
ATOM   1936  N   ALA O 260      42.671  20.135  27.983  1.00 98.31           N  
ATOM   1937  CA  ALA O 260      42.747  20.702  29.324  1.00 98.39           C  
ATOM   1938  C   ALA O 260      43.192  22.169  29.311  1.00 98.63           C  
ATOM   1939  O   ALA O 260      44.125  22.547  28.600  1.00 98.61           O  
ATOM   1940  CB  ALA O 260      43.673  19.850  30.202  1.00 97.90           C  
ATOM   1941  N   TYR O 261      42.572  22.976  30.162  1.00 98.77           N  
ATOM   1942  CA  TYR O 261      42.984  24.350  30.416  1.00 98.82           C  
ATOM   1943  C   TYR O 261      42.851  24.704  31.901  1.00 98.76           C  
ATOM   1944  O   TYR O 261      42.149  24.046  32.670  1.00 98.68           O  
ATOM   1945  CB  TYR O 261      42.200  25.323  29.515  1.00 98.85           C  
ATOM   1946  CG  TYR O 261      40.732  25.452  29.869  1.00 98.90           C  
ATOM   1947  CD1 TYR O 261      39.783  24.550  29.342  1.00 98.76           C  
ATOM   1948  CD2 TYR O 261      40.308  26.466  30.749  1.00 98.76           C  
ATOM   1949  CE1 TYR O 261      38.430  24.640  29.711  1.00 98.75           C  
ATOM   1950  CE2 TYR O 261      38.959  26.567  31.126  1.00 98.75           C  
ATOM   1951  CZ  TYR O 261      38.025  25.648  30.612  1.00 98.84           C  
ATOM   1952  OH  TYR O 261      36.709  25.726  31.005  1.00 98.68           O  
ATOM   1953  N   THR O 262      43.535  25.764  32.304  1.00 98.80           N  
ATOM   1954  CA  THR O 262      43.365  26.382  33.626  1.00 98.80           C  
ATOM   1955  C   THR O 262      43.201  27.883  33.495  1.00 98.86           C  
ATOM   1956  O   THR O 262      43.798  28.501  32.614  1.00 98.84           O  
ATOM   1957  CB  THR O 262      44.508  26.061  34.601  1.00 98.61           C  
ATOM   1958  OG1 THR O 262      45.749  26.505  34.095  1.00 97.87           O  
ATOM   1959  CG2 THR O 262      44.652  24.565  34.877  1.00 97.71           C  
ATOM   1960  N   ILE O 263      42.422  28.473  34.385  1.00 98.73           N  
ATOM   1961  CA  ILE O 263      42.248  29.922  34.509  1.00 98.74           C  
ATOM   1962  C   ILE O 263      42.495  30.295  35.968  1.00 98.60           C  
ATOM   1963  O   ILE O 263      41.892  29.717  36.874  1.00 98.41           O  
ATOM   1964  CB  ILE O 263      40.843  30.372  34.040  1.00 98.80           C  
ATOM   1965  CG1 ILE O 263      40.569  29.950  32.576  1.00 98.74           C  
ATOM   1966  CG2 ILE O 263      40.691  31.897  34.215  1.00 98.65           C  
ATOM   1967  CD1 ILE O 263      39.121  30.167  32.124  1.00 98.64           C  
ATOM   1968  N   VAL O 264      43.367  31.271  36.182  1.00 98.62           N  
ATOM   1969  CA  VAL O 264      43.551  31.942  37.473  1.00 98.58           C  
ATOM   1970  C   VAL O 264      43.376  33.428  37.230  1.00 98.65           C  
ATOM   1971  O   VAL O 264      44.072  33.993  36.386  1.00 98.52           O  
ATOM   1972  CB  VAL O 264      44.924  31.634  38.092  1.00 98.24           C  
ATOM   1973  CG1 VAL O 264      45.081  32.319  39.456  1.00 96.81           C  
ATOM   1974  CG2 VAL O 264      45.120  30.123  38.294  1.00 96.76           C  
ATOM   1975  N   SER O 265      42.452  34.060  37.942  1.00 98.38           N  
ATOM   1976  CA  SER O 265      42.164  35.485  37.794  1.00 98.28           C  
ATOM   1977  C   SER O 265      42.068  36.186  39.143  1.00 98.13           C  
ATOM   1978  O   SER O 265      41.621  35.596  40.127  1.00 97.69           O  
ATOM   1979  CB  SER O 265      40.887  35.704  36.968  1.00 98.06           C  
ATOM   1980  OG  SER O 265      39.801  34.986  37.519  1.00 97.39           O  
ATOM   1981  N   ASP O 266      42.470  37.434  39.164  1.00 97.93           N  
ATOM   1982  CA  ASP O 266      42.320  38.380  40.270  1.00 97.59           C  
ATOM   1983  C   ASP O 266      42.190  39.805  39.701  1.00 97.79           C  
ATOM   1984  O   ASP O 266      41.980  39.975  38.496  1.00 97.52           O  
ATOM   1985  CB  ASP O 266      43.495  38.213  41.256  1.00 96.83           C  
ATOM   1986  CG  ASP O 266      44.884  38.421  40.636  1.00 95.71           C  
ATOM   1987  OD1 ASP O 266      45.019  39.273  39.728  1.00 93.69           O  
ATOM   1988  OD2 ASP O 266      45.824  37.715  41.067  1.00 92.55           O  
ATOM   1989  N   ALA O 267      42.287  40.826  40.536  1.00 97.14           N  
ATOM   1990  CA  ALA O 267      42.171  42.221  40.098  1.00 97.12           C  
ATOM   1991  C   ALA O 267      43.267  42.669  39.109  1.00 97.32           C  
ATOM   1992  O   ALA O 267      43.051  43.596  38.324  1.00 96.74           O  
ATOM   1993  CB  ALA O 267      42.186  43.108  41.346  1.00 96.37           C  
ATOM   1994  N   ASP O 268      44.427  42.019  39.133  1.00 97.99           N  
ATOM   1995  CA  ASP O 268      45.621  42.452  38.402  1.00 97.72           C  
ATOM   1996  C   ASP O 268      45.836  41.667  37.108  1.00 97.90           C  
ATOM   1997  O   ASP O 268      46.440  42.177  36.151  1.00 97.42           O  
ATOM   1998  CB  ASP O 268      46.846  42.308  39.319  1.00 97.08           C  
ATOM   1999  CG  ASP O 268      46.856  43.266  40.518  1.00 94.85           C  
ATOM   2000  OD1 ASP O 268      46.418  44.430  40.357  1.00 92.15           O  
ATOM   2001  OD2 ASP O 268      47.390  42.872  41.579  1.00 90.97           O  
ATOM   2002  N   SER O 269      45.370  40.416  37.064  1.00 98.28           N  
ATOM   2003  CA  SER O 269      45.665  39.520  35.951  1.00 98.26           C  
ATOM   2004  C   SER O 269      44.625  38.428  35.714  1.00 98.49           C  
ATOM   2005  O   SER O 269      43.897  37.994  36.608  1.00 98.34           O  
ATOM   2006  CB  SER O 269      47.049  38.899  36.138  1.00 97.52           C  
ATOM   2007  OG  SER O 269      47.088  37.992  37.215  1.00 90.14           O  
ATOM   2008  N   VAL O 270      44.622  37.942  34.474  1.00 98.75           N  
ATOM   2009  CA  VAL O 270      43.925  36.727  34.046  1.00 98.82           C  
ATOM   2010  C   VAL O 270      44.943  35.824  33.360  1.00 98.85           C  
ATOM   2011  O   VAL O 270      45.421  36.115  32.263  1.00 98.76           O  
ATOM   2012  CB  VAL O 270      42.741  37.043  33.115  1.00 98.78           C  
ATOM   2013  CG1 VAL O 270      42.000  35.760  32.712  1.00 98.47           C  
ATOM   2014  CG2 VAL O 270      41.733  37.989  33.774  1.00 98.53           C  
ATOM   2015  N   THR O 271      45.290  34.728  34.008  1.00 98.88           N  
ATOM   2016  CA  THR O 271      46.302  33.784  33.531  1.00 98.88           C  
ATOM   2017  C   THR O 271      45.632  32.511  33.036  1.00 98.90           C  
ATOM   2018  O   THR O 271      45.160  31.698  33.834  1.00 98.82           O  
ATOM   2019  CB  THR O 271      47.329  33.472  34.625  1.00 98.74           C  
ATOM   2020  OG1 THR O 271      47.934  34.659  35.084  1.00 96.07           O  
ATOM   2021  CG2 THR O 271      48.456  32.581  34.107  1.00 95.69           C  
ATOM   2022  N   VAL O 272      45.640  32.319  31.718  1.00 98.91           N  
ATOM   2023  CA  VAL O 272      45.170  31.097  31.061  1.00 98.93           C  
ATOM   2024  C   VAL O 272      46.369  30.228  30.702  1.00 98.93           C  
ATOM   2025  O   VAL O 272      47.330  30.696  30.090  1.00 98.86           O  
ATOM   2026  CB  VAL O 272      44.323  31.415  29.810  1.00 98.90           C  
ATOM   2027  CG1 VAL O 272      43.825  30.131  29.132  1.00 98.58           C  
ATOM   2028  CG2 VAL O 272      43.106  32.277  30.164  1.00 98.59           C  
ATOM   2029  N   LYS O 273      46.296  28.952  31.038  1.00 98.92           N  
ATOM   2030  CA  LYS O 273      47.156  27.921  30.460  1.00 98.92           C  
ATOM   2031  C   LYS O 273      46.284  26.947  29.690  1.00 98.93           C  
ATOM   2032  O   LYS O 273      45.245  26.530  30.204  1.00 98.87           O  
ATOM   2033  CB  LYS O 273      47.962  27.184  31.526  1.00 98.82           C  
ATOM   2034  CG  LYS O 273      48.881  28.116  32.319  1.00 97.84           C  
ATOM   2035  CD  LYS O 273      49.676  27.289  33.326  1.00 95.68           C  
ATOM   2036  CE  LYS O 273      50.610  28.192  34.119  0.99 89.36           C  
ATOM   2037  NZ  LYS O 273      51.408  27.389  35.066  0.99 81.22           N  
ATOM   2038  N   ALA O 274      46.699  26.589  28.494  1.00 98.90           N  
ATOM   2039  CA  ALA O 274      45.990  25.657  27.631  1.00 98.90           C  
ATOM   2040  C   ALA O 274      46.962  24.581  27.147  1.00 98.90           C  
ATOM   2041  O   ALA O 274      48.087  24.893  26.759  1.00 98.75           O  
ATOM   2042  CB  ALA O 274      45.365  26.452  26.476  1.00 98.80           C  
ATOM   2043  N   ARG O 275      46.532  23.321  27.168  1.00 98.82           N  
ATOM   2044  CA  ARG O 275      47.381  22.221  26.699  1.00 98.75           C  
ATOM   2045  C   ARG O 275      47.462  22.159  25.170  1.00 98.73           C  
ATOM   2046  O   ARG O 275      48.428  21.627  24.627  1.00 98.35           O  
ATOM   2047  CB  ARG O 275      46.882  20.910  27.322  1.00 98.38           C  
ATOM   2048  CG  ARG O 275      47.831  19.758  27.002  1.00 96.78           C  
ATOM   2049  CD  ARG O 275      47.504  18.555  27.879  1.00 94.90           C  
ATOM   2050  NE  ARG O 275      48.272  17.382  27.433  1.00 92.02           N  
ATOM   2051  CZ  ARG O 275      48.299  16.207  28.009  1.00 90.99           C  
ATOM   2052  NH1 ARG O 275      47.743  15.994  29.162  1.00 85.67           N  
ATOM   2053  NH2 ARG O 275      48.878  15.209  27.407  1.00 86.44           N  
ATOM   2054  N   SER O 276      46.477  22.716  24.501  1.00 98.82           N  
ATOM   2055  CA  SER O 276      46.385  22.801  23.039  1.00 98.81           C  
ATOM   2056  C   SER O 276      45.760  24.135  22.612  1.00 98.86           C  
ATOM   2057  O   SER O 276      45.202  24.865  23.441  1.00 98.82           O  
ATOM   2058  CB  SER O 276      45.557  21.619  22.520  1.00 98.70           C  
ATOM   2059  OG  SER O 276      44.221  21.688  22.976  1.00 98.55           O  
ATOM   2060  N   ALA O 277      45.814  24.443  21.319  1.00 98.77           N  
ATOM   2061  CA  ALA O 277      45.137  25.615  20.767  1.00 98.78           C  
ATOM   2062  C   ALA O 277      43.609  25.519  20.948  1.00 98.85           C  
ATOM   2063  O   ALA O 277      42.966  26.491  21.356  1.00 98.76           O  
ATOM   2064  CB  ALA O 277      45.539  25.739  19.297  1.00 98.51           C  
ATOM   2065  N   THR O 278      43.044  24.334  20.770  1.00 98.87           N  
ATOM   2066  CA  THR O 278      41.619  24.057  21.009  1.00 98.89           C  
ATOM   2067  C   THR O 278      41.239  24.295  22.472  1.00 98.92           C  
ATOM   2068  O   THR O 278      40.234  24.948  22.756  1.00 98.87           O  
ATOM   2069  CB  THR O 278      41.274  22.616  20.603  1.00 98.74           C  
ATOM   2070  OG1 THR O 278      41.663  22.366  19.273  1.00 97.40           O  
ATOM   2071  CG2 THR O 278      39.778  22.334  20.672  1.00 97.45           C  
ATOM   2072  N   ALA O 279      42.067  23.862  23.418  1.00 98.93           N  
ATOM   2073  CA  ALA O 279      41.863  24.147  24.838  1.00 98.94           C  
ATOM   2074  C   ALA O 279      41.894  25.657  25.149  1.00 98.96           C  
ATOM   2075  O   ALA O 279      41.185  26.125  26.040  1.00 98.92           O  
ATOM   2076  CB  ALA O 279      42.923  23.392  25.642  1.00 98.86           C  
ATOM   2077  N   GLY O 280      42.666  26.427  24.392  1.00 98.94           N  
ATOM   2078  CA  GLY O 280      42.655  27.891  24.446  1.00 98.94           C  
ATOM   2079  C   GLY O 280      41.280  28.475  24.109  1.00 98.96           C  
ATOM   2080  O   GLY O 280      40.790  29.338  24.841  1.00 98.92           O  
ATOM   2081  N   ILE O 281      40.622  27.958  23.070  1.00 98.94           N  
ATOM   2082  CA  ILE O 281      39.250  28.360  22.710  1.00 98.95           C  
ATOM   2083  C   ILE O 281      38.280  28.006  23.843  1.00 98.97           C  
ATOM   2084  O   ILE O 281      37.455  28.831  24.229  1.00 98.94           O  
ATOM   2085  CB  ILE O 281      38.819  27.737  21.361  1.00 98.85           C  
ATOM   2086  CG1 ILE O 281      39.728  28.283  20.237  1.00 98.07           C  
ATOM   2087  CG2 ILE O 281      37.336  28.034  21.058  1.00 98.37           C  
ATOM   2088  CD1 ILE O 281      39.510  27.633  18.872  1.00 91.85           C  
ATOM   2089  N   TRP O 282      38.402  26.845  24.462  1.00 98.97           N  
ATOM   2090  CA  TRP O 282      37.543  26.463  25.591  1.00 98.97           C  
ATOM   2091  C   TRP O 282      37.735  27.370  26.813  1.00 98.97           C  
ATOM   2092  O   TRP O 282      36.758  27.690  27.492  1.00 98.94           O  
ATOM   2093  CB  TRP O 282      37.767  24.989  25.959  1.00 98.95           C  
ATOM   2094  CG  TRP O 282      37.631  24.009  24.825  1.00 98.91           C  
ATOM   2095  CD1 TRP O 282      38.323  22.855  24.731  1.00 98.79           C  
ATOM   2096  CD2 TRP O 282      36.795  24.083  23.621  1.00 98.88           C  
ATOM   2097  NE1 TRP O 282      37.992  22.199  23.542  1.00 98.68           N  
ATOM   2098  CE2 TRP O 282      37.062  22.934  22.828  1.00 98.76           C  
ATOM   2099  CE3 TRP O 282      35.851  25.014  23.113  1.00 98.72           C  
ATOM   2100  CZ2 TRP O 282      36.439  22.712  21.576  1.00 98.45           C  
ATOM   2101  CZ3 TRP O 282      35.232  24.793  21.870  1.00 98.31           C  
ATOM   2102  CH2 TRP O 282      35.527  23.654  21.113  1.00 98.19           C  
ATOM   2103  N   ALA O 283      38.956  27.819  27.059  1.00 98.97           N  
ATOM   2104  CA  ALA O 283      39.229  28.817  28.080  1.00 98.97           C  
ATOM   2105  C   ALA O 283      38.577  30.166  27.739  1.00 98.97           C  
ATOM   2106  O   ALA O 283      37.930  30.755  28.606  1.00 98.93           O  
ATOM   2107  CB  ALA O 283      40.744  28.936  28.265  1.00 98.94           C  
ATOM   2108  N   ALA O 284      38.667  30.618  26.488  1.00 98.95           N  
ATOM   2109  CA  ALA O 284      38.017  31.846  26.030  1.00 98.95           C  
ATOM   2110  C   ALA O 284      36.491  31.786  26.209  1.00 98.96           C  
ATOM   2111  O   ALA O 284      35.908  32.686  26.811  1.00 98.92           O  
ATOM   2112  CB  ALA O 284      38.414  32.104  24.572  1.00 98.90           C  
ATOM   2113  N   GLN O 285      35.858  30.688  25.804  1.00 98.93           N  
ATOM   2114  CA  GLN O 285      34.416  30.476  25.998  1.00 98.93           C  
ATOM   2115  C   GLN O 285      34.024  30.487  27.488  1.00 98.91           C  
ATOM   2116  O   GLN O 285      32.983  31.028  27.861  1.00 98.83           O  
ATOM   2117  CB  GLN O 285      33.998  29.146  25.356  1.00 98.90           C  
ATOM   2118  CG  GLN O 285      34.160  29.094  23.824  1.00 98.77           C  
ATOM   2119  CD  GLN O 285      33.254  30.056  23.051  1.00 98.70           C  
ATOM   2120  OE1 GLN O 285      32.446  30.785  23.600  1.00 96.50           O  
ATOM   2121  NE2 GLN O 285      33.367  30.075  21.747  1.00 96.13           N  
ATOM   2122  N   THR O 286      34.869  29.937  28.356  1.00 98.91           N  
ATOM   2123  CA  THR O 286      34.650  30.011  29.809  1.00 98.90           C  
ATOM   2124  C   THR O 286      34.748  31.452  30.316  1.00 98.88           C  
ATOM   2125  O   THR O 286      33.900  31.872  31.101  1.00 98.77           O  
ATOM   2126  CB  THR O 286      35.627  29.096  30.566  1.00 98.86           C  
ATOM   2127  OG1 THR O 286      35.394  27.754  30.189  1.00 98.58           O  
ATOM   2128  CG2 THR O 286      35.448  29.154  32.087  1.00 98.58           C  
ATOM   2129  N   LEU O 287      35.717  32.230  29.851  1.00 98.90           N  
ATOM   2130  CA  LEU O 287      35.857  33.643  30.223  1.00 98.89           C  
ATOM   2131  C   LEU O 287      34.648  34.474  29.767  1.00 98.84           C  
ATOM   2132  O   LEU O 287      34.122  35.252  30.559  1.00 98.72           O  
ATOM   2133  CB  LEU O 287      37.160  34.219  29.639  1.00 98.88           C  
ATOM   2134  CG  LEU O 287      38.452  33.671  30.274  1.00 98.80           C  
ATOM   2135  CD1 LEU O 287      39.666  34.185  29.501  1.00 98.60           C  
ATOM   2136  CD2 LEU O 287      38.608  34.100  31.735  1.00 98.61           C  
ATOM   2137  N   LEU O 288      34.166  34.262  28.542  1.00 98.80           N  
ATOM   2138  CA  LEU O 288      32.970  34.936  28.022  1.00 98.78           C  
ATOM   2139  C   LEU O 288      31.729  34.633  28.876  1.00 98.67           C  
ATOM   2140  O   LEU O 288      31.002  35.550  29.266  1.00 98.49           O  
ATOM   2141  CB  LEU O 288      32.750  34.508  26.560  1.00 98.79           C  
ATOM   2142  CG  LEU O 288      33.786  35.084  25.577  1.00 98.74           C  
ATOM   2143  CD1 LEU O 288      33.628  34.415  24.216  1.00 98.60           C  
ATOM   2144  CD2 LEU O 288      33.624  36.596  25.401  1.00 98.58           C  
ATOM   2145  N   GLN O 289      31.531  33.374  29.253  1.00 98.58           N  
ATOM   2146  CA  GLN O 289      30.428  32.999  30.150  1.00 98.40           C  
ATOM   2147  C   GLN O 289      30.562  33.620  31.552  1.00 98.09           C  
ATOM   2148  O   GLN O 289      29.555  33.980  32.163  1.00 97.50           O  
ATOM   2149  CB  GLN O 289      30.341  31.476  30.272  1.00 98.34           C  
ATOM   2150  CG  GLN O 289      29.848  30.785  28.988  1.00 98.15           C  
ATOM   2151  CD  GLN O 289      29.686  29.271  29.165  1.00 98.14           C  
ATOM   2152  OE1 GLN O 289      29.735  28.725  30.259  1.00 95.49           O  
ATOM   2153  NE2 GLN O 289      29.452  28.548  28.101  1.00 95.17           N  
ATOM   2154  N   LEU O 290      31.783  33.759  32.069  1.00 98.16           N  
ATOM   2155  CA  LEU O 290      32.028  34.425  33.354  1.00 97.91           C  
ATOM   2156  C   LEU O 290      31.705  35.920  33.297  1.00 97.61           C  
ATOM   2157  O   LEU O 290      31.158  36.448  34.267  1.00 97.11           O  
ATOM   2158  CB  LEU O 290      33.492  34.227  33.792  1.00 97.87           C  
ATOM   2159  CG  LEU O 290      33.844  32.814  34.288  1.00 97.72           C  
ATOM   2160  CD1 LEU O 290      35.359  32.726  34.500  1.00 97.26           C  
ATOM   2161  CD2 LEU O 290      33.158  32.477  35.617  1.00 97.21           C  
ATOM   2162  N   ILE O 291      31.999  36.590  32.183  1.00 97.79           N  
ATOM   2163  CA  ILE O 291      31.644  38.000  31.968  1.00 97.66           C  
ATOM   2164  C   ILE O 291      30.122  38.155  31.992  1.00 96.96           C  
ATOM   2165  O   ILE O 291      29.603  39.017  32.707  1.00 96.33           O  
ATOM   2166  CB  ILE O 291      32.275  38.538  30.662  1.00 98.06           C  
ATOM   2167  CG1 ILE O 291      33.812  38.606  30.807  1.00 98.12           C  
ATOM   2168  CG2 ILE O 291      31.723  39.939  30.327  1.00 98.03           C  
ATOM   2169  CD1 ILE O 291      34.553  38.775  29.473  1.00 97.95           C  
ATOM   2170  N   GLY O 292      29.404  37.312  31.271  1.00 97.40           N  
ATOM   2171  CA  GLY O 292      27.948  37.234  31.358  1.00 97.02           C  
ATOM   2172  C   GLY O 292      27.243  37.053  30.016  1.00 97.47           C  
ATOM   2173  O   GLY O 292      27.879  37.052  28.970  1.00 97.01           O  
ATOM   2174  N   PRO O 293      25.903  36.924  30.042  1.00 97.08           N  
ATOM   2175  CA  PRO O 293      25.125  36.520  28.866  1.00 96.78           C  
ATOM   2176  C   PRO O 293      24.830  37.664  27.878  1.00 97.04           C  
ATOM   2177  O   PRO O 293      23.989  37.511  26.996  1.00 96.59           O  
ATOM   2178  CB  PRO O 293      23.850  35.915  29.463  1.00 95.75           C  
ATOM   2179  CG  PRO O 293      23.620  36.776  30.707  1.00 94.47           C  
ATOM   2180  CD  PRO O 293      25.046  37.011  31.213  1.00 95.68           C  
ATOM   2181  N   TRP O 294      25.461  38.810  28.030  1.00 97.12           N  
ATOM   2182  CA  TRP O 294      25.286  39.983  27.164  1.00 97.47           C  
ATOM   2183  C   TRP O 294      26.503  40.261  26.273  1.00 97.92           C  
ATOM   2184  O   TRP O 294      26.522  41.276  25.576  1.00 97.72           O  
ATOM   2185  CB  TRP O 294      24.896  41.202  28.013  1.00 97.12           C  
ATOM   2186  CG  TRP O 294      23.491  41.171  28.535  1.00 96.56           C  
ATOM   2187  CD1 TRP O 294      23.093  40.649  29.717  1.00 95.85           C  
ATOM   2188  CD2 TRP O 294      22.284  41.661  27.869  1.00 96.21           C  
ATOM   2189  NE1 TRP O 294      21.711  40.785  29.842  1.00 95.07           N  
ATOM   2190  CE2 TRP O 294      21.181  41.403  28.720  1.00 95.38           C  
ATOM   2191  CE3 TRP O 294      22.027  42.299  26.633  1.00 95.34           C  
ATOM   2192  CZ2 TRP O 294      19.857  41.760  28.369  1.00 94.26           C  
ATOM   2193  CZ3 TRP O 294      20.709  42.653  26.284  1.00 94.83           C  
ATOM   2194  CH2 TRP O 294      19.638  42.385  27.142  1.00 94.18           C  
ATOM   2195  N   THR O 295      27.482  39.380  26.248  1.00 98.39           N  
ATOM   2196  CA  THR O 295      28.704  39.523  25.432  1.00 98.45           C  
ATOM   2197  C   THR O 295      28.411  39.579  23.931  1.00 98.39           C  
ATOM   2198  O   THR O 295      29.136  40.243  23.194  1.00 98.02           O  
ATOM   2199  CB  THR O 295      29.687  38.380  25.711  1.00 98.24           C  
ATOM   2200  OG1 THR O 295      29.029  37.138  25.585  1.00 97.49           O  
ATOM   2201  CG2 THR O 295      30.264  38.467  27.124  1.00 97.39           C  
ATOM   2202  N   ASN O 296      27.297  39.000  23.481  1.00 96.98           N  
ATOM   2203  CA  ASN O 296      26.817  39.086  22.098  1.00 96.52           C  
ATOM   2204  C   ASN O 296      25.837  40.250  21.843  1.00 95.87           C  
ATOM   2205  O   ASN O 296      25.136  40.254  20.825  1.00 95.15           O  
ATOM   2206  CB  ASN O 296      26.239  37.722  21.686  1.00 96.68           C  
ATOM   2207  CG  ASN O 296      27.354  36.724  21.450  1.00 96.56           C  
ATOM   2208  OD1 ASN O 296      28.101  36.837  20.487  1.00 93.73           O  
ATOM   2209  ND2 ASN O 296      27.505  35.749  22.307  1.00 93.44           N  
ATOM   2210  N   SER O 297      25.767  41.237  22.737  1.00 96.60           N  
ATOM   2211  CA  SER O 297      24.926  42.413  22.506  1.00 96.51           C  
ATOM   2212  C   SER O 297      25.304  43.105  21.194  1.00 96.06           C  
ATOM   2213  O   SER O 297      26.453  43.499  20.984  1.00 95.83           O  
ATOM   2214  CB  SER O 297      25.037  43.405  23.664  1.00 96.62           C  
ATOM   2215  OG  SER O 297      24.199  44.523  23.409  1.00 96.32           O  
ATOM   2216  N   THR O 298      24.319  43.336  20.329  1.00 95.04           N  
ATOM   2217  CA  THR O 298      24.514  44.025  19.043  1.00 93.72           C  
ATOM   2218  C   THR O 298      24.661  45.546  19.178  1.00 94.48           C  
ATOM   2219  O   THR O 298      24.775  46.249  18.168  1.00 93.88           O  
ATOM   2220  CB  THR O 298      23.377  43.705  18.063  1.00 91.07           C  
ATOM   2221  OG1 THR O 298      22.140  44.171  18.566  1.00 89.21           O  
ATOM   2222  CG2 THR O 298      23.220  42.203  17.812  1.00 89.11           C  
ATOM   2223  N   VAL O 299      24.590  46.057  20.395  1.00 95.80           N  
ATOM   2224  CA  VAL O 299      24.833  47.464  20.746  1.00 96.38           C  
ATOM   2225  C   VAL O 299      25.769  47.514  21.943  1.00 97.16           C  
ATOM   2226  O   VAL O 299      25.741  46.619  22.790  1.00 97.09           O  
ATOM   2227  CB  VAL O 299      23.539  48.241  21.050  1.00 95.34           C  
ATOM   2228  CG1 VAL O 299      22.653  48.347  19.801  1.00 90.83           C  
ATOM   2229  CG2 VAL O 299      22.717  47.636  22.190  1.00 90.65           C  
ATOM   2230  N   LYS O 300      26.570  48.562  22.017  1.00 97.67           N  
ATOM   2231  CA  LYS O 300      27.514  48.734  23.116  1.00 97.96           C  
ATOM   2232  C   LYS O 300      26.767  48.956  24.433  1.00 98.22           C  
ATOM   2233  O   LYS O 300      25.878  49.807  24.517  1.00 98.05           O  
ATOM   2234  CB  LYS O 300      28.475  49.877  22.783  1.00 97.44           C  
ATOM   2235  CG  LYS O 300      29.603  49.980  23.825  1.00 95.99           C  
ATOM   2236  CD  LYS O 300      30.524  51.142  23.464  1.00 94.20           C  
ATOM   2237  CE  LYS O 300      31.453  51.453  24.633  1.00 89.44           C  
ATOM   2238  NZ  LYS O 300      31.766  52.899  24.643  1.00 84.73           N  
ATOM   2239  N   LEU O 301      27.156  48.199  25.436  1.00 97.93           N  
ATOM   2240  CA  LEU O 301      26.628  48.294  26.792  1.00 97.94           C  
ATOM   2241  C   LEU O 301      27.313  49.433  27.561  1.00 97.78           C  
ATOM   2242  O   LEU O 301      28.428  49.843  27.230  1.00 97.26           O  
ATOM   2243  CB  LEU O 301      26.801  46.936  27.504  1.00 97.79           C  
ATOM   2244  CG  LEU O 301      26.157  45.741  26.765  1.00 97.44           C  
ATOM   2245  CD1 LEU O 301      26.440  44.455  27.540  1.00 96.58           C  
ATOM   2246  CD2 LEU O 301      24.643  45.894  26.609  1.00 96.45           C  
ATOM   2247  N   ALA O 302      26.646  49.923  28.591  1.00 97.17           N  
ATOM   2248  CA  ALA O 302      27.207  50.951  29.469  1.00 96.47           C  
ATOM   2249  C   ALA O 302      28.169  50.373  30.517  1.00 95.58           C  
ATOM   2250  O   ALA O 302      29.102  51.061  30.939  1.00 93.64           O  
ATOM   2251  CB  ALA O 302      26.051  51.689  30.143  1.00 95.92           C  
ATOM   2252  N   ASP O 303      27.928  49.125  30.936  1.00 95.56           N  
ATOM   2253  CA  ASP O 303      28.746  48.466  31.949  1.00 94.66           C  
ATOM   2254  C   ASP O 303      30.167  48.173  31.453  1.00 95.31           C  
ATOM   2255  O   ASP O 303      30.433  47.962  30.265  1.00 94.16           O  
ATOM   2256  CB  ASP O 303      28.068  47.181  32.462  1.00 92.17           C  
ATOM   2257  CG  ASP O 303      27.102  47.435  33.625  1.00 84.74           C  
ATOM   2258  OD1 ASP O 303      27.403  48.323  34.456  1.00 78.66           O  
ATOM   2259  OD2 ASP O 303      26.073  46.732  33.706  1.00 78.45           O  
ATOM   2260  N   VAL O 304      31.073  48.107  32.409  1.00 93.90           N  
ATOM   2261  CA  VAL O 304      32.420  47.568  32.204  1.00 93.83           C  
ATOM   2262  C   VAL O 304      32.360  46.048  32.352  1.00 94.97           C  
ATOM   2263  O   VAL O 304      31.676  45.529  33.234  1.00 94.25           O  
ATOM   2264  CB  VAL O 304      33.419  48.210  33.184  1.00 91.16           C  
ATOM   2265  CG1 VAL O 304      34.840  47.697  32.949  1.00 81.90           C  
ATOM   2266  CG2 VAL O 304      33.455  49.738  33.014  1.00 82.95           C  
ATOM   2267  N   ALA O 305      33.077  45.328  31.508  1.00 95.86           N  
ATOM   2268  CA  ALA O 305      33.186  43.882  31.622  1.00 96.83           C  
ATOM   2269  C   ALA O 305      34.154  43.505  32.752  1.00 97.23           C  
ATOM   2270  O   ALA O 305      35.257  44.044  32.846  1.00 96.93           O  
ATOM   2271  CB  ALA O 305      33.618  43.293  30.272  1.00 96.77           C  
ATOM   2272  N   PHE O 306      33.749  42.532  33.566  1.00 96.50           N  
ATOM   2273  CA  PHE O 306      34.572  41.994  34.642  1.00 96.31           C  
ATOM   2274  C   PHE O 306      34.725  40.485  34.497  1.00 97.13           C  
ATOM   2275  O   PHE O 306      33.751  39.774  34.246  1.00 97.17           O  
ATOM   2276  CB  PHE O 306      33.965  42.338  36.005  1.00 94.66           C  
ATOM   2277  CG  PHE O 306      34.000  43.816  36.348  1.00 92.34           C  
ATOM   2278  CD1 PHE O 306      35.164  44.382  36.904  1.00 89.20           C  
ATOM   2279  CD2 PHE O 306      32.872  44.629  36.121  1.00 88.64           C  
ATOM   2280  CE1 PHE O 306      35.202  45.745  37.240  1.00 85.51           C  
ATOM   2281  CE2 PHE O 306      32.904  45.992  36.448  1.00 85.54           C  
ATOM   2282  CZ  PHE O 306      34.069  46.549  37.010  1.00 85.73           C  
ATOM   2283  N   ILE O 307      35.940  40.000  34.733  1.00 97.56           N  
ATOM   2284  CA  ILE O 307      36.215  38.579  34.953  1.00 97.90           C  
ATOM   2285  C   ILE O 307      36.369  38.393  36.467  1.00 97.70           C  
ATOM   2286  O   ILE O 307      37.276  38.984  37.053  1.00 97.43           O  
ATOM   2287  CB  ILE O 307      37.462  38.128  34.157  1.00 98.22           C  
ATOM   2288  CG1 ILE O 307      37.174  38.209  32.638  1.00 98.11           C  
ATOM   2289  CG2 ILE O 307      37.866  36.688  34.553  1.00 98.03           C  
ATOM   2290  CD1 ILE O 307      38.424  38.084  31.757  1.00 97.75           C  
ATOM   2291  N   PRO O 308      35.501  37.611  37.119  1.00 96.77           N  
ATOM   2292  CA  PRO O 308      35.586  37.405  38.559  1.00 96.50           C  
ATOM   2293  C   PRO O 308      36.902  36.716  38.942  1.00 97.38           C  
ATOM   2294  O   PRO O 308      37.490  35.989  38.134  1.00 97.45           O  
ATOM   2295  CB  PRO O 308      34.359  36.559  38.927  1.00 94.81           C  
ATOM   2296  CG  PRO O 308      34.043  35.812  37.629  1.00 92.21           C  
ATOM   2297  CD  PRO O 308      34.429  36.812  36.545  1.00 95.26           C  
ATOM   2298  N   ALA O 309      37.348  36.896  40.191  1.00 95.46           N  
ATOM   2299  CA  ALA O 309      38.488  36.155  40.715  1.00 95.63           C  
ATOM   2300  C   ALA O 309      38.121  34.669  40.859  1.00 95.53           C  
ATOM   2301  O   ALA O 309      37.221  34.302  41.623  1.00 95.13           O  
ATOM   2302  CB  ALA O 309      38.943  36.787  42.034  1.00 95.49           C  
ATOM   2303  N   VAL O 310      38.786  33.812  40.089  1.00 96.71           N  
ATOM   2304  CA  VAL O 310      38.496  32.373  40.024  1.00 96.79           C  
ATOM   2305  C   VAL O 310      39.763  31.531  39.930  1.00 97.10           C  
ATOM   2306  O   VAL O 310      40.797  31.961  39.420  1.00 97.23           O  
ATOM   2307  CB  VAL O 310      37.544  31.998  38.861  1.00 96.67           C  
ATOM   2308  CG1 VAL O 310      36.155  32.608  39.032  1.00 95.26           C  
ATOM   2309  CG2 VAL O 310      38.080  32.381  37.476  1.00 95.18           C  
ATOM   2310  N   ASN O 311      39.634  30.283  40.366  1.00 95.93           N  
ATOM   2311  CA  ASN O 311      40.548  29.199  40.046  1.00 95.42           C  
ATOM   2312  C   ASN O 311      39.750  28.106  39.336  1.00 95.50           C  
ATOM   2313  O   ASN O 311      38.861  27.494  39.937  1.00 95.37           O  
ATOM   2314  CB  ASN O 311      41.213  28.675  41.326  1.00 93.47           C  
ATOM   2315  CG  ASN O 311      42.230  29.655  41.889  1.00 81.56           C  
ATOM   2316  OD1 ASN O 311      43.185  30.033  41.238  1.00 72.54           O  
ATOM   2317  ND2 ASN O 311      42.066  30.080  43.118  1.00 72.42           N  
ATOM   2318  N   ILE O 312      40.072  27.867  38.070  1.00 96.84           N  
ATOM   2319  CA  ILE O 312      39.430  26.849  37.238  1.00 97.05           C  
ATOM   2320  C   ILE O 312      40.501  25.895  36.723  1.00 97.14           C  
ATOM   2321  O   ILE O 312      41.561  26.324  36.271  1.00 97.22           O  
ATOM   2322  CB  ILE O 312      38.602  27.495  36.098  1.00 97.33           C  
ATOM   2323  CG1 ILE O 312      37.488  28.381  36.707  1.00 97.26           C  
ATOM   2324  CG2 ILE O 312      38.015  26.420  35.160  1.00 96.96           C  
ATOM   2325  CD1 ILE O 312      36.605  29.114  35.692  1.00 96.76           C  
ATOM   2326  N   ALA O 313      40.214  24.606  36.784  1.00 96.31           N  
ATOM   2327  CA  ALA O 313      40.941  23.560  36.082  1.00 95.63           C  
ATOM   2328  C   ALA O 313      39.910  22.658  35.408  1.00 95.18           C  
ATOM   2329  O   ALA O 313      39.022  22.119  36.079  1.00 94.66           O  
ATOM   2330  CB  ALA O 313      41.836  22.800  37.061  1.00 95.06           C  
ATOM   2331  N   ASP O 314      40.005  22.531  34.101  1.00 97.51           N  
ATOM   2332  CA  ASP O 314      38.952  21.910  33.313  1.00 97.45           C  
ATOM   2333  C   ASP O 314      39.507  21.068  32.164  1.00 97.45           C  
ATOM   2334  O   ASP O 314      40.580  21.339  31.623  1.00 97.41           O  
ATOM   2335  CB  ASP O 314      38.001  23.013  32.822  1.00 97.49           C  
ATOM   2336  CG  ASP O 314      36.632  22.491  32.394  1.00 97.60           C  
ATOM   2337  OD1 ASP O 314      36.296  21.336  32.734  1.00 97.26           O  
ATOM   2338  OD2 ASP O 314      35.894  23.262  31.748  1.00 97.07           O  
ATOM   2339  N   ALA O 315      38.776  20.021  31.825  1.00 97.41           N  
ATOM   2340  CA  ALA O 315      39.011  19.148  30.684  1.00 97.29           C  
ATOM   2341  C   ALA O 315      37.743  18.324  30.409  1.00 97.34           C  
ATOM   2342  O   ALA O 315      37.032  17.962  31.356  1.00 97.13           O  
ATOM   2343  CB  ALA O 315      40.199  18.219  30.963  1.00 96.93           C  
ATOM   2344  N   PRO O 316      37.457  17.985  29.150  1.00 97.45           N  
ATOM   2345  CA  PRO O 316      36.273  17.212  28.815  1.00 97.38           C  
ATOM   2346  C   PRO O 316      36.403  15.736  29.206  1.00 96.96           C  
ATOM   2347  O   PRO O 316      37.482  15.142  29.138  1.00 96.45           O  
ATOM   2348  CB  PRO O 316      36.074  17.396  27.311  1.00 97.46           C  
ATOM   2349  CG  PRO O 316      37.489  17.637  26.785  1.00 97.29           C  
ATOM   2350  CD  PRO O 316      38.185  18.356  27.941  1.00 98.09           C  
ATOM   2351  N   ARG O 317      35.264  15.125  29.530  1.00 96.52           N  
ATOM   2352  CA  ARG O 317      35.180  13.674  29.722  1.00 96.25           C  
ATOM   2353  C   ARG O 317      35.456  12.917  28.418  1.00 96.42           C  
ATOM   2354  O   ARG O 317      36.274  11.993  28.410  1.00 96.38           O  
ATOM   2355  CB  ARG O 317      33.790  13.331  30.282  1.00 95.79           C  
ATOM   2356  CG  ARG O 317      33.611  11.821  30.515  1.00 95.28           C  
ATOM   2357  CD  ARG O 317      32.204  11.559  31.048  1.00 94.43           C  
ATOM   2358  NE  ARG O 317      31.951  10.127  31.228  1.00 93.78           N  
ATOM   2359  CZ  ARG O 317      30.777   9.574  31.476  1.00 93.92           C  
ATOM   2360  NH1 ARG O 317      29.690  10.281  31.580  1.00 91.88           N  
ATOM   2361  NH2 ARG O 317      30.677   8.287  31.619  1.00 92.27           N  
ATOM   2362  N   TYR O 318      34.788  13.300  27.337  1.00 97.41           N  
ATOM   2363  CA  TYR O 318      34.890  12.639  26.039  1.00 97.75           C  
ATOM   2364  C   TYR O 318      35.515  13.565  24.999  1.00 98.04           C  
ATOM   2365  O   TYR O 318      35.249  14.766  24.975  1.00 98.05           O  
ATOM   2366  CB  TYR O 318      33.505  12.184  25.566  1.00 97.69           C  
ATOM   2367  CG  TYR O 318      32.803  11.189  26.468  1.00 97.68           C  
ATOM   2368  CD1 TYR O 318      33.282   9.869  26.596  1.00 97.48           C  
ATOM   2369  CD2 TYR O 318      31.633  11.573  27.155  1.00 97.33           C  
ATOM   2370  CE1 TYR O 318      32.589   8.932  27.382  1.00 97.14           C  
ATOM   2371  CE2 TYR O 318      30.933  10.646  27.939  1.00 97.06           C  
ATOM   2372  CZ  TYR O 318      31.413   9.328  28.046  1.00 97.15           C  
ATOM   2373  OH  TYR O 318      30.705   8.415  28.798  1.00 96.45           O  
ATOM   2374  N   GLN O 319      36.274  12.976  24.076  1.00 98.26           N  
ATOM   2375  CA  GLN O 319      36.928  13.708  22.983  1.00 98.20           C  
ATOM   2376  C   GLN O 319      36.001  14.021  21.793  1.00 98.48           C  
ATOM   2377  O   GLN O 319      36.359  14.830  20.942  1.00 98.30           O  
ATOM   2378  CB  GLN O 319      38.168  12.929  22.528  1.00 97.31           C  
ATOM   2379  CG  GLN O 319      37.830  11.625  21.796  1.00 90.45           C  
ATOM   2380  CD  GLN O 319      39.069  10.826  21.398  1.00 89.81           C  
ATOM   2381  OE1 GLN O 319      40.190  11.145  21.716  1.00 84.12           O  
ATOM   2382  NE2 GLN O 319      38.899   9.739  20.693  1.00 79.88           N  
ATOM   2383  N   TRP O 320      34.851  13.365  21.696  1.00 98.78           N  
ATOM   2384  CA  TRP O 320      33.878  13.554  20.617  1.00 98.85           C  
ATOM   2385  C   TRP O 320      32.590  14.145  21.177  1.00 98.87           C  
ATOM   2386  O   TRP O 320      31.821  13.459  21.848  1.00 98.82           O  
ATOM   2387  CB  TRP O 320      33.628  12.237  19.883  1.00 98.86           C  
ATOM   2388  CG  TRP O 320      32.904  12.375  18.579  1.00 98.86           C  
ATOM   2389  CD1 TRP O 320      31.604  12.721  18.412  1.00 98.77           C  
ATOM   2390  CD2 TRP O 320      33.452  12.165  17.241  1.00 98.86           C  
ATOM   2391  NE1 TRP O 320      31.296  12.734  17.053  1.00 98.68           N  
ATOM   2392  CE2 TRP O 320      32.409  12.390  16.306  1.00 98.76           C  
ATOM   2393  CE3 TRP O 320      34.724  11.790  16.745  1.00 98.77           C  
ATOM   2394  CZ2 TRP O 320      32.610  12.240  14.911  1.00 98.62           C  
ATOM   2395  CZ3 TRP O 320      34.926  11.645  15.357  1.00 98.63           C  
ATOM   2396  CH2 TRP O 320      33.878  11.867  14.454  1.00 98.58           C  
ATOM   2397  N   ARG O 321      32.366  15.411  20.904  1.00 98.96           N  
ATOM   2398  CA  ARG O 321      31.177  16.167  21.306  1.00 98.96           C  
ATOM   2399  C   ARG O 321      30.621  16.820  20.048  1.00 98.97           C  
ATOM   2400  O   ARG O 321      31.094  17.887  19.645  1.00 98.93           O  
ATOM   2401  CB  ARG O 321      31.539  17.182  22.393  1.00 98.89           C  
ATOM   2402  CG  ARG O 321      32.236  16.534  23.608  1.00 98.62           C  
ATOM   2403  CD  ARG O 321      32.637  17.570  24.673  1.00 98.72           C  
ATOM   2404  NE  ARG O 321      33.530  18.609  24.146  1.00 98.60           N  
ATOM   2405  CZ  ARG O 321      34.841  18.515  23.913  1.00 98.75           C  
ATOM   2406  NH1 ARG O 321      35.525  17.424  24.107  1.00 96.92           N  
ATOM   2407  NH2 ARG O 321      35.501  19.537  23.470  1.00 97.31           N  
ATOM   2408  N   GLY O 322      29.716  16.134  19.375  1.00 98.95           N  
ATOM   2409  CA  GLY O 322      29.335  16.403  17.995  1.00 98.93           C  
ATOM   2410  C   GLY O 322      27.903  16.874  17.812  1.00 98.96           C  
ATOM   2411  O   GLY O 322      27.024  16.639  18.638  1.00 98.90           O  
ATOM   2412  N   VAL O 323      27.697  17.506  16.667  1.00 98.98           N  
ATOM   2413  CA  VAL O 323      26.387  17.703  16.049  1.00 98.98           C  
ATOM   2414  C   VAL O 323      26.496  17.227  14.611  1.00 98.98           C  
ATOM   2415  O   VAL O 323      27.353  17.709  13.865  1.00 98.95           O  
ATOM   2416  CB  VAL O 323      25.925  19.172  16.111  1.00 98.93           C  
ATOM   2417  CG1 VAL O 323      24.587  19.385  15.392  1.00 98.51           C  
ATOM   2418  CG2 VAL O 323      25.736  19.640  17.561  1.00 98.45           C  
ATOM   2419  N   LEU O 324      25.638  16.291  14.225  1.00 98.98           N  
ATOM   2420  CA  LEU O 324      25.379  15.998  12.826  1.00 98.98           C  
ATOM   2421  C   LEU O 324      24.455  17.079  12.276  1.00 98.98           C  
ATOM   2422  O   LEU O 324      23.394  17.345  12.854  1.00 98.92           O  
ATOM   2423  CB  LEU O 324      24.806  14.578  12.688  1.00 98.93           C  
ATOM   2424  CG  LEU O 324      24.426  14.173  11.239  1.00 98.49           C  
ATOM   2425  CD1 LEU O 324      24.460  12.654  11.104  1.00 95.09           C  
ATOM   2426  CD2 LEU O 324      23.009  14.611  10.835  1.00 95.03           C  
ATOM   2427  N   VAL O 325      24.821  17.654  11.129  1.00 98.96           N  
ATOM   2428  CA  VAL O 325      23.943  18.519  10.344  1.00 98.96           C  
ATOM   2429  C   VAL O 325      23.651  17.836   9.017  1.00 98.96           C  
ATOM   2430  O   VAL O 325      24.574  17.467   8.290  1.00 98.91           O  
ATOM   2431  CB  VAL O 325      24.541  19.925  10.157  1.00 98.92           C  
ATOM   2432  CG1 VAL O 325      23.643  20.808   9.280  1.00 98.61           C  
ATOM   2433  CG2 VAL O 325      24.695  20.629  11.512  1.00 98.60           C  
ATOM   2434  N   ASP O 326      22.378  17.706   8.694  1.00 98.81           N  
ATOM   2435  CA  ASP O 326      21.863  17.188   7.431  1.00 98.71           C  
ATOM   2436  C   ASP O 326      21.448  18.355   6.510  1.00 98.71           C  
ATOM   2437  O   ASP O 326      20.311  18.847   6.574  1.00 98.40           O  
ATOM   2438  CB  ASP O 326      20.713  16.216   7.740  1.00 98.36           C  
ATOM   2439  CG  ASP O 326      19.883  15.830   6.513  1.00 97.80           C  
ATOM   2440  OD1 ASP O 326      20.365  16.004   5.372  1.00 97.13           O  
ATOM   2441  OD2 ASP O 326      18.715  15.429   6.715  1.00 96.69           O  
ATOM   2442  N   PRO O 327      22.350  18.847   5.648  1.00 98.60           N  
ATOM   2443  CA  PRO O 327      21.997  19.822   4.625  1.00 98.53           C  
ATOM   2444  C   PRO O 327      21.333  19.172   3.400  1.00 98.22           C  
ATOM   2445  O   PRO O 327      20.917  19.885   2.481  1.00 97.68           O  
ATOM   2446  CB  PRO O 327      23.328  20.489   4.262  1.00 98.53           C  
ATOM   2447  CG  PRO O 327      24.324  19.336   4.375  1.00 98.36           C  
ATOM   2448  CD  PRO O 327      23.767  18.525   5.555  1.00 98.67           C  
ATOM   2449  N   ALA O 328      21.278  17.843   3.323  1.00 97.82           N  
ATOM   2450  CA  ALA O 328      20.841  17.112   2.140  1.00 97.45           C  
ATOM   2451  C   ALA O 328      19.321  17.147   1.982  1.00 97.02           C  
ATOM   2452  O   ALA O 328      18.837  17.480   0.890  1.00 96.26           O  
ATOM   2453  CB  ALA O 328      21.412  15.697   2.190  1.00 97.15           C  
ATOM   2454  N   ARG O 329      18.566  16.938   3.056  1.00 95.72           N  
ATOM   2455  CA  ARG O 329      17.094  17.065   3.036  1.00 95.21           C  
ATOM   2456  C   ARG O 329      16.661  18.516   2.834  1.00 94.75           C  
ATOM   2457  O   ARG O 329      15.771  18.803   2.018  1.00 94.27           O  
ATOM   2458  CB  ARG O 329      16.495  16.492   4.336  1.00 95.03           C  
ATOM   2459  CG  ARG O 329      16.313  14.966   4.360  1.00 94.66           C  
ATOM   2460  CD  ARG O 329      17.534  14.151   4.017  1.00 94.54           C  
ATOM   2461  NE  ARG O 329      17.305  12.713   4.164  1.00 94.38           N  
ATOM   2462  CZ  ARG O 329      17.558  11.975   5.233  1.00 94.94           C  
ATOM   2463  NH1 ARG O 329      18.120  12.438   6.315  1.00 93.46           N  
ATOM   2464  NH2 ARG O 329      17.228  10.715   5.238  1.00 93.76           N  
ATOM   2465  N   SER O 330      17.299  19.436   3.543  1.00 95.01           N  
ATOM   2466  CA  SER O 330      17.077  20.878   3.412  1.00 94.97           C  
ATOM   2467  C   SER O 330      18.380  21.646   3.629  1.00 96.08           C  
ATOM   2468  O   SER O 330      19.047  21.488   4.647  1.00 96.37           O  
ATOM   2469  CB  SER O 330      16.003  21.335   4.402  1.00 93.59           C  
ATOM   2470  OG  SER O 330      15.604  22.668   4.135  1.00 91.70           O  
ATOM   2471  N   PHE O 331      18.743  22.487   2.674  1.00 95.47           N  
ATOM   2472  CA  PHE O 331      20.053  23.127   2.646  1.00 96.23           C  
ATOM   2473  C   PHE O 331      20.203  24.265   3.664  1.00 95.96           C  
ATOM   2474  O   PHE O 331      19.283  25.064   3.858  1.00 95.88           O  
ATOM   2475  CB  PHE O 331      20.332  23.615   1.223  1.00 97.05           C  
ATOM   2476  CG  PHE O 331      21.688  24.259   1.046  1.00 97.61           C  
ATOM   2477  CD1 PHE O 331      21.785  25.626   0.716  1.00 97.39           C  
ATOM   2478  CD2 PHE O 331      22.859  23.506   1.232  1.00 97.19           C  
ATOM   2479  CE1 PHE O 331      23.042  26.234   0.580  1.00 97.28           C  
ATOM   2480  CE2 PHE O 331      24.116  24.106   1.104  1.00 97.27           C  
ATOM   2481  CZ  PHE O 331      24.206  25.474   0.777  1.00 97.81           C  
ATOM   2482  N   TYR O 332      21.395  24.378   4.240  1.00 96.83           N  
ATOM   2483  CA  TYR O 332      21.819  25.484   5.103  1.00 97.07           C  
ATOM   2484  C   TYR O 332      22.899  26.313   4.393  1.00 97.44           C  
ATOM   2485  O   TYR O 332      23.997  25.807   4.146  1.00 97.29           O  
ATOM   2486  CB  TYR O 332      22.326  24.948   6.449  1.00 96.75           C  
ATOM   2487  CG  TYR O 332      21.288  24.146   7.209  1.00 96.39           C  
ATOM   2488  CD1 TYR O 332      20.316  24.796   7.998  1.00 95.96           C  
ATOM   2489  CD2 TYR O 332      21.275  22.738   7.101  1.00 95.64           C  
ATOM   2490  CE1 TYR O 332      19.338  24.055   8.679  1.00 95.10           C  
ATOM   2491  CE2 TYR O 332      20.302  21.987   7.772  1.00 95.10           C  
ATOM   2492  CZ  TYR O 332      19.336  22.648   8.558  1.00 95.17           C  
ATOM   2493  OH  TYR O 332      18.375  21.910   9.211  1.00 94.06           O  
ATOM   2494  N   PRO O 333      22.625  27.579   4.043  1.00 94.90           N  
ATOM   2495  CA  PRO O 333      23.651  28.502   3.558  1.00 95.23           C  
ATOM   2496  C   PRO O 333      24.815  28.678   4.547  1.00 96.52           C  
ATOM   2497  O   PRO O 333      24.682  28.437   5.748  1.00 96.74           O  
ATOM   2498  CB  PRO O 333      22.922  29.828   3.309  1.00 93.46           C  
ATOM   2499  CG  PRO O 333      21.468  29.407   3.089  1.00 91.29           C  
ATOM   2500  CD  PRO O 333      21.325  28.214   4.037  1.00 94.00           C  
ATOM   2501  N   LEU O 334      25.953  29.153   4.045  1.00 96.16           N  
ATOM   2502  CA  LEU O 334      27.184  29.292   4.831  1.00 96.74           C  
ATOM   2503  C   LEU O 334      27.020  30.183   6.075  1.00 97.02           C  
ATOM   2504  O   LEU O 334      27.601  29.890   7.114  1.00 96.99           O  
ATOM   2505  CB  LEU O 334      28.279  29.839   3.896  1.00 96.61           C  
ATOM   2506  CG  LEU O 334      29.639  30.106   4.577  1.00 94.71           C  
ATOM   2507  CD1 LEU O 334      30.253  28.834   5.162  1.00 92.51           C  
ATOM   2508  CD2 LEU O 334      30.604  30.682   3.549  1.00 91.92           C  
ATOM   2509  N   ASP O 335      26.260  31.265   5.980  1.00 94.69           N  
ATOM   2510  CA  ASP O 335      26.006  32.172   7.105  1.00 94.38           C  
ATOM   2511  C   ASP O 335      25.202  31.500   8.230  1.00 95.16           C  
ATOM   2512  O   ASP O 335      25.531  31.703   9.398  1.00 95.29           O  
ATOM   2513  CB  ASP O 335      25.330  33.472   6.612  1.00 93.05           C  
ATOM   2514  CG  ASP O 335      24.139  33.325   5.660  1.00 82.07           C  
ATOM   2515  OD1 ASP O 335      23.798  32.188   5.269  1.00 73.80           O  
ATOM   2516  OD2 ASP O 335      23.677  34.387   5.182  1.00 74.91           O  
ATOM   2517  N   GLU O 336      24.252  30.646   7.903  1.00 95.16           N  
ATOM   2518  CA  GLU O 336      23.524  29.849   8.890  1.00 95.35           C  
ATOM   2519  C   GLU O 336      24.436  28.802   9.549  1.00 96.74           C  
ATOM   2520  O   GLU O 336      24.394  28.619  10.767  1.00 97.00           O  
ATOM   2521  CB  GLU O 336      22.319  29.158   8.239  1.00 93.96           C  
ATOM   2522  CG  GLU O 336      21.260  30.136   7.712  1.00 92.00           C  
ATOM   2523  CD  GLU O 336      20.008  29.427   7.149  1.00 91.09           C  
ATOM   2524  OE1 GLU O 336      19.060  30.109   6.715  1.00 87.89           O  
ATOM   2525  OE2 GLU O 336      19.938  28.179   7.099  1.00 87.55           O  
ATOM   2526  N   MET O 337      25.317  28.178   8.778  1.00 97.24           N  
ATOM   2527  CA  MET O 337      26.305  27.240   9.321  1.00 97.97           C  
ATOM   2528  C   MET O 337      27.287  27.923  10.280  1.00 98.07           C  
ATOM   2529  O   MET O 337      27.617  27.354  11.320  1.00 98.17           O  
ATOM   2530  CB  MET O 337      27.082  26.565   8.181  1.00 98.31           C  
ATOM   2531  CG  MET O 337      26.228  25.595   7.355  1.00 98.25           C  
ATOM   2532  SD  MET O 337      25.414  24.255   8.284  1.00 98.17           S  
ATOM   2533  CE  MET O 337      26.824  23.505   9.122  1.00 96.79           C  
ATOM   2534  N   LYS O 338      27.715  29.141   9.977  1.00 97.61           N  
ATOM   2535  CA  LYS O 338      28.555  29.941  10.882  1.00 97.50           C  
ATOM   2536  C   LYS O 338      27.843  30.216  12.207  1.00 97.47           C  
ATOM   2537  O   LYS O 338      28.438  30.004  13.257  1.00 97.60           O  
ATOM   2538  CB  LYS O 338      28.989  31.243  10.197  1.00 97.64           C  
ATOM   2539  CG  LYS O 338      30.094  30.994   9.155  1.00 97.45           C  
ATOM   2540  CD  LYS O 338      30.506  32.302   8.474  1.00 96.69           C  
ATOM   2541  CE  LYS O 338      31.626  32.022   7.474  1.00 94.79           C  
ATOM   2542  NZ  LYS O 338      32.171  33.265   6.880  1.00 92.12           N  
ATOM   2543  N   GLN O 339      26.578  30.587  12.176  1.00 96.87           N  
ATOM   2544  CA  GLN O 339      25.806  30.780  13.411  1.00 96.10           C  
ATOM   2545  C   GLN O 339      25.665  29.478  14.230  1.00 97.28           C  
ATOM   2546  O   GLN O 339      25.784  29.507  15.454  1.00 97.15           O  
ATOM   2547  CB  GLN O 339      24.439  31.387  13.066  1.00 93.58           C  
ATOM   2548  CG  GLN O 339      23.614  31.695  14.331  1.00 87.15           C  
ATOM   2549  CD  GLN O 339      22.341  32.496  14.033  1.00 80.77           C  
ATOM   2550  OE1 GLN O 339      22.264  33.267  13.088  1.00 76.17           O  
ATOM   2551  NE2 GLN O 339      21.322  32.360  14.839  1.00 71.65           N  
ATOM   2552  N   MET O 340      25.468  28.334  13.594  1.00 98.29           N  
ATOM   2553  CA  MET O 340      25.484  27.043  14.306  1.00 98.46           C  
ATOM   2554  C   MET O 340      26.846  26.791  14.957  1.00 98.67           C  
ATOM   2555  O   MET O 340      26.900  26.384  16.114  1.00 98.58           O  
ATOM   2556  CB  MET O 340      25.147  25.876  13.365  1.00 97.98           C  
ATOM   2557  CG  MET O 340      23.712  25.888  12.831  1.00 91.79           C  
ATOM   2558  SD  MET O 340      23.360  24.450  11.762  1.00 90.04           S  
ATOM   2559  CE  MET O 340      21.804  24.977  11.012  1.00 82.58           C  
ATOM   2560  N   ILE O 341      27.940  27.058  14.244  1.00 98.78           N  
ATOM   2561  CA  ILE O 341      29.311  26.906  14.750  1.00 98.84           C  
ATOM   2562  C   ILE O 341      29.563  27.809  15.964  1.00 98.86           C  
ATOM   2563  O   ILE O 341      30.097  27.328  16.963  1.00 98.83           O  
ATOM   2564  CB  ILE O 341      30.325  27.155  13.609  1.00 98.84           C  
ATOM   2565  CG1 ILE O 341      30.322  25.933  12.661  1.00 98.66           C  
ATOM   2566  CG2 ILE O 341      31.742  27.418  14.135  1.00 98.70           C  
ATOM   2567  CD1 ILE O 341      31.006  26.198  11.316  1.00 98.13           C  
ATOM   2568  N   ASP O 342      29.135  29.073  15.919  1.00 98.58           N  
ATOM   2569  CA  ASP O 342      29.294  30.006  17.043  1.00 98.43           C  
ATOM   2570  C   ASP O 342      28.657  29.441  18.321  1.00 98.64           C  
ATOM   2571  O   ASP O 342      29.295  29.390  19.377  1.00 98.59           O  
ATOM   2572  CB  ASP O 342      28.650  31.368  16.707  1.00 97.89           C  
ATOM   2573  CG  ASP O 342      29.339  32.164  15.596  1.00 96.05           C  
ATOM   2574  OD1 ASP O 342      30.541  31.926  15.342  1.00 94.08           O  
ATOM   2575  OD2 ASP O 342      28.666  33.049  15.014  1.00 93.10           O  
ATOM   2576  N   VAL O 343      27.425  28.954  18.221  1.00 98.81           N  
ATOM   2577  CA  VAL O 343      26.708  28.382  19.374  1.00 98.83           C  
ATOM   2578  C   VAL O 343      27.313  27.042  19.798  1.00 98.91           C  
ATOM   2579  O   VAL O 343      27.459  26.791  20.996  1.00 98.88           O  
ATOM   2580  CB  VAL O 343      25.198  28.254  19.100  1.00 98.59           C  
ATOM   2581  CG1 VAL O 343      24.459  27.766  20.354  1.00 97.80           C  
ATOM   2582  CG2 VAL O 343      24.569  29.599  18.719  1.00 97.85           C  
ATOM   2583  N   MET O 344      27.710  26.188  18.866  1.00 98.94           N  
ATOM   2584  CA  MET O 344      28.403  24.939  19.194  1.00 98.96           C  
ATOM   2585  C   MET O 344      29.693  25.205  19.986  1.00 98.96           C  
ATOM   2586  O   MET O 344      29.917  24.598  21.035  1.00 98.93           O  
ATOM   2587  CB  MET O 344      28.743  24.160  17.915  1.00 98.94           C  
ATOM   2588  CG  MET O 344      27.531  23.458  17.285  1.00 98.71           C  
ATOM   2589  SD  MET O 344      27.936  22.612  15.719  1.00 98.43           S  
ATOM   2590  CE  MET O 344      29.108  21.353  16.299  1.00 96.16           C  
ATOM   2591  N   SER O 345      30.518  26.129  19.512  1.00 98.94           N  
ATOM   2592  CA  SER O 345      31.781  26.504  20.150  1.00 98.94           C  
ATOM   2593  C   SER O 345      31.559  27.100  21.540  1.00 98.95           C  
ATOM   2594  O   SER O 345      32.241  26.706  22.491  1.00 98.91           O  
ATOM   2595  CB  SER O 345      32.532  27.486  19.251  1.00 98.89           C  
ATOM   2596  OG  SER O 345      33.796  27.768  19.812  1.00 98.56           O  
ATOM   2597  N   ALA O 346      30.551  27.953  21.706  1.00 98.93           N  
ATOM   2598  CA  ALA O 346      30.199  28.567  22.987  1.00 98.92           C  
ATOM   2599  C   ALA O 346      29.978  27.536  24.106  1.00 98.92           C  
ATOM   2600  O   ALA O 346      30.309  27.788  25.267  1.00 98.80           O  
ATOM   2601  CB  ALA O 346      28.954  29.440  22.779  1.00 98.81           C  
ATOM   2602  N   TYR O 347      29.500  26.352  23.764  1.00 98.92           N  
ATOM   2603  CA  TYR O 347      29.278  25.241  24.694  1.00 98.91           C  
ATOM   2604  C   TYR O 347      30.288  24.093  24.521  1.00 98.93           C  
ATOM   2605  O   TYR O 347      30.055  22.973  24.988  1.00 98.85           O  
ATOM   2606  CB  TYR O 347      27.808  24.801  24.617  1.00 98.80           C  
ATOM   2607  CG  TYR O 347      26.864  25.938  24.969  1.00 98.64           C  
ATOM   2608  CD1 TYR O 347      26.717  26.361  26.308  1.00 97.97           C  
ATOM   2609  CD2 TYR O 347      26.211  26.649  23.943  1.00 97.88           C  
ATOM   2610  CE1 TYR O 347      25.946  27.499  26.619  1.00 97.25           C  
ATOM   2611  CE2 TYR O 347      25.439  27.784  24.235  1.00 97.16           C  
ATOM   2612  CZ  TYR O 347      25.318  28.208  25.573  1.00 97.30           C  
ATOM   2613  OH  TYR O 347      24.594  29.345  25.855  1.00 95.47           O  
ATOM   2614  N   LYS O 348      31.421  24.368  23.899  1.00 98.97           N  
ATOM   2615  CA  LYS O 348      32.565  23.450  23.801  1.00 98.97           C  
ATOM   2616  C   LYS O 348      32.268  22.155  23.018  1.00 98.97           C  
ATOM   2617  O   LYS O 348      32.932  21.135  23.217  1.00 98.90           O  
ATOM   2618  CB  LYS O 348      33.182  23.195  25.192  1.00 98.92           C  
ATOM   2619  CG  LYS O 348      33.494  24.487  25.976  1.00 98.66           C  
ATOM   2620  CD  LYS O 348      34.117  24.145  27.337  1.00 97.98           C  
ATOM   2621  CE  LYS O 348      34.501  25.405  28.125  1.00 96.52           C  
ATOM   2622  NZ  LYS O 348      33.318  26.140  28.641  1.00 95.62           N  
ATOM   2623  N   MET O 349      31.300  22.197  22.109  1.00 98.97           N  
ATOM   2624  CA  MET O 349      31.120  21.148  21.105  1.00 98.97           C  
ATOM   2625  C   MET O 349      32.272  21.232  20.100  1.00 98.97           C  
ATOM   2626  O   MET O 349      32.628  22.323  19.667  1.00 98.89           O  
ATOM   2627  CB  MET O 349      29.760  21.297  20.404  1.00 98.89           C  
ATOM   2628  CG  MET O 349      28.569  21.231  21.374  1.00 97.94           C  
ATOM   2629  SD  MET O 349      28.341  19.616  22.186  1.00 96.53           S  
ATOM   2630  CE  MET O 349      27.541  18.697  20.850  1.00 90.38           C  
ATOM   2631  N   ASN O 350      32.873  20.108  19.736  1.00 98.94           N  
ATOM   2632  CA  ASN O 350      34.126  20.109  18.971  1.00 98.93           C  
ATOM   2633  C   ASN O 350      34.073  19.344  17.641  1.00 98.93           C  
ATOM   2634  O   ASN O 350      35.101  19.199  16.968  1.00 98.80           O  
ATOM   2635  CB  ASN O 350      35.260  19.633  19.884  1.00 98.87           C  
ATOM   2636  CG  ASN O 350      35.258  18.141  20.175  1.00 98.85           C  
ATOM   2637  OD1 ASN O 350      34.403  17.376  19.755  1.00 97.84           O  
ATOM   2638  ND2 ASN O 350      36.252  17.676  20.886  1.00 97.65           N  
ATOM   2639  N   THR O 351      32.911  18.816  17.268  1.00 98.94           N  
ATOM   2640  CA  THR O 351      32.749  17.993  16.068  1.00 98.95           C  
ATOM   2641  C   THR O 351      31.511  18.415  15.294  1.00 98.97           C  
ATOM   2642  O   THR O 351      30.404  18.347  15.820  1.00 98.93           O  
ATOM   2643  CB  THR O 351      32.616  16.507  16.411  1.00 98.87           C  
ATOM   2644  OG1 THR O 351      33.537  16.122  17.406  1.00 98.02           O  
ATOM   2645  CG2 THR O 351      32.842  15.616  15.193  1.00 98.09           C  
ATOM   2646  N   LEU O 352      31.695  18.781  14.035  1.00 98.96           N  
ATOM   2647  CA  LEU O 352      30.617  18.986  13.078  1.00 98.96           C  
ATOM   2648  C   LEU O 352      30.646  17.828  12.073  1.00 98.96           C  
ATOM   2649  O   LEU O 352      31.514  17.772  11.199  1.00 98.91           O  
ATOM   2650  CB  LEU O 352      30.785  20.379  12.440  1.00 98.93           C  
ATOM   2651  CG  LEU O 352      29.755  20.699  11.344  1.00 98.73           C  
ATOM   2652  CD1 LEU O 352      28.318  20.684  11.869  1.00 98.46           C  
ATOM   2653  CD2 LEU O 352      30.039  22.092  10.781  1.00 98.38           C  
ATOM   2654  N   HIS O 353      29.715  16.911  12.222  1.00 98.97           N  
ATOM   2655  CA  HIS O 353      29.496  15.822  11.279  1.00 98.98           C  
ATOM   2656  C   HIS O 353      28.529  16.313  10.196  1.00 98.98           C  
ATOM   2657  O   HIS O 353      27.407  16.718  10.481  1.00 98.95           O  
ATOM   2658  CB  HIS O 353      29.005  14.594  12.060  1.00 98.97           C  
ATOM   2659  CG  HIS O 353      28.520  13.430  11.242  1.00 98.96           C  
ATOM   2660  ND1 HIS O 353      27.765  12.383  11.753  1.00 97.82           N  
ATOM   2661  CD2 HIS O 353      28.700  13.187   9.903  1.00 97.84           C  
ATOM   2662  CE1 HIS O 353      27.505  11.540  10.743  1.00 98.02           C  
ATOM   2663  NE2 HIS O 353      28.054  12.000   9.616  1.00 98.30           N  
ATOM   2664  N   LEU O 354      28.980  16.321   8.936  1.00 98.97           N  
ATOM   2665  CA  LEU O 354      28.192  16.789   7.804  1.00 98.97           C  
ATOM   2666  C   LEU O 354      27.673  15.603   6.991  1.00 98.97           C  
ATOM   2667  O   LEU O 354      28.443  14.943   6.293  1.00 98.90           O  
ATOM   2668  CB  LEU O 354      29.021  17.750   6.934  1.00 98.93           C  
ATOM   2669  CG  LEU O 354      29.435  19.057   7.623  1.00 98.76           C  
ATOM   2670  CD1 LEU O 354      30.247  19.903   6.636  1.00 98.49           C  
ATOM   2671  CD2 LEU O 354      28.235  19.892   8.075  1.00 98.42           C  
ATOM   2672  N   HIS O 355      26.358  15.405   7.016  1.00 98.93           N  
ATOM   2673  CA  HIS O 355      25.644  14.436   6.182  1.00 98.91           C  
ATOM   2674  C   HIS O 355      25.470  15.008   4.761  1.00 98.91           C  
ATOM   2675  O   HIS O 355      24.427  15.561   4.398  1.00 98.72           O  
ATOM   2676  CB  HIS O 355      24.323  14.090   6.881  1.00 98.80           C  
ATOM   2677  CG  HIS O 355      23.649  12.897   6.271  1.00 98.64           C  
ATOM   2678  ND1 HIS O 355      24.020  11.582   6.466  1.00 96.85           N  
ATOM   2679  CD2 HIS O 355      22.554  12.890   5.446  1.00 97.00           C  
ATOM   2680  CE1 HIS O 355      23.160  10.809   5.785  1.00 96.90           C  
ATOM   2681  NE2 HIS O 355      22.261  11.570   5.154  1.00 97.01           N  
ATOM   2682  N   LEU O 356      26.541  14.958   3.966  1.00 98.86           N  
ATOM   2683  CA  LEU O 356      26.677  15.716   2.712  1.00 98.80           C  
ATOM   2684  C   LEU O 356      25.816  15.177   1.566  1.00 98.65           C  
ATOM   2685  O   LEU O 356      25.513  15.921   0.623  1.00 97.94           O  
ATOM   2686  CB  LEU O 356      28.152  15.735   2.289  1.00 98.69           C  
ATOM   2687  CG  LEU O 356      29.081  16.522   3.231  1.00 98.49           C  
ATOM   2688  CD1 LEU O 356      30.530  16.322   2.787  1.00 97.97           C  
ATOM   2689  CD2 LEU O 356      28.783  18.029   3.201  1.00 97.94           C  
ATOM   2690  N   SER O 357      25.471  13.910   1.611  1.00 98.43           N  
ATOM   2691  CA  SER O 357      24.678  13.227   0.591  1.00 98.10           C  
ATOM   2692  C   SER O 357      23.564  12.403   1.214  1.00 97.99           C  
ATOM   2693  O   SER O 357      23.779  11.716   2.213  1.00 96.97           O  
ATOM   2694  CB  SER O 357      25.562  12.323  -0.271  1.00 96.79           C  
ATOM   2695  OG  SER O 357      26.192  11.324   0.494  1.00 89.12           O  
ATOM   2696  N   GLU O 358      22.411  12.430   0.560  1.00 97.01           N  
ATOM   2697  CA  GLU O 358      21.248  11.628   0.909  1.00 96.65           C  
ATOM   2698  C   GLU O 358      20.465  11.283  -0.361  1.00 96.53           C  
ATOM   2699  O   GLU O 358      20.897  11.590  -1.472  1.00 95.61           O  
ATOM   2700  CB  GLU O 358      20.400  12.418   1.946  1.00 96.03           C  
ATOM   2701  CG  GLU O 358      20.072  11.624   3.229  1.00 94.98           C  
ATOM   2702  CD  GLU O 358      19.209  10.394   2.984  1.00 95.51           C  
ATOM   2703  OE1 GLU O 358      19.156   9.556   3.883  1.00 92.28           O  
ATOM   2704  OE2 GLU O 358      18.598  10.232   1.943  1.00 93.04           O  
ATOM   2705  N   ASP O 359      19.299  10.696  -0.225  1.00 95.43           N  
ATOM   2706  CA  ASP O 359      18.382  10.502  -1.348  1.00 95.05           C  
ATOM   2707  C   ASP O 359      17.964  11.852  -1.965  1.00 95.16           C  
ATOM   2708  O   ASP O 359      17.876  11.992  -3.195  1.00 94.75           O  
ATOM   2709  CB  ASP O 359      17.151   9.705  -0.875  1.00 94.57           C  
ATOM   2710  CG  ASP O 359      17.399   8.204  -0.655  1.00 93.85           C  
ATOM   2711  OD1 ASP O 359      18.241   7.619  -1.371  1.00 93.00           O  
ATOM   2712  OD2 ASP O 359      16.655   7.569   0.121  1.00 92.52           O  
ATOM   2713  N   GLU O 360      17.769  12.872  -1.141  1.00 95.26           N  
ATOM   2714  CA  GLU O 360      17.151  14.150  -1.506  1.00 94.90           C  
ATOM   2715  C   GLU O 360      18.140  15.261  -1.866  1.00 94.98           C  
ATOM   2716  O   GLU O 360      17.710  16.368  -2.213  1.00 93.96           O  
ATOM   2717  CB  GLU O 360      16.190  14.608  -0.410  1.00 93.84           C  
ATOM   2718  CG  GLU O 360      15.041  13.623  -0.146  1.00 92.36           C  
ATOM   2719  CD  GLU O 360      15.299  12.621   0.980  1.00 92.09           C  
ATOM   2720  OE1 GLU O 360      14.303  12.005   1.448  1.00 88.97           O  
ATOM   2721  OE2 GLU O 360      16.465  12.483   1.416  1.00 88.78           O  
ATOM   2722  N   GLY O 361      19.441  15.015  -1.823  1.00 96.41           N  
ATOM   2723  CA  GLY O 361      20.401  16.042  -2.219  1.00 96.63           C  
ATOM   2724  C   GLY O 361      21.867  15.693  -2.014  1.00 97.01           C  
ATOM   2725  O   GLY O 361      22.235  14.880  -1.177  1.00 96.94           O  
ATOM   2726  N   PHE O 362      22.708  16.410  -2.775  1.00 97.50           N  
ATOM   2727  CA  PHE O 362      24.165  16.416  -2.629  1.00 97.92           C  
ATOM   2728  C   PHE O 362      24.657  17.864  -2.512  1.00 97.95           C  
ATOM   2729  O   PHE O 362      24.362  18.693  -3.373  1.00 97.79           O  
ATOM   2730  CB  PHE O 362      24.786  15.695  -3.827  1.00 98.10           C  
ATOM   2731  CG  PHE O 362      26.270  15.446  -3.665  1.00 98.33           C  
ATOM   2732  CD1 PHE O 362      27.203  16.444  -3.998  1.00 97.83           C  
ATOM   2733  CD2 PHE O 362      26.722  14.214  -3.161  1.00 97.74           C  
ATOM   2734  CE1 PHE O 362      28.577  16.214  -3.828  1.00 97.66           C  
ATOM   2735  CE2 PHE O 362      28.089  13.975  -2.991  1.00 97.72           C  
ATOM   2736  CZ  PHE O 362      29.020  14.978  -3.325  1.00 98.13           C  
ATOM   2737  N   ARG O 363      25.388  18.203  -1.448  1.00 98.46           N  
ATOM   2738  CA  ARG O 363      25.499  19.600  -0.970  1.00 98.37           C  
ATOM   2739  C   ARG O 363      26.887  20.238  -1.058  1.00 98.58           C  
ATOM   2740  O   ARG O 363      27.092  21.307  -0.490  1.00 98.38           O  
ATOM   2741  CB  ARG O 363      24.910  19.706   0.446  1.00 97.43           C  
ATOM   2742  CG  ARG O 363      23.447  19.257   0.546  1.00 96.36           C  
ATOM   2743  CD  ARG O 363      22.532  20.054  -0.385  1.00 96.26           C  
ATOM   2744  NE  ARG O 363      21.138  19.610  -0.265  1.00 96.41           N  
ATOM   2745  CZ  ARG O 363      20.205  19.728  -1.182  1.00 97.18           C  
ATOM   2746  NH1 ARG O 363      20.428  20.311  -2.328  1.00 94.16           N  
ATOM   2747  NH2 ARG O 363      19.014  19.255  -0.971  1.00 94.18           N  
ATOM   2748  N   VAL O 364      27.811  19.636  -1.786  1.00 98.42           N  
ATOM   2749  CA  VAL O 364      29.165  20.181  -1.948  1.00 98.52           C  
ATOM   2750  C   VAL O 364      29.630  20.035  -3.395  1.00 98.58           C  
ATOM   2751  O   VAL O 364      29.383  19.021  -4.045  1.00 98.31           O  
ATOM   2752  CB  VAL O 364      30.133  19.546  -0.930  1.00 98.07           C  
ATOM   2753  CG1 VAL O 364      30.300  18.034  -1.117  1.00 91.14           C  
ATOM   2754  CG2 VAL O 364      31.504  20.220  -0.957  1.00 90.76           C  
ATOM   2755  N   GLU O 365      30.296  21.048  -3.922  1.00 98.31           N  
ATOM   2756  CA  GLU O 365      30.878  21.013  -5.263  1.00 98.42           C  
ATOM   2757  C   GLU O 365      32.069  20.046  -5.307  1.00 98.53           C  
ATOM   2758  O   GLU O 365      33.039  20.201  -4.559  1.00 98.42           O  
ATOM   2759  CB  GLU O 365      31.283  22.433  -5.673  1.00 98.21           C  
ATOM   2760  CG  GLU O 365      31.864  22.517  -7.086  1.00 97.44           C  
ATOM   2761  CD  GLU O 365      32.329  23.931  -7.457  1.00 97.22           C  
ATOM   2762  OE1 GLU O 365      32.350  24.252  -8.663  1.00 93.33           O  
ATOM   2763  OE2 GLU O 365      32.687  24.718  -6.547  1.00 94.31           O  
ATOM   2764  N   ILE O 366      32.021  19.090  -6.222  1.00 98.64           N  
ATOM   2765  CA  ILE O 366      33.126  18.194  -6.551  1.00 98.69           C  
ATOM   2766  C   ILE O 366      33.594  18.515  -7.969  1.00 98.63           C  
ATOM   2767  O   ILE O 366      32.784  18.605  -8.892  1.00 98.35           O  
ATOM   2768  CB  ILE O 366      32.714  16.713  -6.383  1.00 98.68           C  
ATOM   2769  CG1 ILE O 366      32.137  16.395  -4.980  1.00 98.42           C  
ATOM   2770  CG2 ILE O 366      33.887  15.774  -6.691  1.00 98.36           C  
ATOM   2771  CD1 ILE O 366      33.090  16.670  -3.800  1.00 98.29           C  
ATOM   2772  N   THR O 367      34.897  18.702  -8.158  1.00 98.67           N  
ATOM   2773  CA  THR O 367      35.493  18.972  -9.474  1.00 98.67           C  
ATOM   2774  C   THR O 367      36.082  17.709 -10.099  1.00 98.74           C  
ATOM   2775  O   THR O 367      36.141  16.651  -9.475  1.00 98.60           O  
ATOM   2776  CB  THR O 367      36.546  20.090  -9.427  1.00 98.45           C  
ATOM   2777  OG1 THR O 367      37.717  19.650  -8.781  1.00 97.68           O  
ATOM   2778  CG2 THR O 367      36.047  21.362  -8.753  1.00 97.55           C  
ATOM   2779  N   ASN O 368      36.544  17.823 -11.334  1.00 98.71           N  
ATOM   2780  CA  ASN O 368      37.209  16.730 -12.046  1.00 98.70           C  
ATOM   2781  C   ASN O 368      38.724  16.655 -11.765  1.00 98.64           C  
ATOM   2782  O   ASN O 368      39.406  15.791 -12.320  1.00 98.18           O  
ATOM   2783  CB  ASN O 368      36.887  16.853 -13.544  1.00 98.60           C  
ATOM   2784  CG  ASN O 368      35.408  16.656 -13.837  1.00 98.53           C  
ATOM   2785  OD1 ASN O 368      34.712  15.939 -13.141  1.00 97.42           O  
ATOM   2786  ND2 ASN O 368      34.893  17.253 -14.880  1.00 97.18           N  
ATOM   2787  N   ASP O 369      39.248  17.551 -10.940  1.00 98.59           N  
ATOM   2788  CA  ASP O 369      40.672  17.561 -10.614  1.00 98.42           C  
ATOM   2789  C   ASP O 369      41.039  16.337  -9.773  1.00 98.48           C  
ATOM   2790  O   ASP O 369      40.366  16.010  -8.796  1.00 97.89           O  
ATOM   2791  CB  ASP O 369      41.055  18.860  -9.883  1.00 97.61           C  
ATOM   2792  CG  ASP O 369      40.980  20.117 -10.760  1.00 87.68           C  
ATOM   2793  OD1 ASP O 369      41.005  19.987 -12.008  1.00 82.50           O  
ATOM   2794  OD2 ASP O 369      40.935  21.221 -10.176  1.00 82.25           O  
ATOM   2795  N   GLY O 370      42.122  15.668 -10.148  1.00 98.15           N  
ATOM   2796  CA  GLY O 370      42.602  14.490  -9.423  1.00 97.95           C  
ATOM   2797  C   GLY O 370      41.862  13.185  -9.742  1.00 98.15           C  
ATOM   2798  O   GLY O 370      42.062  12.210  -9.026  1.00 97.09           O  
ATOM   2799  N   ARG O 371      41.059  13.146 -10.803  1.00 98.00           N  
ATOM   2800  CA  ARG O 371      40.458  11.885 -11.281  1.00 97.84           C  
ATOM   2801  C   ARG O 371      41.527  10.820 -11.535  1.00 97.51           C  
ATOM   2802  O   ARG O 371      42.624  11.125 -12.003  1.00 96.57           O  
ATOM   2803  CB  ARG O 371      39.653  12.108 -12.568  1.00 96.93           C  
ATOM   2804  CG  ARG O 371      38.309  12.795 -12.294  1.00 95.62           C  
ATOM   2805  CD  ARG O 371      37.438  12.875 -13.555  1.00 95.65           C  
ATOM   2806  NE  ARG O 371      38.071  13.639 -14.630  1.00 94.98           N  
ATOM   2807  CZ  ARG O 371      37.522  13.946 -15.791  1.00 95.73           C  
ATOM   2808  NH1 ARG O 371      36.314  13.571 -16.102  1.00 91.56           N  
ATOM   2809  NH2 ARG O 371      38.185  14.649 -16.671  1.00 91.53           N  
ATOM   2810  N   ALA O 372      41.183   9.580 -11.276  1.00 97.19           N  
ATOM   2811  CA  ALA O 372      42.036   8.446 -11.589  1.00 96.64           C  
ATOM   2812  C   ALA O 372      42.265   8.320 -13.107  1.00 96.85           C  
ATOM   2813  O   ALA O 372      41.441   8.737 -13.921  1.00 95.69           O  
ATOM   2814  CB  ALA O 372      41.409   7.177 -10.995  1.00 95.47           C  
ATOM   2815  N   ASP O 373      43.367   7.699 -13.495  1.00 96.23           N  
ATOM   2816  CA  ASP O 373      43.653   7.442 -14.904  1.00 95.64           C  
ATOM   2817  C   ASP O 373      42.519   6.632 -15.556  1.00 95.58           C  
ATOM   2818  O   ASP O 373      42.157   5.543 -15.107  1.00 93.52           O  
ATOM   2819  CB  ASP O 373      44.992   6.697 -15.060  1.00 94.27           C  
ATOM   2820  CG  ASP O 373      46.239   7.575 -14.912  0.97 88.22           C  
ATOM   2821  OD1 ASP O 373      46.119   8.816 -15.019  0.97 83.78           O  
ATOM   2822  OD2 ASP O 373      47.333   6.988 -14.759  0.97 82.66           O  
ATOM   2823  N   GLY O 374      41.990   7.169 -16.644  1.00 95.90           N  
ATOM   2824  CA  GLY O 374      40.887   6.550 -17.380  1.00 95.74           C  
ATOM   2825  C   GLY O 374      39.491   6.831 -16.824  1.00 96.34           C  
ATOM   2826  O   GLY O 374      38.515   6.479 -17.491  1.00 94.75           O  
ATOM   2827  N   ASP O 375      39.381   7.497 -15.685  1.00 97.01           N  
ATOM   2828  CA  ASP O 375      38.093   7.985 -15.193  1.00 97.23           C  
ATOM   2829  C   ASP O 375      37.635   9.200 -16.012  1.00 97.15           C  
ATOM   2830  O   ASP O 375      38.316  10.231 -16.086  1.00 96.34           O  
ATOM   2831  CB  ASP O 375      38.177   8.289 -13.688  1.00 97.20           C  
ATOM   2832  CG  ASP O 375      36.839   8.739 -13.096  1.00 97.34           C  
ATOM   2833  OD1 ASP O 375      35.795   8.613 -13.781  1.00 96.54           O  
ATOM   2834  OD2 ASP O 375      36.859   9.234 -11.947  1.00 96.16           O  
ATOM   2835  N   THR O 376      36.480   9.067 -16.653  1.00 96.78           N  
ATOM   2836  CA  THR O 376      35.867  10.106 -17.492  1.00 96.29           C  
ATOM   2837  C   THR O 376      34.608  10.703 -16.879  1.00 96.41           C  
ATOM   2838  O   THR O 376      33.959  11.528 -17.519  1.00 95.63           O  
ATOM   2839  CB  THR O 376      35.573   9.586 -18.909  1.00 95.41           C  
ATOM   2840  OG1 THR O 376      34.710   8.468 -18.877  1.00 93.44           O  
ATOM   2841  CG2 THR O 376      36.848   9.162 -19.634  1.00 93.11           C  
ATOM   2842  N   THR O 377      34.266  10.323 -15.654  1.00 96.76           N  
ATOM   2843  CA  THR O 377      33.081  10.812 -14.943  1.00 97.07           C  
ATOM   2844  C   THR O 377      33.151  12.327 -14.754  1.00 97.56           C  
ATOM   2845  O   THR O 377      34.151  12.855 -14.264  1.00 97.40           O  
ATOM   2846  CB  THR O 377      32.950  10.119 -13.581  1.00 96.65           C  
ATOM   2847  OG1 THR O 377      32.897   8.722 -13.751  1.00 95.72           O  
ATOM   2848  CG2 THR O 377      31.686  10.516 -12.827  1.00 95.75           C  
ATOM   2849  N   ASP O 378      32.084  13.029 -15.120  1.00 97.45           N  
ATOM   2850  CA  ASP O 378      31.963  14.461 -14.850  1.00 97.52           C  
ATOM   2851  C   ASP O 378      31.366  14.706 -13.461  1.00 97.57           C  
ATOM   2852  O   ASP O 378      30.149  14.863 -13.294  1.00 97.22           O  
ATOM   2853  CB  ASP O 378      31.178  15.176 -15.958  1.00 97.45           C  
ATOM   2854  CG  ASP O 378      31.117  16.696 -15.729  1.00 97.41           C  
ATOM   2855  OD1 ASP O 378      31.829  17.213 -14.830  1.00 96.84           O  
ATOM   2856  OD2 ASP O 378      30.366  17.369 -16.466  1.00 96.39           O  
ATOM   2857  N   TYR O 379      32.233  14.789 -12.460  1.00 98.27           N  
ATOM   2858  CA  TYR O 379      31.852  14.985 -11.060  1.00 98.42           C  
ATOM   2859  C   TYR O 379      31.151  16.320 -10.782  1.00 98.40           C  
ATOM   2860  O   TYR O 379      30.420  16.435  -9.803  1.00 98.21           O  
ATOM   2861  CB  TYR O 379      33.105  14.866 -10.190  1.00 98.46           C  
ATOM   2862  CG  TYR O 379      33.679  13.463 -10.164  1.00 98.59           C  
ATOM   2863  CD1 TYR O 379      33.117  12.500  -9.305  1.00 98.37           C  
ATOM   2864  CD2 TYR O 379      34.755  13.107 -11.002  1.00 98.34           C  
ATOM   2865  CE1 TYR O 379      33.621  11.192  -9.274  1.00 98.21           C  
ATOM   2866  CE2 TYR O 379      35.266  11.799 -10.980  1.00 98.19           C  
ATOM   2867  CZ  TYR O 379      34.695  10.843 -10.112  1.00 98.35           C  
ATOM   2868  OH  TYR O 379      35.184   9.557 -10.079  1.00 97.94           O  
ATOM   2869  N   THR O 380      31.308  17.324 -11.660  1.00 98.24           N  
ATOM   2870  CA  THR O 380      30.629  18.621 -11.484  1.00 98.14           C  
ATOM   2871  C   THR O 380      29.106  18.476 -11.497  1.00 98.05           C  
ATOM   2872  O   THR O 380      28.395  19.274 -10.891  1.00 97.71           O  
ATOM   2873  CB  THR O 380      31.050  19.650 -12.539  1.00 97.89           C  
ATOM   2874  OG1 THR O 380      30.531  19.345 -13.818  1.00 97.00           O  
ATOM   2875  CG2 THR O 380      32.569  19.810 -12.661  1.00 96.96           C  
ATOM   2876  N   GLN O 381      28.598  17.424 -12.128  1.00 97.49           N  
ATOM   2877  CA  GLN O 381      27.167  17.147 -12.211  1.00 96.95           C  
ATOM   2878  C   GLN O 381      26.537  16.786 -10.861  1.00 97.05           C  
ATOM   2879  O   GLN O 381      25.336  16.986 -10.708  1.00 96.65           O  
ATOM   2880  CB  GLN O 381      26.900  16.036 -13.241  1.00 96.33           C  
ATOM   2881  CG  GLN O 381      27.361  16.395 -14.665  1.00 95.28           C  
ATOM   2882  CD  GLN O 381      26.769  17.715 -15.157  1.00 94.40           C  
ATOM   2883  OE1 GLN O 381      25.565  17.901 -15.243  1.00 88.92           O  
ATOM   2884  NE2 GLN O 381      27.612  18.678 -15.454  1.00 87.65           N  
ATOM   2885  N   LEU O 382      27.307  16.335  -9.876  1.00 97.50           N  
ATOM   2886  CA  LEU O 382      26.789  16.036  -8.538  1.00 97.55           C  
ATOM   2887  C   LEU O 382      26.124  17.268  -7.923  1.00 97.51           C  
ATOM   2888  O   LEU O 382      24.936  17.236  -7.611  1.00 96.99           O  
ATOM   2889  CB  LEU O 382      27.925  15.527  -7.622  1.00 97.10           C  
ATOM   2890  CG  LEU O 382      28.349  14.073  -7.893  1.00 94.22           C  
ATOM   2891  CD1 LEU O 382      29.624  13.767  -7.107  1.00 93.87           C  
ATOM   2892  CD2 LEU O 382      27.260  13.087  -7.453  1.00 93.88           C  
ATOM   2893  N   ALA O 383      26.850  18.368  -7.802  1.00 97.51           N  
ATOM   2894  CA  ALA O 383      26.301  19.590  -7.228  1.00 97.61           C  
ATOM   2895  C   ALA O 383      25.304  20.280  -8.170  1.00 97.61           C  
ATOM   2896  O   ALA O 383      24.287  20.797  -7.713  1.00 97.17           O  
ATOM   2897  CB  ALA O 383      27.463  20.504  -6.837  1.00 97.22           C  
ATOM   2898  N   ILE O 384      25.548  20.265  -9.489  1.00 97.12           N  
ATOM   2899  CA  ILE O 384      24.657  20.912 -10.466  1.00 96.83           C  
ATOM   2900  C   ILE O 384      23.273  20.247 -10.492  1.00 96.55           C  
ATOM   2901  O   ILE O 384      22.257  20.943 -10.449  1.00 95.99           O  
ATOM   2902  CB  ILE O 384      25.309  20.921 -11.867  1.00 96.66           C  
ATOM   2903  CG1 ILE O 384      26.541  21.862 -11.869  1.00 95.82           C  
ATOM   2904  CG2 ILE O 384      24.305  21.369 -12.948  1.00 95.70           C  
ATOM   2905  CD1 ILE O 384      27.409  21.750 -13.132  1.00 92.99           C  
ATOM   2906  N   LYS O 385      23.221  18.923 -10.566  1.00 96.97           N  
ATOM   2907  CA  LYS O 385      21.954  18.182 -10.634  1.00 96.54           C  
ATOM   2908  C   LYS O 385      21.372  17.947  -9.245  1.00 96.49           C  
ATOM   2909  O   LYS O 385      20.222  18.301  -8.996  1.00 95.92           O  
ATOM   2910  CB  LYS O 385      22.134  16.847 -11.375  1.00 95.81           C  
ATOM   2911  CG  LYS O 385      22.506  16.986 -12.863  1.00 93.47           C  
ATOM   2912  CD  LYS O 385      22.565  15.580 -13.486  0.99 90.25           C  
ATOM   2913  CE  LYS O 385      22.889  15.582 -14.982  0.99 83.71           C  
ATOM   2914  NZ  LYS O 385      22.904  14.193 -15.516  0.99 77.19           N  
ATOM   2915  N   SER O 386      22.156  17.397  -8.342  1.00 96.79           N  
ATOM   2916  CA  SER O 386      21.666  16.957  -7.033  1.00 96.72           C  
ATOM   2917  C   SER O 386      21.707  18.046  -5.959  1.00 96.86           C  
ATOM   2918  O   SER O 386      21.058  17.910  -4.927  1.00 96.59           O  
ATOM   2919  CB  SER O 386      22.399  15.693  -6.598  1.00 96.24           C  
ATOM   2920  OG  SER O 386      22.079  14.662  -7.513  1.00 95.38           O  
ATOM   2921  N   GLY O 387      22.377  19.170  -6.205  1.00 96.33           N  
ATOM   2922  CA  GLY O 387      22.207  20.389  -5.417  1.00 96.74           C  
ATOM   2923  C   GLY O 387      20.890  21.116  -5.713  1.00 96.63           C  
ATOM   2924  O   GLY O 387      20.430  21.910  -4.895  1.00 96.34           O  
ATOM   2925  N   ALA O 388      20.263  20.822  -6.855  1.00 96.28           N  
ATOM   2926  CA  ALA O 388      19.005  21.427  -7.294  1.00 95.91           C  
ATOM   2927  C   ALA O 388      17.750  20.689  -6.798  1.00 95.57           C  
ATOM   2928  O   ALA O 388      16.634  21.103  -7.119  1.00 94.55           O  
ATOM   2929  CB  ALA O 388      19.038  21.553  -8.822  1.00 95.58           C  
ATOM   2930  N   ILE O 389      17.908  19.614  -6.036  1.00 95.54           N  
ATOM   2931  CA  ILE O 389      16.820  18.834  -5.438  1.00 95.06           C  
ATOM   2932  C   ILE O 389      16.838  18.950  -3.913  1.00 95.13           C  
ATOM   2933  O   ILE O 389      17.807  19.444  -3.325  1.00 94.88           O  
ATOM   2934  CB  ILE O 389      16.830  17.371  -5.933  1.00 94.10           C  
ATOM   2935  CG1 ILE O 389      18.090  16.605  -5.467  1.00 93.13           C  
ATOM   2936  CG2 ILE O 389      16.694  17.343  -7.470  1.00 92.87           C  
ATOM   2937  CD1 ILE O 389      18.086  15.104  -5.796  1.00 91.29           C  
ATOM   2938  N   SER O 390      15.760  18.534  -3.269  1.00 94.06           N  
ATOM   2939  CA  SER O 390      15.588  18.540  -1.816  1.00 93.78           C  
ATOM   2940  C   SER O 390      14.500  17.560  -1.399  1.00 93.36           C  
ATOM   2941  O   SER O 390      13.761  17.061  -2.256  1.00 92.81           O  
ATOM   2942  CB  SER O 390      15.209  19.945  -1.335  1.00 93.28           C  
ATOM   2943  OG  SER O 390      14.004  20.369  -1.934  1.00 91.77           O  
ATOM   2944  N   TYR O 391      14.355  17.351  -0.092  1.00 91.79           N  
ATOM   2945  CA  TYR O 391      13.252  16.590   0.483  1.00 91.23           C  
ATOM   2946  C   TYR O 391      11.895  17.125   0.005  1.00 91.01           C  
ATOM   2947  O   TYR O 391      11.607  18.321   0.096  1.00 90.26           O  
ATOM   2948  CB  TYR O 391      13.343  16.654   2.012  1.00 90.27           C  
ATOM   2949  CG  TYR O 391      12.241  15.871   2.701  1.00 89.23           C  
ATOM   2950  CD1 TYR O 391      11.045  16.510   3.083  1.00 87.51           C  
ATOM   2951  CD2 TYR O 391      12.400  14.490   2.929  1.00 87.14           C  
ATOM   2952  CE1 TYR O 391      10.020  15.784   3.710  1.00 85.73           C  
ATOM   2953  CE2 TYR O 391      11.385  13.751   3.554  1.00 85.88           C  
ATOM   2954  CZ  TYR O 391      10.197  14.405   3.945  1.00 85.93           C  
ATOM   2955  OH  TYR O 391       9.209  13.687   4.574  1.00 83.73           O  
ATOM   2956  N   GLN O 392      11.040  16.221  -0.456  1.00 87.28           N  
ATOM   2957  CA  GLN O 392       9.720  16.535  -0.987  1.00 85.83           C  
ATOM   2958  C   GLN O 392       8.657  16.368   0.101  1.00 84.34           C  
ATOM   2959  O   GLN O 392       8.437  15.269   0.615  1.00 80.19           O  
ATOM   2960  CB  GLN O 392       9.431  15.626  -2.194  1.00 83.87           C  
ATOM   2961  CG  GLN O 392      10.412  15.821  -3.364  1.00 76.80           C  
ATOM   2962  CD  GLN O 392      10.283  17.202  -3.999  1.00 73.49           C  
ATOM   2963  OE1 GLN O 392       9.302  17.499  -4.663  1.00 68.62           O  
ATOM   2964  NE2 GLN O 392      11.235  18.085  -3.781  1.00 65.11           N  
ATOM   2965  N   SER O 393       7.945  17.443   0.417  1.00 77.29           N  
ATOM   2966  CA  SER O 393       6.957  17.462   1.509  1.00 75.05           C  
ATOM   2967  C   SER O 393       5.604  16.805   1.166  1.00 73.98           C  
ATOM   2968  O   SER O 393       4.658  16.874   1.956  1.00 66.99           O  
ATOM   2969  CB  SER O 393       6.796  18.899   2.012  1.00 70.30           C  
ATOM   2970  OG  SER O 393       6.186  18.897   3.277  1.00 61.34           O  
ATOM   2971  N   ALA O 394       5.469  16.169   0.019  0.99 67.06           N  
ATOM   2972  CA  ALA O 394       4.185  15.675  -0.487  0.99 64.76           C  
ATOM   2973  C   ALA O 394       3.508  14.584   0.375  0.99 62.96           C  
ATOM   2974  O   ALA O 394       2.311  14.326   0.198  0.99 57.52           O  
ATOM   2975  CB  ALA O 394       4.411  15.185  -1.920  0.99 61.75           C  
ATOM   2976  N   TRP O 395       4.233  13.934   1.271  0.98 58.17           N  
ATOM   2977  CA  TRP O 395       3.781  12.732   2.000  0.99 55.86           C  
ATOM   2978  C   TRP O 395       3.871  12.857   3.525  0.98 58.09           C  
ATOM   2979  O   TRP O 395       3.932  11.849   4.234  0.98 53.65           O  
ATOM   2980  CB  TRP O 395       4.560  11.515   1.487  0.99 49.28           C  
ATOM   2981  CG  TRP O 395       4.381  11.204   0.033  0.98 45.42           C  
ATOM   2982  CD1 TRP O 395       4.977  11.863  -0.989  0.98 39.44           C  
ATOM   2983  CD2 TRP O 395       3.533  10.181  -0.578  0.98 39.60           C  
ATOM   2984  NE1 TRP O 395       4.559  11.328  -2.201  0.98 34.98           N  
ATOM   2985  CE2 TRP O 395       3.673  10.287  -1.995  0.98 35.93           C  
ATOM   2986  CE3 TRP O 395       2.678   9.173  -0.083  0.98 36.03           C  
ATOM   2987  CZ2 TRP O 395       2.983   9.436  -2.890  0.98 32.50           C  
ATOM   2988  CZ3 TRP O 395       1.991   8.329  -0.974  0.97 34.13           C  
ATOM   2989  CH2 TRP O 395       2.144   8.457  -2.361  0.97 32.18           C  
ATOM   2990  N   THR O 396       3.902  14.068   4.044  0.99 56.35           N  
ATOM   2991  CA  THR O 396       4.200  14.337   5.449  0.99 55.15           C  
ATOM   2992  C   THR O 396       2.957  14.449   6.324  0.98 56.22           C  
ATOM   2993  O   THR O 396       1.825  14.631   5.862  0.98 52.08           O  
ATOM   2994  CB  THR O 396       5.089  15.574   5.588  0.98 50.48           C  
ATOM   2995  OG1 THR O 396       4.451  16.684   5.013  0.98 46.91           O  
ATOM   2996  CG2 THR O 396       6.429  15.366   4.885  0.98 45.92           C  
ATOM   2997  N   SER O 397       3.173  14.320   7.625  0.98 52.94           N  
ATOM   2998  CA  SER O 397       2.163  14.570   8.647  0.98 52.50           C  
ATOM   2999  C   SER O 397       1.797  16.054   8.708  0.98 54.06           C  
ATOM   3000  O   SER O 397       2.551  16.917   8.272  0.98 50.10           O  
ATOM   3001  CB  SER O 397       2.678  14.091  10.006  0.98 48.27           C  
ATOM   3002  OG  SER O 397       2.868  12.691   9.987  0.97 44.49           O  
ATOM   3003  N   ASN O 398       0.658  16.370   9.322  0.98 50.00           N  
ATOM   3004  CA  ASN O 398       0.150  17.743   9.447  0.98 48.95           C  
ATOM   3005  C   ASN O 398       1.069  18.714  10.222  0.98 51.03           C  
ATOM   3006  O   ASN O 398       0.851  19.923  10.168  0.98 47.71           O  
ATOM   3007  CB  ASN O 398      -1.229  17.689  10.121  0.98 43.96           C  
ATOM   3008  CG  ASN O 398      -1.210  17.174  11.557  0.98 38.81           C  
ATOM   3009  OD1 ASN O 398      -0.304  16.507  12.012  0.98 35.03           O  
ATOM   3010  ND2 ASN O 398      -2.236  17.451  12.316  0.98 36.21           N  
ATOM   3011  N   TRP O 399       2.052  18.193  10.941  0.99 58.43           N  
ATOM   3012  CA  TRP O 399       3.060  18.980  11.661  0.99 58.20           C  
ATOM   3013  C   TRP O 399       4.312  19.274  10.818  0.99 61.11           C  
ATOM   3014  O   TRP O 399       5.161  20.038  11.260  0.99 58.52           O  
ATOM   3015  CB  TRP O 399       3.416  18.253  12.963  0.99 54.03           C  
ATOM   3016  CG  TRP O 399       3.753  16.793  12.815  0.99 52.45           C  
ATOM   3017  CD1 TRP O 399       2.937  15.771  13.150  0.99 47.81           C  
ATOM   3018  CD2 TRP O 399       4.973  16.182  12.292  0.98 50.72           C  
ATOM   3019  NE1 TRP O 399       3.557  14.560  12.870  0.99 46.28           N  
ATOM   3020  CE2 TRP O 399       4.809  14.772  12.331  0.98 50.03           C  
ATOM   3021  CE3 TRP O 399       6.192  16.678  11.790  0.99 47.98           C  
ATOM   3022  CZ2 TRP O 399       5.802  13.879  11.876  0.99 45.82           C  
ATOM   3023  CZ3 TRP O 399       7.185  15.790  11.340  0.98 45.89           C  
ATOM   3024  CH2 TRP O 399       6.991  14.412  11.382  0.98 44.40           C  
ATOM   3025  N   SER O 400       4.433  18.677   9.648  0.99 63.16           N  
ATOM   3026  CA  SER O 400       5.527  18.965   8.717  0.99 63.90           C  
ATOM   3027  C   SER O 400       5.173  20.176   7.843  0.99 65.38           C  
ATOM   3028  O   SER O 400       4.009  20.313   7.449  0.99 64.10           O  
ATOM   3029  CB  SER O 400       5.824  17.741   7.861  0.99 61.40           C  
ATOM   3030  OG  SER O 400       6.997  17.935   7.103  0.99 56.50           O  
ATOM   3031  N   PRO O 401       6.134  21.042   7.496  0.99 65.24           N  
ATOM   3032  CA  PRO O 401       5.890  22.144   6.577  0.99 65.55           C  
ATOM   3033  C   PRO O 401       5.344  21.662   5.229  0.99 66.00           C  
ATOM   3034  O   PRO O 401       5.703  20.593   4.736  0.99 64.95           O  
ATOM   3035  CB  PRO O 401       7.233  22.861   6.420  1.00 65.02           C  
ATOM   3036  CG  PRO O 401       7.989  22.488   7.698  1.00 64.25           C  
ATOM   3037  CD  PRO O 401       7.502  21.071   7.975  0.99 66.32           C  
ATOM   3038  N   ALA O 402       4.488  22.469   4.597  1.00 69.75           N  
ATOM   3039  CA  ALA O 402       3.920  22.154   3.288  1.00 69.41           C  
ATOM   3040  C   ALA O 402       4.900  22.399   2.130  1.00 70.63           C  
ATOM   3041  O   ALA O 402       4.682  21.900   1.025  1.00 67.98           O  
ATOM   3042  CB  ALA O 402       2.640  22.975   3.111  1.00 65.52           C  
ATOM   3043  N   GLN O 403       5.933  23.187   2.373  1.00 77.31           N  
ATOM   3044  CA  GLN O 403       6.979  23.480   1.402  1.00 78.32           C  
ATOM   3045  C   GLN O 403       8.008  22.345   1.380  1.00 81.10           C  
ATOM   3046  O   GLN O 403       8.302  21.754   2.420  1.00 81.64           O  
ATOM   3047  CB  GLN O 403       7.673  24.816   1.717  1.00 74.64           C  
ATOM   3048  CG  GLN O 403       6.753  26.049   1.713  0.99 66.40           C  
ATOM   3049  CD  GLN O 403       5.955  26.261   3.015  0.99 61.24           C  
ATOM   3050  OE1 GLN O 403       6.078  25.558   3.996  0.99 56.19           O  
ATOM   3051  NE2 GLN O 403       5.122  27.269   3.049  0.99 53.35           N  
ATOM   3052  N   ASP O 404       8.611  22.127   0.222  1.00 85.46           N  
ATOM   3053  CA  ASP O 404       9.766  21.249   0.091  1.00 86.50           C  
ATOM   3054  C   ASP O 404      10.987  21.814   0.837  1.00 87.60           C  
ATOM   3055  O   ASP O 404      11.046  23.008   1.172  1.00 87.73           O  
ATOM   3056  CB  ASP O 404      10.081  21.021  -1.395  1.00 85.64           C  
ATOM   3057  CG  ASP O 404       8.955  20.320  -2.156  1.00 85.08           C  
ATOM   3058  OD1 ASP O 404       8.152  19.596  -1.524  1.00 84.18           O  
ATOM   3059  OD2 ASP O 404       8.893  20.508  -3.389  1.00 83.55           O  
ATOM   3060  N   GLY O 405      11.974  20.967   1.071  1.00 89.37           N  
ATOM   3061  CA  GLY O 405      13.270  21.367   1.609  1.00 90.00           C  
ATOM   3062  C   GLY O 405      13.967  22.406   0.723  1.00 90.93           C  
ATOM   3063  O   GLY O 405      13.688  22.537  -0.470  1.00 91.04           O  
ATOM   3064  N   ARG O 406      14.898  23.153   1.302  1.00 92.22           N  
ATOM   3065  CA  ARG O 406      15.677  24.130   0.545  1.00 92.83           C  
ATOM   3066  C   ARG O 406      16.719  23.419  -0.316  1.00 94.02           C  
ATOM   3067  O   ARG O 406      17.462  22.564   0.167  1.00 94.43           O  
ATOM   3068  CB  ARG O 406      16.328  25.161   1.482  1.00 91.84           C  
ATOM   3069  CG  ARG O 406      15.274  26.034   2.200  1.00 90.43           C  
ATOM   3070  CD  ARG O 406      15.923  27.136   3.050  1.00 88.82           C  
ATOM   3071  NE  ARG O 406      16.712  26.582   4.161  1.00 87.46           N  
ATOM   3072  CZ  ARG O 406      17.446  27.285   5.011  1.00 86.66           C  
ATOM   3073  NH1 ARG O 406      17.529  28.575   4.968  1.00 83.45           N  
ATOM   3074  NH2 ARG O 406      18.140  26.699   5.934  1.00 84.17           N  
ATOM   3075  N   THR O 407      16.810  23.814  -1.575  1.00 93.93           N  
ATOM   3076  CA  THR O 407      17.861  23.371  -2.493  1.00 94.73           C  
ATOM   3077  C   THR O 407      19.125  24.219  -2.330  1.00 95.58           C  
ATOM   3078  O   THR O 407      19.094  25.315  -1.759  1.00 95.65           O  
ATOM   3079  CB  THR O 407      17.382  23.408  -3.949  1.00 93.94           C  
ATOM   3080  OG1 THR O 407      17.034  24.723  -4.319  1.00 92.82           O  
ATOM   3081  CG2 THR O 407      16.144  22.539  -4.178  1.00 92.62           C  
ATOM   3082  N   GLY O 408      20.234  23.730  -2.849  1.00 95.50           N  
ATOM   3083  CA  GLY O 408      21.520  24.428  -2.857  1.00 96.09           C  
ATOM   3084  C   GLY O 408      22.684  23.494  -2.569  1.00 96.79           C  
ATOM   3085  O   GLY O 408      22.504  22.307  -2.296  1.00 96.78           O  
ATOM   3086  N   TYR O 409      23.884  24.032  -2.662  1.00 96.75           N  
ATOM   3087  CA  TYR O 409      25.127  23.356  -2.313  1.00 97.11           C  
ATOM   3088  C   TYR O 409      26.194  24.394  -1.978  1.00 97.35           C  
ATOM   3089  O   TYR O 409      26.113  25.546  -2.433  1.00 97.38           O  
ATOM   3090  CB  TYR O 409      25.581  22.452  -3.469  1.00 97.24           C  
ATOM   3091  CG  TYR O 409      25.926  23.173  -4.764  1.00 97.31           C  
ATOM   3092  CD1 TYR O 409      24.933  23.384  -5.743  1.00 96.52           C  
ATOM   3093  CD2 TYR O 409      27.240  23.620  -5.004  1.00 96.17           C  
ATOM   3094  CE1 TYR O 409      25.244  24.034  -6.948  1.00 95.74           C  
ATOM   3095  CE2 TYR O 409      27.566  24.272  -6.201  1.00 95.80           C  
ATOM   3096  CZ  TYR O 409      26.563  24.478  -7.170  1.00 96.41           C  
ATOM   3097  OH  TYR O 409      26.879  25.118  -8.349  1.00 95.48           O  
ATOM   3098  N   TRP O 410      27.207  23.995  -1.224  1.00 98.18           N  
ATOM   3099  CA  TRP O 410      28.393  24.819  -1.025  1.00 98.23           C  
ATOM   3100  C   TRP O 410      29.327  24.651  -2.223  1.00 98.19           C  
ATOM   3101  O   TRP O 410      29.654  23.529  -2.614  1.00 97.97           O  
ATOM   3102  CB  TRP O 410      29.083  24.451   0.296  1.00 98.15           C  
ATOM   3103  CG  TRP O 410      28.205  24.585   1.509  1.00 98.13           C  
ATOM   3104  CD1 TRP O 410      27.481  25.672   1.845  1.00 97.80           C  
ATOM   3105  CD2 TRP O 410      27.919  23.572   2.531  1.00 98.15           C  
ATOM   3106  NE1 TRP O 410      26.745  25.407   3.006  1.00 97.59           N  
ATOM   3107  CE2 TRP O 410      26.995  24.125   3.453  1.00 97.87           C  
ATOM   3108  CE3 TRP O 410      28.360  22.251   2.754  1.00 97.96           C  
ATOM   3109  CZ2 TRP O 410      26.496  23.384   4.557  1.00 97.39           C  
ATOM   3110  CZ3 TRP O 410      27.864  21.520   3.857  1.00 97.38           C  
ATOM   3111  CH2 TRP O 410      26.944  22.078   4.741  1.00 97.24           C  
ATOM   3112  N   THR O 411      29.779  25.760  -2.793  1.00 97.89           N  
ATOM   3113  CA  THR O 411      30.925  25.722  -3.711  1.00 97.78           C  
ATOM   3114  C   THR O 411      32.173  25.261  -2.954  1.00 98.10           C  
ATOM   3115  O   THR O 411      32.211  25.325  -1.722  1.00 98.20           O  
ATOM   3116  CB  THR O 411      31.203  27.093  -4.343  1.00 97.50           C  
ATOM   3117  OG1 THR O 411      31.475  28.053  -3.348  1.00 96.87           O  
ATOM   3118  CG2 THR O 411      30.039  27.613  -5.189  1.00 96.64           C  
ATOM   3119  N   GLN O 412      33.221  24.861  -3.656  1.00 98.19           N  
ATOM   3120  CA  GLN O 412      34.480  24.512  -2.990  1.00 98.27           C  
ATOM   3121  C   GLN O 412      35.007  25.656  -2.117  1.00 98.36           C  
ATOM   3122  O   GLN O 412      35.445  25.410  -0.994  1.00 98.34           O  
ATOM   3123  CB  GLN O 412      35.543  24.088  -4.011  1.00 98.14           C  
ATOM   3124  CG  GLN O 412      35.216  22.724  -4.628  1.00 97.70           C  
ATOM   3125  CD  GLN O 412      36.442  21.998  -5.182  1.00 97.83           C  
ATOM   3126  OE1 GLN O 412      37.516  22.546  -5.364  1.00 95.06           O  
ATOM   3127  NE2 GLN O 412      36.311  20.719  -5.426  1.00 94.61           N  
ATOM   3128  N   SER O 413      34.924  26.898  -2.585  1.00 98.25           N  
ATOM   3129  CA  SER O 413      35.345  28.057  -1.782  1.00 98.17           C  
ATOM   3130  C   SER O 413      34.492  28.246  -0.525  1.00 98.31           C  
ATOM   3131  O   SER O 413      35.051  28.530   0.527  1.00 98.27           O  
ATOM   3132  CB  SER O 413      35.346  29.340  -2.617  1.00 97.88           C  
ATOM   3133  OG  SER O 413      34.112  29.553  -3.270  1.00 84.70           O  
ATOM   3134  N   GLU O 414      33.188  28.046  -0.600  1.00 98.28           N  
ATOM   3135  CA  GLU O 414      32.296  28.119   0.566  1.00 98.24           C  
ATOM   3136  C   GLU O 414      32.563  26.973   1.554  1.00 98.45           C  
ATOM   3137  O   GLU O 414      32.594  27.206   2.756  1.00 98.45           O  
ATOM   3138  CB  GLU O 414      30.828  28.068   0.122  1.00 97.94           C  
ATOM   3139  CG  GLU O 414      30.342  29.360  -0.547  1.00 96.87           C  
ATOM   3140  CD  GLU O 414      29.002  29.181  -1.280  1.00 96.25           C  
ATOM   3141  OE1 GLU O 414      28.154  30.098  -1.262  1.00 91.11           O  
ATOM   3142  OE2 GLU O 414      28.789  28.128  -1.932  1.00 92.45           O  
ATOM   3143  N   PHE O 415      32.818  25.766   1.064  1.00 98.67           N  
ATOM   3144  CA  PHE O 415      33.155  24.636   1.933  1.00 98.77           C  
ATOM   3145  C   PHE O 415      34.516  24.828   2.618  1.00 98.79           C  
ATOM   3146  O   PHE O 415      34.641  24.583   3.815  1.00 98.75           O  
ATOM   3147  CB  PHE O 415      33.110  23.330   1.128  1.00 98.77           C  
ATOM   3148  CG  PHE O 415      33.248  22.096   2.000  1.00 98.77           C  
ATOM   3149  CD1 PHE O 415      34.477  21.418   2.098  1.00 97.93           C  
ATOM   3150  CD2 PHE O 415      32.144  21.636   2.743  1.00 97.71           C  
ATOM   3151  CE1 PHE O 415      34.603  20.284   2.919  1.00 97.52           C  
ATOM   3152  CE2 PHE O 415      32.258  20.505   3.567  1.00 97.55           C  
ATOM   3153  CZ  PHE O 415      33.490  19.824   3.653  1.00 98.33           C  
ATOM   3154  N   ILE O 416      35.513  25.334   1.894  1.00 98.64           N  
ATOM   3155  CA  ILE O 416      36.817  25.692   2.474  1.00 98.65           C  
ATOM   3156  C   ILE O 416      36.655  26.768   3.561  1.00 98.65           C  
ATOM   3157  O   ILE O 416      37.258  26.656   4.625  1.00 98.62           O  
ATOM   3158  CB  ILE O 416      37.786  26.144   1.356  1.00 98.66           C  
ATOM   3159  CG1 ILE O 416      38.194  24.930   0.484  1.00 98.49           C  
ATOM   3160  CG2 ILE O 416      39.053  26.812   1.925  1.00 98.40           C  
ATOM   3161  CD1 ILE O 416      38.782  25.323  -0.878  1.00 97.63           C  
ATOM   3162  N   GLU O 417      35.831  27.784   3.312  1.00 98.67           N  
ATOM   3163  CA  GLU O 417      35.540  28.824   4.302  1.00 98.58           C  
ATOM   3164  C   GLU O 417      34.796  28.258   5.525  1.00 98.61           C  
ATOM   3165  O   GLU O 417      35.119  28.630   6.651  1.00 98.51           O  
ATOM   3166  CB  GLU O 417      34.749  29.955   3.628  1.00 98.38           C  
ATOM   3167  CG  GLU O 417      34.598  31.192   4.521  1.00 96.53           C  
ATOM   3168  CD  GLU O 417      33.784  32.327   3.882  1.00 95.24           C  
ATOM   3169  OE1 GLU O 417      33.249  33.149   4.662  1.00 89.30           O  
ATOM   3170  OE2 GLU O 417      33.662  32.391   2.639  1.00 90.64           O  
ATOM   3171  N   LEU O 418      33.876  27.331   5.326  1.00 98.77           N  
ATOM   3172  CA  LEU O 418      33.189  26.631   6.415  1.00 98.82           C  
ATOM   3173  C   LEU O 418      34.175  25.843   7.290  1.00 98.84           C  
ATOM   3174  O   LEU O 418      34.111  25.933   8.513  1.00 98.77           O  
ATOM   3175  CB  LEU O 418      32.105  25.713   5.809  1.00 98.76           C  
ATOM   3176  CG  LEU O 418      31.339  24.861   6.841  1.00 98.33           C  
ATOM   3177  CD1 LEU O 418      30.573  25.733   7.844  1.00 97.17           C  
ATOM   3178  CD2 LEU O 418      30.331  23.968   6.124  1.00 96.79           C  
ATOM   3179  N   VAL O 419      35.101  25.115   6.669  1.00 98.80           N  
ATOM   3180  CA  VAL O 419      36.147  24.365   7.388  1.00 98.81           C  
ATOM   3181  C   VAL O 419      37.054  25.309   8.178  1.00 98.81           C  
ATOM   3182  O   VAL O 419      37.354  25.022   9.335  1.00 98.75           O  
ATOM   3183  CB  VAL O 419      36.982  23.501   6.421  1.00 98.78           C  
ATOM   3184  CG1 VAL O 419      38.172  22.827   7.107  1.00 98.50           C  
ATOM   3185  CG2 VAL O 419      36.148  22.376   5.798  1.00 98.52           C  
ATOM   3186  N   ALA O 420      37.471  26.426   7.578  1.00 98.68           N  
ATOM   3187  CA  ALA O 420      38.298  27.427   8.256  1.00 98.63           C  
ATOM   3188  C   ALA O 420      37.567  28.035   9.459  1.00 98.62           C  
ATOM   3189  O   ALA O 420      38.108  28.048  10.562  1.00 98.50           O  
ATOM   3190  CB  ALA O 420      38.715  28.499   7.237  1.00 98.49           C  
ATOM   3191  N   TYR O 421      36.318  28.443   9.262  1.00 98.56           N  
ATOM   3192  CA  TYR O 421      35.499  29.017  10.330  1.00 98.56           C  
ATOM   3193  C   TYR O 421      35.270  28.027  11.479  1.00 98.67           C  
ATOM   3194  O   TYR O 421      35.393  28.393  12.644  1.00 98.66           O  
ATOM   3195  CB  TYR O 421      34.164  29.477   9.734  1.00 98.47           C  
ATOM   3196  CG  TYR O 421      33.391  30.388  10.665  1.00 98.51           C  
ATOM   3197  CD1 TYR O 421      32.454  29.870  11.581  1.00 98.00           C  
ATOM   3198  CD2 TYR O 421      33.637  31.773  10.626  1.00 97.80           C  
ATOM   3199  CE1 TYR O 421      31.766  30.732  12.454  1.00 97.59           C  
ATOM   3200  CE2 TYR O 421      32.956  32.643  11.491  1.00 97.57           C  
ATOM   3201  CZ  TYR O 421      32.023  32.117  12.405  1.00 98.06           C  
ATOM   3202  OH  TYR O 421      31.363  32.978  13.254  1.00 97.57           O  
ATOM   3203  N   ALA O 422      34.989  26.770  11.166  1.00 98.83           N  
ATOM   3204  CA  ALA O 422      34.867  25.731  12.187  1.00 98.87           C  
ATOM   3205  C   ALA O 422      36.191  25.526  12.949  1.00 98.87           C  
ATOM   3206  O   ALA O 422      36.187  25.440  14.176  1.00 98.79           O  
ATOM   3207  CB  ALA O 422      34.380  24.439  11.513  1.00 98.84           C  
ATOM   3208  N   ALA O 423      37.318  25.508  12.242  1.00 98.76           N  
ATOM   3209  CA  ALA O 423      38.639  25.361  12.846  1.00 98.73           C  
ATOM   3210  C   ALA O 423      38.965  26.509  13.811  1.00 98.76           C  
ATOM   3211  O   ALA O 423      39.369  26.241  14.939  1.00 98.62           O  
ATOM   3212  CB  ALA O 423      39.688  25.219  11.733  1.00 98.55           C  
ATOM   3213  N   ASP O 424      38.697  27.755  13.421  1.00 98.66           N  
ATOM   3214  CA  ASP O 424      38.892  28.952  14.262  1.00 98.55           C  
ATOM   3215  C   ASP O 424      38.017  28.951  15.531  1.00 98.65           C  
ATOM   3216  O   ASP O 424      38.295  29.674  16.490  1.00 98.50           O  
ATOM   3217  CB  ASP O 424      38.625  30.216  13.423  1.00 98.23           C  
ATOM   3218  CG  ASP O 424      39.716  30.509  12.384  1.00 97.62           C  
ATOM   3219  OD1 ASP O 424      40.886  30.112  12.611  1.00 96.15           O  
ATOM   3220  OD2 ASP O 424      39.400  31.138  11.349  1.00 95.46           O  
ATOM   3221  N   HIS O 425      37.009  28.088  15.571  1.00 98.75           N  
ATOM   3222  CA  HIS O 425      36.127  27.873  16.722  1.00 98.81           C  
ATOM   3223  C   HIS O 425      36.388  26.539  17.447  1.00 98.86           C  
ATOM   3224  O   HIS O 425      35.594  26.117  18.290  1.00 98.79           O  
ATOM   3225  CB  HIS O 425      34.670  28.059  16.282  1.00 98.71           C  
ATOM   3226  CG  HIS O 425      34.375  29.482  15.864  1.00 98.56           C  
ATOM   3227  ND1 HIS O 425      34.655  30.031  14.636  1.00 93.41           N  
ATOM   3228  CD2 HIS O 425      33.864  30.496  16.636  1.00 92.96           C  
ATOM   3229  CE1 HIS O 425      34.333  31.335  14.669  1.00 93.76           C  
ATOM   3230  NE2 HIS O 425      33.849  31.641  15.872  1.00 94.91           N  
ATOM   3231  N   GLY O 426      37.493  25.860  17.156  1.00 98.84           N  
ATOM   3232  CA  GLY O 426      37.865  24.592  17.803  1.00 98.85           C  
ATOM   3233  C   GLY O 426      37.059  23.374  17.336  1.00 98.89           C  
ATOM   3234  O   GLY O 426      37.077  22.331  17.997  1.00 98.76           O  
ATOM   3235  N   ILE O 427      36.361  23.496  16.209  1.00 98.91           N  
ATOM   3236  CA  ILE O 427      35.461  22.465  15.685  1.00 98.93           C  
ATOM   3237  C   ILE O 427      36.079  21.803  14.452  1.00 98.91           C  
ATOM   3238  O   ILE O 427      36.367  22.447  13.438  1.00 98.84           O  
ATOM   3239  CB  ILE O 427      34.056  23.048  15.413  1.00 98.93           C  
ATOM   3240  CG1 ILE O 427      33.443  23.560  16.736  1.00 98.76           C  
ATOM   3241  CG2 ILE O 427      33.140  21.988  14.760  1.00 98.82           C  
ATOM   3242  CD1 ILE O 427      32.143  24.342  16.557  1.00 98.04           C  
ATOM   3243  N   ALA O 428      36.238  20.493  14.519  1.00 98.87           N  
ATOM   3244  CA  ALA O 428      36.666  19.685  13.385  1.00 98.85           C  
ATOM   3245  C   ALA O 428      35.458  19.198  12.574  1.00 98.90           C  
ATOM   3246  O   ALA O 428      34.485  18.697  13.141  1.00 98.82           O  
ATOM   3247  CB  ALA O 428      37.517  18.521  13.898  1.00 98.58           C  
ATOM   3248  N   ILE O 429      35.552  19.278  11.243  1.00 98.82           N  
ATOM   3249  CA  ILE O 429      34.543  18.714  10.339  1.00 98.83           C  
ATOM   3250  C   ILE O 429      34.879  17.254  10.028  1.00 98.82           C  
ATOM   3251  O   ILE O 429      36.012  16.927   9.671  1.00 98.53           O  
ATOM   3252  CB  ILE O 429      34.368  19.596   9.083  1.00 98.68           C  
ATOM   3253  CG1 ILE O 429      33.706  20.923   9.529  1.00 97.66           C  
ATOM   3254  CG2 ILE O 429      33.528  18.880   8.004  1.00 97.94           C  
ATOM   3255  CD1 ILE O 429      33.442  21.934   8.413  1.00 93.47           C  
ATOM   3256  N   VAL O 430      33.881  16.394  10.137  1.00 98.84           N  
ATOM   3257  CA  VAL O 430      33.941  14.991   9.703  1.00 98.83           C  
ATOM   3258  C   VAL O 430      32.869  14.785   8.630  1.00 98.88           C  
ATOM   3259  O   VAL O 430      31.687  14.965   8.917  1.00 98.80           O  
ATOM   3260  CB  VAL O 430      33.760  14.024  10.886  1.00 98.65           C  
ATOM   3261  CG1 VAL O 430      33.779  12.562  10.419  1.00 97.52           C  
ATOM   3262  CG2 VAL O 430      34.900  14.207  11.900  1.00 97.60           C  
ATOM   3263  N   PRO O 431      33.257  14.457   7.393  1.00 98.89           N  
ATOM   3264  CA  PRO O 431      32.302  14.264   6.310  1.00 98.88           C  
ATOM   3265  C   PRO O 431      31.692  12.859   6.335  1.00 98.94           C  
ATOM   3266  O   PRO O 431      32.383  11.873   6.618  1.00 98.88           O  
ATOM   3267  CB  PRO O 431      33.094  14.529   5.028  1.00 98.41           C  
ATOM   3268  CG  PRO O 431      34.506  14.051   5.392  1.00 96.16           C  
ATOM   3269  CD  PRO O 431      34.619  14.383   6.882  1.00 98.48           C  
ATOM   3270  N   GLU O 432      30.431  12.777   5.947  1.00 98.95           N  
ATOM   3271  CA  GLU O 432      29.728  11.542   5.599  1.00 98.95           C  
ATOM   3272  C   GLU O 432      29.296  11.571   4.135  1.00 98.95           C  
ATOM   3273  O   GLU O 432      28.708  12.547   3.657  1.00 98.89           O  
ATOM   3274  CB  GLU O 432      28.526  11.327   6.529  1.00 98.91           C  
ATOM   3275  CG  GLU O 432      27.755  10.035   6.228  1.00 98.70           C  
ATOM   3276  CD  GLU O 432      26.580   9.792   7.177  1.00 98.74           C  
ATOM   3277  OE1 GLU O 432      25.927   8.728   7.046  1.00 97.53           O  
ATOM   3278  OE2 GLU O 432      26.307  10.645   8.049  1.00 97.75           O  
ATOM   3279  N   ILE O 433      29.567  10.478   3.436  1.00 98.93           N  
ATOM   3280  CA  ILE O 433      28.932  10.112   2.175  1.00 98.92           C  
ATOM   3281  C   ILE O 433      28.224   8.782   2.416  1.00 98.90           C  
ATOM   3282  O   ILE O 433      28.872   7.730   2.435  1.00 98.76           O  
ATOM   3283  CB  ILE O 433      29.954  10.040   1.016  1.00 98.88           C  
ATOM   3284  CG1 ILE O 433      30.705  11.374   0.787  1.00 98.64           C  
ATOM   3285  CG2 ILE O 433      29.268   9.594  -0.287  1.00 98.64           C  
ATOM   3286  CD1 ILE O 433      29.829  12.567   0.373  1.00 98.31           C  
ATOM   3287  N   ASP O 434      26.931   8.853   2.615  1.00 98.78           N  
ATOM   3288  CA  ASP O 434      26.138   7.683   2.972  1.00 98.69           C  
ATOM   3289  C   ASP O 434      26.068   6.663   1.828  1.00 98.58           C  
ATOM   3290  O   ASP O 434      26.011   6.997   0.633  1.00 97.96           O  
ATOM   3291  CB  ASP O 434      24.750   8.102   3.484  1.00 98.45           C  
ATOM   3292  CG  ASP O 434      24.085   7.024   4.357  1.00 98.07           C  
ATOM   3293  OD1 ASP O 434      24.644   5.909   4.457  1.00 96.68           O  
ATOM   3294  OD2 ASP O 434      23.009   7.300   4.921  1.00 96.40           O  
ATOM   3295  N   GLY O 435      26.123   5.406   2.208  1.00 98.20           N  
ATOM   3296  CA  GLY O 435      26.079   4.300   1.284  1.00 98.07           C  
ATOM   3297  C   GLY O 435      25.984   2.938   1.992  1.00 98.19           C  
ATOM   3298  O   GLY O 435      26.281   2.819   3.178  1.00 97.38           O  
ATOM   3299  N   PRO O 436      25.593   1.870   1.283  1.00 97.48           N  
ATOM   3300  CA  PRO O 436      25.134   1.909  -0.101  1.00 97.11           C  
ATOM   3301  C   PRO O 436      23.706   2.461  -0.254  1.00 96.78           C  
ATOM   3302  O   PRO O 436      23.302   2.765  -1.381  1.00 95.84           O  
ATOM   3303  CB  PRO O 436      25.229   0.460  -0.574  1.00 96.71           C  
ATOM   3304  CG  PRO O 436      24.906  -0.333   0.687  1.00 96.43           C  
ATOM   3305  CD  PRO O 436      25.554   0.502   1.788  1.00 97.04           C  
ATOM   3306  N   GLY O 437      22.942   2.561   0.820  1.00 96.22           N  
ATOM   3307  CA  GLY O 437      21.622   3.198   0.851  1.00 95.94           C  
ATOM   3308  C   GLY O 437      21.716   4.723   0.828  1.00 96.32           C  
ATOM   3309  O   GLY O 437      22.798   5.272   0.651  1.00 96.01           O  
ATOM   3310  N   HIS O 438      20.577   5.398   0.950  1.00 96.03           N  
ATOM   3311  CA  HIS O 438      20.490   6.864   0.992  1.00 96.13           C  
ATOM   3312  C   HIS O 438      21.277   7.550  -0.149  1.00 96.21           C  
ATOM   3313  O   HIS O 438      21.996   8.524   0.034  1.00 95.52           O  
ATOM   3314  CB  HIS O 438      20.881   7.326   2.403  1.00 96.13           C  
ATOM   3315  CG  HIS O 438      19.888   6.890   3.451  1.00 95.91           C  
ATOM   3316  ND1 HIS O 438      18.763   7.594   3.797  1.00 93.53           N  
ATOM   3317  CD2 HIS O 438      19.894   5.750   4.210  1.00 93.62           C  
ATOM   3318  CE1 HIS O 438      18.107   6.905   4.743  1.00 93.01           C  
ATOM   3319  NE2 HIS O 438      18.769   5.777   5.015  1.00 93.38           N  
ATOM   3320  N   SER O 439      21.188   6.991  -1.361  1.00 95.78           N  
ATOM   3321  CA  SER O 439      22.117   7.265  -2.465  1.00 95.85           C  
ATOM   3322  C   SER O 439      21.442   7.717  -3.764  1.00 96.02           C  
ATOM   3323  O   SER O 439      22.092   7.798  -4.807  1.00 95.62           O  
ATOM   3324  CB  SER O 439      23.032   6.053  -2.681  1.00 95.30           C  
ATOM   3325  OG  SER O 439      22.300   4.883  -2.993  1.00 93.99           O  
ATOM   3326  N   PHE O 440      20.156   8.061  -3.736  1.00 95.06           N  
ATOM   3327  CA  PHE O 440      19.450   8.570  -4.916  1.00 94.61           C  
ATOM   3328  C   PHE O 440      20.106   9.821  -5.492  1.00 95.19           C  
ATOM   3329  O   PHE O 440      20.177   9.957  -6.715  1.00 94.89           O  
ATOM   3330  CB  PHE O 440      17.995   8.902  -4.581  1.00 92.89           C  
ATOM   3331  CG  PHE O 440      17.008   7.783  -4.780  1.00 85.81           C  
ATOM   3332  CD1 PHE O 440      16.438   7.576  -6.053  1.00 78.49           C  
ATOM   3333  CD2 PHE O 440      16.588   6.999  -3.696  1.00 76.07           C  
ATOM   3334  CE1 PHE O 440      15.447   6.595  -6.229  1.00 72.79           C  
ATOM   3335  CE2 PHE O 440      15.602   6.019  -3.868  1.00 70.31           C  
ATOM   3336  CZ  PHE O 440      15.025   5.818  -5.135  1.00 71.75           C  
ATOM   3337  N   SER O 441      20.608  10.729  -4.667  1.00 96.09           N  
ATOM   3338  CA  SER O 441      21.250  11.951  -5.153  1.00 96.39           C  
ATOM   3339  C   SER O 441      22.548  11.661  -5.912  1.00 96.55           C  
ATOM   3340  O   SER O 441      22.820  12.310  -6.927  1.00 96.39           O  
ATOM   3341  CB  SER O 441      21.479  12.936  -4.005  1.00 96.22           C  
ATOM   3342  OG  SER O 441      22.579  12.558  -3.210  1.00 95.51           O  
ATOM   3343  N   LEU O 442      23.300  10.649  -5.498  1.00 96.89           N  
ATOM   3344  CA  LEU O 442      24.477  10.175  -6.229  1.00 97.20           C  
ATOM   3345  C   LEU O 442      24.068   9.539  -7.564  1.00 96.78           C  
ATOM   3346  O   LEU O 442      24.606   9.901  -8.611  1.00 96.49           O  
ATOM   3347  CB  LEU O 442      25.271   9.174  -5.363  1.00 97.57           C  
ATOM   3348  CG  LEU O 442      25.897   9.761  -4.081  1.00 97.19           C  
ATOM   3349  CD1 LEU O 442      26.506   8.640  -3.241  1.00 95.94           C  
ATOM   3350  CD2 LEU O 442      27.015  10.758  -4.402  1.00 95.73           C  
ATOM   3351  N   LEU O 443      23.076   8.662  -7.541  1.00 96.30           N  
ATOM   3352  CA  LEU O 443      22.553   7.992  -8.736  1.00 95.74           C  
ATOM   3353  C   LEU O 443      21.929   8.985  -9.734  1.00 95.48           C  
ATOM   3354  O   LEU O 443      22.061   8.813 -10.947  1.00 94.67           O  
ATOM   3355  CB  LEU O 443      21.502   6.950  -8.308  1.00 95.22           C  
ATOM   3356  CG  LEU O 443      22.035   5.776  -7.462  1.00 94.37           C  
ATOM   3357  CD1 LEU O 443      20.865   4.931  -6.955  1.00 93.50           C  
ATOM   3358  CD2 LEU O 443      22.951   4.856  -8.270  1.00 93.17           C  
ATOM   3359  N   HIS O 444      21.267  10.028  -9.236  1.00 95.74           N  
ATOM   3360  CA  HIS O 444      20.700  11.111 -10.043  1.00 95.44           C  
ATOM   3361  C   HIS O 444      21.793  12.026 -10.627  1.00 95.27           C  
ATOM   3362  O   HIS O 444      21.688  12.477 -11.774  1.00 94.81           O  
ATOM   3363  CB  HIS O 444      19.728  11.920  -9.172  1.00 95.24           C  
ATOM   3364  CG  HIS O 444      19.150  13.116  -9.881  1.00 95.23           C  
ATOM   3365  ND1 HIS O 444      18.312  13.082 -10.975  1.00 92.59           N  
ATOM   3366  CD2 HIS O 444      19.394  14.439  -9.619  1.00 92.74           C  
ATOM   3367  CE1 HIS O 444      18.061  14.342 -11.354  1.00 92.80           C  
ATOM   3368  NE2 HIS O 444      18.699  15.188 -10.548  1.00 93.15           N  
ATOM   3369  N   GLY O 445      22.825  12.318  -9.855  1.00 95.88           N  
ATOM   3370  CA  GLY O 445      23.900  13.220 -10.252  1.00 95.76           C  
ATOM   3371  C   GLY O 445      24.845  12.626 -11.293  1.00 95.55           C  
ATOM   3372  O   GLY O 445      25.292  13.354 -12.184  1.00 94.70           O  
ATOM   3373  N   LEU O 446      25.117  11.340 -11.199  1.00 95.88           N  
ATOM   3374  CA  LEU O 446      26.093  10.639 -12.032  1.00 95.69           C  
ATOM   3375  C   LEU O 446      25.469   9.416 -12.712  1.00 94.86           C  
ATOM   3376  O   LEU O 446      25.200   8.403 -12.070  1.00 93.93           O  
ATOM   3377  CB  LEU O 446      27.307  10.224 -11.183  1.00 96.16           C  
ATOM   3378  CG  LEU O 446      28.073  11.379 -10.512  1.00 96.31           C  
ATOM   3379  CD1 LEU O 446      29.261  10.797  -9.746  1.00 95.96           C  
ATOM   3380  CD2 LEU O 446      28.611  12.395 -11.524  1.00 95.89           C  
ATOM   3381  N   ALA O 447      25.307   9.485 -14.037  1.00 94.01           N  
ATOM   3382  CA  ALA O 447      24.726   8.391 -14.818  1.00 92.95           C  
ATOM   3383  C   ALA O 447      25.554   7.093 -14.730  1.00 93.06           C  
ATOM   3384  O   ALA O 447      24.995   5.997 -14.760  1.00 91.68           O  
ATOM   3385  CB  ALA O 447      24.577   8.867 -16.267  1.00 90.97           C  
ATOM   3386  N   GLU O 448      26.858   7.202 -14.558  1.00 92.88           N  
ATOM   3387  CA  GLU O 448      27.796   6.076 -14.479  1.00 92.75           C  
ATOM   3388  C   GLU O 448      27.532   5.147 -13.285  1.00 93.48           C  
ATOM   3389  O   GLU O 448      27.870   3.963 -13.342  1.00 92.93           O  
ATOM   3390  CB  GLU O 448      29.239   6.603 -14.391  1.00 90.70           C  
ATOM   3391  CG  GLU O 448      29.737   7.355 -15.633  1.00 84.76           C  
ATOM   3392  CD  GLU O 448      29.301   8.826 -15.743  1.00 85.64           C  
ATOM   3393  OE1 GLU O 448      29.756   9.480 -16.699  1.00 78.76           O  
ATOM   3394  OE2 GLU O 448      28.514   9.302 -14.889  1.00 79.77           O  
ATOM   3395  N   LEU O 449      26.921   5.674 -12.224  1.00 94.72           N  
ATOM   3396  CA  LEU O 449      26.601   4.890 -11.031  1.00 95.17           C  
ATOM   3397  C   LEU O 449      25.400   3.952 -11.236  1.00 94.70           C  
ATOM   3398  O   LEU O 449      25.230   2.990 -10.483  1.00 94.35           O  
ATOM   3399  CB  LEU O 449      26.369   5.839  -9.843  1.00 96.01           C  
ATOM   3400  CG  LEU O 449      27.620   6.621  -9.392  1.00 96.28           C  
ATOM   3401  CD1 LEU O 449      27.247   7.528  -8.222  1.00 96.17           C  
ATOM   3402  CD2 LEU O 449      28.739   5.687  -8.920  1.00 96.04           C  
ATOM   3403  N   ASN O 450      24.589   4.197 -12.267  1.00 94.30           N  
ATOM   3404  CA  ASN O 450      23.377   3.429 -12.564  1.00 93.39           C  
ATOM   3405  C   ASN O 450      23.712   2.135 -13.318  1.00 92.82           C  
ATOM   3406  O   ASN O 450      23.317   1.925 -14.473  1.00 90.41           O  
ATOM   3407  CB  ASN O 450      22.383   4.330 -13.303  1.00 91.66           C  
ATOM   3408  CG  ASN O 450      21.974   5.504 -12.443  1.00 83.86           C  
ATOM   3409  OD1 ASN O 450      21.265   5.343 -11.472  1.00 77.77           O  
ATOM   3410  ND2 ASN O 450      22.413   6.694 -12.758  1.00 76.29           N  
ATOM   3411  N   THR O 451      24.481   1.273 -12.674  1.00 93.43           N  
ATOM   3412  CA  THR O 451      25.013   0.036 -13.257  1.00 93.27           C  
ATOM   3413  C   THR O 451      24.893  -1.136 -12.277  1.00 92.87           C  
ATOM   3414  O   THR O 451      24.269  -0.999 -11.226  1.00 91.89           O  
ATOM   3415  CB  THR O 451      26.452   0.290 -13.739  1.00 92.91           C  
ATOM   3416  OG1 THR O 451      26.888  -0.794 -14.524  1.00 91.43           O  
ATOM   3417  CG2 THR O 451      27.456   0.495 -12.606  1.00 91.92           C  
ATOM   3418  N   GLY O 452      25.416  -2.279 -12.623  1.00 91.91           N  
ATOM   3419  CA  GLY O 452      25.487  -3.446 -11.743  1.00 91.82           C  
ATOM   3420  C   GLY O 452      24.174  -3.751 -11.026  1.00 91.83           C  
ATOM   3421  O   GLY O 452      23.118  -3.885 -11.658  1.00 90.93           O  
ATOM   3422  N   ASN O 453      24.229  -3.826  -9.700  1.00 92.31           N  
ATOM   3423  CA  ASN O 453      23.080  -4.089  -8.841  1.00 92.41           C  
ATOM   3424  C   ASN O 453      22.425  -2.816  -8.256  1.00 92.45           C  
ATOM   3425  O   ASN O 453      21.677  -2.916  -7.284  1.00 92.16           O  
ATOM   3426  CB  ASN O 453      23.466  -5.154  -7.788  1.00 92.58           C  
ATOM   3427  CG  ASN O 453      24.410  -4.652  -6.702  1.00 93.37           C  
ATOM   3428  OD1 ASN O 453      24.746  -3.492  -6.613  1.00 91.60           O  
ATOM   3429  ND2 ASN O 453      24.836  -5.522  -5.819  1.00 91.27           N  
ATOM   3430  N   SER O 454      22.677  -1.634  -8.829  1.00 92.68           N  
ATOM   3431  CA  SER O 454      22.095  -0.373  -8.344  1.00 92.61           C  
ATOM   3432  C   SER O 454      20.568  -0.422  -8.268  1.00 92.03           C  
ATOM   3433  O   SER O 454      19.898  -1.095  -9.064  1.00 91.14           O  
ATOM   3434  CB  SER O 454      22.546   0.837  -9.178  1.00 92.39           C  
ATOM   3435  OG  SER O 454      22.008   0.799 -10.483  1.00 91.00           O  
ATOM   3436  N   ASN O 455      20.008   0.298  -7.308  1.00 91.45           N  
ATOM   3437  CA  ASN O 455      18.569   0.481  -7.157  1.00 90.93           C  
ATOM   3438  C   ASN O 455      18.272   1.896  -6.624  1.00 91.29           C  
ATOM   3439  O   ASN O 455      18.750   2.233  -5.551  1.00 90.52           O  
ATOM   3440  CB  ASN O 455      18.008  -0.601  -6.225  1.00 89.31           C  
ATOM   3441  CG  ASN O 455      16.494  -0.530  -6.182  1.00 86.63           C  
ATOM   3442  OD1 ASN O 455      15.813  -0.899  -7.128  1.00 80.02           O  
ATOM   3443  ND2 ASN O 455      15.928  -0.023  -5.119  1.00 77.56           N  
ATOM   3444  N   PRO O 456      17.446   2.729  -7.306  1.00 87.32           N  
ATOM   3445  CA  PRO O 456      16.797   2.432  -8.583  1.00 86.75           C  
ATOM   3446  C   PRO O 456      17.809   2.241  -9.716  1.00 87.52           C  
ATOM   3447  O   PRO O 456      19.002   2.522  -9.583  1.00 85.17           O  
ATOM   3448  CB  PRO O 456      15.871   3.622  -8.841  1.00 83.41           C  
ATOM   3449  CG  PRO O 456      16.613   4.763  -8.169  1.00 81.94           C  
ATOM   3450  CD  PRO O 456      17.223   4.079  -6.939  1.00 84.71           C  
ATOM   3451  N   LYS O 457      17.316   1.740 -10.839  1.00 83.85           N  
ATOM   3452  CA  LYS O 457      18.091   1.620 -12.074  1.00 84.13           C  
ATOM   3453  C   LYS O 457      17.232   2.122 -13.230  1.00 85.20           C  
ATOM   3454  O   LYS O 457      16.172   1.548 -13.462  1.00 82.63           O  
ATOM   3455  CB  LYS O 457      18.533   0.166 -12.254  1.00 81.40           C  
ATOM   3456  CG  LYS O 457      19.579   0.030 -13.373  0.98 78.53           C  
ATOM   3457  CD  LYS O 457      20.160  -1.386 -13.339  0.98 77.01           C  
ATOM   3458  CE  LYS O 457      21.332  -1.494 -14.300  0.98 73.29           C  
ATOM   3459  NZ  LYS O 457      22.160  -2.676 -13.974  0.98 67.81           N  
ATOM   3460  N   PRO O 458      17.662   3.168 -13.931  1.00 86.00           N  
ATOM   3461  CA  PRO O 458      16.900   3.733 -15.033  1.00 85.95           C  
ATOM   3462  C   PRO O 458      16.793   2.749 -16.200  1.00 85.99           C  
ATOM   3463  O   PRO O 458      17.556   1.780 -16.313  1.00 82.74           O  
ATOM   3464  CB  PRO O 458      17.631   5.024 -15.414  1.00 83.66           C  
ATOM   3465  CG  PRO O 458      19.078   4.726 -15.035  1.00 81.80           C  
ATOM   3466  CD  PRO O 458      18.930   3.863 -13.786  1.00 85.09           C  
ATOM   3467  N   ALA O 459      15.844   3.011 -17.080  0.99 85.05           N  
ATOM   3468  CA  ALA O 459      15.789   2.310 -18.352  0.99 84.20           C  
ATOM   3469  C   ALA O 459      17.042   2.611 -19.197  0.99 84.19           C  
ATOM   3470  O   ALA O 459      17.727   3.611 -19.007  0.99 80.69           O  
ATOM   3471  CB  ALA O 459      14.487   2.675 -19.074  0.99 83.10           C  
ATOM   3472  N   ALA O 460      17.353   1.738 -20.142  0.98 79.27           N  
ATOM   3473  CA  ALA O 460      18.521   1.932 -20.991  0.98 76.51           C  
ATOM   3474  C   ALA O 460      18.438   3.272 -21.748  0.98 77.21           C  
ATOM   3475  O   ALA O 460      17.522   3.480 -22.539  0.98 74.07           O  
ATOM   3476  CB  ALA O 460      18.645   0.739 -21.950  0.98 74.47           C  
ATOM   3477  N   GLY O 461      19.429   4.136 -21.540  0.99 74.60           N  
ATOM   3478  CA  GLY O 461      19.497   5.465 -22.154  0.99 72.96           C  
ATOM   3479  C   GLY O 461      18.782   6.576 -21.379  0.98 77.45           C  
ATOM   3480  O   GLY O 461      18.760   7.703 -21.869  0.98 76.42           O  
ATOM   3481  N   GLU O 462      18.240   6.293 -20.204  0.99 82.55           N  
ATOM   3482  CA  GLU O 462      17.628   7.284 -19.314  0.99 83.04           C  
ATOM   3483  C   GLU O 462      18.497   7.508 -18.064  0.99 84.16           C  
ATOM   3484  O   GLU O 462      19.075   6.567 -17.522  0.99 83.16           O  
ATOM   3485  CB  GLU O 462      16.202   6.862 -18.926  0.99 81.96           C  
ATOM   3486  CG  GLU O 462      15.263   6.772 -20.130  0.96 76.40           C  
ATOM   3487  CD  GLU O 462      13.814   6.402 -19.769  0.96 73.29           C  
ATOM   3488  OE1 GLU O 462      12.956   6.477 -20.684  0.96 66.50           O  
ATOM   3489  OE2 GLU O 462      13.541   6.017 -18.610  0.96 69.18           O  
ATOM   3490  N   ASP O 463      18.552   8.743 -17.601  0.99 85.47           N  
ATOM   3491  CA  ASP O 463      19.155   9.082 -16.312  0.99 85.98           C  
ATOM   3492  C   ASP O 463      18.203   8.711 -15.167  0.99 87.87           C  
ATOM   3493  O   ASP O 463      16.979   8.685 -15.342  0.99 86.43           O  
ATOM   3494  CB  ASP O 463      19.508  10.583 -16.250  0.99 82.57           C  
ATOM   3495  CG  ASP O 463      20.725  11.010 -17.084  0.99 77.77           C  
ATOM   3496  OD1 ASP O 463      21.461  10.134 -17.589  0.99 72.97           O  
ATOM   3497  OD2 ASP O 463      20.950  12.243 -17.177  0.99 72.52           O  
ATOM   3498  N   THR O 464      18.749   8.477 -13.976  1.00 89.01           N  
ATOM   3499  CA  THR O 464      17.923   8.334 -12.771  1.00 89.87           C  
ATOM   3500  C   THR O 464      17.246   9.671 -12.460  1.00 90.79           C  
ATOM   3501  O   THR O 464      17.940  10.674 -12.308  1.00 89.88           O  
ATOM   3502  CB  THR O 464      18.751   7.851 -11.576  1.00 88.54           C  
ATOM   3503  OG1 THR O 464      19.140   6.525 -11.831  0.99 85.06           O  
ATOM   3504  CG2 THR O 464      17.968   7.780 -10.265  0.99 85.91           C  
ATOM   3505  N   PRO O 465      15.911   9.721 -12.365  1.00 89.17           N  
ATOM   3506  CA  PRO O 465      15.205  10.947 -12.025  1.00 88.36           C  
ATOM   3507  C   PRO O 465      15.506  11.376 -10.585  1.00 88.60           C  
ATOM   3508  O   PRO O 465      15.945  10.574  -9.761  1.00 86.96           O  
ATOM   3509  CB  PRO O 465      13.718  10.627 -12.235  1.00 86.40           C  
ATOM   3510  CG  PRO O 465      13.643   9.123 -11.970  1.00 83.71           C  
ATOM   3511  CD  PRO O 465      14.981   8.613 -12.505  1.00 87.43           C  
ATOM   3512  N   ALA O 466      15.229  12.636 -10.279  0.99 87.33           N  
ATOM   3513  CA  ALA O 466      15.289  13.132  -8.909  0.99 86.09           C  
ATOM   3514  C   ALA O 466      14.373  12.316  -7.982  0.99 85.72           C  
ATOM   3515  O   ALA O 466      13.279  11.897  -8.381  0.99 82.55           O  
ATOM   3516  CB  ALA O 466      14.903  14.615  -8.904  0.99 84.23           C  
ATOM   3517  N   PHE O 467      14.801  12.139  -6.741  0.99 84.46           N  
ATOM   3518  CA  PHE O 467      13.977  11.492  -5.727  0.99 82.31           C  
ATOM   3519  C   PHE O 467      12.765  12.369  -5.382  0.99 79.94           C  
ATOM   3520  O   PHE O 467      12.899  13.549  -5.088  0.99 74.52           O  
ATOM   3521  CB  PHE O 467      14.821  11.187  -4.492  0.99 79.95           C  
ATOM   3522  CG  PHE O 467      14.078  10.383  -3.448  0.99 79.17           C  
ATOM   3523  CD1 PHE O 467      13.735  10.968  -2.215  0.99 74.19           C  
ATOM   3524  CD2 PHE O 467      13.750   9.037  -3.696  0.99 75.84           C  
ATOM   3525  CE1 PHE O 467      13.096  10.206  -1.227  0.99 72.29           C  
ATOM   3526  CE2 PHE O 467      13.107   8.272  -2.719  0.99 72.31           C  
ATOM   3527  CZ  PHE O 467      12.787   8.855  -1.475  0.99 73.25           C  
ATOM   3528  N   ILE O 468      11.568  11.780  -5.453  0.98 74.87           N  
ATOM   3529  CA  ILE O 468      10.286  12.492  -5.258  0.99 72.27           C  
ATOM   3530  C   ILE O 468       9.378  11.803  -4.234  0.98 72.63           C  
ATOM   3531  O   ILE O 468       8.168  12.047  -4.198  0.98 67.63           O  
ATOM   3532  CB  ILE O 468       9.554  12.703  -6.611  0.99 67.37           C  
ATOM   3533  CG1 ILE O 468       9.208  11.354  -7.283  0.98 61.25           C  
ATOM   3534  CG2 ILE O 468      10.384  13.605  -7.538  0.98 59.53           C  
ATOM   3535  CD1 ILE O 468       8.252  11.484  -8.474  0.98 55.66           C  
ATOM   3536  N   GLN O 469       9.921  10.881  -3.439  0.98 71.19           N  
ATOM   3537  CA  GLN O 469       9.154  10.094  -2.478  0.98 68.90           C  
ATOM   3538  C   GLN O 469       9.720  10.303  -1.078  0.98 69.99           C  
ATOM   3539  O   GLN O 469      10.917  10.190  -0.876  0.98 63.86           O  
ATOM   3540  CB  GLN O 469       9.182   8.600  -2.835  0.98 62.29           C  
ATOM   3541  CG  GLN O 469       8.624   8.291  -4.235  0.97 54.61           C  
ATOM   3542  CD  GLN O 469       8.575   6.800  -4.566  0.97 47.99           C  
ATOM   3543  OE1 GLN O 469       8.719   5.917  -3.735  0.97 44.33           O  
ATOM   3544  NE2 GLN O 469       8.332   6.465  -5.809  0.97 42.90           N  
ATOM   3545  N   SER O 470       8.846  10.487  -0.104  0.98 67.15           N  
ATOM   3546  CA  SER O 470       9.228  10.528   1.314  0.98 65.59           C  
ATOM   3547  C   SER O 470       9.332   9.111   1.891  0.98 68.10           C  
ATOM   3548  O   SER O 470       8.623   8.748   2.836  0.98 62.50           O  
ATOM   3549  CB  SER O 470       8.240  11.400   2.104  0.98 58.17           C  
ATOM   3550  OG  SER O 470       8.007  12.615   1.432  0.97 50.62           O  
ATOM   3551  N   ALA O 471      10.137   8.260   1.277  0.98 73.70           N  
ATOM   3552  CA  ALA O 471      10.269   6.854   1.637  0.98 73.59           C  
ATOM   3553  C   ALA O 471      11.736   6.459   1.782  0.98 75.33           C  
ATOM   3554  O   ALA O 471      12.462   6.354   0.796  0.98 70.70           O  
ATOM   3555  CB  ALA O 471       9.535   6.000   0.601  0.98 67.79           C  
ATOM   3556  N   GLN O 472      12.119   6.155   3.002  0.98 79.52           N  
ATOM   3557  CA  GLN O 472      13.472   5.764   3.375  0.98 79.86           C  
ATOM   3558  C   GLN O 472      13.834   4.346   2.907  0.98 81.32           C  
ATOM   3559  O   GLN O 472      12.967   3.466   2.769  0.98 77.41           O  
ATOM   3560  CB  GLN O 472      13.603   5.897   4.907  0.98 75.74           C  
ATOM   3561  CG  GLN O 472      13.426   7.353   5.414  0.98 69.30           C  
ATOM   3562  CD  GLN O 472      14.545   8.276   4.924  0.98 66.13           C  
ATOM   3563  OE1 GLN O 472      15.557   7.800   4.441  0.97 61.50           O  
ATOM   3564  NE2 GLN O 472      14.400   9.567   5.017  0.97 58.76           N  
ATOM   3565  N   GLY O 473      15.111   4.112   2.697  0.99 85.52           N  
ATOM   3566  CA  GLY O 473      15.698   2.778   2.581  0.99 85.45           C  
ATOM   3567  C   GLY O 473      15.496   2.057   1.250  0.99 87.14           C  
ATOM   3568  O   GLY O 473      15.622   0.826   1.192  0.99 85.34           O  
ATOM   3569  N   ARG O 474      15.146   2.775   0.189  0.99 87.59           N  
ATOM   3570  CA  ARG O 474      14.855   2.163  -1.125  0.99 86.69           C  
ATOM   3571  C   ARG O 474      16.028   2.181  -2.100  0.99 87.71           C  
ATOM   3572  O   ARG O 474      16.068   1.315  -2.975  0.99 84.80           O  
ATOM   3573  CB  ARG O 474      13.631   2.833  -1.764  0.99 82.63           C  
ATOM   3574  CG  ARG O 474      12.374   2.584  -0.939  0.98 72.94           C  
ATOM   3575  CD  ARG O 474      11.158   3.053  -1.725  0.97 70.02           C  
ATOM   3576  NE  ARG O 474       9.929   2.823  -0.953  0.97 63.36           N  
ATOM   3577  CZ  ARG O 474       8.705   3.075  -1.371  0.97 57.19           C  
ATOM   3578  NH1 ARG O 474       8.480   3.531  -2.572  0.97 51.88           N  
ATOM   3579  NH2 ARG O 474       7.692   2.878  -0.577  0.97 48.64           N  
ATOM   3580  N   SER O 475      16.938   3.126  -1.966  1.00 91.89           N  
ATOM   3581  CA  SER O 475      18.094   3.251  -2.847  1.00 92.65           C  
ATOM   3582  C   SER O 475      19.228   2.302  -2.459  1.00 93.14           C  
ATOM   3583  O   SER O 475      19.337   1.835  -1.322  1.00 93.09           O  
ATOM   3584  CB  SER O 475      18.579   4.703  -2.896  1.00 92.38           C  
ATOM   3585  OG  SER O 475      18.920   5.116  -1.594  1.00 91.86           O  
ATOM   3586  N   SER O 476      20.064   2.000  -3.441  1.00 94.13           N  
ATOM   3587  CA  SER O 476      21.358   1.355  -3.260  1.00 94.17           C  
ATOM   3588  C   SER O 476      22.289   1.714  -4.405  1.00 94.26           C  
ATOM   3589  O   SER O 476      21.925   1.561  -5.575  1.00 94.20           O  
ATOM   3590  CB  SER O 476      21.207  -0.162  -3.196  1.00 94.05           C  
ATOM   3591  OG  SER O 476      22.458  -0.810  -3.043  1.00 93.65           O  
ATOM   3592  N   LEU O 477      23.515   2.082  -4.076  1.00 94.80           N  
ATOM   3593  CA  LEU O 477      24.621   2.075  -5.028  1.00 95.31           C  
ATOM   3594  C   LEU O 477      24.860   0.657  -5.577  1.00 94.96           C  
ATOM   3595  O   LEU O 477      24.459  -0.348  -4.976  1.00 94.68           O  
ATOM   3596  CB  LEU O 477      25.892   2.634  -4.351  1.00 96.03           C  
ATOM   3597  CG  LEU O 477      25.802   4.123  -3.960  1.00 96.38           C  
ATOM   3598  CD1 LEU O 477      27.036   4.515  -3.150  1.00 96.15           C  
ATOM   3599  CD2 LEU O 477      25.730   5.039  -5.186  1.00 96.14           C  
ATOM   3600  N   ALA O 478      25.533   0.588  -6.722  1.00 94.62           N  
ATOM   3601  CA  ALA O 478      25.990  -0.664  -7.304  1.00 94.92           C  
ATOM   3602  C   ALA O 478      27.202  -1.179  -6.517  1.00 95.75           C  
ATOM   3603  O   ALA O 478      28.340  -0.799  -6.791  1.00 95.99           O  
ATOM   3604  CB  ALA O 478      26.300  -0.433  -8.786  1.00 94.40           C  
ATOM   3605  N   THR O 479      26.964  -2.026  -5.533  1.00 95.81           N  
ATOM   3606  CA  THR O 479      28.022  -2.536  -4.644  1.00 96.35           C  
ATOM   3607  C   THR O 479      29.004  -3.460  -5.367  1.00 96.78           C  
ATOM   3608  O   THR O 479      30.159  -3.563  -4.967  1.00 96.79           O  
ATOM   3609  CB  THR O 479      27.425  -3.255  -3.425  1.00 96.03           C  
ATOM   3610  OG1 THR O 479      26.710  -4.407  -3.792  1.00 95.27           O  
ATOM   3611  CG2 THR O 479      26.450  -2.359  -2.655  1.00 95.34           C  
ATOM   3612  N   ASP O 480      28.573  -4.063  -6.459  1.00 96.06           N  
ATOM   3613  CA  ASP O 480      29.318  -4.999  -7.307  1.00 95.75           C  
ATOM   3614  C   ASP O 480      30.084  -4.322  -8.466  1.00 95.80           C  
ATOM   3615  O   ASP O 480      30.758  -5.005  -9.244  1.00 94.88           O  
ATOM   3616  CB  ASP O 480      28.339  -6.067  -7.835  1.00 95.02           C  
ATOM   3617  CG  ASP O 480      27.225  -5.533  -8.756  1.00 94.22           C  
ATOM   3618  OD1 ASP O 480      26.896  -4.325  -8.696  1.00 92.86           O  
ATOM   3619  OD2 ASP O 480      26.639  -6.340  -9.512  1.00 92.00           O  
ATOM   3620  N   ALA O 481      29.999  -2.994  -8.606  1.00 96.30           N  
ATOM   3621  CA  ALA O 481      30.606  -2.250  -9.703  1.00 96.42           C  
ATOM   3622  C   ALA O 481      31.826  -1.436  -9.249  1.00 97.25           C  
ATOM   3623  O   ALA O 481      31.755  -0.653  -8.305  1.00 97.22           O  
ATOM   3624  CB  ALA O 481      29.538  -1.373 -10.356  1.00 95.49           C  
ATOM   3625  N   ASP O 482      32.929  -1.537  -9.983  1.00 97.11           N  
ATOM   3626  CA  ASP O 482      34.167  -0.821  -9.645  1.00 97.37           C  
ATOM   3627  C   ASP O 482      34.010   0.703  -9.699  1.00 97.76           C  
ATOM   3628  O   ASP O 482      34.579   1.403  -8.862  1.00 97.62           O  
ATOM   3629  CB  ASP O 482      35.306  -1.282 -10.568  1.00 97.02           C  
ATOM   3630  CG  ASP O 482      35.734  -2.731 -10.323  1.00 95.37           C  
ATOM   3631  OD1 ASP O 482      35.458  -3.255  -9.209  1.00 93.57           O  
ATOM   3632  OD2 ASP O 482      36.344  -3.315 -11.246  1.00 92.67           O  
ATOM   3633  N   ILE O 483      33.180   1.206 -10.625  1.00 96.56           N  
ATOM   3634  CA  ILE O 483      32.913   2.645 -10.765  1.00 96.64           C  
ATOM   3635  C   ILE O 483      32.363   3.272  -9.474  1.00 97.36           C  
ATOM   3636  O   ILE O 483      32.708   4.408  -9.168  1.00 97.41           O  
ATOM   3637  CB  ILE O 483      31.995   2.911 -11.979  1.00 95.86           C  
ATOM   3638  CG1 ILE O 483      31.857   4.403 -12.332  1.00 94.13           C  
ATOM   3639  CG2 ILE O 483      30.584   2.324 -11.787  1.00 93.42           C  
ATOM   3640  CD1 ILE O 483      33.184   5.088 -12.690  1.00 89.56           C  
ATOM   3641  N   THR O 484      31.592   2.543  -8.684  1.00 97.32           N  
ATOM   3642  CA  THR O 484      31.078   3.018  -7.391  1.00 97.92           C  
ATOM   3643  C   THR O 484      32.229   3.414  -6.458  1.00 98.42           C  
ATOM   3644  O   THR O 484      32.177   4.449  -5.796  1.00 98.50           O  
ATOM   3645  CB  THR O 484      30.230   1.923  -6.725  1.00 97.65           C  
ATOM   3646  OG1 THR O 484      29.123   1.625  -7.542  1.00 96.96           O  
ATOM   3647  CG2 THR O 484      29.677   2.317  -5.357  1.00 96.96           C  
ATOM   3648  N   TYR O 485      33.288   2.641  -6.439  1.00 98.70           N  
ATOM   3649  CA  TYR O 485      34.434   2.866  -5.561  1.00 98.81           C  
ATOM   3650  C   TYR O 485      35.427   3.868  -6.148  1.00 98.82           C  
ATOM   3651  O   TYR O 485      36.044   4.613  -5.400  1.00 98.75           O  
ATOM   3652  CB  TYR O 485      35.100   1.520  -5.242  1.00 98.81           C  
ATOM   3653  CG  TYR O 485      34.115   0.519  -4.668  1.00 98.85           C  
ATOM   3654  CD1 TYR O 485      33.725   0.599  -3.318  1.00 98.71           C  
ATOM   3655  CD2 TYR O 485      33.524  -0.446  -5.507  1.00 98.71           C  
ATOM   3656  CE1 TYR O 485      32.760  -0.280  -2.803  1.00 98.65           C  
ATOM   3657  CE2 TYR O 485      32.557  -1.327  -5.009  1.00 98.65           C  
ATOM   3658  CZ  TYR O 485      32.176  -1.243  -3.656  1.00 98.74           C  
ATOM   3659  OH  TYR O 485      31.216  -2.098  -3.169  1.00 98.52           O  
ATOM   3660  N   THR O 486      35.533   3.945  -7.486  1.00 98.59           N  
ATOM   3661  CA  THR O 486      36.270   5.026  -8.156  1.00 98.58           C  
ATOM   3662  C   THR O 486      35.661   6.388  -7.812  1.00 98.72           C  
ATOM   3663  O   THR O 486      36.377   7.284  -7.368  1.00 98.66           O  
ATOM   3664  CB  THR O 486      36.279   4.820  -9.679  1.00 98.31           C  
ATOM   3665  OG1 THR O 486      36.884   3.585  -9.987  1.00 97.25           O  
ATOM   3666  CG2 THR O 486      37.076   5.891 -10.417  1.00 97.11           C  
ATOM   3667  N   VAL O 487      34.346   6.517  -7.945  1.00 98.51           N  
ATOM   3668  CA  VAL O 487      33.604   7.741  -7.599  1.00 98.63           C  
ATOM   3669  C   VAL O 487      33.759   8.074  -6.117  1.00 98.79           C  
ATOM   3670  O   VAL O 487      34.124   9.200  -5.780  1.00 98.75           O  
ATOM   3671  CB  VAL O 487      32.115   7.596  -7.982  1.00 98.41           C  
ATOM   3672  CG1 VAL O 487      31.240   8.709  -7.401  1.00 97.75           C  
ATOM   3673  CG2 VAL O 487      31.951   7.626  -9.505  1.00 97.68           C  
ATOM   3674  N   LEU O 488      33.548   7.113  -5.226  1.00 98.85           N  
ATOM   3675  CA  LEU O 488      33.668   7.347  -3.790  1.00 98.87           C  
ATOM   3676  C   LEU O 488      35.093   7.770  -3.399  1.00 98.90           C  
ATOM   3677  O   LEU O 488      35.262   8.710  -2.630  1.00 98.83           O  
ATOM   3678  CB  LEU O 488      33.218   6.079  -3.040  1.00 98.63           C  
ATOM   3679  CG  LEU O 488      33.277   6.219  -1.504  1.00 92.08           C  
ATOM   3680  CD1 LEU O 488      32.358   7.325  -0.979  1.00 91.63           C  
ATOM   3681  CD2 LEU O 488      32.852   4.898  -0.867  1.00 92.10           C  
ATOM   3682  N   GLY O 489      36.109   7.127  -3.953  1.00 98.87           N  
ATOM   3683  CA  GLY O 489      37.507   7.494  -3.727  1.00 98.87           C  
ATOM   3684  C   GLY O 489      37.808   8.926  -4.172  1.00 98.90           C  
ATOM   3685  O   GLY O 489      38.429   9.679  -3.425  1.00 98.83           O  
ATOM   3686  N   HIS O 490      37.312   9.328  -5.347  1.00 98.90           N  
ATOM   3687  CA  HIS O 490      37.471  10.703  -5.832  1.00 98.91           C  
ATOM   3688  C   HIS O 490      36.782  11.727  -4.916  1.00 98.92           C  
ATOM   3689  O   HIS O 490      37.381  12.748  -4.578  1.00 98.88           O  
ATOM   3690  CB  HIS O 490      36.939  10.800  -7.263  1.00 98.88           C  
ATOM   3691  CG  HIS O 490      37.178  12.162  -7.850  1.00 98.85           C  
ATOM   3692  ND1 HIS O 490      38.394  12.644  -8.288  1.00 95.81           N  
ATOM   3693  CD2 HIS O 490      36.265  13.176  -7.994  1.00 95.73           C  
ATOM   3694  CE1 HIS O 490      38.215  13.911  -8.693  1.00 97.09           C  
ATOM   3695  NE2 HIS O 490      36.933  14.253  -8.527  1.00 97.69           N  
ATOM   3696  N   ILE O 491      35.559  11.449  -4.474  1.00 98.93           N  
ATOM   3697  CA  ILE O 491      34.841  12.323  -3.535  1.00 98.94           C  
ATOM   3698  C   ILE O 491      35.612  12.436  -2.209  1.00 98.94           C  
ATOM   3699  O   ILE O 491      35.796  13.545  -1.709  1.00 98.89           O  
ATOM   3700  CB  ILE O 491      33.389  11.835  -3.320  1.00 98.90           C  
ATOM   3701  CG1 ILE O 491      32.569  11.965  -4.626  1.00 98.72           C  
ATOM   3702  CG2 ILE O 491      32.705  12.643  -2.202  1.00 98.72           C  
ATOM   3703  CD1 ILE O 491      31.211  11.250  -4.577  1.00 98.27           C  
ATOM   3704  N   MET O 492      36.124  11.340  -1.668  1.00 98.92           N  
ATOM   3705  CA  MET O 492      36.950  11.347  -0.456  1.00 98.91           C  
ATOM   3706  C   MET O 492      38.177  12.253  -0.605  1.00 98.90           C  
ATOM   3707  O   MET O 492      38.466  13.044   0.295  1.00 98.78           O  
ATOM   3708  CB  MET O 492      37.430   9.932  -0.109  1.00 98.84           C  
ATOM   3709  CG  MET O 492      36.347   9.013   0.448  1.00 98.20           C  
ATOM   3710  SD  MET O 492      36.966   7.320   0.718  1.00 97.38           S  
ATOM   3711  CE  MET O 492      35.454   6.539   1.328  1.00 92.46           C  
ATOM   3712  N   ASP O 493      38.868  12.181  -1.739  1.00 98.87           N  
ATOM   3713  CA  ASP O 493      40.080  12.970  -1.993  1.00 98.83           C  
ATOM   3714  C   ASP O 493      39.770  14.460  -2.193  1.00 98.86           C  
ATOM   3715  O   ASP O 493      40.492  15.321  -1.687  1.00 98.76           O  
ATOM   3716  CB  ASP O 493      40.823  12.396  -3.212  1.00 98.68           C  
ATOM   3717  CG  ASP O 493      41.392  10.995  -2.962  1.00 98.23           C  
ATOM   3718  OD1 ASP O 493      41.635  10.635  -1.789  1.00 97.36           O  
ATOM   3719  OD2 ASP O 493      41.575  10.221  -3.927  1.00 96.84           O  
ATOM   3720  N   GLN O 494      38.675  14.774  -2.884  1.00 98.87           N  
ATOM   3721  CA  GLN O 494      38.205  16.153  -3.053  1.00 98.87           C  
ATOM   3722  C   GLN O 494      37.821  16.785  -1.704  1.00 98.89           C  
ATOM   3723  O   GLN O 494      38.233  17.912  -1.418  1.00 98.80           O  
ATOM   3724  CB  GLN O 494      37.006  16.154  -4.012  1.00 98.74           C  
ATOM   3725  CG  GLN O 494      37.423  15.960  -5.485  1.00 98.30           C  
ATOM   3726  CD  GLN O 494      37.884  17.270  -6.126  1.00 98.53           C  
ATOM   3727  OE1 GLN O 494      37.176  18.273  -6.109  1.00 94.80           O  
ATOM   3728  NE2 GLN O 494      39.043  17.308  -6.713  1.00 94.71           N  
ATOM   3729  N   LEU O 495      37.093  16.061  -0.864  1.00 98.90           N  
ATOM   3730  CA  LEU O 495      36.721  16.515   0.477  1.00 98.91           C  
ATOM   3731  C   LEU O 495      37.958  16.710   1.360  1.00 98.89           C  
ATOM   3732  O   LEU O 495      38.094  17.757   1.988  1.00 98.79           O  
ATOM   3733  CB  LEU O 495      35.741  15.513   1.119  1.00 98.89           C  
ATOM   3734  CG  LEU O 495      34.332  15.491   0.489  1.00 98.77           C  
ATOM   3735  CD1 LEU O 495      33.525  14.335   1.081  1.00 98.52           C  
ATOM   3736  CD2 LEU O 495      33.559  16.789   0.736  1.00 98.47           C  
ATOM   3737  N   ASP O 496      38.886  15.759   1.349  1.00 98.81           N  
ATOM   3738  CA  ASP O 496      40.127  15.857   2.122  1.00 98.72           C  
ATOM   3739  C   ASP O 496      40.969  17.071   1.704  1.00 98.75           C  
ATOM   3740  O   ASP O 496      41.417  17.853   2.546  1.00 98.55           O  
ATOM   3741  CB  ASP O 496      40.934  14.563   1.967  1.00 98.42           C  
ATOM   3742  CG  ASP O 496      42.053  14.509   3.004  1.00 96.71           C  
ATOM   3743  OD1 ASP O 496      41.712  14.520   4.210  1.00 94.86           O  
ATOM   3744  OD2 ASP O 496      43.243  14.445   2.653  1.00 94.24           O  
ATOM   3745  N   GLY O 497      41.101  17.295   0.396  1.00 98.71           N  
ATOM   3746  CA  GLY O 497      41.815  18.449  -0.140  1.00 98.68           C  
ATOM   3747  C   GLY O 497      41.170  19.794   0.215  1.00 98.75           C  
ATOM   3748  O   GLY O 497      41.881  20.789   0.400  1.00 98.61           O  
ATOM   3749  N   MET O 498      39.854  19.859   0.337  1.00 98.77           N  
ATOM   3750  CA  MET O 498      39.140  21.055   0.807  1.00 98.79           C  
ATOM   3751  C   MET O 498      39.303  21.261   2.316  1.00 98.80           C  
ATOM   3752  O   MET O 498      39.551  22.387   2.740  1.00 98.70           O  
ATOM   3753  CB  MET O 498      37.653  20.984   0.432  1.00 98.69           C  
ATOM   3754  CG  MET O 498      37.431  21.190  -1.069  1.00 98.12           C  
ATOM   3755  SD  MET O 498      35.682  21.306  -1.562  1.00 97.62           S  
ATOM   3756  CE  MET O 498      35.171  19.577  -1.377  1.00 94.46           C  
ATOM   3757  N   ILE O 499      39.242  20.195   3.102  1.00 98.79           N  
ATOM   3758  CA  ILE O 499      39.501  20.236   4.544  1.00 98.77           C  
ATOM   3759  C   ILE O 499      40.930  20.738   4.808  1.00 98.71           C  
ATOM   3760  O   ILE O 499      41.119  21.652   5.609  1.00 98.55           O  
ATOM   3761  CB  ILE O 499      39.222  18.854   5.183  1.00 98.72           C  
ATOM   3762  CG1 ILE O 499      37.695  18.580   5.190  1.00 98.47           C  
ATOM   3763  CG2 ILE O 499      39.779  18.769   6.615  1.00 98.47           C  
ATOM   3764  CD1 ILE O 499      37.315  17.128   5.519  1.00 97.65           C  
ATOM   3765  N   ASP O 500      41.916  20.238   4.076  1.00 98.67           N  
ATOM   3766  CA  ASP O 500      43.303  20.699   4.195  1.00 98.55           C  
ATOM   3767  C   ASP O 500      43.460  22.189   3.882  1.00 98.56           C  
ATOM   3768  O   ASP O 500      44.159  22.906   4.601  1.00 98.29           O  
ATOM   3769  CB  ASP O 500      44.209  19.889   3.247  1.00 98.23           C  
ATOM   3770  CG  ASP O 500      44.616  18.537   3.821  1.00 96.62           C  
ATOM   3771  OD1 ASP O 500      44.568  18.387   5.061  1.00 94.97           O  
ATOM   3772  OD2 ASP O 500      45.058  17.650   3.056  1.00 94.41           O  
ATOM   3773  N   LYS O 501      42.801  22.670   2.829  1.00 98.57           N  
ATOM   3774  CA  LYS O 501      42.825  24.100   2.476  1.00 98.55           C  
ATOM   3775  C   LYS O 501      42.151  24.963   3.542  1.00 98.50           C  
ATOM   3776  O   LYS O 501      42.688  26.019   3.860  1.00 98.23           O  
ATOM   3777  CB  LYS O 501      42.150  24.317   1.120  1.00 98.50           C  
ATOM   3778  CG  LYS O 501      43.009  23.830  -0.058  1.00 97.39           C  
ATOM   3779  CD  LYS O 501      42.168  23.859  -1.339  0.99 95.71           C  
ATOM   3780  CE  LYS O 501      42.918  23.229  -2.508  0.99 90.99           C  
ATOM   3781  NZ  LYS O 501      42.038  23.098  -3.695  0.99 83.80           N  
ATOM   3782  N   GLY O 502      41.038  24.518   4.083  1.00 98.60           N  
ATOM   3783  CA  GLY O 502      40.321  25.237   5.142  1.00 98.57           C  
ATOM   3784  C   GLY O 502      41.138  25.333   6.433  1.00 98.49           C  
ATOM   3785  O   GLY O 502      41.373  26.428   6.930  1.00 98.13           O  
ATOM   3786  N   ILE O 503      41.665  24.220   6.915  1.00 98.48           N  
ATOM   3787  CA  ILE O 503      42.501  24.206   8.126  1.00 98.28           C  
ATOM   3788  C   ILE O 503      43.783  25.022   7.922  1.00 97.96           C  
ATOM   3789  O   ILE O 503      44.241  25.704   8.830  1.00 97.13           O  
ATOM   3790  CB  ILE O 503      42.815  22.757   8.555  1.00 97.87           C  
ATOM   3791  CG1 ILE O 503      41.513  22.016   8.930  1.00 96.11           C  
ATOM   3792  CG2 ILE O 503      43.792  22.741   9.751  1.00 96.18           C  
ATOM   3793  CD1 ILE O 503      41.709  20.509   9.154  1.00 92.57           C  
ATOM   3794  N   LYS O 504      44.355  25.005   6.718  1.00 98.01           N  
ATOM   3795  CA  LYS O 504      45.527  25.826   6.398  1.00 97.72           C  
ATOM   3796  C   LYS O 504      45.226  27.325   6.402  1.00 97.48           C  
ATOM   3797  O   LYS O 504      46.144  28.112   6.640  1.00 96.32           O  
ATOM   3798  CB  LYS O 504      46.088  25.371   5.049  1.00 97.23           C  
ATOM   3799  CG  LYS O 504      47.394  26.096   4.703  0.98 85.97           C  
ATOM   3800  CD  LYS O 504      47.961  25.567   3.384  0.97 82.69           C  
ATOM   3801  CE  LYS O 504      49.239  26.336   3.073  0.95 72.20           C  
ATOM   3802  NZ  LYS O 504      49.834  25.885   1.797  0.95 63.31           N  
ATOM   3803  N   ALA O 505      43.995  27.721   6.093  1.00 97.31           N  
ATOM   3804  CA  ALA O 505      43.571  29.119   6.156  1.00 96.82           C  
ATOM   3805  C   ALA O 505      43.399  29.609   7.605  1.00 96.18           C  
ATOM   3806  O   ALA O 505      43.595  30.794   7.858  1.00 94.00           O  
ATOM   3807  CB  ALA O 505      42.287  29.282   5.332  1.00 96.58           C  
ATOM   3808  N   SER O 506      43.113  28.710   8.534  1.00 96.78           N  
ATOM   3809  CA  SER O 506      43.109  28.968   9.973  1.00 96.54           C  
ATOM   3810  C   SER O 506      44.525  28.888  10.568  1.00 96.11           C  
ATOM   3811  O   SER O 506      45.387  28.134  10.098  1.00 94.65           O  
ATOM   3812  CB  SER O 506      42.164  27.972  10.656  1.00 96.27           C  
ATOM   3813  OG  SER O 506      42.244  28.083  12.064  1.00 94.66           O  
ATOM   3814  N   THR O 507      44.773  29.628  11.651  1.00 95.14           N  
ATOM   3815  CA  THR O 507      46.010  29.488  12.439  1.00 94.80           C  
ATOM   3816  C   THR O 507      45.987  28.269  13.366  1.00 95.90           C  
ATOM   3817  O   THR O 507      47.034  27.900  13.902  1.00 94.54           O  
ATOM   3818  CB  THR O 507      46.329  30.757  13.237  1.00 91.58           C  
ATOM   3819  OG1 THR O 507      45.264  31.098  14.086  1.00 88.27           O  
ATOM   3820  CG2 THR O 507      46.584  31.950  12.317  1.00 87.76           C  
ATOM   3821  N   MET O 508      44.845  27.615  13.515  1.00 97.23           N  
ATOM   3822  CA  MET O 508      44.712  26.395  14.314  1.00 97.69           C  
ATOM   3823  C   MET O 508      45.528  25.235  13.712  1.00 97.78           C  
ATOM   3824  O   MET O 508      45.623  25.096  12.489  1.00 97.34           O  
ATOM   3825  CB  MET O 508      43.235  26.005  14.438  1.00 97.61           C  
ATOM   3826  CG  MET O 508      42.417  27.016  15.258  1.00 97.09           C  
ATOM   3827  SD  MET O 508      42.856  27.100  17.023  1.00 97.11           S  
ATOM   3828  CE  MET O 508      42.160  25.531  17.601  1.00 94.86           C  
ATOM   3829  N   PRO O 509      46.127  24.378  14.538  1.00 98.04           N  
ATOM   3830  CA  PRO O 509      46.955  23.278  14.059  1.00 97.99           C  
ATOM   3831  C   PRO O 509      46.131  22.181  13.377  1.00 98.20           C  
ATOM   3832  O   PRO O 509      45.142  21.686  13.914  1.00 97.69           O  
ATOM   3833  CB  PRO O 509      47.720  22.742  15.278  1.00 97.25           C  
ATOM   3834  CG  PRO O 509      47.407  23.705  16.414  1.00 96.34           C  
ATOM   3835  CD  PRO O 509      46.172  24.465  15.977  1.00 97.90           C  
ATOM   3836  N   ALA O 510      46.603  21.706  12.226  1.00 97.67           N  
ATOM   3837  CA  ALA O 510      45.982  20.565  11.548  1.00 97.66           C  
ATOM   3838  C   ALA O 510      45.998  19.281  12.399  1.00 97.83           C  
ATOM   3839  O   ALA O 510      45.110  18.443  12.263  1.00 97.08           O  
ATOM   3840  CB  ALA O 510      46.692  20.346  10.207  1.00 96.96           C  
ATOM   3841  N   SER O 511      46.975  19.132  13.288  1.00 97.91           N  
ATOM   3842  CA  SER O 511      47.040  18.001  14.231  1.00 97.60           C  
ATOM   3843  C   SER O 511      45.850  17.946  15.195  1.00 97.62           C  
ATOM   3844  O   SER O 511      45.517  16.866  15.668  1.00 96.64           O  
ATOM   3845  CB  SER O 511      48.337  18.071  15.043  1.00 97.00           C  
ATOM   3846  OG  SER O 511      48.493  19.357  15.611  1.00 95.06           O  
ATOM   3847  N   GLU O 512      45.201  19.072  15.452  1.00 98.13           N  
ATOM   3848  CA  GLU O 512      44.022  19.156  16.316  1.00 98.10           C  
ATOM   3849  C   GLU O 512      42.718  19.135  15.508  1.00 97.87           C  
ATOM   3850  O   GLU O 512      41.754  18.468  15.894  1.00 96.76           O  
ATOM   3851  CB  GLU O 512      44.097  20.423  17.174  1.00 97.98           C  
ATOM   3852  CG  GLU O 512      45.309  20.417  18.123  1.00 97.81           C  
ATOM   3853  CD  GLU O 512      45.375  21.670  18.998  1.00 98.08           C  
ATOM   3854  OE1 GLU O 512      46.492  22.198  19.192  1.00 96.05           O  
ATOM   3855  OE2 GLU O 512      44.322  22.124  19.496  1.00 96.63           O  
ATOM   3856  N   LEU O 513      42.691  19.833  14.357  1.00 97.98           N  
ATOM   3857  CA  LEU O 513      41.457  20.103  13.605  1.00 97.95           C  
ATOM   3858  C   LEU O 513      41.211  19.148  12.433  1.00 97.90           C  
ATOM   3859  O   LEU O 513      40.065  18.997  12.005  1.00 96.11           O  
ATOM   3860  CB  LEU O 513      41.431  21.576  13.159  1.00 97.05           C  
ATOM   3861  CG  LEU O 513      41.061  22.614  14.244  1.00 96.36           C  
ATOM   3862  CD1 LEU O 513      39.662  22.352  14.833  1.00 94.17           C  
ATOM   3863  CD2 LEU O 513      42.050  22.686  15.394  1.00 94.00           C  
ATOM   3864  N   LYS O 514      42.233  18.462  11.920  1.00 97.74           N  
ATOM   3865  CA  LYS O 514      42.053  17.420  10.910  1.00 97.43           C  
ATOM   3866  C   LYS O 514      41.906  16.062  11.586  1.00 97.05           C  
ATOM   3867  O   LYS O 514      42.886  15.340  11.775  1.00 94.98           O  
ATOM   3868  CB  LYS O 514      43.173  17.457   9.858  1.00 96.82           C  
ATOM   3869  CG  LYS O 514      42.830  16.527   8.683  1.00 95.67           C  
ATOM   3870  CD  LYS O 514      43.881  16.572   7.573  1.00 94.75           C  
ATOM   3871  CE  LYS O 514      43.423  15.641   6.452  1.00 93.61           C  
ATOM   3872  NZ  LYS O 514      44.308  15.671   5.267  1.00 91.55           N  
ATOM   3873  N   ARG O 515      40.677  15.685  11.891  1.00 97.38           N  
ATOM   3874  CA  ARG O 515      40.395  14.336  12.389  1.00 96.85           C  
ATOM   3875  C   ARG O 515      40.374  13.340  11.241  1.00 96.84           C  
ATOM   3876  O   ARG O 515      39.653  13.500  10.267  1.00 94.52           O  
ATOM   3877  CB  ARG O 515      39.093  14.308  13.187  1.00 94.41           C  
ATOM   3878  CG  ARG O 515      39.224  15.183  14.438  1.00 90.61           C  
ATOM   3879  CD  ARG O 515      38.021  14.939  15.325  1.00 86.38           C  
ATOM   3880  NE  ARG O 515      37.969  15.907  16.426  1.00 85.49           N  
ATOM   3881  CZ  ARG O 515      36.886  16.190  17.102  1.00 84.10           C  
ATOM   3882  NH1 ARG O 515      35.805  15.491  16.947  1.00 77.29           N  
ATOM   3883  NH2 ARG O 515      36.861  17.203  17.920  1.00 76.55           N  
ATOM   3884  N   MET O 516      41.147  12.290  11.396  1.00 97.94           N  
ATOM   3885  CA  MET O 516      41.336  11.261  10.373  1.00 98.19           C  
ATOM   3886  C   MET O 516      40.219  10.207  10.404  1.00 98.55           C  
ATOM   3887  O   MET O 516      40.471   9.011  10.555  1.00 98.18           O  
ATOM   3888  CB  MET O 516      42.749  10.670  10.501  1.00 97.56           C  
ATOM   3889  CG  MET O 516      43.849  11.721  10.295  1.00 95.65           C  
ATOM   3890  SD  MET O 516      43.837  12.525   8.658  1.00 93.71           S  
ATOM   3891  CE  MET O 516      44.517  11.182   7.647  1.00 86.97           C  
ATOM   3892  N   TYR O 517      38.984  10.670  10.265  1.00 98.71           N  
ATOM   3893  CA  TYR O 517      37.786   9.843  10.159  1.00 98.80           C  
ATOM   3894  C   TYR O 517      37.058  10.135   8.851  1.00 98.81           C  
ATOM   3895  O   TYR O 517      37.095  11.254   8.339  1.00 98.62           O  
ATOM   3896  CB  TYR O 517      36.854  10.075  11.356  1.00 98.74           C  
ATOM   3897  CG  TYR O 517      37.459   9.709  12.697  1.00 98.68           C  
ATOM   3898  CD1 TYR O 517      37.409   8.383  13.165  1.00 98.11           C  
ATOM   3899  CD2 TYR O 517      38.081  10.700  13.485  1.00 98.08           C  
ATOM   3900  CE1 TYR O 517      37.976   8.040  14.401  1.00 97.66           C  
ATOM   3901  CE2 TYR O 517      38.654  10.371  14.724  1.00 97.63           C  
ATOM   3902  CZ  TYR O 517      38.600   9.040  15.175  1.00 97.84           C  
ATOM   3903  OH  TYR O 517      39.165   8.712  16.387  1.00 96.80           O  
ATOM   3904  N   PHE O 518      36.373   9.127   8.324  1.00 98.92           N  
ATOM   3905  CA  PHE O 518      35.418   9.279   7.231  1.00 98.95           C  
ATOM   3906  C   PHE O 518      34.190   8.428   7.528  1.00 98.96           C  
ATOM   3907  O   PHE O 518      34.318   7.233   7.797  1.00 98.93           O  
ATOM   3908  CB  PHE O 518      36.075   8.908   5.895  1.00 98.92           C  
ATOM   3909  CG  PHE O 518      35.296   9.408   4.699  1.00 98.86           C  
ATOM   3910  CD1 PHE O 518      34.201   8.680   4.203  1.00 98.32           C  
ATOM   3911  CD2 PHE O 518      35.631  10.640   4.106  1.00 98.26           C  
ATOM   3912  CE1 PHE O 518      33.446   9.173   3.127  1.00 98.05           C  
ATOM   3913  CE2 PHE O 518      34.885  11.142   3.031  1.00 98.04           C  
ATOM   3914  CZ  PHE O 518      33.790  10.407   2.544  1.00 98.42           C  
ATOM   3915  N   HIS O 519      33.019   9.044   7.481  1.00 98.97           N  
ATOM   3916  CA  HIS O 519      31.765   8.347   7.729  1.00 98.98           C  
ATOM   3917  C   HIS O 519      31.232   7.754   6.419  1.00 98.98           C  
ATOM   3918  O   HIS O 519      31.092   8.451   5.415  1.00 98.95           O  
ATOM   3919  CB  HIS O 519      30.773   9.290   8.427  1.00 98.97           C  
ATOM   3920  CG  HIS O 519      29.696   8.557   9.179  1.00 98.97           C  
ATOM   3921  ND1 HIS O 519      28.751   7.716   8.655  1.00 97.93           N  
ATOM   3922  CD2 HIS O 519      29.484   8.584  10.537  1.00 97.66           C  
ATOM   3923  CE1 HIS O 519      27.990   7.246   9.659  1.00 97.99           C  
ATOM   3924  NE2 HIS O 519      28.413   7.757  10.814  1.00 98.38           N  
ATOM   3925  N   LEU O 520      30.972   6.448   6.417  1.00 98.96           N  
ATOM   3926  CA  LEU O 520      30.474   5.700   5.254  1.00 98.96           C  
ATOM   3927  C   LEU O 520      28.965   5.423   5.309  1.00 98.93           C  
ATOM   3928  O   LEU O 520      28.450   4.751   4.410  1.00 98.69           O  
ATOM   3929  CB  LEU O 520      31.260   4.388   5.105  1.00 98.94           C  
ATOM   3930  CG  LEU O 520      32.746   4.546   4.743  1.00 98.87           C  
ATOM   3931  CD1 LEU O 520      33.381   3.152   4.654  1.00 98.73           C  
ATOM   3932  CD2 LEU O 520      32.955   5.235   3.387  1.00 98.68           C  
ATOM   3933  N   GLY O 521      28.285   5.870   6.345  1.00 98.89           N  
ATOM   3934  CA  GLY O 521      26.855   5.619   6.529  1.00 98.86           C  
ATOM   3935  C   GLY O 521      26.568   4.157   6.883  1.00 98.86           C  
ATOM   3936  O   GLY O 521      27.034   3.640   7.908  1.00 98.57           O  
ATOM   3937  N   GLY O 522      25.836   3.478   6.017  1.00 98.38           N  
ATOM   3938  CA  GLY O 522      25.447   2.071   6.157  1.00 98.14           C  
ATOM   3939  C   GLY O 522      24.060   1.864   6.761  1.00 97.85           C  
ATOM   3940  O   GLY O 522      23.668   0.717   6.991  1.00 96.61           O  
ATOM   3941  N   ASP O 523      23.328   2.930   7.001  1.00 97.86           N  
ATOM   3942  CA  ASP O 523      22.018   2.876   7.637  1.00 97.60           C  
ATOM   3943  C   ASP O 523      20.876   2.551   6.660  1.00 97.15           C  
ATOM   3944  O   ASP O 523      20.951   2.742   5.442  1.00 96.25           O  
ATOM   3945  CB  ASP O 523      21.750   4.171   8.433  1.00 97.50           C  
ATOM   3946  CG  ASP O 523      21.640   5.418   7.551  1.00 97.48           C  
ATOM   3947  OD1 ASP O 523      22.549   5.606   6.706  1.00 96.62           O  
ATOM   3948  OD2 ASP O 523      20.663   6.170   7.758  1.00 96.42           O  
ATOM   3949  N   GLN O 524      19.812   2.030   7.211  1.00 96.15           N  
ATOM   3950  CA  GLN O 524      18.490   1.901   6.599  1.00 95.15           C  
ATOM   3951  C   GLN O 524      18.430   1.287   5.183  1.00 94.08           C  
ATOM   3952  O   GLN O 524      17.546   1.613   4.382  1.00 91.44           O  
ATOM   3953  CB  GLN O 524      17.751   3.243   6.686  1.00 94.47           C  
ATOM   3954  CG  GLN O 524      17.461   3.668   8.134  1.00 93.73           C  
ATOM   3955  CD  GLN O 524      16.468   4.829   8.183  1.00 93.57           C  
ATOM   3956  OE1 GLN O 524      16.344   5.627   7.270  1.00 88.69           O  
ATOM   3957  NE2 GLN O 524      15.697   4.931   9.230  1.00 87.64           N  
ATOM   3958  N   LEU O 525      19.304   0.337   4.876  1.00 94.11           N  
ATOM   3959  CA  LEU O 525      19.248  -0.383   3.603  1.00 93.32           C  
ATOM   3960  C   LEU O 525      18.103  -1.412   3.608  1.00 91.37           C  
ATOM   3961  O   LEU O 525      18.312  -2.604   3.849  1.00 87.15           O  
ATOM   3962  CB  LEU O 525      20.628  -0.990   3.298  1.00 92.77           C  
ATOM   3963  CG  LEU O 525      20.719  -1.618   1.894  1.00 92.65           C  
ATOM   3964  CD1 LEU O 525      20.674  -0.572   0.783  1.00 92.21           C  
ATOM   3965  CD2 LEU O 525      22.023  -2.399   1.756  1.00 92.26           C  
ATOM   3966  N   PHE O 526      16.878  -0.981   3.318  0.99 90.25           N  
ATOM   3967  CA  PHE O 526      15.695  -1.855   3.375  0.99 87.35           C  
ATOM   3968  C   PHE O 526      15.443  -2.653   2.096  0.99 84.58           C  
ATOM   3969  O   PHE O 526      14.913  -3.764   2.175  0.99 76.60           O  
ATOM   3970  CB  PHE O 526      14.452  -1.040   3.749  0.99 84.57           C  
ATOM   3971  CG  PHE O 526      14.523  -0.309   5.078  0.99 83.25           C  
ATOM   3972  CD1 PHE O 526      15.065  -0.933   6.218  0.99 80.56           C  
ATOM   3973  CD2 PHE O 526      14.023   1.003   5.180  0.99 81.18           C  
ATOM   3974  CE1 PHE O 526      15.133  -0.249   7.443  0.99 78.27           C  
ATOM   3975  CE2 PHE O 526      14.082   1.689   6.401  0.99 78.02           C  
ATOM   3976  CZ  PHE O 526      14.640   1.067   7.531  0.99 76.95           C  
ATOM   3977  N   LEU O 527      15.815  -2.117   0.931  0.99 82.40           N  
ATOM   3978  CA  LEU O 527      15.733  -2.779  -0.377  0.99 79.39           C  
ATOM   3979  C   LEU O 527      14.353  -3.395  -0.679  0.99 76.23           C  
ATOM   3980  O   LEU O 527      14.174  -4.617  -0.725  0.99 67.38           O  
ATOM   3981  CB  LEU O 527      16.877  -3.802  -0.515  0.99 77.33           C  
ATOM   3982  CG  LEU O 527      18.291  -3.203  -0.451  0.98 75.59           C  
ATOM   3983  CD1 LEU O 527      19.298  -4.350  -0.508  0.98 73.60           C  
ATOM   3984  CD2 LEU O 527      18.557  -2.265  -1.633  0.98 74.06           C  
ATOM   3985  N   SER O 528      13.380  -2.554  -0.929  0.96 68.18           N  
ATOM   3986  CA  SER O 528      12.056  -3.011  -1.345  0.96 65.33           C  
ATOM   3987  C   SER O 528      12.027  -3.454  -2.819  0.96 64.65           C  
ATOM   3988  O   SER O 528      12.865  -3.063  -3.629  0.96 57.40           O  
ATOM   3989  CB  SER O 528      11.003  -1.938  -1.037  0.95 59.33           C  
ATOM   3990  OG  SER O 528      11.215  -0.764  -1.777  0.94 53.51           O  
ATOM   3991  N   GLY O 529      11.054  -4.280  -3.188  0.95 58.24           N  
ATOM   3992  CA  GLY O 529      10.818  -4.638  -4.597  0.94 55.54           C  
ATOM   3993  C   GLY O 529      11.814  -5.631  -5.211  0.94 57.09           C  
ATOM   3994  O   GLY O 529      11.859  -5.749  -6.436  0.94 52.21           O  
ATOM   3995  N   GLY O 530      12.575  -6.354  -4.410  0.95 59.12           N  
ATOM   3996  CA  GLY O 530      13.504  -7.385  -4.914  0.94 56.92           C  
ATOM   3997  C   GLY O 530      14.856  -6.845  -5.374  0.94 59.70           C  
ATOM   3998  O   GLY O 530      15.531  -7.506  -6.163  0.94 54.78           O  
ATOM   3999  N   ALA O 531      15.264  -5.692  -4.886  0.96 63.75           N  
ATOM   4000  CA  ALA O 531      16.523  -5.035  -5.253  0.96 62.60           C  
ATOM   4001  C   ALA O 531      17.815  -5.780  -4.839  0.96 65.60           C  
ATOM   4002  O   ALA O 531      18.905  -5.369  -5.245  0.96 60.78           O  
ATOM   4003  CB  ALA O 531      16.486  -3.624  -4.673  0.96 56.99           C  
ATOM   4004  N   GLY O 532      17.723  -6.844  -4.065  0.97 68.86           N  
ATOM   4005  CA  GLY O 532      18.861  -7.693  -3.690  0.97 67.94           C  
ATOM   4006  C   GLY O 532      18.911  -8.026  -2.204  0.97 72.10           C  
ATOM   4007  O   GLY O 532      17.963  -7.758  -1.463  0.97 65.89           O  
ATOM   4008  N   ASN O 533      20.021  -8.624  -1.781  1.00 81.48           N  
ATOM   4009  CA  ASN O 533      20.235  -9.020  -0.395  1.00 85.63           C  
ATOM   4010  C   ASN O 533      20.909  -7.879   0.387  1.00 89.96           C  
ATOM   4011  O   ASN O 533      22.017  -7.472   0.055  1.00 88.26           O  
ATOM   4012  CB  ASN O 533      21.046 -10.329  -0.393  1.00 76.92           C  
ATOM   4013  CG  ASN O 533      21.278 -10.885   1.000  0.98 65.75           C  
ATOM   4014  OD1 ASN O 533      21.429 -10.171   1.971  0.98 55.61           O  
ATOM   4015  ND2 ASN O 533      21.311 -12.181   1.146  0.98 57.73           N  
ATOM   4016  N   LYS O 534      20.241  -7.392   1.441  1.00 91.04           N  
ATOM   4017  CA  LYS O 534      20.751  -6.331   2.319  1.00 92.05           C  
ATOM   4018  C   LYS O 534      22.134  -6.668   2.879  1.00 93.80           C  
ATOM   4019  O   LYS O 534      23.064  -5.887   2.718  1.00 94.01           O  
ATOM   4020  CB  LYS O 534      19.738  -6.097   3.459  1.00 90.26           C  
ATOM   4021  CG  LYS O 534      20.236  -5.044   4.459  0.99 83.25           C  
ATOM   4022  CD  LYS O 534      19.390  -4.947   5.731  0.99 80.32           C  
ATOM   4023  CE  LYS O 534      20.143  -3.996   6.667  0.98 72.87           C  
ATOM   4024  NZ  LYS O 534      19.709  -4.055   8.075  0.98 65.93           N  
ATOM   4025  N   THR O 535      22.269  -7.815   3.517  1.00 93.20           N  
ATOM   4026  CA  THR O 535      23.500  -8.212   4.208  1.00 94.01           C  
ATOM   4027  C   THR O 535      24.668  -8.338   3.239  1.00 94.98           C  
ATOM   4028  O   THR O 535      25.738  -7.800   3.507  1.00 95.33           O  
ATOM   4029  CB  THR O 535      23.280  -9.523   4.969  1.00 93.79           C  
ATOM   4030  OG1 THR O 535      22.259  -9.336   5.923  1.00 92.66           O  
ATOM   4031  CG2 THR O 535      24.520 -10.010   5.711  1.00 92.65           C  
ATOM   4032  N   GLU O 536      24.472  -8.977   2.089  1.00 94.18           N  
ATOM   4033  CA  GLU O 536      25.522  -9.127   1.075  1.00 94.23           C  
ATOM   4034  C   GLU O 536      25.991  -7.771   0.537  1.00 95.26           C  
ATOM   4035  O   GLU O 536      27.191  -7.546   0.424  1.00 95.26           O  
ATOM   4036  CB  GLU O 536      25.023 -10.004  -0.081  1.00 92.77           C  
ATOM   4037  CG  GLU O 536      24.901 -11.474   0.316  0.98 76.71           C  
ATOM   4038  CD  GLU O 536      24.180 -12.345  -0.724  0.98 69.88           C  
ATOM   4039  OE1 GLU O 536      24.004 -13.550  -0.436  0.97 62.78           O  
ATOM   4040  OE2 GLU O 536      23.726 -11.827  -1.767  0.97 62.64           O  
ATOM   4041  N   ARG O 537      25.060  -6.854   0.276  1.00 94.93           N  
ATOM   4042  CA  ARG O 537      25.388  -5.496  -0.195  1.00 95.29           C  
ATOM   4043  C   ARG O 537      26.146  -4.688   0.857  1.00 96.38           C  
ATOM   4044  O   ARG O 537      27.127  -4.045   0.511  1.00 96.63           O  
ATOM   4045  CB  ARG O 537      24.114  -4.747  -0.598  1.00 94.32           C  
ATOM   4046  CG  ARG O 537      23.518  -5.269  -1.906  1.00 92.05           C  
ATOM   4047  CD  ARG O 537      22.178  -4.582  -2.138  1.00 90.44           C  
ATOM   4048  NE  ARG O 537      21.570  -4.962  -3.411  1.00 87.78           N  
ATOM   4049  CZ  ARG O 537      21.479  -4.212  -4.494  1.00 87.80           C  
ATOM   4050  NH1 ARG O 537      22.057  -3.051  -4.592  1.00 81.80           N  
ATOM   4051  NH2 ARG O 537      20.788  -4.619  -5.511  1.00 82.96           N  
ATOM   4052  N   LEU O 538      25.729  -4.744   2.107  1.00 96.37           N  
ATOM   4053  CA  LEU O 538      26.427  -4.060   3.195  1.00 96.99           C  
ATOM   4054  C   LEU O 538      27.846  -4.604   3.369  1.00 97.63           C  
ATOM   4055  O   LEU O 538      28.790  -3.826   3.455  1.00 97.80           O  
ATOM   4056  CB  LEU O 538      25.633  -4.205   4.507  1.00 96.88           C  
ATOM   4057  CG  LEU O 538      24.374  -3.325   4.600  1.00 96.40           C  
ATOM   4058  CD1 LEU O 538      23.581  -3.707   5.848  1.00 95.84           C  
ATOM   4059  CD2 LEU O 538      24.714  -1.833   4.696  1.00 95.57           C  
ATOM   4060  N   GLN O 539      28.008  -5.911   3.362  1.00 97.19           N  
ATOM   4061  CA  GLN O 539      29.316  -6.547   3.504  1.00 97.53           C  
ATOM   4062  C   GLN O 539      30.254  -6.207   2.341  1.00 97.91           C  
ATOM   4063  O   GLN O 539      31.425  -5.902   2.573  1.00 97.93           O  
ATOM   4064  CB  GLN O 539      29.132  -8.065   3.619  1.00 97.35           C  
ATOM   4065  CG  GLN O 539      28.548  -8.456   4.986  1.00 96.85           C  
ATOM   4066  CD  GLN O 539      28.318  -9.954   5.157  1.00 96.38           C  
ATOM   4067  OE1 GLN O 539      28.559 -10.777   4.290  1.00 94.00           O  
ATOM   4068  NE2 GLN O 539      27.868 -10.348   6.320  1.00 93.24           N  
ATOM   4069  N   GLU O 540      29.750  -6.239   1.111  1.00 97.57           N  
ATOM   4070  CA  GLU O 540      30.532  -5.881  -0.073  1.00 97.57           C  
ATOM   4071  C   GLU O 540      30.888  -4.389  -0.075  1.00 98.07           C  
ATOM   4072  O   GLU O 540      32.066  -4.039  -0.203  1.00 98.09           O  
ATOM   4073  CB  GLU O 540      29.760  -6.288  -1.333  1.00 96.72           C  
ATOM   4074  CG  GLU O 540      30.582  -6.056  -2.611  1.00 88.40           C  
ATOM   4075  CD  GLU O 540      29.893  -6.620  -3.858  1.00 83.54           C  
ATOM   4076  OE1 GLU O 540      30.602  -7.257  -4.677  1.00 76.68           O  
ATOM   4077  OE2 GLU O 540      28.660  -6.453  -3.998  1.00 78.11           O  
ATOM   4078  N   TYR O 541      29.904  -3.519   0.101  1.00 98.02           N  
ATOM   4079  CA  TYR O 541      30.101  -2.075   0.039  1.00 98.31           C  
ATOM   4080  C   TYR O 541      30.998  -1.580   1.168  1.00 98.54           C  
ATOM   4081  O   TYR O 541      32.037  -0.987   0.894  1.00 98.58           O  
ATOM   4082  CB  TYR O 541      28.757  -1.346   0.054  1.00 98.34           C  
ATOM   4083  CG  TYR O 541      28.916   0.162  -0.045  1.00 98.50           C  
ATOM   4084  CD1 TYR O 541      28.880   0.960   1.117  1.00 98.35           C  
ATOM   4085  CD2 TYR O 541      29.145   0.769  -1.300  1.00 98.31           C  
ATOM   4086  CE1 TYR O 541      29.050   2.352   1.032  1.00 98.25           C  
ATOM   4087  CE2 TYR O 541      29.315   2.158  -1.398  1.00 98.26           C  
ATOM   4088  CZ  TYR O 541      29.266   2.948  -0.227  1.00 98.39           C  
ATOM   4089  OH  TYR O 541      29.425   4.313  -0.319  1.00 98.07           O  
ATOM   4090  N   LEU O 542      30.653  -1.857   2.414  1.00 98.77           N  
ATOM   4091  CA  LEU O 542      31.402  -1.347   3.567  1.00 98.86           C  
ATOM   4092  C   LEU O 542      32.779  -2.010   3.694  1.00 98.89           C  
ATOM   4093  O   LEU O 542      33.718  -1.393   4.192  1.00 98.81           O  
ATOM   4094  CB  LEU O 542      30.572  -1.504   4.854  1.00 98.81           C  
ATOM   4095  CG  LEU O 542      29.254  -0.705   4.866  1.00 98.67           C  
ATOM   4096  CD1 LEU O 542      28.467  -1.029   6.131  1.00 98.35           C  
ATOM   4097  CD2 LEU O 542      29.502   0.809   4.841  1.00 98.25           C  
ATOM   4098  N   GLY O 543      32.943  -3.220   3.192  1.00 98.85           N  
ATOM   4099  CA  GLY O 543      34.255  -3.853   3.061  1.00 98.85           C  
ATOM   4100  C   GLY O 543      35.153  -3.127   2.058  1.00 98.90           C  
ATOM   4101  O   GLY O 543      36.289  -2.774   2.388  1.00 98.81           O  
ATOM   4102  N   ARG O 544      34.647  -2.859   0.857  1.00 98.89           N  
ATOM   4103  CA  ARG O 544      35.408  -2.183  -0.209  1.00 98.89           C  
ATOM   4104  C   ARG O 544      35.606  -0.688   0.067  1.00 98.92           C  
ATOM   4105  O   ARG O 544      36.718  -0.196  -0.083  1.00 98.83           O  
ATOM   4106  CB  ARG O 544      34.737  -2.401  -1.576  1.00 98.70           C  
ATOM   4107  CG  ARG O 544      34.810  -3.859  -2.061  1.00 97.25           C  
ATOM   4108  CD  ARG O 544      34.153  -4.034  -3.441  1.00 95.51           C  
ATOM   4109  NE  ARG O 544      34.918  -3.363  -4.505  1.00 92.46           N  
ATOM   4110  CZ  ARG O 544      34.674  -3.372  -5.809  1.00 90.85           C  
ATOM   4111  NH1 ARG O 544      33.644  -3.968  -6.328  1.00 85.03           N  
ATOM   4112  NH2 ARG O 544      35.484  -2.774  -6.633  1.00 87.43           N  
ATOM   4113  N   SER O 545      34.583   0.017   0.500  1.00 98.93           N  
ATOM   4114  CA  SER O 545      34.683   1.435   0.856  1.00 98.92           C  
ATOM   4115  C   SER O 545      35.528   1.652   2.114  1.00 98.96           C  
ATOM   4116  O   SER O 545      36.355   2.561   2.148  1.00 98.89           O  
ATOM   4117  CB  SER O 545      33.291   2.054   1.008  1.00 98.59           C  
ATOM   4118  OG  SER O 545      32.584   1.438   2.061  1.00 91.21           O  
ATOM   4119  N   GLY O 546      35.437   0.773   3.090  1.00 98.92           N  
ATOM   4120  CA  GLY O 546      36.318   0.772   4.253  1.00 98.93           C  
ATOM   4121  C   GLY O 546      37.792   0.557   3.893  1.00 98.94           C  
ATOM   4122  O   GLY O 546      38.669   1.138   4.530  1.00 98.88           O  
ATOM   4123  N   ALA O 547      38.088  -0.209   2.846  1.00 98.93           N  
ATOM   4124  CA  ALA O 547      39.446  -0.319   2.312  1.00 98.91           C  
ATOM   4125  C   ALA O 547      39.933   1.014   1.729  1.00 98.91           C  
ATOM   4126  O   ALA O 547      41.052   1.414   2.037  1.00 98.78           O  
ATOM   4127  CB  ALA O 547      39.521  -1.473   1.303  1.00 98.78           C  
ATOM   4128  N   LEU O 548      39.088   1.763   1.011  1.00 98.92           N  
ATOM   4129  CA  LEU O 548      39.429   3.106   0.513  1.00 98.92           C  
ATOM   4130  C   LEU O 548      39.748   4.081   1.655  1.00 98.93           C  
ATOM   4131  O   LEU O 548      40.689   4.860   1.556  1.00 98.83           O  
ATOM   4132  CB  LEU O 548      38.270   3.701  -0.314  1.00 98.84           C  
ATOM   4133  CG  LEU O 548      37.872   2.932  -1.583  1.00 98.42           C  
ATOM   4134  CD1 LEU O 548      36.651   3.605  -2.211  1.00 97.44           C  
ATOM   4135  CD2 LEU O 548      38.995   2.921  -2.620  1.00 97.16           C  
ATOM   4136  N   VAL O 549      38.980   4.043   2.729  1.00 98.91           N  
ATOM   4137  CA  VAL O 549      39.226   4.878   3.920  1.00 98.92           C  
ATOM   4138  C   VAL O 549      40.570   4.514   4.558  1.00 98.89           C  
ATOM   4139  O   VAL O 549      41.371   5.396   4.868  1.00 98.76           O  
ATOM   4140  CB  VAL O 549      38.076   4.743   4.939  1.00 98.89           C  
ATOM   4141  CG1 VAL O 549      38.351   5.520   6.227  1.00 98.62           C  
ATOM   4142  CG2 VAL O 549      36.760   5.274   4.367  1.00 98.69           C  
ATOM   4143  N   LYS O 550      40.842   3.225   4.700  1.00 98.88           N  
ATOM   4144  CA  LYS O 550      42.094   2.725   5.272  1.00 98.83           C  
ATOM   4145  C   LYS O 550      43.317   3.065   4.413  1.00 98.81           C  
ATOM   4146  O   LYS O 550      44.355   3.408   4.969  1.00 98.54           O  
ATOM   4147  CB  LYS O 550      41.962   1.215   5.487  1.00 98.65           C  
ATOM   4148  CG  LYS O 550      43.193   0.639   6.197  0.99 95.26           C  
ATOM   4149  CD  LYS O 550      43.033  -0.868   6.392  0.98 90.22           C  
ATOM   4150  CE  LYS O 550      44.299  -1.410   7.039  0.97 81.05           C  
ATOM   4151  NZ  LYS O 550      44.206  -2.876   7.218  0.97 71.12           N  
ATOM   4152  N   GLU O 551      43.209   2.999   3.095  1.00 98.74           N  
ATOM   4153  CA  GLU O 551      44.272   3.400   2.156  1.00 98.56           C  
ATOM   4154  C   GLU O 551      44.635   4.891   2.268  1.00 98.61           C  
ATOM   4155  O   GLU O 551      45.728   5.289   1.884  1.00 98.14           O  
ATOM   4156  CB  GLU O 551      43.826   3.093   0.714  1.00 97.78           C  
ATOM   4157  CG  GLU O 551      43.909   1.605   0.368  0.99 84.62           C  
ATOM   4158  CD  GLU O 551      43.274   1.244  -0.984  0.99 85.51           C  
ATOM   4159  OE1 GLU O 551      43.187   0.027  -1.266  0.99 79.28           O  
ATOM   4160  OE2 GLU O 551      42.853   2.156  -1.741  0.99 80.82           O  
ATOM   4161  N   ARG O 552      43.732   5.699   2.831  1.00 98.58           N  
ATOM   4162  CA  ARG O 552      43.912   7.133   3.095  1.00 98.56           C  
ATOM   4163  C   ARG O 552      44.328   7.426   4.543  1.00 98.57           C  
ATOM   4164  O   ARG O 552      44.201   8.571   4.979  1.00 98.34           O  
ATOM   4165  CB  ARG O 552      42.625   7.866   2.684  1.00 98.44           C  
ATOM   4166  CG  ARG O 552      42.432   7.839   1.165  1.00 98.06           C  
ATOM   4167  CD  ARG O 552      41.006   8.246   0.774  1.00 97.92           C  
ATOM   4168  NE  ARG O 552      40.875   8.361  -0.682  1.00 97.44           N  
ATOM   4169  CZ  ARG O 552      40.877   7.377  -1.574  1.00 97.82           C  
ATOM   4170  NH1 ARG O 552      40.856   6.117  -1.231  1.00 95.50           N  
ATOM   4171  NH2 ARG O 552      40.914   7.670  -2.840  1.00 95.88           N  
ATOM   4172  N   ASP O 553      44.776   6.413   5.268  1.00 98.62           N  
ATOM   4173  CA  ASP O 553      45.168   6.488   6.684  1.00 98.46           C  
ATOM   4174  C   ASP O 553      44.071   7.063   7.606  1.00 98.55           C  
ATOM   4175  O   ASP O 553      44.348   7.653   8.651  1.00 98.04           O  
ATOM   4176  CB  ASP O 553      46.538   7.177   6.826  1.00 97.85           C  
ATOM   4177  CG  ASP O 553      47.664   6.391   6.147  1.00 92.59           C  
ATOM   4178  OD1 ASP O 553      47.733   5.158   6.370  1.00 89.04           O  
ATOM   4179  OD2 ASP O 553      48.472   7.023   5.436  1.00 87.94           O  
ATOM   4180  N   LYS O 554      42.810   6.867   7.222  1.00 98.76           N  
ATOM   4181  CA  LYS O 554      41.645   7.287   8.004  1.00 98.80           C  
ATOM   4182  C   LYS O 554      40.969   6.104   8.689  1.00 98.82           C  
ATOM   4183  O   LYS O 554      41.179   4.936   8.344  1.00 98.62           O  
ATOM   4184  CB  LYS O 554      40.665   8.096   7.136  1.00 98.64           C  
ATOM   4185  CG  LYS O 554      41.280   9.419   6.674  1.00 97.79           C  
ATOM   4186  CD  LYS O 554      40.274  10.260   5.892  1.00 96.05           C  
ATOM   4187  CE  LYS O 554      40.954  11.547   5.443  1.00 91.77           C  
ATOM   4188  NZ  LYS O 554      40.066  12.380   4.607  1.00 86.43           N  
ATOM   4189  N   THR O 555      40.134   6.421   9.662  1.00 98.85           N  
ATOM   4190  CA  THR O 555      39.289   5.450  10.363  1.00 98.89           C  
ATOM   4191  C   THR O 555      37.858   5.533   9.838  1.00 98.92           C  
ATOM   4192  O   THR O 555      37.269   6.612   9.785  1.00 98.87           O  
ATOM   4193  CB  THR O 555      39.343   5.678  11.875  1.00 98.82           C  
ATOM   4194  OG1 THR O 555      40.673   5.532  12.334  1.00 98.17           O  
ATOM   4195  CG2 THR O 555      38.514   4.665  12.658  1.00 98.22           C  
ATOM   4196  N   THR O 556      37.296   4.396   9.469  1.00 98.94           N  
ATOM   4197  CA  THR O 556      35.892   4.278   9.057  1.00 98.96           C  
ATOM   4198  C   THR O 556      34.947   4.498  10.241  1.00 98.97           C  
ATOM   4199  O   THR O 556      35.169   3.948  11.320  1.00 98.93           O  
ATOM   4200  CB  THR O 556      35.643   2.895   8.423  1.00 98.92           C  
ATOM   4201  OG1 THR O 556      36.318   2.813   7.191  1.00 98.34           O  
ATOM   4202  CG2 THR O 556      34.183   2.595   8.116  1.00 98.35           C  
ATOM   4203  N   ILE O 557      33.871   5.233   9.995  1.00 98.97           N  
ATOM   4204  CA  ILE O 557      32.688   5.300  10.867  1.00 98.98           C  
ATOM   4205  C   ILE O 557      31.498   4.720  10.096  1.00 98.98           C  
ATOM   4206  O   ILE O 557      31.353   4.987   8.902  1.00 98.95           O  
ATOM   4207  CB  ILE O 557      32.399   6.738  11.360  1.00 98.97           C  
ATOM   4208  CG1 ILE O 557      33.668   7.422  11.930  1.00 98.89           C  
ATOM   4209  CG2 ILE O 557      31.264   6.710  12.400  1.00 98.89           C  
ATOM   4210  CD1 ILE O 557      33.458   8.876  12.371  1.00 98.76           C  
ATOM   4211  N   VAL O 558      30.659   3.937  10.754  1.00 98.96           N  
ATOM   4212  CA  VAL O 558      29.404   3.409  10.189  1.00 98.95           C  
ATOM   4213  C   VAL O 558      28.273   3.506  11.212  1.00 98.97           C  
ATOM   4214  O   VAL O 558      28.515   3.363  12.414  1.00 98.89           O  
ATOM   4215  CB  VAL O 558      29.536   1.952   9.688  1.00 98.74           C  
ATOM   4216  CG1 VAL O 558      30.555   1.833   8.553  1.00 91.52           C  
ATOM   4217  CG2 VAL O 558      29.934   0.959  10.791  1.00 91.66           C  
ATOM   4218  N   TRP O 559      27.035   3.696  10.736  1.00 98.91           N  
ATOM   4219  CA  TRP O 559      25.843   3.553  11.581  1.00 98.91           C  
ATOM   4220  C   TRP O 559      25.673   2.105  12.067  1.00 98.88           C  
ATOM   4221  O   TRP O 559      26.112   1.150  11.417  1.00 98.74           O  
ATOM   4222  CB  TRP O 559      24.606   4.034  10.815  1.00 98.88           C  
ATOM   4223  CG  TRP O 559      24.613   5.498  10.500  1.00 98.87           C  
ATOM   4224  CD1 TRP O 559      24.729   6.045   9.266  1.00 98.77           C  
ATOM   4225  CD2 TRP O 559      24.495   6.615  11.438  1.00 98.85           C  
ATOM   4226  NE1 TRP O 559      24.674   7.434   9.369  1.00 98.67           N  
ATOM   4227  CE2 TRP O 559      24.531   7.819  10.688  1.00 98.74           C  
ATOM   4228  CE3 TRP O 559      24.350   6.718  12.842  1.00 98.73           C  
ATOM   4229  CZ2 TRP O 559      24.414   9.088  11.294  1.00 98.51           C  
ATOM   4230  CZ3 TRP O 559      24.240   7.986  13.447  1.00 98.52           C  
ATOM   4231  CH2 TRP O 559      24.268   9.154  12.680  1.00 98.41           C  
ATOM   4232  N   ASN O 560      25.055   1.923  13.215  1.00 98.85           N  
ATOM   4233  CA  ASN O 560      25.046   0.607  13.864  1.00 98.79           C  
ATOM   4234  C   ASN O 560      24.246  -0.473  13.113  1.00 98.77           C  
ATOM   4235  O   ASN O 560      24.527  -1.662  13.275  1.00 98.47           O  
ATOM   4236  CB  ASN O 560      24.592   0.748  15.325  1.00 98.58           C  
ATOM   4237  CG  ASN O 560      23.098   0.971  15.482  1.00 98.49           C  
ATOM   4238  OD1 ASN O 560      22.615   2.084  15.534  1.00 94.69           O  
ATOM   4239  ND2 ASN O 560      22.332  -0.084  15.605  1.00 94.00           N  
ATOM   4240  N   ASP O 561      23.283  -0.086  12.301  1.00 98.08           N  
ATOM   4241  CA  ASP O 561      22.547  -1.001  11.428  1.00 97.45           C  
ATOM   4242  C   ASP O 561      23.291  -1.349  10.127  1.00 97.38           C  
ATOM   4243  O   ASP O 561      22.917  -2.316   9.458  1.00 96.02           O  
ATOM   4244  CB  ASP O 561      21.116  -0.490  11.198  1.00 96.21           C  
ATOM   4245  CG  ASP O 561      21.002   0.904  10.578  1.00 96.44           C  
ATOM   4246  OD1 ASP O 561      21.818   1.775  10.962  1.00 95.35           O  
ATOM   4247  OD2 ASP O 561      20.010   1.110   9.847  1.00 94.79           O  
ATOM   4248  N   GLY O 562      24.412  -0.687   9.849  1.00 98.05           N  
ATOM   4249  CA  GLY O 562      25.417  -1.131   8.876  1.00 98.11           C  
ATOM   4250  C   GLY O 562      26.313  -2.285   9.367  1.00 98.35           C  
ATOM   4251  O   GLY O 562      27.030  -2.903   8.578  1.00 98.12           O  
ATOM   4252  N   LEU O 563      26.267  -2.626  10.651  1.00 98.61           N  
ATOM   4253  CA  LEU O 563      27.145  -3.646  11.243  1.00 98.66           C  
ATOM   4254  C   LEU O 563      26.811  -5.108  10.873  1.00 98.57           C  
ATOM   4255  O   LEU O 563      27.469  -6.020  11.394  1.00 98.19           O  
ATOM   4256  CB  LEU O 563      27.240  -3.476  12.764  1.00 98.65           C  
ATOM   4257  CG  LEU O 563      27.981  -2.222  13.259  1.00 98.62           C  
ATOM   4258  CD1 LEU O 563      28.068  -2.310  14.788  1.00 98.34           C  
ATOM   4259  CD2 LEU O 563      29.419  -2.123  12.732  1.00 98.26           C  
ATOM   4260  N   ASP O 564      25.913  -5.346   9.929  1.00 97.69           N  
ATOM   4261  CA  ASP O 564      25.926  -6.599   9.159  1.00 97.23           C  
ATOM   4262  C   ASP O 564      27.317  -6.836   8.527  1.00 97.57           C  
ATOM   4263  O   ASP O 564      27.728  -7.980   8.324  1.00 97.01           O  
ATOM   4264  CB  ASP O 564      24.827  -6.557   8.073  1.00 96.01           C  
ATOM   4265  CG  ASP O 564      23.398  -6.830   8.569  1.00 93.80           C  
ATOM   4266  OD1 ASP O 564      23.212  -7.196   9.748  1.00 90.09           O  
ATOM   4267  OD2 ASP O 564      22.463  -6.724   7.736  1.00 88.65           O  
ATOM   4268  N   ALA O 565      28.088  -5.770   8.318  1.00 98.39           N  
ATOM   4269  CA  ALA O 565      29.454  -5.770   7.808  1.00 98.56           C  
ATOM   4270  C   ALA O 565      30.548  -5.703   8.896  1.00 98.73           C  
ATOM   4271  O   ALA O 565      31.699  -5.379   8.588  1.00 98.60           O  
ATOM   4272  CB  ALA O 565      29.580  -4.635   6.789  1.00 98.33           C  
ATOM   4273  N   VAL O 566      30.258  -6.020  10.155  1.00 98.75           N  
ATOM   4274  CA  VAL O 566      31.224  -5.900  11.268  1.00 98.79           C  
ATOM   4275  C   VAL O 566      32.533  -6.677  11.053  1.00 98.82           C  
ATOM   4276  O   VAL O 566      33.576  -6.294  11.591  1.00 98.59           O  
ATOM   4277  CB  VAL O 566      30.564  -6.310  12.597  1.00 98.62           C  
ATOM   4278  CG1 VAL O 566      30.238  -7.809  12.678  1.00 97.85           C  
ATOM   4279  CG2 VAL O 566      31.419  -5.930  13.806  1.00 97.95           C  
ATOM   4280  N   ASP O 567      32.491  -7.742  10.273  1.00 98.81           N  
ATOM   4281  CA  ASP O 567      33.669  -8.545   9.924  1.00 98.73           C  
ATOM   4282  C   ASP O 567      34.396  -8.050   8.665  1.00 98.72           C  
ATOM   4283  O   ASP O 567      35.541  -8.442   8.437  1.00 98.24           O  
ATOM   4284  CB  ASP O 567      33.254 -10.017   9.781  1.00 98.48           C  
ATOM   4285  CG  ASP O 567      32.953 -10.667  11.127  1.00 97.40           C  
ATOM   4286  OD1 ASP O 567      33.737 -10.461  12.077  1.00 94.90           O  
ATOM   4287  OD2 ASP O 567      31.966 -11.418  11.270  1.00 93.92           O  
ATOM   4288  N   GLN O 568      33.747  -7.206   7.861  1.00 98.81           N  
ATOM   4289  CA  GLN O 568      34.255  -6.712   6.579  1.00 98.80           C  
ATOM   4290  C   GLN O 568      34.857  -5.308   6.689  1.00 98.85           C  
ATOM   4291  O   GLN O 568      35.847  -5.028   6.018  1.00 98.68           O  
ATOM   4292  CB  GLN O 568      33.140  -6.737   5.524  1.00 98.60           C  
ATOM   4293  CG  GLN O 568      32.723  -8.151   5.088  1.00 98.16           C  
ATOM   4294  CD  GLN O 568      31.939  -8.939   6.142  1.00 98.18           C  
ATOM   4295  OE1 GLN O 568      31.172  -8.416   6.922  1.00 94.86           O  
ATOM   4296  NE2 GLN O 568      32.109 -10.229   6.187  1.00 94.82           N  
ATOM   4297  N   ILE O 569      34.303  -4.460   7.543  1.00 98.88           N  
ATOM   4298  CA  ILE O 569      34.886  -3.135   7.810  1.00 98.89           C  
ATOM   4299  C   ILE O 569      36.292  -3.269   8.427  1.00 98.88           C  
ATOM   4300  O   ILE O 569      36.592  -4.273   9.084  1.00 98.76           O  
ATOM   4301  CB  ILE O 569      33.955  -2.250   8.677  1.00 98.80           C  
ATOM   4302  CG1 ILE O 569      33.683  -2.868  10.067  1.00 98.30           C  
ATOM   4303  CG2 ILE O 569      32.673  -1.936   7.899  1.00 97.78           C  
ATOM   4304  CD1 ILE O 569      32.811  -2.006  10.988  1.00 97.97           C  
ATOM   4305  N   PRO O 570      37.173  -2.274   8.248  1.00 98.86           N  
ATOM   4306  CA  PRO O 570      38.516  -2.320   8.819  1.00 98.85           C  
ATOM   4307  C   PRO O 570      38.506  -2.536  10.337  1.00 98.88           C  
ATOM   4308  O   PRO O 570      37.612  -2.072  11.050  1.00 98.73           O  
ATOM   4309  CB  PRO O 570      39.175  -0.986   8.435  1.00 98.68           C  
ATOM   4310  CG  PRO O 570      38.434  -0.580   7.158  1.00 98.20           C  
ATOM   4311  CD  PRO O 570      37.018  -1.087   7.419  1.00 98.79           C  
ATOM   4312  N   GLU O 571      39.523  -3.223  10.848  1.00 98.68           N  
ATOM   4313  CA  GLU O 571      39.738  -3.287  12.289  1.00 98.56           C  
ATOM   4314  C   GLU O 571      39.997  -1.878  12.855  1.00 98.69           C  
ATOM   4315  O   GLU O 571      40.646  -1.056  12.210  1.00 98.30           O  
ATOM   4316  CB  GLU O 571      40.878  -4.261  12.607  1.00 97.48           C  
ATOM   4317  CG  GLU O 571      41.008  -4.513  14.106  1.00 89.24           C  
ATOM   4318  CD  GLU O 571      42.018  -5.595  14.495  1.00 90.08           C  
ATOM   4319  OE1 GLU O 571      42.154  -5.832  15.715  1.00 82.93           O  
ATOM   4320  OE2 GLU O 571      42.648  -6.199  13.599  1.00 84.05           O  
ATOM   4321  N   GLY O 572      39.480  -1.606  14.041  1.00 98.67           N  
ATOM   4322  CA  GLY O 572      39.550  -0.282  14.657  1.00 98.72           C  
ATOM   4323  C   GLY O 572      38.490   0.709  14.165  1.00 98.84           C  
ATOM   4324  O   GLY O 572      38.511   1.855  14.603  1.00 98.65           O  
ATOM   4325  N   SER O 573      37.571   0.287  13.303  1.00 98.89           N  
ATOM   4326  CA  SER O 573      36.441   1.126  12.872  1.00 98.92           C  
ATOM   4327  C   SER O 573      35.566   1.575  14.045  1.00 98.93           C  
ATOM   4328  O   SER O 573      35.497   0.927  15.094  1.00 98.88           O  
ATOM   4329  CB  SER O 573      35.572   0.403  11.834  1.00 98.87           C  
ATOM   4330  OG  SER O 573      36.287   0.191  10.638  1.00 98.63           O  
ATOM   4331  N   VAL O 574      34.881   2.684  13.832  1.00 98.95           N  
ATOM   4332  CA  VAL O 574      33.963   3.289  14.803  1.00 98.96           C  
ATOM   4333  C   VAL O 574      32.527   2.979  14.400  1.00 98.97           C  
ATOM   4334  O   VAL O 574      32.171   3.053  13.230  1.00 98.93           O  
ATOM   4335  CB  VAL O 574      34.210   4.805  14.904  1.00 98.93           C  
ATOM   4336  CG1 VAL O 574      33.252   5.485  15.884  1.00 98.64           C  
ATOM   4337  CG2 VAL O 574      35.645   5.095  15.367  1.00 98.66           C  
ATOM   4338  N   VAL O 575      31.698   2.653  15.366  1.00 98.95           N  
ATOM   4339  CA  VAL O 575      30.247   2.577  15.186  1.00 98.96           C  
ATOM   4340  C   VAL O 575      29.586   3.818  15.776  1.00 98.97           C  
ATOM   4341  O   VAL O 575      29.879   4.189  16.911  1.00 98.93           O  
ATOM   4342  CB  VAL O 575      29.675   1.263  15.752  1.00 98.90           C  
ATOM   4343  CG1 VAL O 575      29.904   1.062  17.252  1.00 98.19           C  
ATOM   4344  CG2 VAL O 575      28.176   1.143  15.458  1.00 98.12           C  
ATOM   4345  N   GLN O 576      28.667   4.426  15.033  1.00 98.96           N  
ATOM   4346  CA  GLN O 576      27.754   5.429  15.579  1.00 98.97           C  
ATOM   4347  C   GLN O 576      26.412   4.765  15.907  1.00 98.95           C  
ATOM   4348  O   GLN O 576      25.681   4.296  15.035  1.00 98.86           O  
ATOM   4349  CB  GLN O 576      27.646   6.620  14.620  1.00 98.94           C  
ATOM   4350  CG  GLN O 576      26.876   7.792  15.265  1.00 98.88           C  
ATOM   4351  CD  GLN O 576      27.036   9.092  14.471  1.00 98.90           C  
ATOM   4352  OE1 GLN O 576      27.714   9.140  13.456  1.00 96.34           O  
ATOM   4353  NE2 GLN O 576      26.443  10.167  14.922  1.00 96.68           N  
ATOM   4354  N   HIS O 577      26.117   4.661  17.187  1.00 98.83           N  
ATOM   4355  CA  HIS O 577      24.894   4.026  17.664  1.00 98.68           C  
ATOM   4356  C   HIS O 577      23.739   5.025  17.681  1.00 98.73           C  
ATOM   4357  O   HIS O 577      23.821   6.030  18.380  1.00 98.27           O  
ATOM   4358  CB  HIS O 577      25.121   3.424  19.054  1.00 97.79           C  
ATOM   4359  CG  HIS O 577      23.857   2.833  19.628  1.00 95.91           C  
ATOM   4360  ND1 HIS O 577      23.226   1.695  19.189  1.00 86.05           N  
ATOM   4361  CD2 HIS O 577      23.068   3.371  20.614  1.00 84.88           C  
ATOM   4362  CE1 HIS O 577      22.091   1.551  19.893  1.00 85.96           C  
ATOM   4363  NE2 HIS O 577      21.970   2.544  20.764  1.00 87.38           N  
ATOM   4364  N   TRP O 578      22.651   4.686  16.987  1.00 98.72           N  
ATOM   4365  CA  TRP O 578      21.430   5.505  16.970  1.00 98.65           C  
ATOM   4366  C   TRP O 578      20.154   4.725  17.329  1.00 98.53           C  
ATOM   4367  O   TRP O 578      19.223   5.287  17.921  1.00 97.73           O  
ATOM   4368  CB  TRP O 578      21.299   6.157  15.593  1.00 98.44           C  
ATOM   4369  CG  TRP O 578      20.916   5.234  14.470  1.00 98.23           C  
ATOM   4370  CD1 TRP O 578      21.753   4.440  13.759  1.00 97.66           C  
ATOM   4371  CD2 TRP O 578      19.578   5.031  13.915  1.00 97.96           C  
ATOM   4372  NE1 TRP O 578      21.030   3.768  12.780  1.00 97.04           N  
ATOM   4373  CE2 TRP O 578      19.694   4.117  12.839  1.00 97.32           C  
ATOM   4374  CE3 TRP O 578      18.297   5.551  14.207  1.00 97.16           C  
ATOM   4375  CZ2 TRP O 578      18.578   3.743  12.051  1.00 96.22           C  
ATOM   4376  CZ3 TRP O 578      17.188   5.173  13.430  1.00 96.01           C  
ATOM   4377  CH2 TRP O 578      17.329   4.281  12.364  1.00 95.51           C  
ATOM   4378  N   THR O 579      20.099   3.421  17.034  1.00 97.84           N  
ATOM   4379  CA  THR O 579      18.895   2.598  17.210  1.00 97.16           C  
ATOM   4380  C   THR O 579      19.172   1.310  17.992  1.00 97.26           C  
ATOM   4381  O   THR O 579      20.286   0.779  17.999  1.00 95.76           O  
ATOM   4382  CB  THR O 579      18.226   2.316  15.855  1.00 95.37           C  
ATOM   4383  OG1 THR O 579      16.952   1.762  16.064  1.00 93.35           O  
ATOM   4384  CG2 THR O 579      19.004   1.348  14.960  1.00 93.40           C  
ATOM   4385  N   GLY O 580      18.141   0.803  18.667  1.00 96.03           N  
ATOM   4386  CA  GLY O 580      18.237  -0.381  19.514  1.00 95.97           C  
ATOM   4387  C   GLY O 580      19.000  -0.132  20.822  1.00 96.64           C  
ATOM   4388  O   GLY O 580      19.098   0.989  21.318  1.00 94.84           O  
ATOM   4389  N   ASN O 581      19.508  -1.207  21.409  1.00 95.39           N  
ATOM   4390  CA  ASN O 581      20.248  -1.168  22.667  1.00 95.44           C  
ATOM   4391  C   ASN O 581      21.707  -1.574  22.423  1.00 96.54           C  
ATOM   4392  O   ASN O 581      21.985  -2.748  22.186  1.00 95.92           O  
ATOM   4393  CB  ASN O 581      19.523  -2.068  23.686  1.00 93.38           C  
ATOM   4394  CG  ASN O 581      20.207  -2.069  25.048  1.00 89.29           C  
ATOM   4395  OD1 ASN O 581      21.381  -2.360  25.183  1.00 83.08           O  
ATOM   4396  ND2 ASN O 581      19.494  -1.748  26.097  1.00 80.70           N  
ATOM   4397  N   ALA O 582      22.621  -0.624  22.510  1.00 96.58           N  
ATOM   4398  CA  ALA O 582      24.039  -0.851  22.211  1.00 97.19           C  
ATOM   4399  C   ALA O 582      24.670  -1.933  23.094  1.00 97.41           C  
ATOM   4400  O   ALA O 582      25.410  -2.785  22.598  1.00 96.83           O  
ATOM   4401  CB  ALA O 582      24.787   0.479  22.363  1.00 96.82           C  
ATOM   4402  N   ALA O 583      24.337  -1.954  24.377  1.00 95.60           N  
ATOM   4403  CA  ALA O 583      24.885  -2.925  25.326  1.00 95.39           C  
ATOM   4404  C   ALA O 583      24.491  -4.379  25.000  1.00 95.37           C  
ATOM   4405  O   ALA O 583      25.235  -5.312  25.308  1.00 94.15           O  
ATOM   4406  CB  ALA O 583      24.420  -2.530  26.735  1.00 94.49           C  
ATOM   4407  N   ASN O 584      23.344  -4.567  24.346  1.00 95.98           N  
ATOM   4408  CA  ASN O 584      22.825  -5.883  23.966  1.00 95.56           C  
ATOM   4409  C   ASN O 584      23.031  -6.208  22.478  1.00 96.11           C  
ATOM   4410  O   ASN O 584      22.645  -7.284  22.024  1.00 94.86           O  
ATOM   4411  CB  ASN O 584      21.339  -5.963  24.359  1.00 93.23           C  
ATOM   4412  CG  ASN O 584      21.096  -5.872  25.861  1.00 86.93           C  
ATOM   4413  OD1 ASN O 584      21.933  -6.163  26.695  1.00 79.13           O  
ATOM   4414  ND2 ASN O 584      19.913  -5.480  26.251  1.00 76.74           N  
ATOM   4415  N   ASN O 585      23.616  -5.300  21.713  1.00 97.24           N  
ATOM   4416  CA  ASN O 585      23.849  -5.496  20.289  1.00 97.45           C  
ATOM   4417  C   ASN O 585      25.128  -6.323  20.063  1.00 97.82           C  
ATOM   4418  O   ASN O 585      26.245  -5.860  20.313  1.00 97.73           O  
ATOM   4419  CB  ASN O 585      23.866  -4.132  19.591  1.00 97.13           C  
ATOM   4420  CG  ASN O 585      23.939  -4.274  18.080  1.00 96.70           C  
ATOM   4421  OD1 ASN O 585      24.844  -4.893  17.544  1.00 92.81           O  
ATOM   4422  ND2 ASN O 585      22.977  -3.740  17.365  1.00 91.58           N  
ATOM   4423  N   ALA O 586      24.972  -7.540  19.561  1.00 97.83           N  
ATOM   4424  CA  ALA O 586      26.089  -8.465  19.378  1.00 97.86           C  
ATOM   4425  C   ALA O 586      27.161  -7.936  18.412  1.00 98.15           C  
ATOM   4426  O   ALA O 586      28.350  -8.136  18.667  1.00 97.81           O  
ATOM   4427  CB  ALA O 586      25.527  -9.811  18.905  1.00 97.28           C  
ATOM   4428  N   SER O 587      26.775  -7.254  17.340  1.00 98.41           N  
ATOM   4429  CA  SER O 587      27.715  -6.692  16.358  1.00 98.49           C  
ATOM   4430  C   SER O 587      28.502  -5.516  16.936  1.00 98.70           C  
ATOM   4431  O   SER O 587      29.724  -5.475  16.784  1.00 98.58           O  
ATOM   4432  CB  SER O 587      26.973  -6.265  15.090  1.00 97.89           C  
ATOM   4433  OG  SER O 587      26.320  -7.385  14.527  1.00 90.93           O  
ATOM   4434  N   ILE O 588      27.845  -4.624  17.677  1.00 98.25           N  
ATOM   4435  CA  ILE O 588      28.524  -3.540  18.405  1.00 98.42           C  
ATOM   4436  C   ILE O 588      29.519  -4.134  19.407  1.00 98.46           C  
ATOM   4437  O   ILE O 588      30.702  -3.790  19.395  1.00 98.41           O  
ATOM   4438  CB  ILE O 588      27.510  -2.606  19.115  1.00 98.46           C  
ATOM   4439  CG1 ILE O 588      26.681  -1.830  18.066  1.00 98.24           C  
ATOM   4440  CG2 ILE O 588      28.233  -1.632  20.069  1.00 98.20           C  
ATOM   4441  CD1 ILE O 588      25.579  -0.944  18.656  1.00 97.76           C  
ATOM   4442  N   GLN O 589      29.085  -5.059  20.232  1.00 97.73           N  
ATOM   4443  CA  GLN O 589      29.951  -5.666  21.243  1.00 97.36           C  
ATOM   4444  C   GLN O 589      31.112  -6.449  20.615  1.00 97.69           C  
ATOM   4445  O   GLN O 589      32.224  -6.415  21.136  1.00 97.71           O  
ATOM   4446  CB  GLN O 589      29.111  -6.541  22.184  1.00 96.83           C  
ATOM   4447  CG  GLN O 589      28.092  -5.728  23.014  1.00 95.50           C  
ATOM   4448  CD  GLN O 589      28.751  -4.649  23.882  1.00 95.16           C  
ATOM   4449  OE1 GLN O 589      29.783  -4.871  24.490  1.00 90.39           O  
ATOM   4450  NE2 GLN O 589      28.182  -3.470  23.944  1.00 90.96           N  
ATOM   4451  N   LYS O 590      30.897  -7.089  19.461  1.00 98.43           N  
ATOM   4452  CA  LYS O 590      31.978  -7.719  18.688  1.00 98.48           C  
ATOM   4453  C   LYS O 590      32.998  -6.692  18.204  1.00 98.56           C  
ATOM   4454  O   LYS O 590      34.197  -6.918  18.375  1.00 98.39           O  
ATOM   4455  CB  LYS O 590      31.383  -8.510  17.515  1.00 98.33           C  
ATOM   4456  CG  LYS O 590      32.452  -9.323  16.764  1.00 97.24           C  
ATOM   4457  CD  LYS O 590      31.810 -10.100  15.612  0.99 95.66           C  
ATOM   4458  CE  LYS O 590      32.839 -10.977  14.917  0.99 91.11           C  
ATOM   4459  NZ  LYS O 590      32.234 -11.733  13.795  0.99 85.56           N  
ATOM   4460  N   LEU O 591      32.548  -5.582  17.641  1.00 98.66           N  
ATOM   4461  CA  LEU O 591      33.429  -4.510  17.185  1.00 98.75           C  
ATOM   4462  C   LEU O 591      34.279  -3.971  18.344  1.00 98.75           C  
ATOM   4463  O   LEU O 591      35.501  -3.903  18.229  1.00 98.60           O  
ATOM   4464  CB  LEU O 591      32.577  -3.406  16.525  1.00 98.73           C  
ATOM   4465  CG  LEU O 591      33.405  -2.232  15.971  1.00 98.54           C  
ATOM   4466  CD1 LEU O 591      34.319  -2.669  14.821  1.00 98.23           C  
ATOM   4467  CD2 LEU O 591      32.469  -1.149  15.447  1.00 98.14           C  
ATOM   4468  N   LEU O 592      33.658  -3.663  19.468  1.00 98.44           N  
ATOM   4469  CA  LEU O 592      34.326  -3.083  20.634  1.00 98.28           C  
ATOM   4470  C   LEU O 592      35.290  -4.058  21.329  1.00 97.91           C  
ATOM   4471  O   LEU O 592      36.377  -3.661  21.747  1.00 97.31           O  
ATOM   4472  CB  LEU O 592      33.267  -2.583  21.634  1.00 98.24           C  
ATOM   4473  CG  LEU O 592      32.344  -1.455  21.117  1.00 98.10           C  
ATOM   4474  CD1 LEU O 592      31.349  -1.081  22.210  1.00 97.72           C  
ATOM   4475  CD2 LEU O 592      33.110  -0.202  20.704  1.00 97.54           C  
ATOM   4476  N   ASN O 593      34.915  -5.326  21.443  1.00 98.32           N  
ATOM   4477  CA  ASN O 593      35.655  -6.286  22.268  1.00 98.01           C  
ATOM   4478  C   ASN O 593      36.624  -7.174  21.480  1.00 97.82           C  
ATOM   4479  O   ASN O 593      37.510  -7.777  22.085  1.00 97.05           O  
ATOM   4480  CB  ASN O 593      34.647  -7.139  23.058  1.00 97.70           C  
ATOM   4481  CG  ASN O 593      33.794  -6.307  24.003  1.00 96.88           C  
ATOM   4482  OD1 ASN O 593      34.271  -5.410  24.668  1.00 93.83           O  
ATOM   4483  ND2 ASN O 593      32.518  -6.587  24.099  1.00 92.79           N  
ATOM   4484  N   GLN O 594      36.441  -7.295  20.166  1.00 98.47           N  
ATOM   4485  CA  GLN O 594      37.201  -8.250  19.344  1.00 98.30           C  
ATOM   4486  C   GLN O 594      37.875  -7.613  18.125  1.00 98.25           C  
ATOM   4487  O   GLN O 594      38.735  -8.247  17.524  1.00 97.38           O  
ATOM   4488  CB  GLN O 594      36.292  -9.405  18.893  1.00 97.91           C  
ATOM   4489  CG  GLN O 594      35.611 -10.144  20.053  1.00 95.24           C  
ATOM   4490  CD  GLN O 594      34.675 -11.269  19.598  1.00 92.23           C  
ATOM   4491  OE1 GLN O 594      34.637 -11.694  18.457  1.00 84.56           O  
ATOM   4492  NE2 GLN O 594      33.875 -11.782  20.502  1.00 81.21           N  
ATOM   4493  N   ARG O 595      37.487  -6.391  17.751  1.00 98.62           N  
ATOM   4494  CA  ARG O 595      37.995  -5.706  16.553  1.00 98.65           C  
ATOM   4495  C   ARG O 595      38.581  -4.323  16.846  1.00 98.71           C  
ATOM   4496  O   ARG O 595      38.701  -3.505  15.936  1.00 98.41           O  
ATOM   4497  CB  ARG O 595      36.909  -5.688  15.452  1.00 98.32           C  
ATOM   4498  CG  ARG O 595      36.528  -7.103  14.984  1.00 96.80           C  
ATOM   4499  CD  ARG O 595      35.544  -7.102  13.798  1.00 95.02           C  
ATOM   4500  NE  ARG O 595      36.036  -6.405  12.608  1.00 92.31           N  
ATOM   4501  CZ  ARG O 595      36.927  -6.834  11.721  1.00 92.53           C  
ATOM   4502  NH1 ARG O 595      37.503  -7.992  11.820  1.00 83.42           N  
ATOM   4503  NH2 ARG O 595      37.258  -6.093  10.704  1.00 85.04           N  
ATOM   4504  N   ASN O 596      38.952  -4.054  18.088  1.00 98.63           N  
ATOM   4505  CA  ASN O 596      39.564  -2.790  18.534  1.00 98.59           C  
ATOM   4506  C   ASN O 596      38.768  -1.522  18.162  1.00 98.72           C  
ATOM   4507  O   ASN O 596      39.332  -0.429  18.102  1.00 98.33           O  
ATOM   4508  CB  ASN O 596      41.038  -2.748  18.082  1.00 98.01           C  
ATOM   4509  CG  ASN O 596      41.857  -3.864  18.706  1.00 94.44           C  
ATOM   4510  OD1 ASN O 596      41.779  -4.122  19.896  1.00 84.42           O  
ATOM   4511  ND2 ASN O 596      42.656  -4.550  17.929  1.00 82.88           N  
ATOM   4512  N   GLY O 597      37.481  -1.664  17.910  1.00 98.63           N  
ATOM   4513  CA  GLY O 597      36.605  -0.554  17.544  1.00 98.65           C  
ATOM   4514  C   GLY O 597      36.270   0.366  18.715  1.00 98.70           C  
ATOM   4515  O   GLY O 597      36.529   0.058  19.882  1.00 98.44           O  
ATOM   4516  N   LYS O 598      35.662   1.498  18.379  1.00 98.76           N  
ATOM   4517  CA  LYS O 598      35.108   2.464  19.334  1.00 98.79           C  
ATOM   4518  C   LYS O 598      33.670   2.815  18.970  1.00 98.86           C  
ATOM   4519  O   LYS O 598      33.182   2.408  17.918  1.00 98.79           O  
ATOM   4520  CB  LYS O 598      36.002   3.705  19.423  1.00 98.59           C  
ATOM   4521  CG  LYS O 598      37.381   3.389  20.009  1.00 97.69           C  
ATOM   4522  CD  LYS O 598      38.156   4.676  20.281  1.00 95.85           C  
ATOM   4523  CE  LYS O 598      39.514   4.379  20.909  1.00 90.52           C  
ATOM   4524  NZ  LYS O 598      40.178   5.621  21.356  1.00 83.55           N  
ATOM   4525  N   ILE O 599      33.000   3.550  19.837  1.00 98.75           N  
ATOM   4526  CA  ILE O 599      31.596   3.931  19.662  1.00 98.79           C  
ATOM   4527  C   ILE O 599      31.393   5.431  19.875  1.00 98.79           C  
ATOM   4528  O   ILE O 599      31.945   6.013  20.804  1.00 98.73           O  
ATOM   4529  CB  ILE O 599      30.687   3.046  20.549  1.00 98.77           C  
ATOM   4530  CG1 ILE O 599      29.197   3.246  20.208  1.00 98.58           C  
ATOM   4531  CG2 ILE O 599      30.950   3.253  22.052  1.00 98.52           C  
ATOM   4532  CD1 ILE O 599      28.293   2.150  20.790  1.00 98.32           C  
ATOM   4533  N   ILE O 600      30.570   6.025  19.005  1.00 98.93           N  
ATOM   4534  CA  ILE O 600      29.923   7.325  19.198  1.00 98.94           C  
ATOM   4535  C   ILE O 600      28.469   7.039  19.574  1.00 98.93           C  
ATOM   4536  O   ILE O 600      27.803   6.223  18.931  1.00 98.88           O  
ATOM   4537  CB  ILE O 600      30.025   8.186  17.921  1.00 98.94           C  
ATOM   4538  CG1 ILE O 600      31.501   8.507  17.584  1.00 98.87           C  
ATOM   4539  CG2 ILE O 600      29.219   9.490  18.076  1.00 98.87           C  
ATOM   4540  CD1 ILE O 600      31.695   8.960  16.131  1.00 98.75           C  
ATOM   4541  N   MET O 601      27.978   7.694  20.611  1.00 98.82           N  
ATOM   4542  CA  MET O 601      26.619   7.481  21.092  1.00 98.80           C  
ATOM   4543  C   MET O 601      25.689   8.595  20.604  1.00 98.84           C  
ATOM   4544  O   MET O 601      25.783   9.730  21.058  1.00 98.77           O  
ATOM   4545  CB  MET O 601      26.616   7.371  22.625  1.00 98.66           C  
ATOM   4546  CG  MET O 601      27.321   6.105  23.138  1.00 98.23           C  
ATOM   4547  SD  MET O 601      26.556   4.525  22.664  1.00 97.80           S  
ATOM   4548  CE  MET O 601      24.947   4.651  23.486  1.00 94.68           C  
ATOM   4549  N   SER O 602      24.741   8.218  19.750  1.00 98.92           N  
ATOM   4550  CA  SER O 602      23.648   9.069  19.260  1.00 98.91           C  
ATOM   4551  C   SER O 602      22.275   8.390  19.428  1.00 98.88           C  
ATOM   4552  O   SER O 602      21.512   8.288  18.467  1.00 98.66           O  
ATOM   4553  CB  SER O 602      23.906   9.488  17.801  1.00 98.85           C  
ATOM   4554  OG  SER O 602      25.152  10.141  17.704  1.00 98.64           O  
ATOM   4555  N   PRO O 603      21.913   7.883  20.612  1.00 98.65           N  
ATOM   4556  CA  PRO O 603      20.612   7.236  20.793  1.00 98.51           C  
ATOM   4557  C   PRO O 603      19.494   8.236  20.497  1.00 98.56           C  
ATOM   4558  O   PRO O 603      19.451   9.302  21.107  1.00 98.34           O  
ATOM   4559  CB  PRO O 603      20.561   6.744  22.245  1.00 98.07           C  
ATOM   4560  CG  PRO O 603      22.006   6.851  22.742  1.00 97.33           C  
ATOM   4561  CD  PRO O 603      22.594   7.973  21.882  1.00 98.40           C  
ATOM   4562  N   ALA O 604      18.561   7.895  19.621  1.00 98.37           N  
ATOM   4563  CA  ALA O 604      17.556   8.839  19.129  1.00 98.22           C  
ATOM   4564  C   ALA O 604      16.761   9.550  20.240  1.00 98.29           C  
ATOM   4565  O   ALA O 604      16.502  10.748  20.156  1.00 97.80           O  
ATOM   4566  CB  ALA O 604      16.631   8.072  18.183  1.00 97.58           C  
ATOM   4567  N   GLY O 605      16.424   8.848  21.313  1.00 97.76           N  
ATOM   4568  CA  GLY O 605      15.714   9.435  22.460  1.00 97.59           C  
ATOM   4569  C   GLY O 605      16.539  10.411  23.310  1.00 97.76           C  
ATOM   4570  O   GLY O 605      15.975  11.067  24.188  1.00 97.35           O  
ATOM   4571  N   ASN O 606      17.847  10.481  23.073  1.00 98.11           N  
ATOM   4572  CA  ASN O 606      18.774  11.317  23.827  1.00 98.17           C  
ATOM   4573  C   ASN O 606      19.458  12.390  22.973  1.00 98.47           C  
ATOM   4574  O   ASN O 606      20.087  13.266  23.549  1.00 98.40           O  
ATOM   4575  CB  ASN O 606      19.833  10.427  24.502  1.00 97.77           C  
ATOM   4576  CG  ASN O 606      19.254   9.392  25.453  1.00 97.45           C  
ATOM   4577  OD1 ASN O 606      19.343   8.193  25.231  1.00 93.54           O  
ATOM   4578  ND2 ASN O 606      18.660   9.819  26.542  1.00 92.05           N  
ATOM   4579  N   THR O 607      19.377  12.289  21.643  1.00 98.78           N  
ATOM   4580  CA  THR O 607      20.206  13.120  20.754  1.00 98.84           C  
ATOM   4581  C   THR O 607      19.526  13.597  19.468  1.00 98.83           C  
ATOM   4582  O   THR O 607      20.060  14.476  18.801  1.00 98.71           O  
ATOM   4583  CB  THR O 607      21.493  12.384  20.363  1.00 98.80           C  
ATOM   4584  OG1 THR O 607      21.198  11.251  19.586  1.00 98.38           O  
ATOM   4585  CG2 THR O 607      22.318  11.900  21.558  1.00 98.33           C  
ATOM   4586  N   TYR O 608      18.375  13.069  19.073  1.00 98.60           N  
ATOM   4587  CA  TYR O 608      17.752  13.420  17.794  1.00 98.60           C  
ATOM   4588  C   TYR O 608      16.887  14.675  17.927  1.00 98.44           C  
ATOM   4589  O   TYR O 608      15.794  14.637  18.503  1.00 98.12           O  
ATOM   4590  CB  TYR O 608      16.965  12.228  17.224  1.00 98.60           C  
ATOM   4591  CG  TYR O 608      17.768  11.235  16.399  1.00 98.65           C  
ATOM   4592  CD1 TYR O 608      19.083  10.865  16.752  1.00 98.51           C  
ATOM   4593  CD2 TYR O 608      17.181  10.674  15.248  1.00 98.46           C  
ATOM   4594  CE1 TYR O 608      19.813   9.967  15.960  1.00 98.27           C  
ATOM   4595  CE2 TYR O 608      17.891   9.773  14.449  1.00 98.26           C  
ATOM   4596  CZ  TYR O 608      19.216   9.429  14.803  1.00 98.38           C  
ATOM   4597  OH  TYR O 608      19.922   8.560  14.009  1.00 97.86           O  
ATOM   4598  N   PHE O 609      17.354  15.780  17.337  1.00 97.06           N  
ATOM   4599  CA  PHE O 609      16.649  17.063  17.379  1.00 96.35           C  
ATOM   4600  C   PHE O 609      15.256  17.070  16.727  1.00 94.69           C  
ATOM   4601  O   PHE O 609      14.382  17.734  17.286  1.00 93.53           O  
ATOM   4602  CB  PHE O 609      17.526  18.160  16.775  1.00 96.91           C  
ATOM   4603  CG  PHE O 609      18.767  18.505  17.567  1.00 97.67           C  
ATOM   4604  CD1 PHE O 609      18.680  18.828  18.936  1.00 97.73           C  
ATOM   4605  CD2 PHE O 609      20.011  18.577  16.917  1.00 97.72           C  
ATOM   4606  CE1 PHE O 609      19.822  19.222  19.649  1.00 97.85           C  
ATOM   4607  CE2 PHE O 609      21.154  18.973  17.620  1.00 97.92           C  
ATOM   4608  CZ  PHE O 609      21.058  19.299  18.986  1.00 98.17           C  
ATOM   4609  N   PRO O 610      14.963  16.339  15.636  1.00 94.50           N  
ATOM   4610  CA  PRO O 610      13.608  16.339  15.069  1.00 93.15           C  
ATOM   4611  C   PRO O 610      12.542  15.769  16.013  1.00 91.48           C  
ATOM   4612  O   PRO O 610      11.356  16.078  15.866  1.00 90.63           O  
ATOM   4613  CB  PRO O 610      13.696  15.519  13.782  1.00 93.36           C  
ATOM   4614  CG  PRO O 610      15.170  15.613  13.394  1.00 93.16           C  
ATOM   4615  CD  PRO O 610      15.853  15.613  14.758  1.00 94.38           C  
ATOM   4616  N   GLN O 611      12.938  14.978  17.008  1.00 93.78           N  
ATOM   4617  CA  GLN O 611      12.035  14.552  18.074  1.00 93.97           C  
ATOM   4618  C   GLN O 611      11.531  15.791  18.820  1.00 93.41           C  
ATOM   4619  O   GLN O 611      12.327  16.583  19.328  1.00 93.31           O  
ATOM   4620  CB  GLN O 611      12.750  13.606  19.051  1.00 94.56           C  
ATOM   4621  CG  GLN O 611      13.306  12.332  18.399  1.00 94.88           C  
ATOM   4622  CD  GLN O 611      12.227  11.447  17.790  1.00 95.35           C  
ATOM   4623  OE1 GLN O 611      11.191  11.178  18.385  1.00 92.52           O  
ATOM   4624  NE2 GLN O 611      12.443  10.956  16.599  1.00 92.53           N  
ATOM   4625  N   ARG O 612      10.205  15.956  18.897  1.00 88.70           N  
ATOM   4626  CA  ARG O 612       9.621  17.142  19.534  1.00 88.56           C  
ATOM   4627  C   ARG O 612      10.158  17.328  20.968  1.00 89.78           C  
ATOM   4628  O   ARG O 612      10.224  16.350  21.721  1.00 90.30           O  
ATOM   4629  CB  ARG O 612       8.084  17.091  19.483  1.00 86.64           C  
ATOM   4630  CG  ARG O 612       7.479  15.980  20.340  1.00 85.04           C  
ATOM   4631  CD  ARG O 612       5.959  16.041  20.282  1.00 82.85           C  
ATOM   4632  NE  ARG O 612       5.367  15.025  21.165  1.00 81.30           N  
ATOM   4633  CZ  ARG O 612       4.102  14.931  21.513  1.00 78.99           C  
ATOM   4634  NH1 ARG O 612       3.203  15.750  21.048  1.00 76.56           N  
ATOM   4635  NH2 ARG O 612       3.723  14.011  22.350  1.00 78.30           N  
ATOM   4636  N   PRO O 613      10.501  18.562  21.363  1.00 89.58           N  
ATOM   4637  CA  PRO O 613      11.165  18.814  22.639  1.00 89.27           C  
ATOM   4638  C   PRO O 613      10.221  18.822  23.849  1.00 88.63           C  
ATOM   4639  O   PRO O 613      10.692  18.719  24.983  1.00 87.44           O  
ATOM   4640  CB  PRO O 613      11.859  20.168  22.451  1.00 88.15           C  
ATOM   4641  CG  PRO O 613      10.958  20.890  21.452  1.00 85.95           C  
ATOM   4642  CD  PRO O 613      10.487  19.755  20.544  1.00 86.65           C  
ATOM   4643  N   GLY O 614       8.923  18.924  23.636  1.00 86.54           N  
ATOM   4644  CA  GLY O 614       7.909  18.954  24.688  1.00 85.77           C  
ATOM   4645  C   GLY O 614       6.568  18.417  24.200  1.00 84.84           C  
ATOM   4646  O   GLY O 614       6.319  18.307  22.996  1.00 84.09           O  
ATOM   4647  N   THR O 615       5.689  18.049  25.133  1.00 84.25           N  
ATOM   4648  CA  THR O 615       4.362  17.500  24.796  1.00 82.46           C  
ATOM   4649  C   THR O 615       3.411  18.552  24.231  1.00 80.30           C  
ATOM   4650  O   THR O 615       2.479  18.192  23.505  1.00 77.72           O  
ATOM   4651  CB  THR O 615       3.707  16.826  26.009  1.00 82.24           C  
ATOM   4652  OG1 THR O 615       3.700  17.694  27.118  1.00 80.32           O  
ATOM   4653  CG2 THR O 615       4.458  15.557  26.412  1.00 80.15           C  
ATOM   4654  N   GLU O 616       3.664  19.814  24.519  1.00 75.10           N  
ATOM   4655  CA  GLU O 616       2.953  20.966  23.983  1.00 73.50           C  
ATOM   4656  C   GLU O 616       3.386  21.323  22.545  1.00 72.44           C  
ATOM   4657  O   GLU O 616       2.688  22.070  21.861  1.00 70.11           O  
ATOM   4658  CB  GLU O 616       3.119  22.163  24.945  1.00 73.89           C  
ATOM   4659  CG  GLU O 616       4.476  22.893  24.949  1.00 73.84           C  
ATOM   4660  CD  GLU O 616       5.711  22.090  25.396  1.00 73.05           C  
ATOM   4661  OE1 GLU O 616       6.823  22.625  25.233  1.00 68.94           O  
ATOM   4662  OE2 GLU O 616       5.584  20.932  25.866  1.00 72.16           O  
ATOM   4663  N   THR O 617       4.487  20.758  22.074  1.00 76.60           N  
ATOM   4664  CA  THR O 617       4.996  20.986  20.721  1.00 77.76           C  
ATOM   4665  C   THR O 617       4.536  19.891  19.752  1.00 77.33           C  
ATOM   4666  O   THR O 617       4.166  18.773  20.141  1.00 77.51           O  
ATOM   4667  CB  THR O 617       6.525  21.154  20.694  1.00 77.83           C  
ATOM   4668  OG1 THR O 617       7.174  19.947  21.000  1.00 76.54           O  
ATOM   4669  CG2 THR O 617       7.020  22.207  21.682  1.00 77.30           C  
ATOM   4670  N   THR O 618       4.562  20.208  18.471  1.00 76.92           N  
ATOM   4671  CA  THR O 618       4.377  19.228  17.396  1.00 74.95           C  
ATOM   4672  C   THR O 618       5.732  18.742  16.881  1.00 76.31           C  
ATOM   4673  O   THR O 618       6.760  19.364  17.138  1.00 72.09           O  
ATOM   4674  CB  THR O 618       3.516  19.796  16.260  1.00 69.46           C  
ATOM   4675  OG1 THR O 618       4.084  20.966  15.735  1.00 61.52           O  
ATOM   4676  CG2 THR O 618       2.104  20.140  16.728  1.00 58.46           C  
ATOM   4677  N   GLY O 619       5.747  17.612  16.183  1.00 78.66           N  
ATOM   4678  CA  GLY O 619       6.968  17.056  15.607  1.00 78.98           C  
ATOM   4679  C   GLY O 619       7.024  15.535  15.650  1.00 81.02           C  
ATOM   4680  O   GLY O 619       6.012  14.854  15.852  1.00 80.77           O  
ATOM   4681  N   VAL O 620       8.220  15.013  15.469  1.00 84.85           N  
ATOM   4682  CA  VAL O 620       8.502  13.575  15.489  1.00 86.50           C  
ATOM   4683  C   VAL O 620       8.381  13.028  16.920  1.00 87.72           C  
ATOM   4684  O   VAL O 620       8.782  13.681  17.884  1.00 87.79           O  
ATOM   4685  CB  VAL O 620       9.885  13.294  14.870  1.00 85.14           C  
ATOM   4686  CG1 VAL O 620      10.151  11.797  14.762  1.00 81.45           C  
ATOM   4687  CG2 VAL O 620      10.004  13.881  13.456  1.00 81.90           C  
ATOM   4688  N   THR O 621       7.815  11.828  17.078  1.00 90.97           N  
ATOM   4689  CA  THR O 621       7.463  11.268  18.402  1.00 91.45           C  
ATOM   4690  C   THR O 621       7.954   9.843  18.654  1.00 92.79           C  
ATOM   4691  O   THR O 621       7.780   9.335  19.760  1.00 92.42           O  
ATOM   4692  CB  THR O 621       5.942  11.286  18.629  1.00 89.37           C  
ATOM   4693  OG1 THR O 621       5.280  10.532  17.640  1.00 86.63           O  
ATOM   4694  CG2 THR O 621       5.341  12.690  18.590  1.00 86.39           C  
ATOM   4695  N   TRP O 622       8.538   9.179  17.664  1.00 94.64           N  
ATOM   4696  CA  TRP O 622       8.763   7.730  17.736  1.00 94.57           C  
ATOM   4697  C   TRP O 622       9.794   7.301  18.794  1.00 94.96           C  
ATOM   4698  O   TRP O 622       9.677   6.196  19.312  1.00 94.04           O  
ATOM   4699  CB  TRP O 622       9.143   7.201  16.344  1.00 93.74           C  
ATOM   4700  CG  TRP O 622      10.435   7.718  15.775  1.00 93.72           C  
ATOM   4701  CD1 TRP O 622      10.552   8.722  14.876  1.00 93.37           C  
ATOM   4702  CD2 TRP O 622      11.792   7.255  16.058  1.00 94.06           C  
ATOM   4703  NE1 TRP O 622      11.897   8.924  14.573  1.00 93.03           N  
ATOM   4704  CE2 TRP O 622      12.684   8.039  15.279  1.00 93.75           C  
ATOM   4705  CE3 TRP O 622      12.345   6.255  16.878  1.00 93.45           C  
ATOM   4706  CZ2 TRP O 622      14.086   7.849  15.314  1.00 92.17           C  
ATOM   4707  CZ3 TRP O 622      13.742   6.070  16.917  1.00 92.81           C  
ATOM   4708  CH2 TRP O 622      14.598   6.856  16.142  1.00 92.45           C  
ATOM   4709  N   ALA O 623      10.758   8.144  19.142  1.00 96.11           N  
ATOM   4710  CA  ALA O 623      11.829   7.770  20.070  1.00 96.44           C  
ATOM   4711  C   ALA O 623      11.381   7.784  21.539  1.00 95.95           C  
ATOM   4712  O   ALA O 623      11.685   6.851  22.287  1.00 94.23           O  
ATOM   4713  CB  ALA O 623      13.028   8.691  19.835  1.00 96.57           C  
ATOM   4714  N   CYS O 624      10.655   8.821  21.956  1.00 95.06           N  
ATOM   4715  CA  CYS O 624      10.273   8.972  23.362  1.00 94.54           C  
ATOM   4716  C   CYS O 624       8.949   9.735  23.596  1.00 94.43           C  
ATOM   4717  O   CYS O 624       8.689  10.198  24.711  1.00 90.47           O  
ATOM   4718  CB  CYS O 624      11.468   9.595  24.105  1.00 91.84           C  
ATOM   4719  SG  CYS O 624      11.803  11.305  23.635  1.00 91.06           S  
ATOM   4720  N   GLY O 625       8.110   9.885  22.573  1.00 93.33           N  
ATOM   4721  CA  GLY O 625       6.878  10.684  22.631  1.00 92.94           C  
ATOM   4722  C   GLY O 625       7.149  12.193  22.644  1.00 92.98           C  
ATOM   4723  O   GLY O 625       6.677  12.901  21.760  1.00 91.18           O  
ATOM   4724  N   ALA O 626       7.943  12.654  23.595  1.00 93.60           N  
ATOM   4725  CA  ALA O 626       8.616  13.950  23.612  1.00 93.95           C  
ATOM   4726  C   ALA O 626      10.009  13.754  24.219  1.00 94.55           C  
ATOM   4727  O   ALA O 626      10.126  13.223  25.326  1.00 93.70           O  
ATOM   4728  CB  ALA O 626       7.777  14.954  24.411  1.00 92.33           C  
ATOM   4729  N   CYS O 627      11.044  14.143  23.494  1.00 96.06           N  
ATOM   4730  CA  CYS O 627      12.437  14.016  23.928  1.00 96.61           C  
ATOM   4731  C   CYS O 627      12.895  15.337  24.544  1.00 96.45           C  
ATOM   4732  O   CYS O 627      13.466  16.195  23.867  1.00 95.65           O  
ATOM   4733  CB  CYS O 627      13.313  13.541  22.756  1.00 96.88           C  
ATOM   4734  SG  CYS O 627      12.860  11.895  22.125  1.00 96.92           S  
ATOM   4735  N   THR O 628      12.584  15.491  25.821  1.00 95.72           N  
ATOM   4736  CA  THR O 628      12.790  16.728  26.573  1.00 95.71           C  
ATOM   4737  C   THR O 628      14.272  16.995  26.868  1.00 96.77           C  
ATOM   4738  O   THR O 628      15.143  16.141  26.663  1.00 96.95           O  
ATOM   4739  CB  THR O 628      11.980  16.713  27.881  1.00 94.26           C  
ATOM   4740  OG1 THR O 628      12.492  15.740  28.756  1.00 92.57           O  
ATOM   4741  CG2 THR O 628      10.491  16.416  27.662  1.00 92.10           C  
ATOM   4742  N   THR O 629      14.570  18.175  27.402  1.00 94.94           N  
ATOM   4743  CA  THR O 629      15.905  18.502  27.925  1.00 95.09           C  
ATOM   4744  C   THR O 629      16.357  17.500  28.993  1.00 96.20           C  
ATOM   4745  O   THR O 629      17.528  17.122  29.015  1.00 95.72           O  
ATOM   4746  CB  THR O 629      15.917  19.916  28.521  1.00 92.70           C  
ATOM   4747  OG1 THR O 629      14.834  20.083  29.406  1.00 84.22           O  
ATOM   4748  CG2 THR O 629      15.781  20.989  27.445  1.00 82.86           C  
ATOM   4749  N   SER O 630      15.441  16.983  29.801  1.00 93.49           N  
ATOM   4750  CA  SER O 630      15.718  15.904  30.756  1.00 93.44           C  
ATOM   4751  C   SER O 630      16.152  14.613  30.062  1.00 95.13           C  
ATOM   4752  O   SER O 630      17.107  13.972  30.500  1.00 94.90           O  
ATOM   4753  CB  SER O 630      14.481  15.654  31.617  1.00 90.43           C  
ATOM   4754  OG  SER O 630      14.761  14.723  32.636  1.00 80.71           O  
ATOM   4755  N   ASN O 631      15.515  14.242  28.948  1.00 95.24           N  
ATOM   4756  CA  ASN O 631      15.930  13.070  28.168  1.00 95.90           C  
ATOM   4757  C   ASN O 631      17.335  13.242  27.572  1.00 97.03           C  
ATOM   4758  O   ASN O 631      18.109  12.288  27.560  1.00 97.13           O  
ATOM   4759  CB  ASN O 631      14.916  12.771  27.049  1.00 95.08           C  
ATOM   4760  CG  ASN O 631      13.555  12.322  27.559  1.00 93.99           C  
ATOM   4761  OD1 ASN O 631      12.534  12.902  27.244  1.00 88.21           O  
ATOM   4762  ND2 ASN O 631      13.493  11.270  28.331  1.00 86.44           N  
ATOM   4763  N   PHE O 632      17.658  14.444  27.115  1.00 97.86           N  
ATOM   4764  CA  PHE O 632      18.987  14.751  26.573  1.00 98.22           C  
ATOM   4765  C   PHE O 632      20.067  14.817  27.659  1.00 98.07           C  
ATOM   4766  O   PHE O 632      21.221  14.502  27.388  1.00 97.62           O  
ATOM   4767  CB  PHE O 632      18.923  16.056  25.767  1.00 98.35           C  
ATOM   4768  CG  PHE O 632      18.472  15.893  24.326  1.00 98.46           C  
ATOM   4769  CD1 PHE O 632      19.331  16.279  23.275  1.00 97.91           C  
ATOM   4770  CD2 PHE O 632      17.209  15.347  24.013  1.00 97.89           C  
ATOM   4771  CE1 PHE O 632      18.935  16.131  21.931  1.00 97.71           C  
ATOM   4772  CE2 PHE O 632      16.804  15.193  22.676  1.00 97.85           C  
ATOM   4773  CZ  PHE O 632      17.672  15.590  21.631  1.00 98.11           C  
ATOM   4774  N   TYR O 633      19.717  15.178  28.883  1.00 96.86           N  
ATOM   4775  CA  TYR O 633      20.688  15.351  29.970  1.00 96.71           C  
ATOM   4776  C   TYR O 633      20.890  14.095  30.830  1.00 96.59           C  
ATOM   4777  O   TYR O 633      22.017  13.764  31.223  1.00 96.22           O  
ATOM   4778  CB  TYR O 633      20.242  16.541  30.830  1.00 96.51           C  
ATOM   4779  CG  TYR O 633      21.298  16.960  31.839  1.00 96.55           C  
ATOM   4780  CD1 TYR O 633      21.353  16.346  33.103  1.00 95.88           C  
ATOM   4781  CD2 TYR O 633      22.244  17.941  31.498  1.00 95.57           C  
ATOM   4782  CE1 TYR O 633      22.355  16.693  34.021  1.00 94.69           C  
ATOM   4783  CE2 TYR O 633      23.252  18.300  32.408  1.00 94.88           C  
ATOM   4784  CZ  TYR O 633      23.307  17.666  33.666  1.00 95.52           C  
ATOM   4785  OH  TYR O 633      24.298  17.989  34.554  1.00 94.31           O  
ATOM   4786  N   GLN O 634      19.814  13.411  31.186  1.00 94.19           N  
ATOM   4787  CA  GLN O 634      19.820  12.390  32.245  1.00 92.48           C  
ATOM   4788  C   GLN O 634      20.163  10.984  31.731  1.00 92.47           C  
ATOM   4789  O   GLN O 634      19.392  10.034  31.896  1.00 90.75           O  
ATOM   4790  CB  GLN O 634      18.509  12.426  33.050  1.00 89.65           C  
ATOM   4791  CG  GLN O 634      18.342  13.731  33.832  1.00 86.84           C  
ATOM   4792  CD  GLN O 634      17.276  13.572  34.919  1.00 84.84           C  
ATOM   4793  OE1 GLN O 634      17.474  12.892  35.905  1.00 78.02           O  
ATOM   4794  NE2 GLN O 634      16.132  14.177  34.764  1.00 74.22           N  
ATOM   4795  N   TRP O 635      21.352  10.843  31.162  1.00 95.22           N  
ATOM   4796  CA  TRP O 635      21.886   9.553  30.740  1.00 95.87           C  
ATOM   4797  C   TRP O 635      23.415   9.518  30.845  1.00 96.06           C  
ATOM   4798  O   TRP O 635      24.069  10.547  31.016  1.00 95.23           O  
ATOM   4799  CB  TRP O 635      21.396   9.227  29.321  1.00 96.00           C  
ATOM   4800  CG  TRP O 635      21.943  10.099  28.225  1.00 96.97           C  
ATOM   4801  CD1 TRP O 635      21.729  11.433  28.094  1.00 96.94           C  
ATOM   4802  CD2 TRP O 635      22.776   9.698  27.096  1.00 97.74           C  
ATOM   4803  NE1 TRP O 635      22.375  11.892  26.946  1.00 97.58           N  
ATOM   4804  CE2 TRP O 635      23.015  10.852  26.307  1.00 97.72           C  
ATOM   4805  CE3 TRP O 635      23.324   8.479  26.663  1.00 97.87           C  
ATOM   4806  CZ2 TRP O 635      23.777  10.807  25.112  1.00 97.55           C  
ATOM   4807  CZ3 TRP O 635      24.085   8.432  25.470  1.00 97.72           C  
ATOM   4808  CH2 TRP O 635      24.304   9.583  24.704  1.00 97.73           C  
ATOM   4809  N   ASN O 636      23.989   8.318  30.799  1.00 94.11           N  
ATOM   4810  CA  ASN O 636      25.431   8.100  30.829  1.00 93.37           C  
ATOM   4811  C   ASN O 636      25.848   7.326  29.568  1.00 94.59           C  
ATOM   4812  O   ASN O 636      25.528   6.138  29.472  1.00 95.07           O  
ATOM   4813  CB  ASN O 636      25.790   7.369  32.135  1.00 91.27           C  
ATOM   4814  CG  ASN O 636      27.279   7.074  32.275  1.00 91.45           C  
ATOM   4815  OD1 ASN O 636      28.073   7.170  31.357  1.00 89.73           O  
ATOM   4816  ND2 ASN O 636      27.705   6.704  33.453  1.00 87.31           N  
ATOM   4817  N   PRO O 637      26.577   7.943  28.631  1.00 96.46           N  
ATOM   4818  CA  PRO O 637      26.955   7.315  27.362  1.00 96.67           C  
ATOM   4819  C   PRO O 637      27.697   5.987  27.531  1.00 96.81           C  
ATOM   4820  O   PRO O 637      27.317   4.994  26.916  1.00 96.63           O  
ATOM   4821  CB  PRO O 637      27.807   8.356  26.628  1.00 96.65           C  
ATOM   4822  CG  PRO O 637      27.296   9.685  27.178  1.00 96.17           C  
ATOM   4823  CD  PRO O 637      26.957   9.346  28.626  1.00 97.35           C  
ATOM   4824  N   THR O 638      28.674   5.923  28.417  1.00 95.46           N  
ATOM   4825  CA  THR O 638      29.445   4.695  28.671  1.00 94.61           C  
ATOM   4826  C   THR O 638      28.566   3.567  29.216  1.00 94.99           C  
ATOM   4827  O   THR O 638      28.652   2.429  28.749  1.00 94.90           O  
ATOM   4828  CB  THR O 638      30.600   4.993  29.632  1.00 93.31           C  
ATOM   4829  OG1 THR O 638      31.450   5.930  29.017  1.00 93.30           O  
ATOM   4830  CG2 THR O 638      31.451   3.768  29.957  1.00 93.33           C  
ATOM   4831  N   SER O 639      27.676   3.872  30.149  1.00 92.76           N  
ATOM   4832  CA  SER O 639      26.734   2.884  30.682  1.00 91.36           C  
ATOM   4833  C   SER O 639      25.730   2.429  29.621  1.00 92.05           C  
ATOM   4834  O   SER O 639      25.454   1.237  29.517  1.00 92.78           O  
ATOM   4835  CB  SER O 639      25.976   3.440  31.886  1.00 89.28           C  
ATOM   4836  OG  SER O 639      26.876   3.802  32.916  1.00 78.60           O  
ATOM   4837  N   SER O 640      25.228   3.356  28.811  1.00 95.14           N  
ATOM   4838  CA  SER O 640      24.301   3.052  27.711  1.00 95.49           C  
ATOM   4839  C   SER O 640      24.961   2.218  26.607  1.00 95.61           C  
ATOM   4840  O   SER O 640      24.312   1.358  26.017  1.00 95.25           O  
ATOM   4841  CB  SER O 640      23.741   4.348  27.110  1.00 94.49           C  
ATOM   4842  OG  SER O 640      23.009   5.058  28.091  1.00 84.32           O  
ATOM   4843  N   ALA O 641      26.252   2.420  26.369  1.00 96.67           N  
ATOM   4844  CA  ALA O 641      27.042   1.622  25.438  1.00 96.86           C  
ATOM   4845  C   ALA O 641      27.389   0.221  25.979  1.00 96.98           C  
ATOM   4846  O   ALA O 641      27.780  -0.658  25.207  1.00 96.31           O  
ATOM   4847  CB  ALA O 641      28.305   2.409  25.080  1.00 96.55           C  
ATOM   4848  N   GLY O 642      27.274  -0.000  27.281  1.00 95.19           N  
ATOM   4849  CA  GLY O 642      27.619  -1.280  27.907  1.00 94.74           C  
ATOM   4850  C   GLY O 642      29.108  -1.615  27.808  1.00 95.13           C  
ATOM   4851  O   GLY O 642      29.470  -2.781  27.623  1.00 93.57           O  
ATOM   4852  N   THR O 643      29.969  -0.598  27.884  1.00 95.92           N  
ATOM   4853  CA  THR O 643      31.419  -0.735  27.712  1.00 95.48           C  
ATOM   4854  C   THR O 643      32.190   0.130  28.723  1.00 94.97           C  
ATOM   4855  O   THR O 643      31.639   0.546  29.746  1.00 94.02           O
[truncated: 224,614 more chars]
