# Supplementary material for: Accurate structure prediction of biomolecular interactions with AlphaFold 3
Source: Nature. 2024 May 8;630(8016):493–500. doi: 10.1038/s41586-024-07487-w (PMC11168924; doi:10.1038/s41586-024-07487-w)
Supplement: Supplementary file 3 — AF3 predictions for the Posebusters benchmark and outputs of the Posebusters checks for those predictions. [file 41586_2024_7487_MOESM3_ESM.zip › 6Z14_Q4Z_pred_lig_pose.sdf]

6Z14_Q4Z_JJJ_1103
     RDKit          3D

 18 19  0  0  0  0  0  0  0  0999 V2000
   12.8318   10.6579   12.8253 O   0  0  0  0  0  0  0  0  0  0  0  0
   13.5811   12.8235   12.1398 O   0  0  0  0  0  0  0  0  0  0  0  0
   13.8979   11.6308   12.9275 S   0  0  0  0  0  6  0  0  0  0  0  0
   14.1984   11.9767   14.3202 O   0  0  0  0  0  1  0  0  0  0  0  0
   17.4231    7.8239   10.7283 C   0  0  1  0  0  0  0  0  0  0  0  0
   17.8612    7.8492    9.2924 C   0  0  1  0  0  0  0  0  0  0  0  0
   17.9367    9.2677    8.7238 C   0  0  2  0  0  0  0  0  0  0  0  0
   16.6611   10.0223    9.0721 C   0  0  1  0  0  0  0  0  0  0  0  0
   16.4993   10.0632   10.5881 C   0  0  1  0  0  0  0  0  0  0  0  0
   15.2209   10.7826   10.9500 C   0  0  0  0  0  0  0  0  0  0  0  0
   19.6208    7.4921   10.6600 C   0  0  0  0  0  0  0  0  0  0  0  0
   20.9723    7.1931   11.1254 C   0  0  0  0  0  0  0  0  0  0  0  0
   19.1753    7.3015    9.3920 N   0  0  0  0  0  4  0  0  0  0  0  0
   18.6551    7.9492   11.4459 O   0  0  0  0  0  0  0  0  0  0  0  0
   18.0910    9.1928    7.3129 O   0  0  0  0  0  0  0  0  0  0  0  0
   16.7827   11.3457    8.5545 O   0  0  0  0  0  0  0  0  0  0  0  0
   16.4217    8.7510   11.1137 O   0  0  0  0  0  0  0  0  0  0  0  0
   15.1824   10.9907   12.3378 O   0  0  0  0  0  0  0  0  0  0  0  0
  2  3  2  0
  1  3  2  0
  3  4  1  0
  5  6  1  0
  6  7  1  0
  7  8  1  0
  8  9  1  0
  9 10  1  6
 11 12  1  0
  6 13  1  1
 11 13  2  0
 11 14  1  0
  5 14  1  1
  7 15  1  6
  8 16  1  1
  9 17  1  0
  5 17  1  0
 10 18  1  0
  3 18  1  0
M  CHG  2   4  -1  13   1
M  END
