# Supplementary material for: Accurate structure prediction of biomolecular interactions with AlphaFold 3
Source: Nature. 2024 May 8;630(8016):493–500. doi: 10.1038/s41586-024-07487-w (PMC11168924; doi:10.1038/s41586-024-07487-w)
Supplement: Supplementary file 3 — AF3 predictions for the Posebusters benchmark and outputs of the Posebusters checks for those predictions. [file 41586_2024_7487_MOESM3_ESM.zip › 6Z1C_7EY_pred_context_pose.pdb]

TITLE     6Z1C                                                                  
REVDAT   1   01-OCT-21         0                                                
REMARK   6                                                                      
REMARK   6 PDB GENERATED WITH DEEPMIND STRUCTURE CLASS VERSION 1.0.2.           
SEQRES   1 O  333  SER LYS ALA ARG VAL TYR THR GLU VAL ASN VAL ILE ARG          
SEQRES   2 O  333  PRO LYS ASP TYR TRP ASP TYR GLU SER LEU ILE VAL GLN          
SEQRES   3 O  333  TRP GLY GLU GLN ASP ASP TYR GLU VAL VAL ARG LYS VAL          
SEQRES   4 O  333  GLY ARG GLY LYS TYR SER GLU VAL PHE GLU GLY ILE ASN          
SEQRES   5 O  333  VAL ASN SER LYS GLU LYS CYS ILE ILE LYS ILE LEU LYS          
SEQRES   6 O  333  PRO VAL LYS LYS LYS LYS ILE ARG ARG GLU ILE LYS ILE          
SEQRES   7 O  333  LEU GLN ASN LEU CYS GLY GLY PRO ASN ILE VAL LYS LEU          
SEQRES   8 O  333  LEU ASP VAL VAL ARG ASP GLN HIS SER LYS THR PRO SER          
SEQRES   9 O  333  LEU ILE PHE GLU TYR VAL ASN SER THR ASP PHE LYS VAL          
SEQRES  10 O  333  LEU TYR PRO THR LEU THR ASP TYR ASP ILE ARG TYR TYR          
SEQRES  11 O  333  ILE TYR GLU LEU LEU LYS ALA LEU ASP PHE CYS HIS SER          
SEQRES  12 O  333  GLN GLY ILE MET HIS ARG ASP VAL LYS PRO HIS ASN VAL          
SEQRES  13 O  333  MET ILE ASP HIS GLU LEU ARG LYS LEU ARG LEU ILE ASP          
SEQRES  14 O  333  TRP GLY LEU ALA GLU PHE TYR HIS PRO GLY LYS GLU TYR          
SEQRES  15 O  333  ASN VAL ARG VAL ALA SER ARG TYR PHE LYS GLY PRO GLU          
SEQRES  16 O  333  LEU LEU VAL ASP LEU GLN ASP TYR ASP TYR SER LEU ASP          
SEQRES  17 O  333  MET TRP SER LEU GLY CYS MET PHE ALA GLY MET ILE PHE          
SEQRES  18 O  333  ARG LYS GLU PRO PHE PHE TYR GLY HIS ASP ASN GLN ASP          
SEQRES  19 O  333  GLN LEU VAL LYS ILE ALA LYS VAL LEU GLY THR ASP GLU          
SEQRES  20 O  333  LEU ASN ALA TYR LEU ASN LYS TYR GLN LEU GLU LEU ASP          
SEQRES  21 O  333  PRO GLN LEU GLU ALA LEU VAL GLY ARG HIS SER ARG LYS          
SEQRES  22 O  333  PRO TRP SER LYS PHE ILE ASN ALA ASP ASN GLN HIS LEU          
SEQRES  23 O  333  VAL SER PRO GLU ALA ILE ASP PHE LEU ASP LYS LEU LEU          
SEQRES  24 O  333  ARG TYR ASP HIS GLN ASP ARG LEU THR ALA LYS GLU ALA          
SEQRES  25 O  333  MET ALA HIS ALA TYR PHE ALA GLN VAL ARG ALA ALA GLU          
SEQRES  26 O  333  THR SER ARG MET ARG SER GLN LEU                              
MODEL        1                                                                  
ATOM      1  N   SER O   1      39.351   1.717   8.324  0.99 97.30           N  
ATOM      2  CA  SER O   1      38.135   1.553   7.517  0.99 98.12           C  
ATOM      3  C   SER O   1      37.138   2.674   7.814  0.99 98.16           C  
ATOM      4  O   SER O   1      37.022   3.100   8.967  0.99 96.61           O  
ATOM      5  CB  SER O   1      37.488   0.195   7.809  0.99 97.24           C  
ATOM      6  OG  SER O   1      36.294   0.009   7.059  0.99 95.92           O  
ATOM      7  N   LYS O   2      36.426   3.139   6.784  1.00 98.52           N  
ATOM      8  CA  LYS O   2      35.389   4.157   6.932  1.00 98.59           C  
ATOM      9  C   LYS O   2      34.157   3.764   6.124  1.00 98.80           C  
ATOM     10  O   LYS O   2      34.264   3.072   5.111  1.00 98.60           O  
ATOM     11  CB  LYS O   2      35.880   5.526   6.451  1.00 97.51           C  
ATOM     12  CG  LYS O   2      37.021   6.117   7.262  0.98 92.46           C  
ATOM     13  CD  LYS O   2      37.268   7.568   6.874  0.98 90.38           C  
ATOM     14  CE  LYS O   2      38.586   8.086   7.431  0.97 83.98           C  
ATOM     15  NZ  LYS O   2      38.694   7.892   8.895  0.97 76.16           N  
ATOM     16  N   ALA O   3      32.991   4.222   6.579  1.00 98.85           N  
ATOM     17  CA  ALA O   3      31.753   4.008   5.844  1.00 98.92           C  
ATOM     18  C   ALA O   3      31.850   4.659   4.467  1.00 98.92           C  
ATOM     19  O   ALA O   3      32.447   5.730   4.316  1.00 98.78           O  
ATOM     20  CB  ALA O   3      30.567   4.589   6.608  1.00 98.90           C  
ATOM     21  N   ARG O   4      31.234   4.013   3.473  1.00 98.55           N  
ATOM     22  CA  ARG O   4      31.233   4.550   2.110  1.00 98.24           C  
ATOM     23  C   ARG O   4      30.049   5.480   1.851  1.00 98.54           C  
ATOM     24  O   ARG O   4      30.018   6.171   0.826  1.00 97.83           O  
ATOM     25  CB  ARG O   4      31.257   3.407   1.094  1.00 95.30           C  
ATOM     26  CG  ARG O   4      32.540   2.583   1.148  1.00 89.39           C  
ATOM     27  CD  ARG O   4      32.516   1.432   0.163  1.00 87.13           C  
ATOM     28  NE  ARG O   4      32.619   1.904  -1.218  1.00 90.25           N  
ATOM     29  CZ  ARG O   4      32.405   1.139  -2.288  1.00 90.04           C  
ATOM     30  NH1 ARG O   4      32.060  -0.131  -2.141  1.00 84.63           N  
ATOM     31  NH2 ARG O   4      32.532   1.656  -3.507  1.00 86.10           N  
ATOM     32  N   VAL O   5      29.081   5.498   2.761  1.00 98.87           N  
ATOM     33  CA  VAL O   5      27.935   6.403   2.691  1.00 98.91           C  
ATOM     34  C   VAL O   5      27.721   7.026   4.062  1.00 98.95           C  
ATOM     35  O   VAL O   5      28.129   6.459   5.084  1.00 98.90           O  
ATOM     36  CB  VAL O   5      26.634   5.691   2.232  1.00 98.80           C  
ATOM     37  CG1 VAL O   5      26.767   5.171   0.800  1.00 98.00           C  
ATOM     38  CG2 VAL O   5      26.253   4.569   3.200  1.00 97.89           C  
ATOM     39  N   TYR O   6      27.079   8.197   4.075  1.00 98.97           N  
ATOM     40  CA  TYR O   6      26.727   8.889   5.319  1.00 98.98           C  
ATOM     41  C   TYR O   6      27.927   9.031   6.260  1.00 98.97           C  
ATOM     42  O   TYR O   6      27.782   8.976   7.489  1.00 98.92           O  
ATOM     43  CB  TYR O   6      25.563   8.177   6.028  1.00 98.97           C  
ATOM     44  CG  TYR O   6      24.331   7.965   5.167  1.00 98.97           C  
ATOM     45  CD1 TYR O   6      23.763   9.012   4.446  1.00 98.93           C  
ATOM     46  CD2 TYR O   6      23.725   6.718   5.091  1.00 98.93           C  
ATOM     47  CE1 TYR O   6      22.622   8.819   3.671  1.00 98.91           C  
ATOM     48  CE2 TYR O   6      22.582   6.514   4.323  1.00 98.91           C  
ATOM     49  CZ  TYR O   6      22.034   7.568   3.618  1.00 98.94           C  
ATOM     50  OH  TYR O   6      20.897   7.369   2.860  1.00 98.86           O  
ATOM     51  N   THR O   7      29.101   9.194   5.684  1.00 98.95           N  
ATOM     52  CA  THR O   7      30.346   9.190   6.452  1.00 98.95           C  
ATOM     53  C   THR O   7      30.438  10.371   7.417  1.00 98.93           C  
ATOM     54  O   THR O   7      30.918  10.223   8.545  1.00 98.80           O  
ATOM     55  CB  THR O   7      31.561   9.212   5.500  1.00 98.92           C  
ATOM     56  OG1 THR O   7      31.317   8.328   4.395  1.00 98.69           O  
ATOM     57  CG2 THR O   7      32.829   8.783   6.225  1.00 98.72           C  
ATOM     58  N   GLU O   8      29.979  11.539   6.962  1.00 98.86           N  
ATOM     59  CA  GLU O   8      30.223  12.793   7.681  1.00 98.81           C  
ATOM     60  C   GLU O   8      28.992  13.360   8.395  1.00 98.85           C  
ATOM     61  O   GLU O   8      29.018  14.514   8.838  1.00 98.61           O  
ATOM     62  CB  GLU O   8      30.772  13.854   6.716  1.00 98.48           C  
ATOM     63  CG  GLU O   8      31.956  13.404   5.860  1.00 95.71           C  
ATOM     64  CD  GLU O   8      33.228  13.164   6.650  0.99 91.90           C  
ATOM     65  OE1 GLU O   8      33.331  13.637   7.801  0.99 87.09           O  
ATOM     66  OE2 GLU O   8      34.138  12.506   6.103  0.99 88.50           O  
ATOM     67  N   VAL O   9      27.919  12.554   8.509  1.00 98.81           N  
ATOM     68  CA  VAL O   9      26.670  13.068   9.084  1.00 98.77           C  
ATOM     69  C   VAL O   9      26.887  13.719  10.459  1.00 98.81           C  
ATOM     70  O   VAL O   9      26.416  14.833  10.712  1.00 98.54           O  
ATOM     71  CB  VAL O   9      25.603  11.945   9.178  1.00 98.27           C  
ATOM     72  CG1 VAL O   9      24.420  12.376  10.048  1.00 95.81           C  
ATOM     73  CG2 VAL O   9      25.121  11.563   7.780  1.00 96.23           C  
ATOM     74  N   ASN O  10      27.607  13.022  11.336  1.00 98.94           N  
ATOM     75  CA  ASN O  10      27.808  13.539  12.692  1.00 98.95           C  
ATOM     76  C   ASN O  10      28.958  14.534  12.797  1.00 98.90           C  
ATOM     77  O   ASN O  10      29.109  15.185  13.832  1.00 98.72           O  
ATOM     78  CB  ASN O  10      27.979  12.383  13.687  1.00 98.94           C  
ATOM     79  CG  ASN O  10      26.702  11.589  13.848  1.00 98.96           C  
ATOM     80  OD1 ASN O  10      25.624  12.167  14.020  1.00 98.23           O  
ATOM     81  ND2 ASN O  10      26.802  10.269  13.768  1.00 98.06           N  
ATOM     82  N   VAL O  11      29.752  14.635  11.732  1.00 98.82           N  
ATOM     83  CA  VAL O  11      30.784  15.666  11.669  1.00 98.73           C  
ATOM     84  C   VAL O  11      30.130  17.020  11.399  1.00 98.64           C  
ATOM     85  O   VAL O  11      30.500  18.038  11.991  1.00 98.02           O  
ATOM     86  CB  VAL O  11      31.826  15.333  10.575  1.00 98.47           C  
ATOM     87  CG1 VAL O  11      32.834  16.467  10.418  1.00 97.33           C  
ATOM     88  CG2 VAL O  11      32.535  14.022  10.896  1.00 97.54           C  
ATOM     89  N   ILE O  12      29.132  17.008  10.504  1.00 98.52           N  
ATOM     90  CA  ILE O  12      28.450  18.237  10.092  1.00 98.33           C  
ATOM     91  C   ILE O  12      27.428  18.716  11.128  1.00 98.22           C  
ATOM     92  O   ILE O  12      27.256  19.923  11.326  1.00 97.08           O  
ATOM     93  CB  ILE O  12      27.762  18.028   8.717  1.00 97.74           C  
ATOM     94  CG1 ILE O  12      28.807  17.700   7.638  0.99 92.61           C  
ATOM     95  CG2 ILE O  12      26.915  19.233   8.330  0.99 92.40           C  
ATOM     96  CD1 ILE O  12      29.909  18.724   7.502  0.99 86.16           C  
ATOM     97  N   ARG O  13      26.744  17.781  11.779  1.00 98.53           N  
ATOM     98  CA  ARG O  13      25.681  18.150  12.714  1.00 98.42           C  
ATOM     99  C   ARG O  13      26.238  18.799  13.979  1.00 98.53           C  
ATOM    100  O   ARG O  13      27.387  18.558  14.355  1.00 98.12           O  
ATOM    101  CB  ARG O  13      24.833  16.927  13.066  1.00 97.39           C  
ATOM    102  CG  ARG O  13      23.961  16.510  11.896  1.00 93.89           C  
ATOM    103  CD  ARG O  13      22.909  15.502  12.281  1.00 91.48           C  
ATOM    104  NE  ARG O  13      22.105  15.152  11.116  1.00 90.85           N  
ATOM    105  CZ  ARG O  13      20.813  14.837  11.150  1.00 90.26           C  
ATOM    106  NH1 ARG O  13      20.159  14.828  12.300  1.00 84.49           N  
ATOM    107  NH2 ARG O  13      20.178  14.533  10.029  1.00 85.25           N  
ATOM    108  N   PRO O  14      25.421  19.613  14.642  1.00 98.53           N  
ATOM    109  CA  PRO O  14      25.890  20.212  15.894  1.00 98.43           C  
ATOM    110  C   PRO O  14      26.155  19.146  16.953  1.00 98.61           C  
ATOM    111  O   PRO O  14      25.535  18.079  16.946  1.00 98.34           O  
ATOM    112  CB  PRO O  14      24.750  21.151  16.312  1.00 97.67           C  
ATOM    113  CG  PRO O  14      23.563  20.724  15.535  1.00 95.65           C  
ATOM    114  CD  PRO O  14      24.069  20.088  14.281  1.00 97.72           C  
ATOM    115  N   LYS O  15      27.072  19.452  17.855  1.00 98.69           N  
ATOM    116  CA  LYS O  15      27.498  18.509  18.888  1.00 98.68           C  
ATOM    117  C   LYS O  15      26.321  17.952  19.693  1.00 98.77           C  
ATOM    118  O   LYS O  15      26.326  16.779  20.071  1.00 98.60           O  
ATOM    119  CB  LYS O  15      28.515  19.195  19.807  1.00 98.33           C  
ATOM    120  CG  LYS O  15      29.157  18.330  20.873  0.99 96.46           C  
ATOM    121  CD  LYS O  15      30.391  19.033  21.442  0.99 94.01           C  
ATOM    122  CE  LYS O  15      30.667  18.662  22.888  0.99 89.70           C  
ATOM    123  NZ  LYS O  15      31.088  17.243  23.030  0.99 83.09           N  
ATOM    124  N   ASP O  16      25.309  18.772  19.939  1.00 98.69           N  
ATOM    125  CA  ASP O  16      24.186  18.307  20.761  1.00 98.55           C  
ATOM    126  C   ASP O  16      23.369  17.198  20.093  1.00 98.70           C  
ATOM    127  O   ASP O  16      22.593  16.528  20.777  1.00 98.17           O  
ATOM    128  CB  ASP O  16      23.288  19.476  21.224  1.00 97.36           C  
ATOM    129  CG  ASP O  16      22.507  20.141  20.107  0.99 89.73           C  
ATOM    130  OD1 ASP O  16      22.861  19.982  18.923  0.99 83.92           O  
ATOM    131  OD2 ASP O  16      21.537  20.857  20.430  0.99 84.66           O  
ATOM    132  N   TYR O  17      23.554  16.984  18.786  1.00 98.89           N  
ATOM    133  CA  TYR O  17      22.873  15.877  18.112  1.00 98.91           C  
ATOM    134  C   TYR O  17      23.417  14.521  18.568  1.00 98.91           C  
ATOM    135  O   TYR O  17      22.642  13.580  18.779  1.00 98.86           O  
ATOM    136  CB  TYR O  17      22.997  16.004  16.589  1.00 98.92           C  
ATOM    137  CG  TYR O  17      22.332  14.856  15.865  1.00 98.94           C  
ATOM    138  CD1 TYR O  17      20.953  14.839  15.674  1.00 98.90           C  
ATOM    139  CD2 TYR O  17      23.069  13.772  15.412  1.00 98.90           C  
ATOM    140  CE1 TYR O  17      20.327  13.772  15.045  1.00 98.87           C  
ATOM    141  CE2 TYR O  17      22.452  12.696  14.782  1.00 98.87           C  
ATOM    142  CZ  TYR O  17      21.080  12.702  14.600  1.00 98.91           C  
ATOM    143  OH  TYR O  17      20.465  11.640  13.983  1.00 98.85           O  
ATOM    144  N   TRP O  18      24.739  14.396  18.696  1.00 98.95           N  
ATOM    145  CA  TRP O  18      25.384  13.116  18.992  1.00 98.95           C  
ATOM    146  C   TRP O  18      26.000  13.018  20.384  1.00 98.94           C  
ATOM    147  O   TRP O  18      26.330  11.916  20.828  1.00 98.86           O  
ATOM    148  CB  TRP O  18      26.447  12.791  17.928  1.00 98.93           C  
ATOM    149  CG  TRP O  18      27.435  13.896  17.672  1.00 98.90           C  
ATOM    150  CD1 TRP O  18      27.401  14.803  16.647  1.00 98.81           C  
ATOM    151  CD2 TRP O  18      28.601  14.205  18.449  1.00 98.88           C  
ATOM    152  NE1 TRP O  18      28.482  15.662  16.736  1.00 98.68           N  
ATOM    153  CE2 TRP O  18      29.230  15.314  17.830  1.00 98.78           C  
ATOM    154  CE3 TRP O  18      29.183  13.652  19.601  1.00 98.67           C  
ATOM    155  CZ2 TRP O  18      30.406  15.883  18.333  1.00 98.50           C  
ATOM    156  CZ3 TRP O  18      30.356  14.217  20.098  1.00 98.48           C  
ATOM    157  CH2 TRP O  18      30.953  15.319  19.463  1.00 98.36           C  
ATOM    158  N   ASP O  19      26.157  14.123  21.072  1.00 98.91           N  
ATOM    159  CA  ASP O  19      26.774  14.121  22.401  1.00 98.88           C  
ATOM    160  C   ASP O  19      25.748  13.729  23.467  1.00 98.86           C  
ATOM    161  O   ASP O  19      25.271  14.561  24.247  1.00 98.66           O  
ATOM    162  CB  ASP O  19      27.392  15.487  22.706  1.00 98.78           C  
ATOM    163  CG  ASP O  19      28.136  15.520  24.025  1.00 98.58           C  
ATOM    164  OD1 ASP O  19      28.484  14.440  24.552  1.00 98.07           O  
ATOM    165  OD2 ASP O  19      28.383  16.631  24.530  1.00 97.70           O  
ATOM    166  N   TYR O  20      25.402  12.436  23.477  1.00 98.78           N  
ATOM    167  CA  TYR O  20      24.371  11.945  24.387  1.00 98.76           C  
ATOM    168  C   TYR O  20      24.784  12.011  25.855  1.00 98.65           C  
ATOM    169  O   TYR O  20      23.918  12.042  26.731  1.00 98.39           O  
ATOM    170  CB  TYR O  20      23.941  10.520  24.008  1.00 98.74           C  
ATOM    171  CG  TYR O  20      25.067   9.511  23.981  1.00 98.77           C  
ATOM    172  CD1 TYR O  20      25.471   8.862  25.142  1.00 98.62           C  
ATOM    173  CD2 TYR O  20      25.723   9.206  22.789  1.00 98.62           C  
ATOM    174  CE1 TYR O  20      26.504   7.935  25.118  1.00 98.45           C  
ATOM    175  CE2 TYR O  20      26.754   8.281  22.760  1.00 98.46           C  
ATOM    176  CZ  TYR O  20      27.140   7.648  23.922  1.00 98.48           C  
ATOM    177  OH  TYR O  20      28.161   6.731  23.895  1.00 98.03           O  
ATOM    178  N   GLU O  21      26.080  12.030  26.123  1.00 98.55           N  
ATOM    179  CA  GLU O  21      26.538  12.133  27.513  1.00 98.36           C  
ATOM    180  C   GLU O  21      26.114  13.454  28.158  1.00 98.30           C  
ATOM    181  O   GLU O  21      25.999  13.532  29.383  1.00 97.50           O  
ATOM    182  CB  GLU O  21      28.051  11.948  27.592  1.00 97.77           C  
ATOM    183  CG  GLU O  21      28.484  10.516  27.327  0.99 93.86           C  
ATOM    184  CD  GLU O  21      29.979  10.328  27.417  0.99 89.78           C  
ATOM    185  OE1 GLU O  21      30.659  10.509  26.388  0.99 83.71           O  
ATOM    186  OE2 GLU O  21      30.469   9.998  28.514  0.99 84.25           O  
ATOM    187  N   SER O  22      25.851  14.463  27.328  1.00 98.42           N  
ATOM    188  CA  SER O  22      25.413  15.776  27.814  1.00 98.18           C  
ATOM    189  C   SER O  22      23.896  15.929  27.872  1.00 98.18           C  
ATOM    190  O   SER O  22      23.400  16.987  28.267  1.00 97.40           O  
ATOM    191  CB  SER O  22      26.004  16.884  26.939  1.00 97.58           C  
ATOM    192  OG  SER O  22      27.416  16.934  27.083  1.00 93.44           O  
ATOM    193  N   LEU O  23      23.157  14.876  27.489  1.00 98.38           N  
ATOM    194  CA  LEU O  23      21.697  14.940  27.511  1.00 98.35           C  
ATOM    195  C   LEU O  23      21.180  15.115  28.936  1.00 98.14           C  
ATOM    196  O   LEU O  23      21.590  14.395  29.848  1.00 97.69           O  
ATOM    197  CB  LEU O  23      21.094  13.664  26.910  1.00 98.34           C  
ATOM    198  CG  LEU O  23      19.562  13.564  26.920  1.00 98.07           C  
ATOM    199  CD1 LEU O  23      18.944  14.585  25.970  1.00 97.50           C  
ATOM    200  CD2 LEU O  23      19.114  12.154  26.564  1.00 97.36           C  
ATOM    201  N   ILE O  24      20.269  16.057  29.101  1.00 98.08           N  
ATOM    202  CA  ILE O  24      19.527  16.195  30.352  1.00 97.85           C  
ATOM    203  C   ILE O  24      18.123  15.660  30.087  1.00 97.84           C  
ATOM    204  O   ILE O  24      17.351  16.264  29.341  1.00 97.33           O  
ATOM    205  CB  ILE O  24      19.489  17.653  30.846  1.00 97.42           C  
ATOM    206  CG1 ILE O  24      20.917  18.157  31.113  0.99 95.67           C  
ATOM    207  CG2 ILE O  24      18.625  17.770  32.099  0.99 95.28           C  
ATOM    208  CD1 ILE O  24      21.010  19.654  31.353  0.99 89.74           C  
ATOM    209  N   VAL O  25      17.807  14.507  30.677  1.00 97.87           N  
ATOM    210  CA  VAL O  25      16.518  13.871  30.429  1.00 97.74           C  
ATOM    211  C   VAL O  25      15.412  14.659  31.120  1.00 97.67           C  
ATOM    212  O   VAL O  25      15.508  14.967  32.310  1.00 97.35           O  
ATOM    213  CB  VAL O  25      16.515  12.402  30.907  1.00 97.43           C  
ATOM    214  CG1 VAL O  25      15.143  11.765  30.667  1.00 96.80           C  
ATOM    215  CG2 VAL O  25      17.612  11.609  30.198  1.00 96.95           C  
ATOM    216  N   GLN O  26      14.365  14.973  30.349  1.00 97.73           N  
ATOM    217  CA  GLN O  26      13.185  15.643  30.880  1.00 97.81           C  
ATOM    218  C   GLN O  26      12.156  14.570  31.219  1.00 98.00           C  
ATOM    219  O   GLN O  26      11.388  14.131  30.359  1.00 97.33           O  
ATOM    220  CB  GLN O  26      12.634  16.639  29.858  1.00 97.20           C  
ATOM    221  CG  GLN O  26      13.656  17.669  29.374  0.98 90.56           C  
ATOM    222  CD  GLN O  26      14.188  18.546  30.490  0.98 84.38           C  
ATOM    223  OE1 GLN O  26      13.422  19.196  31.202  0.97 77.10           O  
ATOM    224  NE2 GLN O  26      15.505  18.578  30.648  0.97 72.14           N  
ATOM    225  N   TRP O  27      12.166  14.119  32.479  1.00 98.20           N  
ATOM    226  CA  TRP O  27      11.313  13.012  32.893  1.00 98.02           C  
ATOM    227  C   TRP O  27       9.848  13.424  32.906  1.00 98.01           C  
ATOM    228  O   TRP O  27       9.497  14.486  33.420  1.00 97.42           O  
ATOM    229  CB  TRP O  27      11.730  12.509  34.276  1.00 97.59           C  
ATOM    230  CG  TRP O  27      13.146  12.015  34.323  1.00 97.40           C  
ATOM    231  CD1 TRP O  27      14.229  12.677  34.827  1.00 96.85           C  
ATOM    232  CD2 TRP O  27      13.634  10.761  33.834  1.00 97.32           C  
ATOM    233  NE1 TRP O  27      15.366  11.907  34.685  1.00 96.45           N  
ATOM    234  CE2 TRP O  27      15.026  10.732  34.079  1.00 96.97           C  
ATOM    235  CE3 TRP O  27      13.030   9.660  33.214  1.00 97.01           C  
ATOM    236  CZ2 TRP O  27      15.823   9.637  33.722  1.00 96.10           C  
ATOM    237  CZ3 TRP O  27      13.821   8.571  32.864  1.00 96.48           C  
ATOM    238  CH2 TRP O  27      15.199   8.569  33.122  1.00 96.09           C  
ATOM    239  N   GLY O  28       9.009  12.562  32.341  1.00 98.33           N  
ATOM    240  CA  GLY O  28       7.571  12.773  32.352  1.00 98.37           C  
ATOM    241  C   GLY O  28       6.930  12.254  33.626  1.00 98.38           C  
ATOM    242  O   GLY O  28       7.605  11.983  34.618  1.00 97.94           O  
ATOM    243  N   GLU O  29       5.601  12.097  33.579  1.00 98.27           N  
ATOM    244  CA  GLU O  29       4.835  11.677  34.751  1.00 98.22           C  
ATOM    245  C   GLU O  29       4.560  10.177  34.702  1.00 98.43           C  
ATOM    246  O   GLU O  29       3.824   9.707  33.834  1.00 98.06           O  
ATOM    247  CB  GLU O  29       3.515  12.453  34.819  1.00 97.42           C  
ATOM    248  CG  GLU O  29       2.583  12.015  35.942  0.97 89.96           C  
ATOM    249  CD  GLU O  29       3.248  12.072  37.307  0.97 83.89           C  
ATOM    250  OE1 GLU O  29       3.608  13.189  37.747  0.97 77.07           O  
ATOM    251  OE2 GLU O  29       3.416  11.007  37.931  0.97 77.24           O  
ATOM    252  N   GLN O  30       5.138   9.425  35.646  1.00 98.05           N  
ATOM    253  CA  GLN O  30       4.965   7.972  35.666  1.00 98.03           C  
ATOM    254  C   GLN O  30       3.502   7.564  35.832  1.00 98.21           C  
ATOM    255  O   GLN O  30       3.066   6.568  35.251  1.00 97.83           O  
ATOM    256  CB  GLN O  30       5.814   7.334  36.771  1.00 97.10           C  
ATOM    257  CG  GLN O  30       5.771   5.810  36.750  0.99 93.37           C  
ATOM    258  CD  GLN O  30       6.825   5.161  37.614  0.99 91.39           C  
ATOM    259  OE1 GLN O  30       7.653   4.391  37.132  0.99 83.77           O  
ATOM    260  NE2 GLN O  30       6.796   5.459  38.907  0.99 79.60           N  
ATOM    261  N   ASP O  31       2.744   8.331  36.612  1.00 98.07           N  
ATOM    262  CA  ASP O  31       1.342   8.006  36.881  1.00 97.91           C  
ATOM    263  C   ASP O  31       0.455   8.088  35.642  1.00 98.16           C  
ATOM    264  O   ASP O  31      -0.686   7.619  35.675  1.00 97.70           O  
ATOM    265  CB  ASP O  31       0.779   8.915  37.981  1.00 97.11           C  
ATOM    266  CG  ASP O  31       1.403   8.667  39.342  0.99 95.21           C  
ATOM    267  OD1 ASP O  31       2.061   7.619  39.523  0.99 92.68           O  
ATOM    268  OD2 ASP O  31       1.231   9.520  40.232  0.99 91.54           O  
ATOM    269  N   ASP O  32       0.957   8.673  34.559  1.00 98.49           N  
ATOM    270  CA  ASP O  32       0.198   8.736  33.307  1.00 98.65           C  
ATOM    271  C   ASP O  32       0.064   7.371  32.633  1.00 98.77           C  
ATOM    272  O   ASP O  32      -0.770   7.210  31.741  1.00 98.66           O  
ATOM    273  CB  ASP O  32       0.856   9.702  32.316  1.00 98.52           C  
ATOM    274  CG  ASP O  32       0.644  11.168  32.666  1.00 98.15           C  
ATOM    275  OD1 ASP O  32      -0.157  11.467  33.577  1.00 96.75           O  
ATOM    276  OD2 ASP O  32       1.273  12.023  32.004  1.00 96.33           O  
ATOM    277  N   TYR O  33       0.879   6.393  33.039  1.00 98.76           N  
ATOM    278  CA  TYR O  33       0.922   5.092  32.371  1.00 98.73           C  
ATOM    279  C   TYR O  33       0.744   3.972  33.384  1.00 98.56           C  
ATOM    280  O   TYR O  33       1.463   3.907  34.379  1.00 98.25           O  
ATOM    281  CB  TYR O  33       2.251   4.929  31.614  1.00 98.74           C  
ATOM    282  CG  TYR O  33       2.545   6.128  30.747  1.00 98.82           C  
ATOM    283  CD1 TYR O  33       1.932   6.278  29.510  1.00 98.75           C  
ATOM    284  CD2 TYR O  33       3.391   7.136  31.190  1.00 98.77           C  
ATOM    285  CE1 TYR O  33       2.167   7.402  28.727  1.00 98.70           C  
ATOM    286  CE2 TYR O  33       3.631   8.265  30.414  1.00 98.72           C  
ATOM    287  CZ  TYR O  33       3.016   8.390  29.186  1.00 98.75           C  
ATOM    288  OH  TYR O  33       3.246   9.503  28.414  1.00 98.55           O  
ATOM    289  N   GLU O  34      -0.213   3.081  33.115  1.00 98.61           N  
ATOM    290  CA  GLU O  34      -0.483   1.951  34.002  1.00 98.53           C  
ATOM    291  C   GLU O  34      -0.212   0.635  33.292  1.00 98.66           C  
ATOM    292  O   GLU O  34      -0.564   0.458  32.124  1.00 98.49           O  
ATOM    293  CB  GLU O  34      -1.925   1.990  34.509  1.00 97.87           C  
ATOM    294  CG  GLU O  34      -2.176   3.107  35.513  0.98 90.84           C  
ATOM    295  CD  GLU O  34      -3.585   3.113  36.079  0.98 90.30           C  
ATOM    296  OE1 GLU O  34      -4.398   2.246  35.688  0.97 84.27           O  
ATOM    297  OE2 GLU O  34      -3.876   3.989  36.916  0.98 85.16           O  
ATOM    298  N   VAL O  35       0.400  -0.297  34.015  1.00 98.48           N  
ATOM    299  CA  VAL O  35       0.695  -1.623  33.488  1.00 98.39           C  
ATOM    300  C   VAL O  35      -0.591  -2.433  33.355  1.00 98.48           C  
ATOM    301  O   VAL O  35      -1.418  -2.464  34.271  1.00 98.26           O  
ATOM    302  CB  VAL O  35       1.700  -2.362  34.399  1.00 97.91           C  
ATOM    303  CG1 VAL O  35       1.807  -3.839  34.025  1.00 96.76           C  
ATOM    304  CG2 VAL O  35       3.064  -1.684  34.338  1.00 96.73           C  
ATOM    305  N   VAL O  36      -0.756  -3.090  32.212  1.00 98.64           N  
ATOM    306  CA  VAL O  36      -1.887  -3.982  31.971  1.00 98.66           C  
ATOM    307  C   VAL O  36      -1.448  -5.439  32.106  1.00 98.60           C  
ATOM    308  O   VAL O  36      -2.085  -6.222  32.810  1.00 98.15           O  
ATOM    309  CB  VAL O  36      -2.510  -3.720  30.579  1.00 98.56           C  
ATOM    310  CG1 VAL O  36      -3.582  -4.762  30.253  1.00 97.81           C  
ATOM    311  CG2 VAL O  36      -3.098  -2.311  30.530  1.00 97.82           C  
ATOM    312  N   ARG O  37      -0.371  -5.824  31.434  1.00 98.72           N  
ATOM    313  CA  ARG O  37       0.150  -7.186  31.509  1.00 98.62           C  
ATOM    314  C   ARG O  37       1.591  -7.229  31.023  1.00 98.71           C  
ATOM    315  O   ARG O  37       2.018  -6.372  30.248  1.00 98.50           O  
ATOM    316  CB  ARG O  37      -0.701  -8.162  30.675  1.00 98.01           C  
ATOM    317  CG  ARG O  37      -0.724  -7.845  29.190  0.99 93.67           C  
ATOM    318  CD  ARG O  37      -1.575  -8.829  28.401  0.99 91.43           C  
ATOM    319  NE  ARG O  37      -1.641  -8.430  26.995  0.99 87.25           N  
ATOM    320  CZ  ARG O  37      -0.915  -8.962  26.019  0.98 84.14           C  
ATOM    321  NH1 ARG O  37      -0.069  -9.947  26.272  0.98 76.19           N  
ATOM    322  NH2 ARG O  37      -1.034  -8.504  24.778  0.98 77.99           N  
ATOM    323  N   LYS O  38       2.328  -8.240  31.468  1.00 98.33           N  
ATOM    324  CA  LYS O  38       3.687  -8.453  30.984  1.00 98.16           C  
ATOM    325  C   LYS O  38       3.630  -9.092  29.602  1.00 97.83           C  
ATOM    326  O   LYS O  38       2.859 -10.028  29.383  1.00 97.06           O  
ATOM    327  CB  LYS O  38       4.468  -9.345  31.954  1.00 97.97           C  
ATOM    328  CG  LYS O  38       5.942  -9.480  31.614  0.99 96.57           C  
ATOM    329  CD  LYS O  38       6.685 -10.235  32.713  0.99 94.81           C  
ATOM    330  CE  LYS O  38       8.165 -10.349  32.402  0.99 90.40           C  
ATOM    331  NZ  LYS O  38       8.912 -10.985  33.514  0.99 83.99           N  
ATOM    332  N   VAL O  39       4.440  -8.583  28.680  1.00 97.59           N  
ATOM    333  CA  VAL O  39       4.465  -9.131  27.325  1.00 96.67           C  
ATOM    334  C   VAL O  39       5.810  -9.755  26.965  1.00 95.64           C  
ATOM    335  O   VAL O  39       5.907 -10.453  25.959  1.00 92.54           O  
ATOM    336  CB  VAL O  39       4.054  -8.089  26.256  1.00 95.02           C  
ATOM    337  CG1 VAL O  39       2.583  -7.710  26.427  1.00 89.22           C  
ATOM    338  CG2 VAL O  39       4.937  -6.853  26.307  1.00 90.02           C  
ATOM    339  N   GLY O  40       6.836  -9.522  27.772  1.00 95.54           N  
ATOM    340  CA  GLY O  40       8.121 -10.147  27.529  1.00 94.98           C  
ATOM    341  C   GLY O  40       9.224  -9.612  28.414  1.00 95.94           C  
ATOM    342  O   GLY O  40       9.006  -8.738  29.253  1.00 95.51           O  
ATOM    343  N   ARG O  41      10.403 -10.165  28.210  0.99 93.94           N  
ATOM    344  CA  ARG O  41      11.583  -9.751  28.949  0.99 94.08           C  
ATOM    345  C   ARG O  41      12.794  -9.830  28.042  0.99 93.44           C  
ATOM    346  O   ARG O  41      12.810 -10.593  27.070  0.99 90.00           O  
ATOM    347  CB  ARG O  41      11.807 -10.638  30.178  0.99 92.37           C  
ATOM    348  CG  ARG O  41      12.355 -11.998  29.816  0.95 83.98           C  
ATOM    349  CD  ARG O  41      12.659 -12.862  31.025  0.95 81.54           C  
ATOM    350  NE  ARG O  41      13.562 -13.951  30.682  0.94 74.80           N  
ATOM    351  CZ  ARG O  41      13.251 -14.990  29.907  0.94 67.53           C  
ATOM    352  NH1 ARG O  41      12.036 -15.084  29.364  0.94 61.22           N  
ATOM    353  NH2 ARG O  41      14.149 -15.929  29.653  0.94 59.65           N  
ATOM    354  N   GLY O  42      13.794  -9.032  28.363  0.99 93.24           N  
ATOM    355  CA  GLY O  42      15.065  -9.073  27.667  0.99 92.10           C  
ATOM    356  C   GLY O  42      16.201  -9.108  28.663  0.99 93.23           C  
ATOM    357  O   GLY O  42      15.980  -9.139  29.876  0.99 91.69           O  
ATOM    358  N   LYS O  43      17.413  -9.104  28.141  0.99 91.77           N  
ATOM    359  CA  LYS O  43      18.595  -9.111  28.990  0.99 91.21           C  
ATOM    360  C   LYS O  43      18.639  -7.868  29.879  0.99 91.81           C  
ATOM    361  O   LYS O  43      19.067  -7.933  31.031  0.99 89.93           O  
ATOM    362  CB  LYS O  43      19.853  -9.197  28.117  0.99 89.56           C  
ATOM    363  CG  LYS O  43      21.133  -9.520  28.865  0.92 83.94           C  
ATOM    364  CD  LYS O  43      22.312  -9.666  27.911  0.91 79.71           C  
ATOM    365  CE  LYS O  43      22.174 -10.881  27.001  0.89 72.15           C  
ATOM    366  NZ  LYS O  43      23.316 -11.010  26.052  0.89 64.82           N  
ATOM    367  N   TYR O  44      18.157  -6.745  29.339  0.99 90.85           N  
ATOM    368  CA  TYR O  44      18.280  -5.454  30.016  0.99 92.19           C  
ATOM    369  C   TYR O  44      16.950  -4.822  30.419  0.99 94.33           C  
ATOM    370  O   TYR O  44      16.935  -3.685  30.899  0.99 94.05           O  
ATOM    371  CB  TYR O  44      19.039  -4.463  29.119  0.99 90.09           C  
ATOM    372  CG  TYR O  44      20.370  -4.977  28.625  0.97 86.65           C  
ATOM    373  CD1 TYR O  44      21.455  -5.092  29.491  0.97 82.08           C  
ATOM    374  CD2 TYR O  44      20.548  -5.351  27.297  0.96 81.38           C  
ATOM    375  CE1 TYR O  44      22.678  -5.562  29.043  0.96 79.57           C  
ATOM    376  CE2 TYR O  44      21.768  -5.822  26.840  0.96 78.23           C  
ATOM    377  CZ  TYR O  44      22.829  -5.924  27.715  0.96 78.39           C  
ATOM    378  OH  TYR O  44      24.039  -6.389  27.264  0.95 73.98           O  
ATOM    379  N   SER O  45      15.836  -5.532  30.235  1.00 95.87           N  
ATOM    380  CA  SER O  45      14.534  -4.918  30.483  1.00 96.80           C  
ATOM    381  C   SER O  45      13.436  -5.940  30.688  1.00 97.29           C  
ATOM    382  O   SER O  45      13.576  -7.111  30.331  1.00 97.26           O  
ATOM    383  CB  SER O  45      14.146  -4.016  29.306  1.00 96.36           C  
ATOM    384  OG  SER O  45      13.955  -4.787  28.127  1.00 94.10           O  
ATOM    385  N   GLU O  46      12.325  -5.482  31.247  1.00 97.67           N  
ATOM    386  CA  GLU O  46      11.062  -6.199  31.233  1.00 97.91           C  
ATOM    387  C   GLU O  46      10.059  -5.308  30.524  1.00 98.27           C  
ATOM    388  O   GLU O  46      10.041  -4.095  30.743  1.00 98.16           O  
ATOM    389  CB  GLU O  46      10.585  -6.536  32.642  1.00 96.96           C  
ATOM    390  CG  GLU O  46      11.403  -7.624  33.311  0.99 88.11           C  
ATOM    391  CD  GLU O  46      10.767  -8.138  34.586  0.99 88.90           C  
ATOM    392  OE1 GLU O  46      10.514  -7.319  35.491  0.98 82.91           O  
ATOM    393  OE2 GLU O  46      10.517  -9.355  34.675  0.98 83.81           O  
ATOM    394  N   VAL O  47       9.229  -5.898  29.674  1.00 98.15           N  
ATOM    395  CA  VAL O  47       8.351  -5.130  28.800  1.00 98.25           C  
ATOM    396  C   VAL O  47       6.898  -5.476  29.094  1.00 98.42           C  
ATOM    397  O   VAL O  47       6.533  -6.650  29.214  1.00 98.38           O  
ATOM    398  CB  VAL O  47       8.691  -5.370  27.315  1.00 97.96           C  
ATOM    399  CG1 VAL O  47       7.859  -4.461  26.417  1.00 97.18           C  
ATOM    400  CG2 VAL O  47      10.182  -5.130  27.066  1.00 97.31           C  
ATOM    401  N   PHE O  48       6.070  -4.447  29.197  1.00 98.65           N  
ATOM    402  CA  PHE O  48       4.664  -4.577  29.559  1.00 98.74           C  
ATOM    403  C   PHE O  48       3.778  -3.842  28.567  1.00 98.78           C  
ATOM    404  O   PHE O  48       4.142  -2.775  28.071  1.00 98.74           O  
ATOM    405  CB  PHE O  48       4.416  -3.996  30.959  1.00 98.70           C  
ATOM    406  CG  PHE O  48       5.227  -4.659  32.045  1.00 98.64           C  
ATOM    407  CD1 PHE O  48       6.542  -4.279  32.276  1.00 98.21           C  
ATOM    408  CD2 PHE O  48       4.681  -5.666  32.821  1.00 98.27           C  
ATOM    409  CE1 PHE O  48       7.297  -4.897  33.264  1.00 97.91           C  
ATOM    410  CE2 PHE O  48       5.430  -6.287  33.810  1.00 97.95           C  
ATOM    411  CZ  PHE O  48       6.741  -5.903  34.030  1.00 98.01           C  
ATOM    412  N   GLU O  49       2.609  -4.413  28.304  1.00 98.67           N  
ATOM    413  CA  GLU O  49       1.542  -3.645  27.681  1.00 98.70           C  
ATOM    414  C   GLU O  49       1.002  -2.708  28.748  1.00 98.76           C  
ATOM    415  O   GLU O  49       0.822  -3.111  29.902  1.00 98.66           O  
ATOM    416  CB  GLU O  49       0.426  -4.553  27.164  1.00 98.52           C  
ATOM    417  CG  GLU O  49      -0.742  -3.787  26.546  1.00 97.15           C  
ATOM    418  CD  GLU O  49      -1.898  -4.679  26.116  1.00 96.13           C  
ATOM    419  OE1 GLU O  49      -1.715  -5.910  26.008  1.00 91.97           O  
ATOM    420  OE2 GLU O  49      -3.001  -4.139  25.884  1.00 91.98           O  
ATOM    421  N   GLY O  50       0.760  -1.477  28.365  1.00 98.82           N  
ATOM    422  CA  GLY O  50       0.222  -0.503  29.292  1.00 98.85           C  
ATOM    423  C   GLY O  50      -0.871   0.320  28.664  1.00 98.88           C  
ATOM    424  O   GLY O  50      -1.274   0.091  27.520  1.00 98.80           O  
ATOM    425  N   ILE O  51      -1.356   1.278  29.435  1.00 98.90           N  
ATOM    426  CA  ILE O  51      -2.370   2.202  28.955  1.00 98.88           C  
ATOM    427  C   ILE O  51      -2.033   3.600  29.453  1.00 98.88           C  
ATOM    428  O   ILE O  51      -1.615   3.781  30.602  1.00 98.75           O  
ATOM    429  CB  ILE O  51      -3.790   1.765  29.395  1.00 98.68           C  
ATOM    430  CG1 ILE O  51      -4.862   2.633  28.734  1.00 94.65           C  
ATOM    431  CG2 ILE O  51      -3.915   1.771  30.922  1.00 95.48           C  
ATOM    432  CD1 ILE O  51      -6.266   2.037  28.831  1.00 88.33           C  
ATOM    433  N   ASN O  52      -2.183   4.565  28.567  1.00 98.75           N  
ATOM    434  CA  ASN O  52      -2.088   5.974  28.939  1.00 98.74           C  
ATOM    435  C   ASN O  52      -3.422   6.345  29.579  1.00 98.72           C  
ATOM    436  O   ASN O  52      -4.457   6.305  28.911  1.00 98.51           O  
ATOM    437  CB  ASN O  52      -1.801   6.812  27.690  1.00 98.61           C  
ATOM    438  CG  ASN O  52      -1.709   8.301  27.969  1.00 98.32           C  
ATOM    439  OD1 ASN O  52      -2.458   8.849  28.776  1.00 95.63           O  
ATOM    440  ND2 ASN O  52      -0.802   8.980  27.274  1.00 94.73           N  
ATOM    441  N   VAL O  53      -3.420   6.672  30.869  1.00 98.75           N  
ATOM    442  CA  VAL O  53      -4.676   6.859  31.600  1.00 98.66           C  
ATOM    443  C   VAL O  53      -5.445   8.103  31.149  1.00 98.67           C  
ATOM    444  O   VAL O  53      -6.645   8.210  31.414  1.00 98.10           O  
ATOM    445  CB  VAL O  53      -4.463   6.892  33.134  1.00 98.13           C  
ATOM    446  CG1 VAL O  53      -3.759   5.619  33.601  1.00 94.94           C  
ATOM    447  CG2 VAL O  53      -3.695   8.132  33.561  1.00 95.24           C  
ATOM    448  N   ASN O  54      -4.772   9.021  30.469  1.00 98.35           N  
ATOM    449  CA  ASN O  54      -5.417  10.235  29.989  1.00 98.19           C  
ATOM    450  C   ASN O  54      -6.086  10.040  28.634  1.00 98.21           C  
ATOM    451  O   ASN O  54      -7.264  10.364  28.466  1.00 97.38           O  
ATOM    452  CB  ASN O  54      -4.402  11.380  29.922  1.00 97.68           C  
ATOM    453  CG  ASN O  54      -3.763  11.665  31.267  1.00 96.16           C  
ATOM    454  OD1 ASN O  54      -2.543  11.599  31.414  1.00 91.05           O  
ATOM    455  ND2 ASN O  54      -4.585  11.965  32.259  1.00 89.42           N  
ATOM    456  N   SER O  55      -5.344   9.495  27.669  1.00 98.35           N  
ATOM    457  CA  SER O  55      -5.861   9.289  26.319  1.00 98.16           C  
ATOM    458  C   SER O  55      -6.589   7.960  26.152  1.00 98.24           C  
ATOM    459  O   SER O  55      -7.323   7.779  25.179  1.00 97.61           O  
ATOM    460  CB  SER O  55      -4.721   9.354  25.305  1.00 97.58           C  
ATOM    461  OG  SER O  55      -3.875   8.220  25.431  1.00 96.81           O  
ATOM    462  N   LYS O  56      -6.374   7.027  27.070  1.00 98.46           N  
ATOM    463  CA  LYS O  56      -6.889   5.660  27.027  1.00 98.44           C  
ATOM    464  C   LYS O  56      -6.250   4.814  25.924  1.00 98.42           C  
ATOM    465  O   LYS O  56      -6.717   3.712  25.639  1.00 97.64           O  
ATOM    466  CB  LYS O  56      -8.422   5.638  26.912  1.00 98.17           C  
ATOM    467  CG  LYS O  56      -9.144   6.473  27.967  0.96 95.99           C  
ATOM    468  CD  LYS O  56      -8.832   6.000  29.374  0.95 91.10           C  
ATOM    469  CE  LYS O  56      -9.604   6.801  30.418  0.94 84.89           C  
ATOM    470  NZ  LYS O  56      -9.217   6.410  31.800  0.94 75.54           N  
ATOM    471  N   GLU O  57      -5.179   5.307  25.322  1.00 98.46           N  
ATOM    472  CA  GLU O  57      -4.480   4.574  24.268  1.00 98.35           C  
ATOM    473  C   GLU O  57      -3.521   3.540  24.852  1.00 98.61           C  
ATOM    474  O   GLU O  57      -2.896   3.771  25.888  1.00 98.36           O  
ATOM    475  CB  GLU O  57      -3.708   5.533  23.362  1.00 97.40           C  
ATOM    476  CG  GLU O  57      -4.598   6.414  22.502  0.99 89.28           C  
ATOM    477  CD  GLU O  57      -3.831   7.137  21.413  0.98 84.94           C  
ATOM    478  OE1 GLU O  57      -2.693   7.579  21.676  0.98 78.46           O  
ATOM    479  OE2 GLU O  57      -4.361   7.255  20.286  0.98 79.02           O  
ATOM    480  N   LYS O  58      -3.406   2.397  24.168  1.00 98.60           N  
ATOM    481  CA  LYS O  58      -2.422   1.382  24.528  1.00 98.62           C  
ATOM    482  C   LYS O  58      -1.015   1.926  24.330  1.00 98.73           C  
ATOM    483  O   LYS O  58      -0.776   2.776  23.468  1.00 98.55           O  
ATOM    484  CB  LYS O  58      -2.584   0.128  23.671  1.00 98.24           C  
ATOM    485  CG  LYS O  58      -3.824  -0.689  23.955  0.99 96.15           C  
ATOM    486  CD  LYS O  58      -3.800  -1.968  23.126  0.99 93.95           C  
ATOM    487  CE  LYS O  58      -5.036  -2.809  23.354  0.99 89.48           C  
ATOM    488  NZ  LYS O  58      -4.970  -4.080  22.587  0.99 82.89           N  
ATOM    489  N   CYS O  59      -0.088   1.410  25.112  1.00 98.86           N  
ATOM    490  CA  CYS O  59       1.320   1.738  24.964  1.00 98.89           C  
ATOM    491  C   CYS O  59       2.145   0.539  25.389  1.00 98.87           C  
ATOM    492  O   CYS O  59       1.612  -0.455  25.885  1.00 98.80           O  
ATOM    493  CB  CYS O  59       1.684   2.976  25.797  1.00 98.89           C  
ATOM    494  SG  CYS O  59       1.521   2.749  27.581  1.00 98.85           S  
ATOM    495  N   ILE O  60       3.446   0.624  25.175  1.00 98.87           N  
ATOM    496  CA  ILE O  60       4.391  -0.359  25.695  1.00 98.84           C  
ATOM    497  C   ILE O  60       5.233   0.336  26.750  1.00 98.87           C  
ATOM    498  O   ILE O  60       5.713   1.452  26.535  1.00 98.82           O  
ATOM    499  CB  ILE O  60       5.278  -0.935  24.572  1.00 98.71           C  
ATOM    500  CG1 ILE O  60       4.454  -1.883  23.688  1.00 98.23           C  
ATOM    501  CG2 ILE O  60       6.517  -1.634  25.141  1.00 98.28           C  
ATOM    502  CD1 ILE O  60       4.050  -3.197  24.344  1.00 96.67           C  
ATOM    503  N   ILE O  61       5.399  -0.325  27.898  1.00 98.78           N  
ATOM    504  CA  ILE O  61       6.212   0.187  28.996  1.00 98.76           C  
ATOM    505  C   ILE O  61       7.426  -0.723  29.134  1.00 98.69           C  
ATOM    506  O   ILE O  61       7.292  -1.900  29.472  1.00 98.60           O  
ATOM    507  CB  ILE O  61       5.415   0.230  30.316  1.00 98.77           C  
ATOM    508  CG1 ILE O  61       4.154   1.091  30.157  1.00 98.67           C  
ATOM    509  CG2 ILE O  61       6.297   0.737  31.458  1.00 98.69           C  
ATOM    510  CD1 ILE O  61       3.193   1.010  31.339  1.00 98.45           C  
ATOM    511  N   LYS O  62       8.595  -0.185  28.844  1.00 98.67           N  
ATOM    512  CA  LYS O  62       9.855  -0.922  28.931  1.00 98.58           C  
ATOM    513  C   LYS O  62      10.572  -0.472  30.194  1.00 98.42           C  
ATOM    514  O   LYS O  62      11.101   0.639  30.249  1.00 98.29           O  
ATOM    515  CB  LYS O  62      10.701  -0.643  27.684  1.00 98.50           C  
ATOM    516  CG  LYS O  62      12.060  -1.328  27.642  1.00 98.23           C  
ATOM    517  CD  LYS O  62      12.766  -0.951  26.342  1.00 97.85           C  
ATOM    518  CE  LYS O  62      14.127  -1.598  26.191  1.00 97.09           C  
ATOM    519  NZ  LYS O  62      14.750  -1.208  24.889  1.00 96.55           N  
ATOM    520  N   ILE O  63      10.570  -1.337  31.203  1.00 98.23           N  
ATOM    521  CA  ILE O  63      11.197  -1.029  32.485  1.00 98.03           C  
ATOM    522  C   ILE O  63      12.627  -1.547  32.443  1.00 97.81           C  
ATOM    523  O   ILE O  63      12.860  -2.753  32.310  1.00 97.45           O  
ATOM    524  CB  ILE O  63      10.420  -1.642  33.665  1.00 97.78           C  
ATOM    525  CG1 ILE O  63       8.950  -1.195  33.618  1.00 96.88           C  
ATOM    526  CG2 ILE O  63      11.080  -1.248  34.984  1.00 97.16           C  
ATOM    527  CD1 ILE O  63       8.097  -1.702  34.777  1.00 94.70           C  
ATOM    528  N   LEU O  64      13.570  -0.634  32.542  1.00 97.20           N  
ATOM    529  CA  LEU O  64      14.977  -0.993  32.400  1.00 96.98           C  
ATOM    530  C   LEU O  64      15.530  -1.584  33.687  1.00 96.56           C  
ATOM    531  O   LEU O  64      15.272  -1.078  34.779  1.00 95.85           O  
ATOM    532  CB  LEU O  64      15.804   0.230  31.990  1.00 96.73           C  
ATOM    533  CG  LEU O  64      15.391   0.908  30.682  1.00 96.14           C  
ATOM    534  CD1 LEU O  64      16.311   2.085  30.393  1.00 95.15           C  
ATOM    535  CD2 LEU O  64      15.407  -0.074  29.516  1.00 94.79           C  
ATOM    536  N   LYS O  65      16.293  -2.667  33.550  1.00 95.43           N  
ATOM    537  CA  LYS O  65      17.055  -3.217  34.664  1.00 94.83           C  
ATOM    538  C   LYS O  65      18.196  -2.240  34.980  1.00 94.59           C  
ATOM    539  O   LYS O  65      18.511  -1.386  34.149  1.00 93.17           O  
ATOM    540  CB  LYS O  65      17.589  -4.604  34.301  0.99 93.50           C  
ATOM    541  CG  LYS O  65      16.489  -5.628  34.054  0.96 89.65           C  
ATOM    542  CD  LYS O  65      17.049  -6.970  33.611  0.96 86.75           C  
ATOM    543  CE  LYS O  65      15.933  -7.962  33.335  0.95 82.93           C  
ATOM    544  NZ  LYS O  65      16.459  -9.279  32.884  0.95 75.69           N  
ATOM    545  N   PRO O  66      18.808  -2.348  36.161  0.99 93.22           N  
ATOM    546  CA  PRO O  66      19.892  -1.409  36.490  1.00 92.48           C  
ATOM    547  C   PRO O  66      20.906  -1.288  35.359  1.00 91.80           C  
ATOM    548  O   PRO O  66      21.421  -2.293  34.858  1.00 88.84           O  
ATOM    549  CB  PRO O  66      20.516  -2.023  37.746  1.00 91.14           C  
ATOM    550  CG  PRO O  66      19.367  -2.708  38.412  0.99 89.08           C  
ATOM    551  CD  PRO O  66      18.516  -3.261  37.295  0.99 92.54           C  
ATOM    552  N   VAL O  67      21.155  -0.059  34.953  0.99 90.15           N  
ATOM    553  CA  VAL O  67      21.989   0.216  33.797  0.99 89.17           C  
ATOM    554  C   VAL O  67      22.749   1.518  34.030  0.99 89.99           C  
ATOM    555  O   VAL O  67      22.261   2.414  34.720  0.99 88.20           O  
ATOM    556  CB  VAL O  67      21.133   0.295  32.506  0.99 84.29           C  
ATOM    557  CG1 VAL O  67      20.147   1.461  32.573  0.97 76.52           C  
ATOM    558  CG2 VAL O  67      22.002   0.389  31.265  0.97 77.17           C  
ATOM    559  N   LYS O  68      23.941   1.608  33.465  0.99 91.95           N  
ATOM    560  CA  LYS O  68      24.736   2.828  33.583  0.99 92.77           C  
ATOM    561  C   LYS O  68      24.003   4.006  32.945  0.99 93.72           C  
ATOM    562  O   LYS O  68      23.353   3.872  31.901  0.99 92.60           O  
ATOM    563  CB  LYS O  68      26.113   2.644  32.933  0.99 90.67           C  
ATOM    564  CG  LYS O  68      27.068   1.765  33.730  0.91 82.98           C  
ATOM    565  CD  LYS O  68      27.404   2.378  35.090  0.90 78.07           C  
ATOM    566  CE  LYS O  68      28.616   1.730  35.747  0.89 70.10           C  
ATOM    567  NZ  LYS O  68      28.437   0.291  35.996  0.89 61.27           N  
ATOM    568  N   LYS O  69      24.115   5.148  33.580  1.00 94.12           N  
ATOM    569  CA  LYS O  69      23.474   6.385  33.133  1.00 94.98           C  
ATOM    570  C   LYS O  69      23.824   6.705  31.678  1.00 96.07           C  
ATOM    571  O   LYS O  69      22.967   7.136  30.899  1.00 95.80           O  
ATOM    572  CB  LYS O  69      23.919   7.524  34.056  1.00 93.25           C  
ATOM    573  CG  LYS O  69      22.977   8.696  34.150  0.95 84.93           C  
ATOM    574  CD  LYS O  69      23.307   9.558  35.369  0.94 79.93           C  
ATOM    575  CE  LYS O  69      24.772   9.982  35.415  0.93 71.24           C  
ATOM    576  NZ  LYS O  69      25.073  10.879  36.565  0.92 62.69           N  
ATOM    577  N   LYS O  70      25.086   6.485  31.318  1.00 96.45           N  
ATOM    578  CA  LYS O  70      25.555   6.748  29.954  1.00 97.16           C  
ATOM    579  C   LYS O  70      24.778   5.925  28.922  1.00 97.66           C  
ATOM    580  O   LYS O  70      24.443   6.424  27.840  1.00 97.54           O  
ATOM    581  CB  LYS O  70      27.055   6.448  29.867  1.00 96.74           C  
ATOM    582  CG  LYS O  70      27.703   6.732  28.524  0.98 92.87           C  
ATOM    583  CD  LYS O  70      29.202   6.464  28.598  0.97 89.61           C  
ATOM    584  CE  LYS O  70      29.886   6.685  27.265  0.97 84.39           C  
ATOM    585  NZ  LYS O  70      31.358   6.484  27.361  0.96 76.26           N  
ATOM    586  N   LYS O  71      24.494   4.665  29.259  1.00 97.14           N  
ATOM    587  CA  LYS O  71      23.797   3.768  28.334  1.00 97.12           C  
ATOM    588  C   LYS O  71      22.347   4.203  28.111  1.00 97.68           C  
ATOM    589  O   LYS O  71      21.866   4.193  26.975  1.00 97.59           O  
ATOM    590  CB  LYS O  71      23.864   2.325  28.846  1.00 95.83           C  
ATOM    591  CG  LYS O  71      23.415   1.270  27.848  0.97 85.70           C  
ATOM    592  CD  LYS O  71      23.688  -0.134  28.364  0.95 82.00           C  
ATOM    593  CE  LYS O  71      23.299  -1.208  27.354  0.95 73.36           C  
ATOM    594  NZ  LYS O  71      21.832  -1.289  27.156  0.94 65.13           N  
ATOM    595  N   ILE O  72      21.649   4.581  29.186  1.00 97.30           N  
ATOM    596  CA  ILE O  72      20.265   5.023  29.041  1.00 97.56           C  
ATOM    597  C   ILE O  72      20.192   6.345  28.272  1.00 98.09           C  
ATOM    598  O   ILE O  72      19.306   6.531  27.436  1.00 98.14           O  
ATOM    599  CB  ILE O  72      19.514   5.108  30.395  1.00 96.52           C  
ATOM    600  CG1 ILE O  72      18.057   5.542  30.192  1.00 86.52           C  
ATOM    601  CG2 ILE O  72      20.203   6.057  31.368  1.00 87.16           C  
ATOM    602  CD1 ILE O  72      17.264   4.650  29.261  1.00 79.00           C  
ATOM    603  N   ARG O  73      21.126   7.249  28.520  1.00 98.05           N  
ATOM    604  CA  ARG O  73      21.146   8.513  27.779  1.00 98.33           C  
ATOM    605  C   ARG O  73      21.351   8.272  26.287  1.00 98.62           C  
ATOM    606  O   ARG O  73      20.749   8.958  25.456  1.00 98.67           O  
ATOM    607  CB  ARG O  73      22.234   9.440  28.317  1.00 98.09           C  
ATOM    608  CG  ARG O  73      21.890  10.060  29.658  1.00 96.97           C  
ATOM    609  CD  ARG O  73      23.082  10.811  30.210  1.00 95.16           C  
ATOM    610  NE  ARG O  73      22.756  11.507  31.451  1.00 90.89           N  
ATOM    611  CZ  ARG O  73      23.653  11.900  32.347  1.00 88.13           C  
ATOM    612  NH1 ARG O  73      24.939  11.660  32.152  1.00 81.90           N  
ATOM    613  NH2 ARG O  73      23.257  12.534  33.440  1.00 82.87           N  
ATOM    614  N   ARG O  74      22.195   7.300  25.953  1.00 98.61           N  
ATOM    615  CA  ARG O  74      22.427   6.965  24.552  1.00 98.78           C  
ATOM    616  C   ARG O  74      21.147   6.464  23.885  1.00 98.84           C  
ATOM    617  O   ARG O  74      20.774   6.936  22.805  1.00 98.86           O  
ATOM    618  CB  ARG O  74      23.543   5.917  24.432  1.00 98.78           C  
ATOM    619  CG  ARG O  74      23.926   5.604  22.990  1.00 98.65           C  
ATOM    620  CD  ARG O  74      25.054   4.581  22.929  1.00 98.51           C  
ATOM    621  NE  ARG O  74      24.601   3.261  23.354  1.00 98.05           N  
ATOM    622  CZ  ARG O  74      25.395   2.203  23.505  1.00 97.95           C  
ATOM    623  NH1 ARG O  74      26.699   2.298  23.279  1.00 96.20           N  
ATOM    624  NH2 ARG O  74      24.877   1.042  23.891  1.00 96.20           N  
ATOM    625  N   GLU O  75      20.473   5.507  24.532  1.00 98.64           N  
ATOM    626  CA  GLU O  75      19.241   4.959  23.957  1.00 98.61           C  
ATOM    627  C   GLU O  75      18.178   6.047  23.802  1.00 98.75           C  
ATOM    628  O   GLU O  75      17.518   6.131  22.760  1.00 98.78           O  
ATOM    629  CB  GLU O  75      18.709   3.796  24.804  1.00 98.41           C  
ATOM    630  CG  GLU O  75      17.451   3.154  24.209  1.00 98.08           C  
ATOM    631  CD  GLU O  75      17.020   1.862  24.896  1.00 98.08           C  
ATOM    632  OE1 GLU O  75      17.706   1.410  25.842  1.00 97.04           O  
ATOM    633  OE2 GLU O  75      15.988   1.294  24.478  1.00 97.08           O  
ATOM    634  N   ILE O  76      18.010   6.879  24.824  1.00 98.71           N  
ATOM    635  CA  ILE O  76      17.008   7.946  24.764  1.00 98.77           C  
ATOM    636  C   ILE O  76      17.340   8.944  23.658  1.00 98.86           C  
ATOM    637  O   ILE O  76      16.465   9.314  22.870  1.00 98.87           O  
ATOM    638  CB  ILE O  76      16.862   8.659  26.128  1.00 98.70           C  
ATOM    639  CG1 ILE O  76      16.246   7.701  27.158  1.00 98.47           C  
ATOM    640  CG2 ILE O  76      16.001   9.923  25.991  1.00 98.51           C  
ATOM    641  CD1 ILE O  76      16.254   8.232  28.587  1.00 97.92           C  
ATOM    642  N   LYS O  77      18.599   9.384  23.578  1.00 98.90           N  
ATOM    643  CA  LYS O  77      18.977  10.376  22.573  1.00 98.93           C  
ATOM    644  C   LYS O  77      18.741   9.841  21.165  1.00 98.95           C  
ATOM    645  O   LYS O  77      18.221  10.551  20.296  1.00 98.93           O  
ATOM    646  CB  LYS O  77      20.447  10.789  22.751  1.00 98.90           C  
ATOM    647  CG  LYS O  77      20.888  11.929  21.834  1.00 98.67           C  
ATOM    648  CD  LYS O  77      20.159  13.226  22.193  1.00 98.19           C  
ATOM    649  CE  LYS O  77      20.512  14.352  21.241  1.00 97.25           C  
ATOM    650  NZ  LYS O  77      19.759  15.590  21.584  1.00 96.21           N  
ATOM    651  N   ILE O  78      19.113   8.581  20.938  1.00 98.97           N  
ATOM    652  CA  ILE O  78      18.930   7.973  19.624  1.00 98.98           C  
ATOM    653  C   ILE O  78      17.442   7.866  19.283  1.00 98.98           C  
ATOM    654  O   ILE O  78      17.029   8.213  18.171  1.00 98.98           O  
ATOM    655  CB  ILE O  78      19.665   6.617  19.554  1.00 98.98           C  
ATOM    656  CG1 ILE O  78      21.179   6.891  19.464  1.00 98.95           C  
ATOM    657  CG2 ILE O  78      19.177   5.782  18.367  1.00 98.96           C  
ATOM    658  CD1 ILE O  78      22.063   5.660  19.568  1.00 98.83           C  
ATOM    659  N   LEU O  79      16.627   7.409  20.237  1.00 98.98           N  
ATOM    660  CA  LEU O  79      15.186   7.320  20.004  1.00 98.97           C  
ATOM    661  C   LEU O  79      14.574   8.688  19.718  1.00 98.97           C  
ATOM    662  O   LEU O  79      13.709   8.816  18.846  1.00 98.93           O  
ATOM    663  CB  LEU O  79      14.494   6.672  21.204  1.00 98.96           C  
ATOM    664  CG  LEU O  79      14.678   5.156  21.318  1.00 98.93           C  
ATOM    665  CD1 LEU O  79      14.333   4.687  22.727  1.00 98.89           C  
ATOM    666  CD2 LEU O  79      13.813   4.430  20.286  1.00 98.87           C  
ATOM    667  N   GLN O  80      15.010   9.712  20.442  1.00 98.92           N  
ATOM    668  CA  GLN O  80      14.509  11.065  20.206  1.00 98.89           C  
ATOM    669  C   GLN O  80      14.918  11.569  18.824  1.00 98.90           C  
ATOM    670  O   GLN O  80      14.104  12.151  18.103  1.00 98.81           O  
ATOM    671  CB  GLN O  80      14.997  12.015  21.303  1.00 98.77           C  
ATOM    672  CG  GLN O  80      14.337  11.753  22.653  1.00 98.02           C  
ATOM    673  CD  GLN O  80      14.893  12.606  23.778  1.00 97.23           C  
ATOM    674  OE1 GLN O  80      15.996  13.153  23.683  1.00 94.01           O  
ATOM    675  NE2 GLN O  80      14.136  12.724  24.861  1.00 92.04           N  
ATOM    676  N   ASN O  81      16.165  11.323  18.439  1.00 98.93           N  
ATOM    677  CA  ASN O  81      16.658  11.760  17.130  1.00 98.93           C  
ATOM    678  C   ASN O  81      15.897  11.107  15.984  1.00 98.93           C  
ATOM    679  O   ASN O  81      15.647  11.747  14.961  1.00 98.85           O  
ATOM    680  CB  ASN O  81      18.148  11.433  16.980  1.00 98.92           C  
ATOM    681  CG  ASN O  81      19.055  12.361  17.766  1.00 98.90           C  
ATOM    682  OD1 ASN O  81      18.614  13.356  18.343  1.00 97.68           O  
ATOM    683  ND2 ASN O  81      20.349  12.047  17.762  1.00 97.60           N  
ATOM    684  N   LEU O  82      15.549   9.831  16.143  1.00 98.98           N  
ATOM    685  CA  LEU O  82      14.937   9.060  15.062  1.00 98.98           C  
ATOM    686  C   LEU O  82      13.410   9.108  15.055  1.00 98.97           C  
ATOM    687  O   LEU O  82      12.789   8.655  14.089  1.00 98.92           O  
ATOM    688  CB  LEU O  82      15.398   7.603  15.133  1.00 98.98           C  
ATOM    689  CG  LEU O  82      16.901   7.361  14.957  1.00 98.97           C  
ATOM    690  CD1 LEU O  82      17.205   5.870  15.089  1.00 98.96           C  
ATOM    691  CD2 LEU O  82      17.398   7.898  13.620  1.00 98.95           C  
ATOM    692  N   CYS O  83      12.804   9.636  16.116  1.00 98.85           N  
ATOM    693  CA  CYS O  83      11.349   9.632  16.259  1.00 98.70           C  
ATOM    694  C   CYS O  83      10.677  10.281  15.050  1.00 98.71           C  
ATOM    695  O   CYS O  83      11.045  11.381  14.633  1.00 98.24           O  
ATOM    696  CB  CYS O  83      10.947  10.359  17.542  1.00 98.08           C  
ATOM    697  SG  CYS O  83       9.208  10.147  17.995  1.00 95.69           S  
ATOM    698  N   GLY O  84       9.691   9.577  14.491  1.00 98.73           N  
ATOM    699  CA  GLY O  84       8.994  10.044  13.306  1.00 98.69           C  
ATOM    700  C   GLY O  84       9.556   9.497  12.010  1.00 98.76           C  
ATOM    701  O   GLY O  84       8.920   9.629  10.957  1.00 98.28           O  
ATOM    702  N   GLY O  85      10.732   8.884  12.066  1.00 98.87           N  
ATOM    703  CA  GLY O  85      11.312   8.276  10.879  1.00 98.88           C  
ATOM    704  C   GLY O  85      10.530   7.052  10.439  1.00 98.90           C  
ATOM    705  O   GLY O  85       9.809   6.444  11.238  1.00 98.81           O  
ATOM    706  N   PRO O  86      10.672   6.664   9.164  1.00 98.91           N  
ATOM    707  CA  PRO O  86       9.890   5.544   8.641  1.00 98.89           C  
ATOM    708  C   PRO O  86      10.204   4.235   9.359  1.00 98.94           C  
ATOM    709  O   PRO O  86      11.356   3.791   9.409  1.00 98.89           O  
ATOM    710  CB  PRO O  86      10.294   5.475   7.160  1.00 98.68           C  
ATOM    711  CG  PRO O  86      11.616   6.166   7.092  1.00 97.93           C  
ATOM    712  CD  PRO O  86      11.559   7.242   8.141  1.00 98.76           C  
ATOM    713  N   ASN O  87       9.158   3.635   9.925  1.00 98.93           N  
ATOM    714  CA  ASN O  87       9.238   2.324  10.568  1.00 98.95           C  
ATOM    715  C   ASN O  87      10.150   2.263  11.791  1.00 98.96           C  
ATOM    716  O   ASN O  87      10.551   1.176  12.213  1.00 98.93           O  
ATOM    717  CB  ASN O  87       9.593   1.242   9.538  1.00 98.93           C  
ATOM    718  CG  ASN O  87       8.555   1.166   8.438  1.00 98.89           C  
ATOM    719  OD1 ASN O  87       7.371   1.414   8.681  1.00 97.41           O  
ATOM    720  ND2 ASN O  87       8.986   0.838   7.230  1.00 97.38           N  
ATOM    721  N   ILE O  88      10.440   3.405  12.369  1.00 98.97           N  
ATOM    722  CA  ILE O  88      11.157   3.481  13.641  1.00 98.96           C  
ATOM    723  C   ILE O  88      10.121   3.488  14.760  1.00 98.95           C  
ATOM    724  O   ILE O  88       9.182   4.291  14.724  1.00 98.87           O  
ATOM    725  CB  ILE O  88      12.008   4.770  13.736  1.00 98.90           C  
ATOM    726  CG1 ILE O  88      12.934   4.934  12.516  1.00 97.89           C  
ATOM    727  CG2 ILE O  88      12.777   4.811  15.060  1.00 98.54           C  
ATOM    728  CD1 ILE O  88      13.979   3.852  12.356  1.00 96.50           C  
ATOM    729  N   VAL O  89      10.278   2.596  15.741  1.00 98.96           N  
ATOM    730  CA  VAL O  89       9.351   2.596  16.876  1.00 98.94           C  
ATOM    731  C   VAL O  89       9.352   3.978  17.536  1.00 98.94           C  
ATOM    732  O   VAL O  89      10.405   4.600  17.698  1.00 98.86           O  
ATOM    733  CB  VAL O  89       9.697   1.479  17.889  1.00 98.86           C  
ATOM    734  CG1 VAL O  89      11.021   1.766  18.607  1.00 98.55           C  
ATOM    735  CG2 VAL O  89       8.558   1.278  18.883  1.00 98.60           C  
ATOM    736  N   LYS O  90       8.162   4.475  17.899  1.00 98.93           N  
ATOM    737  CA  LYS O  90       8.032   5.815  18.478  1.00 98.91           C  
ATOM    738  C   LYS O  90       8.175   5.802  19.996  1.00 98.94           C  
ATOM    739  O   LYS O  90       7.405   5.138  20.692  1.00 98.86           O  
ATOM    740  CB  LYS O  90       6.674   6.427  18.126  1.00 98.64           C  
ATOM    741  CG  LYS O  90       6.609   7.127  16.795  1.00 91.25           C  
ATOM    742  CD  LYS O  90       5.244   7.787  16.609  0.99 89.16           C  
ATOM    743  CE  LYS O  90       5.227   8.740  15.429  0.99 82.00           C  
ATOM    744  NZ  LYS O  90       5.514   8.047  14.160  0.99 73.23           N  
ATOM    745  N   LEU O  91       9.148   6.547  20.485  1.00 98.94           N  
ATOM    746  CA  LEU O  91       9.261   6.819  21.917  1.00 98.95           C  
ATOM    747  C   LEU O  91       8.279   7.933  22.257  1.00 98.92           C  
ATOM    748  O   LEU O  91       8.348   9.019  21.678  1.00 98.84           O  
ATOM    749  CB  LEU O  91      10.687   7.250  22.269  1.00 98.94           C  
ATOM    750  CG  LEU O  91      10.937   7.591  23.745  1.00 98.89           C  
ATOM    751  CD1 LEU O  91      10.861   6.345  24.617  1.00 98.84           C  
ATOM    752  CD2 LEU O  91      12.291   8.279  23.906  1.00 98.81           C  
ATOM    753  N   LEU O  92       7.368   7.657  23.186  1.00 98.90           N  
ATOM    754  CA  LEU O  92       6.326   8.612  23.559  1.00 98.84           C  
ATOM    755  C   LEU O  92       6.672   9.402  24.815  1.00 98.78           C  
ATOM    756  O   LEU O  92       6.263  10.554  24.951  1.00 98.47           O  
ATOM    757  CB  LEU O  92       4.994   7.883  23.777  1.00 98.74           C  
ATOM    758  CG  LEU O  92       4.461   7.063  22.599  1.00 98.51           C  
ATOM    759  CD1 LEU O  92       3.159   6.376  22.989  1.00 98.17           C  
ATOM    760  CD2 LEU O  92       4.264   7.941  21.365  1.00 98.06           C  
ATOM    761  N   ASP O  93       7.394   8.774  25.734  1.00 98.86           N  
ATOM    762  CA  ASP O  93       7.706   9.425  27.003  1.00 98.86           C  
ATOM    763  C   ASP O  93       8.836   8.670  27.692  1.00 98.89           C  
ATOM    764  O   ASP O  93       9.146   7.528  27.336  1.00 98.84           O  
ATOM    765  CB  ASP O  93       6.458   9.466  27.906  1.00 98.81           C  
ATOM    766  CG  ASP O  93       6.424  10.663  28.855  1.00 98.65           C  
ATOM    767  OD1 ASP O  93       7.468  11.327  29.042  1.00 98.04           O  
ATOM    768  OD2 ASP O  93       5.335  10.938  29.408  1.00 97.85           O  
ATOM    769  N   VAL O  94       9.447   9.306  28.665  1.00 98.82           N  
ATOM    770  CA  VAL O  94      10.454   8.684  29.512  1.00 98.74           C  
ATOM    771  C   VAL O  94      10.101   9.048  30.948  1.00 98.68           C  
ATOM    772  O   VAL O  94       9.886  10.219  31.261  1.00 98.41           O  
ATOM    773  CB  VAL O  94      11.895   9.128  29.142  1.00 98.42           C  
ATOM    774  CG1 VAL O  94      12.262   8.636  27.748  1.00 94.86           C  
ATOM    775  CG2 VAL O  94      12.041  10.641  29.199  1.00 94.77           C  
ATOM    776  N   VAL O  95       9.994   8.042  31.807  1.00 98.65           N  
ATOM    777  CA  VAL O  95       9.556   8.261  33.185  1.00 98.56           C  
ATOM    778  C   VAL O  95      10.451   7.474  34.134  1.00 98.29           C  
ATOM    779  O   VAL O  95      11.221   6.612  33.711  1.00 97.96           O  
ATOM    780  CB  VAL O  95       8.069   7.872  33.394  1.00 98.52           C  
ATOM    781  CG1 VAL O  95       7.159   8.666  32.454  1.00 98.14           C  
ATOM    782  CG2 VAL O  95       7.862   6.373  33.197  1.00 98.25           C  
ATOM    783  N   ARG O  96      10.341   7.760  35.425  1.00 98.00           N  
ATOM    784  CA  ARG O  96      11.130   7.026  36.407  1.00 97.48           C  
ATOM    785  C   ARG O  96      10.366   6.885  37.712  1.00 97.36           C  
ATOM    786  O   ARG O  96       9.550   7.740  38.064  1.00 96.51           O  
ATOM    787  CB  ARG O  96      12.484   7.715  36.633  1.00 95.86           C  
ATOM    788  CG  ARG O  96      12.398   8.904  37.550  0.99 91.68           C  
ATOM    789  CD  ARG O  96      13.496   9.927  37.329  0.99 90.95           C  
ATOM    790  NE  ARG O  96      14.837   9.383  37.477  0.99 88.76           N  
ATOM    791  CZ  ARG O  96      15.940  10.132  37.580  0.99 87.30           C  
ATOM    792  NH1 ARG O  96      15.859  11.457  37.553  0.99 80.92           N  
ATOM    793  NH2 ARG O  96      17.128   9.547  37.710  0.99 80.05           N  
ATOM    794  N   ASP O  97      10.639   5.793  38.420  1.00 95.98           N  
ATOM    795  CA  ASP O  97      10.078   5.567  39.742  1.00 95.44           C  
ATOM    796  C   ASP O  97      10.745   6.524  40.724  1.00 95.07           C  
ATOM    797  O   ASP O  97      11.972   6.589  40.792  1.00 93.81           O  
ATOM    798  CB  ASP O  97      10.310   4.117  40.167  0.99 94.49           C  
ATOM    799  CG  ASP O  97       9.694   3.810  41.511  0.99 93.03           C  
ATOM    800  OD1 ASP O  97       8.455   3.685  41.571  0.99 90.28           O  
ATOM    801  OD2 ASP O  97      10.442   3.703  42.497  0.99 89.22           O  
ATOM    802  N   GLN O  98       9.930   7.264  41.468  0.99 94.51           N  
ATOM    803  CA  GLN O  98      10.475   8.299  42.347  0.99 94.67           C  
ATOM    804  C   GLN O  98      11.404   7.725  43.417  0.99 95.10           C  
ATOM    805  O   GLN O  98      12.448   8.312  43.712  0.99 92.22           O  
ATOM    806  CB  GLN O  98       9.340   9.095  43.002  0.99 92.52           C  
ATOM    807  CG  GLN O  98       9.815  10.326  43.761  0.92 80.95           C  
ATOM    808  CD  GLN O  98       8.679  11.201  44.260  0.92 74.39           C  
ATOM    809  OE1 GLN O  98       7.506  10.837  44.176  0.92 69.36           O  
ATOM    810  NE2 GLN O  98       9.024  12.370  44.790  0.92 64.51           N  
ATOM    811  N   HIS O  99      11.034   6.571  43.998  0.97 95.29           N  
ATOM    812  CA  HIS O  99      11.823   6.000  45.088  0.97 95.32           C  
ATOM    813  C   HIS O  99      13.089   5.302  44.593  0.97 94.92           C  
ATOM    814  O   HIS O  99      14.184   5.592  45.070  0.97 92.13           O  
ATOM    815  CB  HIS O  99      10.979   5.018  45.911  0.97 94.62           C  
ATOM    816  CG  HIS O  99      11.684   4.506  47.135  0.92 88.86           C  
ATOM    817  ND1 HIS O  99      11.917   5.294  48.239  0.92 77.41           N  
ATOM    818  CD2 HIS O  99      12.216   3.292  47.423  0.93 77.85           C  
ATOM    819  CE1 HIS O  99      12.556   4.591  49.156  0.94 78.43           C  
ATOM    820  NE2 HIS O  99      12.751   3.372  48.685  0.93 80.60           N  
ATOM    821  N   SER O 100      12.936   4.371  43.650  0.99 95.37           N  
ATOM    822  CA  SER O 100      14.061   3.567  43.170  0.99 94.84           C  
ATOM    823  C   SER O 100      14.843   4.232  42.045  0.99 94.39           C  
ATOM    824  O   SER O 100      15.976   3.834  41.765  0.99 91.93           O  
ATOM    825  CB  SER O 100      13.563   2.207  42.683  0.99 93.65           C  
ATOM    826  OG  SER O 100      12.800   2.347  41.496  0.98 91.50           O  
ATOM    827  N   LYS O 101      14.237   5.209  41.376  0.99 94.52           N  
ATOM    828  CA  LYS O 101      14.784   5.880  40.195  0.99 94.35           C  
ATOM    829  C   LYS O 101      14.890   4.955  38.980  0.99 94.86           C  
ATOM    830  O   LYS O 101      15.571   5.285  38.008  0.99 93.50           O  
ATOM    831  CB  LYS O 101      16.143   6.539  40.497  0.99 92.89           C  
ATOM    832  CG  LYS O 101      16.133   7.489  41.694  0.93 90.10           C  
ATOM    833  CD  LYS O 101      15.137   8.621  41.509  0.92 85.54           C  
ATOM    834  CE  LYS O 101      15.144   9.576  42.697  0.91 80.21           C  
ATOM    835  NZ  LYS O 101      14.073  10.602  42.582  0.91 72.95           N  
ATOM    836  N   THR O 102      14.208   3.807  39.027  1.00 95.52           N  
ATOM    837  CA  THR O 102      14.195   2.886  37.893  1.00 96.00           C  
ATOM    838  C   THR O 102      13.564   3.573  36.682  1.00 96.67           C  
ATOM    839  O   THR O 102      12.424   4.034  36.771  1.00 96.45           O  
ATOM    840  CB  THR O 102      13.398   1.612  38.224  1.00 94.97           C  
ATOM    841  OG1 THR O 102      13.985   0.965  39.364  1.00 92.34           O  
ATOM    842  CG2 THR O 102      13.409   0.647  37.040  1.00 91.98           C  
ATOM    843  N   PRO O 103      14.286   3.649  35.548  1.00 97.13           N  
ATOM    844  CA  PRO O 103      13.720   4.326  34.378  1.00 97.34           C  
ATOM    845  C   PRO O 103      12.828   3.410  33.546  1.00 97.78           C  
ATOM    846  O   PRO O 103      13.070   2.202  33.443  1.00 97.71           O  
ATOM    847  CB  PRO O 103      14.954   4.747  33.578  1.00 96.54           C  
ATOM    848  CG  PRO O 103      15.990   3.729  33.930  1.00 94.05           C  
ATOM    849  CD  PRO O 103      15.686   3.257  35.334  1.00 96.45           C  
ATOM    850  N   SER O 104      11.803   3.994  32.955  1.00 98.18           N  
ATOM    851  CA  SER O 104      10.934   3.306  32.010  1.00 98.36           C  
ATOM    852  C   SER O 104      10.800   4.140  30.752  1.00 98.57           C  
ATOM    853  O   SER O 104      10.664   5.365  30.822  1.00 98.58           O  
ATOM    854  CB  SER O 104       9.545   3.053  32.600  1.00 98.12           C  
ATOM    855  OG  SER O 104       9.614   2.201  33.734  1.00 96.62           O  
ATOM    856  N   LEU O 105      10.827   3.470  29.608  1.00 98.72           N  
ATOM    857  CA  LEU O 105      10.606   4.113  28.322  1.00 98.80           C  
ATOM    858  C   LEU O 105       9.217   3.726  27.842  1.00 98.84           C  
ATOM    859  O   LEU O 105       8.853   2.545  27.868  1.00 98.81           O  
ATOM    860  CB  LEU O 105      11.664   3.674  27.300  1.00 98.74           C  
ATOM    861  CG  LEU O 105      13.131   3.816  27.723  1.00 98.40           C  
ATOM    862  CD1 LEU O 105      14.055   3.407  26.579  1.00 97.84           C  
ATOM    863  CD2 LEU O 105      13.444   5.238  28.171  1.00 97.50           C  
ATOM    864  N   ILE O 106       8.447   4.713  27.417  1.00 98.93           N  
ATOM    865  CA  ILE O 106       7.078   4.493  26.959  1.00 98.95           C  
ATOM    866  C   ILE O 106       7.053   4.578  25.443  1.00 98.95           C  
ATOM    867  O   ILE O 106       7.495   5.575  24.866  1.00 98.92           O  
ATOM    868  CB  ILE O 106       6.100   5.532  27.558  1.00 98.93           C  
ATOM    869  CG1 ILE O 106       6.311   5.698  29.076  1.00 98.78           C  
ATOM    870  CG2 ILE O 106       4.657   5.155  27.212  1.00 98.82           C  
ATOM    871  CD1 ILE O 106       6.101   4.434  29.899  1.00 98.42           C  
ATOM    872  N   PHE O 107       6.531   3.539  24.803  1.00 98.93           N  
ATOM    873  CA  PHE O 107       6.514   3.432  23.345  1.00 98.93           C  
ATOM    874  C   PHE O 107       5.100   3.256  22.811  1.00 98.91           C  
ATOM    875  O   PHE O 107       4.202   2.796  23.520  1.00 98.87           O  
ATOM    876  CB  PHE O 107       7.324   2.214  22.887  1.00 98.92           C  
ATOM    877  CG  PHE O 107       8.793   2.292  23.180  1.00 98.92           C  
ATOM    878  CD1 PHE O 107       9.660   2.904  22.284  1.00 98.84           C  
ATOM    879  CD2 PHE O 107       9.315   1.733  24.336  1.00 98.86           C  
ATOM    880  CE1 PHE O 107      11.022   2.954  22.538  1.00 98.79           C  
ATOM    881  CE2 PHE O 107      10.677   1.782  24.599  1.00 98.80           C  
ATOM    882  CZ  PHE O 107      11.530   2.392  23.698  1.00 98.83           C  
ATOM    883  N   GLU O 108       4.945   3.559  21.529  1.00 98.54           N  
ATOM    884  CA  GLU O 108       3.743   3.156  20.811  1.00 98.31           C  
ATOM    885  C   GLU O 108       3.601   1.636  20.893  1.00 98.41           C  
ATOM    886  O   GLU O 108       4.594   0.902  20.949  1.00 98.08           O  
ATOM    887  CB  GLU O 108       3.809   3.585  19.339  1.00 97.24           C  
ATOM    888  CG  GLU O 108       4.902   2.895  18.538  1.00 94.93           C  
ATOM    889  CD  GLU O 108       4.809   3.123  17.040  1.00 95.77           C  
ATOM    890  OE1 GLU O 108       3.688   3.088  16.488  1.00 91.06           O  
ATOM    891  OE2 GLU O 108       5.865   3.330  16.410  1.00 92.35           O  
ATOM    892  N   TYR O 109       2.360   1.165  20.901  1.00 98.35           N  
ATOM    893  CA  TYR O 109       2.064  -0.262  20.937  1.00 98.25           C  
ATOM    894  C   TYR O 109       1.946  -0.816  19.520  1.00 98.19           C  
ATOM    895  O   TYR O 109       1.252  -0.242  18.676  1.00 97.56           O  
ATOM    896  CB  TYR O 109       0.757  -0.511  21.697  1.00 97.82           C  
ATOM    897  CG  TYR O 109       0.353  -1.966  21.733  1.00 96.71           C  
ATOM    898  CD1 TYR O 109       0.923  -2.842  22.643  1.00 93.25           C  
ATOM    899  CD2 TYR O 109      -0.584  -2.468  20.838  1.00 93.14           C  
ATOM    900  CE1 TYR O 109       0.567  -4.182  22.669  1.00 91.35           C  
ATOM    901  CE2 TYR O 109      -0.946  -3.809  20.855  1.00 91.65           C  
ATOM    902  CZ  TYR O 109      -0.364  -4.658  21.774  1.00 92.03           C  
ATOM    903  OH  TYR O 109      -0.713  -5.990  21.794  1.00 88.64           O  
ATOM    904  N   VAL O 110       2.620  -1.945  19.275  1.00 98.24           N  
ATOM    905  CA  VAL O 110       2.497  -2.669  18.010  1.00 98.10           C  
ATOM    906  C   VAL O 110       1.895  -4.034  18.321  1.00 97.79           C  
ATOM    907  O   VAL O 110       2.394  -4.750  19.184  1.00 97.07           O  
ATOM    908  CB  VAL O 110       3.863  -2.838  17.308  1.00 97.89           C  
ATOM    909  CG1 VAL O 110       3.692  -3.536  15.957  1.00 97.19           C  
ATOM    910  CG2 VAL O 110       4.557  -1.487  17.135  1.00 97.43           C  
ATOM    911  N   ASN O 111       0.826  -4.385  17.624  1.00 97.76           N  
ATOM    912  CA  ASN O 111       0.172  -5.681  17.828  1.00 97.63           C  
ATOM    913  C   ASN O 111       0.926  -6.763  17.057  1.00 97.58           C  
ATOM    914  O   ASN O 111       0.463  -7.258  16.025  1.00 96.29           O  
ATOM    915  CB  ASN O 111      -1.298  -5.616  17.396  1.00 96.94           C  
ATOM    916  CG  ASN O 111      -2.068  -6.873  17.738  1.00 95.41           C  
ATOM    917  OD1 ASN O 111      -1.679  -7.627  18.632  1.00 90.36           O  
ATOM    918  ND2 ASN O 111      -3.170  -7.111  17.034  1.00 88.05           N  
ATOM    919  N   SER O 112       2.105  -7.110  17.549  1.00 96.93           N  
ATOM    920  CA  SER O 112       3.024  -7.990  16.843  1.00 96.61           C  
ATOM    921  C   SER O 112       2.749  -9.462  17.127  1.00 96.43           C  
ATOM    922  O   SER O 112       2.321  -9.827  18.223  1.00 93.96           O  
ATOM    923  CB  SER O 112       4.461  -7.656  17.234  1.00 94.77           C  
ATOM    924  OG  SER O 112       5.391  -8.358  16.438  1.00 87.11           O  
ATOM    925  N   THR O 113       3.022 -10.306  16.131  1.00 95.12           N  
ATOM    926  CA  THR O 113       2.989 -11.758  16.271  1.00 94.76           C  
ATOM    927  C   THR O 113       4.423 -12.266  16.382  1.00 95.09           C  
ATOM    928  O   THR O 113       5.302 -11.802  15.652  1.00 94.09           O  
ATOM    929  CB  THR O 113       2.306 -12.405  15.050  1.00 93.58           C  
ATOM    930  OG1 THR O 113       0.994 -11.857  14.879  1.00 90.19           O  
ATOM    931  CG2 THR O 113       2.210 -13.922  15.206  1.00 90.27           C  
ATOM    932  N   ASP O 114       4.657 -13.216  17.283  1.00 96.54           N  
ATOM    933  CA  ASP O 114       5.974 -13.848  17.441  1.00 96.60           C  
ATOM    934  C   ASP O 114       6.485 -14.308  16.075  1.00 97.40           C  
ATOM    935  O   ASP O 114       5.759 -14.972  15.335  1.00 97.34           O  
ATOM    936  CB  ASP O 114       5.832 -15.039  18.402  1.00 95.55           C  
ATOM    937  CG  ASP O 114       7.141 -15.749  18.719  1.00 92.78           C  
ATOM    938  OD1 ASP O 114       8.180 -15.456  18.094  1.00 91.18           O  
ATOM    939  OD2 ASP O 114       7.114 -16.628  19.604  1.00 89.57           O  
ATOM    940  N   PHE O 115       7.741 -13.962  15.742  1.00 97.20           N  
ATOM    941  CA  PHE O 115       8.263 -14.304  14.419  1.00 97.70           C  
ATOM    942  C   PHE O 115       8.302 -15.809  14.175  1.00 98.02           C  
ATOM    943  O   PHE O 115       8.174 -16.246  13.029  1.00 97.87           O  
ATOM    944  CB  PHE O 115       9.648 -13.679  14.180  1.00 97.34           C  
ATOM    945  CG  PHE O 115      10.774 -14.394  14.870  1.00 97.44           C  
ATOM    946  CD1 PHE O 115      11.119 -14.081  16.177  1.00 96.24           C  
ATOM    947  CD2 PHE O 115      11.491 -15.378  14.212  1.00 96.25           C  
ATOM    948  CE1 PHE O 115      12.158 -14.749  16.810  1.00 95.39           C  
ATOM    949  CE2 PHE O 115      12.532 -16.048  14.838  1.00 95.23           C  
ATOM    950  CZ  PHE O 115      12.864 -15.728  16.142  1.00 95.24           C  
ATOM    951  N   LYS O 116       8.465 -16.605  15.227  1.00 97.86           N  
ATOM    952  CA  LYS O 116       8.485 -18.059  15.070  1.00 97.93           C  
ATOM    953  C   LYS O 116       7.145 -18.582  14.564  1.00 98.08           C  
ATOM    954  O   LYS O 116       7.090 -19.616  13.891  1.00 97.55           O  
ATOM    955  CB  LYS O 116       8.858 -18.737  16.390  1.00 97.43           C  
ATOM    956  CG  LYS O 116      10.303 -18.508  16.806  0.97 94.27           C  
ATOM    957  CD  LYS O 116      10.659 -19.327  18.032  0.96 90.48           C  
ATOM    958  CE  LYS O 116      12.114 -19.169  18.416  0.95 83.54           C  
ATOM    959  NZ  LYS O 116      13.032 -19.546  17.321  0.95 75.05           N  
ATOM    960  N   VAL O 117       6.075 -17.867  14.900  1.00 98.08           N  
ATOM    961  CA  VAL O 117       4.733 -18.201  14.432  1.00 98.10           C  
ATOM    962  C   VAL O 117       4.445 -17.528  13.092  1.00 98.22           C  
ATOM    963  O   VAL O 117       3.896 -18.149  12.180  1.00 97.85           O  
ATOM    964  CB  VAL O 117       3.676 -17.794  15.485  1.00 97.71           C  
ATOM    965  CG1 VAL O 117       2.262 -17.997  14.950  1.00 96.02           C  
ATOM    966  CG2 VAL O 117       3.883 -18.581  16.775  1.00 96.11           C  
ATOM    967  N   LEU O 118       4.823 -16.254  12.972  1.00 98.30           N  
ATOM    968  CA  LEU O 118       4.491 -15.469  11.782  1.00 98.51           C  
ATOM    969  C   LEU O 118       5.257 -15.894  10.534  1.00 98.58           C  
ATOM    970  O   LEU O 118       4.662 -16.075   9.465  1.00 98.53           O  
ATOM    971  CB  LEU O 118       4.746 -13.982  12.046  1.00 98.52           C  
ATOM    972  CG  LEU O 118       4.498 -13.051  10.857  1.00 98.35           C  
ATOM    973  CD1 LEU O 118       3.017 -13.045  10.480  1.00 97.94           C  
ATOM    974  CD2 LEU O 118       4.988 -11.646  11.171  1.00 97.85           C  
ATOM    975  N   TYR O 119       6.581 -16.033  10.648  1.00 98.49           N  
ATOM    976  CA  TYR O 119       7.403 -16.195   9.442  1.00 98.59           C  
ATOM    977  C   TYR O 119       7.012 -17.412   8.593  1.00 98.43           C  
ATOM    978  O   TYR O 119       6.983 -17.299   7.363  1.00 98.12           O  
ATOM    979  CB  TYR O 119       8.901 -16.218   9.785  1.00 98.61           C  
ATOM    980  CG  TYR O 119       9.510 -14.876  10.140  1.00 98.63           C  
ATOM    981  CD1 TYR O 119       8.723 -13.753  10.396  1.00 98.19           C  
ATOM    982  CD2 TYR O 119      10.887 -14.735  10.235  1.00 98.17           C  
ATOM    983  CE1 TYR O 119       9.299 -12.532  10.739  1.00 97.78           C  
ATOM    984  CE2 TYR O 119      11.472 -13.521  10.579  1.00 97.84           C  
ATOM    985  CZ  TYR O 119      10.672 -12.426  10.831  1.00 98.03           C  
ATOM    986  OH  TYR O 119      11.246 -11.227  11.177  1.00 97.21           O  
ATOM    987  N   PRO O 120       6.687 -18.567   9.216  1.00 98.19           N  
ATOM    988  CA  PRO O 120       6.277 -19.709   8.384  1.00 97.75           C  
ATOM    989  C   PRO O 120       5.017 -19.470   7.554  1.00 97.76           C  
ATOM    990  O   PRO O 120       4.782 -20.202   6.590  1.00 97.10           O  
ATOM    991  CB  PRO O 120       6.047 -20.830   9.409  1.00 96.83           C  
ATOM    992  CG  PRO O 120       6.913 -20.464  10.566  1.00 95.32           C  
ATOM    993  CD  PRO O 120       6.838 -18.960  10.628  1.00 97.51           C  
ATOM    994  N   THR O 121       4.219 -18.460   7.921  1.00 98.12           N  
ATOM    995  CA  THR O 121       2.987 -18.150   7.190  1.00 98.07           C  
ATOM    996  C   THR O 121       3.190 -17.150   6.052  1.00 98.23           C  
ATOM    997  O   THR O 121       2.271 -16.935   5.257  1.00 97.89           O  
ATOM    998  CB  THR O 121       1.891 -17.589   8.126  1.00 97.62           C  
ATOM    999  OG1 THR O 121       2.173 -16.228   8.474  1.00 96.27           O  
ATOM   1000  CG2 THR O 121       1.760 -18.430   9.393  1.00 96.07           C  
ATOM   1001  N   LEU O 122       4.368 -16.531   5.972  1.00 98.52           N  
ATOM   1002  CA  LEU O 122       4.599 -15.474   4.994  1.00 98.63           C  
ATOM   1003  C   LEU O 122       4.804 -16.029   3.591  1.00 98.64           C  
ATOM   1004  O   LEU O 122       5.497 -17.030   3.395  1.00 98.55           O  
ATOM   1005  CB  LEU O 122       5.809 -14.625   5.390  1.00 98.66           C  
ATOM   1006  CG  LEU O 122       5.700 -13.865   6.717  1.00 98.60           C  
ATOM   1007  CD1 LEU O 122       6.976 -13.060   6.959  1.00 98.50           C  
ATOM   1008  CD2 LEU O 122       4.473 -12.957   6.737  1.00 98.46           C  
ATOM   1009  N   THR O 123       4.210 -15.348   2.617  1.00 98.70           N  
ATOM   1010  CA  THR O 123       4.408 -15.679   1.213  1.00 98.75           C  
ATOM   1011  C   THR O 123       5.688 -15.031   0.690  1.00 98.83           C  
ATOM   1012  O   THR O 123       6.307 -14.200   1.360  1.00 98.82           O  
ATOM   1013  CB  THR O 123       3.229 -15.185   0.359  1.00 98.63           C  
ATOM   1014  OG1 THR O 123       3.199 -13.754   0.389  1.00 98.35           O  
ATOM   1015  CG2 THR O 123       1.900 -15.748   0.859  1.00 98.25           C  
ATOM   1016  N   ASP O 124       6.061 -15.399  -0.534  1.00 98.87           N  
ATOM   1017  CA  ASP O 124       7.180 -14.756  -1.227  1.00 98.89           C  
ATOM   1018  C   ASP O 124       6.997 -13.235  -1.226  1.00 98.92           C  
ATOM   1019  O   ASP O 124       7.884 -12.486  -0.810  1.00 98.88           O  
ATOM   1020  CB  ASP O 124       7.259 -15.316  -2.662  1.00 98.84           C  
ATOM   1021  CG  ASP O 124       8.358 -14.709  -3.521  1.00 98.68           C  
ATOM   1022  OD1 ASP O 124       9.231 -13.982  -3.014  1.00 98.07           O  
ATOM   1023  OD2 ASP O 124       8.338 -14.969  -4.746  1.00 97.80           O  
ATOM   1024  N   TYR O 125       5.827 -12.762  -1.668  1.00 98.81           N  
ATOM   1025  CA  TYR O 125       5.604 -11.317  -1.708  1.00 98.79           C  
ATOM   1026  C   TYR O 125       5.674 -10.684  -0.317  1.00 98.84           C  
ATOM   1027  O   TYR O 125       6.212  -9.582  -0.162  1.00 98.79           O  
ATOM   1028  CB  TYR O 125       4.272 -10.968  -2.376  1.00 98.64           C  
ATOM   1029  CG  TYR O 125       4.093  -9.473  -2.483  1.00 98.53           C  
ATOM   1030  CD1 TYR O 125       4.726  -8.757  -3.487  1.00 98.08           C  
ATOM   1031  CD2 TYR O 125       3.347  -8.767  -1.556  1.00 97.97           C  
ATOM   1032  CE1 TYR O 125       4.603  -7.376  -3.578  1.00 97.68           C  
ATOM   1033  CE2 TYR O 125       3.215  -7.385  -1.633  1.00 97.67           C  
ATOM   1034  CZ  TYR O 125       3.845  -6.699  -2.649  1.00 97.78           C  
ATOM   1035  OH  TYR O 125       3.719  -5.335  -2.737  1.00 96.93           O  
ATOM   1036  N   ASP O 126       5.127 -11.352   0.703  1.00 98.86           N  
ATOM   1037  CA  ASP O 126       5.188 -10.818   2.068  1.00 98.86           C  
ATOM   1038  C   ASP O 126       6.635 -10.591   2.507  1.00 98.90           C  
ATOM   1039  O   ASP O 126       6.944  -9.576   3.137  1.00 98.87           O  
ATOM   1040  CB  ASP O 126       4.531 -11.773   3.075  1.00 98.81           C  
ATOM   1041  CG  ASP O 126       3.023 -11.873   2.948  1.00 98.69           C  
ATOM   1042  OD1 ASP O 126       2.378 -10.914   2.464  1.00 98.26           O  
ATOM   1043  OD2 ASP O 126       2.478 -12.921   3.367  1.00 98.17           O  
ATOM   1044  N   ILE O 127       7.520 -11.539   2.201  1.00 98.93           N  
ATOM   1045  CA  ILE O 127       8.925 -11.398   2.590  1.00 98.95           C  
ATOM   1046  C   ILE O 127       9.537 -10.180   1.900  1.00 98.96           C  
ATOM   1047  O   ILE O 127      10.216  -9.373   2.540  1.00 98.95           O  
ATOM   1048  CB  ILE O 127       9.727 -12.681   2.296  1.00 98.94           C  
ATOM   1049  CG1 ILE O 127       9.220 -13.817   3.200  1.00 98.86           C  
ATOM   1050  CG2 ILE O 127      11.227 -12.442   2.512  1.00 98.88           C  
ATOM   1051  CD1 ILE O 127       9.816 -15.183   2.879  1.00 98.59           C  
ATOM   1052  N   ARG O 128       9.279 -10.031   0.602  1.00 98.94           N  
ATOM   1053  CA  ARG O 128       9.787  -8.859  -0.120  1.00 98.95           C  
ATOM   1054  C   ARG O 128       9.269  -7.572   0.519  1.00 98.95           C  
ATOM   1055  O   ARG O 128      10.027  -6.624   0.739  1.00 98.92           O  
ATOM   1056  CB  ARG O 128       9.378  -8.910  -1.600  1.00 98.93           C  
ATOM   1057  CG  ARG O 128       9.903 -10.138  -2.327  1.00 98.78           C  
ATOM   1058  CD  ARG O 128       9.508 -10.133  -3.801  1.00 98.68           C  
ATOM   1059  NE  ARG O 128       9.673 -11.459  -4.384  1.00 98.49           N  
ATOM   1060  CZ  ARG O 128      10.262 -11.731  -5.548  1.00 98.60           C  
ATOM   1061  NH1 ARG O 128      10.772 -10.763  -6.294  1.00 97.62           N  
ATOM   1062  NH2 ARG O 128      10.333 -12.985  -5.957  1.00 97.61           N  
ATOM   1063  N   TYR O 129       7.981  -7.540   0.829  1.00 98.84           N  
ATOM   1064  CA  TYR O 129       7.356  -6.360   1.411  1.00 98.83           C  
ATOM   1065  C   TYR O 129       7.981  -5.997   2.762  1.00 98.87           C  
ATOM   1066  O   TYR O 129       8.371  -4.847   2.982  1.00 98.86           O  
ATOM   1067  CB  TYR O 129       5.843  -6.590   1.557  1.00 98.76           C  
ATOM   1068  CG  TYR O 129       5.147  -5.473   2.297  1.00 98.73           C  
ATOM   1069  CD1 TYR O 129       4.731  -4.326   1.638  1.00 98.57           C  
ATOM   1070  CD2 TYR O 129       4.936  -5.559   3.664  1.00 98.57           C  
ATOM   1071  CE1 TYR O 129       4.116  -3.288   2.324  1.00 98.44           C  
ATOM   1072  CE2 TYR O 129       4.324  -4.524   4.361  1.00 98.45           C  
ATOM   1073  CZ  TYR O 129       3.918  -3.394   3.685  1.00 98.44           C  
ATOM   1074  OH  TYR O 129       3.315  -2.372   4.371  1.00 98.03           O  
ATOM   1075  N   TYR O 130       8.084  -6.971   3.668  1.00 98.93           N  
ATOM   1076  CA  TYR O 130       8.574  -6.652   5.012  1.00 98.94           C  
ATOM   1077  C   TYR O 130      10.070  -6.356   5.041  1.00 98.95           C  
ATOM   1078  O   TYR O 130      10.503  -5.492   5.806  1.00 98.95           O  
ATOM   1079  CB  TYR O 130       8.198  -7.755   6.011  1.00 98.92           C  
ATOM   1080  CG  TYR O 130       6.725  -7.741   6.362  1.00 98.91           C  
ATOM   1081  CD1 TYR O 130       6.128  -6.589   6.872  1.00 98.86           C  
ATOM   1082  CD2 TYR O 130       5.929  -8.864   6.181  1.00 98.86           C  
ATOM   1083  CE1 TYR O 130       4.771  -6.558   7.189  1.00 98.80           C  
ATOM   1084  CE2 TYR O 130       4.571  -8.847   6.496  1.00 98.80           C  
ATOM   1085  CZ  TYR O 130       3.998  -7.691   6.996  1.00 98.82           C  
ATOM   1086  OH  TYR O 130       2.658  -7.666   7.304  1.00 98.64           O  
ATOM   1087  N   ILE O 131      10.859  -7.036   4.211  1.00 98.96           N  
ATOM   1088  CA  ILE O 131      12.284  -6.697   4.140  1.00 98.97           C  
ATOM   1089  C   ILE O 131      12.452  -5.275   3.591  1.00 98.98           C  
ATOM   1090  O   ILE O 131      13.296  -4.515   4.072  1.00 98.97           O  
ATOM   1091  CB  ILE O 131      13.078  -7.735   3.324  1.00 98.97           C  
ATOM   1092  CG1 ILE O 131      13.089  -9.095   4.052  1.00 98.92           C  
ATOM   1093  CG2 ILE O 131      14.517  -7.262   3.071  1.00 98.92           C  
ATOM   1094  CD1 ILE O 131      13.861  -9.121   5.368  1.00 98.75           C  
ATOM   1095  N   TYR O 132      11.629  -4.896   2.612  1.00 98.94           N  
ATOM   1096  CA  TYR O 132      11.679  -3.532   2.085  1.00 98.94           C  
ATOM   1097  C   TYR O 132      11.327  -2.506   3.168  1.00 98.95           C  
ATOM   1098  O   TYR O 132      11.992  -1.472   3.299  1.00 98.94           O  
ATOM   1099  CB  TYR O 132      10.737  -3.398   0.888  1.00 98.89           C  
ATOM   1100  CG  TYR O 132      10.879  -2.106   0.123  1.00 98.85           C  
ATOM   1101  CD1 TYR O 132      11.898  -1.944  -0.803  1.00 98.72           C  
ATOM   1102  CD2 TYR O 132       9.992  -1.059   0.315  1.00 98.69           C  
ATOM   1103  CE1 TYR O 132      12.030  -0.766  -1.526  1.00 98.54           C  
ATOM   1104  CE2 TYR O 132      10.114   0.124  -0.399  1.00 98.53           C  
ATOM   1105  CZ  TYR O 132      11.132   0.261  -1.318  1.00 98.54           C  
ATOM   1106  OH  TYR O 132      11.255   1.428  -2.032  1.00 98.10           O  
ATOM   1107  N   GLU O 133      10.285  -2.789   3.953  1.00 98.94           N  
ATOM   1108  CA  GLU O 133       9.910  -1.886   5.049  1.00 98.94           C  
ATOM   1109  C   GLU O 133      11.039  -1.766   6.078  1.00 98.96           C  
ATOM   1110  O   GLU O 133      11.302  -0.677   6.595  1.00 98.94           O  
ATOM   1111  CB  GLU O 133       8.609  -2.358   5.716  1.00 98.88           C  
ATOM   1112  CG  GLU O 133       7.366  -2.229   4.833  1.00 98.66           C  
ATOM   1113  CD  GLU O 133       7.030  -0.784   4.478  1.00 98.52           C  
ATOM   1114  OE1 GLU O 133       6.854   0.040   5.401  1.00 97.53           O  
ATOM   1115  OE2 GLU O 133       6.947  -0.475   3.272  1.00 97.53           O  
ATOM   1116  N   LEU O 134      11.711  -2.886   6.365  1.00 98.98           N  
ATOM   1117  CA  LEU O 134      12.854  -2.847   7.280  1.00 98.99           C  
ATOM   1118  C   LEU O 134      13.999  -2.017   6.698  1.00 98.99           C  
ATOM   1119  O   LEU O 134      14.663  -1.263   7.416  1.00 98.98           O  
ATOM   1120  CB  LEU O 134      13.306  -4.276   7.602  1.00 98.98           C  
ATOM   1121  CG  LEU O 134      14.488  -4.440   8.554  1.00 98.93           C  
ATOM   1122  CD1 LEU O 134      14.284  -3.667   9.857  1.00 98.89           C  
ATOM   1123  CD2 LEU O 134      14.700  -5.927   8.842  1.00 98.87           C  
ATOM   1124  N   LEU O 135      14.229  -2.139   5.399  1.00 98.98           N  
ATOM   1125  CA  LEU O 135      15.260  -1.340   4.739  1.00 98.99           C  
ATOM   1126  C   LEU O 135      14.981   0.161   4.833  1.00 98.98           C  
ATOM   1127  O   LEU O 135      15.923   0.953   4.937  1.00 98.97           O  
ATOM   1128  CB  LEU O 135      15.402  -1.755   3.275  1.00 98.99           C  
ATOM   1129  CG  LEU O 135      16.168  -3.060   3.050  1.00 98.98           C  
ATOM   1130  CD1 LEU O 135      15.942  -3.562   1.628  1.00 98.97           C  
ATOM   1131  CD2 LEU O 135      17.660  -2.855   3.317  1.00 98.96           C  
ATOM   1132  N   LYS O 136      13.712   0.563   4.809  1.00 98.95           N  
ATOM   1133  CA  LYS O 136      13.388   1.982   5.014  1.00 98.93           C  
ATOM   1134  C   LYS O 136      13.896   2.460   6.372  1.00 98.95           C  
ATOM   1135  O   LYS O 136      14.462   3.557   6.484  1.00 98.92           O  
ATOM   1136  CB  LYS O 136      11.879   2.231   4.933  1.00 98.83           C  
ATOM   1137  CG  LYS O 136      11.259   2.031   3.562  1.00 98.44           C  
ATOM   1138  CD  LYS O 136       9.768   2.335   3.644  1.00 98.01           C  
ATOM   1139  CE  LYS O 136       9.048   2.007   2.355  1.00 97.22           C  
ATOM   1140  NZ  LYS O 136       7.577   2.175   2.528  1.00 96.40           N  
ATOM   1141  N   ALA O 137      13.683   1.643   7.408  1.00 98.99           N  
ATOM   1142  CA  ALA O 137      14.145   2.001   8.750  1.00 98.99           C  
ATOM   1143  C   ALA O 137      15.669   2.082   8.803  1.00 98.99           C  
ATOM   1144  O   ALA O 137      16.226   3.006   9.409  1.00 98.99           O  
ATOM   1145  CB  ALA O 137      13.630   0.990   9.777  1.00 98.98           C  
ATOM   1146  N   LEU O 138      16.339   1.114   8.166  1.00 99.00           N  
ATOM   1147  CA  LEU O 138      17.800   1.089   8.192  1.00 99.00           C  
ATOM   1148  C   LEU O 138      18.409   2.236   7.395  1.00 99.00           C  
ATOM   1149  O   LEU O 138      19.323   2.908   7.875  1.00 98.99           O  
ATOM   1150  CB  LEU O 138      18.323  -0.263   7.692  1.00 98.99           C  
ATOM   1151  CG  LEU O 138      18.013  -1.437   8.629  1.00 98.98           C  
ATOM   1152  CD1 LEU O 138      18.456  -2.752   7.994  1.00 98.97           C  
ATOM   1153  CD2 LEU O 138      18.680  -1.253   9.992  1.00 98.96           C  
ATOM   1154  N   ASP O 139      17.906   2.487   6.183  1.00 98.99           N  
ATOM   1155  CA  ASP O 139      18.435   3.631   5.438  1.00 98.99           C  
ATOM   1156  C   ASP O 139      18.208   4.923   6.216  1.00 98.99           C  
ATOM   1157  O   ASP O 139      19.086   5.790   6.251  1.00 98.97           O  
ATOM   1158  CB  ASP O 139      17.834   3.754   4.040  1.00 98.97           C  
ATOM   1159  CG  ASP O 139      18.447   4.916   3.280  1.00 98.91           C  
ATOM   1160  OD1 ASP O 139      19.697   4.965   3.171  1.00 98.60           O  
ATOM   1161  OD2 ASP O 139      17.700   5.806   2.834  1.00 98.56           O  
ATOM   1162  N   PHE O 140      17.038   5.045   6.845  1.00 98.99           N  
ATOM   1163  CA  PHE O 140      16.781   6.256   7.616  1.00 98.99           C  
ATOM   1164  C   PHE O 140      17.772   6.414   8.768  1.00 98.99           C  
ATOM   1165  O   PHE O 140      18.404   7.463   8.899  1.00 98.98           O  
ATOM   1166  CB  PHE O 140      15.345   6.303   8.144  1.00 98.98           C  
ATOM   1167  CG  PHE O 140      15.073   7.555   8.932  1.00 98.98           C  
ATOM   1168  CD1 PHE O 140      14.903   8.769   8.283  1.00 98.92           C  
ATOM   1169  CD2 PHE O 140      15.036   7.529  10.312  1.00 98.92           C  
ATOM   1170  CE1 PHE O 140      14.689   9.935   9.004  1.00 98.86           C  
ATOM   1171  CE2 PHE O 140      14.825   8.693  11.042  1.00 98.86           C  
ATOM   1172  CZ  PHE O 140      14.648   9.893  10.385  1.00 98.88           C  
ATOM   1173  N   CYS O 141      17.922   5.391   9.613  1.00 99.00           N  
ATOM   1174  CA  CYS O 141      18.810   5.572  10.767  1.00 99.00           C  
ATOM   1175  C   CYS O 141      20.255   5.784  10.330  1.00 99.00           C  
ATOM   1176  O   CYS O 141      20.956   6.627  10.906  1.00 98.99           O  
ATOM   1177  CB  CYS O 141      18.659   4.448  11.797  1.00 98.99           C  
ATOM   1178  SG  CYS O 141      19.326   2.828  11.393  1.00 98.93           S  
ATOM   1179  N   HIS O 142      20.692   5.069   9.287  1.00 99.00           N  
ATOM   1180  CA  HIS O 142      22.042   5.284   8.775  1.00 99.00           C  
ATOM   1181  C   HIS O 142      22.210   6.716   8.261  1.00 98.99           C  
ATOM   1182  O   HIS O 142      23.234   7.354   8.520  1.00 98.98           O  
ATOM   1183  CB  HIS O 142      22.371   4.276   7.671  1.00 99.00           C  
ATOM   1184  CG  HIS O 142      22.368   2.847   8.136  1.00 99.00           C  
ATOM   1185  ND1 HIS O 142      22.382   1.782   7.256  1.00 98.12           N  
ATOM   1186  CD2 HIS O 142      22.342   2.316   9.385  1.00 98.13           C  
ATOM   1187  CE1 HIS O 142      22.369   0.652   7.948  1.00 98.11           C  
ATOM   1188  NE2 HIS O 142      22.342   0.939   9.236  1.00 98.62           N  
ATOM   1189  N   SER O 143      21.195   7.226   7.555  1.00 98.99           N  
ATOM   1190  CA  SER O 143      21.244   8.593   7.025  1.00 98.98           C  
ATOM   1191  C   SER O 143      21.299   9.637   8.136  1.00 98.97           C  
ATOM   1192  O   SER O 143      21.712  10.776   7.905  1.00 98.92           O  
ATOM   1193  CB  SER O 143      20.043   8.876   6.117  1.00 98.96           C  
ATOM   1194  OG  SER O 143      18.867   9.159   6.858  1.00 98.91           O  
ATOM   1195  N   GLN O 144      20.880   9.238   9.330  1.00 98.99           N  
ATOM   1196  CA  GLN O 144      20.897  10.108  10.501  1.00 98.99           C  
ATOM   1197  C   GLN O 144      22.104   9.830  11.393  1.00 98.99           C  
ATOM   1198  O   GLN O 144      22.167  10.294  12.534  1.00 98.96           O  
ATOM   1199  CB  GLN O 144      19.579   9.953  11.276  1.00 98.97           C  
ATOM   1200  CG  GLN O 144      18.342  10.335  10.463  1.00 98.85           C  
ATOM   1201  CD  GLN O 144      18.377  11.781  10.012  1.00 98.63           C  
ATOM   1202  OE1 GLN O 144      18.416  12.697  10.827  1.00 93.99           O  
ATOM   1203  NE2 GLN O 144      18.375  11.996   8.700  1.00 92.62           N  
ATOM   1204  N   GLY O 145      23.079   9.076  10.864  1.00 98.99           N  
ATOM   1205  CA  GLY O 145      24.345   8.874  11.553  1.00 98.99           C  
ATOM   1206  C   GLY O 145      24.327   7.832  12.653  1.00 98.99           C  
ATOM   1207  O   GLY O 145      25.165   7.890  13.558  1.00 98.98           O  
ATOM   1208  N   ILE O 146      23.399   6.880  12.571  1.00 99.00           N  
ATOM   1209  CA  ILE O 146      23.189   5.907  13.643  1.00 99.00           C  
ATOM   1210  C   ILE O 146      23.214   4.475  13.105  1.00 99.00           C  
ATOM   1211  O   ILE O 146      22.563   4.166  12.100  1.00 99.00           O  
ATOM   1212  CB  ILE O 146      21.855   6.202  14.375  1.00 99.00           C  
ATOM   1213  CG1 ILE O 146      21.977   7.505  15.175  1.00 98.97           C  
ATOM   1214  CG2 ILE O 146      21.440   5.035  15.284  1.00 98.99           C  
ATOM   1215  CD1 ILE O 146      20.649   8.167  15.509  1.00 98.82           C  
ATOM   1216  N   MET O 147      23.963   3.599  13.787  1.00 99.00           N  
ATOM   1217  CA  MET O 147      23.984   2.158  13.533  1.00 99.00           C  
ATOM   1218  C   MET O 147      23.081   1.472  14.557  1.00 99.00           C  
ATOM   1219  O   MET O 147      23.194   1.750  15.754  1.00 98.99           O  
ATOM   1220  CB  MET O 147      25.405   1.597  13.717  1.00 98.98           C  
ATOM   1221  CG  MET O 147      26.495   2.267  12.907  1.00 98.73           C  
ATOM   1222  SD  MET O 147      28.138   1.595  13.284  1.00 98.86           S  
ATOM   1223  CE  MET O 147      28.488   2.360  14.870  1.00 98.30           C  
ATOM   1224  N   HIS O 148      22.223   0.557  14.119  1.00 99.00           N  
ATOM   1225  CA  HIS O 148      21.350  -0.155  15.063  1.00 98.99           C  
ATOM   1226  C   HIS O 148      22.125  -1.168  15.908  1.00 98.99           C  
ATOM   1227  O   HIS O 148      21.984  -1.201  17.128  1.00 98.97           O  
ATOM   1228  CB  HIS O 148      20.194  -0.838  14.319  1.00 98.99           C  
ATOM   1229  CG  HIS O 148      19.191  -1.461  15.239  1.00 98.99           C  
ATOM   1230  ND1 HIS O 148      19.379  -2.700  15.808  1.00 98.71           N  
ATOM   1231  CD2 HIS O 148      18.001  -1.008  15.694  1.00 98.64           C  
ATOM   1232  CE1 HIS O 148      18.339  -2.983  16.576  1.00 98.66           C  
ATOM   1233  NE2 HIS O 148      17.484  -1.975  16.525  1.00 98.80           N  
ATOM   1234  N   ARG O 149      22.923  -2.007  15.253  1.00 98.99           N  
ATOM   1235  CA  ARG O 149      23.837  -2.980  15.873  1.00 98.99           C  
ATOM   1236  C   ARG O 149      23.161  -4.164  16.563  1.00 98.98           C  
ATOM   1237  O   ARG O 149      23.828  -4.912  17.283  1.00 98.91           O  
ATOM   1238  CB  ARG O 149      24.826  -2.300  16.836  1.00 98.98           C  
ATOM   1239  CG  ARG O 149      25.617  -1.157  16.202  1.00 98.96           C  
ATOM   1240  CD  ARG O 149      26.883  -0.830  16.990  1.00 98.95           C  
ATOM   1241  NE  ARG O 149      26.601  -0.405  18.361  1.00 98.94           N  
ATOM   1242  CZ  ARG O 149      27.532  -0.051  19.242  1.00 98.94           C  
ATOM   1243  NH1 ARG O 149      28.810  -0.062  18.904  1.00 98.62           N  
ATOM   1244  NH2 ARG O 149      27.181   0.314  20.478  1.00 98.53           N  
ATOM   1245  N   ASP O 150      21.871  -4.354  16.344  1.00 98.97           N  
ATOM   1246  CA  ASP O 150      21.205  -5.538  16.899  1.00 98.92           C  
ATOM   1247  C   ASP O 150      20.011  -5.951  16.037  1.00 98.93           C  
ATOM   1248  O   ASP O 150      18.935  -6.279  16.549  1.00 98.86           O  
ATOM   1249  CB  ASP O 150      20.778  -5.292  18.354  1.00 98.79           C  
ATOM   1250  CG  ASP O 150      20.505  -6.577  19.124  1.00 98.57           C  
ATOM   1251  OD1 ASP O 150      20.986  -7.658  18.698  1.00 98.19           O  
ATOM   1252  OD2 ASP O 150      19.826  -6.502  20.171  1.00 97.80           O  
ATOM   1253  N   VAL O 151      20.194  -5.924  14.724  1.00 98.97           N  
ATOM   1254  CA  VAL O 151      19.134  -6.333  13.807  1.00 98.98           C  
ATOM   1255  C   VAL O 151      18.953  -7.849  13.898  1.00 98.98           C  
ATOM   1256  O   VAL O 151      19.919  -8.611  13.788  1.00 98.97           O  
ATOM   1257  CB  VAL O 151      19.448  -5.908  12.358  1.00 98.99           C  
ATOM   1258  CG1 VAL O 151      18.414  -6.470  11.377  1.00 98.96           C  
ATOM   1259  CG2 VAL O 151      19.505  -4.379  12.259  1.00 98.98           C  
ATOM   1260  N   LYS O 152      17.707  -8.277  14.105  1.00 98.93           N  
ATOM   1261  CA  LYS O 152      17.349  -9.690  14.215  1.00 98.90           C  
ATOM   1262  C   LYS O 152      15.825  -9.776  14.244  1.00 98.90           C  
ATOM   1263  O   LYS O 152      15.164  -8.775  14.535  1.00 98.84           O  
ATOM   1264  CB  LYS O 152      17.949 -10.328  15.482  1.00 98.81           C  
ATOM   1265  CG  LYS O 152      17.527  -9.663  16.782  1.00 98.52           C  
ATOM   1266  CD  LYS O 152      18.171 -10.352  17.983  1.00 98.08           C  
ATOM   1267  CE  LYS O 152      17.849  -9.635  19.276  1.00 96.72           C  
ATOM   1268  NZ  LYS O 152      18.471 -10.321  20.448  1.00 95.13           N  
ATOM   1269  N   PRO O 153      15.255 -10.960  13.973  1.00 98.81           N  
ATOM   1270  CA  PRO O 153      13.787 -11.048  13.943  1.00 98.79           C  
ATOM   1271  C   PRO O 153      13.114 -10.571  15.225  1.00 98.73           C  
ATOM   1272  O   PRO O 153      12.044  -9.958  15.165  1.00 98.60           O  
ATOM   1273  CB  PRO O 153      13.533 -12.543  13.702  1.00 98.76           C  
ATOM   1274  CG  PRO O 153      14.743 -13.002  12.949  1.00 98.43           C  
ATOM   1275  CD  PRO O 153      15.893 -12.211  13.533  1.00 98.80           C  
ATOM   1276  N   HIS O 154      13.730 -10.848  16.378  1.00 98.51           N  
ATOM   1277  CA  HIS O 154      13.176 -10.449  17.677  1.00 98.17           C  
ATOM   1278  C   HIS O 154      12.991  -8.938  17.799  1.00 98.18           C  
ATOM   1279  O   HIS O 154      12.161  -8.476  18.581  1.00 97.71           O  
ATOM   1280  CB  HIS O 154      14.083 -10.918  18.812  1.00 97.33           C  
ATOM   1281  CG  HIS O 154      14.492 -12.357  18.732  1.00 88.95           C  
ATOM   1282  ND1 HIS O 154      15.387 -12.811  17.780  1.00 77.12           N  
ATOM   1283  CD2 HIS O 154      14.153 -13.427  19.489  1.00 78.25           C  
ATOM   1284  CE1 HIS O 154      15.571 -14.111  17.957  1.00 76.29           C  
ATOM   1285  NE2 HIS O 154      14.839 -14.514  18.991  1.00 78.36           N  
ATOM   1286  N   ASN O 155      13.770  -8.171  17.033  1.00 98.47           N  
ATOM   1287  CA  ASN O 155      13.732  -6.706  17.090  1.00 98.55           C  
ATOM   1288  C   ASN O 155      12.944  -6.079  15.951  1.00 98.76           C  
ATOM   1289  O   ASN O 155      13.005  -4.862  15.748  1.00 98.80           O  
ATOM   1290  CB  ASN O 155      15.154  -6.141  17.156  1.00 98.45           C  
ATOM   1291  CG  ASN O 155      15.759  -6.315  18.531  1.00 98.42           C  
ATOM   1292  OD1 ASN O 155      15.037  -6.540  19.509  1.00 97.84           O  
ATOM   1293  ND2 ASN O 155      17.077  -6.211  18.620  1.00 97.81           N  
ATOM   1294  N   VAL O 156      12.208  -6.890  15.226  1.00 98.78           N  
ATOM   1295  CA  VAL O 156      11.358  -6.399  14.146  1.00 98.84           C  
ATOM   1296  C   VAL O 156       9.920  -6.766  14.490  1.00 98.73           C  
ATOM   1297  O   VAL O 156       9.528  -7.930  14.408  1.00 98.60           O  
ATOM   1298  CB  VAL O 156      11.781  -6.992  12.786  1.00 98.89           C  
ATOM   1299  CG1 VAL O 156      10.855  -6.499  11.677  1.00 98.84           C  
ATOM   1300  CG2 VAL O 156      13.235  -6.617  12.481  1.00 98.87           C  
ATOM   1301  N   MET O 157       9.147  -5.768  14.906  1.00 98.77           N  
ATOM   1302  CA  MET O 157       7.746  -5.971  15.264  1.00 98.74           C  
ATOM   1303  C   MET O 157       6.888  -5.842  14.018  1.00 98.82           C  
ATOM   1304  O   MET O 157       7.009  -4.864  13.280  1.00 98.76           O  
ATOM   1305  CB  MET O 157       7.295  -4.934  16.295  1.00 98.46           C  
ATOM   1306  CG  MET O 157       8.032  -4.999  17.628  1.00 97.21           C  
ATOM   1307  SD  MET O 157       7.672  -6.497  18.568  1.00 96.18           S  
ATOM   1308  CE  MET O 157       9.073  -7.521  18.120  1.00 92.28           C  
ATOM   1309  N   ILE O 158       6.023  -6.823  13.802  1.00 98.78           N  
ATOM   1310  CA  ILE O 158       5.136  -6.816  12.641  1.00 98.79           C  
ATOM   1311  C   ILE O 158       3.701  -7.064  13.085  1.00 98.66           C  
ATOM   1312  O   ILE O 158       3.401  -8.086  13.709  1.00 98.46           O  
ATOM   1313  CB  ILE O 158       5.556  -7.874  11.593  1.00 98.84           C  
ATOM   1314  CG1 ILE O 158       6.906  -7.497  10.964  1.00 98.80           C  
ATOM   1315  CG2 ILE O 158       4.474  -8.018  10.505  1.00 98.80           C  
ATOM   1316  CD1 ILE O 158       7.516  -8.593  10.089  1.00 98.65           C  
ATOM   1317  N   ASP O 159       2.823  -6.115  12.755  1.00 98.71           N  
ATOM   1318  CA  ASP O 159       1.376  -6.314  12.846  1.00 98.67           C  
ATOM   1319  C   ASP O 159       0.947  -6.742  11.449  1.00 98.63           C  
ATOM   1320  O   ASP O 159       0.818  -5.908  10.551  1.00 98.46           O  
ATOM   1321  CB  ASP O 159       0.674  -5.024  13.283  1.00 98.58           C  
ATOM   1322  CG  ASP O 159      -0.841  -5.156  13.373  1.00 98.35           C  
ATOM   1323  OD1 ASP O 159      -1.416  -6.076  12.748  1.00 97.69           O  
ATOM   1324  OD2 ASP O 159      -1.461  -4.311  14.057  1.00 97.29           O  
ATOM   1325  N   HIS O 160       0.755  -8.044  11.259  1.00 98.49           N  
ATOM   1326  CA  HIS O 160       0.545  -8.572   9.913  1.00 98.42           C  
ATOM   1327  C   HIS O 160      -0.808  -8.173   9.333  1.00 98.34           C  
ATOM   1328  O   HIS O 160      -0.929  -7.996   8.120  1.00 98.04           O  
ATOM   1329  CB  HIS O 160       0.719 -10.094   9.908  1.00 98.31           C  
ATOM   1330  CG  HIS O 160       0.712 -10.701   8.544  1.00 98.45           C  
ATOM   1331  ND1 HIS O 160       1.412 -10.171   7.484  1.00 96.80           N  
ATOM   1332  CD2 HIS O 160       0.090 -11.802   8.065  1.00 96.74           C  
ATOM   1333  CE1 HIS O 160       1.224 -10.918   6.414  1.00 96.97           C  
ATOM   1334  NE2 HIS O 160       0.423 -11.922   6.737  1.00 97.43           N  
ATOM   1335  N   GLU O 161      -1.822  -8.011  10.181  1.00 98.34           N  
ATOM   1336  CA  GLU O 161      -3.130  -7.583   9.674  1.00 98.22           C  
ATOM   1337  C   GLU O 161      -3.038  -6.185   9.069  1.00 98.26           C  
ATOM   1338  O   GLU O 161      -3.616  -5.924   8.010  1.00 97.85           O  
ATOM   1339  CB  GLU O 161      -4.192  -7.610  10.775  1.00 97.79           C  
ATOM   1340  CG  GLU O 161      -5.580  -7.262  10.239  0.98 87.09           C  
ATOM   1341  CD  GLU O 161      -6.683  -7.325  11.274  0.97 80.71           C  
ATOM   1342  OE1 GLU O 161      -6.384  -7.354  12.486  0.97 74.34           O  
ATOM   1343  OE2 GLU O 161      -7.862  -7.339  10.865  0.97 75.28           O  
ATOM   1344  N   LEU O 162      -2.314  -5.293   9.736  1.00 98.21           N  
ATOM   1345  CA  LEU O 162      -2.148  -3.918   9.258  1.00 98.21           C  
ATOM   1346  C   LEU O 162      -0.939  -3.750   8.346  1.00 98.20           C  
ATOM   1347  O   LEU O 162      -0.720  -2.664   7.810  1.00 97.86           O  
ATOM   1348  CB  LEU O 162      -2.038  -2.956  10.444  1.00 98.12           C  
ATOM   1349  CG  LEU O 162      -3.261  -2.884  11.359  1.00 97.46           C  
ATOM   1350  CD1 LEU O 162      -3.015  -1.881  12.483  1.00 96.47           C  
ATOM   1351  CD2 LEU O 162      -4.513  -2.509  10.571  1.00 96.08           C  
ATOM   1352  N   ARG O 163      -0.151  -4.811   8.189  1.00 98.37           N  
ATOM   1353  CA  ARG O 163       1.082  -4.789   7.395  1.00 98.34           C  
ATOM   1354  C   ARG O 163       1.991  -3.645   7.840  1.00 98.50           C  
ATOM   1355  O   ARG O 163       2.559  -2.913   7.033  1.00 98.35           O  
ATOM   1356  CB  ARG O 163       0.759  -4.756   5.897  1.00 97.95           C  
ATOM   1357  CG  ARG O 163      -0.087  -5.957   5.481  1.00 95.60           C  
ATOM   1358  CD  ARG O 163      -0.368  -6.008   3.997  1.00 93.66           C  
ATOM   1359  NE  ARG O 163       0.802  -6.433   3.218  1.00 90.04           N  
ATOM   1360  CZ  ARG O 163       1.217  -7.693   3.080  1.00 89.28           C  
ATOM   1361  NH1 ARG O 163       0.580  -8.688   3.689  1.00 80.72           N  
ATOM   1362  NH2 ARG O 163       2.279  -7.962   2.337  1.00 82.86           N  
ATOM   1363  N   LYS O 164       2.131  -3.535   9.149  1.00 98.68           N  
ATOM   1364  CA  LYS O 164       2.898  -2.481   9.798  1.00 98.69           C  
ATOM   1365  C   LYS O 164       4.127  -3.091  10.455  1.00 98.78           C  
ATOM   1366  O   LYS O 164       4.015  -4.065  11.202  1.00 98.71           O  
ATOM   1367  CB  LYS O 164       2.031  -1.783  10.848  1.00 98.46           C  
ATOM   1368  CG  LYS O 164       2.742  -0.692  11.630  1.00 96.53           C  
ATOM   1369  CD  LYS O 164       1.775   0.092  12.514  1.00 94.08           C  
ATOM   1370  CE  LYS O 164       1.368  -0.681  13.746  0.99 89.34           C  
ATOM   1371  NZ  LYS O 164       0.494   0.131  14.648  0.99 83.64           N  
ATOM   1372  N   LEU O 165       5.283  -2.514  10.182  1.00 98.81           N  
ATOM   1373  CA  LEU O 165       6.557  -2.989  10.725  1.00 98.88           C  
ATOM   1374  C   LEU O 165       7.223  -1.872  11.513  1.00 98.86           C  
ATOM   1375  O   LEU O 165       7.180  -0.708  11.094  1.00 98.86           O  
ATOM   1376  CB  LEU O 165       7.462  -3.469   9.584  1.00 98.93           C  
ATOM   1377  CG  LEU O 165       8.887  -3.942   9.928  1.00 98.93           C  
ATOM   1378  CD1 LEU O 165       9.347  -4.991   8.923  1.00 98.87           C  
ATOM   1379  CD2 LEU O 165       9.875  -2.765   9.965  1.00 98.85           C  
ATOM   1380  N   ARG O 166       7.844  -2.222  12.650  1.00 98.93           N  
ATOM   1381  CA  ARG O 166       8.645  -1.277  13.428  1.00 98.93           C  
ATOM   1382  C   ARG O 166       9.941  -1.930  13.876  1.00 98.92           C  
ATOM   1383  O   ARG O 166       9.927  -3.052  14.391  1.00 98.88           O  
ATOM   1384  CB  ARG O 166       7.881  -0.780  14.665  1.00 98.89           C  
ATOM   1385  CG  ARG O 166       6.599  -0.009  14.361  1.00 98.73           C  
ATOM   1386  CD  ARG O 166       6.886   1.368  13.778  1.00 98.55           C  
ATOM   1387  NE  ARG O 166       5.647   2.135  13.588  1.00 98.41           N  
ATOM   1388  CZ  ARG O 166       4.930   2.172  12.470  1.00 98.37           C  
ATOM   1389  NH1 ARG O 166       5.299   1.475  11.407  1.00 97.16           N  
ATOM   1390  NH2 ARG O 166       3.831   2.910  12.420  1.00 97.11           N  
ATOM   1391  N   LEU O 167      11.041  -1.224  13.684  1.00 98.96           N  
ATOM   1392  CA  LEU O 167      12.345  -1.656  14.198  1.00 98.97           C  
ATOM   1393  C   LEU O 167      12.487  -1.158  15.632  1.00 98.95           C  
ATOM   1394  O   LEU O 167      12.387   0.052  15.888  1.00 98.92           O  
ATOM   1395  CB  LEU O 167      13.468  -1.108  13.309  1.00 98.98           C  
ATOM   1396  CG  LEU O 167      14.905  -1.471  13.699  1.00 98.97           C  
ATOM   1397  CD1 LEU O 167      15.107  -2.977  13.815  1.00 98.96           C  
ATOM   1398  CD2 LEU O 167      15.875  -0.878  12.673  1.00 98.96           C  
ATOM   1399  N   ILE O 168      12.704  -2.099  16.555  1.00 98.81           N  
ATOM   1400  CA  ILE O 168      12.729  -1.798  17.984  1.00 98.71           C  
ATOM   1401  C   ILE O 168      14.086  -2.098  18.615  1.00 98.71           C  
ATOM   1402  O   ILE O 168      15.000  -2.603  17.958  1.00 98.69           O  
ATOM   1403  CB  ILE O 168      11.628  -2.574  18.744  1.00 98.56           C  
ATOM   1404  CG1 ILE O 168      11.924  -4.081  18.765  1.00 98.35           C  
ATOM   1405  CG2 ILE O 168      10.240  -2.290  18.174  1.00 98.27           C  
ATOM   1406  CD1 ILE O 168      11.247  -4.824  19.917  1.00 98.04           C  
ATOM   1407  N   ASP O 169      14.169  -1.804  19.901  1.00 98.40           N  
ATOM   1408  CA  ASP O 169      15.307  -2.066  20.787  1.00 98.33           C  
ATOM   1409  C   ASP O 169      16.590  -1.405  20.308  1.00 98.57           C  
ATOM   1410  O   ASP O 169      17.510  -2.054  19.795  1.00 98.50           O  
ATOM   1411  CB  ASP O 169      15.530  -3.549  21.072  1.00 97.84           C  
ATOM   1412  CG  ASP O 169      16.386  -3.759  22.316  1.00 96.85           C  
ATOM   1413  OD1 ASP O 169      16.889  -2.748  22.872  1.00 95.41           O  
ATOM   1414  OD2 ASP O 169      16.536  -4.915  22.750  1.00 94.32           O  
ATOM   1415  N   TRP O 170      16.638  -0.111  20.514  1.00 98.59           N  
ATOM   1416  CA  TRP O 170      17.777   0.715  20.144  1.00 98.73           C  
ATOM   1417  C   TRP O 170      18.822   0.785  21.259  1.00 98.57           C  
ATOM   1418  O   TRP O 170      19.694   1.653  21.243  1.00 98.57           O  
ATOM   1419  CB  TRP O 170      17.271   2.101  19.718  1.00 98.90           C  
ATOM   1420  CG  TRP O 170      16.416   1.982  18.489  1.00 98.96           C  
ATOM   1421  CD1 TRP O 170      15.101   1.603  18.428  1.00 98.94           C  
ATOM   1422  CD2 TRP O 170      16.840   2.155  17.135  1.00 98.98           C  
ATOM   1423  NE1 TRP O 170      14.684   1.542  17.116  1.00 98.96           N  
ATOM   1424  CE2 TRP O 170      15.729   1.880  16.302  1.00 98.98           C  
ATOM   1425  CE3 TRP O 170      18.057   2.525  16.542  1.00 98.97           C  
ATOM   1426  CZ2 TRP O 170      15.799   1.958  14.909  1.00 98.98           C  
ATOM   1427  CZ3 TRP O 170      18.125   2.608  15.152  1.00 98.98           C  
ATOM   1428  CH2 TRP O 170      17.005   2.327  14.354  1.00 98.98           C  
ATOM   1429  N   GLY O 171      18.761  -0.155  22.207  1.00 98.18           N  
ATOM   1430  CA  GLY O 171      19.662  -0.160  23.351  1.00 97.83           C  
ATOM   1431  C   GLY O 171      21.124  -0.417  23.031  1.00 98.01           C  
ATOM   1432  O   GLY O 171      21.994  -0.065  23.830  1.00 97.77           O  
ATOM   1433  N   LEU O 172      21.406  -1.045  21.884  1.00 98.17           N  
ATOM   1434  CA  LEU O 172      22.785  -1.273  21.444  1.00 98.41           C  
ATOM   1435  C   LEU O 172      23.207  -0.323  20.327  1.00 98.69           C  
ATOM   1436  O   LEU O 172      24.346  -0.389  19.863  1.00 98.76           O  
ATOM   1437  CB  LEU O 172      22.982  -2.729  20.998  1.00 98.28           C  
ATOM   1438  CG  LEU O 172      23.049  -3.770  22.122  1.00 97.68           C  
ATOM   1439  CD1 LEU O 172      23.188  -5.172  21.533  1.00 97.19           C  
ATOM   1440  CD2 LEU O 172      24.213  -3.490  23.065  1.00 96.68           C  
ATOM   1441  N   ALA O 173      22.310   0.556  19.904  1.00 98.86           N  
ATOM   1442  CA  ALA O 173      22.599   1.472  18.807  1.00 98.94           C  
ATOM   1443  C   ALA O 173      23.665   2.492  19.199  1.00 98.94           C  
ATOM   1444  O   ALA O 173      23.854   2.795  20.378  1.00 98.94           O  
ATOM   1445  CB  ALA O 173      21.322   2.175  18.353  1.00 98.96           C  
ATOM   1446  N   GLU O 174      24.360   3.014  18.194  1.00 98.98           N  
ATOM   1447  CA  GLU O 174      25.434   3.962  18.460  1.00 98.98           C  
ATOM   1448  C   GLU O 174      25.555   4.942  17.294  1.00 98.99           C  
ATOM   1449  O   GLU O 174      25.166   4.643  16.163  1.00 98.99           O  
ATOM   1450  CB  GLU O 174      26.747   3.187  18.700  1.00 98.95           C  
ATOM   1451  CG  GLU O 174      27.962   3.979  19.158  1.00 98.63           C  
ATOM   1452  CD  GLU O 174      27.745   4.930  20.318  1.00 98.47           C  
ATOM   1453  OE1 GLU O 174      27.148   6.000  20.105  1.00 96.63           O  
ATOM   1454  OE2 GLU O 174      28.202   4.619  21.443  1.00 96.87           O  
ATOM   1455  N   PHE O 175      26.086   6.116  17.583  1.00 98.99           N  
ATOM   1456  CA  PHE O 175      26.379   7.118  16.564  1.00 98.99           C  
ATOM   1457  C   PHE O 175      27.634   6.716  15.804  1.00 98.99           C  
ATOM   1458  O   PHE O 175      28.615   6.278  16.408  1.00 98.98           O  
ATOM   1459  CB  PHE O 175      26.585   8.493  17.206  1.00 98.99           C  
ATOM   1460  CG  PHE O 175      25.333   9.065  17.816  1.00 98.99           C  
ATOM   1461  CD1 PHE O 175      24.985   8.764  19.126  1.00 98.96           C  
ATOM   1462  CD2 PHE O 175      24.500   9.889  17.077  1.00 98.96           C  
ATOM   1463  CE1 PHE O 175      23.823   9.282  19.689  1.00 98.94           C  
ATOM   1464  CE2 PHE O 175      23.340  10.413  17.632  1.00 98.94           C  
ATOM   1465  CZ  PHE O 175      23.004  10.107  18.939  1.00 98.96           C  
ATOM   1466  N   TYR O 176      27.611   6.865  14.487  1.00 98.99           N  
ATOM   1467  CA  TYR O 176      28.776   6.554  13.667  1.00 98.99           C  
ATOM   1468  C   TYR O 176      29.686   7.777  13.538  1.00 98.99           C  
ATOM   1469  O   TYR O 176      29.255   8.840  13.076  1.00 98.97           O  
ATOM   1470  CB  TYR O 176      28.378   6.066  12.267  1.00 98.99           C  
ATOM   1471  CG  TYR O 176      29.608   5.893  11.402  1.00 98.99           C  
ATOM   1472  CD1 TYR O 176      30.494   4.849  11.646  1.00 98.98           C  
ATOM   1473  CD2 TYR O 176      29.923   6.811  10.410  1.00 98.98           C  
ATOM   1474  CE1 TYR O 176      31.659   4.713  10.906  1.00 98.96           C  
ATOM   1475  CE2 TYR O 176      31.091   6.681   9.663  1.00 98.96           C  
ATOM   1476  CZ  TYR O 176      31.951   5.632   9.916  1.00 98.97           C  
ATOM   1477  OH  TYR O 176      33.106   5.502   9.187  1.00 98.92           O  
ATOM   1478  N   HIS O 177      30.947   7.577  13.927  1.00 98.98           N  
ATOM   1479  CA  HIS O 177      31.981   8.596  13.763  1.00 98.97           C  
ATOM   1480  C   HIS O 177      33.121   7.974  12.968  1.00 98.96           C  
ATOM   1481  O   HIS O 177      33.659   6.941  13.377  1.00 98.92           O  
ATOM   1482  CB  HIS O 177      32.493   9.075  15.126  1.00 98.95           C  
ATOM   1483  CG  HIS O 177      31.438   9.697  15.989  1.00 98.92           C  
ATOM   1484  ND1 HIS O 177      31.002  10.992  15.822  1.00 97.37           N  
ATOM   1485  CD2 HIS O 177      30.729   9.191  17.029  1.00 97.46           C  
ATOM   1486  CE1 HIS O 177      30.072  11.258  16.726  1.00 97.68           C  
ATOM   1487  NE2 HIS O 177      29.885  10.186  17.475  1.00 98.11           N  
ATOM   1488  N   PRO O 178      33.509   8.565  11.836  1.00 98.91           N  
ATOM   1489  CA  PRO O 178      34.556   7.939  11.020  1.00 98.82           C  
ATOM   1490  C   PRO O 178      35.856   7.775  11.803  1.00 98.77           C  
ATOM   1491  O   PRO O 178      36.307   8.699  12.480  1.00 98.21           O  
ATOM   1492  CB  PRO O 178      34.723   8.912   9.836  1.00 98.35           C  
ATOM   1493  CG  PRO O 178      34.104  10.195  10.284  1.00 97.07           C  
ATOM   1494  CD  PRO O 178      33.010   9.820  11.243  1.00 98.72           C  
ATOM   1495  N   GLY O 179      36.428   6.571  11.716  1.00 98.59           N  
ATOM   1496  CA  GLY O 179      37.680   6.257  12.389  1.00 98.35           C  
ATOM   1497  C   GLY O 179      37.545   5.782  13.825  1.00 98.60           C  
ATOM   1498  O   GLY O 179      38.525   5.313  14.407  1.00 98.05           O  
ATOM   1499  N   LYS O 180      36.356   5.874  14.402  1.00 98.92           N  
ATOM   1500  CA  LYS O 180      36.164   5.438  15.790  1.00 98.94           C  
ATOM   1501  C   LYS O 180      36.259   3.920  15.903  1.00 98.96           C  
ATOM   1502  O   LYS O 180      35.739   3.191  15.051  1.00 98.91           O  
ATOM   1503  CB  LYS O 180      34.814   5.920  16.340  1.00 98.88           C  
ATOM   1504  CG  LYS O 180      34.561   5.490  17.787  1.00 98.40           C  
ATOM   1505  CD  LYS O 180      33.362   6.199  18.395  1.00 97.42           C  
ATOM   1506  CE  LYS O 180      33.093   5.688  19.806  1.00 94.08           C  
ATOM   1507  NZ  LYS O 180      31.903   6.348  20.414  1.00 88.18           N  
ATOM   1508  N   GLU O 181      36.924   3.460  16.959  1.00 98.96           N  
ATOM   1509  CA  GLU O 181      37.024   2.029  17.248  1.00 98.96           C  
ATOM   1510  C   GLU O 181      35.956   1.650  18.268  1.00 98.96           C  
ATOM   1511  O   GLU O 181      35.989   2.099  19.414  1.00 98.85           O  
ATOM   1512  CB  GLU O 181      38.424   1.677  17.747  1.00 98.87           C  
ATOM   1513  CG  GLU O 181      39.494   1.900  16.687  1.00 97.72           C  
ATOM   1514  CD  GLU O 181      40.863   1.407  17.104  1.00 96.76           C  
ATOM   1515  OE1 GLU O 181      41.285   1.708  18.240  1.00 92.15           O  
ATOM   1516  OE2 GLU O 181      41.516   0.720  16.296  1.00 92.45           O  
ATOM   1517  N   TYR O 182      35.007   0.829  17.836  1.00 98.97           N  
ATOM   1518  CA  TYR O 182      33.851   0.443  18.637  1.00 98.98           C  
ATOM   1519  C   TYR O 182      34.047  -0.911  19.308  1.00 98.96           C  
ATOM   1520  O   TYR O 182      34.855  -1.732  18.874  1.00 98.90           O  
ATOM   1521  CB  TYR O 182      32.601   0.379  17.751  1.00 98.97           C  
ATOM   1522  CG  TYR O 182      32.176   1.709  17.185  1.00 98.98           C  
ATOM   1523  CD1 TYR O 182      31.397   2.583  17.933  1.00 98.96           C  
ATOM   1524  CD2 TYR O 182      32.552   2.093  15.904  1.00 98.96           C  
ATOM   1525  CE1 TYR O 182      31.000   3.808  17.420  1.00 98.93           C  
ATOM   1526  CE2 TYR O 182      32.162   3.319  15.380  1.00 98.94           C  
ATOM   1527  CZ  TYR O 182      31.388   4.171  16.144  1.00 98.96           C  
ATOM   1528  OH  TYR O 182      31.001   5.383  15.637  1.00 98.90           O  
ATOM   1529  N   ASN O 183      33.274  -1.156  20.357  1.00 98.94           N  
ATOM   1530  CA  ASN O 183      33.192  -2.460  21.004  1.00 98.91           C  
ATOM   1531  C   ASN O 183      32.600  -3.467  20.020  1.00 98.95           C  
ATOM   1532  O   ASN O 183      31.587  -3.180  19.376  1.00 98.90           O  
ATOM   1533  CB  ASN O 183      32.300  -2.347  22.246  1.00 98.61           C  
ATOM   1534  CG  ASN O 183      32.418  -3.523  23.187  1.00 96.08           C  
ATOM   1535  OD1 ASN O 183      32.687  -4.650  22.776  1.00 91.28           O  
ATOM   1536  ND2 ASN O 183      32.209  -3.270  24.474  1.00 89.18           N  
ATOM   1537  N   VAL O 184      33.247  -4.646  19.895  1.00 98.94           N  
ATOM   1538  CA  VAL O 184      32.721  -5.681  18.993  1.00 98.95           C  
ATOM   1539  C   VAL O 184      31.695  -6.583  19.679  1.00 98.95           C  
ATOM   1540  O   VAL O 184      31.065  -7.413  19.022  1.00 98.90           O  
ATOM   1541  CB  VAL O 184      33.843  -6.527  18.344  1.00 98.90           C  
ATOM   1542  CG1 VAL O 184      34.752  -5.638  17.488  1.00 98.72           C  
ATOM   1543  CG2 VAL O 184      34.641  -7.293  19.399  1.00 98.79           C  
ATOM   1544  N   ARG O 185      31.502  -6.416  20.980  1.00 98.89           N  
ATOM   1545  CA  ARG O 185      30.520  -7.205  21.725  1.00 98.84           C  
ATOM   1546  C   ARG O 185      29.138  -6.569  21.588  1.00 98.81           C  
ATOM   1547  O   ARG O 185      28.559  -6.051  22.549  1.00 98.50           O  
ATOM   1548  CB  ARG O 185      30.960  -7.355  23.187  1.00 98.66           C  
ATOM   1549  CG  ARG O 185      32.239  -8.180  23.313  0.99 96.82           C  
ATOM   1550  CD  ARG O 185      32.984  -7.926  24.608  0.99 93.90           C  
ATOM   1551  NE  ARG O 185      32.316  -8.539  25.757  0.98 84.88           N  
ATOM   1552  CZ  ARG O 185      32.841  -8.594  26.981  0.98 76.32           C  
ATOM   1553  NH1 ARG O 185      34.038  -8.074  27.223  0.98 70.76           N  
ATOM   1554  NH2 ARG O 185      32.166  -9.181  27.962  0.98 71.15           N  
ATOM   1555  N   VAL O 186      28.645  -6.594  20.357  1.00 98.86           N  
ATOM   1556  CA  VAL O 186      27.329  -6.085  20.004  1.00 98.89           C  
ATOM   1557  C   VAL O 186      26.628  -7.120  19.130  1.00 98.88           C  
ATOM   1558  O   VAL O 186      27.230  -8.126  18.732  1.00 98.82           O  
ATOM   1559  CB  VAL O 186      27.397  -4.715  19.274  1.00 98.87           C  
ATOM   1560  CG1 VAL O 186      28.014  -3.641  20.180  1.00 98.73           C  
ATOM   1561  CG2 VAL O 186      28.177  -4.839  17.957  1.00 98.80           C  
ATOM   1562  N   ALA O 187      25.362  -6.864  18.842  1.00 98.73           N  
ATOM   1563  CA  ALA O 187      24.516  -7.774  18.077  1.00 98.71           C  
ATOM   1564  C   ALA O 187      24.289  -9.072  18.849  1.00 98.58           C  
ATOM   1565  O   ALA O 187      24.835  -9.276  19.939  1.00 97.82           O  
ATOM   1566  CB  ALA O 187      25.083  -8.038  16.673  1.00 98.61           C  
ATOM   1567  N   SER O 188      23.468  -9.930  18.302  1.00 98.65           N  
ATOM   1568  CA  SER O 188      23.205 -11.246  18.871  1.00 98.55           C  
ATOM   1569  C   SER O 188      23.967 -12.263  18.040  1.00 98.84           C  
ATOM   1570  O   SER O 188      24.107 -12.093  16.830  1.00 98.78           O  
ATOM   1571  CB  SER O 188      21.708 -11.519  18.876  1.00 97.23           C  
ATOM   1572  OG  SER O 188      21.040 -10.527  19.647  1.00 86.73           O  
ATOM   1573  N   ARG O 189      24.461 -13.317  18.683  1.00 98.88           N  
ATOM   1574  CA  ARG O 189      25.475 -14.188  18.075  1.00 98.93           C  
ATOM   1575  C   ARG O 189      25.195 -14.574  16.621  1.00 98.96           C  
ATOM   1576  O   ARG O 189      26.067 -14.429  15.764  1.00 98.95           O  
ATOM   1577  CB  ARG O 189      25.656 -15.462  18.905  1.00 98.88           C  
ATOM   1578  CG  ARG O 189      26.806 -16.349  18.390  1.00 98.44           C  
ATOM   1579  CD  ARG O 189      26.740 -17.740  18.983  1.00 98.07           C  
ATOM   1580  NE  ARG O 189      26.679 -17.690  20.443  1.00 97.48           N  
ATOM   1581  CZ  ARG O 189      25.976 -18.523  21.202  1.00 97.67           C  
ATOM   1582  NH1 ARG O 189      25.279 -19.517  20.652  1.00 94.75           N  
ATOM   1583  NH2 ARG O 189      25.972 -18.363  22.518  1.00 95.23           N  
ATOM   1584  N   TYR O 190      23.995 -15.059  16.338  1.00 98.98           N  
ATOM   1585  CA  TYR O 190      23.700 -15.584  15.000  1.00 98.99           C  
ATOM   1586  C   TYR O 190      23.710 -14.508  13.920  1.00 98.99           C  
ATOM   1587  O   TYR O 190      23.740 -14.826  12.723  1.00 98.98           O  
ATOM   1588  CB  TYR O 190      22.342 -16.292  14.989  1.00 98.97           C  
ATOM   1589  CG  TYR O 190      22.149 -17.328  16.074  1.00 98.94           C  
ATOM   1590  CD1 TYR O 190      23.167 -18.207  16.428  1.00 98.84           C  
ATOM   1591  CD2 TYR O 190      20.935 -17.433  16.739  1.00 98.82           C  
ATOM   1592  CE1 TYR O 190      22.974 -19.165  17.420  1.00 98.68           C  
ATOM   1593  CE2 TYR O 190      20.731 -18.389  17.726  1.00 98.67           C  
ATOM   1594  CZ  TYR O 190      21.752 -19.249  18.062  1.00 98.62           C  
ATOM   1595  OH  TYR O 190      21.546 -20.195  19.039  1.00 97.99           O  
ATOM   1596  N   PHE O 191      23.678 -13.241  14.339  1.00 98.99           N  
ATOM   1597  CA  PHE O 191      23.588 -12.096  13.436  1.00 98.99           C  
ATOM   1598  C   PHE O 191      24.853 -11.236  13.439  1.00 98.99           C  
ATOM   1599  O   PHE O 191      24.888 -10.189  12.788  1.00 98.99           O  
ATOM   1600  CB  PHE O 191      22.334 -11.278  13.795  1.00 98.99           C  
ATOM   1601  CG  PHE O 191      21.086 -12.120  13.766  1.00 98.98           C  
ATOM   1602  CD1 PHE O 191      20.385 -12.304  12.582  1.00 98.92           C  
ATOM   1603  CD2 PHE O 191      20.665 -12.806  14.899  1.00 98.92           C  
ATOM   1604  CE1 PHE O 191      19.279 -13.143  12.532  1.00 98.88           C  
ATOM   1605  CE2 PHE O 191      19.561 -13.648  14.857  1.00 98.88           C  
ATOM   1606  CZ  PHE O 191      18.869 -13.815  13.669  1.00 98.91           C  
ATOM   1607  N   LYS O 192      25.887 -11.676  14.159  1.00 98.99           N  
ATOM   1608  CA  LYS O 192      27.155 -10.946  14.221  1.00 98.99           C  
ATOM   1609  C   LYS O 192      27.885 -11.016  12.890  1.00 99.00           C  
ATOM   1610  O   LYS O 192      28.088 -12.097  12.340  1.00 98.99           O  
ATOM   1611  CB  LYS O 192      28.067 -11.521  15.312  1.00 98.98           C  
ATOM   1612  CG  LYS O 192      27.611 -11.260  16.739  1.00 98.87           C  
ATOM   1613  CD  LYS O 192      28.549 -11.943  17.732  1.00 98.68           C  
ATOM   1614  CE  LYS O 192      28.074 -11.815  19.179  1.00 98.07           C  
ATOM   1615  NZ  LYS O 192      28.266 -10.439  19.710  1.00 97.29           N  
ATOM   1616  N   GLY O 193      28.310  -9.863  12.394  1.00 98.99           N  
ATOM   1617  CA  GLY O 193      29.087  -9.816  11.167  1.00 98.99           C  
ATOM   1618  C   GLY O 193      30.504 -10.318  11.368  1.00 98.99           C  
ATOM   1619  O   GLY O 193      31.029 -10.280  12.484  1.00 98.97           O  
ATOM   1620  N   PRO O 194      31.144 -10.770  10.270  1.00 98.99           N  
ATOM   1621  CA  PRO O 194      32.540 -11.199  10.360  1.00 98.99           C  
ATOM   1622  C   PRO O 194      33.447 -10.166  11.020  1.00 98.99           C  
ATOM   1623  O   PRO O 194      34.360 -10.547  11.756  1.00 98.97           O  
ATOM   1624  CB  PRO O 194      32.930 -11.423   8.890  1.00 98.96           C  
ATOM   1625  CG  PRO O 194      31.645 -11.818   8.236  1.00 98.43           C  
ATOM   1626  CD  PRO O 194      30.583 -10.997   8.930  1.00 98.98           C  
ATOM   1627  N   GLU O 195      33.195  -8.880  10.782  1.00 98.99           N  
ATOM   1628  CA  GLU O 195      34.017  -7.824  11.387  1.00 98.99           C  
ATOM   1629  C   GLU O 195      34.055  -7.938  12.911  1.00 98.99           C  
ATOM   1630  O   GLU O 195      35.106  -7.728  13.523  1.00 98.96           O  
ATOM   1631  CB  GLU O 195      33.549  -6.416  10.948  1.00 98.96           C  
ATOM   1632  CG  GLU O 195      32.088  -6.069  11.192  1.00 98.64           C  
ATOM   1633  CD  GLU O 195      31.176  -6.399  10.004  1.00 98.89           C  
ATOM   1634  OE1 GLU O 195      31.190  -7.558   9.535  1.00 98.21           O  
ATOM   1635  OE2 GLU O 195      30.447  -5.490   9.541  1.00 98.41           O  
ATOM   1636  N   LEU O 196      32.921  -8.289  13.523  1.00 98.99           N  
ATOM   1637  CA  LEU O 196      32.869  -8.445  14.975  1.00 98.99           C  
ATOM   1638  C   LEU O 196      33.637  -9.680  15.426  1.00 98.97           C  
ATOM   1639  O   LEU O 196      34.283  -9.680  16.476  1.00 98.90           O  
ATOM   1640  CB  LEU O 196      31.415  -8.561  15.452  1.00 98.98           C  
ATOM   1641  CG  LEU O 196      30.451  -7.446  15.025  1.00 98.96           C  
ATOM   1642  CD1 LEU O 196      29.066  -7.712  15.617  1.00 98.95           C  
ATOM   1643  CD2 LEU O 196      30.970  -6.074  15.442  1.00 98.94           C  
ATOM   1644  N   LEU O 197      33.559 -10.744  14.635  1.00 98.98           N  
ATOM   1645  CA  LEU O 197      34.128 -12.040  14.996  1.00 98.97           C  
ATOM   1646  C   LEU O 197      35.641 -12.092  14.805  1.00 98.94           C  
ATOM   1647  O   LEU O 197      36.297 -12.965  15.375  1.00 98.82           O  
ATOM   1648  CB  LEU O 197      33.438 -13.148  14.190  1.00 98.97           C  
ATOM   1649  CG  LEU O 197      31.912 -13.211  14.377  1.00 98.95           C  
ATOM   1650  CD1 LEU O 197      31.281 -14.152  13.359  1.00 98.94           C  
ATOM   1651  CD2 LEU O 197      31.547 -13.624  15.802  1.00 98.93           C  
ATOM   1652  N   VAL O 198      36.197 -11.177  14.008  1.00 98.93           N  
ATOM   1653  CA  VAL O 198      37.643 -11.087  13.801  1.00 98.89           C  
ATOM   1654  C   VAL O 198      38.239  -9.844  14.464  1.00 98.85           C  
ATOM   1655  O   VAL O 198      39.398  -9.500  14.210  1.00 98.70           O  
ATOM   1656  CB  VAL O 198      38.035 -11.151  12.303  1.00 98.83           C  
ATOM   1657  CG1 VAL O 198      37.460 -12.414  11.652  1.00 98.56           C  
ATOM   1658  CG2 VAL O 198      37.595  -9.896  11.553  1.00 98.60           C  
ATOM   1659  N   ASP O 199      37.446  -9.174  15.306  1.00 98.89           N  
ATOM   1660  CA  ASP O 199      37.896  -8.019  16.095  1.00 98.77           C  
ATOM   1661  C   ASP O 199      38.311  -6.809  15.250  1.00 98.83           C  
ATOM   1662  O   ASP O 199      39.262  -6.094  15.591  1.00 98.53           O  
ATOM   1663  CB  ASP O 199      39.015  -8.419  17.071  1.00 98.11           C  
ATOM   1664  CG  ASP O 199      38.542  -9.412  18.117  1.00 91.39           C  
ATOM   1665  OD1 ASP O 199      37.510  -9.142  18.770  1.00 85.33           O  
ATOM   1666  OD2 ASP O 199      39.191 -10.464  18.281  1.00 85.41           O  
ATOM   1667  N   LEU O 200      37.580  -6.565  14.162  1.00 98.93           N  
ATOM   1668  CA  LEU O 200      37.750  -5.333  13.391  1.00 98.95           C  
ATOM   1669  C   LEU O 200      36.850  -4.281  14.039  1.00 98.96           C  
ATOM   1670  O   LEU O 200      35.618  -4.364  13.942  1.00 98.93           O  
ATOM   1671  CB  LEU O 200      37.386  -5.563  11.920  1.00 98.89           C  
ATOM   1672  CG  LEU O 200      37.764  -4.451  10.930  1.00 98.45           C  
ATOM   1673  CD1 LEU O 200      37.752  -4.985   9.500  1.00 96.33           C  
ATOM   1674  CD2 LEU O 200      36.812  -3.263  11.044  1.00 95.90           C  
ATOM   1675  N   GLN O 201      37.449  -3.312  14.709  1.00 98.96           N  
ATOM   1676  CA  GLN O 201      36.687  -2.394  15.557  1.00 98.97           C  
ATOM   1677  C   GLN O 201      36.153  -1.149  14.851  1.00 98.98           C  
ATOM   1678  O   GLN O 201      35.178  -0.551  15.320  1.00 98.97           O  
ATOM   1679  CB  GLN O 201      37.531  -1.963  16.757  1.00 98.92           C  
ATOM   1680  CG  GLN O 201      37.833  -3.087  17.730  1.00 98.60           C  
ATOM   1681  CD  GLN O 201      38.549  -2.577  18.960  1.00 98.33           C  
ATOM   1682  OE1 GLN O 201      39.778  -2.601  19.029  1.00 93.34           O  
ATOM   1683  NE2 GLN O 201      37.791  -2.084  19.929  1.00 91.52           N  
ATOM   1684  N   ASP O 202      36.791  -0.747  13.761  1.00 98.93           N  
ATOM   1685  CA  ASP O 202      36.346   0.461  13.053  1.00 98.91           C  
ATOM   1686  C   ASP O 202      35.300   0.107  11.992  1.00 98.92           C  
ATOM   1687  O   ASP O 202      35.456   0.397  10.800  1.00 98.62           O  
ATOM   1688  CB  ASP O 202      37.535   1.251  12.477  1.00 98.66           C  
ATOM   1689  CG  ASP O 202      38.473   0.424  11.610  1.00 98.31           C  
ATOM   1690  OD1 ASP O 202      38.430  -0.823  11.671  1.00 97.14           O  
ATOM   1691  OD2 ASP O 202      39.286   1.036  10.885  1.00 96.78           O  
ATOM   1692  N   TYR O 203      34.238  -0.519  12.458  1.00 98.99           N  
ATOM   1693  CA  TYR O 203      33.133  -0.923  11.605  1.00 98.99           C  
ATOM   1694  C   TYR O 203      32.119   0.217  11.472  1.00 98.99           C  
ATOM   1695  O   TYR O 203      32.299   1.297  12.045  1.00 98.98           O  
ATOM   1696  CB  TYR O 203      32.493  -2.230  12.114  1.00 98.99           C  
ATOM   1697  CG  TYR O 203      31.916  -2.185  13.522  1.00 98.99           C  
ATOM   1698  CD1 TYR O 203      30.658  -1.641  13.762  1.00 98.98           C  
ATOM   1699  CD2 TYR O 203      32.619  -2.717  14.601  1.00 98.98           C  
ATOM   1700  CE1 TYR O 203      30.115  -1.623  15.046  1.00 98.97           C  
ATOM   1701  CE2 TYR O 203      32.086  -2.704  15.888  1.00 98.97           C  
ATOM   1702  CZ  TYR O 203      30.831  -2.156  16.104  1.00 98.99           C  
ATOM   1703  OH  TYR O 203      30.296  -2.143  17.374  1.00 98.96           O  
ATOM   1704  N   ASP O 204      31.059  -0.026  10.697  1.00 98.99           N  
ATOM   1705  CA  ASP O 204      30.137   1.043  10.346  1.00 99.00           C  
ATOM   1706  C   ASP O 204      28.733   0.494  10.095  1.00 99.00           C  
ATOM   1707  O   ASP O 204      28.419  -0.637  10.478  1.00 98.99           O  
ATOM   1708  CB  ASP O 204      30.686   1.844   9.144  1.00 98.99           C  
ATOM   1709  CG  ASP O 204      30.849   1.012   7.885  1.00 98.97           C  
ATOM   1710  OD1 ASP O 204      29.818   0.630   7.293  1.00 98.88           O  
ATOM   1711  OD2 ASP O 204      32.002   0.761   7.473  1.00 98.84           O  
ATOM   1712  N   TYR O 205      27.897   1.307   9.454  1.00 99.00           N  
ATOM   1713  CA  TYR O 205      26.505   0.956   9.158  1.00 99.00           C  
ATOM   1714  C   TYR O 205      26.357  -0.395   8.468  1.00 99.00           C  
ATOM   1715  O   TYR O 205      25.325  -1.064   8.606  1.00 98.99           O  
ATOM   1716  CB  TYR O 205      25.874   2.004   8.237  1.00 99.00           C  
ATOM   1717  CG  TYR O 205      26.105   3.449   8.616  1.00 99.00           C  
ATOM   1718  CD1 TYR O 205      25.511   4.007   9.742  1.00 98.98           C  
ATOM   1719  CD2 TYR O 205      26.909   4.267   7.826  1.00 98.97           C  
ATOM   1720  CE1 TYR O 205      25.709   5.348  10.066  1.00 98.97           C  
ATOM   1721  CE2 TYR O 205      27.111   5.605   8.143  1.00 98.97           C  
ATOM   1722  CZ  TYR O 205      26.509   6.141   9.261  1.00 98.99           C  
ATOM   1723  OH  TYR O 205      26.712   7.466   9.572  1.00 98.97           O  
ATOM   1724  N   SER O 206      27.374  -0.792   7.710  1.00 99.00           N  
ATOM   1725  CA  SER O 206      27.317  -2.044   6.954  1.00 99.00           C  
ATOM   1726  C   SER O 206      27.172  -3.278   7.847  1.00 99.00           C  
ATOM   1727  O   SER O 206      26.741  -4.332   7.371  1.00 98.99           O  
ATOM   1728  CB  SER O 206      28.540  -2.170   6.042  1.00 98.97           C  
ATOM   1729  OG  SER O 206      29.739  -2.079   6.786  1.00 97.71           O  
ATOM   1730  N   LEU O 207      27.502  -3.166   9.137  1.00 99.00           N  
ATOM   1731  CA  LEU O 207      27.225  -4.253  10.073  1.00 99.00           C  
ATOM   1732  C   LEU O 207      25.750  -4.645  10.037  1.00 99.00           C  
ATOM   1733  O   LEU O 207      25.407  -5.830  10.028  1.00 99.00           O  
ATOM   1734  CB  LEU O 207      27.611  -3.840  11.499  1.00 98.99           C  
ATOM   1735  CG  LEU O 207      27.180  -4.808  12.607  1.00 98.91           C  
ATOM   1736  CD1 LEU O 207      27.865  -6.167  12.446  1.00 98.87           C  
ATOM   1737  CD2 LEU O 207      27.479  -4.206  13.979  1.00 98.82           C  
ATOM   1738  N   ASP O 208      24.869  -3.648  10.012  1.00 99.00           N  
ATOM   1739  CA  ASP O 208      23.432  -3.917  10.004  1.00 99.00           C  
ATOM   1740  C   ASP O 208      23.008  -4.666   8.745  1.00 99.00           C  
ATOM   1741  O   ASP O 208      22.029  -5.416   8.766  1.00 99.00           O  
ATOM   1742  CB  ASP O 208      22.630  -2.614  10.109  1.00 99.00           C  
ATOM   1743  CG  ASP O 208      22.755  -1.924  11.460  1.00 99.00           C  
ATOM   1744  OD1 ASP O 208      23.040  -2.616  12.473  1.00 98.98           O  
ATOM   1745  OD2 ASP O 208      22.547  -0.693  11.509  1.00 98.98           O  
ATOM   1746  N   MET O 209      23.740  -4.468   7.653  1.00 99.00           N  
ATOM   1747  CA  MET O 209      23.394  -5.128   6.402  1.00 99.00           C  
ATOM   1748  C   MET O 209      23.767  -6.607   6.427  1.00 99.00           C  
ATOM   1749  O   MET O 209      23.070  -7.433   5.830  1.00 98.99           O  
ATOM   1750  CB  MET O 209      24.030  -4.395   5.213  1.00 99.00           C  
ATOM   1751  CG  MET O 209      23.610  -2.919   5.128  1.00 98.97           C  
ATOM   1752  SD  MET O 209      21.819  -2.651   5.155  1.00 98.98           S  
ATOM   1753  CE  MET O 209      21.356  -3.426   3.604  1.00 98.83           C  
ATOM   1754  N   TRP O 210      24.846  -6.964   7.133  1.00 99.00           N  
ATOM   1755  CA  TRP O 210      25.134  -8.380   7.368  1.00 99.00           C  
ATOM   1756  C   TRP O 210      24.008  -9.012   8.184  1.00 99.00           C  
ATOM   1757  O   TRP O 210      23.493 -10.081   7.834  1.00 99.00           O  
ATOM   1758  CB  TRP O 210      26.474  -8.579   8.085  1.00 99.00           C  
ATOM   1759  CG  TRP O 210      26.689 -10.026   8.437  1.00 99.00           C  
ATOM   1760  CD1 TRP O 210      26.230 -10.682   9.549  1.00 99.00           C  
ATOM   1761  CD2 TRP O 210      27.353 -11.013   7.639  1.00 99.00           C  
ATOM   1762  NE1 TRP O 210      26.576 -12.011   9.495  1.00 98.99           N  
ATOM   1763  CE2 TRP O 210      27.267 -12.243   8.335  1.00 98.99           C  
ATOM   1764  CE3 TRP O 210      28.019 -10.979   6.406  1.00 98.99           C  
ATOM   1765  CZ2 TRP O 210      27.824 -13.426   7.831  1.00 98.99           C  
ATOM   1766  CZ3 TRP O 210      28.577 -12.155   5.909  1.00 98.98           C  
ATOM   1767  CH2 TRP O 210      28.475 -13.359   6.619  1.00 98.98           C  
ATOM   1768  N   SER O 211      23.640  -8.362   9.290  1.00 99.00           N  
ATOM   1769  CA  SER O 211      22.580  -8.900  10.146  1.00 99.00           C  
ATOM   1770  C   SER O 211      21.283  -9.088   9.362  1.00 99.00           C  
ATOM   1771  O   SER O 211      20.610 -10.113   9.496  1.00 98.99           O  
ATOM   1772  CB  SER O 211      22.345  -7.979  11.343  1.00 98.99           C  
ATOM   1773  OG  SER O 211      23.536  -7.808  12.107  1.00 98.94           O  
ATOM   1774  N   LEU O 212      20.944  -8.094   8.542  1.00 98.99           N  
ATOM   1775  CA  LEU O 212      19.770  -8.197   7.678  1.00 98.99           C  
ATOM   1776  C   LEU O 212      19.883  -9.399   6.743  1.00 98.99           C  
ATOM   1777  O   LEU O 212      18.913 -10.131   6.540  1.00 98.96           O  
ATOM   1778  CB  LEU O 212      19.606  -6.918   6.852  1.00 98.96           C  
ATOM   1779  CG  LEU O 212      18.459  -6.937   5.844  1.00 98.53           C  
ATOM   1780  CD1 LEU O 212      17.122  -6.895   6.561  1.00 96.34           C  
ATOM   1781  CD2 LEU O 212      18.582  -5.766   4.874  1.00 96.17           C  
ATOM   1782  N   GLY O 213      21.067  -9.614   6.176  1.00 98.99           N  
ATOM   1783  CA  GLY O 213      21.288 -10.761   5.306  1.00 98.99           C  
ATOM   1784  C   GLY O 213      21.057 -12.082   6.016  1.00 98.99           C  
ATOM   1785  O   GLY O 213      20.458 -13.004   5.448  1.00 98.97           O  
ATOM   1786  N   CYS O 214      21.507 -12.187   7.265  1.00 98.99           N  
ATOM   1787  CA  CYS O 214      21.278 -13.399   8.054  1.00 98.99           C  
ATOM   1788  C   CYS O 214      19.789 -13.632   8.279  1.00 98.98           C  
ATOM   1789  O   CYS O 214      19.300 -14.761   8.183  1.00 98.94           O  
ATOM   1790  CB  CYS O 214      21.983 -13.303   9.402  1.00 98.99           C  
ATOM   1791  SG  CYS O 214      23.780 -13.286   9.299  1.00 98.97           S  
ATOM   1792  N   MET O 215      19.072 -12.557   8.588  1.00 98.95           N  
ATOM   1793  CA  MET O 215      17.634 -12.637   8.778  1.00 98.91           C  
ATOM   1794  C   MET O 215      16.936 -13.054   7.480  1.00 98.94           C  
ATOM   1795  O   MET O 215      16.079 -13.943   7.480  1.00 98.87           O  
ATOM   1796  CB  MET O 215      17.122 -11.284   9.266  1.00 98.29           C  
ATOM   1797  CG  MET O 215      15.663 -11.227   9.573  1.00 87.49           C  
ATOM   1798  SD  MET O 215      15.252  -9.638  10.313  1.00 93.54           S  
ATOM   1799  CE  MET O 215      13.514  -9.599   9.938  1.00 90.43           C  
ATOM   1800  N   PHE O 216      17.318 -12.433   6.375  1.00 98.97           N  
ATOM   1801  CA  PHE O 216      16.722 -12.731   5.076  1.00 98.98           C  
ATOM   1802  C   PHE O 216      16.979 -14.181   4.660  1.00 98.97           C  
ATOM   1803  O   PHE O 216      16.071 -14.866   4.180  1.00 98.95           O  
ATOM   1804  CB  PHE O 216      17.264 -11.757   4.027  1.00 98.98           C  
ATOM   1805  CG  PHE O 216      16.699 -11.962   2.646  1.00 98.99           C  
ATOM   1806  CD1 PHE O 216      15.342 -11.807   2.404  1.00 98.96           C  
ATOM   1807  CD2 PHE O 216      17.527 -12.295   1.593  1.00 98.97           C  
ATOM   1808  CE1 PHE O 216      14.823 -11.990   1.128  1.00 98.95           C  
ATOM   1809  CE2 PHE O 216      17.016 -12.478   0.314  1.00 98.95           C  
ATOM   1810  CZ  PHE O 216      15.661 -12.326   0.084  1.00 98.97           C  
ATOM   1811  N   ALA O 217      18.216 -14.664   4.853  1.00 98.97           N  
ATOM   1812  CA  ALA O 217      18.541 -16.056   4.536  1.00 98.97           C  
ATOM   1813  C   ALA O 217      17.671 -17.012   5.345  1.00 98.96           C  
ATOM   1814  O   ALA O 217      17.157 -18.001   4.815  1.00 98.92           O  
ATOM   1815  CB  ALA O 217      20.019 -16.332   4.801  1.00 98.97           C  
ATOM   1816  N   GLY O 218      17.499 -16.710   6.632  1.00 98.93           N  
ATOM   1817  CA  GLY O 218      16.642 -17.534   7.473  1.00 98.88           C  
ATOM   1818  C   GLY O 218      15.217 -17.598   6.949  1.00 98.88           C  
ATOM   1819  O   GLY O 218      14.581 -18.656   6.977  1.00 98.76           O  
ATOM   1820  N   MET O 219      14.714 -16.458   6.460  1.00 98.90           N  
ATOM   1821  CA  MET O 219      13.346 -16.386   5.953  1.00 98.89           C  
ATOM   1822  C   MET O 219      13.166 -17.152   4.646  1.00 98.85           C  
ATOM   1823  O   MET O 219      12.242 -17.959   4.530  1.00 98.69           O  
ATOM   1824  CB  MET O 219      12.924 -14.922   5.780  1.00 98.86           C  
ATOM   1825  CG  MET O 219      12.811 -14.177   7.099  1.00 98.48           C  
ATOM   1826  SD  MET O 219      12.528 -12.412   6.904  1.00 98.22           S  
ATOM   1827  CE  MET O 219      10.771 -12.410   6.572  1.00 95.62           C  
ATOM   1828  N   ILE O 220      14.035 -16.917   3.666  1.00 98.93           N  
ATOM   1829  CA  ILE O 220      13.817 -17.534   2.355  1.00 98.92           C  
ATOM   1830  C   ILE O 220      14.170 -19.017   2.339  1.00 98.91           C  
ATOM   1831  O   ILE O 220      13.581 -19.775   1.569  1.00 98.84           O  
ATOM   1832  CB  ILE O 220      14.527 -16.801   1.191  1.00 98.91           C  
ATOM   1833  CG1 ILE O 220      16.051 -16.877   1.285  1.00 98.79           C  
ATOM   1834  CG2 ILE O 220      14.031 -15.361   1.078  1.00 98.71           C  
ATOM   1835  CD1 ILE O 220      16.740 -16.483  -0.031  1.00 98.77           C  
ATOM   1836  N   PHE O 221      15.112 -19.439   3.186  1.00 98.92           N  
ATOM   1837  CA  PHE O 221      15.491 -20.850   3.233  1.00 98.92           C  
ATOM   1838  C   PHE O 221      14.762 -21.629   4.326  1.00 98.83           C  
ATOM   1839  O   PHE O 221      14.920 -22.846   4.418  1.00 98.63           O  
ATOM   1840  CB  PHE O 221      17.009 -20.996   3.405  1.00 98.93           C  
ATOM   1841  CG  PHE O 221      17.817 -20.513   2.227  1.00 98.95           C  
ATOM   1842  CD1 PHE O 221      17.480 -20.886   0.931  1.00 98.91           C  
ATOM   1843  CD2 PHE O 221      18.933 -19.709   2.413  1.00 98.92           C  
ATOM   1844  CE1 PHE O 221      18.234 -20.456  -0.154  1.00 98.88           C  
ATOM   1845  CE2 PHE O 221      19.696 -19.276   1.334  1.00 98.89           C  
ATOM   1846  CZ  PHE O 221      19.346 -19.651   0.049  1.00 98.92           C  
ATOM   1847  N   ARG O 222      13.967 -20.953   5.148  1.00 98.74           N  
ATOM   1848  CA  ARG O 222      13.271 -21.607   6.264  1.00 98.60           C  
ATOM   1849  C   ARG O 222      14.270 -22.339   7.159  1.00 98.53           C  
ATOM   1850  O   ARG O 222      14.068 -23.497   7.538  1.00 97.91           O  
ATOM   1851  CB  ARG O 222      12.186 -22.567   5.744  1.00 98.24           C  
ATOM   1852  CG  ARG O 222      11.042 -21.877   4.999  1.00 96.48           C  
ATOM   1853  CD  ARG O 222       9.993 -21.367   5.950  1.00 93.76           C  
ATOM   1854  NE  ARG O 222       8.826 -20.810   5.263  1.00 89.75           N  
ATOM   1855  CZ  ARG O 222       7.762 -21.513   4.863  1.00 87.42           C  
ATOM   1856  NH1 ARG O 222       7.703 -22.827   5.052  1.00 80.30           N  
ATOM   1857  NH2 ARG O 222       6.750 -20.889   4.263  1.00 81.20           N  
ATOM   1858  N   LYS O 223      15.350 -21.654   7.485  1.00 98.51           N  
ATOM   1859  CA  LYS O 223      16.420 -22.212   8.311  1.00 98.38           C  
ATOM   1860  C   LYS O 223      16.796 -21.156   9.336  1.00 98.25           C  
ATOM   1861  O   LYS O 223      17.546 -20.225   9.037  1.00 97.61           O  
ATOM   1862  CB  LYS O 223      17.632 -22.582   7.448  1.00 98.17           C  
ATOM   1863  CG  LYS O 223      18.760 -23.271   8.215  1.00 97.24           C  
ATOM   1864  CD  LYS O 223      19.988 -23.483   7.340  1.00 96.38           C  
ATOM   1865  CE  LYS O 223      21.032 -24.361   8.016  1.00 94.68           C  
ATOM   1866  NZ  LYS O 223      21.538 -23.780   9.289  1.00 92.65           N  
ATOM   1867  N   GLU O 224      16.269 -21.309  10.538  1.00 97.69           N  
ATOM   1868  CA  GLU O 224      16.362 -20.274  11.559  1.00 97.13           C  
ATOM   1869  C   GLU O 224      17.055 -20.822  12.803  1.00 97.97           C  
ATOM   1870  O   GLU O 224      16.559 -21.773  13.406  1.00 96.98           O  
ATOM   1871  CB  GLU O 224      14.963 -19.757  11.904  1.00 93.05           C  
ATOM   1872  CG  GLU O 224      14.917 -18.331  12.448  0.98 82.83           C  
ATOM   1873  CD  GLU O 224      15.528 -18.179  13.839  0.98 76.06           C  
ATOM   1874  OE1 GLU O 224      15.136 -18.950  14.748  0.98 72.00           O  
ATOM   1875  OE2 GLU O 224      16.386 -17.286  14.007  0.98 73.57           O  
ATOM   1876  N   PRO O 225      18.210 -20.256  13.218  1.00 98.27           N  
ATOM   1877  CA  PRO O 225      18.949 -19.212  12.508  1.00 98.59           C  
ATOM   1878  C   PRO O 225      19.746 -19.794  11.346  1.00 98.72           C  
ATOM   1879  O   PRO O 225      20.046 -20.992  11.326  1.00 98.42           O  
ATOM   1880  CB  PRO O 225      19.894 -18.666  13.579  1.00 98.30           C  
ATOM   1881  CG  PRO O 225      20.195 -19.865  14.426  1.00 97.14           C  
ATOM   1882  CD  PRO O 225      18.904 -20.660  14.463  1.00 98.43           C  
ATOM   1883  N   PHE O 226      20.095 -18.949  10.390  1.00 98.95           N  
ATOM   1884  CA  PHE O 226      20.806 -19.443   9.217  1.00 98.97           C  
ATOM   1885  C   PHE O 226      22.232 -19.901   9.550  1.00 98.97           C  
ATOM   1886  O   PHE O 226      22.634 -21.002   9.162  1.00 98.95           O  
ATOM   1887  CB  PHE O 226      20.820 -18.400   8.097  1.00 98.96           C  
ATOM   1888  CG  PHE O 226      21.389 -18.956   6.826  1.00 98.96           C  
ATOM   1889  CD1 PHE O 226      20.668 -19.879   6.085  1.00 98.93           C  
ATOM   1890  CD2 PHE O 226      22.658 -18.604   6.403  1.00 98.93           C  
ATOM   1891  CE1 PHE O 226      21.200 -20.436   4.934  1.00 98.89           C  
ATOM   1892  CE2 PHE O 226      23.197 -19.156   5.252  1.00 98.89           C  
ATOM   1893  CZ  PHE O 226      22.465 -20.071   4.517  1.00 98.91           C  
ATOM   1894  N   PHE O 227      22.983 -19.060  10.257  1.00 98.99           N  
ATOM   1895  CA  PHE O 227      24.312 -19.434  10.751  1.00 98.99           C  
ATOM   1896  C   PHE O 227      24.180 -19.742  12.239  1.00 98.99           C  
ATOM   1897  O   PHE O 227      24.015 -18.833  13.051  1.00 98.96           O  
ATOM   1898  CB  PHE O 227      25.318 -18.299  10.537  1.00 98.99           C  
ATOM   1899  CG  PHE O 227      25.590 -17.949   9.096  1.00 98.99           C  
ATOM   1900  CD1 PHE O 227      26.202 -18.862   8.246  1.00 98.97           C  
ATOM   1901  CD2 PHE O 227      25.269 -16.695   8.601  1.00 98.97           C  
ATOM   1902  CE1 PHE O 227      26.480 -18.530   6.923  1.00 98.96           C  
ATOM   1903  CE2 PHE O 227      25.543 -16.354   7.279  1.00 98.96           C  
ATOM   1904  CZ  PHE O 227      26.148 -17.273   6.440  1.00 98.97           C  
ATOM   1905  N   TYR O 228      24.252 -21.028  12.600  1.00 98.94           N  
ATOM   1906  CA  TYR O 228      23.925 -21.495  13.952  1.00 98.92           C  
ATOM   1907  C   TYR O 228      25.186 -21.876  14.729  1.00 98.91           C  
ATOM   1908  O   TYR O 228      25.504 -23.062  14.886  1.00 98.62           O  
ATOM   1909  CB  TYR O 228      22.953 -22.683  13.847  1.00 98.78           C  
ATOM   1910  CG  TYR O 228      22.324 -23.143  15.142  1.00 98.33           C  
ATOM   1911  CD1 TYR O 228      21.788 -22.239  16.045  1.00 96.59           C  
ATOM   1912  CD2 TYR O 228      22.233 -24.495  15.441  1.00 95.88           C  
ATOM   1913  CE1 TYR O 228      21.186 -22.668  17.220  1.00 94.41           C  
ATOM   1914  CE2 TYR O 228      21.628 -24.939  16.610  1.00 94.76           C  
ATOM   1915  CZ  TYR O 228      21.109 -24.021  17.496  1.00 94.91           C  
ATOM   1916  OH  TYR O 228      20.511 -24.450  18.652  1.00 92.34           O  
ATOM   1917  N   GLY O 229      25.912 -20.871  15.197  1.00 98.95           N  
ATOM   1918  CA  GLY O 229      27.105 -21.099  16.003  1.00 98.94           C  
ATOM   1919  C   GLY O 229      26.775 -21.292  17.475  1.00 98.93           C  
ATOM   1920  O   GLY O 229      25.796 -20.737  17.981  1.00 98.79           O  
ATOM   1921  N   HIS O 230      27.615 -22.076  18.177  1.00 98.87           N  
ATOM   1922  CA  HIS O 230      27.414 -22.345  19.602  1.00 98.74           C  
ATOM   1923  C   HIS O 230      28.128 -21.332  20.502  1.00 98.78           C  
ATOM   1924  O   HIS O 230      27.808 -21.217  21.689  1.00 98.39           O  
ATOM   1925  CB  HIS O 230      27.877 -23.763  19.957  1.00 97.99           C  
ATOM   1926  CG  HIS O 230      27.058 -24.848  19.328  1.00 90.77           C  
ATOM   1927  ND1 HIS O 230      25.736 -24.686  18.981  1.00 78.99           N  
ATOM   1928  CD2 HIS O 230      27.382 -26.128  19.002  1.00 81.71           C  
ATOM   1929  CE1 HIS O 230      25.284 -25.816  18.464  1.00 80.85           C  
ATOM   1930  NE2 HIS O 230      26.260 -26.709  18.468  1.00 83.08           N  
ATOM   1931  N   ASP O 231      29.093 -20.624  19.961  1.00 98.88           N  
ATOM   1932  CA  ASP O 231      29.795 -19.542  20.641  1.00 98.89           C  
ATOM   1933  C   ASP O 231      30.373 -18.640  19.554  1.00 98.92           C  
ATOM   1934  O   ASP O 231      30.168 -18.905  18.364  1.00 98.89           O  
ATOM   1935  CB  ASP O 231      30.860 -20.072  21.625  1.00 98.79           C  
ATOM   1936  CG  ASP O 231      31.889 -20.988  20.980  1.00 98.61           C  
ATOM   1937  OD1 ASP O 231      32.322 -20.722  19.841  1.00 98.21           O  
ATOM   1938  OD2 ASP O 231      32.289 -21.977  21.629  1.00 97.71           O  
ATOM   1939  N   ASN O 232      31.064 -17.565  19.935  1.00 98.84           N  
ATOM   1940  CA  ASN O 232      31.535 -16.617  18.921  1.00 98.84           C  
ATOM   1941  C   ASN O 232      32.551 -17.225  17.956  1.00 98.89           C  
ATOM   1942  O   ASN O 232      32.529 -16.923  16.759  1.00 98.83           O  
ATOM   1943  CB  ASN O 232      32.094 -15.351  19.574  1.00 98.70           C  
ATOM   1944  CG  ASN O 232      31.011 -14.449  20.133  1.00 98.45           C  
ATOM   1945  OD1 ASN O 232      29.835 -14.566  19.779  1.00 96.70           O  
ATOM   1946  ND2 ASN O 232      31.405 -13.537  21.012  1.00 95.62           N  
ATOM   1947  N   GLN O 233      33.435 -18.087  18.465  1.00 98.88           N  
ATOM   1948  CA  GLN O 233      34.399 -18.741  17.578  1.00 98.88           C  
ATOM   1949  C   GLN O 233      33.677 -19.649  16.587  1.00 98.92           C  
ATOM   1950  O   GLN O 233      33.945 -19.612  15.385  1.00 98.88           O  
ATOM   1951  CB  GLN O 233      35.441 -19.528  18.378  1.00 98.77           C  
ATOM   1952  CG  GLN O 233      36.418 -18.642  19.144  1.00 97.66           C  
ATOM   1953  CD  GLN O 233      37.609 -19.411  19.676  1.00 95.07           C  
ATOM   1954  OE1 GLN O 233      37.498 -20.592  20.025  1.00 88.39           O  
ATOM   1955  NE2 GLN O 233      38.756 -18.755  19.738  1.00 84.45           N  
ATOM   1956  N   ASP O 234      32.752 -20.461  17.094  1.00 98.93           N  
ATOM   1957  CA  ASP O 234      31.990 -21.361  16.232  1.00 98.94           C  
ATOM   1958  C   ASP O 234      31.123 -20.589  15.236  1.00 98.96           C  
ATOM   1959  O   ASP O 234      30.851 -21.084  14.136  1.00 98.93           O  
ATOM   1960  CB  ASP O 234      31.123 -22.304  17.071  1.00 98.90           C  
ATOM   1961  CG  ASP O 234      30.512 -23.428  16.258  1.00 98.87           C  
ATOM   1962  OD1 ASP O 234      31.258 -24.088  15.496  1.00 98.66           O  
ATOM   1963  OD2 ASP O 234      29.291 -23.651  16.373  1.00 98.64           O  
ATOM   1964  N   GLN O 235      30.706 -19.376  15.608  1.00 98.97           N  
ATOM   1965  CA  GLN O 235      29.919 -18.567  14.680  1.00 98.98           C  
ATOM   1966  C   GLN O 235      30.719 -18.275  13.411  1.00 98.99           C  
ATOM   1967  O   GLN O 235      30.189 -18.376  12.300  1.00 98.98           O  
ATOM   1968  CB  GLN O 235      29.457 -17.262  15.347  1.00 98.97           C  
ATOM   1969  CG  GLN O 235      28.433 -16.475  14.529  1.00 98.91           C  
ATOM   1970  CD  GLN O 235      27.113 -17.212  14.369  1.00 98.97           C  
ATOM   1971  OE1 GLN O 235      26.717 -17.993  15.240  1.00 98.25           O  
ATOM   1972  NE2 GLN O 235      26.430 -16.977  13.258  1.00 98.10           N  
ATOM   1973  N   LEU O 236      31.997 -17.930  13.560  1.00 98.99           N  
ATOM   1974  CA  LEU O 236      32.833 -17.695  12.383  1.00 98.99           C  
ATOM   1975  C   LEU O 236      33.036 -18.984  11.590  1.00 98.99           C  
ATOM   1976  O   LEU O 236      33.058 -18.957  10.354  1.00 98.98           O  
ATOM   1977  CB  LEU O 236      34.179 -17.079  12.776  1.00 98.98           C  
ATOM   1978  CG  LEU O 236      35.060 -16.649  11.597  1.00 98.95           C  
ATOM   1979  CD1 LEU O 236      34.385 -15.554  10.766  1.00 98.93           C  
ATOM   1980  CD2 LEU O 236      36.424 -16.182  12.083  1.00 98.91           C  
ATOM   1981  N   VAL O 237      33.176 -20.116  12.288  1.00 98.97           N  
ATOM   1982  CA  VAL O 237      33.300 -21.413  11.614  1.00 98.97           C  
ATOM   1983  C   VAL O 237      32.075 -21.684  10.739  1.00 98.98           C  
ATOM   1984  O   VAL O 237      32.204 -22.093   9.579  1.00 98.96           O  
ATOM   1985  CB  VAL O 237      33.499 -22.560  12.631  1.00 98.94           C  
ATOM   1986  CG1 VAL O 237      33.484 -23.918  11.925  1.00 98.76           C  
ATOM   1987  CG2 VAL O 237      34.804 -22.378  13.403  1.00 98.78           C  
ATOM   1988  N   LYS O 238      30.889 -21.450  11.283  1.00 98.97           N  
ATOM   1989  CA  LYS O 238      29.661 -21.693  10.523  1.00 98.97           C  
ATOM   1990  C   LYS O 238      29.594 -20.815   9.274  1.00 98.98           C  
ATOM   1991  O   LYS O 238      29.166 -21.275   8.216  1.00 98.95           O  
ATOM   1992  CB  LYS O 238      28.428 -21.474  11.408  1.00 98.91           C  
ATOM   1993  CG  LYS O 238      28.270 -22.500  12.534  1.00 98.14           C  
ATOM   1994  CD  LYS O 238      27.989 -23.896  12.003  1.00 97.10           C  
ATOM   1995  CE  LYS O 238      27.616 -24.874  13.121  1.00 94.79           C  
ATOM   1996  NZ  LYS O 238      28.752 -25.169  14.021  1.00 91.07           N  
ATOM   1997  N   ILE O 239      30.037 -19.564   9.397  1.00 98.99           N  
ATOM   1998  CA  ILE O 239      30.078 -18.670   8.239  1.00 98.99           C  
ATOM   1999  C   ILE O 239      31.090 -19.182   7.209  1.00 98.99           C  
ATOM   2000  O   ILE O 239      30.796 -19.246   6.007  1.00 98.99           O  
ATOM   2001  CB  ILE O 239      30.407 -17.226   8.677  1.00 98.99           C  
ATOM   2002  CG1 ILE O 239      29.259 -16.657   9.530  1.00 98.97           C  
ATOM   2003  CG2 ILE O 239      30.677 -16.332   7.457  1.00 98.98           C  
ATOM   2004  CD1 ILE O 239      29.631 -15.396  10.307  1.00 98.89           C  
ATOM   2005  N   ALA O 240      32.285 -19.563   7.678  1.00 98.99           N  
ATOM   2006  CA  ALA O 240      33.347 -20.011   6.774  1.00 98.99           C  
ATOM   2007  C   ALA O 240      32.959 -21.276   6.012  1.00 98.99           C  
ATOM   2008  O   ALA O 240      33.391 -21.470   4.870  1.00 98.96           O  
ATOM   2009  CB  ALA O 240      34.642 -20.235   7.550  1.00 98.97           C  
ATOM   2010  N   LYS O 241      32.145 -22.126   6.622  1.00 98.98           N  
ATOM   2011  CA  LYS O 241      31.692 -23.350   5.957  1.00 98.97           C  
ATOM   2012  C   LYS O 241      30.735 -23.065   4.798  1.00 98.96           C  
ATOM   2013  O   LYS O 241      30.501 -23.944   3.966  1.00 98.87           O  
ATOM   2014  CB  LYS O 241      31.055 -24.309   6.969  1.00 98.93           C  
ATOM   2015  CG  LYS O 241      32.079 -25.011   7.852  1.00 98.53           C  
ATOM   2016  CD  LYS O 241      31.427 -25.986   8.814  1.00 97.94           C  
ATOM   2017  CE  LYS O 241      32.470 -26.777   9.580  1.00 96.22           C  
ATOM   2018  NZ  LYS O 241      31.853 -27.773  10.497  1.00 92.70           N  
ATOM   2019  N   VAL O 242      30.192 -21.851   4.745  1.00 98.98           N  
ATOM   2020  CA  VAL O 242      29.323 -21.446   3.635  1.00 98.98           C  
ATOM   2021  C   VAL O 242      30.072 -20.557   2.645  1.00 98.98           C  
ATOM   2022  O   VAL O 242      30.098 -20.845   1.447  1.00 98.96           O  
ATOM   2023  CB  VAL O 242      28.048 -20.736   4.149  1.00 98.96           C  
ATOM   2024  CG1 VAL O 242      27.194 -20.246   2.973  1.00 98.87           C  
ATOM   2025  CG2 VAL O 242      27.245 -21.676   5.040  1.00 98.90           C  
ATOM   2026  N   LEU O 243      30.678 -19.480   3.137  1.00 98.99           N  
ATOM   2027  CA  LEU O 243      31.339 -18.508   2.263  1.00 98.99           C  
ATOM   2028  C   LEU O 243      32.740 -18.935   1.829  1.00 98.98           C  
ATOM   2029  O   LEU O 243      33.279 -18.389   0.859  1.00 98.93           O  
ATOM   2030  CB  LEU O 243      31.413 -17.134   2.938  1.00 98.97           C  
ATOM   2031  CG  LEU O 243      30.086 -16.444   3.279  1.00 98.73           C  
ATOM   2032  CD1 LEU O 243      30.353 -15.016   3.745  1.00 98.08           C  
ATOM   2033  CD2 LEU O 243      29.135 -16.438   2.095  1.00 97.78           C  
ATOM   2034  N   GLY O 244      33.326 -19.891   2.538  1.00 98.97           N  
ATOM   2035  CA  GLY O 244      34.638 -20.401   2.184  1.00 98.97           C  
ATOM   2036  C   GLY O 244      35.769 -19.645   2.855  1.00 98.98           C  
ATOM   2037  O   GLY O 244      35.628 -18.477   3.232  1.00 98.94           O  
ATOM   2038  N   THR O 245      36.903 -20.318   2.996  1.00 98.97           N  
ATOM   2039  CA  THR O 245      38.048 -19.720   3.675  1.00 98.96           C  
ATOM   2040  C   THR O 245      38.952 -18.907   2.748  1.00 98.95           C  
ATOM   2041  O   THR O 245      39.710 -18.062   3.230  1.00 98.90           O  
ATOM   2042  CB  THR O 245      38.870 -20.781   4.426  1.00 98.93           C  
ATOM   2043  OG1 THR O 245      39.109 -21.915   3.579  1.00 98.81           O  
ATOM   2044  CG2 THR O 245      38.121 -21.242   5.672  1.00 98.78           C  
ATOM   2045  N   ASP O 246      38.882 -19.120   1.435  1.00 98.93           N  
ATOM   2046  CA  ASP O 246      39.688 -18.298   0.530  1.00 98.92           C  
ATOM   2047  C   ASP O 246      39.290 -16.828   0.650  1.00 98.93           C  
ATOM   2048  O   ASP O 246      40.149 -15.949   0.770  1.00 98.83           O  
ATOM   2049  CB  ASP O 246      39.547 -18.766  -0.924  1.00 98.82           C  
ATOM   2050  CG  ASP O 246      40.293 -20.059  -1.217  1.00 97.81           C  
ATOM   2051  OD1 ASP O 246      41.131 -20.485  -0.391  1.00 96.19           O  
ATOM   2052  OD2 ASP O 246      40.039 -20.647  -2.288  1.00 95.65           O  
ATOM   2053  N   GLU O 247      37.984 -16.562   0.624  1.00 98.94           N  
ATOM   2054  CA  GLU O 247      37.498 -15.184   0.733  1.00 98.92           C  
ATOM   2055  C   GLU O 247      37.707 -14.621   2.137  1.00 98.95           C  
ATOM   2056  O   GLU O 247      37.928 -13.416   2.287  1.00 98.87           O  
ATOM   2057  CB  GLU O 247      36.031 -15.086   0.307  1.00 98.67           C  
ATOM   2058  CG  GLU O 247      35.831 -15.271  -1.199  0.99 91.52           C  
ATOM   2059  CD  GLU O 247      34.396 -15.066  -1.656  0.99 80.45           C  
ATOM   2060  OE1 GLU O 247      33.551 -14.633  -0.839  0.98 73.94           O  
ATOM   2061  OE2 GLU O 247      34.106 -15.342  -2.837  0.98 77.13           O  
ATOM   2062  N   LEU O 248      37.636 -15.478   3.169  1.00 98.96           N  
ATOM   2063  CA  LEU O 248      37.947 -15.025   4.528  1.00 98.97           C  
ATOM   2064  C   LEU O 248      39.396 -14.550   4.613  1.00 98.97           C  
ATOM   2065  O   LEU O 248      39.681 -13.483   5.165  1.00 98.95           O  
ATOM   2066  CB  LEU O 248      37.691 -16.142   5.551  1.00 98.97           C  
ATOM   2067  CG  LEU O 248      38.087 -15.829   7.001  1.00 98.94           C  
ATOM   2068  CD1 LEU O 248      37.389 -14.573   7.519  1.00 98.90           C  
ATOM   2069  CD2 LEU O 248      37.781 -17.022   7.897  1.00 98.89           C  
ATOM   2070  N   ASN O 249      40.313 -15.337   4.061  1.00 98.94           N  
ATOM   2071  CA  ASN O 249      41.723 -14.965   4.094  1.00 98.91           C  
ATOM   2072  C   ASN O 249      41.986 -13.675   3.327  1.00 98.93           C  
ATOM   2073  O   ASN O 249      42.790 -12.845   3.755  1.00 98.87           O  
ATOM   2074  CB  ASN O 249      42.588 -16.115   3.579  1.00 98.79           C  
ATOM   2075  CG  ASN O 249      42.662 -17.266   4.568  1.00 97.50           C  
ATOM   2076  OD1 ASN O 249      42.593 -17.061   5.779  1.00 92.06           O  
ATOM   2077  ND2 ASN O 249      42.804 -18.482   4.063  1.00 90.20           N  
ATOM   2078  N   ALA O 250      41.300 -13.490   2.198  1.00 98.93           N  
ATOM   2079  CA  ALA O 250      41.435 -12.249   1.437  1.00 98.94           C  
ATOM   2080  C   ALA O 250      40.967 -11.051   2.261  1.00 98.95           C  
ATOM   2081  O   ALA O 250      41.585  -9.981   2.229  1.00 98.91           O  
ATOM   2082  CB  ALA O 250      40.653 -12.344   0.128  1.00 98.88           C  
ATOM   2083  N   TYR O 251      39.869 -11.229   2.989  1.00 98.97           N  
ATOM   2084  CA  TYR O 251      39.334 -10.184   3.866  1.00 98.97           C  
ATOM   2085  C   TYR O 251      40.335  -9.826   4.964  1.00 98.97           C  
ATOM   2086  O   TYR O 251      40.632  -8.650   5.200  1.00 98.95           O  
ATOM   2087  CB  TYR O 251      38.006 -10.675   4.464  1.00 98.97           C  
ATOM   2088  CG  TYR O 251      37.316  -9.739   5.441  1.00 98.97           C  
ATOM   2089  CD1 TYR O 251      36.989  -8.436   5.088  1.00 98.92           C  
ATOM   2090  CD2 TYR O 251      36.941 -10.187   6.699  1.00 98.92           C  
ATOM   2091  CE1 TYR O 251      36.313  -7.603   5.972  1.00 98.89           C  
ATOM   2092  CE2 TYR O 251      36.260  -9.362   7.589  1.00 98.88           C  
ATOM   2093  CZ  TYR O 251      35.948  -8.072   7.218  1.00 98.92           C  
ATOM   2094  OH  TYR O 251      35.274  -7.252   8.097  1.00 98.81           O  
ATOM   2095  N   LEU O 252      40.867 -10.857   5.632  1.00 98.96           N  
ATOM   2096  CA  LEU O 252      41.843 -10.636   6.696  1.00 98.96           C  
ATOM   2097  C   LEU O 252      43.081  -9.911   6.168  1.00 98.95           C  
ATOM   2098  O   LEU O 252      43.587  -8.988   6.808  1.00 98.88           O  
ATOM   2099  CB  LEU O 252      42.235 -11.969   7.343  1.00 98.94           C  
ATOM   2100  CG  LEU O 252      41.111 -12.696   8.090  1.00 98.87           C  
ATOM   2101  CD1 LEU O 252      41.556 -14.101   8.479  1.00 98.79           C  
ATOM   2102  CD2 LEU O 252      40.666 -11.911   9.320  1.00 98.75           C  
ATOM   2103  N   ASN O 253      43.555 -10.321   4.992  1.00 98.94           N  
ATOM   2104  CA  ASN O 253      44.737  -9.688   4.410  1.00 98.91           C  
ATOM   2105  C   ASN O 253      44.484  -8.230   4.040  1.00 98.92           C  
ATOM   2106  O   ASN O 253      45.336  -7.370   4.274  1.00 98.79           O  
ATOM   2107  CB  ASN O 253      45.223 -10.479   3.190  1.00 98.78           C  
ATOM   2108  CG  ASN O 253      45.885 -11.796   3.568  1.00 92.26           C  
ATOM   2109  OD1 ASN O 253      46.372 -11.963   4.685  1.00 83.96           O  
ATOM   2110  ND2 ASN O 253      45.919 -12.734   2.628  1.00 81.81           N  
ATOM   2111  N   LYS O 254      43.310  -7.943   3.465  1.00 98.95           N  
ATOM   2112  CA  LYS O 254      42.982  -6.573   3.059  1.00 98.95           C  
ATOM   2113  C   LYS O 254      43.043  -5.606   4.245  1.00 98.94           C  
ATOM   2114  O   LYS O 254      43.558  -4.490   4.116  1.00 98.85           O  
ATOM   2115  CB  LYS O 254      41.597  -6.519   2.403  1.00 98.93           C  
ATOM   2116  CG  LYS O 254      41.140  -5.102   2.048  1.00 98.80           C  
ATOM   2117  CD  LYS O 254      39.815  -5.090   1.295  1.00 98.55           C  
ATOM   2118  CE  LYS O 254      39.340  -3.662   1.055  1.00 98.15           C  
ATOM   2119  NZ  LYS O 254      38.044  -3.626   0.322  1.00 97.69           N  
ATOM   2120  N   TYR O 255      42.513  -6.030   5.387  1.00 98.94           N  
ATOM   2121  CA  TYR O 255      42.442  -5.168   6.571  1.00 98.93           C  
ATOM   2122  C   TYR O 255      43.581  -5.417   7.566  1.00 98.89           C  
ATOM   2123  O   TYR O 255      43.554  -4.894   8.682  1.00 98.74           O  
ATOM   2124  CB  TYR O 255      41.060  -5.300   7.237  1.00 98.91           C  
ATOM   2125  CG  TYR O 255      39.968  -4.760   6.344  1.00 98.93           C  
ATOM   2126  CD1 TYR O 255      39.733  -3.393   6.254  1.00 98.83           C  
ATOM   2127  CD2 TYR O 255      39.208  -5.608   5.552  1.00 98.84           C  
ATOM   2128  CE1 TYR O 255      38.760  -2.887   5.403  1.00 98.78           C  
ATOM   2129  CE2 TYR O 255      38.233  -5.109   4.695  1.00 98.80           C  
ATOM   2130  CZ  TYR O 255      38.015  -3.750   4.625  1.00 98.86           C  
ATOM   2131  OH  TYR O 255      37.057  -3.254   3.777  1.00 98.69           O  
ATOM   2132  N   GLN O 256      44.573  -6.202   7.145  1.00 98.85           N  
ATOM   2133  CA  GLN O 256      45.767  -6.488   7.942  1.00 98.78           C  
ATOM   2134  C   GLN O 256      45.410  -7.069   9.309  1.00 98.75           C  
ATOM   2135  O   GLN O 256      45.896  -6.612  10.348  1.00 98.22           O  
ATOM   2136  CB  GLN O 256      46.637  -5.237   8.072  1.00 98.58           C  
ATOM   2137  CG  GLN O 256      47.110  -4.700   6.730  0.98 96.19           C  
ATOM   2138  CD  GLN O 256      47.983  -3.474   6.873  0.97 88.75           C  
ATOM   2139  OE1 GLN O 256      47.494  -2.357   7.038  0.97 79.74           O  
ATOM   2140  NE2 GLN O 256      49.291  -3.678   6.812  0.97 75.06           N  
ATOM   2141  N   LEU O 257      44.560  -8.096   9.283  1.00 98.73           N  
ATOM   2142  CA  LEU O 257      44.109  -8.789  10.485  1.00 98.66           C  
ATOM   2143  C   LEU O 257      44.631 -10.216  10.501  1.00 98.67           C  
ATOM   2144  O   LEU O 257      44.884 -10.809   9.451  1.00 98.39           O  
ATOM   2145  CB  LEU O 257      42.578  -8.826  10.538  1.00 98.40           C  
ATOM   2146  CG  LEU O 257      41.846  -7.491  10.466  1.00 97.36           C  
ATOM   2147  CD1 LEU O 257      40.364  -7.723  10.192  1.00 95.74           C  
ATOM   2148  CD2 LEU O 257      42.042  -6.707  11.754  1.00 95.30           C  
ATOM   2149  N   GLU O 258      44.761 -10.777  11.693  1.00 98.42           N  
ATOM   2150  CA  GLU O 258      45.126 -12.175  11.885  1.00 98.22           C  
ATOM   2151  C   GLU O 258      44.161 -12.811  12.868  1.00 98.39           C  
ATOM   2152  O   GLU O 258      43.773 -12.186  13.852  1.00 97.77           O  
ATOM   2153  CB  GLU O 258      46.549 -12.311  12.426  1.00 97.12           C  
ATOM   2154  CG  GLU O 258      47.643 -12.026  11.409  0.97 89.83           C  
ATOM   2155  CD  GLU O 258      49.040 -12.227  11.968  0.96 85.63           C  
ATOM   2156  OE1 GLU O 258      49.181 -12.392  13.196  0.95 79.55           O  
ATOM   2157  OE2 GLU O 258      49.998 -12.224  11.169  0.95 80.44           O  
ATOM   2158  N   LEU O 259      43.771 -14.052  12.595  1.00 98.43           N  
ATOM   2159  CA  LEU O 259      42.974 -14.805  13.553  1.00 98.47           C  
ATOM   2160  C   LEU O 259      43.866 -15.299  14.683  1.00 98.40           C  
ATOM   2161  O   LEU O 259      45.030 -15.637  14.460  1.00 97.99           O  
ATOM   2162  CB  LEU O 259      42.298 -16.007  12.891  1.00 98.33           C  
ATOM   2163  CG  LEU O 259      41.308 -15.743  11.760  1.00 98.14           C  
ATOM   2164  CD1 LEU O 259      40.691 -17.059  11.300  1.00 98.04           C  
ATOM   2165  CD2 LEU O 259      40.226 -14.764  12.196  1.00 97.86           C  
ATOM   2166  N   ASP O 260      43.311 -15.369  15.887  1.00 97.99           N  
ATOM   2167  CA  ASP O 260      43.998 -16.044  16.983  1.00 97.67           C  
ATOM   2168  C   ASP O 260      44.286 -17.482  16.548  1.00 98.25           C  
ATOM   2169  O   ASP O 260      43.484 -18.074  15.819  1.00 97.56           O  
ATOM   2170  CB  ASP O 260      43.135 -16.047  18.248  1.00 94.68           C  
ATOM   2171  CG  ASP O 260      42.928 -14.665  18.837  0.99 88.32           C  
ATOM   2172  OD1 ASP O 260      43.727 -13.756  18.525  0.99 84.75           O  
ATOM   2173  OD2 ASP O 260      41.971 -14.492  19.619  0.99 84.35           O  
ATOM   2174  N   PRO O 261      45.413 -18.074  16.979  1.00 98.26           N  
ATOM   2175  CA  PRO O 261      45.749 -19.439  16.543  1.00 98.34           C  
ATOM   2176  C   PRO O 261      44.648 -20.461  16.808  1.00 98.51           C  
ATOM   2177  O   PRO O 261      44.401 -21.326  15.964  1.00 98.23           O  
ATOM   2178  CB  PRO O 261      47.012 -19.762  17.349  1.00 97.89           C  
ATOM   2179  CG  PRO O 261      47.653 -18.433  17.564  1.00 95.96           C  
ATOM   2180  CD  PRO O 261      46.511 -17.462  17.746  1.00 97.81           C  
ATOM   2181  N   GLN O 262      43.976 -20.368  17.961  1.00 98.28           N  
ATOM   2182  CA  GLN O 262      42.899 -21.304  18.281  1.00 98.32           C  
ATOM   2183  C   GLN O 262      41.742 -21.171  17.291  1.00 98.60           C  
ATOM   2184  O   GLN O 262      41.192 -22.174  16.826  1.00 98.27           O  
ATOM   2185  CB  GLN O 262      42.401 -21.085  19.714  1.00 97.36           C  
ATOM   2186  CG  GLN O 262      41.284 -22.031  20.132  0.97 89.14           C  
ATOM   2187  CD  GLN O 262      40.853 -21.879  21.577  0.97 84.97           C  
ATOM   2188  OE1 GLN O 262      40.304 -22.810  22.169  0.96 77.44           O  
ATOM   2189  NE2 GLN O 262      41.092 -20.711  22.156  0.96 73.17           N  
ATOM   2190  N   LEU O 263      41.383 -19.931  16.959  1.00 98.68           N  
ATOM   2191  CA  LEU O 263      40.294 -19.696  16.012  1.00 98.74           C  
ATOM   2192  C   LEU O 263      40.692 -20.138  14.608  1.00 98.80           C  
ATOM   2193  O   LEU O 263      39.888 -20.734  13.887  1.00 98.75           O  
ATOM   2194  CB  LEU O 263      39.883 -18.220  16.026  1.00 98.66           C  
ATOM   2195  CG  LEU O 263      38.731 -17.805  15.109  1.00 98.55           C  
ATOM   2196  CD1 LEU O 263      37.499 -18.685  15.323  1.00 98.38           C  
ATOM   2197  CD2 LEU O 263      38.396 -16.337  15.337  1.00 98.29           C  
ATOM   2198  N   GLU O 264      41.931 -19.868  14.223  1.00 98.75           N  
ATOM   2199  CA  GLU O 264      42.432 -20.297  12.916  1.00 98.76           C  
ATOM   2200  C   GLU O 264      42.315 -21.811  12.760  1.00 98.83           C  
ATOM   2201  O   GLU O 264      41.898 -22.307  11.707  1.00 98.67           O  
ATOM   2202  CB  GLU O 264      43.881 -19.847  12.729  1.00 98.39           C  
ATOM   2203  CG  GLU O 264      44.437 -20.103  11.336  0.99 93.99           C  
ATOM   2204  CD  GLU O 264      45.831 -19.530  11.137  0.99 91.09           C  
ATOM   2205  OE1 GLU O 264      46.465 -19.120  12.132  0.98 84.07           O  
ATOM   2206  OE2 GLU O 264      46.293 -19.488   9.981  0.98 84.62           O  
ATOM   2207  N   ALA O 265      42.675 -22.556  13.820  1.00 98.82           N  
ATOM   2208  CA  ALA O 265      42.600 -24.015  13.796  1.00 98.80           C  
ATOM   2209  C   ALA O 265      41.157 -24.494  13.679  1.00 98.83           C  
ATOM   2210  O   ALA O 265      40.869 -25.445  12.950  1.00 98.63           O  
ATOM   2211  CB  ALA O 265      43.262 -24.603  15.038  1.00 98.64           C  
ATOM   2212  N   LEU O 266      40.244 -23.840  14.399  1.00 98.86           N  
ATOM   2213  CA  LEU O 266      38.830 -24.215  14.357  1.00 98.86           C  
ATOM   2214  C   LEU O 266      38.206 -23.938  12.991  1.00 98.90           C  
ATOM   2215  O   LEU O 266      37.382 -24.719  12.508  1.00 98.79           O  
ATOM   2216  CB  LEU O 266      38.047 -23.475  15.447  1.00 98.67           C  
ATOM   2217  CG  LEU O 266      38.302 -23.937  16.884  1.00 97.43           C  
ATOM   2218  CD1 LEU O 266      37.720 -22.929  17.869  1.00 96.55           C  
ATOM   2219  CD2 LEU O 266      37.707 -25.322  17.122  1.00 96.14           C  
ATOM   2220  N   VAL O 267      38.594 -22.824  12.376  1.00 98.90           N  
ATOM   2221  CA  VAL O 267      38.044 -22.441  11.076  1.00 98.90           C  
ATOM   2222  C   VAL O 267      38.456 -23.430   9.986  1.00 98.89           C  
ATOM   2223  O   VAL O 267      37.640 -23.814   9.141  1.00 98.74           O  
ATOM   2224  CB  VAL O 267      38.456 -20.996  10.709  1.00 98.83           C  
ATOM   2225  CG1 VAL O 267      38.171 -20.695   9.239  1.00 98.46           C  
ATOM   2226  CG2 VAL O 267      37.726 -19.998  11.604  1.00 98.58           C  
ATOM   2227  N   GLY O 268      39.719 -23.854  10.000  1.00 98.73           N  
ATOM   2228  CA  GLY O 268      40.197 -24.830   9.028  1.00 98.69           C  
ATOM   2229  C   GLY O 268      40.191 -24.300   7.602  1.00 98.80           C  
ATOM   2230  O   GLY O 268      40.461 -23.122   7.362  1.00 98.56           O  
ATOM   2231  N   ARG O 269      39.878 -25.188   6.655  1.00 98.90           N  
ATOM   2232  CA  ARG O 269      39.813 -24.854   5.231  1.00 98.89           C  
ATOM   2233  C   ARG O 269      38.495 -25.340   4.652  1.00 98.92           C  
ATOM   2234  O   ARG O 269      38.138 -26.502   4.824  1.00 98.80           O  
ATOM   2235  CB  ARG O 269      40.970 -25.495   4.455  1.00 98.62           C  
ATOM   2236  CG  ARG O 269      42.321 -24.820   4.659  0.97 90.27           C  
ATOM   2237  CD  ARG O 269      43.455 -25.554   3.942  0.96 88.37           C  
ATOM   2238  NE  ARG O 269      43.208 -25.721   2.513  0.95 79.97           N  
ATOM   2239  CZ  ARG O 269      44.113 -26.173   1.637  0.96 71.69           C  
ATOM   2240  NH1 ARG O 269      45.329 -26.502   2.037  0.95 66.44           N  
ATOM   2241  NH2 ARG O 269      43.799 -26.284   0.354  0.95 66.01           N  
ATOM   2242  N   HIS O 270      37.775 -24.464   3.952  1.00 98.93           N  
ATOM   2243  CA  HIS O 270      36.482 -24.808   3.367  1.00 98.94           C  
ATOM   2244  C   HIS O 270      36.293 -24.152   2.014  1.00 98.95           C  
ATOM   2245  O   HIS O 270      36.655 -22.992   1.822  1.00 98.90           O  
ATOM   2246  CB  HIS O 270      35.337 -24.388   4.295  1.00 98.91           C  
ATOM   2247  CG  HIS O 270      35.411 -25.024   5.643  1.00 98.88           C  
ATOM   2248  ND1 HIS O 270      35.005 -26.318   5.870  1.00 97.01           N  
ATOM   2249  CD2 HIS O 270      35.885 -24.555   6.817  1.00 97.20           C  
ATOM   2250  CE1 HIS O 270      35.223 -26.616   7.134  1.00 97.36           C  
ATOM   2251  NE2 HIS O 270      35.754 -25.570   7.733  1.00 97.89           N  
ATOM   2252  N   SER O 271      35.696 -24.902   1.092  1.00 98.92           N  
ATOM   2253  CA  SER O 271      35.294 -24.352  -0.191  1.00 98.91           C  
ATOM   2254  C   SER O 271      34.039 -23.506  -0.011  1.00 98.94           C  
ATOM   2255  O   SER O 271      33.281 -23.691   0.948  1.00 98.84           O  
ATOM   2256  CB  SER O 271      35.026 -25.478  -1.188  1.00 98.74           C  
ATOM   2257  OG  SER O 271      33.998 -26.326  -0.718  1.00 96.45           O  
ATOM   2258  N   ARG O 272      33.814 -22.574  -0.942  1.00 98.90           N  
ATOM   2259  CA  ARG O 272      32.576 -21.803  -0.956  1.00 98.88           C  
ATOM   2260  C   ARG O 272      31.436 -22.701  -1.407  1.00 98.88           C  
ATOM   2261  O   ARG O 272      31.583 -23.462  -2.369  1.00 98.63           O  
ATOM   2262  CB  ARG O 272      32.698 -20.596  -1.895  1.00 98.64           C  
ATOM   2263  CG  ARG O 272      31.443 -19.729  -1.973  1.00 96.71           C  
ATOM   2264  CD  ARG O 272      31.654 -18.479  -2.818  1.00 94.53           C  
ATOM   2265  NE  ARG O 272      31.911 -18.793  -4.223  1.00 90.19           N  
ATOM   2266  CZ  ARG O 272      30.971 -18.968  -5.153  1.00 87.27           C  
ATOM   2267  NH1 ARG O 272      29.684 -18.873  -4.835  1.00 81.41           N  
ATOM   2268  NH2 ARG O 272      31.317 -19.240  -6.404  1.00 83.16           N  
ATOM   2269  N   LYS O 273      30.306 -22.636  -0.716  1.00 98.86           N  
ATOM   2270  CA  LYS O 273      29.124 -23.415  -1.073  1.00 98.76           C  
ATOM   2271  C   LYS O 273      28.157 -22.515  -1.837  1.00 98.81           C  
ATOM   2272  O   LYS O 273      27.876 -21.398  -1.403  1.00 98.68           O  
ATOM   2273  CB  LYS O 273      28.439 -23.979   0.179  1.00 98.19           C  
ATOM   2274  CG  LYS O 273      29.366 -24.701   1.145  0.99 93.34           C  
ATOM   2275  CD  LYS O 273      30.199 -25.789   0.484  0.99 90.79           C  
ATOM   2276  CE  LYS O 273      30.966 -26.619   1.523  0.99 87.88           C  
ATOM   2277  NZ  LYS O 273      31.963 -25.825   2.291  0.99 80.56           N  
ATOM   2278  N   PRO O 274      27.634 -22.979  -2.972  1.00 98.85           N  
ATOM   2279  CA  PRO O 274      26.658 -22.151  -3.680  1.00 98.82           C  
ATOM   2280  C   PRO O 274      25.362 -22.055  -2.884  1.00 98.89           C  
ATOM   2281  O   PRO O 274      24.984 -23.000  -2.184  1.00 98.79           O  
ATOM   2282  CB  PRO O 274      26.454 -22.894  -5.007  1.00 98.44           C  
ATOM   2283  CG  PRO O 274      26.822 -24.306  -4.719  1.00 96.85           C  
ATOM   2284  CD  PRO O 274      27.884 -24.264  -3.651  1.00 98.46           C  
ATOM   2285  N   TRP O 275      24.675 -20.918  -3.013  1.00 98.91           N  
ATOM   2286  CA  TRP O 275      23.431 -20.709  -2.271  1.00 98.93           C  
ATOM   2287  C   TRP O 275      22.372 -21.754  -2.619  1.00 98.91           C  
ATOM   2288  O   TRP O 275      21.511 -22.063  -1.794  1.00 98.85           O  
ATOM   2289  CB  TRP O 275      22.892 -19.293  -2.517  1.00 98.93           C  
ATOM   2290  CG  TRP O 275      23.817 -18.222  -2.017  1.00 98.93           C  
ATOM   2291  CD1 TRP O 275      24.529 -17.331  -2.766  1.00 98.90           C  
ATOM   2292  CD2 TRP O 275      24.148 -17.946  -0.649  1.00 98.95           C  
ATOM   2293  NE1 TRP O 275      25.284 -16.515  -1.953  1.00 98.89           N  
ATOM   2294  CE2 TRP O 275      25.070 -16.869  -0.649  1.00 98.92           C  
ATOM   2295  CE3 TRP O 275      23.754 -18.502   0.579  1.00 98.94           C  
ATOM   2296  CZ2 TRP O 275      25.602 -16.346   0.530  1.00 98.88           C  
ATOM   2297  CZ3 TRP O 275      24.287 -17.978   1.749  1.00 98.89           C  
ATOM   2298  CH2 TRP O 275      25.196 -16.912   1.717  1.00 98.87           C  
ATOM   2299  N   SER O 276      22.454 -22.318  -3.812  1.00 98.77           N  
ATOM   2300  CA  SER O 276      21.500 -23.337  -4.249  1.00 98.64           C  
ATOM   2301  C   SER O 276      21.503 -24.585  -3.364  1.00 98.71           C  
ATOM   2302  O   SER O 276      20.521 -25.327  -3.352  1.00 98.45           O  
ATOM   2303  CB  SER O 276      21.772 -23.729  -5.705  1.00 98.19           C  
ATOM   2304  OG  SER O 276      23.083 -24.247  -5.853  1.00 95.99           O  
ATOM   2305  N   LYS O 277      22.580 -24.810  -2.610  1.00 98.76           N  
ATOM   2306  CA  LYS O 277      22.652 -25.961  -1.707  1.00 98.73           C  
ATOM   2307  C   LYS O 277      21.610 -25.897  -0.595  1.00 98.83           C  
ATOM   2308  O   LYS O 277      21.302 -26.919   0.021  1.00 98.60           O  
ATOM   2309  CB  LYS O 277      24.048 -26.081  -1.088  1.00 98.12           C  
ATOM   2310  CG  LYS O 277      25.164 -26.378  -2.077  0.98 89.92           C  
ATOM   2311  CD  LYS O 277      25.049 -27.777  -2.669  0.97 86.39           C  
ATOM   2312  CE  LYS O 277      26.237 -28.085  -3.573  0.96 79.02           C  
ATOM   2313  NZ  LYS O 277      26.081 -29.386  -4.273  0.96 70.22           N  
ATOM   2314  N   PHE O 278      21.062 -24.706  -0.338  1.00 98.92           N  
ATOM   2315  CA  PHE O 278      20.098 -24.518   0.746  1.00 98.94           C  
ATOM   2316  C   PHE O 278      18.646 -24.591   0.279  1.00 98.92           C  
ATOM   2317  O   PHE O 278      17.733 -24.507   1.103  1.00 98.83           O  
ATOM   2318  CB  PHE O 278      20.390 -23.195   1.466  1.00 98.93           C  
ATOM   2319  CG  PHE O 278      21.767 -23.163   2.062  1.00 98.91           C  
ATOM   2320  CD1 PHE O 278      22.009 -23.765   3.286  1.00 98.79           C  
ATOM   2321  CD2 PHE O 278      22.826 -22.590   1.375  1.00 98.79           C  
ATOM   2322  CE1 PHE O 278      23.290 -23.783   3.824  1.00 98.64           C  
ATOM   2323  CE2 PHE O 278      24.109 -22.605   1.905  1.00 98.66           C  
ATOM   2324  CZ  PHE O 278      24.337 -23.202   3.134  1.00 98.73           C  
ATOM   2325  N   ILE O 279      18.437 -24.758  -1.017  1.00 98.91           N  
ATOM   2326  CA  ILE O 279      17.089 -24.860  -1.570  1.00 98.91           C  
ATOM   2327  C   ILE O 279      16.579 -26.288  -1.384  1.00 98.90           C  
ATOM   2328  O   ILE O 279      17.296 -27.254  -1.661  1.00 98.76           O  
ATOM   2329  CB  ILE O 279      17.055 -24.468  -3.060  1.00 98.83           C  
ATOM   2330  CG1 ILE O 279      17.598 -23.046  -3.254  1.00 98.47           C  
ATOM   2331  CG2 ILE O 279      15.639 -24.592  -3.622  1.00 98.51           C  
ATOM   2332  CD1 ILE O 279      17.756 -22.636  -4.715  1.00 97.32           C  
ATOM   2333  N   ASN O 280      15.342 -26.413  -0.915  1.00 98.84           N  
ATOM   2334  CA  ASN O 280      14.722 -27.722  -0.743  1.00 98.84           C  
ATOM   2335  C   ASN O 280      13.212 -27.611  -0.948  1.00 98.85           C  
ATOM   2336  O   ASN O 280      12.690 -26.531  -1.237  1.00 98.69           O  
ATOM   2337  CB  ASN O 280      15.081 -28.318   0.630  1.00 98.75           C  
ATOM   2338  CG  ASN O 280      14.679 -27.423   1.780  1.00 98.56           C  
ATOM   2339  OD1 ASN O 280      13.547 -26.958   1.841  1.00 96.75           O  
ATOM   2340  ND2 ASN O 280      15.604 -27.186   2.702  1.00 96.04           N  
ATOM   2341  N   ALA O 281      12.497 -28.728  -0.806  1.00 98.70           N  
ATOM   2342  CA  ALA O 281      11.064 -28.749  -1.086  1.00 98.59           C  
ATOM   2343  C   ALA O 281      10.273 -27.820  -0.170  1.00 98.49           C  
ATOM   2344  O   ALA O 281       9.227 -27.300  -0.568  1.00 97.87           O  
ATOM   2345  CB  ALA O 281      10.528 -30.176  -0.989  1.00 98.37           C  
ATOM   2346  N   ASP O 282      10.759 -27.596   1.048  1.00 98.31           N  
ATOM   2347  CA  ASP O 282      10.031 -26.770   2.010  1.00 97.93           C  
ATOM   2348  C   ASP O 282      10.178 -25.273   1.748  1.00 98.30           C  
ATOM   2349  O   ASP O 282       9.337 -24.487   2.199  1.00 97.64           O  
ATOM   2350  CB  ASP O 282      10.490 -27.082   3.437  1.00 95.94           C  
ATOM   2351  CG  ASP O 282       9.623 -26.427   4.489  0.99 89.01           C  
ATOM   2352  OD1 ASP O 282       8.390 -26.651   4.458  0.99 85.30           O  
ATOM   2353  OD2 ASP O 282      10.163 -25.690   5.338  0.99 85.72           O  
ATOM   2354  N   ASN O 283      11.217 -24.861   1.030  1.00 98.59           N  
ATOM   2355  CA  ASN O 283      11.475 -23.431   0.851  1.00 98.75           C  
ATOM   2356  C   ASN O 283      11.499 -22.947  -0.596  1.00 98.79           C  
ATOM   2357  O   ASN O 283      11.600 -21.741  -0.824  1.00 98.74           O  
ATOM   2358  CB  ASN O 283      12.778 -23.024   1.564  1.00 98.76           C  
ATOM   2359  CG  ASN O 283      14.024 -23.658   0.959  1.00 98.81           C  
ATOM   2360  OD1 ASN O 283      14.086 -23.948  -0.238  1.00 98.12           O  
ATOM   2361  ND2 ASN O 283      15.045 -23.855   1.794  1.00 97.93           N  
ATOM   2362  N   GLN O 284      11.410 -23.854  -1.562  1.00 98.72           N  
ATOM   2363  CA  GLN O 284      11.632 -23.451  -2.950  1.00 98.70           C  
ATOM   2364  C   GLN O 284      10.652 -22.380  -3.437  1.00 98.77           C  
ATOM   2365  O   GLN O 284      10.995 -21.586  -4.318  1.00 98.41           O  
ATOM   2366  CB  GLN O 284      11.626 -24.669  -3.887  1.00 98.18           C  
ATOM   2367  CG  GLN O 284      10.345 -25.474  -3.911  0.99 92.37           C  
ATOM   2368  CD  GLN O 284      10.451 -26.678  -4.835  0.99 89.09           C  
ATOM   2369  OE1 GLN O 284      11.006 -26.587  -5.932  0.99 80.43           O  
ATOM   2370  NE2 GLN O 284       9.926 -27.818  -4.403  0.99 75.69           N  
ATOM   2371  N   HIS O 285       9.461 -22.326  -2.854  1.00 98.72           N  
ATOM   2372  CA  HIS O 285       8.466 -21.325  -3.246  1.00 98.68           C  
ATOM   2373  C   HIS O 285       8.860 -19.908  -2.830  1.00 98.73           C  
ATOM   2374  O   HIS O 285       8.238 -18.943  -3.280  1.00 98.41           O  
ATOM   2375  CB  HIS O 285       7.083 -21.681  -2.674  1.00 98.41           C  
ATOM   2376  CG  HIS O 285       6.984 -21.573  -1.184  1.00 98.05           C  
ATOM   2377  ND1 HIS O 285       7.640 -22.426  -0.330  1.00 94.02           N  
ATOM   2378  CD2 HIS O 285       6.297 -20.713  -0.400  1.00 93.90           C  
ATOM   2379  CE1 HIS O 285       7.357 -22.097   0.919  1.00 93.89           C  
ATOM   2380  NE2 HIS O 285       6.544 -21.058   0.907  1.00 94.94           N  
ATOM   2381  N   LEU O 286       9.885 -19.777  -1.983  1.00 98.85           N  
ATOM   2382  CA  LEU O 286      10.365 -18.477  -1.507  1.00 98.86           C  
ATOM   2383  C   LEU O 286      11.660 -18.041  -2.182  1.00 98.83           C  
ATOM   2384  O   LEU O 286      12.120 -16.914  -1.972  1.00 98.54           O  
ATOM   2385  CB  LEU O 286      10.592 -18.533   0.008  1.00 98.81           C  
ATOM   2386  CG  LEU O 286       9.379 -18.965   0.843  1.00 98.68           C  
ATOM   2387  CD1 LEU O 286       9.779 -19.126   2.304  1.00 98.56           C  
ATOM   2388  CD2 LEU O 286       8.237 -17.965   0.687  1.00 98.49           C  
ATOM   2389  N   VAL O 287      12.263 -18.936  -2.943  1.00 98.83           N  
ATOM   2390  CA  VAL O 287      13.571 -18.689  -3.542  1.00 98.75           C  
ATOM   2391  C   VAL O 287      13.413 -18.389  -5.029  1.00 98.59           C  
ATOM   2392  O   VAL O 287      12.674 -19.070  -5.740  1.00 97.52           O  
ATOM   2393  CB  VAL O 287      14.514 -19.895  -3.339  1.00 98.40           C  
ATOM   2394  CG1 VAL O 287      15.893 -19.598  -3.919  1.00 96.82           C  
ATOM   2395  CG2 VAL O 287      14.625 -20.249  -1.861  1.00 97.45           C  
ATOM   2396  N   SER O 288      14.111 -17.366  -5.487  1.00 98.83           N  
ATOM   2397  CA  SER O 288      14.126 -16.971  -6.889  1.00 98.81           C  
ATOM   2398  C   SER O 288      15.539 -16.521  -7.227  1.00 98.86           C  
ATOM   2399  O   SER O 288      16.328 -16.245  -6.319  1.00 98.77           O  
ATOM   2400  CB  SER O 288      13.147 -15.822  -7.129  1.00 98.64           C  
ATOM   2401  OG  SER O 288      13.549 -14.668  -6.401  1.00 98.25           O  
ATOM   2402  N   PRO O 289      15.872 -16.431  -8.516  1.00 98.85           N  
ATOM   2403  CA  PRO O 289      17.199 -15.906  -8.852  1.00 98.85           C  
ATOM   2404  C   PRO O 289      17.449 -14.513  -8.277  1.00 98.91           C  
ATOM   2405  O   PRO O 289      18.574 -14.219  -7.860  1.00 98.84           O  
ATOM   2406  CB  PRO O 289      17.190 -15.900 -10.388  1.00 98.66           C  
ATOM   2407  CG  PRO O 289      16.247 -17.007 -10.747  1.00 97.71           C  
ATOM   2408  CD  PRO O 289      15.164 -16.941  -9.705  1.00 98.62           C  
ATOM   2409  N   GLU O 290      16.418 -13.662  -8.238  1.00 98.90           N  
ATOM   2410  CA  GLU O 290      16.592 -12.320  -7.680  1.00 98.90           C  
ATOM   2411  C   GLU O 290      16.816 -12.365  -6.168  1.00 98.96           C  
ATOM   2412  O   GLU O 290      17.604 -11.577  -5.638  1.00 98.92           O  
ATOM   2413  CB  GLU O 290      15.401 -11.413  -8.029  1.00 98.61           C  
ATOM   2414  CG  GLU O 290      15.278 -11.074  -9.519  1.00 93.43           C  
ATOM   2415  CD  GLU O 290      16.385 -10.181 -10.078  1.00 88.54           C  
ATOM   2416  OE1 GLU O 290      17.294  -9.775  -9.326  1.00 84.01           O  
ATOM   2417  OE2 GLU O 290      16.336  -9.884 -11.295  1.00 85.19           O  
ATOM   2418  N   ALA O 291      16.135 -13.279  -5.465  1.00 98.97           N  
ATOM   2419  CA  ALA O 291      16.356 -13.430  -4.029  1.00 98.98           C  
ATOM   2420  C   ALA O 291      17.796 -13.856  -3.750  1.00 98.98           C  
ATOM   2421  O   ALA O 291      18.441 -13.331  -2.838  1.00 98.97           O  
ATOM   2422  CB  ALA O 291      15.379 -14.444  -3.436  1.00 98.95           C  
ATOM   2423  N   ILE O 292      18.288 -14.810  -4.532  1.00 98.98           N  
ATOM   2424  CA  ILE O 292      19.655 -15.292  -4.348  1.00 98.98           C  
ATOM   2425  C   ILE O 292      20.667 -14.189  -4.655  1.00 98.98           C  
ATOM   2426  O   ILE O 292      21.639 -14.011  -3.921  1.00 98.96           O  
ATOM   2427  CB  ILE O 292      19.916 -16.544  -5.210  1.00 98.93           C  
ATOM   2428  CG1 ILE O 292      19.053 -17.719  -4.719  1.00 98.33           C  
ATOM   2429  CG2 ILE O 292      21.401 -16.913  -5.215  1.00 98.39           C  
ATOM   2430  CD1 ILE O 292      19.286 -18.119  -3.271  1.00 95.55           C  
ATOM   2431  N   ASP O 293      20.439 -13.435  -5.731  1.00 98.98           N  
ATOM   2432  CA  ASP O 293      21.348 -12.344  -6.075  1.00 98.98           C  
ATOM   2433  C   ASP O 293      21.386 -11.291  -4.963  1.00 98.99           C  
ATOM   2434  O   ASP O 293      22.461 -10.807  -4.590  1.00 98.97           O  
ATOM   2435  CB  ASP O 293      20.939 -11.700  -7.399  1.00 98.96           C  
ATOM   2436  CG  ASP O 293      21.940 -10.667  -7.866  1.00 98.90           C  
ATOM   2437  OD1 ASP O 293      23.007 -11.071  -8.370  1.00 98.48           O  
ATOM   2438  OD2 ASP O 293      21.675  -9.456  -7.714  1.00 98.42           O  
ATOM   2439  N   PHE O 294      20.215 -10.944  -4.446  1.00 98.99           N  
ATOM   2440  CA  PHE O 294      20.130  -9.977  -3.353  1.00 98.99           C  
ATOM   2441  C   PHE O 294      20.870 -10.480  -2.112  1.00 98.99           C  
ATOM   2442  O   PHE O 294      21.691  -9.766  -1.528  1.00 98.99           O  
ATOM   2443  CB  PHE O 294      18.651  -9.689  -3.044  1.00 98.99           C  
ATOM   2444  CG  PHE O 294      18.432  -8.762  -1.879  1.00 98.99           C  
ATOM   2445  CD1 PHE O 294      18.938  -7.474  -1.890  1.00 98.96           C  
ATOM   2446  CD2 PHE O 294      17.708  -9.181  -0.777  1.00 98.96           C  
ATOM   2447  CE1 PHE O 294      18.734  -6.619  -0.812  1.00 98.94           C  
ATOM   2448  CE2 PHE O 294      17.498  -8.335   0.303  1.00 98.93           C  
ATOM   2449  CZ  PHE O 294      18.016  -7.055   0.285  1.00 98.95           C  
ATOM   2450  N   LEU O 295      20.591 -11.726  -1.716  1.00 98.99           N  
ATOM   2451  CA  LEU O 295      21.254 -12.311  -0.550  1.00 98.99           C  
ATOM   2452  C   LEU O 295      22.771 -12.318  -0.713  1.00 98.99           C  
ATOM   2453  O   LEU O 295      23.510 -11.976   0.216  1.00 98.98           O  
ATOM   2454  CB  LEU O 295      20.748 -13.739  -0.318  1.00 98.98           C  
ATOM   2455  CG  LEU O 295      21.420 -14.481   0.837  1.00 98.85           C  
ATOM   2456  CD1 LEU O 295      21.133 -13.778   2.165  1.00 98.74           C  
ATOM   2457  CD2 LEU O 295      20.952 -15.928   0.881  1.00 98.67           C  
ATOM   2458  N   ASP O 296      23.225 -12.718  -1.887  1.00 98.99           N  
ATOM   2459  CA  ASP O 296      24.654 -12.810  -2.165  1.00 98.99           C  
ATOM   2460  C   ASP O 296      25.353 -11.462  -2.010  1.00 98.99           C  
ATOM   2461  O   ASP O 296      26.523 -11.409  -1.621  1.00 98.96           O  
ATOM   2462  CB  ASP O 296      24.864 -13.357  -3.577  1.00 98.96           C  
ATOM   2463  CG  ASP O 296      26.320 -13.578  -3.906  1.00 98.84           C  
ATOM   2464  OD1 ASP O 296      26.932 -14.485  -3.303  1.00 98.34           O  
ATOM   2465  OD2 ASP O 296      26.851 -12.841  -4.760  1.00 98.27           O  
ATOM   2466  N   LYS O 297      24.646 -10.379  -2.309  1.00 98.99           N  
ATOM   2467  CA  LYS O 297      25.205  -9.033  -2.218  1.00 98.99           C  
ATOM   2468  C   LYS O 297      25.169  -8.465  -0.800  1.00 99.00           C  
ATOM   2469  O   LYS O 297      25.751  -7.406  -0.551  1.00 98.98           O  
ATOM   2470  CB  LYS O 297      24.496  -8.111  -3.214  1.00 98.98           C  
ATOM   2471  CG  LYS O 297      24.875  -8.405  -4.668  1.00 98.75           C  
ATOM   2472  CD  LYS O 297      24.045  -7.573  -5.642  1.00 97.97           C  
ATOM   2473  CE  LYS O 297      24.673  -7.524  -7.034  1.00 95.12           C  
ATOM   2474  NZ  LYS O 297      24.768  -8.860  -7.662  1.00 89.49           N  
ATOM   2475  N   LEU O 298      24.491  -9.147   0.121  1.00 98.99           N  
ATOM   2476  CA  LEU O 298      24.506  -8.772   1.536  1.00 98.99           C  
ATOM   2477  C   LEU O 298      25.532  -9.576   2.328  1.00 98.99           C  
ATOM   2478  O   LEU O 298      26.266  -9.016   3.148  1.00 98.96           O  
ATOM   2479  CB  LEU O 298      23.122  -8.987   2.170  1.00 98.98           C  
ATOM   2480  CG  LEU O 298      21.971  -8.125   1.662  1.00 98.89           C  
ATOM   2481  CD1 LEU O 298      20.673  -8.556   2.339  1.00 98.88           C  
ATOM   2482  CD2 LEU O 298      22.241  -6.646   1.914  1.00 98.85           C  
ATOM   2483  N   LEU O 299      25.569 -10.884   2.115  1.00 99.00           N  
ATOM   2484  CA  LEU O 299      26.425 -11.765   2.910  1.00 98.99           C  
ATOM   2485  C   LEU O 299      27.819 -11.867   2.299  1.00 98.99           C  
ATOM   2486  O   LEU O 299      28.229 -12.904   1.768  1.00 98.92           O  
ATOM   2487  CB  LEU O 299      25.761 -13.135   3.103  1.00 98.99           C  
ATOM   2488  CG  LEU O 299      24.490 -13.108   3.963  1.00 98.96           C  
ATOM   2489  CD1 LEU O 299      23.963 -14.526   4.166  1.00 98.95           C  
ATOM   2490  CD2 LEU O 299      24.728 -12.437   5.316  1.00 98.94           C  
ATOM   2491  N   ARG O 300      28.536 -10.762   2.388  1.00 98.99           N  
ATOM   2492  CA  ARG O 300      29.926 -10.636   1.965  1.00 98.99           C  
ATOM   2493  C   ARG O 300      30.788 -10.445   3.206  1.00 98.99           C  
ATOM   2494  O   ARG O 300      30.436  -9.644   4.078  1.00 98.96           O  
ATOM   2495  CB  ARG O 300      30.088  -9.413   1.047  1.00 98.91           C  
ATOM   2496  CG  ARG O 300      29.253  -9.448  -0.231  1.00 97.72           C  
ATOM   2497  CD  ARG O 300      29.919 -10.297  -1.285  1.00 95.86           C  
ATOM   2498  NE  ARG O 300      29.091 -10.463  -2.481  1.00 93.20           N  
ATOM   2499  CZ  ARG O 300      29.093  -9.654  -3.541  1.00 92.24           C  
ATOM   2500  NH1 ARG O 300      29.869  -8.576  -3.573  1.00 87.19           N  
ATOM   2501  NH2 ARG O 300      28.308  -9.925  -4.574  1.00 88.28           N  
ATOM   2502  N   TYR O 301      31.907 -11.158   3.283  1.00 98.99           N  
ATOM   2503  CA  TYR O 301      32.832 -10.939   4.397  1.00 98.99           C  
ATOM   2504  C   TYR O 301      33.205  -9.467   4.502  1.00 98.99           C  
ATOM   2505  O   TYR O 301      33.140  -8.872   5.576  1.00 98.98           O  
ATOM   2506  CB  TYR O 301      34.138 -11.712   4.198  1.00 98.99           C  
ATOM   2507  CG  TYR O 301      34.104 -13.187   4.481  1.00 98.99           C  
ATOM   2508  CD1 TYR O 301      33.945 -13.674   5.776  1.00 98.97           C  
ATOM   2509  CD2 TYR O 301      34.301 -14.098   3.453  1.00 98.96           C  
ATOM   2510  CE1 TYR O 301      33.977 -15.037   6.034  1.00 98.95           C  
ATOM   2511  CE2 TYR O 301      34.335 -15.460   3.703  1.00 98.95           C  
ATOM   2512  CZ  TYR O 301      34.174 -15.925   4.992  1.00 98.97           C  
ATOM   2513  OH  TYR O 301      34.216 -17.275   5.231  1.00 98.93           O  
ATOM   2514  N   ASP O 302      33.623  -8.892   3.380  1.00 98.98           N  
ATOM   2515  CA  ASP O 302      34.104  -7.515   3.361  1.00 98.98           C  
ATOM   2516  C   ASP O 302      32.925  -6.564   3.506  1.00 98.99           C  
ATOM   2517  O   ASP O 302      32.107  -6.424   2.594  1.00 98.96           O  
ATOM   2518  CB  ASP O 302      34.885  -7.237   2.077  1.00 98.95           C  
ATOM   2519  CG  ASP O 302      35.634  -5.915   2.110  1.00 98.88           C  
ATOM   2520  OD1 ASP O 302      35.283  -5.032   2.929  1.00 98.61           O  
ATOM   2521  OD2 ASP O 302      36.582  -5.758   1.313  1.00 98.43           O  
ATOM   2522  N   HIS O 303      32.853  -5.922   4.666  1.00 98.96           N  
ATOM   2523  CA  HIS O 303      31.756  -5.003   4.952  1.00 98.96           C  
ATOM   2524  C   HIS O 303      31.638  -3.896   3.909  1.00 98.97           C  
ATOM   2525  O   HIS O 303      30.533  -3.435   3.626  1.00 98.93           O  
ATOM   2526  CB  HIS O 303      31.909  -4.422   6.365  1.00 98.92           C  
ATOM   2527  CG  HIS O 303      33.249  -3.817   6.633  1.00 98.91           C  
ATOM   2528  ND1 HIS O 303      34.368  -4.576   6.892  1.00 97.63           N  
ATOM   2529  CD2 HIS O 303      33.654  -2.528   6.665  1.00 97.36           C  
ATOM   2530  CE1 HIS O 303      35.403  -3.780   7.084  1.00 98.01           C  
ATOM   2531  NE2 HIS O 303      35.000  -2.527   6.948  1.00 98.25           N  
ATOM   2532  N   GLN O 304      32.762  -3.489   3.310  1.00 98.95           N  
ATOM   2533  CA  GLN O 304      32.735  -2.435   2.292  1.00 98.92           C  
ATOM   2534  C   GLN O 304      32.104  -2.897   0.979  1.00 98.92           C  
ATOM   2535  O   GLN O 304      31.711  -2.062   0.162  1.00 98.75           O  
ATOM   2536  CB  GLN O 304      34.151  -1.899   2.041  1.00 98.76           C  
ATOM   2537  CG  GLN O 304      34.747  -1.176   3.245  1.00 97.23           C  
ATOM   2538  CD  GLN O 304      36.083  -0.512   2.985  1.00 95.35           C  
ATOM   2539  OE1 GLN O 304      36.556   0.287   3.801  1.00 90.79           O  
ATOM   2540  NE2 GLN O 304      36.718  -0.833   1.866  1.00 88.03           N  
ATOM   2541  N   ASP O 305      32.000  -4.215   0.771  1.00 98.96           N  
ATOM   2542  CA  ASP O 305      31.424  -4.784  -0.454  1.00 98.96           C  
ATOM   2543  C   ASP O 305      29.916  -4.987  -0.379  1.00 98.97           C  
ATOM   2544  O   ASP O 305      29.287  -5.276  -1.402  1.00 98.92           O  
ATOM   2545  CB  ASP O 305      32.056  -6.146  -0.770  1.00 98.85           C  
ATOM   2546  CG  ASP O 305      33.488  -6.056  -1.250  1.00 98.01           C  
ATOM   2547  OD1 ASP O 305      33.937  -4.951  -1.620  1.00 96.86           O  
ATOM   2548  OD2 ASP O 305      34.152  -7.111  -1.279  1.00 96.60           O  
ATOM   2549  N   ARG O 306      29.331  -4.888   0.802  1.00 98.99           N  
ATOM   2550  CA  ARG O 306      27.898  -5.139   0.971  1.00 98.99           C  
ATOM   2551  C   ARG O 306      27.073  -4.001   0.387  1.00 98.99           C  
ATOM   2552  O   ARG O 306      27.497  -2.847   0.392  1.00 98.97           O  
ATOM   2553  CB  ARG O 306      27.544  -5.303   2.449  1.00 98.98           C  
ATOM   2554  CG  ARG O 306      28.233  -6.484   3.106  1.00 98.90           C  
ATOM   2555  CD  ARG O 306      28.044  -6.505   4.620  1.00 98.95           C  
ATOM   2556  NE  ARG O 306      29.081  -7.335   5.227  1.00 98.94           N  
ATOM   2557  CZ  ARG O 306      29.546  -7.204   6.460  1.00 98.98           C  
ATOM   2558  NH1 ARG O 306      29.027  -6.303   7.290  1.00 98.61           N  
ATOM   2559  NH2 ARG O 306      30.541  -7.979   6.866  1.00 98.61           N  
ATOM   2560  N   LEU O 307      25.871  -4.328  -0.075  1.00 98.98           N  
ATOM   2561  CA  LEU O 307      24.923  -3.284  -0.454  1.00 98.99           C  
ATOM   2562  C   LEU O 307      24.674  -2.355   0.729  1.00 98.99           C  
ATOM   2563  O   LEU O 307      24.594  -2.807   1.878  1.00 98.96           O  
ATOM   2564  CB  LEU O 307      23.579  -3.892  -0.866  1.00 98.97           C  
ATOM   2565  CG  LEU O 307      23.533  -4.758  -2.120  1.00 98.90           C  
ATOM   2566  CD1 LEU O 307      22.148  -5.384  -2.252  1.00 98.87           C  
ATOM   2567  CD2 LEU O 307      23.878  -3.943  -3.359  1.00 98.83           C  
ATOM   2568  N   THR O 308      24.532  -1.067   0.444  1.00 98.99           N  
ATOM   2569  CA  THR O 308      23.975  -0.154   1.436  1.00 98.99           C  
ATOM   2570  C   THR O 308      22.463  -0.366   1.489  1.00 98.99           C  
ATOM   2571  O   THR O 308      21.879  -1.001   0.605  1.00 98.99           O  
ATOM   2572  CB  THR O 308      24.267   1.311   1.083  1.00 98.98           C  
ATOM   2573  OG1 THR O 308      23.564   1.644  -0.117  1.00 98.83           O  
ATOM   2574  CG2 THR O 308      25.763   1.564   0.901  1.00 98.83           C  
ATOM   2575  N   ALA O 309      21.812   0.165   2.522  1.00 98.98           N  
ATOM   2576  CA  ALA O 309      20.359   0.028   2.610  1.00 98.98           C  
ATOM   2577  C   ALA O 309      19.670   0.697   1.421  1.00 98.98           C  
ATOM   2578  O   ALA O 309      18.717   0.146   0.860  1.00 98.96           O  
ATOM   2579  CB  ALA O 309      19.848   0.588   3.936  1.00 98.97           C  
ATOM   2580  N   LYS O 310      20.148   1.869   1.009  1.00 98.96           N  
ATOM   2581  CA  LYS O 310      19.566   2.552  -0.144  1.00 98.95           C  
ATOM   2582  C   LYS O 310      19.741   1.736  -1.425  1.00 98.96           C  
ATOM   2583  O   LYS O 310      18.801   1.600  -2.219  1.00 98.88           O  
ATOM   2584  CB  LYS O 310      20.166   3.955  -0.302  1.00 98.81           C  
ATOM   2585  CG  LYS O 310      19.455   4.818  -1.328  1.00 96.79           C  
ATOM   2586  CD  LYS O 310      20.020   6.236  -1.388  0.99 93.08           C  
ATOM   2587  CE  LYS O 310      19.462   7.150  -0.317  0.99 86.43           C  
ATOM   2588  NZ  LYS O 310      17.997   7.384  -0.433  0.99 77.42           N  
ATOM   2589  N   GLU O 311      20.940   1.176  -1.636  1.00 98.97           N  
ATOM   2590  CA  GLU O 311      21.181   0.317  -2.797  1.00 98.97           C  
ATOM   2591  C   GLU O 311      20.289  -0.920  -2.757  1.00 98.97           C  
ATOM   2592  O   GLU O 311      19.748  -1.344  -3.785  1.00 98.93           O  
ATOM   2593  CB  GLU O 311      22.651  -0.114  -2.854  1.00 98.94           C  
ATOM   2594  CG  GLU O 311      23.603   0.995  -3.264  1.00 98.73           C  
ATOM   2595  CD  GLU O 311      25.070   0.629  -3.085  1.00 98.62           C  
ATOM   2596  OE1 GLU O 311      25.383  -0.293  -2.293  1.00 97.67           O  
ATOM   2597  OE2 GLU O 311      25.918   1.274  -3.728  1.00 97.77           O  
ATOM   2598  N   ALA O 312      20.141  -1.505  -1.568  1.00 98.97           N  
ATOM   2599  CA  ALA O 312      19.310  -2.693  -1.407  1.00 98.97           C  
ATOM   2600  C   ALA O 312      17.870  -2.422  -1.832  1.00 98.97           C  
ATOM   2601  O   ALA O 312      17.248  -3.244  -2.508  1.00 98.94           O  
ATOM   2602  CB  ALA O 312      19.367  -3.177   0.042  1.00 98.96           C  
ATOM   2603  N   MET O 313      17.336  -1.257  -1.454  1.00 98.89           N  
ATOM   2604  CA  MET O 313      15.954  -0.908  -1.806  1.00 98.87           C  
ATOM   2605  C   MET O 313      15.751  -0.812  -3.317  1.00 98.87           C  
ATOM   2606  O   MET O 313      14.640  -1.028  -3.808  1.00 98.80           O  
ATOM   2607  CB  MET O 313      15.551   0.409  -1.134  1.00 98.81           C  
ATOM   2608  CG  MET O 313      15.465   0.308   0.387  1.00 98.37           C  
ATOM   2609  SD  MET O 313      15.207   1.899   1.187  1.00 98.12           S  
ATOM   2610  CE  MET O 313      13.509   2.206   0.733  1.00 94.20           C  
ATOM   2611  N   ALA O 314      16.820  -0.496  -4.048  1.00 98.89           N  
ATOM   2612  CA  ALA O 314      16.759  -0.369  -5.505  1.00 98.88           C  
ATOM   2613  C   ALA O 314      16.921  -1.706  -6.234  1.00 98.85           C  
ATOM   2614  O   ALA O 314      16.784  -1.761  -7.459  1.00 98.70           O  
ATOM   2615  CB  ALA O 314      17.820   0.617  -5.991  1.00 98.84           C  
ATOM   2616  N   HIS O 315      17.213  -2.783  -5.504  1.00 98.90           N  
ATOM   2617  CA  HIS O 315      17.456  -4.086  -6.121  1.00 98.93           C  
ATOM   2618  C   HIS O 315      16.191  -4.602  -6.814  1.00 98.91           C  
ATOM   2619  O   HIS O 315      15.066  -4.353  -6.369  1.00 98.88           O  
ATOM   2620  CB  HIS O 315      17.944  -5.078  -5.060  1.00 98.95           C  
ATOM   2621  CG  HIS O 315      18.514  -6.339  -5.635  1.00 98.96           C  
ATOM   2622  ND1 HIS O 315      17.721  -7.372  -6.080  1.00 97.85           N  
ATOM   2623  CD2 HIS O 315      19.797  -6.720  -5.845  1.00 97.80           C  
ATOM   2624  CE1 HIS O 315      18.495  -8.343  -6.539  1.00 97.98           C  
ATOM   2625  NE2 HIS O 315      19.756  -7.977  -6.410  1.00 98.43           N  
ATOM   2626  N   ALA O 316      16.388  -5.352  -7.897  1.00 98.93           N  
ATOM   2627  CA  ALA O 316      15.270  -5.891  -8.675  1.00 98.92           C  
ATOM   2628  C   ALA O 316      14.351  -6.800  -7.858  1.00 98.92           C  
ATOM   2629  O   ALA O 316      13.172  -6.944  -8.192  1.00 98.81           O  
ATOM   2630  CB  ALA O 316      15.793  -6.643  -9.900  1.00 98.83           C  
ATOM   2631  N   TYR O 317      14.878  -7.404  -6.793  1.00 98.94           N  
ATOM   2632  CA  TYR O 317      14.056  -8.246  -5.918  1.00 98.95           C  
ATOM   2633  C   TYR O 317      12.817  -7.500  -5.402  1.00 98.91           C  
ATOM   2634  O   TYR O 317      11.774  -8.114  -5.166  1.00 98.86           O  
ATOM   2635  CB  TYR O 317      14.908  -8.748  -4.746  1.00 98.96           C  
ATOM   2636  CG  TYR O 317      14.194  -9.612  -3.723  1.00 98.98           C  
ATOM   2637  CD1 TYR O 317      13.716 -10.875  -4.048  1.00 98.96           C  
ATOM   2638  CD2 TYR O 317      14.024  -9.170  -2.419  1.00 98.96           C  
ATOM   2639  CE1 TYR O 317      13.079 -11.673  -3.099  1.00 98.95           C  
ATOM   2640  CE2 TYR O 317      13.390  -9.956  -1.461  1.00 98.95           C  
ATOM   2641  CZ  TYR O 317      12.918 -11.204  -1.809  1.00 98.97           C  
ATOM   2642  OH  TYR O 317      12.282 -11.978  -0.864  1.00 98.94           O  
ATOM   2643  N   PHE O 318      12.919  -6.176  -5.248  1.00 98.83           N  
ATOM   2644  CA  PHE O 318      11.838  -5.357  -4.695  1.00 98.82           C  
ATOM   2645  C   PHE O 318      11.024  -4.601  -5.741  1.00 98.63           C  
ATOM   2646  O   PHE O 318      10.232  -3.725  -5.386  1.00 98.51           O  
ATOM   2647  CB  PHE O 318      12.401  -4.360  -3.674  1.00 98.90           C  
ATOM   2648  CG  PHE O 318      13.122  -5.014  -2.533  1.00 98.96           C  
ATOM   2649  CD1 PHE O 318      12.418  -5.728  -1.572  1.00 98.95           C  
ATOM   2650  CD2 PHE O 318      14.500  -4.925  -2.428  1.00 98.96           C  
ATOM   2651  CE1 PHE O 318      13.084  -6.346  -0.521  1.00 98.95           C  
ATOM   2652  CE2 PHE O 318      15.172  -5.539  -1.379  1.00 98.96           C  
ATOM   2653  CZ  PHE O 318      14.463  -6.250  -0.426  1.00 98.98           C  
ATOM   2654  N   ALA O 319      11.195  -4.921  -7.022  1.00 98.60           N  
ATOM   2655  CA  ALA O 319      10.542  -4.133  -8.075  1.00 98.41           C  
ATOM   2656  C   ALA O 319       9.027  -4.033  -7.891  1.00 98.20           C  
ATOM   2657  O   ALA O 319       8.450  -2.950  -8.034  1.00 97.69           O  
ATOM   2658  CB  ALA O 319      10.877  -4.709  -9.450  1.00 98.25           C  
ATOM   2659  N   GLN O 320       8.370  -5.160  -7.571  1.00 98.21           N  
ATOM   2660  CA  GLN O 320       6.912  -5.142  -7.427  1.00 97.80           C  
ATOM   2661  C   GLN O 320       6.478  -4.335  -6.202  1.00 97.68           C  
ATOM   2662  O   GLN O 320       5.450  -3.650  -6.230  1.00 96.94           O  
ATOM   2663  CB  GLN O 320       6.360  -6.572  -7.355  1.00 96.89           C  
ATOM   2664  CG  GLN O 320       4.846  -6.653  -7.485  0.99 85.86           C  
ATOM   2665  CD  GLN O 320       4.289  -8.062  -7.370  0.98 79.25           C  
ATOM   2666  OE1 GLN O 320       3.069  -8.254  -7.463  0.98 73.43           O  
ATOM   2667  NE2 GLN O 320       5.150  -9.052  -7.153  0.98 67.26           N  
ATOM   2668  N   VAL O 321       7.262  -4.416  -5.126  1.00 98.21           N  
ATOM   2669  CA  VAL O 321       6.964  -3.639  -3.918  1.00 98.21           C  
ATOM   2670  C   VAL O 321       7.063  -2.142  -4.210  1.00 97.88           C  
ATOM   2671  O   VAL O 321       6.180  -1.366  -3.831  1.00 97.44           O  
ATOM   2672  CB  VAL O 321       7.903  -4.038  -2.759  1.00 98.31           C  
ATOM   2673  CG1 VAL O 321       7.722  -3.105  -1.565  1.00 97.88           C  
ATOM   2674  CG2 VAL O 321       7.652  -5.484  -2.344  1.00 98.10           C  
ATOM   2675  N   ARG O 322       8.126  -1.732  -4.901  1.00 97.98           N  
ATOM   2676  CA  ARG O 322       8.287  -0.315  -5.252  1.00 97.51           C  
ATOM   2677  C   ARG O 322       7.151   0.170  -6.146  1.00 96.88           C  
ATOM   2678  O   ARG O 322       6.628   1.273  -5.957  1.00 96.04           O  
ATOM   2679  CB  ARG O 322       9.626  -0.070  -5.958  1.00 97.08           C  
ATOM   2680  CG  ARG O 322      10.847  -0.256  -5.074  1.00 95.83           C  
ATOM   2681  CD  ARG O 322      12.101   0.331  -5.728  1.00 96.46           C  
ATOM   2682  NE  ARG O 322      12.372  -0.247  -7.051  1.00 96.70           N  
ATOM   2683  CZ  ARG O 322      13.060  -1.373  -7.269  1.00 97.80           C  
ATOM   2684  NH1 ARG O 322      13.541  -2.077  -6.256  1.00 94.57           N  
ATOM   2685  NH2 ARG O 322      13.259  -1.798  -8.509  1.00 95.64           N  
ATOM   2686  N   ALA O 323       6.766  -0.658  -7.127  1.00 96.95           N  
ATOM   2687  CA  ALA O 323       5.686  -0.276  -8.038  1.00 96.42           C  
ATOM   2688  C   ALA O 323       4.373  -0.087  -7.286  1.00 95.78           C  
ATOM   2689  O   ALA O 323       3.627   0.863  -7.548  1.00 94.57           O  
ATOM   2690  CB  ALA O 323       5.532  -1.319  -9.144  1.00 96.30           C  
ATOM   2691  N   ALA O 324       4.076  -0.990  -6.351  0.99 96.37           N  
ATOM   2692  CA  ALA O 324       2.848  -0.893  -5.564  0.99 95.79           C  
ATOM   2693  C   ALA O 324       2.850   0.368  -4.706  0.99 94.79           C  
ATOM   2694  O   ALA O 324       1.828   1.051  -4.583  0.99 92.99           O  
ATOM   2695  CB  ALA O 324       2.677  -2.136  -4.695  0.99 95.61           C  
ATOM   2696  N   GLU O 325       4.000   0.684  -4.120  0.97 94.40           N  
ATOM   2697  CA  GLU O 325       4.132   1.874  -3.285  0.97 93.37           C  
ATOM   2698  C   GLU O 325       3.929   3.150  -4.101  0.97 91.49           C  
ATOM   2699  O   GLU O 325       3.221   4.067  -3.673  0.97 86.48           O  
ATOM   2700  CB  GLU O 325       5.505   1.882  -2.609  0.97 90.69           C  
ATOM   2701  CG  GLU O 325       5.758   3.073  -1.712  0.96 87.09           C  
ATOM   2702  CD  GLU O 325       7.103   2.985  -1.022  0.96 88.08           C  
ATOM   2703  OE1 GLU O 325       7.286   2.067  -0.198  0.96 79.90           O  
ATOM   2704  OE2 GLU O 325       7.977   3.825  -1.309  0.96 82.05           O  
ATOM   2705  N   THR O 326       4.544   3.196  -5.282  0.88 90.10           N  
ATOM   2706  CA  THR O 326       4.414   4.363  -6.153  0.88 88.21           C  
ATOM   2707  C   THR O 326       2.961   4.568  -6.578  0.88 86.46           C  
ATOM   2708  O   THR O 326       2.454   5.695  -6.564  0.88 83.45           O  
ATOM   2709  CB  THR O 326       5.323   4.222  -7.385  0.90 85.07           C  
ATOM   2710  OG1 THR O 326       6.684   4.107  -6.951  0.89 76.73           O  
ATOM   2711  CG2 THR O 326       5.195   5.425  -8.305  0.89 77.46           C  
ATOM   2712  N   SER O 327       2.274   3.477  -6.946  0.74 87.55           N  
ATOM   2713  CA  SER O 327       0.871   3.561  -7.340  0.74 85.89           C  
ATOM   2714  C   SER O 327      -0.004   4.059  -6.198  0.74 84.47           C  
ATOM   2715  O   SER O 327      -0.895   4.892  -6.398  0.74 81.53           O  
ATOM   2716  CB  SER O 327       0.373   2.201  -7.828  0.75 82.95           C  
ATOM   2717  OG  SER O 327       1.022   1.827  -9.026  0.75 76.53           O  
ATOM   2718  N   ARG O 328       0.238   3.539  -4.985  0.66 87.92           N  
ATOM   2719  CA  ARG O 328      -0.531   3.957  -3.822  0.65 86.34           C  
ATOM   2720  C   ARG O 328      -0.308   5.436  -3.529  0.66 84.88           C  
ATOM   2721  O   ARG O 328      -1.261   6.171  -3.256  0.66 83.48           O  
ATOM   2722  CB  ARG O 328      -0.165   3.108  -2.603  0.70 83.34           C  
ATOM   2723  CG  ARG O 328      -0.925   3.480  -1.340  0.66 77.53           C  
ATOM   2724  CD  ARG O 328      -0.631   2.530  -0.181  0.65 76.47           C  
ATOM   2725  NE  ARG O 328       0.799   2.325   0.030  0.65 71.28           N  
ATOM   2726  CZ  ARG O 328       1.610   3.184   0.643  0.65 67.37           C  
ATOM   2727  NH1 ARG O 328       1.136   4.333   1.106  0.66 61.70           N  
ATOM   2728  NH2 ARG O 328       2.897   2.894   0.786  0.65 61.66           N  
ATOM   2729  N   MET O 329       0.952   5.882  -3.609  0.53 88.38           N  
ATOM   2730  CA  MET O 329       1.270   7.289  -3.365  0.51 86.84           C  
ATOM   2731  C   MET O 329       0.590   8.202  -4.380  0.52 84.55           C  
ATOM   2732  O   MET O 329       0.039   9.244  -4.011  0.53 81.43           O  
ATOM   2733  CB  MET O 329       2.784   7.502  -3.379  0.57 84.96           C  
ATOM   2734  CG  MET O 329       3.473   6.958  -2.138  0.57 82.49           C  
ATOM   2735  SD  MET O 329       5.261   7.095  -2.224  0.55 80.77           S  
ATOM   2736  CE  MET O 329       5.723   6.544  -0.596  0.56 69.24           C  
ATOM   2737  N   ARG O 330       0.614   7.804  -5.659  0.33 89.37           N  
ATOM   2738  CA  ARG O 330      -0.028   8.607  -6.700  0.33 89.62           C  
ATOM   2739  C   ARG O 330      -1.532   8.714  -6.475  0.34 87.93           C  
ATOM   2740  O   ARG O 330      -2.120   9.779  -6.683  0.34 86.52           O  
ATOM   2741  CB  ARG O 330       0.276   8.038  -8.089  0.36 88.03           C  
ATOM   2742  CG  ARG O 330       1.693   8.335  -8.571  0.32 81.90           C  
ATOM   2743  CD  ARG O 330       1.846   8.099 -10.065  0.32 80.38           C  
ATOM   2744  NE  ARG O 330       1.877   6.671 -10.405  0.33 77.07           N  
ATOM   2745  CZ  ARG O 330       2.953   6.018 -10.843  0.34 72.71           C  
ATOM   2746  NH1 ARG O 330       4.108   6.655 -11.006  0.37 66.43           N  
ATOM   2747  NH2 ARG O 330       2.877   4.724 -11.120  0.34 68.03           N  
ATOM   2748  N   SER O 331      -2.154   7.611  -6.015  0.35 90.22           N  
ATOM   2749  CA  SER O 331      -3.596   7.600  -5.782  0.34 89.04           C  
ATOM   2750  C   SER O 331      -4.004   8.489  -4.604  0.35 86.76           C  
ATOM   2751  O   SER O 331      -5.168   8.883  -4.499  0.35 83.37           O  
ATOM   2752  CB  SER O 331      -4.094   6.170  -5.555  0.35 86.67           C  
ATOM   2753  OG  SER O 331      -3.753   5.704  -4.260  0.36 81.90           O  
ATOM   2754  N   GLN O 332      -3.047   8.790  -3.719  0.32 90.39           N  
ATOM   2755  CA  GLN O 332      -3.320   9.638  -2.557  0.31 90.72           C  
ATOM   2756  C   GLN O 332      -3.263  11.131  -2.890  0.32 89.58           C  
ATOM   2757  O   GLN O 332      -3.692  11.955  -2.083  0.32 85.89           O  
ATOM   2758  CB  GLN O 332      -2.331   9.351  -1.423  0.34 87.38           C  
ATOM   2759  CG  GLN O 332      -2.158   7.888  -1.037  0.32 83.14           C  
ATOM   2760  CD  GLN O 332      -3.435   7.213  -0.593  0.31 77.40           C  
ATOM   2761  OE1 GLN O 332      -4.361   7.856  -0.092  0.30 71.10           O  
ATOM   2762  NE2 GLN O 332      -3.488   5.896  -0.768  0.31 69.26           N  
ATOM   2763  N   LEU O 333      -2.730  11.456  -4.063  0.26 87.46           N  
ATOM   2764  CA  LEU O 333      -2.589  12.859  -4.463  0.24 89.23           C  
ATOM   2765  C   LEU O 333      -3.937  13.529  -4.752  0.26 83.38           C  
ATOM   2766  O   LEU O 333      -4.914  12.839  -5.098  0.25 80.42           O  
ATOM   2767  CB  LEU O 333      -1.678  12.991  -5.692  0.23 86.19           C  
ATOM   2768  CG  LEU O 333      -0.177  12.796  -5.453  0.19 84.16           C  
ATOM   2769  CD1 LEU O 333       0.556  12.600  -6.770  0.18 79.70           C  
ATOM   2770  CD2 LEU O 333       0.398  14.008  -4.725  0.16 82.31           C  
ATOM   2771  OXT LEU O 333      -4.016  14.764  -4.655  0.07 79.38           O  
TER    2772      LEU O 333                                                      
ENDMDL                                                                          
END                                                                             
