# Supplementary material for: Accurate structure prediction of biomolecular interactions with AlphaFold 3
Source: Nature. 2024 May 8;630(8016):493–500. doi: 10.1038/s41586-024-07487-w (PMC11168924; doi:10.1038/s41586-024-07487-w)
Supplement: Supplementary file 3 — AF3 predictions for the Posebusters benchmark and outputs of the Posebusters checks for those predictions. [file 41586_2024_7487_MOESM3_ESM.zip › 6Z1C_7EY_pred_lig_pose.sdf]

6Z1C_7EY_A_501
     RDKit          3D

 22 24  0  0  0  0  0  0  0  0999 V2000
    5.7723   -4.0269   20.9941 C   0  0  0  0  0  0  0  0  0  0  0  0
    6.9229   -4.3159   21.7111 C   0  0  0  0  0  0  0  0  0  0  0  0
    7.8057   -3.2345   21.9154 C   0  0  0  0  0  0  0  0  0  0  0  0
    7.5088   -2.0189   21.4019 N   0  0  0  0  0  0  0  0  0  0  0  0
    5.4892   -2.8044   20.4975 N   0  0  0  0  0  0  0  0  0  0  0  0
   12.4603   -0.2342   21.3861 O   0  0  0  0  0  0  0  0  0  0  0  0
   11.9002   -0.9500   22.2347 C   0  0  0  0  0  0  0  0  0  0  0  0
   12.5116   -1.5807   23.1115 O   0  0  0  0  0  0  0  0  0  0  0  0
   10.4000   -1.0426   22.1627 C   0  0  0  0  0  0  0  0  0  0  0  0
    9.7693   -1.8008   23.2974 C   0  0  0  0  0  0  0  0  0  0  0  0
    9.2453   -3.4623   22.8410 S   0  0  0  0  0  0  0  0  0  0  0  0
    6.3617   -1.8381   20.7169 C   0  0  0  0  0  0  0  0  0  0  0  0
    4.7919   -5.3745   20.8319 S   0  0  0  0  0  0  0  0  0  0  0  0
    5.8310   -6.3394   21.6758 C   0  0  0  0  0  0  0  0  0  0  0  0
    6.9483   -5.6956   22.0891 C   0  0  0  0  0  0  0  0  0  0  0  0
    7.9758   -6.4127   22.7821 C   0  0  0  0  0  0  0  0  0  0  0  0
    7.7008   -6.9865   24.0063 C   0  0  0  0  0  0  0  0  0  0  0  0
    8.6907   -7.6906   24.6822 C   0  0  0  0  0  0  0  0  0  0  0  0
    9.9458   -7.8395   24.1281 C   0  0  0  0  0  0  0  0  0  0  0  0
   11.0126   -8.5961   24.8501 C   0  0  0  0  0  0  0  0  0  0  0  0
   10.2100   -7.2695   22.8994 C   0  0  0  0  0  0  0  0  0  0  0  0
    9.2314   -6.5626   22.2253 C   0  0  0  0  0  0  0  0  0  0  0  0
  1  2  1  0
  2  3  2  0
  3  4  1  0
  1  5  2  0
  6  7  2  0
  7  8  1  0
  7  9  1  0
  9 10  1  0
  3 11  1  0
 10 11  1  0
  4 12  2  0
  5 12  1  0
  1 13  1  0
 13 14  1  0
  2 15  1  0
 14 15  2  0
 15 16  1  0
 16 17  2  0
 17 18  1  0
 18 19  2  0
 19 20  1  0
 19 21  1  0
 16 22  1  0
 21 22  2  0
M  END
