# Supplementary material for: Accurate structure prediction of biomolecular interactions with AlphaFold 3
Source: Nature. 2024 May 8;630(8016):493–500. doi: 10.1038/s41586-024-07487-w (PMC11168924; doi:10.1038/s41586-024-07487-w)
Supplement: Supplementary file 3 — AF3 predictions for the Posebusters benchmark and outputs of the Posebusters checks for those predictions. [file 41586_2024_7487_MOESM3_ESM.zip › 6Z2C_Q5E_pred_context_pose.pdb]

TITLE     6Z2C                                                                  
REVDAT   1   01-OCT-21         0                                                
REMARK   6                                                                      
REMARK   6 PDB GENERATED WITH DEEPMIND STRUCTURE CLASS VERSION 1.0.2.           
SEQRES   1 O  188  GLN ASP SER THR SER ASP LEU ILE PRO ALA PRO PRO LEU          
SEQRES   2 O  188  SER LYS VAL PRO LEU GLN GLN ASN PHE GLN ASP ASN GLN          
SEQRES   3 O  188  PHE HIS GLY LYS TRP TYR VAL VAL GLY MET ALA GLY ASN          
SEQRES   4 O  188  GLY ASP LEU ARG GLU ASP LYS ASP PRO TYR LYS MET ARG          
SEQRES   5 O  188  ALA THR ILE TYR GLU LEU LYS GLU ASP LYS SER TYR ASN          
SEQRES   6 O  188  VAL THR TRP VAL TRP PHE LEU PRO LYS LYS CYS LYS TYR          
SEQRES   7 O  188  PHE ILE ASN THR PHE VAL PRO GLY SER GLN PRO GLY GLU          
SEQRES   8 O  188  PHE THR LEU GLY LEU ILE LYS SER TYR PRO GLY GLN THR          
SEQRES   9 O  188  SER LEU LEU VAL ARG VAL VAL SER THR ASN TYR ASN GLN          
SEQRES  10 O  188  HIS ALA MET VAL PHE PHE LYS THR VAL ILE GLN ASN ARG          
SEQRES  11 O  188  GLU ARG PHE TYR ILE THR LEU TYR GLY ARG THR LYS GLU          
SEQRES  12 O  188  LEU THR SER GLU LEU LYS GLU ASN PHE ILE ARG PHE SER          
SEQRES  13 O  188  LYS SER LEU GLY LEU PRO GLU ASN HIS ILE VAL PHE PRO          
SEQRES  14 O  188  VAL PRO ILE ASP GLN CYS ILE ASP GLY SER ALA TRP SER          
SEQRES  15 O  188  HIS PRO GLN PHE GLU LYS                                      
MODEL        1                                                                  
ATOM      1  N   GLN O   1     -22.518  31.580 -17.577  0.02 22.28           N  
ATOM      2  CA  GLN O   1     -23.107  31.572 -16.227  0.02 24.30           C  
ATOM      3  C   GLN O   1     -22.752  30.228 -15.622  0.02 25.18           C  
ATOM      4  O   GLN O   1     -23.316  29.227 -16.043  0.02 22.90           O  
ATOM      5  CB  GLN O   1     -24.632  31.763 -16.279  0.02 23.62           C  
ATOM      6  CG  GLN O   1     -25.046  33.228 -16.440  0.02 20.22           C  
ATOM      7  CD  GLN O   1     -26.560  33.395 -16.648  0.02 18.29           C  
ATOM      8  OE1 GLN O   1     -27.265  32.484 -17.043  0.02 16.61           O  
ATOM      9  NE2 GLN O   1     -27.088  34.575 -16.425  0.02 18.49           N  
ATOM     10  N   ASP O   2     -21.761  30.201 -14.732  0.03 30.62           N  
ATOM     11  CA  ASP O   2     -21.430  28.986 -13.997  0.03 31.74           C  
ATOM     12  C   ASP O   2     -22.621  28.671 -13.104  0.03 32.16           C  
ATOM     13  O   ASP O   2     -22.780  29.238 -12.017  0.03 30.34           O  
ATOM     14  CB  ASP O   2     -20.131  29.161 -13.181  0.03 30.62           C  
ATOM     15  CG  ASP O   2     -18.865  28.903 -13.999  0.03 26.89           C  
ATOM     16  OD1 ASP O   2     -18.938  28.097 -14.951  0.03 25.65           O  
ATOM     17  OD2 ASP O   2     -17.834  29.525 -13.658  0.03 25.63           O  
ATOM     18  N   SER O   3     -23.487  27.804 -13.582  0.08 39.81           N  
ATOM     19  CA  SER O   3     -24.561  27.261 -12.773  0.07 40.82           C  
ATOM     20  C   SER O   3     -23.909  26.383 -11.705  0.08 41.57           C  
ATOM     21  O   SER O   3     -23.701  25.183 -11.891  0.08 39.15           O  
ATOM     22  CB  SER O   3     -25.574  26.491 -13.638  0.08 38.75           C  
ATOM     23  OG  SER O   3     -24.939  25.463 -14.365  0.07 35.49           O  
ATOM     24  N   THR O   4     -23.565  27.008 -10.596  0.11 46.48           N  
ATOM     25  CA  THR O   4     -23.296  26.322  -9.339  0.11 47.29           C  
ATOM     26  C   THR O   4     -24.606  25.664  -8.924  0.11 48.40           C  
ATOM     27  O   THR O   4     -25.334  26.186  -8.080  0.11 45.49           O  
ATOM     28  CB  THR O   4     -22.809  27.312  -8.261  0.11 44.15           C  
ATOM     29  OG1 THR O   4     -23.644  28.452  -8.237  0.10 39.67           O  
ATOM     30  CG2 THR O   4     -21.382  27.780  -8.545  0.10 39.56           C  
ATOM     31  N   SER O   5     -24.939  24.553  -9.579  0.28 60.78           N  
ATOM     32  CA  SER O   5     -26.124  23.783  -9.246  0.28 62.75           C  
ATOM     33  C   SER O   5     -25.996  23.359  -7.783  0.29 64.82           C  
ATOM     34  O   SER O   5     -25.046  22.647  -7.432  0.29 60.59           O  
ATOM     35  CB  SER O   5     -26.268  22.561 -10.163  0.27 57.56           C  
ATOM     36  OG  SER O   5     -25.092  21.782 -10.163  0.24 50.08           O  
ATOM     37  N   ASP O   6     -26.924  23.816  -6.962  0.61 73.09           N  
ATOM     38  CA  ASP O   6     -26.987  23.442  -5.559  0.60 77.53           C  
ATOM     39  C   ASP O   6     -27.273  21.941  -5.478  0.61 81.16           C  
ATOM     40  O   ASP O   6     -28.395  21.476  -5.709  0.61 77.34           O  
ATOM     41  CB  ASP O   6     -28.046  24.281  -4.825  0.61 69.37           C  
ATOM     42  CG  ASP O   6     -27.571  25.701  -4.496  0.52 58.66           C  
ATOM     43  OD1 ASP O   6     -26.350  25.888  -4.282  0.51 51.55           O  
ATOM     44  OD2 ASP O   6     -28.443  26.600  -4.449  0.51 51.10           O  
ATOM     45  N   LEU O   7     -26.232  21.172  -5.189  0.93 83.24           N  
ATOM     46  CA  LEU O   7     -26.374  19.746  -4.951  0.93 87.93           C  
ATOM     47  C   LEU O   7     -27.055  19.533  -3.602  0.93 90.12           C  
ATOM     48  O   LEU O   7     -26.668  20.133  -2.602  0.93 89.08           O  
ATOM     49  CB  LEU O   7     -25.002  19.046  -5.000  0.93 84.67           C  
ATOM     50  CG  LEU O   7     -24.382  18.917  -6.403  0.90 81.58           C  
ATOM     51  CD1 LEU O   7     -22.966  18.350  -6.276  0.90 74.83           C  
ATOM     52  CD2 LEU O   7     -25.174  17.970  -7.312  0.90 75.18           C  
ATOM     53  N   ILE O   8     -28.016  18.626  -3.578  0.98 92.09           N  
ATOM     54  CA  ILE O   8     -28.594  18.136  -2.323  0.98 93.16           C  
ATOM     55  C   ILE O   8     -27.434  17.602  -1.463  0.98 93.16           C  
ATOM     56  O   ILE O   8     -26.662  16.768  -1.945  0.98 92.15           O  
ATOM     57  CB  ILE O   8     -29.658  17.048  -2.593  0.98 92.55           C  
ATOM     58  CG1 ILE O   8     -30.839  17.640  -3.404  0.98 91.35           C  
ATOM     59  CG2 ILE O   8     -30.170  16.439  -1.266  0.98 90.51           C  
ATOM     60  CD1 ILE O   8     -31.768  16.578  -3.994  0.97 87.19           C  
ATOM     61  N   PRO O   9     -27.276  18.070  -0.218  0.99 93.09           N  
ATOM     62  CA  PRO O   9     -26.141  17.671   0.611  0.99 93.49           C  
ATOM     63  C   PRO O   9     -26.140  16.161   0.857  0.99 93.85           C  
ATOM     64  O   PRO O   9     -27.193  15.546   1.063  0.99 93.09           O  
ATOM     65  CB  PRO O   9     -26.262  18.475   1.916  0.99 91.92           C  
ATOM     66  CG  PRO O   9     -27.733  18.889   1.959  0.99 89.16           C  
ATOM     67  CD  PRO O   9     -28.114  19.023   0.487  0.99 92.53           C  
ATOM     68  N   ALA O  10     -24.953  15.567   0.847  1.00 93.53           N  
ATOM     69  CA  ALA O  10     -24.802  14.152   1.157  1.00 93.76           C  
ATOM     70  C   ALA O  10     -25.280  13.863   2.592  0.99 94.44           C  
ATOM     71  O   ALA O  10     -24.996  14.633   3.511  0.99 93.85           O  
ATOM     72  CB  ALA O  10     -23.347  13.721   0.936  0.99 92.20           C  
ATOM     73  N   PRO O  11     -25.995  12.764   2.800  1.00 93.63           N  
ATOM     74  CA  PRO O  11     -26.474  12.415   4.131  1.00 93.97           C  
ATOM     75  C   PRO O  11     -25.303  12.057   5.057  1.00 93.52           C  
ATOM     76  O   PRO O  11     -24.290  11.500   4.609  1.00 91.44           O  
ATOM     77  CB  PRO O  11     -27.419  11.226   3.925  1.00 93.45           C  
ATOM     78  CG  PRO O  11     -26.839  10.543   2.686  1.00 92.45           C  
ATOM     79  CD  PRO O  11     -26.341  11.718   1.844  1.00 94.63           C  
ATOM     80  N   PRO O  12     -25.441  12.301   6.373  1.00 90.08           N  
ATOM     81  CA  PRO O  12     -24.495  11.750   7.333  1.00 90.04           C  
ATOM     82  C   PRO O  12     -24.547  10.218   7.276  1.00 90.33           C  
ATOM     83  O   PRO O  12     -25.627   9.628   7.168  1.00 89.43           O  
ATOM     84  CB  PRO O  12     -24.921  12.303   8.700  1.00 88.66           C  
ATOM     85  CG  PRO O  12     -26.420  12.568   8.530  1.00 87.85           C  
ATOM     86  CD  PRO O  12     -26.546  12.950   7.051  1.00 90.62           C  
ATOM     87  N   LEU O  13     -23.398   9.569   7.420  1.00 86.73           N  
ATOM     88  CA  LEU O  13     -23.313   8.097   7.374  1.00 86.85           C  
ATOM     89  C   LEU O  13     -24.149   7.400   8.462  1.00 87.85           C  
ATOM     90  O   LEU O  13     -24.513   6.238   8.297  1.00 87.38           O  
ATOM     91  CB  LEU O  13     -21.841   7.653   7.456  1.00 84.91           C  
ATOM     92  CG  LEU O  13     -20.965   8.035   6.247  1.00 81.60           C  
ATOM     93  CD1 LEU O  13     -19.535   7.545   6.493  0.99 77.17           C  
ATOM     94  CD2 LEU O  13     -21.457   7.397   4.942  0.99 75.81           C  
ATOM     95  N   SER O  14     -24.512   8.105   9.532  1.00 86.33           N  
ATOM     96  CA  SER O  14     -25.459   7.606  10.542  1.00 86.43           C  
ATOM     97  C   SER O  14     -26.860   7.311   9.984  1.00 87.25           C  
ATOM     98  O   SER O  14     -27.573   6.492  10.564  1.00 85.97           O  
ATOM     99  CB  SER O  14     -25.580   8.608  11.691  1.00 85.71           C  
ATOM    100  OG  SER O  14     -26.030   9.861  11.204  0.99 82.27           O  
ATOM    101  N   LYS O  15     -27.249   7.933   8.869  1.00 90.31           N  
ATOM    102  CA  LYS O  15     -28.514   7.646   8.169  1.00 91.97           C  
ATOM    103  C   LYS O  15     -28.404   6.500   7.158  1.00 92.52           C  
ATOM    104  O   LYS O  15     -29.425   6.101   6.591  1.00 92.04           O  
ATOM    105  CB  LYS O  15     -29.045   8.908   7.475  1.00 91.75           C  
ATOM    106  CG  LYS O  15     -29.527   9.979   8.461  0.97 88.75           C  
ATOM    107  CD  LYS O  15     -30.276  11.076   7.692  0.97 84.59           C  
ATOM    108  CE  LYS O  15     -30.892  12.100   8.643  0.96 76.88           C  
ATOM    109  NZ  LYS O  15     -31.749  13.068   7.901  0.96 69.21           N  
ATOM    110  N   VAL O  16     -27.207   5.996   6.920  1.00 88.78           N  
ATOM    111  CA  VAL O  16     -26.947   4.959   5.913  1.00 89.60           C  
ATOM    112  C   VAL O  16     -26.623   3.652   6.633  1.00 88.76           C  
ATOM    113  O   VAL O  16     -25.496   3.481   7.107  1.00 88.16           O  
ATOM    114  CB  VAL O  16     -25.813   5.388   4.955  1.00 90.24           C  
ATOM    115  CG1 VAL O  16     -25.621   4.354   3.840  1.00 87.59           C  
ATOM    116  CG2 VAL O  16     -26.118   6.746   4.296  1.00 87.14           C  
ATOM    117  N   PRO O  17     -27.586   2.731   6.739  1.00 88.26           N  
ATOM    118  CA  PRO O  17     -27.343   1.432   7.361  1.00 87.88           C  
ATOM    119  C   PRO O  17     -26.209   0.663   6.681  1.00 86.78           C  
ATOM    120  O   PRO O  17     -25.877   0.895   5.512  1.00 85.11           O  
ATOM    121  CB  PRO O  17     -28.673   0.665   7.279  1.00 87.55           C  
ATOM    122  CG  PRO O  17     -29.725   1.767   7.133  1.00 86.72           C  
ATOM    123  CD  PRO O  17     -28.986   2.836   6.330  1.00 88.93           C  
ATOM    124  N   LEU O  18     -25.651  -0.275   7.411  1.00 84.15           N  
ATOM    125  CA  LEU O  18     -24.681  -1.243   6.905  1.00 84.18           C  
ATOM    126  C   LEU O  18     -25.275  -2.646   7.031  1.00 84.31           C  
ATOM    127  O   LEU O  18     -25.816  -2.990   8.083  1.00 82.94           O  
ATOM    128  CB  LEU O  18     -23.372  -1.095   7.701  1.00 80.87           C  
ATOM    129  CG  LEU O  18     -22.255  -2.060   7.249  1.00 75.04           C  
ATOM    130  CD1 LEU O  18     -21.684  -1.667   5.887  1.00 70.55           C  
ATOM    131  CD2 LEU O  18     -21.124  -2.040   8.265  1.00 68.49           C  
ATOM    132  N   GLN O  19     -25.148  -3.436   5.972  1.00 83.74           N  
ATOM    133  CA  GLN O  19     -25.506  -4.852   6.013  1.00 84.15           C  
ATOM    134  C   GLN O  19     -24.710  -5.556   7.121  1.00 81.82           C  
ATOM    135  O   GLN O  19     -23.475  -5.573   7.099  1.00 80.54           O  
ATOM    136  CB  GLN O  19     -25.244  -5.490   4.637  1.00 86.19           C  
ATOM    137  CG  GLN O  19     -25.462  -7.014   4.605  1.00 84.27           C  
ATOM    138  CD  GLN O  19     -26.878  -7.424   4.997  1.00 86.90           C  
ATOM    139  OE1 GLN O  19     -27.856  -6.924   4.471  1.00 82.79           O  
ATOM    140  NE2 GLN O  19     -27.020  -8.336   5.930  1.00 81.72           N  
ATOM    141  N   GLN O  20     -25.421  -6.134   8.074  1.00 81.46           N  
ATOM    142  CA  GLN O  20     -24.787  -6.886   9.154  1.00 80.36           C  
ATOM    143  C   GLN O  20     -24.222  -8.204   8.620  1.00 79.27           C  
ATOM    144  O   GLN O  20     -24.799  -8.799   7.704  1.00 76.95           O  
ATOM    145  CB  GLN O  20     -25.790  -7.122  10.297  1.00 77.29           C  
ATOM    146  CG  GLN O  20     -26.283  -5.815  10.942  0.97 67.68           C  
ATOM    147  CD  GLN O  20     -25.124  -4.972  11.491  0.96 59.90           C  
ATOM    148  OE1 GLN O  20     -24.412  -5.381  12.387  0.96 51.67           O  
ATOM    149  NE2 GLN O  20     -24.900  -3.790  10.959  0.96 49.98           N  
ATOM    150  N   ASN O  21     -23.109  -8.646   9.186  1.00 78.90           N  
ATOM    151  CA  ASN O  21     -22.424  -9.884   8.807  1.00 79.95           C  
ATOM    152  C   ASN O  21     -22.217 -10.006   7.287  1.00 80.07           C  
ATOM    153  O   ASN O  21     -22.478 -11.060   6.697  1.00 77.66           O  
ATOM    154  CB  ASN O  21     -23.152 -11.094   9.427  1.00 76.66           C  
ATOM    155  CG  ASN O  21     -23.232 -11.010  10.944  0.98 69.01           C  
ATOM    156  OD1 ASN O  21     -22.337 -10.524  11.606  0.98 60.92           O  
ATOM    157  ND2 ASN O  21     -24.315 -11.470  11.525  0.98 58.69           N  
ATOM    158  N   PHE O  22     -21.770  -8.917   6.664  1.00 79.62           N  
ATOM    159  CA  PHE O  22     -21.544  -8.890   5.221  1.00 81.13           C  
ATOM    160  C   PHE O  22     -20.625 -10.037   4.769  1.00 79.80           C  
ATOM    161  O   PHE O  22     -19.537 -10.221   5.314  1.00 77.23           O  
ATOM    162  CB  PHE O  22     -20.972  -7.529   4.803  1.00 79.86           C  
ATOM    163  CG  PHE O  22     -20.689  -7.445   3.315  1.00 73.82           C  
ATOM    164  CD1 PHE O  22     -19.376  -7.588   2.836  1.00 72.48           C  
ATOM    165  CD2 PHE O  22     -21.746  -7.281   2.401  1.00 71.60           C  
ATOM    166  CE1 PHE O  22     -19.116  -7.554   1.456  1.00 71.22           C  
ATOM    167  CE2 PHE O  22     -21.494  -7.245   1.024  1.00 71.84           C  
ATOM    168  CZ  PHE O  22     -20.176  -7.381   0.553  1.00 73.61           C  
ATOM    169  N   GLN O  23     -21.076 -10.772   3.763  1.00 80.07           N  
ATOM    170  CA  GLN O  23     -20.363 -11.917   3.197  1.00 80.20           C  
ATOM    171  C   GLN O  23     -19.823 -11.546   1.813  1.00 79.69           C  
ATOM    172  O   GLN O  23     -20.575 -11.499   0.837  1.00 79.19           O  
ATOM    173  CB  GLN O  23     -21.294 -13.141   3.138  1.00 78.84           C  
ATOM    174  CG  GLN O  23     -21.882 -13.563   4.499  0.99 75.17           C  
ATOM    175  CD  GLN O  23     -20.810 -13.893   5.533  0.99 72.38           C  
ATOM    176  OE1 GLN O  23     -19.987 -14.769   5.338  0.99 66.46           O  
ATOM    177  NE2 GLN O  23     -20.791 -13.187   6.646  0.99 64.07           N  
ATOM    178  N   ASP O  24     -18.539 -11.271   1.739  1.00 75.16           N  
ATOM    179  CA  ASP O  24     -17.874 -10.827   0.507  1.00 74.39           C  
ATOM    180  C   ASP O  24     -17.986 -11.851  -0.635  1.00 74.64           C  
ATOM    181  O   ASP O  24     -18.294 -11.486  -1.775  1.00 74.35           O  
ATOM    182  CB  ASP O  24     -16.408 -10.447   0.817  1.00 71.71           C  
ATOM    183  CG  ASP O  24     -15.504 -11.571   1.354  1.00 67.57           C  
ATOM    184  OD1 ASP O  24     -15.954 -12.715   1.579  1.00 62.76           O  
ATOM    185  OD2 ASP O  24     -14.306 -11.293   1.554  0.99 62.32           O  
ATOM    186  N   ASN O  25     -17.827 -13.123  -0.315  1.00 77.89           N  
ATOM    187  CA  ASN O  25     -17.936 -14.216  -1.277  1.00 77.72           C  
ATOM    188  C   ASN O  25     -19.356 -14.365  -1.851  1.00 78.01           C  
ATOM    189  O   ASN O  25     -19.514 -14.640  -3.040  1.00 76.80           O  
ATOM    190  CB  ASN O  25     -17.443 -15.518  -0.616  1.00 74.53           C  
ATOM    191  CG  ASN O  25     -18.311 -15.987   0.541  0.99 66.26           C  
ATOM    192  OD1 ASN O  25     -18.805 -15.214   1.336  0.99 58.11           O  
ATOM    193  ND2 ASN O  25     -18.523 -17.272   0.659  0.98 57.06           N  
ATOM    194  N   GLN O  26     -20.386 -14.138  -1.048  1.00 83.83           N  
ATOM    195  CA  GLN O  26     -21.779 -14.215  -1.506  1.00 85.25           C  
ATOM    196  C   GLN O  26     -22.187 -12.998  -2.342  1.00 85.55           C  
ATOM    197  O   GLN O  26     -23.027 -13.115  -3.237  1.00 85.28           O  
ATOM    198  CB  GLN O  26     -22.721 -14.376  -0.312  1.00 85.24           C  
ATOM    199  CG  GLN O  26     -22.509 -15.696   0.436  0.99 80.75           C  
ATOM    200  CD  GLN O  26     -23.543 -15.939   1.533  0.99 77.75           C  
ATOM    201  OE1 GLN O  26     -24.400 -15.128   1.824  0.99 70.47           O  
ATOM    202  NE2 GLN O  26     -23.498 -17.082   2.172  0.99 68.17           N  
ATOM    203  N   PHE O  27     -21.581 -11.842  -2.080  1.00 81.67           N  
ATOM    204  CA  PHE O  27     -21.849 -10.617  -2.840  1.00 84.10           C  
ATOM    205  C   PHE O  27     -21.194 -10.617  -4.234  1.00 83.54           C  
ATOM    206  O   PHE O  27     -21.548  -9.796  -5.094  1.00 82.77           O  
ATOM    207  CB  PHE O  27     -21.411  -9.410  -2.002  1.00 85.01           C  
ATOM    208  CG  PHE O  27     -21.996  -8.108  -2.507  1.00 83.02           C  
ATOM    209  CD1 PHE O  27     -21.211  -7.229  -3.273  1.00 81.20           C  
ATOM    210  CD2 PHE O  27     -23.344  -7.790  -2.252  1.00 82.03           C  
ATOM    211  CE1 PHE O  27     -21.762  -6.042  -3.779  1.00 80.76           C  
ATOM    212  CE2 PHE O  27     -23.904  -6.607  -2.749  1.00 80.94           C  
ATOM    213  CZ  PHE O  27     -23.107  -5.729  -3.516  1.00 83.95           C  
ATOM    214  N   HIS O  28     -20.276 -11.526  -4.475  1.00 79.40           N  
ATOM    215  CA  HIS O  28     -19.564 -11.709  -5.740  1.00 78.29           C  
ATOM    216  C   HIS O  28     -20.504 -11.829  -6.953  1.00 79.09           C  
ATOM    217  O   HIS O  28     -21.664 -12.250  -6.849  1.00 78.11           O  
ATOM    218  CB  HIS O  28     -18.656 -12.939  -5.595  1.00 75.20           C  
ATOM    219  CG  HIS O  28     -17.772 -13.204  -6.779  1.00 70.27           C  
ATOM    220  ND1 HIS O  28     -16.450 -12.843  -6.888  0.99 61.26           N  
ATOM    221  CD2 HIS O  28     -18.102 -13.862  -7.943  0.99 59.65           C  
ATOM    222  CE1 HIS O  28     -15.993 -13.267  -8.071  0.99 57.54           C  
ATOM    223  NE2 HIS O  28     -16.974 -13.888  -8.734  0.99 57.36           N  
ATOM    224  N   GLY O  29     -19.978 -11.500  -8.127  1.00 79.09           N  
ATOM    225  CA  GLY O  29     -20.610 -11.732  -9.414  1.00 79.45           C  
ATOM    226  C   GLY O  29     -21.405 -10.547  -9.954  1.00 80.31           C  
ATOM    227  O   GLY O  29     -21.251  -9.404  -9.521  1.00 80.05           O  
ATOM    228  N   LYS O  30     -22.249 -10.812 -10.941  1.00 81.29           N  
ATOM    229  CA  LYS O  30     -22.997  -9.780 -11.667  1.00 82.35           C  
ATOM    230  C   LYS O  30     -24.241  -9.317 -10.908  1.00 84.00           C  
ATOM    231  O   LYS O  30     -25.041 -10.125 -10.443  1.00 84.19           O  
ATOM    232  CB  LYS O  30     -23.333 -10.282 -13.084  1.00 80.31           C  
ATOM    233  CG  LYS O  30     -24.026  -9.215 -13.953  1.00 78.99           C  
ATOM    234  CD  LYS O  30     -24.106  -9.604 -15.432  0.99 74.75           C  
ATOM    235  CE  LYS O  30     -24.962 -10.852 -15.671  0.99 71.85           C  
ATOM    236  NZ  LYS O  30     -24.978 -11.249 -17.097  0.99 67.03           N  
ATOM    237  N   TRP O  31     -24.421  -8.004 -10.900  1.00 88.07           N  
ATOM    238  CA  TRP O  31     -25.625  -7.321 -10.451  1.00 88.79           C  
ATOM    239  C   TRP O  31     -26.132  -6.390 -11.554  1.00 88.18           C  
ATOM    240  O   TRP O  31     -25.366  -5.598 -12.103  1.00 87.91           O  
ATOM    241  CB  TRP O  31     -25.315  -6.520  -9.188  1.00 89.81           C  
ATOM    242  CG  TRP O  31     -25.011  -7.343  -7.972  1.00 89.92           C  
ATOM    243  CD1 TRP O  31     -23.779  -7.627  -7.491  1.00 88.83           C  
ATOM    244  CD2 TRP O  31     -25.968  -7.969  -7.071  1.00 90.80           C  
ATOM    245  NE1 TRP O  31     -23.905  -8.379  -6.321  1.00 90.45           N  
ATOM    246  CE2 TRP O  31     -25.233  -8.602  -6.032  1.00 91.33           C  
ATOM    247  CE3 TRP O  31     -27.379  -8.045  -7.024  1.00 91.60           C  
ATOM    248  CZ2 TRP O  31     -25.872  -9.277  -4.960  1.00 91.14           C  
ATOM    249  CZ3 TRP O  31     -28.015  -8.722  -5.961  1.00 91.27           C  
ATOM    250  CH2 TRP O  31     -27.266  -9.325  -4.947  1.00 90.95           C  
ATOM    251  N   TYR O  32     -27.423  -6.447 -11.852  1.00 89.81           N  
ATOM    252  CA  TYR O  32     -28.084  -5.469 -12.704  1.00 90.25           C  
ATOM    253  C   TYR O  32     -28.473  -4.238 -11.878  1.00 91.22           C  
ATOM    254  O   TYR O  32     -28.945  -4.370 -10.748  1.00 91.09           O  
ATOM    255  CB  TYR O  32     -29.311  -6.102 -13.370  1.00 89.17           C  
ATOM    256  CG  TYR O  32     -28.974  -7.272 -14.275  1.00 87.12           C  
ATOM    257  CD1 TYR O  32     -28.443  -7.044 -15.557  1.00 80.80           C  
ATOM    258  CD2 TYR O  32     -29.190  -8.599 -13.833  1.00 80.88           C  
ATOM    259  CE1 TYR O  32     -28.138  -8.122 -16.406  1.00 78.17           C  
ATOM    260  CE2 TYR O  32     -28.892  -9.687 -14.676  1.00 77.92           C  
ATOM    261  CZ  TYR O  32     -28.371  -9.442 -15.961  1.00 84.89           C  
ATOM    262  OH  TYR O  32     -28.088 -10.498 -16.800  1.00 83.07           O  
ATOM    263  N   VAL O  33     -28.318  -3.049 -12.455  1.00 91.51           N  
ATOM    264  CA  VAL O  33     -28.747  -1.790 -11.832  1.00 91.33           C  
ATOM    265  C   VAL O  33     -30.235  -1.593 -12.127  1.00 91.48           C  
ATOM    266  O   VAL O  33     -30.602  -1.002 -13.143  1.00 91.11           O  
ATOM    267  CB  VAL O  33     -27.880  -0.606 -12.306  1.00 90.22           C  
ATOM    268  CG1 VAL O  33     -28.279   0.692 -11.590  1.00 86.35           C  
ATOM    269  CG2 VAL O  33     -26.392  -0.856 -12.048  1.00 85.40           C  
ATOM    270  N   VAL O  34     -31.087  -2.126 -11.267  1.00 94.13           N  
ATOM    271  CA  VAL O  34     -32.555  -2.067 -11.403  1.00 94.89           C  
ATOM    272  C   VAL O  34     -33.088  -0.698 -10.983  1.00 94.43           C  
ATOM    273  O   VAL O  34     -34.061  -0.212 -11.555  1.00 93.84           O  
ATOM    274  CB  VAL O  34     -33.224  -3.192 -10.587  1.00 95.10           C  
ATOM    275  CG1 VAL O  34     -34.753  -3.168 -10.711  1.00 90.51           C  
ATOM    276  CG2 VAL O  34     -32.739  -4.566 -11.051  1.00 88.64           C  
ATOM    277  N   GLY O  35     -32.448  -0.054 -10.020  1.00 95.45           N  
ATOM    278  CA  GLY O  35     -32.758   1.314  -9.606  1.00 95.28           C  
ATOM    279  C   GLY O  35     -31.496   2.115  -9.319  1.00 94.96           C  
ATOM    280  O   GLY O  35     -30.475   1.565  -8.903  1.00 94.75           O  
ATOM    281  N   MET O  36     -31.572   3.418  -9.529  1.00 94.54           N  
ATOM    282  CA  MET O  36     -30.488   4.349  -9.238  1.00 93.63           C  
ATOM    283  C   MET O  36     -31.069   5.666  -8.732  1.00 94.24           C  
ATOM    284  O   MET O  36     -32.051   6.168  -9.279  1.00 93.41           O  
ATOM    285  CB  MET O  36     -29.631   4.526 -10.495  1.00 91.16           C  
ATOM    286  CG  MET O  36     -28.398   5.409 -10.271  0.99 79.96           C  
ATOM    287  SD  MET O  36     -27.180   5.359 -11.623  0.99 73.13           S  
ATOM    288  CE  MET O  36     -28.182   5.837 -13.032  0.99 62.97           C  
ATOM    289  N   ALA O  37     -30.461   6.217  -7.708  1.00 95.00           N  
ATOM    290  CA  ALA O  37     -30.793   7.534  -7.181  1.00 95.49           C  
ATOM    291  C   ALA O  37     -29.511   8.284  -6.809  1.00 95.27           C  
ATOM    292  O   ALA O  37     -28.490   7.666  -6.503  1.00 94.94           O  
ATOM    293  CB  ALA O  37     -31.744   7.371  -5.986  1.00 95.71           C  
ATOM    294  N   GLY O  38     -29.551   9.612  -6.814  1.00 95.49           N  
ATOM    295  CA  GLY O  38     -28.399  10.412  -6.405  1.00 95.07           C  
ATOM    296  C   GLY O  38     -28.639  11.913  -6.489  1.00 94.68           C  
ATOM    297  O   GLY O  38     -29.592  12.367  -7.119  1.00 93.34           O  
ATOM    298  N   ASN O  39     -27.744  12.676  -5.867  0.99 94.75           N  
ATOM    299  CA  ASN O  39     -27.796  14.138  -5.927  1.00 93.49           C  
ATOM    300  C   ASN O  39     -27.128  14.718  -7.188  1.00 90.00           C  
ATOM    301  O   ASN O  39     -27.333  15.889  -7.512  1.00 85.53           O  
ATOM    302  CB  ASN O  39     -27.200  14.732  -4.641  1.00 92.89           C  
ATOM    303  CG  ASN O  39     -25.680  14.660  -4.550  0.99 93.53           C  
ATOM    304  OD1 ASN O  39     -25.015  13.870  -5.204  0.99 86.56           O  
ATOM    305  ND2 ASN O  39     -25.098  15.496  -3.725  0.99 87.29           N  
ATOM    306  N   GLY O  40     -26.302  13.921  -7.877  0.97 88.19           N  
ATOM    307  CA  GLY O  40     -25.717  14.298  -9.158  0.97 83.04           C  
ATOM    308  C   GLY O  40     -26.751  14.253 -10.278  0.97 79.22           C  
ATOM    309  O   GLY O  40     -27.760  13.555 -10.176  0.97 70.57           O  
ATOM    310  N   ASP O  41     -26.478  14.963 -11.368  0.88 72.22           N  
ATOM    311  CA  ASP O  41     -27.335  14.872 -12.545  0.89 69.59           C  
ATOM    312  C   ASP O  41     -27.208  13.476 -13.163  0.89 69.69           C  
ATOM    313  O   ASP O  41     -26.201  13.130 -13.787  0.89 63.69           O  
ATOM    314  CB  ASP O  41     -27.030  15.997 -13.544  0.89 63.31           C  
ATOM    315  CG  ASP O  41     -28.093  16.090 -14.655  0.83 55.85           C  
ATOM    316  OD1 ASP O  41     -28.960  15.185 -14.735  0.82 48.97           O  
ATOM    317  OD2 ASP O  41     -28.068  17.083 -15.413  0.82 47.51           O  
ATOM    318  N   LEU O  42     -28.243  12.672 -13.001  0.78 71.47           N  
ATOM    319  CA  LEU O  42     -28.327  11.336 -13.593  0.77 69.20           C  
ATOM    320  C   LEU O  42     -28.430  11.384 -15.125  0.78 65.11           C  
ATOM    321  O   LEU O  42     -28.312  10.349 -15.779  0.78 59.60           O  
ATOM    322  CB  LEU O  42     -29.520  10.578 -12.982  0.79 67.74           C  
ATOM    323  CG  LEU O  42     -29.423  10.315 -11.463  0.77 65.91           C  
ATOM    324  CD1 LEU O  42     -30.714   9.654 -10.979  0.76 61.97           C  
ATOM    325  CD2 LEU O  42     -28.256   9.389 -11.109  0.75 62.94           C  
ATOM    326  N   ARG O  43     -28.640  12.582 -15.702  0.68 56.60           N  
ATOM    327  CA  ARG O  43     -28.708  12.798 -17.155  0.68 54.30           C  
ATOM    328  C   ARG O  43     -27.340  12.970 -17.810  0.69 55.35           C  
ATOM    329  O   ARG O  43     -27.246  12.800 -19.018  0.69 51.22           O  
ATOM    330  CB  ARG O  43     -29.562  14.026 -17.473  0.69 48.59           C  
ATOM    331  CG  ARG O  43     -30.988  13.932 -16.933  0.60 42.93           C  
ATOM    332  CD  ARG O  43     -31.738  15.201 -17.322  0.59 38.89           C  
ATOM    333  NE  ARG O  43     -33.103  15.195 -16.791  0.60 35.23           N  
ATOM    334  CZ  ARG O  43     -34.008  16.145 -16.983  0.59 31.31           C  
ATOM    335  NH1 ARG O  43     -33.738  17.201 -17.694  0.59 31.08           N  
ATOM    336  NH2 ARG O  43     -35.196  16.035 -16.457  0.59 28.98           N  
ATOM    337  N   GLU O  44     -26.291  13.320 -17.043  0.61 49.37           N  
ATOM    338  CA  GLU O  44     -24.940  13.487 -17.594  0.61 47.87           C  
ATOM    339  C   GLU O  44     -24.395  12.176 -18.170  0.62 49.36           C  
ATOM    340  O   GLU O  44     -23.696  12.178 -19.183  0.62 45.25           O  
ATOM    341  CB  GLU O  44     -23.974  14.018 -16.524  0.61 42.52           C  
ATOM    342  CG  GLU O  44     -24.115  15.529 -16.278  0.54 37.75           C  
ATOM    343  CD  GLU O  44     -23.077  16.085 -15.283  0.54 33.64           C  
ATOM    344  OE1 GLU O  44     -23.043  17.327 -15.097  0.53 30.69           O  
ATOM    345  OE2 GLU O  44     -22.309  15.297 -14.687  0.52 32.29           O  
ATOM    346  N   ASP O  45     -24.747  11.052 -17.558  0.55 48.55           N  
ATOM    347  CA  ASP O  45     -24.582   9.764 -18.210  0.53 48.24           C  
ATOM    348  C   ASP O  45     -25.534   9.691 -19.413  0.54 49.23           C  
ATOM    349  O   ASP O  45     -26.752   9.778 -19.266  0.54 46.03           O  
ATOM    350  CB  ASP O  45     -24.810   8.626 -17.213  0.54 44.78           C  
ATOM    351  CG  ASP O  45     -23.520   8.122 -16.556  0.50 40.75           C  
ATOM    352  OD1 ASP O  45     -22.449   8.175 -17.201  0.50 38.42           O  
ATOM    353  OD2 ASP O  45     -23.631   7.504 -15.475  0.49 38.04           O  
ATOM    354  N   LYS O  46     -24.981   9.517 -20.609  0.62 48.33           N  
ATOM    355  CA  LYS O  46     -25.658   9.635 -21.917  0.61 47.51           C  
ATOM    356  C   LYS O  46     -27.040   9.000 -22.022  0.62 49.69           C  
ATOM    357  O   LYS O  46     -27.875   9.514 -22.760  0.62 45.62           O  
ATOM    358  CB  LYS O  46     -24.793   9.008 -23.015  0.61 42.58           C  
ATOM    359  CG  LYS O  46     -23.542   9.825 -23.332  0.51 37.07           C  
ATOM    360  CD  LYS O  46     -22.837   9.249 -24.561  0.49 33.07           C  
ATOM    361  CE  LYS O  46     -21.643  10.131 -24.908  0.48 29.56           C  
ATOM    362  NZ  LYS O  46     -20.993   9.719 -26.175  0.46 26.49           N  
ATOM    363  N   ASP O  47     -27.261   7.887 -21.365  0.70 54.49           N  
ATOM    364  CA  ASP O  47     -28.548   7.199 -21.364  0.70 54.33           C  
ATOM    365  C   ASP O  47     -28.819   6.578 -19.983  0.71 56.45           C  
ATOM    366  O   ASP O  47     -28.641   5.373 -19.790  0.71 52.19           O  
ATOM    367  CB  ASP O  47     -28.605   6.186 -22.517  0.70 49.19           C  
ATOM    368  CG  ASP O  47     -30.042   5.813 -22.879  0.63 43.66           C  
ATOM    369  OD1 ASP O  47     -30.959   5.978 -22.046  0.63 39.66           O  
ATOM    370  OD2 ASP O  47     -30.222   5.365 -24.040  0.62 38.21           O  
ATOM    371  N   PRO O  48     -29.215   7.405 -19.003  0.85 53.55           N  
ATOM    372  CA  PRO O  48     -29.389   6.958 -17.621  0.85 53.25           C  
ATOM    373  C   PRO O  48     -30.527   5.953 -17.462  0.85 57.03           C  
ATOM    374  O   PRO O  48     -30.567   5.221 -16.477  0.85 53.73           O  
ATOM    375  CB  PRO O  48     -29.662   8.234 -16.816  0.84 47.76           C  
ATOM    376  CG  PRO O  48     -30.291   9.176 -17.841  0.83 45.12           C  
ATOM    377  CD  PRO O  48     -29.548   8.817 -19.124  0.83 47.47           C  
ATOM    378  N   TYR O  49     -31.428   5.909 -18.451  0.97 66.45           N  
ATOM    379  CA  TYR O  49     -32.595   5.038 -18.417  0.97 67.90           C  
ATOM    380  C   TYR O  49     -32.311   3.627 -18.926  0.97 73.05           C  
ATOM    381  O   TYR O  49     -33.095   2.721 -18.646  0.97 70.08           O  
ATOM    382  CB  TYR O  49     -33.728   5.686 -19.201  0.97 60.10           C  
ATOM    383  CG  TYR O  49     -34.197   6.989 -18.592  0.93 52.77           C  
ATOM    384  CD1 TYR O  49     -34.998   6.975 -17.431  0.92 46.07           C  
ATOM    385  CD2 TYR O  49     -33.813   8.224 -19.162  0.92 42.79           C  
ATOM    386  CE1 TYR O  49     -35.424   8.176 -16.849  0.92 38.52           C  
ATOM    387  CE2 TYR O  49     -34.234   9.431 -18.586  0.92 38.37           C  
ATOM    388  CZ  TYR O  49     -35.042   9.400 -17.431  0.93 36.84           C  
ATOM    389  OH  TYR O  49     -35.459  10.585 -16.862  0.91 32.64           O  
ATOM    390  N   LYS O  50     -31.217   3.406 -19.651  0.99 71.72           N  
ATOM    391  CA  LYS O  50     -30.829   2.047 -20.043  0.99 73.40           C  
ATOM    392  C   LYS O  50     -30.141   1.340 -18.884  0.99 75.69           C  
ATOM    393  O   LYS O  50     -29.220   1.878 -18.263  0.99 76.57           O  
ATOM    394  CB  LYS O  50     -29.941   2.040 -21.283  0.99 69.96           C  
ATOM    395  CG  LYS O  50     -30.774   2.293 -22.536  0.93 63.73           C  
ATOM    396  CD  LYS O  50     -29.887   2.198 -23.776  0.92 59.34           C  
ATOM    397  CE  LYS O  50     -30.706   2.554 -25.017  0.91 52.66           C  
ATOM    398  NZ  LYS O  50     -30.007   3.591 -25.819  0.90 48.58           N  
ATOM    399  N   MET O  51     -30.557   0.112 -18.641  1.00 80.44           N  
ATOM    400  CA  MET O  51     -29.978  -0.720 -17.596  1.00 81.94           C  
ATOM    401  C   MET O  51     -28.490  -0.973 -17.847  1.00 80.07           C  
ATOM    402  O   MET O  51     -28.035  -1.200 -18.970  1.00 79.37           O  
ATOM    403  CB  MET O  51     -30.773  -2.027 -17.473  1.00 84.30           C  
ATOM    404  CG  MET O  51     -30.359  -2.834 -16.236  1.00 85.18           C  
ATOM    405  SD  MET O  51     -31.401  -4.270 -15.913  1.00 85.85           S  
ATOM    406  CE  MET O  51     -32.893  -3.455 -15.307  1.00 83.24           C  
ATOM    407  N   ARG O  52     -27.742  -0.943 -16.755  1.00 79.41           N  
ATOM    408  CA  ARG O  52     -26.319  -1.288 -16.718  1.00 79.29           C  
ATOM    409  C   ARG O  52     -26.129  -2.553 -15.890  1.00 81.63           C  
ATOM    410  O   ARG O  52     -27.033  -2.967 -15.161  1.00 81.84           O  
ATOM    411  CB  ARG O  52     -25.506  -0.106 -16.160  1.00 76.14           C  
ATOM    412  CG  ARG O  52     -25.753   1.186 -16.951  0.99 67.39           C  
ATOM    413  CD  ARG O  52     -24.930   2.331 -16.387  0.98 64.67           C  
ATOM    414  NE  ARG O  52     -25.280   3.604 -17.032  0.98 57.46           N  
ATOM    415  CZ  ARG O  52     -24.723   4.778 -16.797  0.98 52.81           C  
ATOM    416  NH1 ARG O  52     -23.744   4.920 -15.957  0.98 49.00           N  
ATOM    417  NH2 ARG O  52     -25.155   5.843 -17.400  0.98 48.65           N  
ATOM    418  N   ALA O  53     -24.955  -3.145 -15.969  1.00 80.14           N  
ATOM    419  CA  ALA O  53     -24.527  -4.173 -15.032  1.00 80.58           C  
ATOM    420  C   ALA O  53     -23.296  -3.708 -14.259  1.00 79.86           C  
ATOM    421  O   ALA O  53     -22.459  -2.968 -14.778  1.00 78.48           O  
ATOM    422  CB  ALA O  53     -24.298  -5.502 -15.770  1.00 78.89           C  
ATOM    423  N   THR O  54     -23.185  -4.161 -13.024  1.00 79.93           N  
ATOM    424  CA  THR O  54     -21.979  -4.023 -12.204  1.00 81.15           C  
ATOM    425  C   THR O  54     -21.533  -5.414 -11.784  1.00 81.07           C  
ATOM    426  O   THR O  54     -22.344  -6.206 -11.312  1.00 80.93           O  
ATOM    427  CB  THR O  54     -22.212  -3.134 -10.981  1.00 79.63           C  
ATOM    428  OG1 THR O  54     -22.793  -1.906 -11.368  1.00 75.49           O  
ATOM    429  CG2 THR O  54     -20.901  -2.791 -10.277  1.00 75.16           C  
ATOM    430  N   ILE O  55     -20.263  -5.715 -11.973  1.00 75.63           N  
ATOM    431  CA  ILE O  55     -19.695  -7.034 -11.690  1.00 75.10           C  
ATOM    432  C   ILE O  55     -18.669  -6.879 -10.573  1.00 74.11           C  
ATOM    433  O   ILE O  55     -17.739  -6.087 -10.698  1.00 72.56           O  
ATOM    434  CB  ILE O  55     -19.090  -7.648 -12.964  1.00 72.67           C  
ATOM    435  CG1 ILE O  55     -20.141  -7.787 -14.098  1.00 68.80           C  
ATOM    436  CG2 ILE O  55     -18.478  -9.023 -12.648  1.00 67.74           C  
ATOM    437  CD1 ILE O  55     -19.576  -7.407 -15.461  1.00 63.45           C  
ATOM    438  N   TYR O  56     -18.852  -7.632  -9.505  1.00 76.84           N  
ATOM    439  CA  TYR O  56     -17.954  -7.674  -8.357  1.00 78.20           C  
ATOM    440  C   TYR O  56     -17.176  -8.991  -8.394  1.00 75.10           C  
ATOM    441  O   TYR O  56     -17.732 -10.051  -8.106  1.00 72.33           O  
ATOM    442  CB  TYR O  56     -18.752  -7.537  -7.048  1.00 79.81           C  
ATOM    443  CG  TYR O  56     -19.328  -6.158  -6.797  1.00 75.75           C  
ATOM    444  CD1 TYR O  56     -18.698  -5.284  -5.889  1.00 71.73           C  
ATOM    445  CD2 TYR O  56     -20.499  -5.738  -7.461  1.00 72.04           C  
ATOM    446  CE1 TYR O  56     -19.222  -4.008  -5.640  1.00 71.25           C  
ATOM    447  CE2 TYR O  56     -21.031  -4.460  -7.227  1.00 72.31           C  
ATOM    448  CZ  TYR O  56     -20.388  -3.597  -6.313  1.00 77.23           C  
ATOM    449  OH  TYR O  56     -20.904  -2.341  -6.083  1.00 76.20           O  
ATOM    450  N   GLU O  57     -15.917  -8.912  -8.761  1.00 68.66           N  
ATOM    451  CA  GLU O  57     -15.002 -10.053  -8.772  1.00 66.83           C  
ATOM    452  C   GLU O  57     -14.158 -10.020  -7.496  1.00 67.49           C  
ATOM    453  O   GLU O  57     -13.309  -9.138  -7.334  1.00 65.95           O  
ATOM    454  CB  GLU O  57     -14.147  -9.986 -10.041  1.00 62.65           C  
ATOM    455  CG  GLU O  57     -13.145 -11.139 -10.153  0.98 54.54           C  
ATOM    456  CD  GLU O  57     -12.194 -10.970 -11.343  0.98 49.39           C  
ATOM    457  OE1 GLU O  57     -11.437 -11.924 -11.632  0.98 44.07           O  
ATOM    458  OE2 GLU O  57     -12.187  -9.879 -11.965  0.98 44.75           O  
ATOM    459  N   LEU O  58     -14.407 -10.948  -6.595  0.99 64.87           N  
ATOM    460  CA  LEU O  58     -13.670 -11.035  -5.338  1.00 64.73           C  
ATOM    461  C   LEU O  58     -12.282 -11.625  -5.584  0.99 63.49           C  
ATOM    462  O   LEU O  58     -12.145 -12.737  -6.090  0.99 61.14           O  
ATOM    463  CB  LEU O  58     -14.473 -11.857  -4.313  0.99 64.11           C  
ATOM    464  CG  LEU O  58     -13.821 -11.929  -2.916  0.99 63.08           C  
ATOM    465  CD1 LEU O  58     -13.727 -10.557  -2.241  0.99 60.34           C  
ATOM    466  CD2 LEU O  58     -14.644 -12.845  -2.017  0.99 59.51           C  
ATOM    467  N   LYS O  59     -11.274 -10.875  -5.185  0.99 64.97           N  
ATOM    468  CA  LYS O  59      -9.874 -11.302  -5.242  0.99 62.68           C  
ATOM    469  C   LYS O  59      -9.454 -12.034  -3.958  0.99 62.18           C  
ATOM    470  O   LYS O  59     -10.101 -11.915  -2.924  0.99 59.80           O  
ATOM    471  CB  LYS O  59      -8.984 -10.077  -5.495  0.99 59.55           C  
ATOM    472  CG  LYS O  59      -9.235  -9.433  -6.872  0.96 54.41           C  
ATOM    473  CD  LYS O  59      -8.597  -8.051  -6.971  0.95 50.48           C  
ATOM    474  CE  LYS O  59      -7.087  -8.079  -6.702  0.94 45.33           C  
ATOM    475  NZ  LYS O  59      -6.647  -6.853  -6.006  0.94 41.99           N  
ATOM    476  N   GLU O  60      -8.335 -12.735  -4.021  0.98 64.64           N  
ATOM    477  CA  GLU O  60      -7.777 -13.452  -2.864  0.98 64.25           C  
ATOM    478  C   GLU O  60      -7.447 -12.522  -1.681  0.98 63.54           C  
ATOM    479  O   GLU O  60      -7.615 -12.895  -0.526  0.98 61.10           O  
ATOM    480  CB  GLU O  60      -6.504 -14.196  -3.280  0.97 62.71           C  
ATOM    481  CG  GLU O  60      -6.764 -15.325  -4.292  0.91 54.84           C  
ATOM    482  CD  GLU O  60      -5.479 -16.033  -4.741  0.90 48.22           C  
ATOM    483  OE1 GLU O  60      -5.598 -16.991  -5.544  0.90 41.37           O  
ATOM    484  OE2 GLU O  60      -4.380 -15.617  -4.312  0.89 43.68           O  
ATOM    485  N   ASP O  61      -7.041 -11.283  -1.977  0.98 61.53           N  
ATOM    486  CA  ASP O  61      -6.763 -10.256  -0.962  0.98 62.10           C  
ATOM    487  C   ASP O  61      -8.025  -9.600  -0.367  0.98 61.94           C  
ATOM    488  O   ASP O  61      -7.922  -8.588   0.342  0.98 60.44           O  
ATOM    489  CB  ASP O  61      -5.811  -9.194  -1.550  0.99 61.21           C  
ATOM    490  CG  ASP O  61      -6.444  -8.292  -2.617  0.97 59.17           C  
ATOM    491  OD1 ASP O  61      -7.619  -8.484  -2.991  0.97 53.94           O  
ATOM    492  OD2 ASP O  61      -5.735  -7.397  -3.127  0.97 55.06           O  
ATOM    493  N   LYS O  62      -9.201 -10.143  -0.672  0.98 59.17           N  
ATOM    494  CA  LYS O  62     -10.506  -9.642  -0.212  0.98 59.89           C  
ATOM    495  C   LYS O  62     -10.940  -8.282  -0.781  0.98 60.20           C  
ATOM    496  O   LYS O  62     -12.003  -7.785  -0.406  0.98 58.48           O  
ATOM    497  CB  LYS O  62     -10.604  -9.699   1.327  0.97 59.77           C  
ATOM    498  CG  LYS O  62     -10.367 -11.097   1.936  0.93 56.99           C  
ATOM    499  CD  LYS O  62     -11.404 -12.079   1.394  0.92 53.14           C  
ATOM    500  CE  LYS O  62     -11.499 -13.355   2.213  0.91 48.40           C  
ATOM    501  NZ  LYS O  62     -12.767 -14.061   1.877  0.91 44.26           N  
ATOM    502  N   SER O  63     -10.172  -7.690  -1.697  0.98 60.47           N  
ATOM    503  CA  SER O  63     -10.672  -6.576  -2.507  0.99 61.26           C  
ATOM    504  C   SER O  63     -11.550  -7.088  -3.661  0.99 61.90           C  
ATOM    505  O   SER O  63     -11.471  -8.257  -4.049  0.99 61.94           O  
ATOM    506  CB  SER O  63      -9.532  -5.681  -3.008  0.99 60.39           C  
ATOM    507  OG  SER O  63      -8.725  -6.325  -3.961  0.98 57.06           O  
ATOM    508  N   TYR O  64     -12.355  -6.202  -4.224  0.99 54.61           N  
ATOM    509  CA  TYR O  64     -13.108  -6.488  -5.444  0.99 53.85           C  
ATOM    510  C   TYR O  64     -12.502  -5.758  -6.641  0.99 57.19           C  
ATOM    511  O   TYR O  64     -12.315  -4.544  -6.585  0.99 54.85           O  
ATOM    512  CB  TYR O  64     -14.570  -6.069  -5.281  0.99 52.06           C  
ATOM    513  CG  TYR O  64     -15.391  -6.933  -4.353  0.99 51.98           C  
ATOM    514  CD1 TYR O  64     -15.813  -8.211  -4.764  0.99 41.88           C  
ATOM    515  CD2 TYR O  64     -15.777  -6.448  -3.086  0.99 40.90           C  
ATOM    516  CE1 TYR O  64     -16.615  -9.001  -3.930  0.99 40.77           C  
ATOM    517  CE2 TYR O  64     -16.579  -7.228  -2.244  0.99 44.41           C  
ATOM    518  CZ  TYR O  64     -17.000  -8.506  -2.672  0.99 48.96           C  
ATOM    519  OH  TYR O  64     -17.796  -9.272  -1.862  0.99 47.47           O  
ATOM    520  N   ASN O  65     -12.308  -6.457  -7.751  0.99 57.33           N  
ATOM    521  CA  ASN O  65     -12.336  -5.817  -9.056  0.99 56.91           C  
ATOM    522  C   ASN O  65     -13.802  -5.568  -9.417  0.99 54.95           C  
ATOM    523  O   ASN O  65     -14.585  -6.509  -9.545  0.99 54.90           O  
ATOM    524  CB  ASN O  65     -11.650  -6.695 -10.113  0.99 57.01           C  
ATOM    525  CG  ASN O  65     -10.146  -6.797  -9.939  0.99 52.00           C  
ATOM    526  OD1 ASN O  65      -9.469  -5.909  -9.432  0.99 47.75           O  
ATOM    527  ND2 ASN O  65      -9.577  -7.888 -10.399  0.98 47.98           N  
ATOM    528  N   VAL O  66     -14.170  -4.312  -9.561  0.99 55.21           N  
ATOM    529  CA  VAL O  66     -15.539  -3.916  -9.904  0.99 54.25           C  
ATOM    530  C   VAL O  66     -15.558  -3.419 -11.340  0.99 54.37           C  
ATOM    531  O   VAL O  66     -14.826  -2.497 -11.690  0.99 53.07           O  
ATOM    532  CB  VAL O  66     -16.096  -2.871  -8.925  0.99 54.57           C  
ATOM    533  CG1 VAL O  66     -17.577  -2.594  -9.217  0.99 50.13           C  
ATOM    534  CG2 VAL O  66     -15.984  -3.353  -7.473  0.99 51.10           C  
ATOM    535  N   THR O  67     -16.399  -4.014 -12.161  0.99 53.47           N  
ATOM    536  CA  THR O  67     -16.590  -3.628 -13.558  0.99 53.93           C  
ATOM    537  C   THR O  67     -17.995  -3.079 -13.751  0.99 53.51           C  
ATOM    538  O   THR O  67     -18.969  -3.807 -13.574  0.99 53.56           O  
ATOM    539  CB  THR O  67     -16.348  -4.810 -14.506  0.99 55.06           C  
ATOM    540  OG1 THR O  67     -15.069  -5.361 -14.282  0.99 51.42           O  
ATOM    541  CG2 THR O  67     -16.401  -4.396 -15.974  0.99 50.40           C  
ATOM    542  N   TRP O  68     -18.104  -1.816 -14.148  0.99 54.18           N  
ATOM    543  CA  TRP O  68     -19.348  -1.242 -14.645  0.99 51.37           C  
ATOM    544  C   TRP O  68     -19.445  -1.459 -16.151  0.99 47.83           C  
ATOM    545  O   TRP O  68     -18.485  -1.222 -16.883  0.99 47.62           O  
ATOM    546  CB  TRP O  68     -19.460   0.239 -14.289  0.99 54.97           C  
ATOM    547  CG  TRP O  68     -19.549   0.503 -12.815  0.99 54.60           C  
ATOM    548  CD1 TRP O  68     -20.683   0.519 -12.080  0.99 44.23           C  
ATOM    549  CD2 TRP O  68     -18.451   0.770 -11.882  0.98 52.26           C  
ATOM    550  NE1 TRP O  68     -20.368   0.790 -10.743  0.99 43.11           N  
ATOM    551  CE2 TRP O  68     -19.010   0.953 -10.593  0.99 50.28           C  
ATOM    552  CE3 TRP O  68     -17.050   0.880 -12.020  0.99 47.44           C  
ATOM    553  CZ2 TRP O  68     -18.209   1.249  -9.457  0.99 45.96           C  
ATOM    554  CZ3 TRP O  68     -16.259   1.167 -10.892  0.99 39.64           C  
ATOM    555  CH2 TRP O  68     -16.831   1.351  -9.630  0.99 40.90           C  
ATOM    556  N   VAL O  69     -20.599  -1.902 -16.603  0.99 54.02           N  
ATOM    557  CA  VAL O  69     -20.871  -2.202 -18.011  0.99 53.92           C  
ATOM    558  C   VAL O  69     -22.093  -1.417 -18.450  0.99 56.23           C  
ATOM    559  O   VAL O  69     -23.126  -1.444 -17.778  0.99 56.05           O  
ATOM    560  CB  VAL O  69     -21.099  -3.715 -18.240  0.99 51.74           C  
ATOM    561  CG1 VAL O  69     -21.098  -4.040 -19.741  0.99 44.64           C  
ATOM    562  CG2 VAL O  69     -20.042  -4.583 -17.556  0.99 47.38           C  
ATOM    563  N   TRP O  70     -22.014  -0.744 -19.591  0.98 50.92           N  
ATOM    564  CA  TRP O  70     -23.170  -0.090 -20.191  0.98 49.90           C  
ATOM    565  C   TRP O  70     -23.106  -0.121 -21.715  0.98 49.95           C  
ATOM    566  O   TRP O  70     -22.041  -0.257 -22.324  0.98 49.69           O  
ATOM    567  CB  TRP O  70     -23.350   1.332 -19.656  0.99 50.78           C  
ATOM    568  CG  TRP O  70     -22.256   2.302 -19.968  0.98 49.75           C  
ATOM    569  CD1 TRP O  70     -22.292   3.241 -20.938  0.98 41.40           C  
ATOM    570  CD2 TRP O  70     -20.975   2.467 -19.278  0.98 49.40           C  
ATOM    571  NE1 TRP O  70     -21.121   3.993 -20.900  0.98 41.80           N  
ATOM    572  CE2 TRP O  70     -20.291   3.555 -19.884  0.98 48.57           C  
ATOM    573  CE3 TRP O  70     -20.335   1.818 -18.192  0.98 46.61           C  
ATOM    574  CZ2 TRP O  70     -19.025   4.004 -19.434  0.98 45.81           C  
ATOM    575  CZ3 TRP O  70     -19.075   2.261 -17.752  0.98 39.08           C  
ATOM    576  CH2 TRP O  70     -18.430   3.341 -18.365  0.98 40.96           C  
ATOM    577  N   PHE O  71     -24.264   0.010 -22.309  0.95 50.25           N  
ATOM    578  CA  PHE O  71     -24.411   0.045 -23.753  0.96 49.36           C  
ATOM    579  C   PHE O  71     -24.285   1.480 -24.273  0.96 48.94           C  
ATOM    580  O   PHE O  71     -24.923   2.402 -23.766  0.96 48.66           O  
ATOM    581  CB  PHE O  71     -25.751  -0.594 -24.129  0.97 49.24           C  
ATOM    582  CG  PHE O  71     -26.048  -0.549 -25.610  0.96 47.22           C  
ATOM    583  CD1 PHE O  71     -27.068   0.284 -26.100  0.96 39.99           C  
ATOM    584  CD2 PHE O  71     -25.301  -1.331 -26.507  0.96 41.46           C  
ATOM    585  CE1 PHE O  71     -27.356   0.315 -27.473  0.96 38.67           C  
ATOM    586  CE2 PHE O  71     -25.583  -1.302 -27.877  0.96 40.23           C  
ATOM    587  CZ  PHE O  71     -26.618  -0.481 -28.361  0.96 40.78           C  
ATOM    588  N   LEU O  72     -23.464   1.645 -25.288  0.95 51.12           N  
ATOM    589  CA  LEU O  72     -23.465   2.812 -26.161  0.95 50.30           C  
ATOM    590  C   LEU O  72     -23.744   2.352 -27.593  0.95 48.36           C  
ATOM    591  O   LEU O  72     -23.439   1.202 -27.927  0.95 46.69           O  
ATOM    592  CB  LEU O  72     -22.121   3.555 -26.076  0.96 50.61           C  
ATOM    593  CG  LEU O  72     -21.846   4.257 -24.735  0.94 46.06           C  
ATOM    594  CD1 LEU O  72     -20.487   4.948 -24.823  0.93 41.88           C  
ATOM    595  CD2 LEU O  72     -22.892   5.328 -24.402  0.93 44.18           C  
ATOM    596  N   PRO O  73     -24.243   3.224 -28.468  0.91 48.76           N  
ATOM    597  CA  PRO O  73     -24.447   2.858 -29.861  0.92 48.24           C  
ATOM    598  C   PRO O  73     -23.200   2.191 -30.450  0.92 48.84           C  
ATOM    599  O   PRO O  73     -22.099   2.746 -30.405  0.92 45.82           O  
ATOM    600  CB  PRO O  73     -24.807   4.166 -30.570  0.93 45.24           C  
ATOM    601  CG  PRO O  73     -25.472   4.987 -29.467  0.92 43.73           C  
ATOM    602  CD  PRO O  73     -24.693   4.588 -28.222  0.92 48.32           C  
ATOM    603  N   LYS O  74     -23.377   0.992 -31.003  0.90 48.92           N  
ATOM    604  CA  LYS O  74     -22.354   0.173 -31.676  0.90 47.75           C  
ATOM    605  C   LYS O  74     -21.300  -0.500 -30.783  0.90 48.13           C  
ATOM    606  O   LYS O  74     -20.472  -1.242 -31.319  0.90 44.19           O  
ATOM    607  CB  LYS O  74     -21.671   0.952 -32.813  0.90 44.15           C  
ATOM    608  CG  LYS O  74     -22.647   1.643 -33.783  0.82 38.72           C  
ATOM    609  CD  LYS O  74     -21.874   2.403 -34.861  0.81 34.21           C  
ATOM    610  CE  LYS O  74     -22.852   3.064 -35.832  0.80 29.47           C  
ATOM    611  NZ  LYS O  74     -22.156   3.787 -36.926  0.79 25.84           N  
ATOM    612  N   LYS O  75     -21.269  -0.280 -29.474  0.94 47.77           N  
ATOM    613  CA  LYS O  75     -20.302  -0.948 -28.593  0.94 48.30           C  
ATOM    614  C   LYS O  75     -20.766  -1.041 -27.145  0.94 48.96           C  
ATOM    615  O   LYS O  75     -21.559  -0.227 -26.682  0.94 47.26           O  
ATOM    616  CB  LYS O  75     -18.930  -0.255 -28.677  0.94 47.01           C  
ATOM    617  CG  LYS O  75     -18.919   1.212 -28.226  0.89 42.28           C  
ATOM    618  CD  LYS O  75     -17.520   1.811 -28.406  0.88 39.03           C  
ATOM    619  CE  LYS O  75     -17.515   3.291 -28.030  0.87 35.53           C  
ATOM    620  NZ  LYS O  75     -16.208   3.919 -28.343  0.86 32.39           N  
ATOM    621  N   CYS O  76     -20.160  -1.978 -26.415  0.97 55.03           N  
ATOM    622  CA  CYS O  76     -20.211  -2.015 -24.960  0.98 54.53           C  
ATOM    623  C   CYS O  76     -19.103  -1.129 -24.383  0.98 52.82           C  
ATOM    624  O   CYS O  76     -17.983  -1.108 -24.907  0.98 50.50           O  
ATOM    625  CB  CYS O  76     -20.068  -3.464 -24.486  0.98 54.41           C  
ATOM    626  SG  CYS O  76     -21.230  -4.618 -25.271  0.98 51.49           S  
ATOM    627  N   LYS O  77     -19.395  -0.411 -23.324  0.97 51.77           N  
ATOM    628  CA  LYS O  77     -18.411   0.311 -22.511  0.97 51.39           C  
ATOM    629  C   LYS O  77     -18.187  -0.441 -21.210  0.97 49.99           C  
ATOM    630  O   LYS O  77     -19.137  -0.947 -20.607  0.97 50.12           O  
ATOM    631  CB  LYS O  77     -18.891   1.747 -22.241  0.97 52.35           C  
ATOM    632  CG  LYS O  77     -18.618   2.715 -23.401  0.94 48.32           C  
ATOM    633  CD  LYS O  77     -17.181   3.268 -23.347  0.93 45.49           C  
ATOM    634  CE  LYS O  77     -17.006   4.407 -24.352  0.92 40.67           C  
ATOM    635  NZ  LYS O  77     -15.802   5.229 -24.060  0.92 37.77           N  
ATOM    636  N   TYR O  78     -16.940  -0.453 -20.781  0.98 51.23           N  
ATOM    637  CA  TYR O  78     -16.520  -1.071 -19.532  0.98 51.57           C  
ATOM    638  C   TYR O  78     -15.696  -0.064 -18.745  0.98 53.40           C  
ATOM    639  O   TYR O  78     -14.859   0.639 -19.316  0.98 51.84           O  
ATOM    640  CB  TYR O  78     -15.710  -2.348 -19.810  0.99 49.69           C  
ATOM    641  CG  TYR O  78     -16.425  -3.354 -20.693  0.98 45.93           C  
ATOM    642  CD1 TYR O  78     -17.237  -4.355 -20.124  0.98 39.78           C  
ATOM    643  CD2 TYR O  78     -16.297  -3.282 -22.099  0.98 39.36           C  
ATOM    644  CE1 TYR O  78     -17.911  -5.275 -20.938  0.98 37.13           C  
ATOM    645  CE2 TYR O  78     -16.971  -4.197 -22.925  0.98 38.83           C  
ATOM    646  CZ  TYR O  78     -17.777  -5.191 -22.340  0.98 40.38           C  
ATOM    647  OH  TYR O  78     -18.446  -6.087 -23.144  0.98 38.78           O  
ATOM    648  N   PHE O  79     -15.920   0.013 -17.450  0.99 54.11           N  
ATOM    649  CA  PHE O  79     -15.066   0.731 -16.513  0.99 53.60           C  
ATOM    650  C   PHE O  79     -14.732  -0.207 -15.370  0.99 51.75           C  
ATOM    651  O   PHE O  79     -15.633  -0.818 -14.793  0.99 50.96           O  
ATOM    652  CB  PHE O  79     -15.752   2.008 -16.026  0.99 54.66           C  
ATOM    653  CG  PHE O  79     -14.926   2.763 -15.004  0.99 51.14           C  
ATOM    654  CD1 PHE O  79     -15.301   2.765 -13.651  0.99 45.64           C  
ATOM    655  CD2 PHE O  79     -13.758   3.441 -15.399  0.98 45.63           C  
ATOM    656  CE1 PHE O  79     -14.530   3.456 -12.700  0.98 41.36           C  
ATOM    657  CE2 PHE O  79     -12.984   4.132 -14.458  0.99 41.06           C  
ATOM    658  CZ  PHE O  79     -13.374   4.144 -13.103  0.98 40.39           C  
ATOM    659  N   ILE O  80     -13.441  -0.344 -15.082  0.99 53.35           N  
ATOM    660  CA  ILE O  80     -12.943  -1.261 -14.057  0.99 52.46           C  
ATOM    661  C   ILE O  80     -12.290  -0.440 -12.957  0.99 54.31           C  
ATOM    662  O   ILE O  80     -11.509   0.475 -13.233  0.99 53.74           O  
ATOM    663  CB  ILE O  80     -11.987  -2.327 -14.645  0.99 49.91           C  
ATOM    664  CG1 ILE O  80     -12.670  -3.088 -15.812  0.99 44.07           C  
ATOM    665  CG2 ILE O  80     -11.544  -3.311 -13.540  0.99 43.36           C  
ATOM    666  CD1 ILE O  80     -11.775  -4.114 -16.518  0.99 38.52           C  
ATOM    667  N   ASN O  81     -12.595  -0.784 -11.718  0.99 55.65           N  
ATOM    668  CA  ASN O  81     -11.943  -0.209 -10.553  0.99 55.79           C  
ATOM    669  C   ASN O  81     -11.764  -1.266  -9.460  0.99 55.51           C  
ATOM    670  O   ASN O  81     -12.361  -2.342  -9.524  0.99 54.83           O  
ATOM    671  CB  ASN O  81     -12.718   1.032 -10.081  0.99 55.78           C  
ATOM    672  CG  ASN O  81     -11.765   2.121  -9.636  0.99 52.68           C  
ATOM    673  OD1 ASN O  81     -10.731   1.867  -9.038  0.99 46.36           O  
ATOM    674  ND2 ASN O  81     -12.063   3.351  -9.975  0.99 48.64           N  
ATOM    675  N   THR O  82     -10.934  -0.964  -8.462  0.99 58.70           N  
ATOM    676  CA  THR O  82     -10.732  -1.846  -7.305  0.99 59.27           C  
ATOM    677  C   THR O  82     -11.421  -1.252  -6.087  0.99 59.48           C  
ATOM    678  O   THR O  82     -11.152  -0.104  -5.737  0.99 58.75           O  
ATOM    679  CB  THR O  82      -9.239  -2.081  -7.023  0.99 57.83           C  
ATOM    680  OG1 THR O  82      -8.598  -2.588  -8.179  0.99 52.56           O  
ATOM    681  CG2 THR O  82      -9.008  -3.107  -5.915  0.99 51.15           C  
ATOM    682  N   PHE O  83     -12.276  -2.020  -5.432  0.99 59.57           N  
ATOM    683  CA  PHE O  83     -12.817  -1.674  -4.117  1.00 58.95           C  
ATOM    684  C   PHE O  83     -11.988  -2.383  -3.051  0.99 58.84           C  
ATOM    685  O   PHE O  83     -11.997  -3.615  -2.954  0.99 58.36           O  
ATOM    686  CB  PHE O  83     -14.308  -2.030  -4.014  1.00 59.29           C  
ATOM    687  CG  PHE O  83     -15.278  -1.174  -4.811  0.99 60.08           C  
ATOM    688  CD1 PHE O  83     -14.871  -0.038  -5.540  0.99 50.36           C  
ATOM    689  CD2 PHE O  83     -16.642  -1.513  -4.788  0.99 52.41           C  
ATOM    690  CE1 PHE O  83     -15.813   0.747  -6.234  0.99 51.28           C  
ATOM    691  CE2 PHE O  83     -17.587  -0.739  -5.472  0.99 52.99           C  
ATOM    692  CZ  PHE O  83     -17.175   0.394  -6.201  0.99 54.71           C  
ATOM    693  N   VAL O  84     -11.287  -1.595  -2.259  0.99 62.59           N  
ATOM    694  CA  VAL O  84     -10.462  -2.082  -1.148  0.99 63.59           C  
ATOM    695  C   VAL O  84     -11.335  -2.122   0.110  0.99 62.85           C  
ATOM    696  O   VAL O  84     -12.025  -1.136   0.372  0.99 62.69           O  
ATOM    697  CB  VAL O  84      -9.228  -1.180  -0.951  0.99 63.17           C  
ATOM    698  CG1 VAL O  84      -8.310  -1.724   0.150  0.99 57.52           C  
ATOM    699  CG2 VAL O  84      -8.411  -1.070  -2.246  0.99 57.93           C  
ATOM    700  N   PRO O  85     -11.315  -3.204   0.891  0.99 62.59           N  
ATOM    701  CA  PRO O  85     -12.063  -3.268   2.146  0.99 63.03           C  
ATOM    702  C   PRO O  85     -11.759  -2.069   3.048  0.99 63.88           C  
ATOM    703  O   PRO O  85     -10.599  -1.699   3.244  0.99 62.73           O  
ATOM    704  CB  PRO O  85     -11.671  -4.595   2.806  0.99 61.57           C  
ATOM    705  CG  PRO O  85     -11.274  -5.472   1.616  0.99 60.59           C  
ATOM    706  CD  PRO O  85     -10.633  -4.472   0.646  0.99 61.92           C  
ATOM    707  N   GLY O  86     -12.816  -1.455   3.564  0.99 62.58           N  
ATOM    708  CA  GLY O  86     -12.741  -0.279   4.420  0.99 62.18           C  
ATOM    709  C   GLY O  86     -12.619  -0.629   5.907  0.99 61.46           C  
ATOM    710  O   GLY O  86     -12.130  -1.690   6.291  0.99 60.68           O  
ATOM    711  N   SER O  87     -13.095   0.275   6.749  0.99 65.41           N  
ATOM    712  CA  SER O  87     -13.001   0.148   8.216  0.99 64.86           C  
ATOM    713  C   SER O  87     -13.902  -0.937   8.825  0.99 64.66           C  
ATOM    714  O   SER O  87     -13.736  -1.279   9.999  0.99 62.51           O  
ATOM    715  CB  SER O  87     -13.307   1.507   8.855  0.99 62.99           C  
ATOM    716  OG  SER O  87     -14.582   1.980   8.463  0.98 57.97           O  
ATOM    717  N   GLN O  88     -14.856  -1.454   8.065  0.99 60.48           N  
ATOM    718  CA  GLN O  88     -15.804  -2.487   8.505  0.99 60.06           C  
ATOM    719  C   GLN O  88     -16.281  -3.340   7.310  0.99 59.18           C  
ATOM    720  O   GLN O  88     -16.290  -2.847   6.179  0.99 57.09           O  
ATOM    721  CB  GLN O  88     -16.975  -1.828   9.259  0.98 59.15           C  
ATOM    722  CG  GLN O  88     -17.679  -0.716   8.465  0.97 54.41           C  
ATOM    723  CD  GLN O  88     -18.697   0.078   9.281  0.97 49.61           C  
ATOM    724  OE1 GLN O  88     -19.219  -0.351  10.297  0.97 47.16           O  
ATOM    725  NE2 GLN O  88     -19.020   1.278   8.848  0.96 49.22           N  
ATOM    726  N   PRO O  89     -16.693  -4.596   7.538  0.99 60.57           N  
ATOM    727  CA  PRO O  89     -17.211  -5.443   6.466  0.99 61.03           C  
ATOM    728  C   PRO O  89     -18.403  -4.802   5.749  0.99 60.50           C  
ATOM    729  O   PRO O  89     -19.316  -4.285   6.392  0.99 59.72           O  
ATOM    730  CB  PRO O  89     -17.594  -6.768   7.138  0.99 60.75           C  
ATOM    731  CG  PRO O  89     -16.694  -6.817   8.373  0.99 59.96           C  
ATOM    732  CD  PRO O  89     -16.606  -5.345   8.775  0.99 64.32           C  
ATOM    733  N   GLY O  90     -18.399  -4.849   4.420  1.00 60.33           N  
ATOM    734  CA  GLY O  90     -19.401  -4.186   3.581  1.00 55.63           C  
ATOM    735  C   GLY O  90     -19.124  -2.707   3.305  0.99 62.41           C  
ATOM    736  O   GLY O  90     -19.915  -2.066   2.611  0.99 56.78           O  
ATOM    737  N   GLU O  91     -18.041  -2.172   3.801  0.99 62.01           N  
ATOM    738  CA  GLU O  91     -17.555  -0.828   3.479  0.99 59.89           C  
ATOM    739  C   GLU O  91     -16.247  -0.922   2.682  0.99 60.81           C  
ATOM    740  O   GLU O  91     -15.387  -1.748   2.981  0.99 61.36           O  
ATOM    741  CB  GLU O  91     -17.439  -0.007   4.767  0.99 61.37           C  
ATOM    742  CG  GLU O  91     -17.330   1.506   4.532  0.99 58.36           C  
ATOM    743  CD  GLU O  91     -17.689   2.327   5.776  0.99 54.79           C  
ATOM    744  OE1 GLU O  91     -18.017   3.527   5.632  0.99 47.81           O  
ATOM    745  OE2 GLU O  91     -17.729   1.776   6.899  0.99 57.55           O  
ATOM    746  N   PHE O  92     -16.115  -0.085   1.670  1.00 58.34           N  
ATOM    747  CA  PHE O  92     -14.977  -0.103   0.756  1.00 57.99           C  
ATOM    748  C   PHE O  92     -14.534   1.315   0.421  1.00 61.18           C  
ATOM    749  O   PHE O  92     -15.343   2.243   0.350  1.00 59.62           O  
ATOM    750  CB  PHE O  92     -15.308  -0.871  -0.539  1.00 57.63           C  
ATOM    751  CG  PHE O  92     -15.897  -2.252  -0.333  1.00 58.47           C  
ATOM    752  CD1 PHE O  92     -15.064  -3.383  -0.278  1.00 49.01           C  
ATOM    753  CD2 PHE O  92     -17.285  -2.405  -0.147  0.99 48.37           C  
ATOM    754  CE1 PHE O  92     -15.607  -4.650  -0.021  0.99 47.86           C  
ATOM    755  CE2 PHE O  92     -17.836  -3.664   0.110  0.99 51.13           C  
ATOM    756  CZ  PHE O  92     -16.992  -4.792   0.177  0.99 56.09           C  
ATOM    757  N   THR O  93     -13.252   1.455   0.152  0.99 62.88           N  
ATOM    758  CA  THR O  93     -12.674   2.641  -0.482  0.99 63.13           C  
ATOM    759  C   THR O  93     -12.225   2.299  -1.900  0.99 61.27           C  
ATOM    760  O   THR O  93     -12.030   1.131  -2.246  0.99 61.76           O  
ATOM    761  CB  THR O  93     -11.528   3.234   0.350  0.99 64.29           C  
ATOM    762  OG1 THR O  93     -10.534   2.263   0.590  0.99 60.90           O  
ATOM    763  CG2 THR O  93     -12.013   3.753   1.704  0.99 57.91           C  
ATOM    764  N   LEU O  94     -12.091   3.308  -2.724  0.98 58.16           N  
ATOM    765  CA  LEU O  94     -11.712   3.121  -4.118  0.98 56.94           C  
ATOM    766  C   LEU O  94     -10.192   3.089  -4.260  0.98 55.88           C  
ATOM    767  O   LEU O  94      -9.507   4.074  -3.975  0.98 53.52           O  
ATOM    768  CB  LEU O  94     -12.354   4.235  -4.958  0.98 55.61           C  
ATOM    769  CG  LEU O  94     -12.291   3.998  -6.474  0.98 52.72           C  
ATOM    770  CD1 LEU O  94     -13.135   2.794  -6.896  0.98 47.33           C  
ATOM    771  CD2 LEU O  94     -12.842   5.224  -7.197  0.98 48.76           C  
ATOM    772  N   GLY O  95      -9.671   1.979  -4.752  0.96 57.56           N  
ATOM    773  CA  GLY O  95      -8.324   1.891  -5.285  0.96 55.71           C  
ATOM    774  C   GLY O  95      -8.301   2.476  -6.697  0.96 54.71           C  
ATOM    775  O   GLY O  95      -8.409   1.744  -7.680  0.96 52.16           O  
ATOM    776  N   LEU O  96      -8.183   3.801  -6.795  0.94 47.90           N  
ATOM    777  CA  LEU O  96      -8.235   4.535  -8.061  0.95 46.23           C  
ATOM    778  C   LEU O  96      -7.079   4.135  -8.987  0.95 47.33           C  
ATOM    779  O   LEU O  96      -5.936   4.548  -8.790  0.95 44.06           O  
ATOM    780  CB  LEU O  96      -8.236   6.049  -7.769  0.95 42.15           C  
ATOM    781  CG  LEU O  96      -9.597   6.599  -7.318  0.92 37.82           C  
ATOM    782  CD1 LEU O  96      -9.435   7.963  -6.648  0.92 33.38           C  
ATOM    783  CD2 LEU O  96     -10.543   6.762  -8.502  0.92 33.98           C  
ATOM    784  N   ILE O  97      -7.398   3.367 -10.028  0.92 42.12           N  
ATOM    785  CA  ILE O  97      -6.496   3.114 -11.160  0.92 41.42           C  
ATOM    786  C   ILE O  97      -6.586   4.274 -12.143  0.92 43.47           C  
ATOM    787  O   ILE O  97      -5.591   4.904 -12.502  0.92 41.39           O  
ATOM    788  CB  ILE O  97      -6.872   1.809 -11.891  0.93 37.75           C  
ATOM    789  CG1 ILE O  97      -7.009   0.617 -10.924  0.91 34.92           C  
ATOM    790  CG2 ILE O  97      -5.830   1.552 -12.995  0.90 34.36           C  
ATOM    791  CD1 ILE O  97      -7.434  -0.688 -11.598  0.90 31.99           C  
ATOM    792  N   LYS O  98      -7.801   4.540 -12.572  0.87 44.84           N  
ATOM    793  CA  LYS O  98      -8.211   5.777 -13.215  0.87 44.21           C  
ATOM    794  C   LYS O  98      -9.354   6.323 -12.388  0.87 45.76           C  
ATOM    795  O   LYS O  98     -10.403   5.692 -12.294  0.87 42.78           O  
ATOM    796  CB  LYS O  98      -8.640   5.550 -14.667  0.87 40.28           C  
ATOM    797  CG  LYS O  98      -7.447   5.365 -15.610  0.80 35.78           C  
ATOM    798  CD  LYS O  98      -7.919   5.318 -17.069  0.79 32.05           C  
ATOM    799  CE  LYS O  98      -6.728   5.262 -18.019  0.78 28.90           C  
ATOM    800  NZ  LYS O  98      -7.145   5.310 -19.441  0.77 25.98           N  
ATOM    801  N   SER O  99      -9.124   7.466 -11.791  0.85 50.13           N  
ATOM    802  CA  SER O  99     -10.207   8.245 -11.215  0.85 49.19           C  
ATOM    803  C   SER O  99     -11.147   8.675 -12.330  0.86 51.83           C  
ATOM    804  O   SER O  99     -10.725   8.905 -13.470  0.86 48.68           O  
ATOM    805  CB  SER O  99      -9.662   9.486 -10.508  0.86 44.10           C  
ATOM    806  OG  SER O  99      -8.317   9.701 -10.847  0.82 40.69           O  
ATOM    807  N   TYR O 100     -12.400   8.811 -11.991  0.85 51.72           N  
ATOM    808  CA  TYR O 100     -13.271   9.684 -12.757  0.85 52.64           C  
ATOM    809  C   TYR O 100     -12.618  11.081 -12.777  0.85 53.04           C  
ATOM    810  O   TYR O 100     -12.068  11.486 -11.751  0.85 51.03           O  
ATOM    811  CB  TYR O 100     -14.660   9.687 -12.120  0.86 51.38           C  
ATOM    812  CG  TYR O 100     -15.725  10.195 -13.068  0.83 49.01           C  
ATOM    813  CD1 TYR O 100     -16.059  11.562 -13.104  0.82 44.85           C  
ATOM    814  CD2 TYR O 100     -16.371   9.300 -13.942  0.81 43.86           C  
ATOM    815  CE1 TYR O 100     -17.030  12.029 -13.995  0.81 41.28           C  
ATOM    816  CE2 TYR O 100     -17.347   9.758 -14.836  0.81 40.94           C  
ATOM    817  CZ  TYR O 100     -17.674  11.124 -14.858  0.82 40.11           C  
ATOM    818  OH  TYR O 100     -18.637  11.580 -15.737  0.81 36.89           O  
ATOM    819  N   PRO O 101     -12.613  11.809 -13.892  0.89 56.44           N  
ATOM    820  CA  PRO O 101     -11.952  13.111 -13.951  0.89 56.39           C  
ATOM    821  C   PRO O 101     -12.406  14.023 -12.807  0.89 58.36           C  
ATOM    822  O   PRO O 101     -13.604  14.250 -12.624  0.89 56.37           O  
ATOM    823  CB  PRO O 101     -12.297  13.679 -15.328  0.90 53.73           C  
ATOM    824  CG  PRO O 101     -12.469  12.422 -16.183  0.89 51.96           C  
ATOM    825  CD  PRO O 101     -13.099  11.427 -15.205  0.89 55.20           C  
ATOM    826  N   GLY O 102     -11.444  14.517 -12.019  0.89 60.93           N  
ATOM    827  CA  GLY O 102     -11.719  15.356 -10.848  0.89 61.94           C  
ATOM    828  C   GLY O 102     -12.274  14.624  -9.617  0.89 65.00           C  
ATOM    829  O   GLY O 102     -12.628  15.285  -8.638  0.89 62.94           O  
ATOM    830  N   GLN O 103     -12.349  13.288  -9.628  0.91 62.58           N  
ATOM    831  CA  GLN O 103     -12.746  12.515  -8.445  0.91 63.57           C  
ATOM    832  C   GLN O 103     -11.582  12.419  -7.454  0.91 62.43           C  
ATOM    833  O   GLN O 103     -10.508  11.940  -7.801  0.91 61.30           O  
ATOM    834  CB  GLN O 103     -13.247  11.128  -8.872  0.92 63.27           C  
ATOM    835  CG  GLN O 103     -13.791  10.288  -7.703  0.90 60.14           C  
ATOM    836  CD  GLN O 103     -14.300   8.911  -8.148  0.89 58.15           C  
ATOM    837  OE1 GLN O 103     -14.065   8.451  -9.249  0.89 55.42           O  
ATOM    838  NE2 GLN O 103     -15.010   8.212  -7.297  0.88 56.36           N  
ATOM    839  N   THR O 104     -11.809  12.838  -6.217  0.97 63.24           N  
ATOM    840  CA  THR O 104     -10.785  12.848  -5.154  0.98 62.15           C  
ATOM    841  C   THR O 104     -11.044  11.830  -4.044  0.98 63.65           C  
ATOM    842  O   THR O 104     -10.126  11.497  -3.295  0.98 60.81           O  
ATOM    843  CB  THR O 104     -10.639  14.246  -4.544  0.98 58.33           C  
ATOM    844  OG1 THR O 104     -11.892  14.727  -4.089  0.96 53.49           O  
ATOM    845  CG2 THR O 104     -10.111  15.257  -5.559  0.96 52.97           C  
ATOM    846  N   SER O 105     -12.258  11.322  -3.914  0.99 68.82           N  
ATOM    847  CA  SER O 105     -12.589  10.270  -2.949  0.99 69.70           C  
ATOM    848  C   SER O 105     -13.755   9.412  -3.423  0.99 70.99           C  
ATOM    849  O   SER O 105     -14.586   9.865  -4.214  0.99 70.50           O  
ATOM    850  CB  SER O 105     -12.908  10.869  -1.573  0.99 67.37           C  
ATOM    851  OG  SER O 105     -14.122  11.591  -1.594  0.99 62.40           O  
ATOM    852  N   LEU O 106     -13.847   8.204  -2.908  1.00 72.07           N  
ATOM    853  CA  LEU O 106     -15.039   7.353  -2.986  1.00 72.39           C  
ATOM    854  C   LEU O 106     -15.146   6.492  -1.729  1.00 72.91           C  
ATOM    855  O   LEU O 106     -14.212   5.765  -1.387  1.00 72.65           O  
ATOM    856  CB  LEU O 106     -14.996   6.482  -4.258  1.00 71.41           C  
ATOM    857  CG  LEU O 106     -16.176   5.479  -4.388  1.00 68.75           C  
ATOM    858  CD1 LEU O 106     -17.521   6.181  -4.577  1.00 66.72           C  
ATOM    859  CD2 LEU O 106     -15.963   4.561  -5.586  1.00 65.27           C  
ATOM    860  N   LEU O 107     -16.298   6.545  -1.090  1.00 78.56           N  
ATOM    861  CA  LEU O 107     -16.748   5.602  -0.071  1.00 79.29           C  
ATOM    862  C   LEU O 107     -17.888   4.769  -0.655  1.00 80.37           C  
ATOM    863  O   LEU O 107     -18.822   5.317  -1.250  1.00 80.51           O  
ATOM    864  CB  LEU O 107     -17.196   6.384   1.179  1.00 78.01           C  
ATOM    865  CG  LEU O 107     -17.758   5.503   2.316  1.00 73.01           C  
ATOM    866  CD1 LEU O 107     -16.665   4.656   2.966  1.00 68.34           C  
ATOM    867  CD2 LEU O 107     -18.384   6.383   3.394  1.00 66.72           C  
ATOM    868  N   VAL O 108     -17.845   3.464  -0.437  1.00 78.74           N  
ATOM    869  CA  VAL O 108     -18.910   2.523  -0.795  1.00 80.26           C  
ATOM    870  C   VAL O 108     -19.398   1.850   0.476  1.00 80.14           C  
ATOM    871  O   VAL O 108     -18.585   1.422   1.294  1.00 79.27           O  
ATOM    872  CB  VAL O 108     -18.420   1.476  -1.812  1.00 79.40           C  
ATOM    873  CG1 VAL O 108     -19.569   0.571  -2.284  1.00 75.42           C  
ATOM    874  CG2 VAL O 108     -17.771   2.130  -3.036  1.00 75.87           C  
ATOM    875  N   ARG O 109     -20.706   1.728   0.641  1.00 82.40           N  
ATOM    876  CA  ARG O 109     -21.313   1.008   1.766  1.00 84.58           C  
ATOM    877  C   ARG O 109     -22.482   0.145   1.283  1.00 86.49           C  
ATOM    878  O   ARG O 109     -23.473   0.670   0.781  1.00 87.10           O  
ATOM    879  CB  ARG O 109     -21.720   2.026   2.850  1.00 83.77           C  
ATOM    880  CG  ARG O 109     -22.311   1.334   4.089  1.00 82.48           C  
ATOM    881  CD  ARG O 109     -22.642   2.348   5.194  1.00 80.33           C  
ATOM    882  NE  ARG O 109     -21.438   2.833   5.878  1.00 80.42           N  
ATOM    883  CZ  ARG O 109     -21.402   3.655   6.911  1.00 77.75           C  
ATOM    884  NH1 ARG O 109     -22.485   4.180   7.410  1.00 74.05           N  
ATOM    885  NH2 ARG O 109     -20.266   3.961   7.466  1.00 76.02           N  
ATOM    886  N   VAL O 110     -22.376  -1.154   1.487  1.00 84.52           N  
ATOM    887  CA  VAL O 110     -23.490  -2.081   1.242  1.00 85.51           C  
ATOM    888  C   VAL O 110     -24.524  -1.878   2.348  1.00 85.88           C  
ATOM    889  O   VAL O 110     -24.252  -2.143   3.518  1.00 85.48           O  
ATOM    890  CB  VAL O 110     -23.016  -3.544   1.165  1.00 85.26           C  
ATOM    891  CG1 VAL O 110     -24.198  -4.483   0.864  1.00 81.06           C  
ATOM    892  CG2 VAL O 110     -21.958  -3.727   0.068  1.00 80.65           C  
ATOM    893  N   VAL O 111     -25.692  -1.373   1.979  1.00 89.62           N  
ATOM    894  CA  VAL O 111     -26.766  -1.017   2.921  1.00 90.29           C  
ATOM    895  C   VAL O 111     -27.519  -2.262   3.365  1.00 89.50           C  
ATOM    896  O   VAL O 111     -27.711  -2.495   4.559  1.00 89.10           O  
ATOM    897  CB  VAL O 111     -27.733  -0.002   2.270  1.00 91.41           C  
ATOM    898  CG1 VAL O 111     -28.887   0.365   3.200  1.00 87.45           C  
ATOM    899  CG2 VAL O 111     -27.013   1.286   1.871  1.00 87.75           C  
ATOM    900  N   SER O 112     -27.952  -3.062   2.400  1.00 91.53           N  
ATOM    901  CA  SER O 112     -28.690  -4.302   2.625  1.00 91.23           C  
ATOM    902  C   SER O 112     -28.562  -5.230   1.424  1.00 90.94           C  
ATOM    903  O   SER O 112     -28.512  -4.761   0.281  1.00 90.90           O  
ATOM    904  CB  SER O 112     -30.171  -4.015   2.895  1.00 91.10           C  
ATOM    905  OG  SER O 112     -30.767  -3.346   1.802  1.00 88.82           O  
ATOM    906  N   THR O 113     -28.544  -6.525   1.671  1.00 91.56           N  
ATOM    907  CA  THR O 113     -28.595  -7.540   0.617  1.00 91.67           C  
ATOM    908  C   THR O 113     -29.048  -8.888   1.163  1.00 91.24           C  
ATOM    909  O   THR O 113     -28.791  -9.207   2.321  1.00 90.35           O  
ATOM    910  CB  THR O 113     -27.240  -7.663  -0.110  1.00 90.93           C  
ATOM    911  OG1 THR O 113     -27.349  -8.552  -1.193  1.00 87.56           O  
ATOM    912  CG2 THR O 113     -26.084  -8.142   0.768  1.00 86.77           C  
ATOM    913  N   ASN O 114     -29.684  -9.676   0.316  1.00 93.46           N  
ATOM    914  CA  ASN O 114     -29.891 -11.109   0.541  1.00 92.77           C  
ATOM    915  C   ASN O 114     -29.015 -11.974  -0.394  1.00 91.51           C  
ATOM    916  O   ASN O 114     -29.245 -13.180  -0.526  1.00 89.97           O  
ATOM    917  CB  ASN O 114     -31.393 -11.441   0.442  1.00 92.28           C  
ATOM    918  CG  ASN O 114     -31.929 -11.436  -0.980  1.00 92.63           C  
ATOM    919  OD1 ASN O 114     -31.313 -10.946  -1.916  1.00 86.84           O  
ATOM    920  ND2 ASN O 114     -33.099 -11.991  -1.174  1.00 86.85           N  
ATOM    921  N   TYR O 115     -28.044 -11.350  -1.053  1.00 90.25           N  
ATOM    922  CA  TYR O 115     -26.985 -11.944  -1.893  1.00 90.28           C  
ATOM    923  C   TYR O 115     -27.419 -12.606  -3.209  1.00 89.92           C  
ATOM    924  O   TYR O 115     -26.749 -12.440  -4.229  1.00 87.88           O  
ATOM    925  CB  TYR O 115     -26.128 -12.902  -1.053  1.00 89.32           C  
ATOM    926  CG  TYR O 115     -25.559 -12.252   0.192  1.00 87.45           C  
ATOM    927  CD1 TYR O 115     -24.431 -11.419   0.094  1.00 83.66           C  
ATOM    928  CD2 TYR O 115     -26.174 -12.451   1.448  1.00 84.40           C  
ATOM    929  CE1 TYR O 115     -23.912 -10.786   1.231  1.00 82.84           C  
ATOM    930  CE2 TYR O 115     -25.662 -11.826   2.593  1.00 82.62           C  
ATOM    931  CZ  TYR O 115     -24.532 -10.995   2.478  1.00 87.26           C  
ATOM    932  OH  TYR O 115     -24.022 -10.378   3.597  1.00 85.98           O  
ATOM    933  N   ASN O 116     -28.529 -13.315  -3.202  1.00 92.61           N  
ATOM    934  CA  ASN O 116     -28.993 -14.112  -4.341  1.00 92.20           C  
ATOM    935  C   ASN O 116     -30.103 -13.446  -5.178  1.00 91.95           C  
ATOM    936  O   ASN O 116     -30.419 -13.930  -6.270  1.00 90.43           O  
ATOM    937  CB  ASN O 116     -29.403 -15.506  -3.834  1.00 90.09           C  
ATOM    938  CG  ASN O 116     -30.614 -15.502  -2.905  0.99 83.10           C  
ATOM    939  OD1 ASN O 116     -31.171 -14.479  -2.554  0.99 72.18           O  
ATOM    940  ND2 ASN O 116     -31.050 -16.663  -2.485  0.99 71.78           N  
ATOM    941  N   GLN O 117     -30.682 -12.356  -4.697  1.00 94.86           N  
ATOM    942  CA  GLN O 117     -31.758 -11.637  -5.386  1.00 94.52           C  
ATOM    943  C   GLN O 117     -31.477 -10.138  -5.514  1.00 94.48           C  
ATOM    944  O   GLN O 117     -31.435  -9.614  -6.632  1.00 94.38           O  
ATOM    945  CB  GLN O 117     -33.073 -11.900  -4.650  1.00 93.92           C  
ATOM    946  CG  GLN O 117     -34.292 -11.358  -5.411  0.99 84.44           C  
ATOM    947  CD  GLN O 117     -35.558 -11.390  -4.562  0.98 78.76           C  
ATOM    948  OE1 GLN O 117     -35.518 -11.272  -3.348  0.98 71.41           O  
ATOM    949  NE2 GLN O 117     -36.706 -11.522  -5.172  0.98 68.25           N  
ATOM    950  N   HIS O 118     -31.316  -9.432  -4.400  1.00 94.95           N  
ATOM    951  CA  HIS O 118     -31.275  -7.973  -4.367  1.00 95.26           C  
ATOM    952  C   HIS O 118     -30.195  -7.427  -3.433  1.00 95.17           C  
ATOM    953  O   HIS O 118     -29.780  -8.087  -2.472  1.00 95.20           O  
ATOM    954  CB  HIS O 118     -32.663  -7.432  -3.995  1.00 95.20           C  
ATOM    955  CG  HIS O 118     -33.083  -7.756  -2.581  1.00 95.12           C  
ATOM    956  ND1 HIS O 118     -33.900  -8.792  -2.192  1.00 84.06           N  
ATOM    957  CD2 HIS O 118     -32.725  -7.086  -1.433  1.00 85.53           C  
ATOM    958  CE1 HIS O 118     -34.032  -8.754  -0.857  1.00 87.47           C  
ATOM    959  NE2 HIS O 118     -33.333  -7.726  -0.370  1.00 89.49           N  
ATOM    960  N   ALA O 119     -29.786  -6.198  -3.707  1.00 94.75           N  
ATOM    961  CA  ALA O 119     -28.943  -5.407  -2.818  1.00 94.93           C  
ATOM    962  C   ALA O 119     -29.250  -3.916  -2.960  1.00 95.32           C  
ATOM    963  O   ALA O 119     -29.651  -3.460  -4.033  1.00 95.39           O  
ATOM    964  CB  ALA O 119     -27.460  -5.696  -3.118  1.00 94.19           C  
ATOM    965  N   MET O 120     -29.019  -3.143  -1.905  1.00 94.85           N  
ATOM    966  CA  MET O 120     -28.869  -1.689  -1.990  1.00 94.69           C  
ATOM    967  C   MET O 120     -27.446  -1.307  -1.599  1.00 93.73           C  
ATOM    968  O   MET O 120     -26.934  -1.758  -0.571  1.00 93.50           O  
ATOM    969  CB  MET O 120     -29.877  -0.947  -1.107  1.00 94.13           C  
ATOM    970  CG  MET O 120     -31.300  -0.989  -1.666  1.00 90.89           C  
ATOM    971  SD  MET O 120     -32.453   0.137  -0.824  1.00 90.54           S  
ATOM    972  CE  MET O 120     -32.490  -0.584   0.835  1.00 80.60           C  
ATOM    973  N   VAL O 121     -26.823  -0.454  -2.400  1.00 93.26           N  
ATOM    974  CA  VAL O 121     -25.467   0.037  -2.133  1.00 92.87           C  
ATOM    975  C   VAL O 121     -25.451   1.556  -2.198  1.00 92.60           C  
ATOM    976  O   VAL O 121     -25.986   2.154  -3.131  1.00 92.52           O  
ATOM    977  CB  VAL O 121     -24.423  -0.598  -3.072  1.00 92.09           C  
ATOM    978  CG1 VAL O 121     -22.997  -0.174  -2.684  1.00 87.56           C  
ATOM    979  CG2 VAL O 121     -24.489  -2.131  -3.024  1.00 85.94           C  
ATOM    980  N   PHE O 122     -24.837   2.168  -1.200  1.00 91.36           N  
ATOM    981  CA  PHE O 122     -24.608   3.602  -1.116  1.00 90.48           C  
ATOM    982  C   PHE O 122     -23.180   3.938  -1.565  1.00 88.85           C  
ATOM    983  O   PHE O 122     -22.225   3.265  -1.168  1.00 87.93           O  
ATOM    984  CB  PHE O 122     -24.864   4.051   0.330  1.00 91.18           C  
ATOM    985  CG  PHE O 122     -24.522   5.505   0.601  1.00 90.67           C  
ATOM    986  CD1 PHE O 122     -23.253   5.856   1.104  1.00 85.92           C  
ATOM    987  CD2 PHE O 122     -25.467   6.514   0.351  1.00 86.69           C  
ATOM    988  CE1 PHE O 122     -22.941   7.197   1.383  1.00 85.79           C  
ATOM    989  CE2 PHE O 122     -25.164   7.858   0.625  1.00 86.53           C  
ATOM    990  CZ  PHE O 122     -23.899   8.199   1.148  1.00 90.86           C  
ATOM    991  N   PHE O 123     -23.055   5.013  -2.343  1.00 88.10           N  
ATOM    992  CA  PHE O 123     -21.785   5.568  -2.800  1.00 87.54           C  
ATOM    993  C   PHE O 123     -21.722   7.040  -2.414  1.00 87.88           C  
ATOM    994  O   PHE O 123     -22.666   7.791  -2.666  1.00 87.38           O  
ATOM    995  CB  PHE O 123     -21.645   5.418  -4.322  1.00 86.75           C  
ATOM    996  CG  PHE O 123     -21.759   4.001  -4.850  1.00 84.75           C  
ATOM    997  CD1 PHE O 123     -20.603   3.262  -5.165  1.00 80.85           C  
ATOM    998  CD2 PHE O 123     -23.024   3.408  -5.037  1.00 81.24           C  
ATOM    999  CE1 PHE O 123     -20.702   1.952  -5.659  1.00 79.16           C  
ATOM   1000  CE2 PHE O 123     -23.133   2.098  -5.527  1.00 79.53           C  
ATOM   1001  CZ  PHE O 123     -21.965   1.368  -5.839  1.00 82.80           C  
ATOM   1002  N   LYS O 124     -20.608   7.453  -1.852  1.00 86.96           N  
ATOM   1003  CA  LYS O 124     -20.308   8.857  -1.556  1.00 85.74           C  
ATOM   1004  C   LYS O 124     -18.967   9.202  -2.187  1.00 83.93           C  
ATOM   1005  O   LYS O 124     -17.979   8.514  -1.938  1.00 82.68           O  
ATOM   1006  CB  LYS O 124     -20.324   9.068  -0.033  1.00 86.20           C  
ATOM   1007  CG  LYS O 124     -19.879  10.477   0.350  0.99 84.54           C  
ATOM   1008  CD  LYS O 124     -19.884  10.682   1.869  0.99 80.57           C  
ATOM   1009  CE  LYS O 124     -19.164  11.996   2.119  0.99 74.86           C  
ATOM   1010  NZ  LYS O 124     -19.299  12.516   3.497  0.99 69.68           N  
ATOM   1011  N   THR O 125     -18.927  10.254  -2.982  1.00 83.02           N  
ATOM   1012  CA  THR O 125     -17.728  10.646  -3.720  1.00 81.41           C  
ATOM   1013  C   THR O 125     -17.585  12.160  -3.770  1.00 81.86           C  
ATOM   1014  O   THR O 125     -18.575  12.885  -3.713  1.00 80.78           O  
ATOM   1015  CB  THR O 125     -17.732  10.009  -5.124  1.00 78.92           C  
ATOM   1016  OG1 THR O 125     -16.510  10.233  -5.788  1.00 74.51           O  
ATOM   1017  CG2 THR O 125     -18.846  10.526  -6.038  1.00 73.05           C  
ATOM   1018  N   VAL O 126     -16.362  12.636  -3.886  1.00 80.21           N  
ATOM   1019  CA  VAL O 126     -16.085  14.040  -4.200  1.00 78.88           C  
ATOM   1020  C   VAL O 126     -15.556  14.103  -5.627  1.00 77.62           C  
ATOM   1021  O   VAL O 126     -14.553  13.463  -5.944  1.00 76.22           O  
ATOM   1022  CB  VAL O 126     -15.121  14.685  -3.188  1.00 78.11           C  
ATOM   1023  CG1 VAL O 126     -14.843  16.154  -3.541  0.99 73.77           C  
ATOM   1024  CG2 VAL O 126     -15.693  14.638  -1.767  0.99 73.56           C  
ATOM   1025  N   ILE O 127     -16.234  14.845  -6.480  0.99 75.54           N  
ATOM   1026  CA  ILE O 127     -15.847  15.084  -7.873  0.99 74.91           C  
ATOM   1027  C   ILE O 127     -15.785  16.596  -8.076  0.99 74.20           C  
ATOM   1028  O   ILE O 127     -16.773  17.287  -7.828  0.99 73.58           O  
ATOM   1029  CB  ILE O 127     -16.811  14.397  -8.868  0.99 74.00           C  
ATOM   1030  CG1 ILE O 127     -16.876  12.867  -8.623  0.99 71.02           C  
ATOM   1031  CG2 ILE O 127     -16.366  14.692 -10.316  0.98 70.18           C  
ATOM   1032  CD1 ILE O 127     -17.910  12.124  -9.490  0.98 66.73           C  
ATOM   1033  N   GLN O 128     -14.632  17.096  -8.511  0.98 74.58           N  
ATOM   1034  CA  GLN O 128     -14.398  18.533  -8.699  0.98 74.16           C  
ATOM   1035  C   GLN O 128     -14.806  19.359  -7.461  0.98 74.61           C  
ATOM   1036  O   GLN O 128     -15.533  20.349  -7.566  0.98 71.99           O  
ATOM   1037  CB  GLN O 128     -15.077  19.020  -9.986  0.97 71.36           C  
ATOM   1038  CG  GLN O 128     -14.543  18.336 -11.254  0.93 65.40           C  
ATOM   1039  CD  GLN O 128     -15.275  18.789 -12.518  0.92 59.86           C  
ATOM   1040  OE1 GLN O 128     -16.393  19.269 -12.480  0.92 54.56           O  
ATOM   1041  NE2 GLN O 128     -14.666  18.639 -13.664  0.92 52.91           N  
ATOM   1042  N   ASN O 129     -14.363  18.916  -6.288  0.97 76.56           N  
ATOM   1043  CA  ASN O 129     -14.680  19.521  -4.982  0.97 77.68           C  
ATOM   1044  C   ASN O 129     -16.183  19.580  -4.631  0.97 78.99           C  
ATOM   1045  O   ASN O 129     -16.568  20.268  -3.684  0.97 76.74           O  
ATOM   1046  CB  ASN O 129     -13.962  20.879  -4.837  0.97 74.50           C  
ATOM   1047  CG  ASN O 129     -12.451  20.751  -4.957  0.93 67.20           C  
ATOM   1048  OD1 ASN O 129     -11.863  19.751  -4.584  0.93 58.89           O  
ATOM   1049  ND2 ASN O 129     -11.790  21.756  -5.481  0.92 57.87           N  
ATOM   1050  N   ARG O 130     -17.021  18.844  -5.345  0.99 83.14           N  
ATOM   1051  CA  ARG O 130     -18.449  18.719  -5.028  0.99 84.67           C  
ATOM   1052  C   ARG O 130     -18.732  17.338  -4.466  0.99 85.57           C  
ATOM   1053  O   ARG O 130     -18.392  16.327  -5.080  0.99 84.73           O  
ATOM   1054  CB  ARG O 130     -19.305  19.019  -6.261  0.99 82.21           C  
ATOM   1055  CG  ARG O 130     -19.118  20.456  -6.758  0.93 74.91           C  
ATOM   1056  CD  ARG O 130     -20.061  20.740  -7.920  0.92 71.80           C  
ATOM   1057  NE  ARG O 130     -19.858  22.086  -8.473  0.91 64.16           N  
ATOM   1058  CZ  ARG O 130     -20.644  22.691  -9.355  0.90 58.13           C  
ATOM   1059  NH1 ARG O 130     -21.725  22.127  -9.820  0.90 53.90           N  
ATOM   1060  NH2 ARG O 130     -20.349  23.888  -9.790  0.91 51.07           N  
ATOM   1061  N   GLU O 131     -19.377  17.304  -3.323  1.00 88.43           N  
ATOM   1062  CA  GLU O 131     -19.758  16.065  -2.658  1.00 89.80           C  
ATOM   1063  C   GLU O 131     -21.013  15.478  -3.319  1.00 91.04           C  
ATOM   1064  O   GLU O 131     -22.101  16.055  -3.258  1.00 90.60           O  
ATOM   1065  CB  GLU O 131     -19.924  16.333  -1.155  1.00 87.92           C  
ATOM   1066  CG  GLU O 131     -20.026  15.030  -0.362  0.98 81.83           C  
ATOM   1067  CD  GLU O 131     -20.035  15.253   1.152  0.98 78.60           C  
ATOM   1068  OE1 GLU O 131     -19.502  14.387   1.888  0.98 70.82           O  
ATOM   1069  OE2 GLU O 131     -20.584  16.264   1.613  0.98 71.83           O  
ATOM   1070  N   ARG O 132     -20.832  14.330  -3.954  1.00 89.55           N  
ATOM   1071  CA  ARG O 132     -21.907  13.586  -4.616  1.00 89.43           C  
ATOM   1072  C   ARG O 132     -22.187  12.297  -3.855  1.00 90.09           C  
ATOM   1073  O   ARG O 132     -21.288  11.700  -3.260  1.00 89.44           O  
ATOM   1074  CB  ARG O 132     -21.563  13.331  -6.097  1.00 87.62           C  
ATOM   1075  CG  ARG O 132     -21.327  14.619  -6.900  0.99 82.43           C  
ATOM   1076  CD  ARG O 132     -21.150  14.314  -8.387  0.99 78.35           C  
ATOM   1077  NE  ARG O 132     -20.976  15.530  -9.206  0.98 72.41           N  
ATOM   1078  CZ  ARG O 132     -21.359  15.704 -10.472  0.98 67.84           C  
ATOM   1079  NH1 ARG O 132     -21.956  14.773 -11.153  0.98 62.11           N  
ATOM   1080  NH2 ARG O 132     -21.149  16.832 -11.088  0.98 61.17           N  
ATOM   1081  N   PHE O 133     -23.435  11.862  -3.881  1.00 92.74           N  
ATOM   1082  CA  PHE O 133     -23.813  10.554  -3.366  1.00 94.00           C  
ATOM   1083  C   PHE O 133     -24.834   9.885  -4.280  1.00 93.73           C  
ATOM   1084  O   PHE O 133     -25.619  10.556  -4.956  1.00 93.39           O  
ATOM   1085  CB  PHE O 133     -24.314  10.645  -1.914  1.00 95.03           C  
ATOM   1086  CG  PHE O 133     -25.697  11.242  -1.760  1.00 95.73           C  
ATOM   1087  CD1 PHE O 133     -25.872  12.638  -1.718  1.00 88.48           C  
ATOM   1088  CD2 PHE O 133     -26.823  10.400  -1.654  1.00 89.48           C  
ATOM   1089  CE1 PHE O 133     -27.153  13.191  -1.554  1.00 90.09           C  
ATOM   1090  CE2 PHE O 133     -28.105  10.946  -1.489  1.00 90.52           C  
ATOM   1091  CZ  PHE O 133     -28.269  12.343  -1.433  1.00 96.11           C  
ATOM   1092  N   TYR O 134     -24.803   8.562  -4.273  1.00 93.57           N  
ATOM   1093  CA  TYR O 134     -25.679   7.736  -5.089  1.00 93.27           C  
ATOM   1094  C   TYR O 134     -26.107   6.508  -4.301  1.00 94.30           C  
ATOM   1095  O   TYR O 134     -25.371   6.007  -3.448  1.00 94.18           O  
ATOM   1096  CB  TYR O 134     -24.983   7.329  -6.399  1.00 91.55           C  
ATOM   1097  CG  TYR O 134     -24.441   8.483  -7.227  1.00 88.31           C  
ATOM   1098  CD1 TYR O 134     -25.207   9.037  -8.274  1.00 82.80           C  
ATOM   1099  CD2 TYR O 134     -23.160   9.015  -6.954  1.00 82.74           C  
ATOM   1100  CE1 TYR O 134     -24.703  10.098  -9.048  1.00 80.58           C  
ATOM   1101  CE2 TYR O 134     -22.643  10.078  -7.716  1.00 80.18           C  
ATOM   1102  CZ  TYR O 134     -23.419  10.612  -8.765  1.00 83.08           C  
ATOM   1103  OH  TYR O 134     -22.910  11.647  -9.529  1.00 79.70           O  
ATOM   1104  N   ILE O 135     -27.293   6.016  -4.598  1.00 94.99           N  
ATOM   1105  CA  ILE O 135     -27.784   4.730  -4.127  1.00 95.87           C  
ATOM   1106  C   ILE O 135     -28.152   3.910  -5.351  1.00 95.65           C  
ATOM   1107  O   ILE O 135     -28.833   4.403  -6.252  1.00 95.48           O  
ATOM   1108  CB  ILE O 135     -28.976   4.863  -3.155  1.00 96.10           C  
ATOM   1109  CG1 ILE O 135     -28.754   5.902  -2.031  1.00 91.43           C  
ATOM   1110  CG2 ILE O 135     -29.265   3.497  -2.509  1.00 88.22           C  
ATOM   1111  CD1 ILE O 135     -29.241   7.308  -2.403  1.00 85.49           C  
ATOM   1112  N   THR O 136     -27.711   2.669  -5.386  1.00 94.35           N  
ATOM   1113  CA  THR O 136     -28.132   1.715  -6.408  1.00 94.71           C  
ATOM   1114  C   THR O 136     -28.968   0.613  -5.779  1.00 95.74           C  
ATOM   1115  O   THR O 136     -28.606   0.065  -4.733  1.00 95.62           O  
ATOM   1116  CB  THR O 136     -26.950   1.128  -7.189  1.00 92.79           C  
ATOM   1117  OG1 THR O 136     -26.000   0.559  -6.307  1.00 80.95           O  
ATOM   1118  CG2 THR O 136     -26.231   2.191  -8.019  1.00 77.34           C  
ATOM   1119  N   LEU O 137     -30.068   0.278  -6.435  1.00 96.46           N  
ATOM   1120  CA  LEU O 137     -30.797  -0.963  -6.219  1.00 96.87           C  
ATOM   1121  C   LEU O 137     -30.285  -1.985  -7.236  1.00 96.51           C  
ATOM   1122  O   LEU O 137     -30.495  -1.831  -8.444  1.00 96.24           O  
ATOM   1123  CB  LEU O 137     -32.305  -0.701  -6.356  1.00 97.24           C  
ATOM   1124  CG  LEU O 137     -33.176  -1.963  -6.179  1.00 96.70           C  
ATOM   1125  CD1 LEU O 137     -33.087  -2.533  -4.764  1.00 89.45           C  
ATOM   1126  CD2 LEU O 137     -34.635  -1.618  -6.474  1.00 91.19           C  
ATOM   1127  N   TYR O 138     -29.617  -3.008  -6.730  1.00 95.06           N  
ATOM   1128  CA  TYR O 138     -29.138  -4.114  -7.539  1.00 94.82           C  
ATOM   1129  C   TYR O 138     -30.125  -5.281  -7.516  1.00 95.40           C  
ATOM   1130  O   TYR O 138     -30.705  -5.596  -6.479  1.00 95.39           O  
ATOM   1131  CB  TYR O 138     -27.756  -4.569  -7.050  1.00 93.77           C  
ATOM   1132  CG  TYR O 138     -26.603  -3.606  -7.262  1.00 92.14           C  
ATOM   1133  CD1 TYR O 138     -26.464  -2.882  -8.464  1.00 79.87           C  
ATOM   1134  CD2 TYR O 138     -25.607  -3.494  -6.274  1.00 80.97           C  
ATOM   1135  CE1 TYR O 138     -25.346  -2.057  -8.683  1.00 79.87           C  
ATOM   1136  CE2 TYR O 138     -24.481  -2.674  -6.484  1.00 79.52           C  
ATOM   1137  CZ  TYR O 138     -24.354  -1.960  -7.689  1.00 89.68           C  
ATOM   1138  OH  TYR O 138     -23.245  -1.171  -7.903  1.00 87.66           O  
ATOM   1139  N   GLY O 139     -30.224  -5.960  -8.658  1.00 94.91           N  
ATOM   1140  CA  GLY O 139     -30.903  -7.244  -8.802  1.00 94.76           C  
ATOM   1141  C   GLY O 139     -29.999  -8.283  -9.463  1.00 93.69           C  
ATOM   1142  O   GLY O 139     -29.212  -7.957 -10.354  1.00 93.32           O  
ATOM   1143  N   ARG O 140     -30.132  -9.537  -9.055  1.00 93.36           N  
ATOM   1144  CA  ARG O 140     -29.515 -10.670  -9.769  1.00 92.30           C  
ATOM   1145  C   ARG O 140     -30.223 -10.948 -11.095  1.00 91.42           C  
ATOM   1146  O   ARG O 140     -29.611 -11.467 -12.021  1.00 89.92           O  
ATOM   1147  CB  ARG O 140     -29.516 -11.924  -8.884  1.00 91.02           C  
ATOM   1148  CG  ARG O 140     -28.550 -11.855  -7.690  1.00 89.33           C  
ATOM   1149  CD  ARG O 140     -27.085 -11.704  -8.116  1.00 88.42           C  
ATOM   1150  NE  ARG O 140     -26.183 -11.908  -6.972  1.00 88.52           N  
ATOM   1151  CZ  ARG O 140     -24.864 -11.795  -6.983  1.00 90.36           C  
ATOM   1152  NH1 ARG O 140     -24.208 -11.449  -8.052  1.00 84.60           N  
ATOM   1153  NH2 ARG O 140     -24.172 -12.041  -5.905  1.00 86.50           N  
ATOM   1154  N   THR O 141     -31.478 -10.555 -11.185  1.00 92.88           N  
ATOM   1155  CA  THR O 141     -32.253 -10.459 -12.423  1.00 92.59           C  
ATOM   1156  C   THR O 141     -32.514  -8.989 -12.761  1.00 92.52           C  
ATOM   1157  O   THR O 141     -32.317  -8.099 -11.922  1.00 92.32           O  
ATOM   1158  CB  THR O 141     -33.567 -11.249 -12.311  1.00 91.87           C  
ATOM   1159  OG1 THR O 141     -34.347 -10.745 -11.252  1.00 86.58           O  
ATOM   1160  CG2 THR O 141     -33.329 -12.732 -12.042  1.00 84.90           C  
ATOM   1161  N   LYS O 142     -32.959  -8.726 -13.983  1.00 91.45           N  
ATOM   1162  CA  LYS O 142     -33.263  -7.361 -14.452  1.00 91.57           C  
ATOM   1163  C   LYS O 142     -34.534  -6.781 -13.816  1.00 91.89           C  
ATOM   1164  O   LYS O 142     -34.742  -5.571 -13.861  1.00 91.30           O  
ATOM   1165  CB  LYS O 142     -33.377  -7.360 -15.982  1.00 89.36           C  
ATOM   1166  CG  LYS O 142     -32.070  -7.749 -16.696  0.99 87.59           C  
ATOM   1167  CD  LYS O 142     -32.301  -7.835 -18.206  0.99 86.16           C  
ATOM   1168  CE  LYS O 142     -31.054  -8.325 -18.936  0.99 82.90           C  
ATOM   1169  NZ  LYS O 142     -31.336  -8.621 -20.366  0.99 78.78           N  
ATOM   1170  N   GLU O 143     -35.355  -7.624 -13.223  1.00 93.02           N  
ATOM   1171  CA  GLU O 143     -36.598  -7.256 -12.564  1.00 93.11           C  
ATOM   1172  C   GLU O 143     -36.538  -7.558 -11.063  1.00 93.54           C  
ATOM   1173  O   GLU O 143     -35.974  -8.563 -10.626  1.00 91.88           O  
ATOM   1174  CB  GLU O 143     -37.780  -7.984 -13.224  1.00 91.54           C  
ATOM   1175  CG  GLU O 143     -38.063  -7.514 -14.664  0.96 80.09           C  
ATOM   1176  CD  GLU O 143     -38.450  -6.027 -14.758  0.96 71.78           C  
ATOM   1177  OE1 GLU O 143     -38.293  -5.447 -15.857  0.95 62.51           O  
ATOM   1178  OE2 GLU O 143     -38.898  -5.454 -13.732  0.95 62.90           O  
ATOM   1179  N   LEU O 144     -37.144  -6.669 -10.287  1.00 93.32           N  
ATOM   1180  CA  LEU O 144     -37.375  -6.845  -8.857  1.00 94.03           C  
ATOM   1181  C   LEU O 144     -38.839  -6.547  -8.525  1.00 93.48           C  
ATOM   1182  O   LEU O 144     -39.531  -5.850  -9.269  1.00 91.87           O  
ATOM   1183  CB  LEU O 144     -36.422  -5.955  -8.035  1.00 94.22           C  
ATOM   1184  CG  LEU O 144     -34.945  -6.383  -8.044  1.00 94.05           C  
ATOM   1185  CD1 LEU O 144     -34.127  -5.373  -7.246  1.00 88.11           C  
ATOM   1186  CD2 LEU O 144     -34.724  -7.761  -7.409  1.00 88.61           C  
ATOM   1187  N   THR O 145     -39.294  -7.040  -7.381  1.00 93.80           N  
ATOM   1188  CA  THR O 145     -40.664  -6.808  -6.907  1.00 93.48           C  
ATOM   1189  C   THR O 145     -40.943  -5.318  -6.687  1.00 93.85           C  
ATOM   1190  O   THR O 145     -40.036  -4.525  -6.402  1.00 93.57           O  
ATOM   1191  CB  THR O 145     -40.953  -7.587  -5.611  1.00 92.86           C  
ATOM   1192  OG1 THR O 145     -40.117  -7.138  -4.570  1.00 89.26           O  
ATOM   1193  CG2 THR O 145     -40.734  -9.091  -5.766  1.00 87.63           C  
ATOM   1194  N   SER O 146     -42.216  -4.920  -6.782  1.00 92.75           N  
ATOM   1195  CA  SER O 146     -42.660  -3.561  -6.442  1.00 92.87           C  
ATOM   1196  C   SER O 146     -42.275  -3.181  -5.013  1.00 93.31           C  
ATOM   1197  O   SER O 146     -41.790  -2.070  -4.802  1.00 92.33           O  
ATOM   1198  CB  SER O 146     -44.174  -3.432  -6.642  1.00 90.89           C  
ATOM   1199  OG  SER O 146     -44.844  -4.536  -6.060  0.99 80.10           O  
ATOM   1200  N   GLU O 147     -42.388  -4.099  -4.063  1.00 93.79           N  
ATOM   1201  CA  GLU O 147     -42.008  -3.878  -2.662  1.00 94.27           C  
ATOM   1202  C   GLU O 147     -40.535  -3.467  -2.516  1.00 94.37           C  
ATOM   1203  O   GLU O 147     -40.218  -2.507  -1.804  1.00 93.62           O  
ATOM   1204  CB  GLU O 147     -42.296  -5.170  -1.886  1.00 93.09           C  
ATOM   1205  CG  GLU O 147     -42.076  -5.021  -0.378  0.94 76.08           C  
ATOM   1206  CD  GLU O 147     -42.292  -6.324   0.395  0.92 67.61           C  
ATOM   1207  OE1 GLU O 147     -42.188  -6.264   1.649  0.92 58.63           O  
ATOM   1208  OE2 GLU O 147     -42.525  -7.372  -0.245  0.92 59.65           O  
ATOM   1209  N   LEU O 148     -39.631  -4.122  -3.231  1.00 94.24           N  
ATOM   1210  CA  LEU O 148     -38.206  -3.778  -3.214  1.00 94.76           C  
ATOM   1211  C   LEU O 148     -37.945  -2.407  -3.854  1.00 94.97           C  
ATOM   1212  O   LEU O 148     -37.142  -1.628  -3.329  1.00 94.96           O  
ATOM   1213  CB  LEU O 148     -37.399  -4.878  -3.925  1.00 94.68           C  
ATOM   1214  CG  LEU O 148     -37.269  -6.187  -3.120  1.00 93.23           C  
ATOM   1215  CD1 LEU O 148     -36.672  -7.277  -4.009  1.00 87.42           C  
ATOM   1216  CD2 LEU O 148     -36.363  -6.025  -1.894  1.00 87.63           C  
ATOM   1217  N   LYS O 149     -38.653  -2.086  -4.934  1.00 95.52           N  
ATOM   1218  CA  LYS O 149     -38.572  -0.765  -5.580  1.00 95.56           C  
ATOM   1219  C   LYS O 149     -39.123   0.338  -4.668  1.00 95.53           C  
ATOM   1220  O   LYS O 149     -38.487   1.383  -4.520  1.00 95.56           O  
ATOM   1221  CB  LYS O 149     -39.293  -0.785  -6.934  1.00 95.13           C  
ATOM   1222  CG  LYS O 149     -38.577  -1.660  -7.975  0.99 94.06           C  
ATOM   1223  CD  LYS O 149     -39.300  -1.633  -9.327  0.99 91.76           C  
ATOM   1224  CE  LYS O 149     -38.551  -2.509 -10.335  0.99 87.34           C  
ATOM   1225  NZ  LYS O 149     -39.191  -2.526 -11.674  0.99 81.77           N  
ATOM   1226  N   GLU O 150     -40.240   0.107  -4.007  1.00 95.94           N  
ATOM   1227  CA  GLU O 150     -40.816   1.047  -3.039  1.00 95.70           C  
ATOM   1228  C   GLU O 150     -39.907   1.246  -1.822  1.00 95.73           C  
ATOM   1229  O   GLU O 150     -39.737   2.375  -1.354  1.00 95.59           O  
ATOM   1230  CB  GLU O 150     -42.178   0.548  -2.560  1.00 95.09           C  
ATOM   1231  CG  GLU O 150     -43.289   0.766  -3.594  0.96 81.36           C  
ATOM   1232  CD  GLU O 150     -44.632   0.205  -3.129  0.95 72.76           C  
ATOM   1233  OE1 GLU O 150     -45.544   0.108  -3.986  0.95 63.55           O  
ATOM   1234  OE2 GLU O 150     -44.755  -0.131  -1.925  0.95 65.04           O  
ATOM   1235  N   ASN O 151     -39.279   0.186  -1.328  1.00 95.60           N  
ATOM   1236  CA  ASN O 151     -38.296   0.291  -0.251  1.00 95.61           C  
ATOM   1237  C   ASN O 151     -37.086   1.138  -0.676  1.00 95.90           C  
ATOM   1238  O   ASN O 151     -36.644   2.004   0.081  1.00 95.73           O  
ATOM   1239  CB  ASN O 151     -37.875  -1.112   0.202  1.00 94.63           C  
ATOM   1240  CG  ASN O 151     -37.007  -1.028   1.448  0.99 82.04           C  
ATOM   1241  OD1 ASN O 151     -37.352  -0.369   2.416  0.99 70.56           O  
ATOM   1242  ND2 ASN O 151     -35.859  -1.666   1.434  0.99 67.40           N  
ATOM   1243  N   PHE O 152     -36.618   0.956  -1.902  1.00 96.54           N  
ATOM   1244  CA  PHE O 152     -35.556   1.779  -2.483  1.00 96.77           C  
ATOM   1245  C   PHE O 152     -35.956   3.260  -2.603  1.00 96.86           C  
ATOM   1246  O   PHE O 152     -35.180   4.135  -2.210  1.00 96.77           O  
ATOM   1247  CB  PHE O 152     -35.167   1.193  -3.844  1.00 96.54           C  
ATOM   1248  CG  PHE O 152     -34.175   2.048  -4.599  1.00 96.75           C  
ATOM   1249  CD1 PHE O 152     -34.574   2.763  -5.741  1.00 88.29           C  
ATOM   1250  CD2 PHE O 152     -32.850   2.160  -4.131  1.00 87.95           C  
ATOM   1251  CE1 PHE O 152     -33.656   3.571  -6.427  1.00 89.40           C  
ATOM   1252  CE2 PHE O 152     -31.929   2.969  -4.808  1.00 88.40           C  
ATOM   1253  CZ  PHE O 152     -32.333   3.672  -5.961  1.00 95.25           C  
ATOM   1254  N   ILE O 153     -37.171   3.551  -3.071  1.00 96.63           N  
ATOM   1255  CA  ILE O 153     -37.713   4.923  -3.123  1.00 96.15           C  
ATOM   1256  C   ILE O 153     -37.754   5.524  -1.711  1.00 96.07           C  
ATOM   1257  O   ILE O 153     -37.260   6.632  -1.487  1.00 96.02           O  
ATOM   1258  CB  ILE O 153     -39.115   4.940  -3.779  1.00 95.68           C  
ATOM   1259  CG1 ILE O 153     -39.024   4.594  -5.287  1.00 94.08           C  
ATOM   1260  CG2 ILE O 153     -39.797   6.312  -3.600  1.00 93.64           C  
ATOM   1261  CD1 ILE O 153     -40.378   4.256  -5.931  1.00 89.74           C  
ATOM   1262  N   ARG O 154     -38.307   4.791  -0.747  1.00 96.24           N  
ATOM   1263  CA  ARG O 154     -38.434   5.228   0.651  1.00 95.91           C  
ATOM   1264  C   ARG O 154     -37.073   5.516   1.275  1.00 96.15           C  
ATOM   1265  O   ARG O 154     -36.899   6.548   1.927  1.00 95.90           O  
ATOM   1266  CB  ARG O 154     -39.174   4.132   1.430  1.00 95.30           C  
ATOM   1267  CG  ARG O 154     -40.086   4.662   2.510  0.96 84.53           C  
ATOM   1268  CD  ARG O 154     -40.898   3.591   3.248  0.95 82.19           C  
ATOM   1269  NE  ARG O 154     -40.596   2.195   2.957  0.95 73.45           N  
ATOM   1270  CZ  ARG O 154     -41.324   1.324   2.243  0.95 66.12           C  
ATOM   1271  NH1 ARG O 154     -42.503   1.625   1.760  0.95 59.24           N  
ATOM   1272  NH2 ARG O 154     -40.872   0.132   1.991  0.95 60.20           N  
ATOM   1273  N   PHE O 155     -36.110   4.640   1.031  1.00 96.18           N  
ATOM   1274  CA  PHE O 155     -34.739   4.837   1.491  1.00 96.26           C  
ATOM   1275  C   PHE O 155     -34.103   6.071   0.839  1.00 96.47           C  
ATOM   1276  O   PHE O 155     -33.620   6.949   1.553  1.00 96.38           O  
ATOM   1277  CB  PHE O 155     -33.915   3.568   1.234  1.00 96.01           C  
ATOM   1278  CG  PHE O 155     -32.487   3.700   1.731  1.00 96.34           C  
ATOM   1279  CD1 PHE O 155     -31.417   3.662   0.825  1.00 87.66           C  
ATOM   1280  CD2 PHE O 155     -32.230   3.912   3.102  1.00 87.62           C  
ATOM   1281  CE1 PHE O 155     -30.097   3.837   1.277  1.00 88.13           C  
ATOM   1282  CE2 PHE O 155     -30.918   4.090   3.561  1.00 88.25           C  
ATOM   1283  CZ  PHE O 155     -29.848   4.053   2.643  1.00 94.38           C  
ATOM   1284  N   SER O 156     -34.202   6.213  -0.473  1.00 97.26           N  
ATOM   1285  CA  SER O 156     -33.658   7.366  -1.210  1.00 97.06           C  
ATOM   1286  C   SER O 156     -34.245   8.690  -0.707  1.00 96.75           C  
ATOM   1287  O   SER O 156     -33.501   9.626  -0.405  1.00 96.44           O  
ATOM   1288  CB  SER O 156     -33.918   7.197  -2.708  1.00 96.89           C  
ATOM   1289  OG  SER O 156     -33.327   6.002  -3.189  1.00 94.61           O  
ATOM   1290  N   LYS O 157     -35.564   8.743  -0.506  1.00 96.25           N  
ATOM   1291  CA  LYS O 157     -36.247   9.908   0.089  1.00 96.19           C  
ATOM   1292  C   LYS O 157     -35.776  10.191   1.524  1.00 96.15           C  
ATOM   1293  O   LYS O 157     -35.602  11.355   1.883  1.00 95.89           O  
ATOM   1294  CB  LYS O 157     -37.775   9.724   0.025  1.00 96.00           C  
ATOM   1295  CG  LYS O 157     -38.325   9.868  -1.402  0.98 93.47           C  
ATOM   1296  CD  LYS O 157     -39.852   9.685  -1.474  0.98 90.78           C  
ATOM   1297  CE  LYS O 157     -40.313   9.890  -2.920  0.97 84.47           C  
ATOM   1298  NZ  LYS O 157     -41.769   9.688  -3.141  0.97 77.12           N  
ATOM   1299  N   SER O 158     -35.499   9.161   2.318  1.00 96.09           N  
ATOM   1300  CA  SER O 158     -34.965   9.326   3.686  1.00 95.44           C  
ATOM   1301  C   SER O 158     -33.561   9.954   3.727  1.00 95.61           C  
ATOM   1302  O   SER O 158     -33.177  10.518   4.751  1.00 94.99           O  
ATOM   1303  CB  SER O 158     -34.972   7.992   4.442  1.00 94.90           C  
ATOM   1304  OG  SER O 158     -33.846   7.182   4.144  1.00 91.71           O  
ATOM   1305  N   LEU O 159     -32.834   9.892   2.625  1.00 96.68           N  
ATOM   1306  CA  LEU O 159     -31.532  10.545   2.442  1.00 96.48           C  
ATOM   1307  C   LEU O 159     -31.641  11.954   1.829  1.00 95.89           C  
ATOM   1308  O   LEU O 159     -30.618  12.583   1.565  1.00 94.72           O  
ATOM   1309  CB  LEU O 159     -30.607   9.624   1.626  1.00 96.13           C  
ATOM   1310  CG  LEU O 159     -30.362   8.223   2.225  1.00 95.29           C  
ATOM   1311  CD1 LEU O 159     -29.296   7.510   1.398  1.00 89.68           C  
ATOM   1312  CD2 LEU O 159     -29.890   8.267   3.681  1.00 90.16           C  
ATOM   1313  N   GLY O 160     -32.859  12.455   1.618  1.00 96.23           N  
ATOM   1314  CA  GLY O 160     -33.121  13.804   1.113  1.00 95.81           C  
ATOM   1315  C   GLY O 160     -33.341  13.897  -0.399  1.00 95.75           C  
ATOM   1316  O   GLY O 160     -33.530  15.004  -0.902  1.00 94.33           O  
ATOM   1317  N   LEU O 161     -33.343  12.778  -1.115  1.00 96.12           N  
ATOM   1318  CA  LEU O 161     -33.562  12.777  -2.564  1.00 95.69           C  
ATOM   1319  C   LEU O 161     -35.059  12.864  -2.904  1.00 94.85           C  
ATOM   1320  O   LEU O 161     -35.835  12.010  -2.470  1.00 93.56           O  
ATOM   1321  CB  LEU O 161     -32.926  11.526  -3.195  1.00 95.46           C  
ATOM   1322  CG  LEU O 161     -31.397  11.446  -3.047  1.00 94.73           C  
ATOM   1323  CD1 LEU O 161     -30.906  10.106  -3.581  1.00 90.57           C  
ATOM   1324  CD2 LEU O 161     -30.682  12.559  -3.818  1.00 90.78           C  
ATOM   1325  N   PRO O 162     -35.471  13.855  -3.697  1.00 94.20           N  
ATOM   1326  CA  PRO O 162     -36.820  13.882  -4.251  1.00 92.83           C  
ATOM   1327  C   PRO O 162     -36.988  12.806  -5.334  1.00 92.69           C  
ATOM   1328  O   PRO O 162     -36.022  12.244  -5.848  1.00 91.30           O  
ATOM   1329  CB  PRO O 162     -36.997  15.304  -4.797  1.00 90.52           C  
ATOM   1330  CG  PRO O 162     -35.585  15.672  -5.249  1.00 88.78           C  
ATOM   1331  CD  PRO O 162     -34.695  14.972  -4.221  1.00 92.14           C  
ATOM   1332  N   GLU O 163     -38.222  12.541  -5.707  1.00 91.58           N  
ATOM   1333  CA  GLU O 163     -38.555  11.432  -6.609  1.00 90.46           C  
ATOM   1334  C   GLU O 163     -37.974  11.582  -8.026  1.00 90.71           C  
ATOM   1335  O   GLU O 163     -37.623  10.589  -8.655  1.00 88.92           O  
ATOM   1336  CB  GLU O 163     -40.076  11.271  -6.606  1.00 87.99           C  
ATOM   1337  CG  GLU O 163     -40.544   9.912  -7.145  0.97 78.13           C  
ATOM   1338  CD  GLU O 163     -41.913   9.494  -6.588  0.96 72.96           C  
ATOM   1339  OE1 GLU O 163     -42.414   8.428  -7.007  0.96 65.89           O  
ATOM   1340  OE2 GLU O 163     -42.439  10.181  -5.679  0.96 65.21           O  
ATOM   1341  N   ASN O 164     -37.800  12.823  -8.484  1.00 88.67           N  
ATOM   1342  CA  ASN O 164     -37.157  13.115  -9.769  1.00 87.46           C  
ATOM   1343  C   ASN O 164     -35.640  12.830  -9.791  1.00 87.76           C  
ATOM   1344  O   ASN O 164     -35.030  12.895 -10.859  1.00 86.14           O  
ATOM   1345  CB  ASN O 164     -37.464  14.564 -10.180  1.00 85.44           C  
ATOM   1346  CG  ASN O 164     -36.838  15.605  -9.264  0.98 81.93           C  
ATOM   1347  OD1 ASN O 164     -36.738  15.430  -8.065  0.98 74.08           O  
ATOM   1348  ND2 ASN O 164     -36.418  16.721  -9.804  0.98 73.69           N  
ATOM   1349  N   HIS O 165     -35.040  12.513  -8.649  1.00 90.32           N  
ATOM   1350  CA  HIS O 165     -33.663  12.030  -8.524  1.00 91.67           C  
ATOM   1351  C   HIS O 165     -33.581  10.500  -8.398  1.00 93.06           C  
ATOM   1352  O   HIS O 165     -32.519   9.966  -8.065  1.00 93.07           O  
ATOM   1353  CB  HIS O 165     -32.974  12.733  -7.349  1.00 90.52           C  
ATOM   1354  CG  HIS O 165     -32.537  14.139  -7.663  1.00 89.68           C  
ATOM   1355  ND1 HIS O 165     -31.219  14.541  -7.765  1.00 78.33           N  
ATOM   1356  CD2 HIS O 165     -33.317  15.244  -7.901  1.00 77.83           C  
ATOM   1357  CE1 HIS O 165     -31.205  15.854  -8.045  0.99 79.56           C  
ATOM   1358  NE2 HIS O 165     -32.458  16.307  -8.136  0.99 81.70           N  
ATOM   1359  N   ILE O 166     -34.685   9.804  -8.632  1.00 91.78           N  
ATOM   1360  CA  ILE O 166     -34.785   8.345  -8.538  1.00 92.54           C  
ATOM   1361  C   ILE O 166     -35.200   7.807  -9.909  1.00 91.31           C  
ATOM   1362  O   ILE O 166     -36.211   8.233 -10.464  1.00 90.52           O  
ATOM   1363  CB  ILE O 166     -35.780   7.922  -7.430  1.00 93.66           C  
ATOM   1364  CG1 ILE O 166     -35.461   8.618  -6.080  1.00 93.15           C  
ATOM   1365  CG2 ILE O 166     -35.773   6.389  -7.281  1.00 91.90           C  
ATOM   1366  CD1 ILE O 166     -36.485   8.358  -4.971  1.00 91.97           C  
ATOM   1367  N   VAL O 167     -34.439   6.868 -10.445  1.00 90.96           N  
ATOM   1368  CA  VAL O 167     -34.715   6.274 -11.757  1.00 91.24           C  
ATOM   1369  C   VAL O 167     -34.701   4.752 -11.686  1.00 92.67           C  
ATOM   1370  O   VAL O 167     -33.946   4.153 -10.917  1.00 92.88           O  
ATOM   1371  CB  VAL O 167     -33.757   6.801 -12.851  1.00 88.46           C  
ATOM   1372  CG1 VAL O 167     -33.860   8.326 -12.994  0.99 75.93           C  
ATOM   1373  CG2 VAL O 167     -32.294   6.431 -12.615  0.99 74.31           C  
ATOM   1374  N   PHE O 168     -35.516   4.130 -12.527  1.00 90.33           N  
ATOM   1375  CA  PHE O 168     -35.531   2.687 -12.758  1.00 91.08           C  
ATOM   1376  C   PHE O 168     -35.175   2.435 -14.229  1.00 90.53           C  
ATOM   1377  O   PHE O 168     -36.031   2.592 -15.099  1.00 89.44           O  
ATOM   1378  CB  PHE O 168     -36.898   2.105 -12.371  1.00 91.45           C  
ATOM   1379  CG  PHE O 168     -37.206   2.239 -10.894  1.00 93.12           C  
ATOM   1380  CD1 PHE O 168     -36.608   1.368  -9.965  1.00 84.63           C  
ATOM   1381  CD2 PHE O 168     -38.062   3.258 -10.434  1.00 84.02           C  
ATOM   1382  CE1 PHE O 168     -36.861   1.507  -8.588  1.00 84.83           C  
ATOM   1383  CE2 PHE O 168     -38.322   3.407  -9.061  1.00 84.87           C  
ATOM   1384  CZ  PHE O 168     -37.720   2.528  -8.137  1.00 93.53           C  
ATOM   1385  N   PRO O 169     -33.907   2.105 -14.510  1.00 88.73           N  
ATOM   1386  CA  PRO O 169     -33.450   1.911 -15.880  1.00 88.28           C  
ATOM   1387  C   PRO O 169     -34.223   0.814 -16.608  1.00 87.15           C  
ATOM   1388  O   PRO O 169     -34.586  -0.211 -16.024  1.00 85.01           O  
ATOM   1389  CB  PRO O 169     -31.958   1.576 -15.769  1.00 87.21           C  
ATOM   1390  CG  PRO O 169     -31.538   2.269 -14.476  1.00 86.55           C  
ATOM   1391  CD  PRO O 169     -32.773   2.075 -13.597  1.00 88.68           C  
ATOM   1392  N   VAL O 170     -34.430   1.019 -17.903  0.99 82.20           N  
ATOM   1393  CA  VAL O 170     -35.134   0.064 -18.761  0.99 82.06           C  
ATOM   1394  C   VAL O 170     -34.237  -1.150 -19.016  0.99 82.56           C  
ATOM   1395  O   VAL O 170     -33.093  -0.967 -19.456  0.99 82.18           O  
ATOM   1396  CB  VAL O 170     -35.567   0.724 -20.085  0.99 78.77           C  
ATOM   1397  CG1 VAL O 170     -36.321  -0.256 -20.993  0.98 68.80           C  
ATOM   1398  CG2 VAL O 170     -36.494   1.920 -19.819  0.98 68.10           C  
ATOM   1399  N   PRO O 171     -34.731  -2.372 -18.787  0.99 82.46           N  
ATOM   1400  CA  PRO O 171     -33.992  -3.582 -19.128  0.99 82.33           C  
ATOM   1401  C   PRO O 171     -33.600  -3.622 -20.608  0.99 80.12           C  
ATOM   1402  O   PRO O 171     -34.397  -3.313 -21.493  0.99 76.66           O  
ATOM   1403  CB  PRO O 171     -34.904  -4.753 -18.751  0.99 81.76           C  
ATOM   1404  CG  PRO O 171     -35.805  -4.171 -17.665  0.99 82.75           C  
ATOM   1405  CD  PRO O 171     -35.972  -2.717 -18.110  0.99 85.40           C  
ATOM   1406  N   ILE O 172     -32.361  -4.012 -20.867  0.97 77.31           N  
ATOM   1407  CA  ILE O 172     -31.819  -4.243 -22.208  0.98 77.71           C  
ATOM   1408  C   ILE O 172     -31.086  -5.584 -22.237  0.97 77.62           C  
ATOM   1409  O   ILE O 172     -30.725  -6.115 -21.187  0.97 77.00           O  
ATOM   1410  CB  ILE O 172     -30.896  -3.085 -22.666  0.98 75.70           C  
ATOM   1411  CG1 ILE O 172     -29.658  -2.934 -21.748  0.97 72.26           C  
ATOM   1412  CG2 ILE O 172     -31.690  -1.770 -22.776  0.97 71.20           C  
ATOM   1413  CD1 ILE O 172     -28.594  -1.968 -22.287  0.97 67.00           C  
ATOM   1414  N   ASP O 173     -30.793  -6.086 -23.427  0.96 72.92           N  
ATOM   1415  CA  ASP O 173     -30.033  -7.331 -23.601  0.96 71.93           C  
ATOM   1416  C   ASP O 173     -28.582  -7.072 -24.022  0.96 69.96           C  
ATOM   1417  O   ASP O 173     -27.679  -7.858 -23.732  0.96 67.44           O  
ATOM   1418  CB  ASP O 173     -30.774  -8.233 -24.600  0.96 70.23           C  
ATOM   1419  CG  ASP O 173     -32.195  -8.563 -24.132  0.94 65.61           C  
ATOM   1420  OD1 ASP O 173     -32.388  -8.734 -22.901  0.93 60.53           O  
ATOM   1421  OD2 ASP O 173     -33.094  -8.609 -25.003  0.93 59.97           O  
ATOM   1422  N   GLN O 174     -28.336  -5.934 -24.669  0.95 63.96           N  
ATOM   1423  CA  GLN O 174     -27.004  -5.605 -25.155  0.95 64.09           C  
ATOM   1424  C   GLN O 174     -26.022  -5.382 -23.995  0.95 64.28           C  
ATOM   1425  O   GLN O 174     -26.290  -4.632 -23.059  0.95 62.72           O  
ATOM   1426  CB  GLN O 174     -27.027  -4.378 -26.080  0.95 61.47           C  
ATOM   1427  CG  GLN O 174     -27.902  -4.541 -27.334  0.92 55.84           C  
ATOM   1428  CD  GLN O 174     -29.397  -4.270 -27.108  0.92 49.97           C  
ATOM   1429  OE1 GLN O 174     -29.833  -3.873 -26.041  0.91 47.37           O  
ATOM   1430  NE2 GLN O 174     -30.209  -4.457 -28.119  0.90 46.95           N  
ATOM   1431  N   CYS O 175     -24.842  -5.975 -24.125  0.96 63.73           N  
ATOM   1432  CA  CYS O 175     -23.661  -5.789 -23.275  0.97 63.99           C  
ATOM   1433  C   CYS O 175     -23.730  -6.362 -21.858  0.97 63.85           C  
ATOM   1434  O   CYS O 175     -22.689  -6.705 -21.304  0.97 60.41           O  
ATOM   1435  CB  CYS O 175     -23.281  -4.303 -23.217  0.97 61.64           C  
ATOM   1436  SG  CYS O 175     -22.974  -3.554 -24.830  0.97 58.74           S  
ATOM   1437  N   ILE O 176     -24.910  -6.463 -21.272  0.94 70.35           N  
ATOM   1438  CA  ILE O 176     -25.076  -6.782 -19.845  0.94 72.07           C  
ATOM   1439  C   ILE O 176     -25.436  -8.250 -19.570  0.94 69.19           C  
ATOM   1440  O   ILE O 176     -25.398  -8.676 -18.417  0.94 67.67           O  
ATOM   1441  CB  ILE O 176     -26.057  -5.791 -19.176  0.95 73.84           C  
ATOM   1442  CG1 ILE O 176     -27.488  -5.903 -19.756  0.95 73.96           C  
ATOM   1443  CG2 ILE O 176     -25.515  -4.355 -19.284  0.95 73.96           C  
ATOM   1444  CD1 ILE O 176     -28.522  -5.094 -18.962  0.95 71.43           C  
ATOM   1445  N   ASP O 177     -25.712  -9.032 -20.610  0.89 68.03           N  
ATOM   1446  CA  ASP O 177     -26.118 -10.445 -20.491  0.89 66.14           C  
ATOM   1447  C   ASP O 177     -24.959 -11.441 -20.630  0.90 62.08           C  
ATOM   1448  O   ASP O 177     -25.168 -12.653 -20.617  0.90 57.20           O  
ATOM   1449  CB  ASP O 177     -27.231 -10.755 -21.505  0.90 63.74           C  
ATOM   1450  CG  ASP O 177     -28.560 -10.098 -21.143  0.88 60.26           C  
ATOM   1451  OD1 ASP O 177     -28.765  -9.742 -19.958  0.88 56.34           O  
ATOM   1452  OD2 ASP O 177     -29.407  -9.945 -22.040  0.88 56.79           O  
ATOM   1453  N   GLY O 178     -23.734 -10.948 -20.766  0.65 53.66           N  
ATOM   1454  CA  GLY O 178     -22.567 -11.809 -20.959  0.65 51.87           C  
ATOM   1455  C   GLY O 178     -22.443 -12.876 -19.868  0.66 51.79           C  
ATOM   1456  O   GLY O 178     -22.450 -12.565 -18.677  0.66 47.92           O  
ATOM   1457  N   SER O 179     -22.283 -14.128 -20.293  0.50 44.56           N  
ATOM   1458  CA  SER O 179     -22.237 -15.313 -19.418  0.49 43.16           C  
ATOM   1459  C   SER O 179     -20.990 -15.411 -18.541  0.50 44.06           C  
ATOM   1460  O   SER O 179     -20.991 -16.149 -17.556  0.50 40.87           O  
ATOM   1461  CB  SER O 179     -22.332 -16.575 -20.282  0.51 39.46           C  
ATOM   1462  OG  SER O 179     -21.346 -16.535 -21.297  0.45 35.99           O  
ATOM   1463  N   ALA O 180     -19.935 -14.672 -18.864  0.41 37.98           N  
ATOM   1464  CA  ALA O 180     -18.642 -14.769 -18.182  0.42 37.23           C  
ATOM   1465  C   ALA O 180     -18.694 -14.403 -16.686  0.42 38.61           C  
ATOM   1466  O   ALA O 180     -17.794 -14.770 -15.936  0.42 36.18           O  
ATOM   1467  CB  ALA O 180     -17.643 -13.877 -18.924  0.42 34.17           C  
ATOM   1468  N   TRP O 181     -19.715 -13.677 -16.264  0.40 42.26           N  
ATOM   1469  CA  TRP O 181     -19.851 -13.177 -14.899  0.41 42.08           C  
ATOM   1470  C   TRP O 181     -21.095 -13.765 -14.234  0.41 41.80           C  
ATOM   1471  O   TRP O 181     -22.009 -13.046 -13.814  0.42 39.55           O  
ATOM   1472  CB  TRP O 181     -19.866 -11.652 -14.919  0.43 40.47           C  
ATOM   1473  CG  TRP O 181     -18.681 -11.021 -15.589  0.39 37.81           C  
ATOM   1474  CD1 TRP O 181     -18.650 -10.554 -16.856  0.39 33.67           C  
ATOM   1475  CD2 TRP O 181     -17.347 -10.789 -15.028  0.40 34.74           C  
ATOM   1476  NE1 TRP O 181     -17.393 -10.013 -17.125  0.41 31.36           N  
ATOM   1477  CE2 TRP O 181     -16.569 -10.137 -16.024  0.41 33.19           C  
ATOM   1478  CE3 TRP O 181     -16.742 -11.049 -13.782  0.39 34.24           C  
ATOM   1479  CZ2 TRP O 181     -15.232  -9.726 -15.783  0.39 33.01           C  
ATOM   1480  CZ3 TRP O 181     -15.419 -10.648 -13.554  0.41 31.35           C  
ATOM   1481  CH2 TRP O 181     -14.677  -9.998 -14.537  0.38 30.92           C  
ATOM   1482  N   SER O 182     -21.148 -15.081 -14.178  0.33 38.58           N  
ATOM   1483  CA  SER O 182     -22.184 -15.774 -13.427  0.33 37.96           C  
ATOM   1484  C   SER O 182     -22.004 -15.515 -11.932  0.34 38.49           C  
ATOM   1485  O   SER O 182     -20.889 -15.350 -11.439  0.35 36.58           O  
ATOM   1486  CB  SER O 182     -22.191 -17.275 -13.748  0.35 36.25           C  
ATOM   1487  OG  SER O 182     -20.898 -17.814 -13.678  0.32 33.66           O  
ATOM   1488  N   HIS O 183     -23.121 -15.448 -11.211  0.27 37.29           N  
ATOM   1489  CA  HIS O 183     -23.046 -15.652  -9.769  0.28 37.22           C  
ATOM   1490  C   HIS O 183     -22.404 -17.031  -9.550  0.28 36.75           C  
ATOM   1491  O   HIS O 183     -22.863 -17.978 -10.190  0.28 35.40           O  
ATOM   1492  CB  HIS O 183     -24.455 -15.587  -9.158  0.30 36.31           C  
ATOM   1493  CG  HIS O 183     -24.484 -15.538  -7.651  0.27 32.91           C  
ATOM   1494  ND1 HIS O 183     -23.708 -16.249  -6.775  0.28 30.87           N  
ATOM   1495  CD2 HIS O 183     -25.301 -14.750  -6.887  0.28 30.99           C  
ATOM   1496  CE1 HIS O 183     -24.024 -15.905  -5.524  0.27 29.75           C  
ATOM   1497  NE2 HIS O 183     -24.996 -14.995  -5.563  0.27 31.09           N  
ATOM   1498  N   PRO O 184     -21.389 -17.167  -8.686  0.20 31.57           N  
ATOM   1499  CA  PRO O 184     -20.942 -18.497  -8.309  0.21 31.50           C  
ATOM   1500  C   PRO O 184     -22.167 -19.268  -7.823  0.21 32.43           C  
ATOM   1501  O   PRO O 184     -22.904 -18.806  -6.948  0.21 31.04           O  
ATOM   1502  CB  PRO O 184     -19.883 -18.304  -7.219  0.21 30.05           C  
ATOM   1503  CG  PRO O 184     -20.173 -16.914  -6.666  0.21 29.55           C  
ATOM   1504  CD  PRO O 184     -20.765 -16.168  -7.862  0.20 32.90           C  
ATOM   1505  N   GLN O 185     -22.441 -20.398  -8.456  0.19 30.96           N  
ATOM   1506  CA  GLN O 185     -23.369 -21.344  -7.873  0.18 31.39           C  
ATOM   1507  C   GLN O 185     -22.707 -21.789  -6.576  0.19 31.36           C  
ATOM   1508  O   GLN O 185     -21.745 -22.541  -6.591  0.19 29.14           O  
ATOM   1509  CB  GLN O 185     -23.654 -22.516  -8.820  0.18 30.65           C  
ATOM   1510  CG  GLN O 185     -24.636 -22.127  -9.937  0.17 26.68           C  
ATOM   1511  CD  GLN O 185     -25.013 -23.306 -10.844  0.16 24.35           C  
ATOM   1512  OE1 GLN O 185     -24.340 -24.308 -10.925  0.16 22.16           O  
ATOM   1513  NE2 GLN O 185     -26.103 -23.205 -11.567  0.16 22.72           N  
ATOM   1514  N   PHE O 186     -23.192 -21.245  -5.479  0.13 27.18           N  
ATOM   1515  CA  PHE O 186     -22.956 -21.887  -4.209  0.14 25.99           C  
ATOM   1516  C   PHE O 186     -23.631 -23.242  -4.349  0.14 25.98           C  
ATOM   1517  O   PHE O 186     -24.861 -23.329  -4.318  0.14 24.87           O  
ATOM   1518  CB  PHE O 186     -23.521 -21.044  -3.060  0.15 25.51           C  
ATOM   1519  CG  PHE O 186     -22.792 -19.731  -2.889  0.15 23.40           C  
ATOM   1520  CD1 PHE O 186     -21.570 -19.686  -2.192  0.15 21.81           C  
ATOM   1521  CD2 PHE O 186     -23.304 -18.553  -3.474  0.15 22.38           C  
ATOM   1522  CE1 PHE O 186     -20.860 -18.483  -2.094  0.15 20.84           C  
ATOM   1523  CE2 PHE O 186     -22.600 -17.350  -3.379  0.16 20.68           C  
ATOM   1524  CZ  PHE O 186     -21.367 -17.314  -2.687  0.14 20.31           C  
ATOM   1525  N   GLU O 187     -22.840 -24.265  -4.609  0.11 22.98           N  
ATOM   1526  CA  GLU O 187     -23.314 -25.624  -4.426  0.12 22.85           C  
ATOM   1527  C   GLU O 187     -23.873 -25.717  -3.005  0.12 23.25           C  
ATOM   1528  O   GLU O 187     -23.232 -25.290  -2.037  0.12 21.56           O  
ATOM   1529  CB  GLU O 187     -22.204 -26.653  -4.692  0.12 21.64           C  
ATOM   1530  CG  GLU O 187     -21.872 -26.752  -6.196  0.11 19.05           C  
ATOM   1531  CD  GLU O 187     -20.905 -27.890  -6.541  0.11 17.27           C  
ATOM   1532  OE1 GLU O 187     -20.859 -28.253  -7.742  0.10 15.83           O  
ATOM   1533  OE2 GLU O 187     -20.226 -28.401  -5.628  0.09 17.28           O  
ATOM   1534  N   LYS O 188     -25.113 -26.149  -2.928  0.06 20.41           N  
ATOM   1535  CA  LYS O 188     -25.772 -26.452  -1.666  0.05 20.05           C  
ATOM   1536  C   LYS O 188     -25.202 -27.723  -1.070  0.06 19.94           C  
ATOM   1537  O   LYS O 188     -24.884 -28.644  -1.878  0.05 17.60           O  
ATOM   1538  CB  LYS O 188     -27.276 -26.638  -1.840  0.05 19.26           C  
ATOM   1539  CG  LYS O 188     -28.048 -25.316  -1.887  0.04 17.25           C  
ATOM   1540  CD  LYS O 188     -29.544 -25.630  -1.916  0.04 16.19           C  
ATOM   1541  CE  LYS O 188     -30.357 -24.339  -1.893  0.04 13.68           C  
ATOM   1542  NZ  LYS O 188     -31.812 -24.644  -1.890  0.03 13.70           N  
ATOM   1543  OXT LYS O 188     -25.133 -27.804   0.167  0.02 15.65           O  
TER    1544      LYS O 188                                                      
ENDMDL                                                                          
END                                                                             
