# Supplementary material for: Accurate structure prediction of biomolecular interactions with AlphaFold 3
Source: Nature. 2024 May 8;630(8016):493–500. doi: 10.1038/s41586-024-07487-w (PMC11168924; doi:10.1038/s41586-024-07487-w)
Supplement: Supplementary file 3 — AF3 predictions for the Posebusters benchmark and outputs of the Posebusters checks for those predictions. [file 41586_2024_7487_MOESM3_ESM.zip › 6Z2C_Q5E_pred_lig_pose.sdf]

6Z2C_Q5E_C_201
     RDKit          3D

 26 28  0  0  0  0  0  0  0  0999 V2000
  -17.3144    4.3794  -11.2122 O   0  0  0  0  0  0  0  0  0  0  0  0
  -18.4376    4.7065  -11.5497 C   0  0  0  0  0  0  0  0  0  0  0  0
  -19.5841    4.7223  -10.6574 C   0  0  1  0  0  0  0  0  0  0  0  0
  -19.5604    5.7340   -9.5406 C   0  0  1  0  0  0  0  0  0  0  0  0
  -21.0234    6.0330   -9.4352 C   0  0  0  0  0  0  0  0  0  0  0  0
  -22.0140    4.6974   -9.0745 Cl  0  0  0  0  0  0  0  0  0  0  0  0
  -21.3604    7.1960   -8.2454 Cl  0  0  0  0  0  0  0  0  0  0  0  0
  -18.7871    5.1211   -8.1320 Cl  0  0  0  0  0  0  0  0  0  0  0  0
  -19.0955    7.0578  -10.0085 C   0  0  0  0  0  0  0  0  0  0  0  0
  -17.7852    7.8900   -9.4476 Cl  0  0  0  0  0  0  0  0  0  0  0  0
  -20.0955    7.5501  -10.8245 C   0  0  0  0  0  0  0  0  0  0  0  0
  -20.0822    8.9786  -11.6795 Cl  0  0  0  0  0  0  0  0  0  0  0  0
  -21.1472    6.5304  -10.8539 C   0  0  2  0  0  0  0  0  0  0  0  0
  -22.6958    7.1022  -11.3747 Cl  0  0  0  0  0  0  0  0  0  0  0  0
  -20.7197    5.2578  -11.5619 C   0  0  1  0  0  0  0  0  0  0  0  0
  -20.0867    5.4398  -12.8506 C   0  0  0  0  0  0  0  0  0  0  0  0
  -20.6640    5.8414  -13.8604 O   0  0  0  0  0  0  0  0  0  0  0  0
  -18.8231    5.0458  -12.7775 N   0  0  0  0  0  0  0  0  0  0  0  0
  -17.9957    4.8872  -13.9005 C   0  0  0  0  0  0  0  0  0  0  0  0
  -17.3222    6.1158  -14.3822 C   0  0  0  0  0  0  0  0  0  0  0  0
  -16.7087    5.7254  -15.6398 C   0  0  0  0  0  0  0  0  0  0  0  0
  -15.8106    6.7338  -16.1674 C   0  0  0  0  0  0  0  0  0  0  0  0
  -15.1756    6.1751  -17.3518 C   0  0  0  0  0  0  0  0  0  0  0  0
  -14.1400    7.0222  -17.9952 C   0  0  0  0  0  0  0  0  0  0  0  0
  -13.9362    8.1816  -17.5983 O   0  0  0  0  0  0  0  0  0  0  0  0
  -13.5293    6.4933  -18.8846 O   0  0  0  0  0  0  0  0  0  0  0  0
  1  2  2  0
  3  2  1  6
  3  4  1  0
  4  5  1  0
  5  6  1  0
  5  7  1  0
  4  8  1  1
  4  9  1  0
  9 10  1  0
  9 11  2  0
 11 12  1  0
  5 13  1  0
 11 13  1  0
 13 14  1  6
 13 15  1  0
  3 15  1  0
 15 16  1  6
 16 17  2  0
 16 18  1  0
  2 18  1  0
 18 19  1  0
 19 20  1  0
 20 21  1  0
 21 22  1  0
 22 23  1  0
 23 24  1  0
 24 25  1  0
 24 26  2  0
M  END
