# Supplementary material for: Accurate structure prediction of biomolecular interactions with AlphaFold 3
Source: Nature. 2024 May 8;630(8016):493–500. doi: 10.1038/s41586-024-07487-w (PMC11168924; doi:10.1038/s41586-024-07487-w)
Supplement: Supplementary file 3 — AF3 predictions for the Posebusters benchmark and outputs of the Posebusters checks for those predictions. [file 41586_2024_7487_MOESM3_ESM.zip › 6Z4N_Q7B_pred_context_pose.pdb]

TITLE     6Z4N                                                                  
REVDAT   1   01-OCT-21         0                                                
REMARK   6                                                                      
REMARK   6 PDB GENERATED WITH DEEPMIND STRUCTURE CLASS VERSION 1.0.2.           
SEQRES   1 O  324  HIS MET SER LYS ILE TYR GLU ASP ASN SER LEU THR ILE          
SEQRES   2 O  324  GLY HIS THR PRO LEU VAL ARG LEU ASN ARG ILE GLY ASN          
SEQRES   3 O  324  GLY ARG ILE LEU ALA LYS VAL GLU SER ARG ASN PRO SER          
SEQRES   4 O  324  PHE SER VAL LYS CYS ARG ILE GLY ALA ASN MET ILE TRP          
SEQRES   5 O  324  ASP ALA GLU LYS ARG GLY VAL LEU LYS PRO GLY VAL GLU          
SEQRES   6 O  324  LEU VAL GLU PRO THR SER GLY ASN THR GLY ILE ALA LEU          
SEQRES   7 O  324  ALA TYR VAL ALA ALA ALA ARG GLY TYR LYS LEU THR LEU          
SEQRES   8 O  324  THR MET PRO GLU THR MET SER ILE GLU ARG ARG LYS LEU          
SEQRES   9 O  324  LEU LYS ALA LEU GLY ALA ASN LEU VAL LEU THR GLU GLY          
SEQRES  10 O  324  ALA LYS GLY MET LYS GLY ALA ILE GLN LYS ALA GLU GLU          
SEQRES  11 O  324  ILE VAL ALA SER ASP PRO GLN LYS TYR LEU LEU LEU GLN          
SEQRES  12 O  324  GLN PHE SER ASN PRO ALA ASN PRO GLU ILE HIS GLU LYS          
SEQRES  13 O  324  THR THR GLY PRO GLU ILE TRP GLU ASP THR ASP GLY GLN          
SEQRES  14 O  324  VAL ASP VAL PHE ILE SER GLY VAL GLY THR GLY GLY THR          
SEQRES  15 O  324  LEU THR GLY VAL THR ARG TYR ILE LYS GLY THR LYS GLY          
SEQRES  16 O  324  LYS THR ASP LEU ILE THR VAL ALA VAL GLU PRO THR ASP          
SEQRES  17 O  324  SER PRO VAL ILE ALA GLN ALA LEU ALA GLY GLU GLU ILE          
SEQRES  18 O  324  LYS PRO GLY PRO HIS LYS ILE GLN GLY ILE GLY ALA GLY          
SEQRES  19 O  324  PHE ILE PRO GLY ASN LEU ASP LEU LYS LEU ILE ASP LYS          
SEQRES  20 O  324  VAL VAL GLY ILE THR ASN GLU GLU ALA ILE SER THR ALA          
SEQRES  21 O  324  ARG ARG LEU MET GLU GLU GLU GLY ILE LEU ALA GLY ILE          
SEQRES  22 O  324  SER SER GLY ALA ALA VAL ALA ALA ALA LEU LYS LEU GLN          
SEQRES  23 O  324  GLU ASP GLU SER PHE THR ASN LYS ASN ILE VAL VAL ILE          
SEQRES  24 O  324  LEU PRO SER SER GLY GLU ARG TYR LEU SER THR ALA LEU          
SEQRES  25 O  324  PHE ALA ASP LEU PHE THR GLU LYS GLU LEU GLN GLN              
HET    PLP  V   1      16                                                       
HETNAM     PLP ?                                                                
MODEL        1                                                                  
ATOM      1  N   HIS O   1      37.298  -7.671  31.279  0.58 44.60           N  
ATOM      2  CA  HIS O   1      36.979  -6.898  32.506  0.59 45.93           C  
ATOM      3  C   HIS O   1      36.589  -7.862  33.617  0.59 48.89           C  
ATOM      4  O   HIS O   1      36.034  -8.915  33.326  0.59 46.80           O  
ATOM      5  CB  HIS O   1      35.881  -5.854  32.229  0.58 42.57           C  
ATOM      6  CG  HIS O   1      36.419  -4.507  31.827  0.57 38.90           C  
ATOM      7  ND1 HIS O   1      37.737  -4.151  31.808  0.56 34.97           N  
ATOM      8  CD2 HIS O   1      35.708  -3.397  31.465  0.54 34.33           C  
ATOM      9  CE1 HIS O   1      37.830  -2.874  31.442  0.54 31.46           C  
ATOM     10  NE2 HIS O   1      36.613  -2.392  31.238  0.52 32.79           N  
ATOM     11  N   MET O   2      36.908  -7.550  34.877  0.63 57.21           N  
ATOM     12  CA  MET O   2      36.381  -8.322  36.008  0.62 61.78           C  
ATOM     13  C   MET O   2      34.941  -7.887  36.263  0.61 65.47           C  
ATOM     14  O   MET O   2      34.657  -6.688  36.275  0.61 61.55           O  
ATOM     15  CB  MET O   2      37.235  -8.140  37.275  0.58 57.42           C  
ATOM     16  CG  MET O   2      38.575  -8.878  37.174  0.55 52.30           C  
ATOM     17  SD  MET O   2      39.583  -8.792  38.688  0.54 45.10           S  
ATOM     18  CE  MET O   2      38.855 -10.130  39.645  0.53 38.90           C  
ATOM     19  N   SER O   3      34.047  -8.847  36.502  0.79 62.30           N  
ATOM     20  CA  SER O   3      32.685  -8.562  36.942  0.80 69.02           C  
ATOM     21  C   SER O   3      32.696  -7.793  38.268  0.80 74.71           C  
ATOM     22  O   SER O   3      33.511  -8.072  39.152  0.80 70.34           O  
ATOM     23  CB  SER O   3      31.880  -9.861  37.087  0.79 62.74           C  
ATOM     24  OG  SER O   3      32.469 -10.713  38.036  0.76 55.83           O  
ATOM     25  N   LYS O   4      31.772  -6.839  38.438  0.98 89.23           N  
ATOM     26  CA  LYS O   4      31.652  -6.043  39.659  0.99 93.81           C  
ATOM     27  C   LYS O   4      30.217  -6.056  40.176  0.98 96.92           C  
ATOM     28  O   LYS O   4      29.507  -5.051  40.161  0.98 95.15           O  
ATOM     29  CB  LYS O   4      32.242  -4.645  39.432  0.98 83.99           C  
ATOM     30  CG  LYS O   4      32.582  -3.979  40.769  0.90 68.84           C  
ATOM     31  CD  LYS O   4      33.243  -2.629  40.526  0.89 59.86           C  
ATOM     32  CE  LYS O   4      33.633  -2.006  41.862  0.88 51.70           C  
ATOM     33  NZ  LYS O   4      34.278  -0.691  41.661  0.88 43.46           N  
ATOM     34  N   ILE O   5      29.802  -7.225  40.642  1.00 97.98           N  
ATOM     35  CA  ILE O   5      28.499  -7.452  41.261  1.00 98.31           C  
ATOM     36  C   ILE O   5      28.694  -7.426  42.778  1.00 98.41           C  
ATOM     37  O   ILE O   5      29.543  -8.142  43.308  1.00 98.16           O  
ATOM     38  CB  ILE O   5      27.886  -8.779  40.760  1.00 98.23           C  
ATOM     39  CG1 ILE O   5      27.713  -8.766  39.217  1.00 97.30           C  
ATOM     40  CG2 ILE O   5      26.540  -9.038  41.456  1.00 97.49           C  
ATOM     41  CD1 ILE O   5      27.443 -10.146  38.615  0.99 94.36           C  
ATOM     42  N   TYR O   6      27.917  -6.620  43.486  1.00 98.50           N  
ATOM     43  CA  TYR O   6      27.931  -6.571  44.942  1.00 98.52           C  
ATOM     44  C   TYR O   6      26.963  -7.616  45.499  1.00 98.53           C  
ATOM     45  O   TYR O   6      25.797  -7.653  45.107  1.00 98.38           O  
ATOM     46  CB  TYR O   6      27.568  -5.160  45.414  1.00 98.44           C  
ATOM     47  CG  TYR O   6      28.562  -4.096  44.998  1.00 98.27           C  
ATOM     48  CD1 TYR O   6      29.676  -3.813  45.809  1.00 97.83           C  
ATOM     49  CD2 TYR O   6      28.378  -3.381  43.793  1.00 97.80           C  
ATOM     50  CE1 TYR O   6      30.592  -2.815  45.440  1.00 97.32           C  
ATOM     51  CE2 TYR O   6      29.289  -2.384  43.410  1.00 97.31           C  
ATOM     52  CZ  TYR O   6      30.392  -2.102  44.241  1.00 97.23           C  
ATOM     53  OH  TYR O   6      31.283  -1.115  43.887  1.00 96.12           O  
ATOM     54  N   GLU O   7      27.423  -8.442  46.437  1.00 98.38           N  
ATOM     55  CA  GLU O   7      26.630  -9.545  46.997  1.00 98.32           C  
ATOM     56  C   GLU O   7      25.531  -9.078  47.967  1.00 98.35           C  
ATOM     57  O   GLU O   7      24.567  -9.801  48.194  1.00 98.00           O  
ATOM     58  CB  GLU O   7      27.561 -10.584  47.632  1.00 98.11           C  
ATOM     59  CG  GLU O   7      28.448 -11.317  46.606  1.00 96.67           C  
ATOM     60  CD  GLU O   7      27.632 -12.034  45.510  1.00 95.33           C  
ATOM     61  OE1 GLU O   7      27.956 -11.907  44.308  1.00 90.62           O  
ATOM     62  OE2 GLU O   7      26.629 -12.707  45.827  1.00 91.09           O  
ATOM     63  N   ASP O   8      25.640  -7.874  48.502  1.00 98.42           N  
ATOM     64  CA  ASP O   8      24.558  -7.156  49.183  1.00 98.40           C  
ATOM     65  C   ASP O   8      24.766  -5.631  49.116  1.00 98.47           C  
ATOM     66  O   ASP O   8      25.847  -5.141  48.770  1.00 98.34           O  
ATOM     67  CB  ASP O   8      24.379  -7.671  50.627  1.00 98.25           C  
ATOM     68  CG  ASP O   8      25.466  -7.219  51.603  1.00 97.97           C  
ATOM     69  OD1 ASP O   8      25.537  -5.998  51.872  1.00 96.79           O  
ATOM     70  OD2 ASP O   8      26.196  -8.059  52.163  1.00 96.30           O  
ATOM     71  N   ASN O   9      23.741  -4.853  49.465  1.00 98.41           N  
ATOM     72  CA  ASN O   9      23.771  -3.391  49.360  1.00 98.47           C  
ATOM     73  C   ASN O   9      24.775  -2.726  50.324  1.00 98.46           C  
ATOM     74  O   ASN O   9      25.273  -1.637  50.037  1.00 98.34           O  
ATOM     75  CB  ASN O   9      22.341  -2.859  49.554  1.00 98.52           C  
ATOM     76  CG  ASN O   9      22.142  -1.420  49.090  1.00 98.55           C  
ATOM     77  OD1 ASN O   9      22.848  -0.888  48.240  1.00 95.21           O  
ATOM     78  ND2 ASN O   9      21.128  -0.765  49.602  1.00 94.78           N  
ATOM     79  N   SER O  10      25.134  -3.368  51.450  1.00 98.51           N  
ATOM     80  CA  SER O  10      26.118  -2.820  52.398  1.00 98.48           C  
ATOM     81  C   SER O  10      27.509  -2.691  51.768  1.00 98.50           C  
ATOM     82  O   SER O  10      28.234  -1.738  52.048  1.00 98.37           O  
ATOM     83  CB  SER O  10      26.168  -3.647  53.692  1.00 98.34           C  
ATOM     84  OG  SER O  10      26.940  -4.829  53.571  1.00 97.85           O  
ATOM     85  N   LEU O  11      27.854  -3.584  50.845  1.00 98.28           N  
ATOM     86  CA  LEU O  11      29.128  -3.604  50.123  1.00 98.23           C  
ATOM     87  C   LEU O  11      29.270  -2.452  49.114  1.00 98.24           C  
ATOM     88  O   LEU O  11      30.370  -2.178  48.639  1.00 98.05           O  
ATOM     89  CB  LEU O  11      29.273  -4.969  49.429  1.00 98.16           C  
ATOM     90  CG  LEU O  11      29.314  -6.169  50.398  1.00 97.69           C  
ATOM     91  CD1 LEU O  11      29.197  -7.477  49.622  1.00 96.97           C  
ATOM     92  CD2 LEU O  11      30.625  -6.208  51.190  1.00 96.74           C  
ATOM     93  N   THR O  12      28.190  -1.735  48.794  1.00 98.18           N  
ATOM     94  CA  THR O  12      28.185  -0.619  47.833  1.00 98.18           C  
ATOM     95  C   THR O  12      28.569   0.732  48.446  1.00 98.21           C  
ATOM     96  O   THR O  12      28.473   1.760  47.765  1.00 98.11           O  
ATOM     97  CB  THR O  12      26.843  -0.497  47.092  1.00 98.22           C  
ATOM     98  OG1 THR O  12      25.855   0.128  47.893  1.00 98.00           O  
ATOM     99  CG2 THR O  12      26.275  -1.836  46.615  1.00 97.86           C  
ATOM    100  N   ILE O  13      28.988   0.780  49.718  1.00 98.19           N  
ATOM    101  CA  ILE O  13      29.377   2.023  50.394  1.00 98.26           C  
ATOM    102  C   ILE O  13      30.578   2.698  49.723  1.00 98.08           C  
ATOM    103  O   ILE O  13      31.454   2.044  49.150  1.00 97.94           O  
ATOM    104  CB  ILE O  13      29.655   1.817  51.903  1.00 98.45           C  
ATOM    105  CG1 ILE O  13      30.858   0.874  52.142  1.00 98.40           C  
ATOM    106  CG2 ILE O  13      28.373   1.387  52.627  1.00 98.04           C  
ATOM    107  CD1 ILE O  13      31.322   0.813  53.597  1.00 98.25           C  
ATOM    108  N   GLY O  14      30.657   4.019  49.873  1.00 98.23           N  
ATOM    109  CA  GLY O  14      31.827   4.805  49.492  1.00 98.10           C  
ATOM    110  C   GLY O  14      31.925   5.086  47.999  1.00 98.11           C  
ATOM    111  O   GLY O  14      30.911   5.176  47.299  1.00 97.83           O  
ATOM    112  N   HIS O  15      33.169   5.304  47.528  1.00 97.89           N  
ATOM    113  CA  HIS O  15      33.477   5.782  46.175  1.00 97.80           C  
ATOM    114  C   HIS O  15      32.628   7.003  45.791  1.00 98.12           C  
ATOM    115  O   HIS O  15      32.096   7.118  44.680  1.00 97.74           O  
ATOM    116  CB  HIS O  15      33.392   4.628  45.167  1.00 97.22           C  
ATOM    117  CG  HIS O  15      34.275   3.472  45.534  1.00 93.85           C  
ATOM    118  ND1 HIS O  15      35.649   3.484  45.525  1.00 79.74           N  
ATOM    119  CD2 HIS O  15      33.883   2.234  45.984  1.00 79.25           C  
ATOM    120  CE1 HIS O  15      36.079   2.286  45.955  1.00 79.98           C  
ATOM    121  NE2 HIS O  15      35.025   1.507  46.235  1.00 82.24           N  
ATOM    122  N   THR O  16      32.445   7.900  46.752  1.00 97.87           N  
ATOM    123  CA  THR O  16      31.626   9.101  46.575  1.00 98.16           C  
ATOM    124  C   THR O  16      32.391  10.146  45.765  1.00 98.22           C  
ATOM    125  O   THR O  16      33.605  10.267  45.924  1.00 98.25           O  
ATOM    126  CB  THR O  16      31.166   9.679  47.918  1.00 98.37           C  
ATOM    127  OG1 THR O  16      32.273   9.945  48.747  1.00 98.39           O  
ATOM    128  CG2 THR O  16      30.240   8.718  48.656  1.00 98.39           C  
ATOM    129  N   PRO O  17      31.714  10.912  44.885  1.00 98.27           N  
ATOM    130  CA  PRO O  17      32.388  11.864  44.012  1.00 98.35           C  
ATOM    131  C   PRO O  17      32.959  13.052  44.792  1.00 98.55           C  
ATOM    132  O   PRO O  17      32.345  13.551  45.743  1.00 98.60           O  
ATOM    133  CB  PRO O  17      31.327  12.300  42.996  1.00 98.19           C  
ATOM    134  CG  PRO O  17      30.014  12.153  43.774  1.00 97.81           C  
ATOM    135  CD  PRO O  17      30.278  10.930  44.655  1.00 98.44           C  
ATOM    136  N   LEU O  18      34.112  13.536  44.324  1.00 98.49           N  
ATOM    137  CA  LEU O  18      34.705  14.807  44.727  1.00 98.58           C  
ATOM    138  C   LEU O  18      34.400  15.839  43.633  1.00 98.67           C  
ATOM    139  O   LEU O  18      34.819  15.674  42.486  1.00 98.59           O  
ATOM    140  CB  LEU O  18      36.208  14.591  44.978  1.00 98.40           C  
ATOM    141  CG  LEU O  18      36.859  15.703  45.815  1.00 95.36           C  
ATOM    142  CD1 LEU O  18      36.357  15.703  47.261  1.00 94.84           C  
ATOM    143  CD2 LEU O  18      38.372  15.494  45.855  1.00 95.03           C  
ATOM    144  N   VAL O  19      33.630  16.878  43.966  1.00 98.68           N  
ATOM    145  CA  VAL O  19      33.109  17.874  43.015  1.00 98.75           C  
ATOM    146  C   VAL O  19      33.688  19.241  43.341  1.00 98.80           C  
ATOM    147  O   VAL O  19      33.602  19.694  44.484  1.00 98.78           O  
ATOM    148  CB  VAL O  19      31.565  17.921  43.032  1.00 98.68           C  
ATOM    149  CG1 VAL O  19      31.019  18.876  41.960  1.00 98.02           C  
ATOM    150  CG2 VAL O  19      30.950  16.540  42.791  1.00 98.25           C  
ATOM    151  N   ARG O  20      34.267  19.930  42.342  1.00 98.71           N  
ATOM    152  CA  ARG O  20      34.701  21.325  42.482  1.00 98.70           C  
ATOM    153  C   ARG O  20      33.480  22.234  42.638  1.00 98.76           C  
ATOM    154  O   ARG O  20      32.521  22.114  41.886  1.00 98.68           O  
ATOM    155  CB  ARG O  20      35.558  21.716  41.273  1.00 98.59           C  
ATOM    156  CG  ARG O  20      36.224  23.087  41.464  1.00 97.98           C  
ATOM    157  CD  ARG O  20      37.005  23.544  40.212  1.00 97.60           C  
ATOM    158  NE  ARG O  20      37.992  22.555  39.777  1.00 96.17           N  
ATOM    159  CZ  ARG O  20      39.133  22.228  40.364  1.00 96.68           C  
ATOM    160  NH1 ARG O  20      39.588  22.856  41.417  1.00 91.31           N  
ATOM    161  NH2 ARG O  20      39.834  21.243  39.882  1.00 92.85           N  
ATOM    162  N   LEU O  21      33.550  23.161  43.584  1.00 98.87           N  
ATOM    163  CA  LEU O  21      32.609  24.274  43.677  1.00 98.89           C  
ATOM    164  C   LEU O  21      33.105  25.421  42.790  1.00 98.84           C  
ATOM    165  O   LEU O  21      34.247  25.864  42.926  1.00 98.68           O  
ATOM    166  CB  LEU O  21      32.419  24.702  45.147  1.00 98.91           C  
ATOM    167  CG  LEU O  21      32.002  23.578  46.120  1.00 98.87           C  
ATOM    168  CD1 LEU O  21      31.696  24.185  47.489  1.00 98.79           C  
ATOM    169  CD2 LEU O  21      30.764  22.798  45.656  1.00 98.79           C  
ATOM    170  N   ASN O  22      32.254  25.887  41.867  1.00 98.82           N  
ATOM    171  CA  ASN O  22      32.639  26.858  40.832  1.00 98.70           C  
ATOM    172  C   ASN O  22      32.256  28.301  41.184  1.00 98.57           C  
ATOM    173  O   ASN O  22      32.904  29.238  40.724  1.00 97.55           O  
ATOM    174  CB  ASN O  22      32.008  26.433  39.499  1.00 98.47           C  
ATOM    175  CG  ASN O  22      32.543  25.091  39.027  1.00 97.92           C  
ATOM    176  OD1 ASN O  22      33.734  24.928  38.807  1.00 91.84           O  
ATOM    177  ND2 ASN O  22      31.683  24.112  38.869  1.00 90.95           N  
ATOM    178  N   ARG O  23      31.204  28.491  41.979  1.00 98.75           N  
ATOM    179  CA  ARG O  23      30.679  29.814  42.371  1.00 98.63           C  
ATOM    180  C   ARG O  23      30.877  30.104  43.855  1.00 98.68           C  
ATOM    181  O   ARG O  23      31.027  31.268  44.233  1.00 98.05           O  
ATOM    182  CB  ARG O  23      29.196  29.921  41.989  1.00 98.01           C  
ATOM    183  CG  ARG O  23      28.988  29.776  40.482  0.99 94.64           C  
ATOM    184  CD  ARG O  23      27.491  29.797  40.142  0.99 89.16           C  
ATOM    185  NE  ARG O  23      27.272  29.555  38.711  0.99 83.99           N  
ATOM    186  CZ  ARG O  23      27.328  28.368  38.111  0.99 79.12           C  
ATOM    187  NH1 ARG O  23      27.457  27.251  38.771  0.99 71.65           N  
ATOM    188  NH2 ARG O  23      27.266  28.281  36.828  0.99 73.82           N  
ATOM    189  N   ILE O  24      30.895  29.060  44.685  1.00 98.86           N  
ATOM    190  CA  ILE O  24      31.151  29.187  46.121  1.00 98.91           C  
ATOM    191  C   ILE O  24      32.664  29.075  46.354  1.00 98.91           C  
ATOM    192  O   ILE O  24      33.278  28.054  46.046  1.00 98.82           O  
ATOM    193  CB  ILE O  24      30.345  28.139  46.918  1.00 98.91           C  
ATOM    194  CG1 ILE O  24      28.831  28.245  46.596  1.00 98.74           C  
ATOM    195  CG2 ILE O  24      30.604  28.335  48.419  1.00 98.76           C  
ATOM    196  CD1 ILE O  24      27.977  27.169  47.280  1.00 98.47           C  
ATOM    197  N   GLY O  25      33.261  30.116  46.905  1.00 98.72           N  
ATOM    198  CA  GLY O  25      34.701  30.217  47.117  1.00 98.74           C  
ATOM    199  C   GLY O  25      35.486  30.545  45.837  1.00 98.74           C  
ATOM    200  O   GLY O  25      34.964  31.137  44.894  1.00 98.17           O  
ATOM    201  N   ASN O  26      36.771  30.176  45.820  1.00 98.56           N  
ATOM    202  CA  ASN O  26      37.742  30.559  44.790  1.00 98.48           C  
ATOM    203  C   ASN O  26      38.059  29.444  43.764  1.00 98.51           C  
ATOM    204  O   ASN O  26      39.103  29.479  43.107  1.00 97.93           O  
ATOM    205  CB  ASN O  26      38.998  31.105  45.490  1.00 98.08           C  
ATOM    206  CG  ASN O  26      39.808  30.038  46.219  1.00 97.82           C  
ATOM    207  OD1 ASN O  26      39.464  28.867  46.262  1.00 94.45           O  
ATOM    208  ND2 ASN O  26      40.912  30.426  46.808  1.00 92.88           N  
ATOM    209  N   GLY O  27      37.213  28.425  43.652  1.00 98.62           N  
ATOM    210  CA  GLY O  27      37.425  27.263  42.776  1.00 98.56           C  
ATOM    211  C   GLY O  27      38.379  26.197  43.334  1.00 98.62           C  
ATOM    212  O   GLY O  27      38.658  25.215  42.646  1.00 98.30           O  
ATOM    213  N   ARG O  28      38.867  26.341  44.568  1.00 98.69           N  
ATOM    214  CA  ARG O  28      39.718  25.349  45.261  1.00 98.72           C  
ATOM    215  C   ARG O  28      38.993  24.562  46.358  1.00 98.82           C  
ATOM    216  O   ARG O  28      39.615  23.720  47.003  1.00 98.75           O  
ATOM    217  CB  ARG O  28      40.988  26.017  45.804  1.00 98.50           C  
ATOM    218  CG  ARG O  28      41.927  26.474  44.688  1.00 97.17           C  
ATOM    219  CD  ARG O  28      43.212  27.026  45.305  0.99 94.18           C  
ATOM    220  NE  ARG O  28      44.204  27.402  44.292  0.99 87.47           N  
ATOM    221  CZ  ARG O  28      45.218  26.660  43.869  0.99 82.20           C  
ATOM    222  NH1 ARG O  28      45.429  25.447  44.303  0.99 74.80           N  
ATOM    223  NH2 ARG O  28      46.049  27.135  42.988  0.99 76.05           N  
ATOM    224  N   ILE O  29      37.693  24.788  46.553  1.00 98.85           N  
ATOM    225  CA  ILE O  29      36.868  23.968  47.452  1.00 98.89           C  
ATOM    226  C   ILE O  29      36.373  22.747  46.669  1.00 98.88           C  
ATOM    227  O   ILE O  29      35.714  22.880  45.634  1.00 98.85           O  
ATOM    228  CB  ILE O  29      35.708  24.771  48.087  1.00 98.92           C  
ATOM    229  CG1 ILE O  29      36.228  26.053  48.793  1.00 98.83           C  
ATOM    230  CG2 ILE O  29      34.948  23.874  49.077  1.00 98.80           C  
ATOM    231  CD1 ILE O  29      35.111  26.979  49.305  1.00 98.73           C  
ATOM    232  N   LEU O  30      36.696  21.557  47.161  1.00 98.86           N  
ATOM    233  CA  LEU O  30      36.339  20.263  46.586  1.00 98.87           C  
ATOM    234  C   LEU O  30      35.384  19.550  47.551  1.00 98.91           C  
ATOM    235  O   LEU O  30      35.761  19.187  48.667  1.00 98.89           O  
ATOM    236  CB  LEU O  30      37.615  19.439  46.340  1.00 98.78           C  
ATOM    237  CG  LEU O  30      38.716  20.124  45.505  1.00 98.48           C  
ATOM    238  CD1 LEU O  30      39.914  19.189  45.377  1.00 98.21           C  
ATOM    239  CD2 LEU O  30      38.236  20.496  44.099  1.00 97.99           C  
ATOM    240  N   ALA O  31      34.138  19.346  47.134  1.00 98.91           N  
ATOM    241  CA  ALA O  31      33.077  18.811  47.971  1.00 98.92           C  
ATOM    242  C   ALA O  31      32.919  17.298  47.771  1.00 98.90           C  
ATOM    243  O   ALA O  31      32.569  16.842  46.681  1.00 98.83           O  
ATOM    244  CB  ALA O  31      31.787  19.583  47.657  1.00 98.90           C  
ATOM    245  N   LYS O  32      33.122  16.504  48.833  1.00 98.94           N  
ATOM    246  CA  LYS O  32      32.891  15.052  48.811  1.00 98.94           C  
ATOM    247  C   LYS O  32      31.430  14.745  49.160  1.00 98.95           C  
ATOM    248  O   LYS O  32      30.990  14.936  50.294  1.00 98.92           O  
ATOM    249  CB  LYS O  32      33.907  14.347  49.718  1.00 98.92           C  
ATOM    250  CG  LYS O  32      33.883  12.830  49.483  1.00 98.79           C  
ATOM    251  CD  LYS O  32      35.082  12.145  50.145  1.00 98.76           C  
ATOM    252  CE  LYS O  32      35.054  10.623  49.935  1.00 98.66           C  
ATOM    253  NZ  LYS O  32      35.201  10.228  48.505  1.00 98.59           N  
ATOM    254  N   VAL O  33      30.665  14.261  48.179  1.00 98.85           N  
ATOM    255  CA  VAL O  33      29.196  14.151  48.250  1.00 98.85           C  
ATOM    256  C   VAL O  33      28.767  12.822  48.891  1.00 98.83           C  
ATOM    257  O   VAL O  33      28.407  11.853  48.210  1.00 98.75           O  
ATOM    258  CB  VAL O  33      28.545  14.401  46.873  1.00 98.81           C  
ATOM    259  CG1 VAL O  33      27.017  14.500  46.997  1.00 98.58           C  
ATOM    260  CG2 VAL O  33      29.031  15.704  46.229  1.00 98.65           C  
ATOM    261  N   GLU O  34      28.742  12.771  50.217  1.00 98.88           N  
ATOM    262  CA  GLU O  34      28.454  11.555  51.002  1.00 98.89           C  
ATOM    263  C   GLU O  34      26.982  11.110  50.972  1.00 98.83           C  
ATOM    264  O   GLU O  34      26.658  10.001  51.412  1.00 98.73           O  
ATOM    265  CB  GLU O  34      28.947  11.755  52.441  1.00 98.90           C  
ATOM    266  CG  GLU O  34      30.483  11.706  52.558  1.00 98.88           C  
ATOM    267  CD  GLU O  34      31.007  10.310  52.203  1.00 98.90           C  
ATOM    268  OE1 GLU O  34      31.725  10.157  51.205  1.00 98.56           O  
ATOM    269  OE2 GLU O  34      30.662   9.334  52.914  1.00 98.64           O  
ATOM    270  N   SER O  35      26.090  11.926  50.404  1.00 98.79           N  
ATOM    271  CA  SER O  35      24.718  11.489  50.092  1.00 98.73           C  
ATOM    272  C   SER O  35      24.665  10.416  48.993  1.00 98.69           C  
ATOM    273  O   SER O  35      23.655   9.722  48.863  1.00 98.42           O  
ATOM    274  CB  SER O  35      23.847  12.685  49.704  1.00 98.58           C  
ATOM    275  OG  SER O  35      24.330  13.305  48.527  1.00 98.05           O  
ATOM    276  N   ARG O  36      25.747  10.223  48.220  1.00 98.72           N  
ATOM    277  CA  ARG O  36      25.872   9.178  47.184  1.00 98.65           C  
ATOM    278  C   ARG O  36      26.253   7.816  47.790  1.00 98.58           C  
ATOM    279  O   ARG O  36      27.157   7.133  47.310  1.00 98.24           O  
ATOM    280  CB  ARG O  36      26.863   9.647  46.097  1.00 98.47           C  
ATOM    281  CG  ARG O  36      26.437  10.937  45.379  1.00 97.69           C  
ATOM    282  CD  ARG O  36      25.223  10.741  44.449  1.00 96.57           C  
ATOM    283  NE  ARG O  36      25.564   9.881  43.302  1.00 96.55           N  
ATOM    284  CZ  ARG O  36      26.201  10.260  42.200  1.00 97.07           C  
ATOM    285  NH1 ARG O  36      26.569  11.493  41.985  1.00 93.82           N  
ATOM    286  NH2 ARG O  36      26.508   9.395  41.276  1.00 93.80           N  
ATOM    287  N   ASN O  37      25.559   7.424  48.860  1.00 98.67           N  
ATOM    288  CA  ASN O  37      25.716   6.176  49.602  1.00 98.67           C  
ATOM    289  C   ASN O  37      24.368   5.421  49.675  1.00 98.64           C  
ATOM    290  O   ASN O  37      23.328   6.019  49.390  1.00 98.45           O  
ATOM    291  CB  ASN O  37      26.278   6.518  50.993  1.00 98.67           C  
ATOM    292  CG  ASN O  37      27.799   6.557  51.029  1.00 98.71           C  
ATOM    293  OD1 ASN O  37      28.458   5.553  50.834  1.00 95.48           O  
ATOM    294  ND2 ASN O  37      28.383   7.695  51.312  1.00 95.11           N  
ATOM    295  N   PRO O  38      24.346   4.129  50.068  1.00 98.65           N  
ATOM    296  CA  PRO O  38      23.125   3.302  50.015  1.00 98.53           C  
ATOM    297  C   PRO O  38      21.898   3.908  50.705  1.00 98.39           C  
ATOM    298  O   PRO O  38      20.804   3.896  50.139  1.00 97.68           O  
ATOM    299  CB  PRO O  38      23.512   1.967  50.666  1.00 98.25           C  
ATOM    300  CG  PRO O  38      25.018   1.876  50.472  1.00 97.60           C  
ATOM    301  CD  PRO O  38      25.484   3.322  50.460  1.00 98.56           C  
ATOM    302  N   SER O  39      22.061   4.468  51.906  1.00 98.27           N  
ATOM    303  CA  SER O  39      21.000   5.160  52.656  1.00 98.08           C  
ATOM    304  C   SER O  39      21.139   6.691  52.641  1.00 98.11           C  
ATOM    305  O   SER O  39      20.580   7.387  53.500  1.00 97.46           O  
ATOM    306  CB  SER O  39      20.871   4.587  54.071  1.00 97.51           C  
ATOM    307  OG  SER O  39      21.910   5.024  54.918  1.00 95.56           O  
ATOM    308  N   PHE O  40      21.897   7.237  51.655  1.00 97.69           N  
ATOM    309  CA  PHE O  40      21.992   8.666  51.338  1.00 97.82           C  
ATOM    310  C   PHE O  40      22.620   9.544  52.441  1.00 97.85           C  
ATOM    311  O   PHE O  40      22.240  10.707  52.623  1.00 97.43           O  
ATOM    312  CB  PHE O  40      20.637   9.180  50.823  1.00 97.68           C  
ATOM    313  CG  PHE O  40      19.996   8.278  49.789  1.00 97.31           C  
ATOM    314  CD1 PHE O  40      20.467   8.272  48.466  1.00 95.67           C  
ATOM    315  CD2 PHE O  40      18.970   7.393  50.166  1.00 95.57           C  
ATOM    316  CE1 PHE O  40      19.934   7.376  47.529  1.00 94.53           C  
ATOM    317  CE2 PHE O  40      18.431   6.493  49.238  1.00 94.70           C  
ATOM    318  CZ  PHE O  40      18.918   6.485  47.921  1.00 94.46           C  
ATOM    319  N   SER O  41      23.602   8.988  53.175  1.00 97.95           N  
ATOM    320  CA  SER O  41      24.450   9.767  54.091  1.00 98.07           C  
ATOM    321  C   SER O  41      25.805   9.106  54.340  1.00 98.41           C  
ATOM    322  O   SER O  41      25.955   7.896  54.154  1.00 98.49           O  
ATOM    323  CB  SER O  41      23.741   9.991  55.433  1.00 97.76           C  
ATOM    324  OG  SER O  41      23.728   8.824  56.230  1.00 97.18           O  
ATOM    325  N   VAL O  42      26.763   9.874  54.879  1.00 98.59           N  
ATOM    326  CA  VAL O  42      28.070   9.382  55.364  1.00 98.75           C  
ATOM    327  C   VAL O  42      27.942   8.208  56.346  1.00 98.79           C  
ATOM    328  O   VAL O  42      28.792   7.317  56.380  1.00 98.74           O  
ATOM    329  CB  VAL O  42      28.863  10.549  55.995  1.00 98.72           C  
ATOM    330  CG1 VAL O  42      28.242  11.094  57.285  1.00 98.38           C  
ATOM    331  CG2 VAL O  42      30.314  10.180  56.264  1.00 98.42           C  
ATOM    332  N   LYS O  43      26.862   8.139  57.112  1.00 98.50           N  
ATOM    333  CA  LYS O  43      26.613   7.072  58.093  1.00 98.48           C  
ATOM    334  C   LYS O  43      26.474   5.671  57.487  1.00 98.59           C  
ATOM    335  O   LYS O  43      26.677   4.693  58.203  1.00 98.55           O  
ATOM    336  CB  LYS O  43      25.387   7.406  58.943  1.00 98.19           C  
ATOM    337  CG  LYS O  43      25.561   8.642  59.837  1.00 97.44           C  
ATOM    338  CD  LYS O  43      26.773   8.540  60.783  1.00 96.52           C  
ATOM    339  CE  LYS O  43      26.663   9.539  61.933  1.00 95.23           C  
ATOM    340  NZ  LYS O  43      26.707  10.940  61.473  1.00 94.86           N  
ATOM    341  N   CYS O  44      26.204   5.555  56.170  1.00 98.73           N  
ATOM    342  CA  CYS O  44      26.192   4.256  55.490  1.00 98.77           C  
ATOM    343  C   CYS O  44      27.502   3.488  55.690  1.00 98.87           C  
ATOM    344  O   CYS O  44      27.482   2.266  55.829  1.00 98.79           O  
ATOM    345  CB  CYS O  44      25.966   4.474  53.992  1.00 98.52           C  
ATOM    346  SG  CYS O  44      24.378   5.276  53.672  1.00 97.13           S  
ATOM    347  N   ARG O  45      28.631   4.202  55.729  1.00 98.86           N  
ATOM    348  CA  ARG O  45      29.958   3.596  55.913  1.00 98.90           C  
ATOM    349  C   ARG O  45      30.080   2.936  57.288  1.00 98.92           C  
ATOM    350  O   ARG O  45      30.475   1.779  57.370  1.00 98.88           O  
ATOM    351  CB  ARG O  45      31.056   4.658  55.720  1.00 98.89           C  
ATOM    352  CG  ARG O  45      31.061   5.282  54.315  1.00 98.75           C  
ATOM    353  CD  ARG O  45      32.176   6.323  54.228  1.00 98.82           C  
ATOM    354  NE  ARG O  45      32.198   7.032  52.952  1.00 98.77           N  
ATOM    355  CZ  ARG O  45      33.031   6.865  51.932  1.00 98.82           C  
ATOM    356  NH1 ARG O  45      33.919   5.920  51.882  1.00 98.15           N  
ATOM    357  NH2 ARG O  45      32.981   7.679  50.926  1.00 98.29           N  
ATOM    358  N   ILE O  46      29.696   3.636  58.353  1.00 98.89           N  
ATOM    359  CA  ILE O  46      29.805   3.108  59.719  1.00 98.89           C  
ATOM    360  C   ILE O  46      28.702   2.090  60.020  1.00 98.90           C  
ATOM    361  O   ILE O  46      28.959   1.119  60.719  1.00 98.84           O  
ATOM    362  CB  ILE O  46      29.889   4.221  60.786  1.00 98.78           C  
ATOM    363  CG1 ILE O  46      28.543   4.947  61.033  1.00 98.31           C  
ATOM    364  CG2 ILE O  46      30.988   5.232  60.417  1.00 98.16           C  
ATOM    365  CD1 ILE O  46      28.533   5.789  62.317  1.00 97.65           C  
ATOM    366  N   GLY O  47      27.501   2.267  59.461  1.00 98.88           N  
ATOM    367  CA  GLY O  47      26.425   1.278  59.573  1.00 98.84           C  
ATOM    368  C   GLY O  47      26.874  -0.090  59.058  1.00 98.86           C  
ATOM    369  O   GLY O  47      26.684  -1.089  59.742  1.00 98.74           O  
ATOM    370  N   ALA O  48      27.564  -0.122  57.912  1.00 98.85           N  
ATOM    371  CA  ALA O  48      28.162  -1.338  57.378  1.00 98.86           C  
ATOM    372  C   ALA O  48      29.331  -1.832  58.245  1.00 98.88           C  
ATOM    373  O   ALA O  48      29.298  -2.962  58.733  1.00 98.82           O  
ATOM    374  CB  ALA O  48      28.572  -1.078  55.921  1.00 98.79           C  
ATOM    375  N   ASN O  49      30.346  -0.989  58.499  1.00 98.93           N  
ATOM    376  CA  ASN O  49      31.572  -1.468  59.143  1.00 98.94           C  
ATOM    377  C   ASN O  49      31.387  -1.890  60.603  1.00 98.94           C  
ATOM    378  O   ASN O  49      32.020  -2.859  61.016  1.00 98.88           O  
ATOM    379  CB  ASN O  49      32.704  -0.449  59.013  1.00 98.94           C  
ATOM    380  CG  ASN O  49      34.061  -1.102  59.261  1.00 98.93           C  
ATOM    381  OD1 ASN O  49      34.430  -2.056  58.596  1.00 96.26           O  
ATOM    382  ND2 ASN O  49      34.830  -0.619  60.199  1.00 96.33           N  
ATOM    383  N   MET O  50      30.523  -1.239  61.375  1.00 98.92           N  
ATOM    384  CA  MET O  50      30.263  -1.669  62.760  1.00 98.91           C  
ATOM    385  C   MET O  50      29.640  -3.073  62.808  1.00 98.89           C  
ATOM    386  O   MET O  50      29.953  -3.854  63.703  1.00 98.78           O  
ATOM    387  CB  MET O  50      29.348  -0.666  63.480  1.00 98.86           C  
ATOM    388  CG  MET O  50      30.043   0.660  63.804  1.00 98.66           C  
ATOM    389  SD  MET O  50      29.120   1.784  64.892  1.00 98.37           S  
ATOM    390  CE  MET O  50      27.573   1.989  63.981  1.00 96.76           C  
ATOM    391  N   ILE O  51      28.808  -3.418  61.825  1.00 98.89           N  
ATOM    392  CA  ILE O  51      28.219  -4.759  61.698  1.00 98.86           C  
ATOM    393  C   ILE O  51      29.265  -5.762  61.187  1.00 98.84           C  
ATOM    394  O   ILE O  51      29.450  -6.806  61.807  1.00 98.74           O  
ATOM    395  CB  ILE O  51      26.931  -4.706  60.840  1.00 98.80           C  
ATOM    396  CG1 ILE O  51      25.832  -3.955  61.639  1.00 98.39           C  
ATOM    397  CG2 ILE O  51      26.466  -6.119  60.447  1.00 98.39           C  
ATOM    398  CD1 ILE O  51      24.531  -3.697  60.867  1.00 97.42           C  
ATOM    399  N   TRP O  52      30.024  -5.436  60.129  1.00 98.73           N  
ATOM    400  CA  TRP O  52      31.092  -6.305  59.612  1.00 98.67           C  
ATOM    401  C   TRP O  52      32.186  -6.596  60.649  1.00 98.62           C  
ATOM    402  O   TRP O  52      32.688  -7.716  60.723  1.00 98.44           O  
ATOM    403  CB  TRP O  52      31.741  -5.648  58.394  1.00 98.63           C  
ATOM    404  CG  TRP O  52      30.876  -5.375  57.205  1.00 98.60           C  
ATOM    405  CD1 TRP O  52      29.721  -6.011  56.874  1.00 98.07           C  
ATOM    406  CD2 TRP O  52      31.110  -4.386  56.158  1.00 98.55           C  
ATOM    407  NE1 TRP O  52      29.235  -5.492  55.673  1.00 98.06           N  
ATOM    408  CE2 TRP O  52      30.068  -4.496  55.204  1.00 98.36           C  
ATOM    409  CE3 TRP O  52      32.114  -3.418  55.924  1.00 98.14           C  
ATOM    410  CZ2 TRP O  52      30.027  -3.698  54.034  1.00 98.09           C  
ATOM    411  CZ3 TRP O  52      32.079  -2.624  54.762  1.00 97.88           C  
ATOM    412  CH2 TRP O  52      31.043  -2.769  53.831  1.00 97.90           C  
ATOM    413  N   ASP O  53      32.546  -5.600  61.456  1.00 98.85           N  
ATOM    414  CA  ASP O  53      33.499  -5.753  62.558  1.00 98.85           C  
ATOM    415  C   ASP O  53      32.954  -6.697  63.638  1.00 98.82           C  
ATOM    416  O   ASP O  53      33.649  -7.627  64.060  1.00 98.64           O  
ATOM    417  CB  ASP O  53      33.809  -4.365  63.141  1.00 98.80           C  
ATOM    418  CG  ASP O  53      34.619  -4.492  64.427  1.00 98.45           C  
ATOM    419  OD1 ASP O  53      35.831  -4.754  64.330  1.00 96.30           O  
ATOM    420  OD2 ASP O  53      34.004  -4.381  65.514  1.00 96.11           O  
ATOM    421  N   ALA O  54      31.688  -6.534  64.036  1.00 98.75           N  
ATOM    422  CA  ALA O  54      31.048  -7.417  65.004  1.00 98.65           C  
ATOM    423  C   ALA O  54      30.972  -8.876  64.507  1.00 98.54           C  
ATOM    424  O   ALA O  54      31.207  -9.801  65.288  1.00 98.21           O  
ATOM    425  CB  ALA O  54      29.673  -6.840  65.349  1.00 98.53           C  
ATOM    426  N   GLU O  55      30.727  -9.091  63.209  1.00 98.53           N  
ATOM    427  CA  GLU O  55      30.809 -10.410  62.568  1.00 98.41           C  
ATOM    428  C   GLU O  55      32.236 -10.979  62.646  1.00 98.32           C  
ATOM    429  O   GLU O  55      32.430 -12.102  63.111  1.00 97.98           O  
ATOM    430  CB  GLU O  55      30.381 -10.328  61.091  1.00 98.28           C  
ATOM    431  CG  GLU O  55      28.886 -10.054  60.891  1.00 97.85           C  
ATOM    432  CD  GLU O  55      28.523  -9.763  59.423  1.00 97.87           C  
ATOM    433  OE1 GLU O  55      27.328  -9.828  59.078  1.00 95.67           O  
ATOM    434  OE2 GLU O  55      29.405  -9.452  58.593  1.00 96.11           O  
ATOM    435  N   LYS O  56      33.253 -10.198  62.252  1.00 98.54           N  
ATOM    436  CA  LYS O  56      34.668 -10.622  62.255  1.00 98.50           C  
ATOM    437  C   LYS O  56      35.181 -10.948  63.658  1.00 98.44           C  
ATOM    438  O   LYS O  56      35.946 -11.894  63.818  1.00 97.94           O  
ATOM    439  CB  LYS O  56      35.550  -9.527  61.655  1.00 98.20           C  
ATOM    440  CG  LYS O  56      35.423  -9.438  60.131  0.96 85.27           C  
ATOM    441  CD  LYS O  56      36.174  -8.195  59.650  0.94 82.91           C  
ATOM    442  CE  LYS O  56      35.978  -8.007  58.152  0.92 73.22           C  
ATOM    443  NZ  LYS O  56      36.553  -6.713  57.715  0.93 64.98           N  
ATOM    444  N   ARG O  57      34.758 -10.185  64.662  1.00 98.32           N  
ATOM    445  CA  ARG O  57      35.088 -10.444  66.075  1.00 98.12           C  
ATOM    446  C   ARG O  57      34.309 -11.628  66.669  1.00 97.99           C  
ATOM    447  O   ARG O  57      34.586 -12.016  67.799  1.00 97.15           O  
ATOM    448  CB  ARG O  57      34.892  -9.162  66.903  1.00 97.80           C  
ATOM    449  CG  ARG O  57      35.941  -8.099  66.564  1.00 95.34           C  
ATOM    450  CD  ARG O  57      35.889  -6.898  67.512  0.99 93.17           C  
ATOM    451  NE  ARG O  57      34.633  -6.151  67.386  0.99 89.52           N  
ATOM    452  CZ  ARG O  57      33.624  -6.059  68.254  0.99 88.74           C  
ATOM    453  NH1 ARG O  57      33.628  -6.647  69.420  0.99 78.59           N  
ATOM    454  NH2 ARG O  57      32.588  -5.343  67.938  0.99 81.70           N  
ATOM    455  N   GLY O  58      33.330 -12.178  65.946  1.00 97.95           N  
ATOM    456  CA  GLY O  58      32.516 -13.312  66.391  1.00 97.62           C  
ATOM    457  C   GLY O  58      31.499 -12.978  67.484  1.00 97.62           C  
ATOM    458  O   GLY O  58      30.909 -13.890  68.061  1.00 96.58           O  
ATOM    459  N   VAL O  59      31.269 -11.698  67.778  1.00 97.59           N  
ATOM    460  CA  VAL O  59      30.271 -11.254  68.774  1.00 97.45           C  
ATOM    461  C   VAL O  59      28.867 -11.150  68.172  1.00 97.69           C  
ATOM    462  O   VAL O  59      27.887 -11.319  68.891  1.00 97.06           O  
ATOM    463  CB  VAL O  59      30.670  -9.942  69.475  1.00 96.71           C  
ATOM    464  CG1 VAL O  59      31.984 -10.102  70.248  1.00 94.97           C  
ATOM    465  CG2 VAL O  59      30.806  -8.752  68.521  1.00 94.88           C  
ATOM    466  N   LEU O  60      28.769 -10.911  66.865  1.00 97.60           N  
ATOM    467  CA  LEU O  60      27.520 -10.995  66.111  1.00 97.63           C  
ATOM    468  C   LEU O  60      27.427 -12.376  65.447  1.00 97.00           C  
ATOM    469  O   LEU O  60      28.233 -12.729  64.587  1.00 95.20           O  
ATOM    470  CB  LEU O  60      27.453  -9.832  65.112  1.00 97.68           C  
ATOM    471  CG  LEU O  60      26.147  -9.763  64.305  1.00 97.55           C  
ATOM    472  CD1 LEU O  60      24.906  -9.642  65.191  1.00 97.18           C  
ATOM    473  CD2 LEU O  60      26.200  -8.541  63.389  1.00 97.07           C  
ATOM    474  N   LYS O  61      26.458 -13.165  65.873  1.00 95.15           N  
ATOM    475  CA  LYS O  61      26.231 -14.558  65.461  1.00 94.18           C  
ATOM    476  C   LYS O  61      24.730 -14.877  65.457  1.00 94.86           C  
ATOM    477  O   LYS O  61      23.949 -14.065  65.957  1.00 93.24           O  
ATOM    478  CB  LYS O  61      27.041 -15.490  66.379  1.00 91.63           C  
ATOM    479  CG  LYS O  61      26.655 -15.395  67.861  0.94 86.97           C  
ATOM    480  CD  LYS O  61      27.592 -16.235  68.731  0.93 81.74           C  
ATOM    481  CE  LYS O  61      27.219 -16.054  70.202  0.93 74.36           C  
ATOM    482  NZ  LYS O  61      28.186 -16.710  71.106  0.92 67.11           N  
ATOM    483  N   PRO O  62      24.302 -16.038  64.942  1.00 89.59           N  
ATOM    484  CA  PRO O  62      22.892 -16.424  64.959  1.00 87.30           C  
ATOM    485  C   PRO O  62      22.265 -16.300  66.352  1.00 88.65           C  
ATOM    486  O   PRO O  62      22.827 -16.765  67.343  1.00 87.17           O  
ATOM    487  CB  PRO O  62      22.857 -17.871  64.447  1.00 84.56           C  
ATOM    488  CG  PRO O  62      24.080 -17.942  63.531  0.99 81.88           C  
ATOM    489  CD  PRO O  62      25.090 -17.047  64.246  0.99 83.52           C  
ATOM    490  N   GLY O  63      21.085 -15.669  66.422  1.00 92.57           N  
ATOM    491  CA  GLY O  63      20.352 -15.403  67.663  1.00 93.35           C  
ATOM    492  C   GLY O  63      20.695 -14.073  68.347  1.00 95.23           C  
ATOM    493  O   GLY O  63      19.908 -13.625  69.179  1.00 93.84           O  
ATOM    494  N   VAL O  64      21.809 -13.417  67.991  1.00 97.21           N  
ATOM    495  CA  VAL O  64      22.137 -12.069  68.488  1.00 97.78           C  
ATOM    496  C   VAL O  64      21.360 -11.018  67.691  1.00 98.06           C  
ATOM    497  O   VAL O  64      21.355 -11.024  66.460  1.00 97.75           O  
ATOM    498  CB  VAL O  64      23.654 -11.799  68.474  1.00 97.53           C  
ATOM    499  CG1 VAL O  64      24.000 -10.393  68.976  1.00 96.41           C  
ATOM    500  CG2 VAL O  64      24.395 -12.802  69.364  1.00 96.54           C  
ATOM    501  N   GLU O  65      20.724 -10.093  68.399  1.00 98.60           N  
ATOM    502  CA  GLU O  65      19.975  -8.962  67.848  1.00 98.65           C  
ATOM    503  C   GLU O  65      20.722  -7.649  68.126  1.00 98.72           C  
ATOM    504  O   GLU O  65      21.307  -7.459  69.192  1.00 98.56           O  
ATOM    505  CB  GLU O  65      18.540  -8.932  68.405  1.00 98.39           C  
ATOM    506  CG  GLU O  65      17.756 -10.240  68.163  1.00 97.11           C  
ATOM    507  CD  GLU O  65      16.262 -10.193  68.532  1.00 96.20           C  
ATOM    508  OE1 GLU O  65      15.628 -11.282  68.546  1.00 92.83           O  
ATOM    509  OE2 GLU O  65      15.697  -9.107  68.768  1.00 92.76           O  
ATOM    510  N   LEU O  66      20.704  -6.720  67.161  1.00 98.78           N  
ATOM    511  CA  LEU O  66      21.372  -5.424  67.284  1.00 98.80           C  
ATOM    512  C   LEU O  66      20.482  -4.423  68.024  1.00 98.80           C  
ATOM    513  O   LEU O  66      19.268  -4.386  67.817  1.00 98.62           O  
ATOM    514  CB  LEU O  66      21.758  -4.904  65.886  1.00 98.72           C  
ATOM    515  CG  LEU O  66      22.742  -5.811  65.121  1.00 98.34           C  
ATOM    516  CD1 LEU O  66      22.881  -5.314  63.685  1.00 97.73           C  
ATOM    517  CD2 LEU O  66      24.129  -5.812  65.766  1.00 97.53           C  
ATOM    518  N   VAL O  67      21.098  -3.568  68.838  1.00 98.74           N  
ATOM    519  CA  VAL O  67      20.444  -2.433  69.506  1.00 98.71           C  
ATOM    520  C   VAL O  67      21.314  -1.191  69.326  1.00 98.65           C  
ATOM    521  O   VAL O  67      22.532  -1.271  69.450  1.00 98.24           O  
ATOM    522  CB  VAL O  67      20.189  -2.720  71.005  1.00 98.46           C  
ATOM    523  CG1 VAL O  67      19.410  -1.577  71.677  1.00 97.03           C  
ATOM    524  CG2 VAL O  67      19.377  -4.004  71.214  1.00 97.25           C  
ATOM    525  N   GLU O  68      20.710  -0.030  69.043  1.00 98.51           N  
ATOM    526  CA  GLU O  68      21.437   1.245  69.017  1.00 98.43           C  
ATOM    527  C   GLU O  68      20.505   2.433  69.294  1.00 98.28           C  
ATOM    528  O   GLU O  68      19.427   2.519  68.698  1.00 97.86           O  
ATOM    529  CB  GLU O  68      22.156   1.415  67.667  1.00 98.26           C  
ATOM    530  CG  GLU O  68      23.038   2.674  67.534  1.00 97.78           C  
ATOM    531  CD  GLU O  68      24.338   2.676  68.364  1.00 97.82           C  
ATOM    532  OE1 GLU O  68      25.075   3.679  68.272  1.00 96.00           O  
ATOM    533  OE2 GLU O  68      24.638   1.693  69.069  1.00 96.14           O  
ATOM    534  N   PRO O  69      20.898   3.392  70.149  1.00 96.44           N  
ATOM    535  CA  PRO O  69      20.225   4.676  70.268  1.00 95.15           C  
ATOM    536  C   PRO O  69      20.642   5.595  69.110  1.00 94.26           C  
ATOM    537  O   PRO O  69      21.829   5.770  68.825  1.00 92.96           O  
ATOM    538  CB  PRO O  69      20.650   5.228  71.631  1.00 94.11           C  
ATOM    539  CG  PRO O  69      22.062   4.664  71.813  1.00 93.53           C  
ATOM    540  CD  PRO O  69      22.023   3.323  71.077  1.00 95.35           C  
ATOM    541  N   THR O  70      19.678   6.223  68.444  1.00 95.55           N  
ATOM    542  CA  THR O  70      19.972   7.144  67.335  1.00 94.54           C  
ATOM    543  C   THR O  70      18.975   8.286  67.236  1.00 92.59           C  
ATOM    544  O   THR O  70      17.814   8.164  67.618  1.00 87.67           O  
ATOM    545  CB  THR O  70      20.076   6.383  66.000  1.00 93.19           C  
ATOM    546  OG1 THR O  70      20.515   7.263  64.981  1.00 89.23           O  
ATOM    547  CG2 THR O  70      18.755   5.779  65.544  1.00 89.12           C  
ATOM    548  N   SER O  71      19.416   9.401  66.645  0.99 86.75           N  
ATOM    549  CA  SER O  71      18.558  10.547  66.307  0.99 83.78           C  
ATOM    550  C   SER O  71      18.342  10.730  64.798  0.99 83.64           C  
ATOM    551  O   SER O  71      17.759  11.739  64.396  0.99 75.37           O  
ATOM    552  CB  SER O  71      19.115  11.833  66.918  0.99 76.53           C  
ATOM    553  OG  SER O  71      19.193  11.723  68.326  0.98 69.86           O  
ATOM    554  N   GLY O  72      18.811   9.817  63.932  1.00 89.49           N  
ATOM    555  CA  GLY O  72      18.595   9.985  62.487  1.00 90.81           C  
ATOM    556  C   GLY O  72      19.413   9.069  61.586  1.00 93.63           C  
ATOM    557  O   GLY O  72      19.085   7.888  61.427  1.00 92.51           O  
ATOM    558  N   ASN O  73      20.449   9.590  60.949  1.00 94.73           N  
ATOM    559  CA  ASN O  73      21.127   8.935  59.828  1.00 95.86           C  
ATOM    560  C   ASN O  73      21.788   7.595  60.180  1.00 97.01           C  
ATOM    561  O   ASN O  73      21.785   6.694  59.341  1.00 97.15           O  
ATOM    562  CB  ASN O  73      22.151   9.904  59.209  1.00 95.60           C  
ATOM    563  CG  ASN O  73      21.513  11.029  58.398  1.00 94.99           C  
ATOM    564  OD1 ASN O  73      20.390  10.933  57.922  1.00 91.75           O  
ATOM    565  ND2 ASN O  73      22.233  12.108  58.191  1.00 90.61           N  
ATOM    566  N   THR O  74      22.319   7.434  61.395  1.00 97.05           N  
ATOM    567  CA  THR O  74      22.903   6.147  61.812  1.00 97.65           C  
ATOM    568  C   THR O  74      21.831   5.074  61.955  1.00 98.10           C  
ATOM    569  O   THR O  74      22.064   3.947  61.540  1.00 98.17           O  
ATOM    570  CB  THR O  74      23.713   6.272  63.107  1.00 97.56           C  
ATOM    571  OG1 THR O  74      24.710   7.242  62.929  1.00 96.52           O  
ATOM    572  CG2 THR O  74      24.429   4.969  63.477  1.00 96.77           C  
ATOM    573  N   GLY O  75      20.642   5.419  62.444  1.00 97.88           N  
ATOM    574  CA  GLY O  75      19.521   4.481  62.499  1.00 98.01           C  
ATOM    575  C   GLY O  75      19.142   3.963  61.115  1.00 98.36           C  
ATOM    576  O   GLY O  75      19.053   2.755  60.916  1.00 98.35           O  
ATOM    577  N   ILE O  76      19.015   4.863  60.135  1.00 98.01           N  
ATOM    578  CA  ILE O  76      18.704   4.488  58.744  1.00 98.01           C  
ATOM    579  C   ILE O  76      19.841   3.639  58.147  1.00 98.34           C  
ATOM    580  O   ILE O  76      19.586   2.663  57.443  1.00 98.36           O  
ATOM    581  CB  ILE O  76      18.423   5.755  57.895  1.00 97.54           C  
ATOM    582  CG1 ILE O  76      17.239   6.571  58.474  1.00 96.36           C  
ATOM    583  CG2 ILE O  76      18.128   5.375  56.436  1.00 96.57           C  
ATOM    584  CD1 ILE O  76      17.114   7.990  57.889  1.00 93.78           C  
ATOM    585  N   ALA O  77      21.100   3.974  58.449  1.00 98.54           N  
ATOM    586  CA  ALA O  77      22.260   3.223  57.976  1.00 98.70           C  
ATOM    587  C   ALA O  77      22.317   1.802  58.556  1.00 98.79           C  
ATOM    588  O   ALA O  77      22.526   0.848  57.811  1.00 98.76           O  
ATOM    589  CB  ALA O  77      23.532   4.023  58.295  1.00 98.63           C  
ATOM    590  N   LEU O  78      22.087   1.637  59.849  1.00 98.84           N  
ATOM    591  CA  LEU O  78      22.019   0.314  60.474  1.00 98.87           C  
ATOM    592  C   LEU O  78      20.819  -0.491  59.971  1.00 98.88           C  
ATOM    593  O   LEU O  78      20.962  -1.680  59.719  1.00 98.81           O  
ATOM    594  CB  LEU O  78      21.962   0.468  62.000  1.00 98.81           C  
ATOM    595  CG  LEU O  78      23.268   0.975  62.631  1.00 98.51           C  
ATOM    596  CD1 LEU O  78      23.038   1.225  64.119  1.00 98.12           C  
ATOM    597  CD2 LEU O  78      24.411  -0.031  62.482  1.00 98.03           C  
ATOM    598  N   ALA O  79      19.666   0.162  59.752  1.00 98.82           N  
ATOM    599  CA  ALA O  79      18.459  -0.510  59.285  1.00 98.80           C  
ATOM    600  C   ALA O  79      18.639  -1.132  57.892  1.00 98.83           C  
ATOM    601  O   ALA O  79      18.335  -2.309  57.723  1.00 98.75           O  
ATOM    602  CB  ALA O  79      17.287   0.478  59.341  1.00 98.67           C  
ATOM    603  N   TYR O  80      19.212  -0.401  56.915  1.00 98.85           N  
ATOM    604  CA  TYR O  80      19.441  -0.995  55.593  1.00 98.86           C  
ATOM    605  C   TYR O  80      20.482  -2.128  55.639  1.00 98.86           C  
ATOM    606  O   TYR O  80      20.321  -3.119  54.927  1.00 98.71           O  
ATOM    607  CB  TYR O  80      19.795   0.069  54.522  1.00 98.82           C  
ATOM    608  CG  TYR O  80      21.281   0.313  54.307  1.00 98.80           C  
ATOM    609  CD1 TYR O  80      21.919   1.388  54.941  1.00 98.05           C  
ATOM    610  CD2 TYR O  80      22.043  -0.575  53.514  1.00 98.03           C  
ATOM    611  CE1 TYR O  80      23.307   1.563  54.829  1.00 97.74           C  
ATOM    612  CE2 TYR O  80      23.438  -0.413  53.396  1.00 97.69           C  
ATOM    613  CZ  TYR O  80      24.065   0.651  54.070  1.00 98.26           C  
ATOM    614  OH  TYR O  80      25.430   0.798  54.001  1.00 97.40           O  
ATOM    615  N   VAL O  81      21.524  -2.019  56.462  1.00 98.84           N  
ATOM    616  CA  VAL O  81      22.550  -3.073  56.576  1.00 98.83           C  
ATOM    617  C   VAL O  81      21.990  -4.307  57.273  1.00 98.78           C  
ATOM    618  O   VAL O  81      22.228  -5.422  56.816  1.00 98.57           O  
ATOM    619  CB  VAL O  81      23.811  -2.572  57.308  1.00 98.76           C  
ATOM    620  CG1 VAL O  81      24.855  -3.682  57.468  1.00 98.36           C  
ATOM    621  CG2 VAL O  81      24.485  -1.433  56.538  1.00 98.46           C  
ATOM    622  N   ALA O  82      21.225  -4.132  58.350  1.00 98.71           N  
ATOM    623  CA  ALA O  82      20.582  -5.231  59.062  1.00 98.62           C  
ATOM    624  C   ALA O  82      19.594  -5.982  58.155  1.00 98.52           C  
ATOM    625  O   ALA O  82      19.619  -7.207  58.122  1.00 98.26           O  
ATOM    626  CB  ALA O  82      19.902  -4.670  60.317  1.00 98.54           C  
ATOM    627  N   ALA O  83      18.802  -5.256  57.355  1.00 98.60           N  
ATOM    628  CA  ALA O  83      17.943  -5.858  56.337  1.00 98.55           C  
ATOM    629  C   ALA O  83      18.769  -6.631  55.295  1.00 98.40           C  
ATOM    630  O   ALA O  83      18.557  -7.830  55.114  1.00 97.94           O  
ATOM    631  CB  ALA O  83      17.085  -4.748  55.704  1.00 98.51           C  
ATOM    632  N   ALA O  84      19.778  -5.990  54.683  1.00 98.22           N  
ATOM    633  CA  ALA O  84      20.613  -6.605  53.646  1.00 97.96           C  
ATOM    634  C   ALA O  84      21.327  -7.883  54.119  1.00 97.63           C  
ATOM    635  O   ALA O  84      21.490  -8.827  53.344  1.00 96.81           O  
ATOM    636  CB  ALA O  84      21.634  -5.560  53.162  1.00 97.84           C  
ATOM    637  N   ARG O  85      21.734  -7.939  55.387  1.00 97.84           N  
ATOM    638  CA  ARG O  85      22.517  -9.046  55.966  1.00 97.46           C  
ATOM    639  C   ARG O  85      21.698  -9.971  56.882  1.00 97.15           C  
ATOM    640  O   ARG O  85      22.240 -10.937  57.414  1.00 96.16           O  
ATOM    641  CB  ARG O  85      23.770  -8.487  56.657  1.00 97.11           C  
ATOM    642  CG  ARG O  85      24.631  -7.674  55.677  1.00 95.49           C  
ATOM    643  CD  ARG O  85      25.916  -7.152  56.329  1.00 93.86           C  
ATOM    644  NE  ARG O  85      26.883  -8.229  56.594  1.00 93.05           N  
ATOM    645  CZ  ARG O  85      27.749  -8.745  55.728  1.00 93.72           C  
ATOM    646  NH1 ARG O  85      27.811  -8.357  54.477  1.00 86.85           N  
ATOM    647  NH2 ARG O  85      28.573  -9.668  56.111  1.00 88.57           N  
ATOM    648  N   GLY O  86      20.408  -9.714  57.070  1.00 97.65           N  
ATOM    649  CA  GLY O  86      19.483 -10.604  57.778  1.00 97.15           C  
ATOM    650  C   GLY O  86      19.581 -10.552  59.305  1.00 97.33           C  
ATOM    651  O   GLY O  86      19.358 -11.572  59.961  1.00 96.56           O  
ATOM    652  N   TYR O  87      19.888  -9.396  59.887  1.00 98.04           N  
ATOM    653  CA  TYR O  87      19.886  -9.203  61.342  1.00 98.20           C  
ATOM    654  C   TYR O  87      18.616  -8.503  61.822  1.00 98.32           C  
ATOM    655  O   TYR O  87      18.100  -7.596  61.167  1.00 98.18           O  
ATOM    656  CB  TYR O  87      21.135  -8.426  61.781  1.00 98.15           C  
ATOM    657  CG  TYR O  87      22.433  -9.141  61.454  1.00 98.14           C  
ATOM    658  CD1 TYR O  87      22.711 -10.386  62.047  1.00 97.66           C  
ATOM    659  CD2 TYR O  87      23.346  -8.580  60.542  1.00 97.72           C  
ATOM    660  CE1 TYR O  87      23.881 -11.083  61.723  1.00 97.43           C  
ATOM    661  CE2 TYR O  87      24.527  -9.268  60.212  1.00 97.35           C  
ATOM    662  CZ  TYR O  87      24.785 -10.521  60.802  1.00 97.58           C  
ATOM    663  OH  TYR O  87      25.925 -11.214  60.478  1.00 96.71           O  
ATOM    664  N   LYS O  88      18.157  -8.872  63.016  1.00 98.41           N  
ATOM    665  CA  LYS O  88      17.167  -8.069  63.733  1.00 98.51           C  
ATOM    666  C   LYS O  88      17.833  -6.826  64.325  1.00 98.67           C  
ATOM    667  O   LYS O  88      18.946  -6.896  64.852  1.00 98.57           O  
ATOM    668  CB  LYS O  88      16.487  -8.881  64.831  1.00 98.13           C  
ATOM    669  CG  LYS O  88      15.556  -9.963  64.262  0.97 92.47           C  
ATOM    670  CD  LYS O  88      14.834 -10.608  65.437  0.96 86.29           C  
ATOM    671  CE  LYS O  88      13.834 -11.667  65.001  0.94 76.63           C  
ATOM    672  NZ  LYS O  88      13.160 -12.191  66.211  0.94 66.56           N  
ATOM    673  N   LEU O  89      17.133  -5.699  64.255  1.00 98.59           N  
ATOM    674  CA  LEU O  89      17.597  -4.413  64.766  1.00 98.65           C  
ATOM    675  C   LEU O  89      16.495  -3.746  65.583  1.00 98.62           C  
ATOM    676  O   LEU O  89      15.390  -3.533  65.083  1.00 98.46           O  
ATOM    677  CB  LEU O  89      18.029  -3.542  63.570  1.00 98.65           C  
ATOM    678  CG  LEU O  89      18.436  -2.098  63.932  1.00 98.54           C  
ATOM    679  CD1 LEU O  89      19.703  -2.037  64.784  1.00 98.35           C  
ATOM    680  CD2 LEU O  89      18.686  -1.307  62.653  1.00 98.32           C  
ATOM    681  N   THR O  90      16.832  -3.340  66.803  1.00 98.63           N  
ATOM    682  CA  THR O  90      16.006  -2.451  67.626  1.00 98.66           C  
ATOM    683  C   THR O  90      16.687  -1.094  67.743  1.00 98.70           C  
ATOM    684  O   THR O  90      17.830  -0.996  68.180  1.00 98.58           O  
ATOM    685  CB  THR O  90      15.722  -3.062  69.002  1.00 98.53           C  
ATOM    686  OG1 THR O  90      14.962  -4.243  68.841  1.00 97.76           O  
ATOM    687  CG2 THR O  90      14.896  -2.143  69.898  1.00 97.83           C  
ATOM    688  N   LEU O  91      15.978  -0.020  67.378  1.00 98.49           N  
ATOM    689  CA  LEU O  91      16.449   1.354  67.515  1.00 98.44           C  
ATOM    690  C   LEU O  91      15.660   2.059  68.616  1.00 98.32           C  
ATOM    691  O   LEU O  91      14.430   2.148  68.542  1.00 98.01           O  
ATOM    692  CB  LEU O  91      16.319   2.093  66.174  1.00 98.37           C  
ATOM    693  CG  LEU O  91      17.163   1.496  65.034  1.00 98.16           C  
ATOM    694  CD1 LEU O  91      16.843   2.236  63.736  1.00 97.85           C  
ATOM    695  CD2 LEU O  91      18.667   1.621  65.299  1.00 97.77           C  
ATOM    696  N   THR O  92      16.356   2.610  69.598  1.00 97.67           N  
ATOM    697  CA  THR O  92      15.738   3.507  70.576  1.00 97.51           C  
ATOM    698  C   THR O  92      15.858   4.951  70.096  1.00 96.97           C  
ATOM    699  O   THR O  92      16.909   5.376  69.613  1.00 96.11           O  
ATOM    700  CB  THR O  92      16.285   3.328  72.002  1.00 97.21           C  
ATOM    701  OG1 THR O  92      17.637   3.691  72.081  1.00 95.88           O  
ATOM    702  CG2 THR O  92      16.175   1.884  72.490  1.00 95.52           C  
ATOM    703  N   MET O  93      14.782   5.723  70.187  1.00 96.08           N  
ATOM    704  CA  MET O  93      14.755   7.118  69.729  1.00 95.24           C  
ATOM    705  C   MET O  93      13.677   7.923  70.457  1.00 95.44           C  
ATOM    706  O   MET O  93      12.647   7.361  70.826  1.00 94.56           O  
ATOM    707  CB  MET O  93      14.546   7.173  68.211  1.00 93.15           C  
ATOM    708  CG  MET O  93      13.202   6.602  67.743  1.00 89.14           C  
ATOM    709  SD  MET O  93      13.080   6.430  65.950  1.00 85.61           S  
ATOM    710  CE  MET O  93      14.289   5.109  65.706  1.00 76.27           C  
ATOM    711  N   PRO O  94      13.860   9.234  70.637  1.00 92.77           N  
ATOM    712  CA  PRO O  94      12.817  10.081  71.207  1.00 91.82           C  
ATOM    713  C   PRO O  94      11.535  10.033  70.367  1.00 91.62           C  
ATOM    714  O   PRO O  94      11.592  10.088  69.137  1.00 91.24           O  
ATOM    715  CB  PRO O  94      13.413  11.495  71.255  1.00 90.58           C  
ATOM    716  CG  PRO O  94      14.923  11.260  71.219  1.00 88.74           C  
ATOM    717  CD  PRO O  94      15.056  10.012  70.361  1.00 91.09           C  
ATOM    718  N   GLU O  95      10.367  10.023  71.006  0.99 92.82           N  
ATOM    719  CA  GLU O  95       9.043  10.074  70.364  0.99 92.66           C  
ATOM    720  C   GLU O  95       8.834  11.331  69.491  0.99 91.25           C  
ATOM    721  O   GLU O  95       7.975  11.351  68.609  0.99 88.27           O  
ATOM    722  CB  GLU O  95       7.963   9.976  71.444  0.99 92.02           C  
ATOM    723  CG  GLU O  95       7.919  11.199  72.362  0.97 90.00           C  
ATOM    724  CD  GLU O  95       7.059  11.038  73.606  0.96 89.56           C  
ATOM    725  OE1 GLU O  95       7.129  11.961  74.455  0.96 82.60           O  
ATOM    726  OE2 GLU O  95       6.357  10.020  73.744  0.96 84.88           O  
ATOM    727  N   THR O  96       9.677  12.352  69.668  0.99 88.76           N  
ATOM    728  CA  THR O  96       9.723  13.578  68.852  0.99 86.90           C  
ATOM    729  C   THR O  96      10.262  13.354  67.429  0.99 86.53           C  
ATOM    730  O   THR O  96      10.199  14.266  66.604  0.99 84.06           O  
ATOM    731  CB  THR O  96      10.571  14.649  69.550  0.99 85.72           C  
ATOM    732  OG1 THR O  96      11.868  14.150  69.836  0.98 83.15           O  
ATOM    733  CG2 THR O  96       9.961  15.093  70.874  0.98 81.30           C  
ATOM    734  N   MET O  97      10.784  12.162  67.097  0.99 87.01           N  
ATOM    735  CA  MET O  97      11.193  11.802  65.729  0.99 86.21           C  
ATOM    736  C   MET O  97      10.010  11.892  64.759  0.99 87.54           C  
ATOM    737  O   MET O  97       8.927  11.374  65.044  0.99 86.46           O  
ATOM    738  CB  MET O  97      11.783  10.384  65.702  0.99 81.88           C  
ATOM    739  CG  MET O  97      13.245  10.358  66.147  0.97 72.62           C  
ATOM    740  SD  MET O  97      14.415  10.984  64.910  0.96 66.39           S  
ATOM    741  CE  MET O  97      14.319   9.664  63.676  0.96 59.39           C  
ATOM    742  N   SER O  98      10.232  12.501  63.586  0.99 85.74           N  
ATOM    743  CA  SER O  98       9.176  12.672  62.580  0.99 85.52           C  
ATOM    744  C   SER O  98       8.591  11.333  62.106  0.99 87.95           C  
ATOM    745  O   SER O  98       9.283  10.311  62.025  0.99 88.20           O  
ATOM    746  CB  SER O  98       9.642  13.536  61.397  0.99 82.67           C  
ATOM    747  OG  SER O  98      10.265  12.795  60.369  0.99 79.79           O  
ATOM    748  N   ILE O  99       7.301  11.350  61.754  0.99 85.64           N  
ATOM    749  CA  ILE O  99       6.589  10.173  61.258  0.99 87.26           C  
ATOM    750  C   ILE O  99       7.229   9.639  59.967  0.99 89.25           C  
ATOM    751  O   ILE O  99       7.327   8.429  59.800  0.99 89.89           O  
ATOM    752  CB  ILE O  99       5.079  10.479  61.104  0.98 86.02           C  
ATOM    753  CG1 ILE O  99       4.239   9.225  60.824  0.96 79.82           C  
ATOM    754  CG2 ILE O  99       4.796  11.534  60.027  0.96 77.50           C  
ATOM    755  CD1 ILE O  99       4.306   8.160  61.925  0.95 71.17           C  
ATOM    756  N   GLU O 100       7.771  10.502  59.103  0.99 87.70           N  
ATOM    757  CA  GLU O 100       8.450  10.120  57.860  0.99 88.21           C  
ATOM    758  C   GLU O 100       9.692   9.262  58.142  0.99 91.06           C  
ATOM    759  O   GLU O 100       9.885   8.226  57.501  0.99 91.70           O  
ATOM    760  CB  GLU O 100       8.873  11.363  57.055  0.99 86.07           C  
ATOM    761  CG  GLU O 100       7.730  12.328  56.682  0.97 82.21           C  
ATOM    762  CD  GLU O 100       7.338  13.302  57.800  0.97 77.90           C  
ATOM    763  OE1 GLU O 100       6.406  14.101  57.573  0.97 71.89           O  
ATOM    764  OE2 GLU O 100       7.967  13.249  58.894  0.96 75.33           O  
ATOM    765  N   ARG O 101      10.505   9.641  59.136  1.00 90.87           N  
ATOM    766  CA  ARG O 101      11.677   8.842  59.536  1.00 91.73           C  
ATOM    767  C   ARG O 101      11.256   7.516  60.174  1.00 93.93           C  
ATOM    768  O   ARG O 101      11.860   6.494  59.866  1.00 94.23           O  
ATOM    769  CB  ARG O 101      12.585   9.639  60.483  1.00 89.49           C  
ATOM    770  CG  ARG O 101      13.387  10.723  59.751  0.97 82.75           C  
ATOM    771  CD  ARG O 101      14.387  11.369  60.719  0.97 77.93           C  
ATOM    772  NE  ARG O 101      15.219  12.399  60.070  0.96 72.19           N  
ATOM    773  CZ  ARG O 101      15.052  13.717  60.130  0.96 67.39           C  
ATOM    774  NH1 ARG O 101      14.064  14.261  60.783  0.96 60.11           N  
ATOM    775  NH2 ARG O 101      15.890  14.516  59.531  0.96 59.52           N  
ATOM    776  N   ARG O 102      10.208   7.502  61.002  1.00 92.49           N  
ATOM    777  CA  ARG O 102       9.679   6.256  61.589  1.00 93.10           C  
ATOM    778  C   ARG O 102       9.153   5.305  60.509  1.00 94.08           C  
ATOM    779  O   ARG O 102       9.482   4.128  60.543  1.00 94.26           O  
ATOM    780  CB  ARG O 102       8.591   6.552  62.637  1.00 92.09           C  
ATOM    781  CG  ARG O 102       9.112   7.318  63.857  0.99 91.29           C  
ATOM    782  CD  ARG O 102       8.025   7.398  64.938  0.99 88.74           C  
ATOM    783  NE  ARG O 102       7.761   8.768  65.392  0.99 85.91           N  
ATOM    784  CZ  ARG O 102       6.791   9.133  66.215  0.99 83.78           C  
ATOM    785  NH1 ARG O 102       5.935   8.282  66.709  0.99 77.84           N  
ATOM    786  NH2 ARG O 102       6.656  10.379  66.560  0.99 78.76           N  
ATOM    787  N   LYS O 103       8.421   5.818  59.509  1.00 92.41           N  
ATOM    788  CA  LYS O 103       7.954   5.042  58.351  1.00 92.86           C  
ATOM    789  C   LYS O 103       9.123   4.412  57.589  1.00 94.18           C  
ATOM    790  O   LYS O 103       9.087   3.216  57.316  1.00 94.56           O  
ATOM    791  CB  LYS O 103       7.134   5.927  57.395  1.00 92.29           C  
ATOM    792  CG  LYS O 103       5.710   6.187  57.896  0.98 91.76           C  
ATOM    793  CD  LYS O 103       4.927   7.028  56.878  0.98 88.44           C  
ATOM    794  CE  LYS O 103       3.478   7.203  57.326  0.97 84.49           C  
ATOM    795  NZ  LYS O 103       2.659   7.876  56.288  0.97 77.83           N  
ATOM    796  N   LEU O 104      10.166   5.187  57.297  1.00 94.78           N  
ATOM    797  CA  LEU O 104      11.347   4.693  56.588  1.00 95.65           C  
ATOM    798  C   LEU O 104      12.050   3.562  57.362  1.00 96.94           C  
ATOM    799  O   LEU O 104      12.381   2.533  56.780  1.00 96.87           O  
ATOM    800  CB  LEU O 104      12.290   5.885  56.330  1.00 94.15           C  
ATOM    801  CG  LEU O 104      13.542   5.527  55.507  1.00 90.07           C  
ATOM    802  CD1 LEU O 104      13.175   5.046  54.097  1.00 86.40           C  
ATOM    803  CD2 LEU O 104      14.428   6.765  55.379  1.00 86.49           C  
ATOM    804  N   LEU O 105      12.235   3.723  58.670  1.00 97.06           N  
ATOM    805  CA  LEU O 105      12.876   2.720  59.524  1.00 97.41           C  
ATOM    806  C   LEU O 105      12.034   1.442  59.650  1.00 97.63           C  
ATOM    807  O   LEU O 105      12.577   0.347  59.514  1.00 97.52           O  
ATOM    808  CB  LEU O 105      13.147   3.341  60.903  1.00 97.30           C  
ATOM    809  CG  LEU O 105      14.247   4.420  60.890  1.00 96.74           C  
ATOM    810  CD1 LEU O 105      14.241   5.166  62.220  1.00 95.82           C  
ATOM    811  CD2 LEU O 105      15.641   3.824  60.681  1.00 95.82           C  
ATOM    812  N   LYS O 106      10.717   1.568  59.834  1.00 96.93           N  
ATOM    813  CA  LYS O 106       9.797   0.410  59.855  1.00 96.89           C  
ATOM    814  C   LYS O 106       9.780  -0.321  58.516  1.00 97.41           C  
ATOM    815  O   LYS O 106       9.798  -1.544  58.500  1.00 97.10           O  
ATOM    816  CB  LYS O 106       8.381   0.862  60.239  1.00 95.57           C  
ATOM    817  CG  LYS O 106       8.069   0.725  61.737  0.96 87.76           C  
ATOM    818  CD  LYS O 106       7.036  -0.377  62.000  0.95 85.11           C  
ATOM    819  CE  LYS O 106       6.702  -0.471  63.494  0.94 78.32           C  
ATOM    820  NZ  LYS O 106       5.461  -1.252  63.773  0.93 71.03           N  
ATOM    821  N   ALA O 107       9.814   0.410  57.389  1.00 97.00           N  
ATOM    822  CA  ALA O 107       9.856  -0.195  56.056  1.00 97.28           C  
ATOM    823  C   ALA O 107      11.165  -0.957  55.775  1.00 97.65           C  
ATOM    824  O   ALA O 107      11.155  -1.902  54.995  1.00 97.54           O  
ATOM    825  CB  ALA O 107       9.624   0.901  55.014  1.00 97.08           C  
ATOM    826  N   LEU O 108      12.268  -0.592  56.436  1.00 98.04           N  
ATOM    827  CA  LEU O 108      13.537  -1.337  56.440  1.00 98.23           C  
ATOM    828  C   LEU O 108      13.550  -2.510  57.449  1.00 98.16           C  
ATOM    829  O   LEU O 108      14.587  -3.137  57.639  1.00 97.80           O  
ATOM    830  CB  LEU O 108      14.689  -0.347  56.697  1.00 98.29           C  
ATOM    831  CG  LEU O 108      14.975   0.624  55.530  1.00 98.09           C  
ATOM    832  CD1 LEU O 108      15.897   1.745  56.014  1.00 97.71           C  
ATOM    833  CD2 LEU O 108      15.668  -0.080  54.363  1.00 97.64           C  
ATOM    834  N   GLY O 109      12.441  -2.793  58.123  1.00 98.11           N  
ATOM    835  CA  GLY O 109      12.287  -3.914  59.058  1.00 97.92           C  
ATOM    836  C   GLY O 109      12.801  -3.650  60.482  1.00 98.03           C  
ATOM    837  O   GLY O 109      12.834  -4.569  61.300  1.00 97.44           O  
ATOM    838  N   ALA O 110      13.196  -2.418  60.824  1.00 98.07           N  
ATOM    839  CA  ALA O 110      13.672  -2.106  62.173  1.00 97.99           C  
ATOM    840  C   ALA O 110      12.522  -2.069  63.196  1.00 97.84           C  
ATOM    841  O   ALA O 110      11.475  -1.458  62.965  1.00 97.39           O  
ATOM    842  CB  ALA O 110      14.462  -0.790  62.151  1.00 97.86           C  
ATOM    843  N   ASN O 111      12.761  -2.658  64.370  1.00 97.78           N  
ATOM    844  CA  ASN O 111      11.910  -2.461  65.539  1.00 97.66           C  
ATOM    845  C   ASN O 111      12.219  -1.102  66.181  1.00 97.87           C  
ATOM    846  O   ASN O 111      13.383  -0.768  66.423  1.00 97.64           O  
ATOM    847  CB  ASN O 111      12.109  -3.621  66.520  1.00 96.99           C  
ATOM    848  CG  ASN O 111      11.250  -3.461  67.768  1.00 82.99           C  
ATOM    849  OD1 ASN O 111      10.112  -3.026  67.710  1.00 73.53           O  
ATOM    850  ND2 ASN O 111      11.779  -3.777  68.923  1.00 72.73           N  
ATOM    851  N   LEU O 112      11.190  -0.312  66.464  1.00 97.45           N  
ATOM    852  CA  LEU O 112      11.325   1.031  67.017  1.00 97.21           C  
ATOM    853  C   LEU O 112      10.807   1.073  68.452  1.00 97.18           C  
ATOM    854  O   LEU O 112       9.643   0.764  68.705  1.00 96.57           O  
ATOM    855  CB  LEU O 112      10.596   2.069  66.136  1.00 96.54           C  
ATOM    856  CG  LEU O 112      10.961   2.050  64.635  1.00 95.21           C  
ATOM    857  CD1 LEU O 112      10.269   3.218  63.929  1.00 93.62           C  
ATOM    858  CD2 LEU O 112      12.466   2.174  64.387  1.00 93.25           C  
ATOM    859  N   VAL O 113      11.648   1.522  69.368  1.00 97.41           N  
ATOM    860  CA  VAL O 113      11.278   1.793  70.759  1.00 97.50           C  
ATOM    861  C   VAL O 113      11.346   3.298  70.986  1.00 97.43           C  
ATOM    862  O   VAL O 113      12.427   3.883  71.047  1.00 96.98           O  
ATOM    863  CB  VAL O 113      12.162   1.007  71.743  1.00 97.38           C  
ATOM    864  CG1 VAL O 113      11.771   1.305  73.195  1.00 96.61           C  
ATOM    865  CG2 VAL O 113      12.031  -0.506  71.517  1.00 96.84           C  
ATOM    866  N   LEU O 114      10.187   3.930  71.104  1.00 96.55           N  
ATOM    867  CA  LEU O 114      10.086   5.359  71.373  1.00 96.46           C  
ATOM    868  C   LEU O 114      10.335   5.627  72.856  1.00 96.89           C  
ATOM    869  O   LEU O 114       9.869   4.890  73.729  1.00 96.49           O  
ATOM    870  CB  LEU O 114       8.729   5.907  70.899  1.00 95.47           C  
ATOM    871  CG  LEU O 114       8.445   5.693  69.392  0.99 93.48           C  
ATOM    872  CD1 LEU O 114       7.081   6.284  69.039  0.99 90.64           C  
ATOM    873  CD2 LEU O 114       9.495   6.351  68.489  0.99 89.23           C  
ATOM    874  N   THR O 115      11.085   6.683  73.142  1.00 96.09           N  
ATOM    875  CA  THR O 115      11.415   7.128  74.499  1.00 96.29           C  
ATOM    876  C   THR O 115      10.848   8.520  74.756  1.00 96.16           C  
ATOM    877  O   THR O 115      10.593   9.283  73.826  1.00 95.52           O  
ATOM    878  CB  THR O 115      12.927   7.062  74.771  1.00 96.07           C  
ATOM    879  OG1 THR O 115      13.661   7.810  73.824  1.00 94.81           O  
ATOM    880  CG2 THR O 115      13.451   5.629  74.705  1.00 94.49           C  
ATOM    881  N   GLU O 116      10.662   8.858  76.022  0.98 95.31           N  
ATOM    882  CA  GLU O 116      10.072  10.123  76.457  0.98 95.14           C  
ATOM    883  C   GLU O 116      10.811  11.327  75.843  0.98 94.43           C  
ATOM    884  O   GLU O 116      12.014  11.510  76.053  0.98 92.35           O  
ATOM    885  CB  GLU O 116      10.098  10.141  77.988  0.98 94.20           C  
ATOM    886  CG  GLU O 116       9.320  11.297  78.610  0.92 85.55           C  
ATOM    887  CD  GLU O 116       9.442  11.319  80.144  0.91 80.63           C  
ATOM    888  OE1 GLU O 116       8.870  12.241  80.757  0.92 74.24           O  
ATOM    889  OE2 GLU O 116      10.150  10.455  80.719  0.91 73.94           O  
ATOM    890  N   GLY O 117      10.093  12.174  75.088  0.98 92.13           N  
ATOM    891  CA  GLY O 117      10.672  13.298  74.345  0.98 91.14           C  
ATOM    892  C   GLY O 117      11.437  14.287  75.219  0.98 91.34           C  
ATOM    893  O   GLY O 117      12.494  14.778  74.819  0.98 90.00           O  
ATOM    894  N   ALA O 118      10.963  14.529  76.448  0.98 90.54           N  
ATOM    895  CA  ALA O 118      11.610  15.426  77.409  0.98 91.06           C  
ATOM    896  C   ALA O 118      13.020  14.965  77.833  0.98 91.47           C  
ATOM    897  O   ALA O 118      13.859  15.793  78.181  0.98 89.12           O  
ATOM    898  CB  ALA O 118      10.689  15.554  78.630  0.98 90.52           C  
ATOM    899  N   LYS O 119      13.315  13.654  77.773  0.97 90.62           N  
ATOM    900  CA  LYS O 119      14.643  13.101  78.085  0.97 91.12           C  
ATOM    901  C   LYS O 119      15.617  13.177  76.902  0.97 90.19           C  
ATOM    902  O   LYS O 119      16.816  12.951  77.086  0.97 86.85           O  
ATOM    903  CB  LYS O 119      14.502  11.659  78.591  0.96 91.27           C  
ATOM    904  CG  LYS O 119      13.811  11.598  79.962  0.90 90.32           C  
ATOM    905  CD  LYS O 119      13.659  10.151  80.440  0.89 86.43           C  
ATOM    906  CE  LYS O 119      12.989  10.151  81.813  0.88 81.03           C  
ATOM    907  NZ  LYS O 119      12.256   8.894  82.084  0.87 73.51           N  
ATOM    908  N   GLY O 120      15.127  13.476  75.695  0.99 88.07           N  
ATOM    909  CA  GLY O 120      15.924  13.566  74.473  0.99 87.02           C  
ATOM    910  C   GLY O 120      16.776  12.320  74.207  0.99 90.44           C  
ATOM    911  O   GLY O 120      16.372  11.195  74.497  0.99 90.47           O  
ATOM    912  N   MET O 121      17.990  12.535  73.668  0.99 85.03           N  
ATOM    913  CA  MET O 121      18.926  11.439  73.375  0.99 85.04           C  
ATOM    914  C   MET O 121      19.398  10.688  74.620  0.99 88.42           C  
ATOM    915  O   MET O 121      19.648   9.492  74.543  0.99 88.94           O  
ATOM    916  CB  MET O 121      20.145  11.969  72.603  0.99 81.52           C  
ATOM    917  CG  MET O 121      19.871  12.092  71.108  0.98 78.38           C  
ATOM    918  SD  MET O 121      19.304  10.554  70.309  0.98 76.27           S  
ATOM    919  CE  MET O 121      20.702   9.444  70.593  0.97 67.81           C  
ATOM    920  N   LYS O 122      19.475  11.346  75.771  0.99 86.75           N  
ATOM    921  CA  LYS O 122      19.857  10.685  77.021  0.99 88.00           C  
ATOM    922  C   LYS O 122      18.859   9.583  77.396  0.99 91.04           C  
ATOM    923  O   LYS O 122      19.278   8.498  77.786  0.99 91.54           O  
ATOM    924  CB  LYS O 122      20.004  11.734  78.129  0.98 85.30           C  
ATOM    925  CG  LYS O 122      20.657  11.137  79.386  0.89 76.20           C  
ATOM    926  CD  LYS O 122      20.880  12.209  80.457  0.87 69.33           C  
ATOM    927  CE  LYS O 122      21.535  11.572  81.685  0.87 59.11           C  
ATOM    928  NZ  LYS O 122      21.794  12.556  82.763  0.86 51.40           N  
ATOM    929  N   GLY O 123      17.559   9.825  77.215  0.99 91.62           N  
ATOM    930  CA  GLY O 123      16.519   8.814  77.432  0.99 93.53           C  
ATOM    931  C   GLY O 123      16.622   7.646  76.448  0.99 94.97           C  
ATOM    932  O   GLY O 123      16.479   6.496  76.851  0.99 95.16           O  
ATOM    933  N   ALA O 124      16.947   7.924  75.175  1.00 93.81           N  
ATOM    934  CA  ALA O 124      17.157   6.876  74.173  1.00 94.04           C  
ATOM    935  C   ALA O 124      18.367   5.986  74.508  1.00 94.68           C  
ATOM    936  O   ALA O 124      18.262   4.763  74.420  1.00 94.73           O  
ATOM    937  CB  ALA O 124      17.286   7.533  72.793  1.00 93.60           C  
ATOM    938  N   ILE O 125      19.489   6.581  74.941  1.00 92.25           N  
ATOM    939  CA  ILE O 125      20.691   5.858  75.387  1.00 91.95           C  
ATOM    940  C   ILE O 125      20.359   4.970  76.597  1.00 93.84           C  
ATOM    941  O   ILE O 125      20.612   3.771  76.556  1.00 94.24           O  
ATOM    942  CB  ILE O 125      21.847   6.843  75.691  1.00 90.12           C  
ATOM    943  CG1 ILE O 125      22.343   7.511  74.381  1.00 89.28           C  
ATOM    944  CG2 ILE O 125      23.018   6.132  76.398  1.00 87.84           C  
ATOM    945  CD1 ILE O 125      23.220   8.758  74.610  0.99 80.59           C  
ATOM    946  N   GLN O 126      19.720   5.526  77.623  1.00 93.82           N  
ATOM    947  CA  GLN O 126      19.320   4.766  78.814  1.00 94.90           C  
ATOM    948  C   GLN O 126      18.427   3.572  78.469  1.00 95.98           C  
ATOM    949  O   GLN O 126      18.615   2.482  79.004  1.00 96.34           O  
ATOM    950  CB  GLN O 126      18.573   5.689  79.784  1.00 94.67           C  
ATOM    951  CG  GLN O 126      19.531   6.618  80.538  0.96 85.02           C  
ATOM    952  CD  GLN O 126      18.811   7.611  81.459  0.96 80.59           C  
ATOM    953  OE1 GLN O 126      17.682   8.015  81.258  0.95 72.17           O  
ATOM    954  NE2 GLN O 126      19.467   8.051  82.497  0.95 68.26           N  
ATOM    955  N   LYS O 127      17.487   3.756  77.529  1.00 97.07           N  
ATOM    956  CA  LYS O 127      16.605   2.661  77.114  1.00 97.54           C  
ATOM    957  C   LYS O 127      17.348   1.571  76.342  1.00 97.78           C  
ATOM    958  O   LYS O 127      17.046   0.397  76.525  1.00 97.73           O  
ATOM    959  CB  LYS O 127      15.411   3.217  76.316  1.00 97.56           C  
ATOM    960  CG  LYS O 127      14.316   2.160  76.054  0.98 96.79           C  
ATOM    961  CD  LYS O 127      13.728   1.638  77.376  0.98 95.09           C  
ATOM    962  CE  LYS O 127      12.654   0.577  77.196  0.97 90.94           C  
ATOM    963  NZ  LYS O 127      12.248   0.069  78.532  0.97 84.95           N  
ATOM    964  N   ALA O 128      18.317   1.938  75.495  1.00 97.33           N  
ATOM    965  CA  ALA O 128      19.153   0.962  74.799  1.00 97.49           C  
ATOM    966  C   ALA O 128      19.976   0.124  75.791  1.00 97.74           C  
ATOM    967  O   ALA O 128      19.992  -1.100  75.692  1.00 97.60           O  
ATOM    968  CB  ALA O 128      20.038   1.699  73.785  1.00 97.22           C  
ATOM    969  N   GLU O 129      20.591   0.764  76.779  1.00 96.79           N  
ATOM    970  CA  GLU O 129      21.335   0.094  77.854  1.00 96.83           C  
ATOM    971  C   GLU O 129      20.431  -0.842  78.678  1.00 97.47           C  
ATOM    972  O   GLU O 129      20.810  -1.977  78.950  1.00 97.30           O  
ATOM    973  CB  GLU O 129      21.980   1.151  78.768  1.00 96.08           C  
ATOM    974  CG  GLU O 129      23.110   1.933  78.078  0.99 93.52           C  
ATOM    975  CD  GLU O 129      23.606   3.149  78.882  0.99 89.86           C  
ATOM    976  OE1 GLU O 129      24.654   3.715  78.490  0.99 84.20           O  
ATOM    977  OE2 GLU O 129      22.938   3.558  79.861  0.99 83.87           O  
ATOM    978  N   GLU O 130      19.206  -0.410  79.010  1.00 97.81           N  
ATOM    979  CA  GLU O 130      18.211  -1.229  79.720  1.00 98.01           C  
ATOM    980  C   GLU O 130      17.832  -2.489  78.922  1.00 98.25           C  
ATOM    981  O   GLU O 130      17.788  -3.582  79.488  1.00 98.00           O  
ATOM    982  CB  GLU O 130      16.969  -0.366  80.007  1.00 97.48           C  
ATOM    983  CG  GLU O 130      15.938  -1.041  80.923  0.98 87.83           C  
ATOM    984  CD  GLU O 130      14.582  -0.313  80.951  0.98 87.54           C  
ATOM    985  OE1 GLU O 130      13.632  -0.870  81.539  0.97 81.35           O  
ATOM    986  OE2 GLU O 130      14.420   0.754  80.319  0.98 82.11           O  
ATOM    987  N   ILE O 131      17.610  -2.364  77.600  1.00 98.34           N  
ATOM    988  CA  ILE O 131      17.299  -3.506  76.727  1.00 98.39           C  
ATOM    989  C   ILE O 131      18.462  -4.499  76.731  1.00 98.40           C  
ATOM    990  O   ILE O 131      18.240  -5.689  76.945  1.00 98.11           O  
ATOM    991  CB  ILE O 131      16.938  -3.038  75.295  1.00 98.32           C  
ATOM    992  CG1 ILE O 131      15.573  -2.306  75.299  1.00 97.75           C  
ATOM    993  CG2 ILE O 131      16.879  -4.229  74.317  1.00 97.71           C  
ATOM    994  CD1 ILE O 131      15.317  -1.491  74.021  1.00 97.02           C  
ATOM    995  N   VAL O 132      19.699  -4.031  76.544  1.00 98.22           N  
ATOM    996  CA  VAL O 132      20.883  -4.907  76.543  1.00 98.06           C  
ATOM    997  C   VAL O 132      21.067  -5.589  77.900  1.00 98.08           C  
ATOM    998  O   VAL O 132      21.322  -6.790  77.950  1.00 97.69           O  
ATOM    999  CB  VAL O 132      22.146  -4.132  76.122  1.00 97.50           C  
ATOM   1000  CG1 VAL O 132      23.405  -5.004  76.194  1.00 95.97           C  
ATOM   1001  CG2 VAL O 132      22.016  -3.647  74.677  1.00 96.18           C  
ATOM   1002  N   ALA O 133      20.873  -4.868  78.999  1.00 97.96           N  
ATOM   1003  CA  ALA O 133      20.957  -5.422  80.348  1.00 97.94           C  
ATOM   1004  C   ALA O 133      19.885  -6.489  80.636  1.00 98.03           C  
ATOM   1005  O   ALA O 133      20.125  -7.381  81.448  1.00 97.49           O  
ATOM   1006  CB  ALA O 133      20.880  -4.264  81.352  1.00 97.54           C  
ATOM   1007  N   SER O 134      18.732  -6.439  79.952  1.00 98.13           N  
ATOM   1008  CA  SER O 134      17.659  -7.427  80.127  1.00 97.97           C  
ATOM   1009  C   SER O 134      18.032  -8.829  79.629  1.00 97.90           C  
ATOM   1010  O   SER O 134      17.567  -9.815  80.195  1.00 96.97           O  
ATOM   1011  CB  SER O 134      16.365  -6.942  79.465  1.00 97.53           C  
ATOM   1012  OG  SER O 134      16.357  -7.110  78.059  0.99 95.17           O  
ATOM   1013  N   ASP O 135      18.880  -8.925  78.595  1.00 98.04           N  
ATOM   1014  CA  ASP O 135      19.441 -10.183  78.089  1.00 97.90           C  
ATOM   1015  C   ASP O 135      20.780  -9.928  77.366  1.00 97.95           C  
ATOM   1016  O   ASP O 135      20.827  -9.825  76.131  1.00 97.47           O  
ATOM   1017  CB  ASP O 135      18.417 -10.900  77.195  1.00 97.47           C  
ATOM   1018  CG  ASP O 135      18.843 -12.327  76.824  1.00 96.62           C  
ATOM   1019  OD1 ASP O 135      20.045 -12.668  76.956  1.00 94.14           O  
ATOM   1020  OD2 ASP O 135      17.959 -13.096  76.385  1.00 93.23           O  
ATOM   1021  N   PRO O 136      21.901  -9.841  78.104  1.00 97.08           N  
ATOM   1022  CA  PRO O 136      23.209  -9.498  77.533  1.00 96.55           C  
ATOM   1023  C   PRO O 136      23.765 -10.511  76.524  1.00 96.40           C  
ATOM   1024  O   PRO O 136      24.709 -10.201  75.798  1.00 94.97           O  
ATOM   1025  CB  PRO O 136      24.154  -9.357  78.732  1.00 95.30           C  
ATOM   1026  CG  PRO O 136      23.230  -9.072  79.913  1.00 93.53           C  
ATOM   1027  CD  PRO O 136      21.971  -9.849  79.562  1.00 96.19           C  
ATOM   1028  N   GLN O 137      23.230 -11.729  76.476  1.00 96.57           N  
ATOM   1029  CA  GLN O 137      23.632 -12.739  75.486  1.00 96.19           C  
ATOM   1030  C   GLN O 137      22.892 -12.567  74.158  1.00 96.77           C  
ATOM   1031  O   GLN O 137      23.420 -12.936  73.108  1.00 95.76           O  
ATOM   1032  CB  GLN O 137      23.403 -14.149  76.039  1.00 94.86           C  
ATOM   1033  CG  GLN O 137      24.287 -14.449  77.257  0.95 86.97           C  
ATOM   1034  CD  GLN O 137      24.252 -15.923  77.695  0.94 75.60           C  
ATOM   1035  OE1 GLN O 137      23.662 -16.786  77.079  0.94 67.22           O  
ATOM   1036  NE2 GLN O 137      24.915 -16.250  78.773  0.94 62.78           N  
ATOM   1037  N   LYS O 138      21.696 -12.000  74.201  1.00 97.82           N  
ATOM   1038  CA  LYS O 138      20.838 -11.806  73.031  1.00 98.20           C  
ATOM   1039  C   LYS O 138      21.114 -10.490  72.313  1.00 98.51           C  
ATOM   1040  O   LYS O 138      21.047 -10.456  71.087  1.00 98.36           O  
ATOM   1041  CB  LYS O 138      19.385 -11.898  73.497  1.00 97.79           C  
ATOM   1042  CG  LYS O 138      18.402 -11.780  72.332  0.98 95.18           C  
ATOM   1043  CD  LYS O 138      16.972 -11.887  72.848  0.98 90.84           C  
ATOM   1044  CE  LYS O 138      16.040 -11.608  71.682  0.97 84.05           C  
ATOM   1045  NZ  LYS O 138      14.669 -11.328  72.152  0.97 75.63           N  
ATOM   1046  N   TYR O 139      21.405  -9.420  73.042  1.00 98.53           N  
ATOM   1047  CA  TYR O 139      21.504  -8.077  72.485  1.00 98.56           C  
ATOM   1048  C   TYR O 139      22.946  -7.583  72.392  1.00 98.46           C  
ATOM   1049  O   TYR O 139      23.743  -7.742  73.315  1.00 98.06           O  
ATOM   1050  CB  TYR O 139      20.636  -7.110  73.294  1.00 98.51           C  
ATOM   1051  CG  TYR O 139      19.158  -7.447  73.280  1.00 98.40           C  
ATOM   1052  CD1 TYR O 139      18.413  -7.336  72.088  1.00 97.88           C  
ATOM   1053  CD2 TYR O 139      18.519  -7.876  74.462  1.00 97.92           C  
ATOM   1054  CE1 TYR O 139      17.043  -7.642  72.074  1.00 97.46           C  
ATOM   1055  CE2 TYR O 139      17.151  -8.185  74.459  1.00 97.44           C  
ATOM   1056  CZ  TYR O 139      16.419  -8.064  73.264  1.00 97.41           C  
ATOM   1057  OH  TYR O 139      15.075  -8.362  73.256  1.00 96.14           O  
ATOM   1058  N   LEU O 140      23.276  -6.912  71.267  1.00 98.62           N  
ATOM   1059  CA  LEU O 140      24.569  -6.273  71.024  1.00 98.61           C  
ATOM   1060  C   LEU O 140      24.367  -4.771  70.784  1.00 98.67           C  
ATOM   1061  O   LEU O 140      23.743  -4.371  69.800  1.00 98.44           O  
ATOM   1062  CB  LEU O 140      25.253  -6.970  69.834  1.00 98.36           C  
ATOM   1063  CG  LEU O 140      26.605  -6.340  69.432  1.00 97.42           C  
ATOM   1064  CD1 LEU O 140      27.660  -6.491  70.530  1.00 95.76           C  
ATOM   1065  CD2 LEU O 140      27.129  -7.021  68.172  1.00 95.33           C  
ATOM   1066  N   LEU O 141      24.955  -3.942  71.644  1.00 98.32           N  
ATOM   1067  CA  LEU O 141      24.983  -2.486  71.498  1.00 98.14           C  
ATOM   1068  C   LEU O 141      26.210  -2.075  70.672  1.00 98.00           C  
ATOM   1069  O   LEU O 141      27.345  -2.383  71.042  1.00 96.82           O  
ATOM   1070  CB  LEU O 141      24.966  -1.850  72.902  1.00 97.33           C  
ATOM   1071  CG  LEU O 141      24.726  -0.330  72.909  1.00 94.46           C  
ATOM   1072  CD1 LEU O 141      23.306   0.032  72.475  1.00 91.77           C  
ATOM   1073  CD2 LEU O 141      24.925   0.217  74.322  1.00 91.51           C  
ATOM   1074  N   LEU O 142      26.008  -1.357  69.545  1.00 97.65           N  
ATOM   1075  CA  LEU O 142      27.093  -1.004  68.615  1.00 97.49           C  
ATOM   1076  C   LEU O 142      27.893   0.235  69.048  1.00 97.51           C  
ATOM   1077  O   LEU O 142      29.087   0.313  68.752  1.00 96.77           O  
ATOM   1078  CB  LEU O 142      26.517  -0.825  67.203  1.00 96.99           C  
ATOM   1079  CG  LEU O 142      26.014  -2.138  66.573  1.00 96.13           C  
ATOM   1080  CD1 LEU O 142      25.282  -1.820  65.277  1.00 94.54           C  
ATOM   1081  CD2 LEU O 142      27.166  -3.103  66.242  1.00 94.25           C  
ATOM   1082  N   GLN O 143      27.287   1.167  69.750  1.00 96.96           N  
ATOM   1083  CA  GLN O 143      27.948   2.329  70.375  1.00 96.64           C  
ATOM   1084  C   GLN O 143      28.736   3.206  69.383  1.00 97.14           C  
ATOM   1085  O   GLN O 143      29.956   3.378  69.500  1.00 96.42           O  
ATOM   1086  CB  GLN O 143      28.823   1.862  71.547  1.00 95.39           C  
ATOM   1087  CG  GLN O 143      28.018   1.191  72.669  0.99 91.96           C  
ATOM   1088  CD  GLN O 143      28.960   0.646  73.740  0.99 86.19           C  
ATOM   1089  OE1 GLN O 143      29.393   1.360  74.628  0.99 78.47           O  
ATOM   1090  NE2 GLN O 143      29.315  -0.614  73.647  0.99 75.21           N  
ATOM   1091  N   GLN O 144      28.058   3.830  68.424  1.00 96.29           N  
ATOM   1092  CA  GLN O 144      28.663   4.615  67.333  1.00 96.51           C  
ATOM   1093  C   GLN O 144      29.645   5.718  67.782  1.00 97.19           C  
ATOM   1094  O   GLN O 144      30.555   6.080  67.028  1.00 97.19           O  
ATOM   1095  CB  GLN O 144      27.558   5.228  66.456  1.00 95.80           C  
ATOM   1096  CG  GLN O 144      26.730   6.316  67.158  1.00 94.95           C  
ATOM   1097  CD  GLN O 144      25.681   6.950  66.245  1.00 95.85           C  
ATOM   1098  OE1 GLN O 144      25.985   7.457  65.170  1.00 92.30           O  
ATOM   1099  NE2 GLN O 144      24.439   6.973  66.650  1.00 91.82           N  
ATOM   1100  N   PHE O 145      29.490   6.275  68.979  1.00 94.98           N  
ATOM   1101  CA  PHE O 145      30.342   7.353  69.506  1.00 95.33           C  
ATOM   1102  C   PHE O 145      31.689   6.857  70.051  1.00 96.44           C  
ATOM   1103  O   PHE O 145      32.621   7.652  70.173  1.00 96.44           O  
ATOM   1104  CB  PHE O 145      29.585   8.128  70.593  1.00 94.53           C  
ATOM   1105  CG  PHE O 145      28.409   8.940  70.076  1.00 93.46           C  
ATOM   1106  CD1 PHE O 145      28.631  10.197  69.479  1.00 91.60           C  
ATOM   1107  CD2 PHE O 145      27.093   8.450  70.187  1.00 91.72           C  
ATOM   1108  CE1 PHE O 145      27.547  10.961  69.003  1.00 90.23           C  
ATOM   1109  CE2 PHE O 145      26.007   9.204  69.713  1.00 90.11           C  
ATOM   1110  CZ  PHE O 145      26.236  10.464  69.121  1.00 90.45           C  
ATOM   1111  N   SER O 146      31.811   5.569  70.380  1.00 95.62           N  
ATOM   1112  CA  SER O 146      33.013   4.978  70.992  1.00 96.33           C  
ATOM   1113  C   SER O 146      33.548   3.744  70.265  1.00 97.44           C  
ATOM   1114  O   SER O 146      34.704   3.386  70.467  1.00 97.42           O  
ATOM   1115  CB  SER O 146      32.731   4.640  72.456  1.00 95.61           C  
ATOM   1116  OG  SER O 146      31.680   3.706  72.556  1.00 92.77           O  
ATOM   1117  N   ASN O 147      32.753   3.102  69.414  1.00 97.82           N  
ATOM   1118  CA  ASN O 147      33.167   1.926  68.657  1.00 98.23           C  
ATOM   1119  C   ASN O 147      34.269   2.299  67.644  1.00 98.52           C  
ATOM   1120  O   ASN O 147      34.020   3.110  66.746  1.00 98.58           O  
ATOM   1121  CB  ASN O 147      31.929   1.308  67.989  1.00 98.31           C  
ATOM   1122  CG  ASN O 147      32.203  -0.021  67.303  1.00 98.36           C  
ATOM   1123  OD1 ASN O 147      33.315  -0.341  66.914  1.00 96.31           O  
ATOM   1124  ND2 ASN O 147      31.184  -0.824  67.127  1.00 96.19           N  
ATOM   1125  N   PRO O 148      35.477   1.700  67.724  1.00 98.90           N  
ATOM   1126  CA  PRO O 148      36.588   2.026  66.826  1.00 98.93           C  
ATOM   1127  C   PRO O 148      36.340   1.633  65.363  1.00 98.97           C  
ATOM   1128  O   PRO O 148      36.989   2.186  64.477  1.00 98.95           O  
ATOM   1129  CB  PRO O 148      37.806   1.299  67.415  1.00 98.71           C  
ATOM   1130  CG  PRO O 148      37.197   0.121  68.177  1.00 96.06           C  
ATOM   1131  CD  PRO O 148      35.887   0.705  68.701  1.00 98.60           C  
ATOM   1132  N   ALA O 149      35.377   0.755  65.072  1.00 98.94           N  
ATOM   1133  CA  ALA O 149      34.962   0.426  63.704  1.00 98.96           C  
ATOM   1134  C   ALA O 149      34.353   1.625  62.945  1.00 98.97           C  
ATOM   1135  O   ALA O 149      34.284   1.610  61.718  1.00 98.95           O  
ATOM   1136  CB  ALA O 149      33.978  -0.742  63.772  1.00 98.92           C  
ATOM   1137  N   ASN O 150      33.943   2.683  63.658  1.00 98.91           N  
ATOM   1138  CA  ASN O 150      33.509   3.947  63.066  1.00 98.92           C  
ATOM   1139  C   ASN O 150      34.692   4.702  62.417  1.00 98.95           C  
ATOM   1140  O   ASN O 150      34.716   4.789  61.187  1.00 98.93           O  
ATOM   1141  CB  ASN O 150      32.703   4.739  64.111  1.00 98.83           C  
ATOM   1142  CG  ASN O 150      32.336   6.160  63.706  1.00 98.69           C  
ATOM   1143  OD1 ASN O 150      32.691   6.686  62.661  1.00 96.92           O  
ATOM   1144  ND2 ASN O 150      31.627   6.846  64.561  1.00 96.96           N  
ATOM   1145  N   PRO O 151      35.705   5.199  63.138  1.00 98.98           N  
ATOM   1146  CA  PRO O 151      36.850   5.827  62.477  1.00 98.99           C  
ATOM   1147  C   PRO O 151      37.625   4.862  61.568  1.00 98.99           C  
ATOM   1148  O   PRO O 151      38.140   5.301  60.544  1.00 98.98           O  
ATOM   1149  CB  PRO O 151      37.725   6.392  63.607  1.00 98.96           C  
ATOM   1150  CG  PRO O 151      37.351   5.537  64.822  1.00 98.52           C  
ATOM   1151  CD  PRO O 151      35.870   5.247  64.574  1.00 98.95           C  
ATOM   1152  N   GLU O 152      37.671   3.570  61.861  1.00 98.98           N  
ATOM   1153  CA  GLU O 152      38.367   2.569  61.043  1.00 98.98           C  
ATOM   1154  C   GLU O 152      37.891   2.575  59.583  1.00 98.98           C  
ATOM   1155  O   GLU O 152      38.712   2.570  58.666  1.00 98.96           O  
ATOM   1156  CB  GLU O 152      38.159   1.176  61.652  1.00 98.95           C  
ATOM   1157  CG  GLU O 152      38.999   0.099  60.949  1.00 98.25           C  
ATOM   1158  CD  GLU O 152      38.491  -1.327  61.169  1.00 97.38           C  
ATOM   1159  OE1 GLU O 152      39.320  -2.259  61.128  1.00 93.04           O  
ATOM   1160  OE2 GLU O 152      37.261  -1.527  61.271  1.00 93.64           O  
ATOM   1161  N   ILE O 153      36.577   2.610  59.327  1.00 98.94           N  
ATOM   1162  CA  ILE O 153      36.079   2.596  57.944  1.00 98.94           C  
ATOM   1163  C   ILE O 153      36.448   3.881  57.198  1.00 98.94           C  
ATOM   1164  O   ILE O 153      36.708   3.843  56.000  1.00 98.91           O  
ATOM   1165  CB  ILE O 153      34.572   2.293  57.870  1.00 98.92           C  
ATOM   1166  CG1 ILE O 153      34.113   1.876  56.458  1.00 98.79           C  
ATOM   1167  CG2 ILE O 153      33.710   3.484  58.321  1.00 98.78           C  
ATOM   1168  CD1 ILE O 153      34.800   0.615  55.915  1.00 98.52           C  
ATOM   1169  N   HIS O 154      36.531   5.007  57.888  1.00 98.96           N  
ATOM   1170  CA  HIS O 154      36.977   6.265  57.299  1.00 98.97           C  
ATOM   1171  C   HIS O 154      38.481   6.264  57.000  1.00 98.96           C  
ATOM   1172  O   HIS O 154      38.895   6.849  56.002  1.00 98.94           O  
ATOM   1173  CB  HIS O 154      36.569   7.428  58.202  1.00 98.97           C  
ATOM   1174  CG  HIS O 154      35.078   7.648  58.254  1.00 98.97           C  
ATOM   1175  ND1 HIS O 154      34.266   7.952  57.183  1.00 97.48           N  
ATOM   1176  CD2 HIS O 154      34.271   7.602  59.365  1.00 97.57           C  
ATOM   1177  CE1 HIS O 154      33.009   8.091  57.634  1.00 98.42           C  
ATOM   1178  NE2 HIS O 154      32.981   7.887  58.956  1.00 98.63           N  
ATOM   1179  N   GLU O 155      39.283   5.570  57.794  1.00 98.96           N  
ATOM   1180  CA  GLU O 155      40.709   5.353  57.529  1.00 98.96           C  
ATOM   1181  C   GLU O 155      40.935   4.398  56.346  1.00 98.93           C  
ATOM   1182  O   GLU O 155      41.863   4.578  55.561  1.00 98.87           O  
ATOM   1183  CB  GLU O 155      41.369   4.846  58.820  1.00 98.95           C  
ATOM   1184  CG  GLU O 155      42.896   4.820  58.735  1.00 98.67           C  
ATOM   1185  CD  GLU O 155      43.577   4.466  60.064  1.00 98.61           C  
ATOM   1186  OE1 GLU O 155      44.823   4.367  60.060  1.00 97.15           O  
ATOM   1187  OE2 GLU O 155      42.885   4.292  61.090  1.00 97.16           O  
ATOM   1188  N   LYS O 156      40.052   3.413  56.153  1.00 98.74           N  
ATOM   1189  CA  LYS O 156      40.152   2.397  55.086  1.00 98.65           C  
ATOM   1190  C   LYS O 156      39.499   2.789  53.763  1.00 98.52           C  
ATOM   1191  O   LYS O 156      39.817   2.171  52.746  1.00 98.36           O  
ATOM   1192  CB  LYS O 156      39.554   1.078  55.586  1.00 98.60           C  
ATOM   1193  CG  LYS O 156      40.452   0.391  56.623  0.98 96.06           C  
ATOM   1194  CD  LYS O 156      39.797  -0.906  57.110  0.97 90.74           C  
ATOM   1195  CE  LYS O 156      40.735  -1.629  58.069  0.96 80.08           C  
ATOM   1196  NZ  LYS O 156      40.079  -2.800  58.706  0.96 69.87           N  
ATOM   1197  N   THR O 157      38.575   3.742  53.751  1.00 98.56           N  
ATOM   1198  CA  THR O 157      37.800   4.111  52.550  1.00 98.44           C  
ATOM   1199  C   THR O 157      37.799   5.616  52.304  1.00 98.44           C  
ATOM   1200  O   THR O 157      38.423   6.078  51.351  1.00 98.46           O  
ATOM   1201  CB  THR O 157      36.371   3.533  52.565  1.00 98.43           C  
ATOM   1202  OG1 THR O 157      35.594   4.064  53.613  1.00 98.30           O  
ATOM   1203  CG2 THR O 157      36.340   2.015  52.725  1.00 98.37           C  
ATOM   1204  N   THR O 158      37.189   6.414  53.156  1.00 98.63           N  
ATOM   1205  CA  THR O 158      37.013   7.859  52.947  1.00 98.73           C  
ATOM   1206  C   THR O 158      38.348   8.590  52.779  1.00 98.68           C  
ATOM   1207  O   THR O 158      38.481   9.421  51.888  1.00 98.70           O  
ATOM   1208  CB  THR O 158      36.238   8.491  54.120  1.00 98.83           C  
ATOM   1209  OG1 THR O 158      35.162   7.669  54.516  1.00 98.75           O  
ATOM   1210  CG2 THR O 158      35.651   9.853  53.788  1.00 98.75           C  
ATOM   1211  N   GLY O 159      39.341   8.286  53.610  1.00 98.81           N  
ATOM   1212  CA  GLY O 159      40.689   8.852  53.529  1.00 98.82           C  
ATOM   1213  C   GLY O 159      41.409   8.458  52.233  1.00 98.74           C  
ATOM   1214  O   GLY O 159      41.794   9.356  51.482  1.00 98.71           O  
ATOM   1215  N   PRO O 160      41.545   7.157  51.911  1.00 98.53           N  
ATOM   1216  CA  PRO O 160      42.064   6.690  50.619  1.00 98.32           C  
ATOM   1217  C   PRO O 160      41.383   7.330  49.405  1.00 98.07           C  
ATOM   1218  O   PRO O 160      42.082   7.846  48.543  1.00 98.00           O  
ATOM   1219  CB  PRO O 160      41.888   5.174  50.640  1.00 98.36           C  
ATOM   1220  CG  PRO O 160      42.054   4.838  52.122  1.00 98.24           C  
ATOM   1221  CD  PRO O 160      41.424   6.033  52.830  1.00 98.69           C  
ATOM   1222  N   GLU O 161      40.058   7.386  49.358  1.00 98.13           N  
ATOM   1223  CA  GLU O 161      39.310   8.028  48.267  1.00 98.08           C  
ATOM   1224  C   GLU O 161      39.727   9.497  48.071  1.00 98.07           C  
ATOM   1225  O   GLU O 161      39.988   9.916  46.951  1.00 98.14           O  
ATOM   1226  CB  GLU O 161      37.801   7.973  48.561  1.00 98.22           C  
ATOM   1227  CG  GLU O 161      37.161   6.580  48.430  1.00 98.25           C  
ATOM   1228  CD  GLU O 161      35.766   6.525  49.093  1.00 98.38           C  
ATOM   1229  OE1 GLU O 161      35.350   5.443  49.552  1.00 97.80           O  
ATOM   1230  OE2 GLU O 161      35.078   7.563  49.203  1.00 98.05           O  
ATOM   1231  N   ILE O 162      39.835  10.276  49.147  1.00 98.54           N  
ATOM   1232  CA  ILE O 162      40.278  11.681  49.084  1.00 98.60           C  
ATOM   1233  C   ILE O 162      41.719  11.779  48.571  1.00 98.45           C  
ATOM   1234  O   ILE O 162      42.023  12.634  47.742  1.00 98.46           O  
ATOM   1235  CB  ILE O 162      40.133  12.361  50.467  1.00 98.79           C  
ATOM   1236  CG1 ILE O 162      38.635  12.554  50.803  1.00 98.81           C  
ATOM   1237  CG2 ILE O 162      40.861  13.721  50.517  1.00 98.81           C  
ATOM   1238  CD1 ILE O 162      38.378  12.884  52.280  1.00 98.80           C  
ATOM   1239  N   TRP O 163      42.609  10.912  49.056  1.00 98.39           N  
ATOM   1240  CA  TRP O 163      44.011  10.903  48.651  1.00 98.29           C  
ATOM   1241  C   TRP O 163      44.174  10.562  47.165  1.00 98.13           C  
ATOM   1242  O   TRP O 163      44.901  11.253  46.453  1.00 97.95           O  
ATOM   1243  CB  TRP O 163      44.776   9.905  49.516  1.00 98.38           C  
ATOM   1244  CG  TRP O 163      46.240   9.902  49.239  1.00 98.45           C  
ATOM   1245  CD1 TRP O 163      46.886   9.060  48.400  1.00 98.25           C  
ATOM   1246  CD2 TRP O 163      47.238  10.830  49.756  1.00 98.48           C  
ATOM   1247  NE1 TRP O 163      48.233   9.398  48.364  1.00 98.12           N  
ATOM   1248  CE2 TRP O 163      48.487  10.486  49.180  1.00 98.34           C  
ATOM   1249  CE3 TRP O 163      47.203  11.922  50.651  1.00 98.41           C  
ATOM   1250  CZ2 TRP O 163      49.670  11.203  49.476  1.00 98.28           C  
ATOM   1251  CZ3 TRP O 163      48.380  12.635  50.944  1.00 98.18           C  
ATOM   1252  CH2 TRP O 163      49.597  12.278  50.360  1.00 98.18           C  
ATOM   1253  N   GLU O 164      43.482   9.539  46.688  1.00 97.99           N  
ATOM   1254  CA  GLU O 164      43.538   9.081  45.299  1.00 97.70           C  
ATOM   1255  C   GLU O 164      42.896  10.097  44.344  1.00 97.61           C  
ATOM   1256  O   GLU O 164      43.518  10.483  43.358  1.00 97.41           O  
ATOM   1257  CB  GLU O 164      42.857   7.707  45.190  1.00 97.46           C  
ATOM   1258  CG  GLU O 164      43.700   6.602  45.855  0.99 89.96           C  
ATOM   1259  CD  GLU O 164      42.967   5.259  45.999  0.99 82.82           C  
ATOM   1260  OE1 GLU O 164      43.465   4.418  46.793  0.98 75.91           O  
ATOM   1261  OE2 GLU O 164      41.916   5.064  45.346  0.98 78.09           O  
ATOM   1262  N   ASP O 165      41.710  10.607  44.671  1.00 97.87           N  
ATOM   1263  CA  ASP O 165      40.974  11.554  43.821  1.00 97.86           C  
ATOM   1264  C   ASP O 165      41.686  12.914  43.683  1.00 97.94           C  
ATOM   1265  O   ASP O 165      41.515  13.602  42.678  1.00 97.86           O  
ATOM   1266  CB  ASP O 165      39.547  11.751  44.361  1.00 97.88           C  
ATOM   1267  CG  ASP O 165      38.593  10.567  44.128  1.00 97.56           C  
ATOM   1268  OD1 ASP O 165      38.893   9.691  43.280  1.00 96.81           O  
ATOM   1269  OD2 ASP O 165      37.502  10.572  44.750  1.00 96.71           O  
ATOM   1270  N   THR O 166      42.509  13.296  44.664  1.00 97.97           N  
ATOM   1271  CA  THR O 166      43.332  14.524  44.618  1.00 97.93           C  
ATOM   1272  C   THR O 166      44.783  14.277  44.201  1.00 97.75           C  
ATOM   1273  O   THR O 166      45.564  15.224  44.178  1.00 97.48           O  
ATOM   1274  CB  THR O 166      43.302  15.291  45.953  1.00 98.11           C  
ATOM   1275  OG1 THR O 166      43.860  14.524  47.002  1.00 98.02           O  
ATOM   1276  CG2 THR O 166      41.897  15.712  46.363  1.00 97.99           C  
ATOM   1277  N   ASP O 167      45.174  13.042  43.906  1.00 97.35           N  
ATOM   1278  CA  ASP O 167      46.577  12.632  43.711  1.00 96.98           C  
ATOM   1279  C   ASP O 167      47.513  13.135  44.837  1.00 97.10           C  
ATOM   1280  O   ASP O 167      48.620  13.630  44.608  1.00 96.80           O  
ATOM   1281  CB  ASP O 167      47.036  12.979  42.285  1.00 96.30           C  
ATOM   1282  CG  ASP O 167      48.283  12.214  41.836  0.99 86.22           C  
ATOM   1283  OD1 ASP O 167      48.495  11.058  42.273  0.99 79.65           O  
ATOM   1284  OD2 ASP O 167      49.028  12.744  40.987  0.99 79.54           O  
ATOM   1285  N   GLY O 168      47.028  13.066  46.083  1.00 97.66           N  
ATOM   1286  CA  GLY O 168      47.754  13.538  47.269  1.00 97.85           C  
ATOM   1287  C   GLY O 168      47.856  15.062  47.413  1.00 98.06           C  
ATOM   1288  O   GLY O 168      48.550  15.532  48.315  1.00 97.93           O  
ATOM   1289  N   GLN O 169      47.180  15.847  46.562  1.00 98.01           N  
ATOM   1290  CA  GLN O 169      47.260  17.320  46.546  1.00 98.00           C  
ATOM   1291  C   GLN O 169      46.299  18.017  47.529  1.00 98.25           C  
ATOM   1292  O   GLN O 169      46.194  19.243  47.515  1.00 98.19           O  
ATOM   1293  CB  GLN O 169      47.050  17.844  45.113  1.00 97.75           C  
ATOM   1294  CG  GLN O 169      48.048  17.290  44.087  1.00 95.91           C  
ATOM   1295  CD  GLN O 169      49.498  17.600  44.448  0.99 91.24           C  
ATOM   1296  OE1 GLN O 169      49.849  18.710  44.804  0.99 81.32           O  
ATOM   1297  NE2 GLN O 169      50.366  16.625  44.363  0.99 76.63           N  
ATOM   1298  N   VAL O 170      45.594  17.262  48.383  1.00 98.40           N  
ATOM   1299  CA  VAL O 170      44.783  17.846  49.461  1.00 98.63           C  
ATOM   1300  C   VAL O 170      45.684  18.559  50.482  1.00 98.67           C  
ATOM   1301  O   VAL O 170      46.597  17.956  51.036  1.00 98.68           O  
ATOM   1302  CB  VAL O 170      43.861  16.796  50.117  1.00 98.74           C  
ATOM   1303  CG1 VAL O 170      44.592  15.610  50.751  1.00 98.57           C  
ATOM   1304  CG2 VAL O 170      42.956  17.432  51.170  1.00 98.65           C  
ATOM   1305  N   ASP O 171      45.401  19.839  50.754  1.00 98.87           N  
ATOM   1306  CA  ASP O 171      46.141  20.657  51.729  1.00 98.90           C  
ATOM   1307  C   ASP O 171      45.354  20.880  53.023  1.00 98.94           C  
ATOM   1308  O   ASP O 171      45.925  20.971  54.110  1.00 98.91           O  
ATOM   1309  CB  ASP O 171      46.464  22.022  51.110  1.00 98.84           C  
ATOM   1310  CG  ASP O 171      47.259  21.931  49.815  1.00 98.68           C  
ATOM   1311  OD1 ASP O 171      48.345  21.304  49.837  1.00 97.97           O  
ATOM   1312  OD2 ASP O 171      46.781  22.508  48.807  1.00 97.74           O  
ATOM   1313  N   VAL O 172      44.022  20.970  52.909  1.00 98.97           N  
ATOM   1314  CA  VAL O 172      43.107  21.210  54.034  1.00 98.98           C  
ATOM   1315  C   VAL O 172      41.978  20.189  53.985  1.00 98.98           C  
ATOM   1316  O   VAL O 172      41.389  19.957  52.930  1.00 98.97           O  
ATOM   1317  CB  VAL O 172      42.533  22.647  54.002  1.00 98.97           C  
ATOM   1318  CG1 VAL O 172      41.700  22.954  55.256  1.00 98.79           C  
ATOM   1319  CG2 VAL O 172      43.627  23.715  53.883  1.00 98.85           C  
ATOM   1320  N   PHE O 173      41.632  19.601  55.128  1.00 98.99           N  
ATOM   1321  CA  PHE O 173      40.491  18.702  55.274  1.00 98.99           C  
ATOM   1322  C   PHE O 173      39.500  19.256  56.298  1.00 98.99           C  
ATOM   1323  O   PHE O 173      39.857  19.470  57.455  1.00 98.98           O  
ATOM   1324  CB  PHE O 173      40.985  17.303  55.655  1.00 98.99           C  
ATOM   1325  CG  PHE O 173      39.849  16.336  55.912  1.00 98.97           C  
ATOM   1326  CD1 PHE O 173      39.634  15.825  57.204  1.00 98.84           C  
ATOM   1327  CD2 PHE O 173      38.961  16.000  54.872  1.00 98.84           C  
ATOM   1328  CE1 PHE O 173      38.537  14.984  57.460  1.00 98.74           C  
ATOM   1329  CE2 PHE O 173      37.863  15.168  55.121  1.00 98.71           C  
ATOM   1330  CZ  PHE O 173      37.650  14.659  56.418  1.00 98.81           C  
ATOM   1331  N   ILE O 174      38.246  19.464  55.877  1.00 98.99           N  
ATOM   1332  CA  ILE O 174      37.185  20.043  56.708  1.00 98.99           C  
ATOM   1333  C   ILE O 174      36.089  19.008  56.968  1.00 98.99           C  
ATOM   1334  O   ILE O 174      35.505  18.449  56.036  1.00 98.98           O  
ATOM   1335  CB  ILE O 174      36.610  21.340  56.091  1.00 98.99           C  
ATOM   1336  CG1 ILE O 174      37.747  22.341  55.764  1.00 98.89           C  
ATOM   1337  CG2 ILE O 174      35.563  21.947  57.039  1.00 98.92           C  
ATOM   1338  CD1 ILE O 174      37.265  23.712  55.271  1.00 98.72           C  
ATOM   1339  N   SER O 175      35.756  18.788  58.239  1.00 98.97           N  
ATOM   1340  CA  SER O 175      34.705  17.858  58.653  1.00 98.96           C  
ATOM   1341  C   SER O 175      33.905  18.412  59.831  1.00 98.97           C  
ATOM   1342  O   SER O 175      34.455  18.658  60.904  1.00 98.91           O  
ATOM   1343  CB  SER O 175      35.338  16.509  59.006  1.00 98.80           C  
ATOM   1344  OG  SER O 175      34.348  15.538  59.281  1.00 96.62           O  
ATOM   1345  N   GLY O 176      32.591  18.562  59.653  1.00 98.92           N  
ATOM   1346  CA  GLY O 176      31.688  18.767  60.785  1.00 98.90           C  
ATOM   1347  C   GLY O 176      31.687  17.532  61.693  1.00 98.84           C  
ATOM   1348  O   GLY O 176      31.641  16.399  61.204  1.00 98.56           O  
ATOM   1349  N   VAL O 177      31.731  17.736  63.006  1.00 98.63           N  
ATOM   1350  CA  VAL O 177      31.919  16.667  64.001  1.00 98.50           C  
ATOM   1351  C   VAL O 177      30.598  16.309  64.676  1.00 97.92           C  
ATOM   1352  O   VAL O 177      30.010  17.104  65.409  1.00 97.36           O  
ATOM   1353  CB  VAL O 177      33.006  17.055  65.020  1.00 98.61           C  
ATOM   1354  CG1 VAL O 177      33.186  15.962  66.084  1.00 98.53           C  
ATOM   1355  CG2 VAL O 177      34.359  17.257  64.331  1.00 98.63           C  
ATOM   1356  N   GLY O 178      30.149  15.078  64.448  1.00 97.90           N  
ATOM   1357  CA  GLY O 178      29.075  14.427  65.203  1.00 97.21           C  
ATOM   1358  C   GLY O 178      29.653  13.382  66.154  1.00 96.54           C  
ATOM   1359  O   GLY O 178      29.799  13.639  67.347  1.00 95.92           O  
ATOM   1360  N   THR O 179      30.039  12.214  65.627  1.00 96.94           N  
ATOM   1361  CA  THR O 179      30.783  11.177  66.373  1.00 97.13           C  
ATOM   1362  C   THR O 179      32.297  11.416  66.364  1.00 97.52           C  
ATOM   1363  O   THR O 179      33.020  10.802  67.149  1.00 97.70           O  
ATOM   1364  CB  THR O 179      30.509   9.766  65.829  1.00 97.14           C  
ATOM   1365  OG1 THR O 179      31.057   9.607  64.535  1.00 96.96           O  
ATOM   1366  CG2 THR O 179      29.021   9.432  65.745  1.00 96.97           C  
ATOM   1367  N   GLY O 180      32.787  12.261  65.452  1.00 98.31           N  
ATOM   1368  CA  GLY O 180      34.218  12.493  65.203  1.00 98.67           C  
ATOM   1369  C   GLY O 180      34.893  11.431  64.326  1.00 98.84           C  
ATOM   1370  O   GLY O 180      36.059  11.584  63.970  1.00 98.84           O  
ATOM   1371  N   GLY O 181      34.187  10.373  63.944  1.00 98.94           N  
ATOM   1372  CA  GLY O 181      34.761   9.248  63.201  1.00 98.96           C  
ATOM   1373  C   GLY O 181      35.341   9.642  61.843  1.00 98.98           C  
ATOM   1374  O   GLY O 181      36.456   9.231  61.513  1.00 98.97           O  
ATOM   1375  N   THR O 182      34.641  10.488  61.078  1.00 98.99           N  
ATOM   1376  CA  THR O 182      35.119  10.968  59.766  1.00 98.99           C  
ATOM   1377  C   THR O 182      36.430  11.741  59.907  1.00 98.99           C  
ATOM   1378  O   THR O 182      37.413  11.398  59.257  1.00 98.99           O  
ATOM   1379  CB  THR O 182      34.068  11.849  59.066  1.00 98.98           C  
ATOM   1380  OG1 THR O 182      32.825  11.198  58.983  1.00 98.82           O  
ATOM   1381  CG2 THR O 182      34.468  12.187  57.628  1.00 98.86           C  
ATOM   1382  N   LEU O 183      36.473  12.740  60.776  1.00 98.99           N  
ATOM   1383  CA  LEU O 183      37.667  13.550  61.012  1.00 98.99           C  
ATOM   1384  C   LEU O 183      38.844  12.677  61.447  1.00 98.99           C  
ATOM   1385  O   LEU O 183      39.924  12.751  60.863  1.00 98.98           O  
ATOM   1386  CB  LEU O 183      37.337  14.653  62.038  1.00 98.98           C  
ATOM   1387  CG  LEU O 183      38.503  15.630  62.314  1.00 98.87           C  
ATOM   1388  CD1 LEU O 183      37.966  16.995  62.725  1.00 98.37           C  
ATOM   1389  CD2 LEU O 183      39.439  15.158  63.438  1.00 98.22           C  
ATOM   1390  N   THR O 184      38.620  11.815  62.438  1.00 98.99           N  
ATOM   1391  CA  THR O 184      39.655  10.962  63.027  1.00 98.99           C  
ATOM   1392  C   THR O 184      40.237   9.993  61.997  1.00 99.00           C  
ATOM   1393  O   THR O 184      41.449   9.971  61.792  1.00 98.99           O  
ATOM   1394  CB  THR O 184      39.086  10.211  64.244  1.00 98.99           C  
ATOM   1395  OG1 THR O 184      38.664  11.143  65.213  1.00 98.74           O  
ATOM   1396  CG2 THR O 184      40.111   9.305  64.912  1.00 98.78           C  
ATOM   1397  N   GLY O 185      39.394   9.230  61.304  1.00 98.99           N  
ATOM   1398  CA  GLY O 185      39.855   8.208  60.360  1.00 98.99           C  
ATOM   1399  C   GLY O 185      40.552   8.788  59.129  1.00 98.99           C  
ATOM   1400  O   GLY O 185      41.642   8.346  58.769  1.00 98.98           O  
ATOM   1401  N   VAL O 186      39.985   9.824  58.503  1.00 98.99           N  
ATOM   1402  CA  VAL O 186      40.598  10.487  57.338  1.00 98.99           C  
ATOM   1403  C   VAL O 186      41.946  11.094  57.708  1.00 98.99           C  
ATOM   1404  O   VAL O 186      42.924  10.924  56.981  1.00 98.98           O  
ATOM   1405  CB  VAL O 186      39.663  11.562  56.745  1.00 98.99           C  
ATOM   1406  CG1 VAL O 186      40.342  12.374  55.633  1.00 98.86           C  
ATOM   1407  CG2 VAL O 186      38.409  10.918  56.143  1.00 98.88           C  
ATOM   1408  N   THR O 187      42.034  11.761  58.854  1.00 98.99           N  
ATOM   1409  CA  THR O 187      43.279  12.409  59.291  1.00 98.99           C  
ATOM   1410  C   THR O 187      44.353  11.384  59.634  1.00 98.99           C  
ATOM   1411  O   THR O 187      45.498  11.559  59.232  1.00 98.98           O  
ATOM   1412  CB  THR O 187      43.032  13.356  60.465  1.00 98.98           C  
ATOM   1413  OG1 THR O 187      42.009  14.263  60.130  1.00 98.58           O  
ATOM   1414  CG2 THR O 187      44.271  14.178  60.799  1.00 98.67           C  
ATOM   1415  N   ARG O 188      44.005  10.277  60.287  1.00 98.99           N  
ATOM   1416  CA  ARG O 188      44.940   9.161  60.533  1.00 98.98           C  
ATOM   1417  C   ARG O 188      45.524   8.626  59.231  1.00 98.98           C  
ATOM   1418  O   ARG O 188      46.729   8.415  59.156  1.00 98.94           O  
ATOM   1419  CB  ARG O 188      44.236   8.028  61.289  1.00 98.94           C  
ATOM   1420  CG  ARG O 188      44.116   8.336  62.782  1.00 98.22           C  
ATOM   1421  CD  ARG O 188      43.327   7.233  63.480  1.00 96.98           C  
ATOM   1422  NE  ARG O 188      43.211   7.509  64.914  1.00 94.47           N  
ATOM   1423  CZ  ARG O 188      42.393   6.924  65.769  1.00 93.17           C  
ATOM   1424  NH1 ARG O 188      41.594   5.957  65.409  1.00 88.19           N  
ATOM   1425  NH2 ARG O 188      42.373   7.325  67.011  1.00 89.33           N  
ATOM   1426  N   TYR O 189      44.701   8.462  58.194  1.00 98.97           N  
ATOM   1427  CA  TYR O 189      45.195   8.001  56.901  1.00 98.97           C  
ATOM   1428  C   TYR O 189      46.143   9.012  56.246  1.00 98.97           C  
ATOM   1429  O   TYR O 189      47.248   8.644  55.855  1.00 98.94           O  
ATOM   1430  CB  TYR O 189      44.016   7.669  55.986  1.00 98.95           C  
ATOM   1431  CG  TYR O 189      44.480   7.105  54.661  1.00 98.91           C  
ATOM   1432  CD1 TYR O 189      44.475   7.912  53.509  1.00 98.80           C  
ATOM   1433  CD2 TYR O 189      44.958   5.780  54.590  1.00 98.77           C  
ATOM   1434  CE1 TYR O 189      44.919   7.393  52.285  1.00 98.62           C  
ATOM   1435  CE2 TYR O 189      45.408   5.251  53.375  1.00 98.61           C  
ATOM   1436  CZ  TYR O 189      45.378   6.061  52.220  1.00 98.60           C  
ATOM   1437  OH  TYR O 189      45.797   5.544  51.021  1.00 98.11           O  
ATOM   1438  N   ILE O 190      45.754  10.280  56.138  1.00 98.96           N  
ATOM   1439  CA  ILE O 190      46.524  11.277  55.373  1.00 98.96           C  
ATOM   1440  C   ILE O 190      47.777  11.735  56.133  1.00 98.96           C  
ATOM   1441  O   ILE O 190      48.874  11.690  55.572  1.00 98.91           O  
ATOM   1442  CB  ILE O 190      45.619  12.447  54.923  1.00 98.95           C  
ATOM   1443  CG1 ILE O 190      44.481  11.918  54.012  1.00 98.86           C  
ATOM   1444  CG2 ILE O 190      46.457  13.499  54.177  1.00 98.86           C  
ATOM   1445  CD1 ILE O 190      43.442  12.975  53.620  1.00 98.68           C  
ATOM   1446  N   LYS O 191      47.665  12.129  57.403  1.00 98.95           N  
ATOM   1447  CA  LYS O 191      48.828  12.533  58.224  1.00 98.93           C  
ATOM   1448  C   LYS O 191      49.698  11.335  58.617  1.00 98.91           C  
ATOM   1449  O   LYS O 191      50.921  11.424  58.550  1.00 98.69           O  
ATOM   1450  CB  LYS O 191      48.387  13.289  59.495  1.00 98.85           C  
ATOM   1451  CG  LYS O 191      47.803  14.681  59.227  1.00 98.11           C  
ATOM   1452  CD  LYS O 191      47.576  15.443  60.544  1.00 97.02           C  
ATOM   1453  CE  LYS O 191      47.094  16.872  60.279  1.00 95.56           C  
ATOM   1454  NZ  LYS O 191      46.900  17.644  61.529  1.00 94.40           N  
ATOM   1455  N   GLY O 192      49.074  10.239  59.025  1.00 98.89           N  
ATOM   1456  CA  GLY O 192      49.775   9.056  59.524  1.00 98.83           C  
ATOM   1457  C   GLY O 192      50.291   8.164  58.404  1.00 98.87           C  
ATOM   1458  O   GLY O 192      51.485   8.153  58.112  1.00 98.64           O  
ATOM   1459  N   THR O 193      49.397   7.434  57.743  1.00 98.88           N  
ATOM   1460  CA  THR O 193      49.771   6.410  56.751  1.00 98.90           C  
ATOM   1461  C   THR O 193      50.478   7.009  55.539  1.00 98.90           C  
ATOM   1462  O   THR O 193      51.465   6.449  55.067  1.00 98.76           O  
ATOM   1463  CB  THR O 193      48.532   5.616  56.297  1.00 98.84           C  
ATOM   1464  OG1 THR O 193      47.882   5.072  57.415  1.00 97.62           O  
ATOM   1465  CG2 THR O 193      48.875   4.449  55.371  1.00 97.63           C  
ATOM   1466  N   LYS O 194      50.002   8.158  55.021  1.00 98.88           N  
ATOM   1467  CA  LYS O 194      50.630   8.847  53.881  1.00 98.86           C  
ATOM   1468  C   LYS O 194      51.734   9.824  54.277  1.00 98.82           C  
ATOM   1469  O   LYS O 194      52.465  10.282  53.411  1.00 98.48           O  
ATOM   1470  CB  LYS O 194      49.557   9.517  53.005  1.00 98.81           C  
ATOM   1471  CG  LYS O 194      48.608   8.515  52.333  1.00 98.54           C  
ATOM   1472  CD  LYS O 194      49.350   7.572  51.378  1.00 97.96           C  
ATOM   1473  CE  LYS O 194      48.355   6.722  50.599  1.00 95.96           C  
ATOM   1474  NZ  LYS O 194      49.037   5.830  49.637  1.00 94.61           N  
ATOM   1475  N   GLY O 195      51.877  10.138  55.555  1.00 98.78           N  
ATOM   1476  CA  GLY O 195      52.950  11.001  56.053  1.00 98.73           C  
ATOM   1477  C   GLY O 195      52.811  12.482  55.692  1.00 98.77           C  
ATOM   1478  O   GLY O 195      53.770  13.234  55.860  1.00 98.40           O  
ATOM   1479  N   LYS O 196      51.642  12.938  55.209  1.00 98.84           N  
ATOM   1480  CA  LYS O 196      51.378  14.360  54.910  1.00 98.83           C  
ATOM   1481  C   LYS O 196      51.031  15.109  56.205  1.00 98.87           C  
ATOM   1482  O   LYS O 196      49.877  15.440  56.481  1.00 98.75           O  
ATOM   1483  CB  LYS O 196      50.326  14.494  53.790  1.00 98.64           C  
ATOM   1484  CG  LYS O 196      50.227  15.949  53.307  1.00 97.80           C  
ATOM   1485  CD  LYS O 196      49.531  16.076  51.952  1.00 95.94           C  
ATOM   1486  CE  LYS O 196      49.521  17.550  51.527  1.00 93.36           C  
ATOM   1487  NZ  LYS O 196      49.423  17.718  50.056  1.00 89.46           N  
ATOM   1488  N   THR O 197      52.058  15.349  57.012  1.00 98.74           N  
ATOM   1489  CA  THR O 197      51.940  15.937  58.361  1.00 98.67           C  
ATOM   1490  C   THR O 197      51.538  17.411  58.352  1.00 98.70           C  
ATOM   1491  O   THR O 197      51.015  17.896  59.352  1.00 98.15           O  
ATOM   1492  CB  THR O 197      53.252  15.782  59.135  1.00 98.19           C  
ATOM   1493  OG1 THR O 197      54.334  16.277  58.371  1.00 94.15           O  
ATOM   1494  CG2 THR O 197      53.554  14.317  59.445  1.00 93.43           C  
ATOM   1495  N   ASP O 198      51.738  18.112  57.232  1.00 98.50           N  
ATOM   1496  CA  ASP O 198      51.354  19.508  57.000  1.00 98.35           C  
ATOM   1497  C   ASP O 198      49.894  19.681  56.530  1.00 98.65           C  
ATOM   1498  O   ASP O 198      49.447  20.821  56.357  1.00 98.34           O  
ATOM   1499  CB  ASP O 198      52.346  20.144  56.012  1.00 97.23           C  
ATOM   1500  CG  ASP O 198      52.330  19.515  54.614  0.99 93.73           C  
ATOM   1501  OD1 ASP O 198      52.065  18.296  54.508  0.99 89.39           O  
ATOM   1502  OD2 ASP O 198      52.608  20.246  53.643  0.99 88.60           O  
ATOM   1503  N   LEU O 199      49.124  18.587  56.359  1.00 98.90           N  
ATOM   1504  CA  LEU O 199      47.669  18.683  56.194  1.00 98.94           C  
ATOM   1505  C   LEU O 199      47.066  19.484  57.354  1.00 98.95           C  
ATOM   1506  O   LEU O 199      47.317  19.173  58.517  1.00 98.89           O  
ATOM   1507  CB  LEU O 199      47.047  17.268  56.159  1.00 98.93           C  
ATOM   1508  CG  LEU O 199      45.503  17.259  56.044  1.00 98.80           C  
ATOM   1509  CD1 LEU O 199      45.044  17.539  54.613  1.00 98.75           C  
ATOM   1510  CD2 LEU O 199      44.932  15.915  56.475  1.00 98.68           C  
ATOM   1511  N   ILE O 200      46.194  20.437  57.035  1.00 98.97           N  
ATOM   1512  CA  ILE O 200      45.441  21.194  58.035  1.00 98.98           C  
ATOM   1513  C   ILE O 200      44.077  20.518  58.219  1.00 98.99           C  
ATOM   1514  O   ILE O 200      43.215  20.571  57.334  1.00 98.98           O  
ATOM   1515  CB  ILE O 200      45.334  22.683  57.645  1.00 98.95           C  
ATOM   1516  CG1 ILE O 200      46.741  23.311  57.457  1.00 98.66           C  
ATOM   1517  CG2 ILE O 200      44.539  23.444  58.721  1.00 98.76           C  
ATOM   1518  CD1 ILE O 200      46.716  24.725  56.852  1.00 95.38           C  
ATOM   1519  N   THR O 201      43.877  19.876  59.368  1.00 98.99           N  
ATOM   1520  CA  THR O 201      42.605  19.244  59.741  1.00 98.99           C  
ATOM   1521  C   THR O 201      41.735  20.229  60.511  1.00 98.99           C  
ATOM   1522  O   THR O 201      42.107  20.704  61.583  1.00 98.98           O  
ATOM   1523  CB  THR O 201      42.832  17.961  60.548  1.00 98.98           C  
ATOM   1524  OG1 THR O 201      43.422  16.995  59.713  1.00 98.69           O  
ATOM   1525  CG2 THR O 201      41.521  17.353  61.053  1.00 98.75           C  
ATOM   1526  N   VAL O 202      40.544  20.505  59.977  1.00 98.99           N  
ATOM   1527  CA  VAL O 202      39.606  21.489  60.525  1.00 98.99           C  
ATOM   1528  C   VAL O 202      38.348  20.792  61.043  1.00 98.99           C  
ATOM   1529  O   VAL O 202      37.592  20.191  60.274  1.00 98.98           O  
ATOM   1530  CB  VAL O 202      39.258  22.568  59.481  1.00 98.98           C  
ATOM   1531  CG1 VAL O 202      38.389  23.670  60.100  1.00 98.85           C  
ATOM   1532  CG2 VAL O 202      40.518  23.214  58.892  1.00 98.90           C  
ATOM   1533  N   ALA O 203      38.089  20.898  62.342  1.00 98.99           N  
ATOM   1534  CA  ALA O 203      36.816  20.522  62.947  1.00 98.99           C  
ATOM   1535  C   ALA O 203      35.806  21.670  62.808  1.00 98.99           C  
ATOM   1536  O   ALA O 203      36.139  22.830  63.039  1.00 98.97           O  
ATOM   1537  CB  ALA O 203      37.046  20.135  64.417  1.00 98.98           C  
ATOM   1538  N   VAL O 204      34.556  21.342  62.465  1.00 98.98           N  
ATOM   1539  CA  VAL O 204      33.452  22.314  62.426  1.00 98.98           C  
ATOM   1540  C   VAL O 204      32.424  21.953  63.489  1.00 98.97           C  
ATOM   1541  O   VAL O 204      31.999  20.798  63.588  1.00 98.91           O  
ATOM   1542  CB  VAL O 204      32.809  22.406  61.026  1.00 98.97           C  
ATOM   1543  CG1 VAL O 204      31.758  23.526  60.965  1.00 98.79           C  
ATOM   1544  CG2 VAL O 204      33.856  22.675  59.942  1.00 98.86           C  
ATOM   1545  N   GLU O 205      32.000  22.929  64.267  1.00 98.83           N  
ATOM   1546  CA  GLU O 205      30.970  22.793  65.298  1.00 98.83           C  
ATOM   1547  C   GLU O 205      30.012  24.007  65.300  1.00 98.82           C  
ATOM   1548  O   GLU O 205      30.327  25.048  64.721  1.00 98.77           O  
ATOM   1549  CB  GLU O 205      31.629  22.563  66.665  1.00 98.77           C  
ATOM   1550  CG  GLU O 205      32.429  23.746  67.232  1.00 98.66           C  
ATOM   1551  CD  GLU O 205      33.104  23.404  68.574  1.00 98.75           C  
ATOM   1552  OE1 GLU O 205      33.954  24.194  69.027  1.00 98.02           O  
ATOM   1553  OE2 GLU O 205      32.796  22.349  69.177  1.00 98.24           O  
ATOM   1554  N   PRO O 206      28.831  23.903  65.931  1.00 98.67           N  
ATOM   1555  CA  PRO O 206      27.940  25.048  66.093  1.00 98.58           C  
ATOM   1556  C   PRO O 206      28.534  26.087  67.051  1.00 98.64           C  
ATOM   1557  O   PRO O 206      29.019  25.729  68.127  1.00 98.57           O  
ATOM   1558  CB  PRO O 206      26.618  24.486  66.634  1.00 98.23           C  
ATOM   1559  CG  PRO O 206      26.718  22.978  66.391  1.00 96.78           C  
ATOM   1560  CD  PRO O 206      28.212  22.709  66.479  1.00 98.34           C  
ATOM   1561  N   THR O 207      28.427  27.379  66.712  1.00 98.90           N  
ATOM   1562  CA  THR O 207      28.798  28.474  67.636  1.00 98.90           C  
ATOM   1563  C   THR O 207      28.032  28.399  68.957  1.00 98.88           C  
ATOM   1564  O   THR O 207      28.597  28.697  70.005  1.00 98.61           O  
ATOM   1565  CB  THR O 207      28.536  29.853  67.023  1.00 98.73           C  
ATOM   1566  OG1 THR O 207      27.221  29.935  66.511  1.00 92.99           O  
ATOM   1567  CG2 THR O 207      29.503  30.152  65.884  1.00 92.73           C  
ATOM   1568  N   ASP O 208      26.777  27.934  68.921  1.00 98.33           N  
ATOM   1569  CA  ASP O 208      25.905  27.825  70.100  1.00 97.96           C  
ATOM   1570  C   ASP O 208      26.235  26.612  70.997  1.00 97.39           C  
ATOM   1571  O   ASP O 208      25.637  26.444  72.061  1.00 96.56           O  
ATOM   1572  CB  ASP O 208      24.438  27.763  69.636  1.00 97.81           C  
ATOM   1573  CG  ASP O 208      24.009  28.932  68.745  1.00 96.52           C  
ATOM   1574  OD1 ASP O 208      24.466  30.071  68.977  1.00 92.84           O  
ATOM   1575  OD2 ASP O 208      23.232  28.674  67.795  1.00 92.36           O  
ATOM   1576  N   SER O 209      27.162  25.732  70.579  1.00 97.70           N  
ATOM   1577  CA  SER O 209      27.614  24.572  71.354  1.00 97.66           C  
ATOM   1578  C   SER O 209      29.096  24.257  71.092  1.00 98.03           C  
ATOM   1579  O   SER O 209      29.419  23.162  70.613  1.00 98.03           O  
ATOM   1580  CB  SER O 209      26.695  23.373  71.070  1.00 97.18           C  
ATOM   1581  OG  SER O 209      26.901  22.349  72.029  1.00 96.59           O  
ATOM   1582  N   PRO O 210      30.038  25.182  71.399  1.00 98.34           N  
ATOM   1583  CA  PRO O 210      31.431  25.122  70.956  1.00 98.59           C  
ATOM   1584  C   PRO O 210      32.304  24.215  71.845  1.00 98.71           C  
ATOM   1585  O   PRO O 210      33.392  24.606  72.290  1.00 98.60           O  
ATOM   1586  CB  PRO O 210      31.887  26.588  70.936  1.00 98.42           C  
ATOM   1587  CG  PRO O 210      31.158  27.169  72.156  1.00 97.76           C  
ATOM   1588  CD  PRO O 210      29.804  26.451  72.103  1.00 98.48           C  
ATOM   1589  N   VAL O 211      31.860  23.001  72.121  1.00 98.45           N  
ATOM   1590  CA  VAL O 211      32.493  22.116  73.118  1.00 98.47           C  
ATOM   1591  C   VAL O 211      33.898  21.661  72.725  1.00 98.68           C  
ATOM   1592  O   VAL O 211      34.715  21.392  73.603  1.00 98.51           O  
ATOM   1593  CB  VAL O 211      31.615  20.899  73.455  1.00 97.67           C  
ATOM   1594  CG1 VAL O 211      30.239  21.339  73.978  1.00 94.29           C  
ATOM   1595  CG2 VAL O 211      31.413  19.939  72.283  1.00 94.06           C  
ATOM   1596  N   ILE O 212      34.220  21.600  71.414  1.00 98.77           N  
ATOM   1597  CA  ILE O 212      35.566  21.235  70.935  1.00 98.83           C  
ATOM   1598  C   ILE O 212      36.541  22.384  71.201  1.00 98.84           C  
ATOM   1599  O   ILE O 212      37.626  22.148  71.733  1.00 98.76           O  
ATOM   1600  CB  ILE O 212      35.556  20.828  69.443  1.00 98.83           C  
ATOM   1601  CG1 ILE O 212      34.568  19.665  69.186  1.00 98.66           C  
ATOM   1602  CG2 ILE O 212      36.976  20.425  69.001  1.00 98.71           C  
ATOM   1603  CD1 ILE O 212      34.363  19.337  67.698  1.00 98.44           C  
ATOM   1604  N   ALA O 213      36.154  23.620  70.891  1.00 98.93           N  
ATOM   1605  CA  ALA O 213      36.961  24.796  71.203  1.00 98.93           C  
ATOM   1606  C   ALA O 213      37.205  24.920  72.717  1.00 98.93           C  
ATOM   1607  O   ALA O 213      38.350  25.084  73.136  1.00 98.81           O  
ATOM   1608  CB  ALA O 213      36.272  26.041  70.627  1.00 98.85           C  
ATOM   1609  N   GLN O 214      36.167  24.742  73.527  1.00 98.88           N  
ATOM   1610  CA  GLN O 214      36.266  24.736  74.995  1.00 98.86           C  
ATOM   1611  C   GLN O 214      37.238  23.655  75.497  1.00 98.84           C  
ATOM   1612  O   GLN O 214      38.152  23.959  76.262  1.00 98.68           O  
ATOM   1613  CB  GLN O 214      34.868  24.508  75.596  1.00 98.77           C  
ATOM   1614  CG  GLN O 214      33.945  25.719  75.413  1.00 98.46           C  
ATOM   1615  CD  GLN O 214      32.472  25.437  75.714  1.00 98.33           C  
ATOM   1616  OE1 GLN O 214      32.025  24.315  75.904  1.00 96.07           O  
ATOM   1617  NE2 GLN O 214      31.657  26.460  75.738  1.00 95.57           N  
ATOM   1618  N   ALA O 215      37.103  22.418  75.013  1.00 98.82           N  
ATOM   1619  CA  ALA O 215      37.977  21.319  75.412  1.00 98.80           C  
ATOM   1620  C   ALA O 215      39.451  21.575  75.051  1.00 98.78           C  
ATOM   1621  O   ALA O 215      40.335  21.330  75.869  1.00 98.50           O  
ATOM   1622  CB  ALA O 215      37.463  20.024  74.770  1.00 98.67           C  
ATOM   1623  N   LEU O 216      39.726  22.098  73.845  1.00 98.78           N  
ATOM   1624  CA  LEU O 216      41.090  22.418  73.398  1.00 98.73           C  
ATOM   1625  C   LEU O 216      41.698  23.616  74.148  1.00 98.67           C  
ATOM   1626  O   LEU O 216      42.914  23.662  74.322  1.00 98.18           O  
ATOM   1627  CB  LEU O 216      41.087  22.672  71.882  1.00 98.64           C  
ATOM   1628  CG  LEU O 216      40.854  21.413  71.019  1.00 98.23           C  
ATOM   1629  CD1 LEU O 216      40.751  21.823  69.553  1.00 97.57           C  
ATOM   1630  CD2 LEU O 216      41.991  20.393  71.142  1.00 97.25           C  
ATOM   1631  N   ALA O 217      40.871  24.543  74.612  1.00 98.68           N  
ATOM   1632  CA  ALA O 217      41.293  25.659  75.460  1.00 98.65           C  
ATOM   1633  C   ALA O 217      41.463  25.269  76.946  1.00 98.63           C  
ATOM   1634  O   ALA O 217      41.968  26.068  77.734  1.00 98.20           O  
ATOM   1635  CB  ALA O 217      40.286  26.802  75.272  1.00 98.50           C  
ATOM   1636  N   GLY O 218      41.058  24.060  77.336  1.00 98.45           N  
ATOM   1637  CA  GLY O 218      41.064  23.619  78.734  1.00 98.37           C  
ATOM   1638  C   GLY O 218      39.954  24.251  79.577  1.00 98.50           C  
ATOM   1639  O   GLY O 218      40.061  24.289  80.803  1.00 97.75           O  
ATOM   1640  N   GLU O 219      38.905  24.738  78.923  1.00 98.51           N  
ATOM   1641  CA  GLU O 219      37.749  25.362  79.565  1.00 98.51           C  
ATOM   1642  C   GLU O 219      36.697  24.325  80.000  1.00 98.47           C  
ATOM   1643  O   GLU O 219      36.703  23.160  79.590  1.00 97.96           O  
ATOM   1644  CB  GLU O 219      37.125  26.404  78.618  1.00 98.30           C  
ATOM   1645  CG  GLU O 219      38.085  27.557  78.278  0.99 96.58           C  
ATOM   1646  CD  GLU O 219      37.492  28.569  77.290  0.99 95.36           C  
ATOM   1647  OE1 GLU O 219      38.192  29.563  76.989  0.99 90.52           O  
ATOM   1648  OE2 GLU O 219      36.346  28.368  76.819  0.99 90.99           O  
ATOM   1649  N   GLU O 220      35.745  24.758  80.827  1.00 98.34           N  
ATOM   1650  CA  GLU O 220      34.568  23.958  81.169  1.00 98.31           C  
ATOM   1651  C   GLU O 220      33.692  23.729  79.929  1.00 98.41           C  
ATOM   1652  O   GLU O 220      33.359  24.667  79.202  1.00 97.93           O  
ATOM   1653  CB  GLU O 220      33.782  24.651  82.292  1.00 97.78           C  
ATOM   1654  CG  GLU O 220      32.638  23.789  82.839  0.96 93.00           C  
ATOM   1655  CD  GLU O 220      31.770  24.500  83.892  0.95 87.12           C  
ATOM   1656  OE1 GLU O 220      30.899  23.820  84.472  0.95 80.42           O  
ATOM   1657  OE2 GLU O 220      31.913  25.725  84.103  0.95 81.08           O  
ATOM   1658  N   ILE O 221      33.272  22.485  79.690  1.00 97.31           N  
ATOM   1659  CA  ILE O 221      32.381  22.131  78.580  1.00 97.23           C  
ATOM   1660  C   ILE O 221      30.957  22.599  78.888  1.00 97.09           C  
ATOM   1661  O   ILE O 221      30.299  22.073  79.787  1.00 96.19           O  
ATOM   1662  CB  ILE O 221      32.467  20.622  78.260  1.00 96.60           C  
ATOM   1663  CG1 ILE O 221      33.892  20.276  77.765  0.99 94.04           C  
ATOM   1664  CG2 ILE O 221      31.407  20.237  77.212  0.99 93.41           C  
ATOM   1665  CD1 ILE O 221      34.113  18.795  77.442  0.99 85.32           C  
ATOM   1666  N   LYS O 222      30.466  23.560  78.104  1.00 97.42           N  
ATOM   1667  CA  LYS O 222      29.124  24.143  78.208  1.00 97.43           C  
ATOM   1668  C   LYS O 222      28.382  24.015  76.878  1.00 97.47           C  
ATOM   1669  O   LYS O 222      28.478  24.907  76.034  1.00 96.68           O  
ATOM   1670  CB  LYS O 222      29.216  25.606  78.673  1.00 96.75           C  
ATOM   1671  CG  LYS O 222      29.721  25.693  80.113  0.93 91.84           C  
ATOM   1672  CD  LYS O 222      29.831  27.141  80.595  0.91 85.10           C  
ATOM   1673  CE  LYS O 222      30.397  27.062  82.010  0.89 75.73           C  
ATOM   1674  NZ  LYS O 222      30.781  28.366  82.582  0.89 65.43           N  
ATOM   1675  N   PRO O 223      27.649  22.910  76.651  1.00 96.46           N  
ATOM   1676  CA  PRO O 223      26.867  22.726  75.431  1.00 96.44           C  
ATOM   1677  C   PRO O 223      25.639  23.645  75.389  1.00 96.48           C  
ATOM   1678  O   PRO O 223      25.111  24.053  76.424  1.00 96.14           O  
ATOM   1679  CB  PRO O 223      26.473  21.246  75.435  1.00 95.64           C  
ATOM   1680  CG  PRO O 223      26.367  20.920  76.926  1.00 94.17           C  
ATOM   1681  CD  PRO O 223      27.476  21.775  77.537  1.00 95.69           C  
ATOM   1682  N   GLY O 224      25.136  23.900  74.179  1.00 96.19           N  
ATOM   1683  CA  GLY O 224      23.916  24.665  73.939  1.00 96.20           C  
ATOM   1684  C   GLY O 224      23.049  24.084  72.817  1.00 95.99           C  
ATOM   1685  O   GLY O 224      23.510  23.245  72.034  1.00 95.70           O  
ATOM   1686  N   PRO O 225      21.772  24.507  72.721  1.00 95.03           N  
ATOM   1687  CA  PRO O 225      20.892  24.114  71.629  1.00 95.01           C  
ATOM   1688  C   PRO O 225      21.339  24.761  70.308  1.00 95.43           C  
ATOM   1689  O   PRO O 225      21.774  25.912  70.276  1.00 95.57           O  
ATOM   1690  CB  PRO O 225      19.490  24.564  72.051  1.00 94.25           C  
ATOM   1691  CG  PRO O 225      19.765  25.793  72.925  1.00 92.61           C  
ATOM   1692  CD  PRO O 225      21.091  25.451  73.607  1.00 94.63           C  
ATOM   1693  N   HIS O 226      21.182  24.029  69.194  1.00 95.11           N  
ATOM   1694  CA  HIS O 226      21.489  24.504  67.843  1.00 95.36           C  
ATOM   1695  C   HIS O 226      20.628  23.771  66.797  1.00 94.90           C  
ATOM   1696  O   HIS O 226      19.961  22.777  67.098  1.00 94.45           O  
ATOM   1697  CB  HIS O 226      22.995  24.325  67.570  1.00 95.71           C  
ATOM   1698  CG  HIS O 226      23.405  22.880  67.426  1.00 96.63           C  
ATOM   1699  ND1 HIS O 226      23.414  22.159  66.252  1.00 94.80           N  
ATOM   1700  CD2 HIS O 226      23.794  22.018  68.426  1.00 94.93           C  
ATOM   1701  CE1 HIS O 226      23.791  20.904  66.536  1.00 95.08           C  
ATOM   1702  NE2 HIS O 226      24.035  20.793  67.844  1.00 95.40           N  
ATOM   1703  N   LYS O 227      20.657  24.224  65.527  1.00 95.43           N  
ATOM   1704  CA  LYS O 227      19.834  23.671  64.429  1.00 95.21           C  
ATOM   1705  C   LYS O 227      20.625  22.828  63.418  1.00 95.28           C  
ATOM   1706  O   LYS O 227      20.026  22.291  62.483  1.00 95.07           O  
ATOM   1707  CB  LYS O 227      19.082  24.810  63.719  1.00 94.97           C  
ATOM   1708  CG  LYS O 227      18.091  25.558  64.633  0.97 93.83           C  
ATOM   1709  CD  LYS O 227      17.416  26.698  63.855  0.97 91.10           C  
ATOM   1710  CE  LYS O 227      16.520  27.546  64.757  0.96 86.05           C  
ATOM   1711  NZ  LYS O 227      16.114  28.804  64.073  0.95 78.67           N  
ATOM   1712  N   ILE O 228      21.945  22.698  63.566  1.00 96.14           N  
ATOM   1713  CA  ILE O 228      22.811  22.016  62.591  1.00 96.57           C  
ATOM   1714  C   ILE O 228      22.764  20.496  62.830  1.00 96.03           C  
ATOM   1715  O   ILE O 228      23.672  19.895  63.418  1.00 95.97           O  
ATOM   1716  CB  ILE O 228      24.243  22.608  62.572  1.00 97.58           C  
ATOM   1717  CG1 ILE O 228      24.215  24.162  62.599  1.00 97.67           C  
ATOM   1718  CG2 ILE O 228      24.979  22.093  61.327  1.00 97.75           C  
ATOM   1719  CD1 ILE O 228      25.595  24.826  62.584  1.00 97.86           C  
ATOM   1720  N   GLN O 229      21.680  19.857  62.382  1.00 95.51           N  
ATOM   1721  CA  GLN O 229      21.439  18.426  62.598  1.00 94.54           C  
ATOM   1722  C   GLN O 229      22.598  17.564  62.073  1.00 94.96           C  
ATOM   1723  O   GLN O 229      22.991  17.669  60.908  1.00 94.24           O  
ATOM   1724  CB  GLN O 229      20.121  17.986  61.943  1.00 92.06           C  
ATOM   1725  CG  GLN O 229      18.880  18.634  62.572  0.98 84.98           C  
ATOM   1726  CD  GLN O 229      17.559  18.087  62.010  0.98 80.70           C  
ATOM   1727  OE1 GLN O 229      17.510  17.198  61.171  0.98 73.61           O  
ATOM   1728  NE2 GLN O 229      16.443  18.585  62.479  0.98 68.93           N  
ATOM   1729  N   GLY O 230      23.115  16.683  62.937  1.00 94.08           N  
ATOM   1730  CA  GLY O 230      24.190  15.739  62.625  1.00 94.57           C  
ATOM   1731  C   GLY O 230      25.549  16.075  63.233  1.00 95.45           C  
ATOM   1732  O   GLY O 230      26.383  15.174  63.338  1.00 94.69           O  
ATOM   1733  N   ILE O 231      25.788  17.321  63.650  1.00 96.14           N  
ATOM   1734  CA  ILE O 231      26.992  17.753  64.386  1.00 96.67           C  
ATOM   1735  C   ILE O 231      26.627  18.320  65.762  1.00 95.85           C  
ATOM   1736  O   ILE O 231      25.444  18.374  66.108  1.00 95.63           O  
ATOM   1737  CB  ILE O 231      27.862  18.713  63.543  1.00 97.57           C  
ATOM   1738  CG1 ILE O 231      27.183  20.084  63.307  1.00 97.68           C  
ATOM   1739  CG2 ILE O 231      28.261  18.052  62.212  1.00 97.28           C  
ATOM   1740  CD1 ILE O 231      28.130  21.139  62.711  1.00 97.39           C  
ATOM   1741  N   GLY O 232      27.623  18.722  66.544  1.00 96.52           N  
ATOM   1742  CA  GLY O 232      27.404  19.371  67.840  1.00 95.98           C  
ATOM   1743  C   GLY O 232      26.681  18.463  68.839  1.00 95.12           C  
ATOM   1744  O   GLY O 232      25.581  18.790  69.295  1.00 93.84           O  
ATOM   1745  N   ALA O 233      27.270  17.316  69.178  1.00 95.24           N  
ATOM   1746  CA  ALA O 233      26.682  16.354  70.125  1.00 94.52           C  
ATOM   1747  C   ALA O 233      26.607  16.883  71.572  1.00 94.00           C  
ATOM   1748  O   ALA O 233      25.921  16.294  72.407  1.00 93.06           O  
ATOM   1749  CB  ALA O 233      27.479  15.044  70.040  1.00 94.24           C  
ATOM   1750  N   GLY O 234      27.314  17.967  71.885  1.00 93.65           N  
ATOM   1751  CA  GLY O 234      27.334  18.581  73.217  1.00 94.54           C  
ATOM   1752  C   GLY O 234      28.290  17.921  74.215  1.00 95.46           C  
ATOM   1753  O   GLY O 234      28.268  18.245  75.403  1.00 95.09           O  
ATOM   1754  N   PHE O 235      29.132  16.996  73.745  1.00 94.05           N  
ATOM   1755  CA  PHE O 235      30.201  16.341  74.507  1.00 94.77           C  
ATOM   1756  C   PHE O 235      31.341  15.947  73.563  1.00 96.51           C  
ATOM   1757  O   PHE O 235      31.174  15.968  72.340  1.00 96.66           O  
ATOM   1758  CB  PHE O 235      29.644  15.117  75.258  1.00 93.59           C  
ATOM   1759  CG  PHE O 235      29.146  13.986  74.371  1.00 92.99           C  
ATOM   1760  CD1 PHE O 235      27.842  14.014  73.843  1.00 90.98           C  
ATOM   1761  CD2 PHE O 235      29.989  12.901  74.061  1.00 90.98           C  
ATOM   1762  CE1 PHE O 235      27.383  12.972  73.016  1.00 89.99           C  
ATOM   1763  CE2 PHE O 235      29.543  11.858  73.234  1.00 89.80           C  
ATOM   1764  CZ  PHE O 235      28.236  11.894  72.709  1.00 91.05           C  
ATOM   1765  N   ILE O 236      32.505  15.569  74.111  1.00 96.15           N  
ATOM   1766  CA  ILE O 236      33.618  15.038  73.319  1.00 96.99           C  
ATOM   1767  C   ILE O 236      33.431  13.522  73.169  1.00 96.96           C  
ATOM   1768  O   ILE O 236      33.550  12.793  74.153  1.00 96.89           O  
ATOM   1769  CB  ILE O 236      34.982  15.398  73.952  1.00 97.79           C  
ATOM   1770  CG1 ILE O 236      35.145  16.918  74.201  1.00 97.72           C  
ATOM   1771  CG2 ILE O 236      36.131  14.877  73.073  1.00 97.65           C  
ATOM   1772  CD1 ILE O 236      34.961  17.813  72.961  1.00 97.33           C  
ATOM   1773  N   PRO O 237      33.096  13.022  71.958  1.00 96.46           N  
ATOM   1774  CA  PRO O 237      32.925  11.595  71.732  1.00 96.94           C  
ATOM   1775  C   PRO O 237      34.271  10.857  71.769  1.00 97.56           C  
ATOM   1776  O   PRO O 237      35.289  11.384  71.326  1.00 97.77           O  
ATOM   1777  CB  PRO O 237      32.230  11.479  70.369  1.00 96.64           C  
ATOM   1778  CG  PRO O 237      32.672  12.742  69.627  1.00 95.45           C  
ATOM   1779  CD  PRO O 237      32.840  13.779  70.733  1.00 96.97           C  
ATOM   1780  N   GLY O 238      34.270   9.604  72.218  1.00 97.16           N  
ATOM   1781  CA  GLY O 238      35.482   8.771  72.255  1.00 97.59           C  
ATOM   1782  C   GLY O 238      36.124   8.542  70.883  1.00 98.14           C  
ATOM   1783  O   GLY O 238      37.331   8.331  70.792  1.00 98.05           O  
ATOM   1784  N   ASN O 239      35.349   8.657  69.791  1.00 98.37           N  
ATOM   1785  CA  ASN O 239      35.845   8.558  68.413  1.00 98.61           C  
ATOM   1786  C   ASN O 239      36.417   9.871  67.841  1.00 98.76           C  
ATOM   1787  O   ASN O 239      36.878   9.869  66.698  1.00 98.72           O  
ATOM   1788  CB  ASN O 239      34.745   7.960  67.519  1.00 98.58           C  
ATOM   1789  CG  ASN O 239      34.630   6.448  67.659  1.00 98.54           C  
ATOM   1790  OD1 ASN O 239      35.594   5.738  67.911  1.00 96.73           O  
ATOM   1791  ND2 ASN O 239      33.458   5.907  67.437  1.00 96.63           N  
ATOM   1792  N   LEU O 240      36.430  10.971  68.590  1.00 98.72           N  
ATOM   1793  CA  LEU O 240      37.132  12.202  68.221  1.00 98.76           C  
ATOM   1794  C   LEU O 240      38.515  12.230  68.877  1.00 98.75           C  
ATOM   1795  O   LEU O 240      38.634  12.445  70.084  1.00 98.65           O  
ATOM   1796  CB  LEU O 240      36.283  13.427  68.610  1.00 98.79           C  
ATOM   1797  CG  LEU O 240      36.909  14.771  68.185  1.00 98.72           C  
ATOM   1798  CD1 LEU O 240      36.966  14.920  66.663  1.00 98.67           C  
ATOM   1799  CD2 LEU O 240      36.088  15.930  68.740  1.00 98.63           C  
ATOM   1800  N   ASP O 241      39.560  12.070  68.071  1.00 98.93           N  
ATOM   1801  CA  ASP O 241      40.934  12.274  68.537  1.00 98.94           C  
ATOM   1802  C   ASP O 241      41.296  13.762  68.451  1.00 98.96           C  
ATOM   1803  O   ASP O 241      41.688  14.263  67.393  1.00 98.91           O  
ATOM   1804  CB  ASP O 241      41.898  11.375  67.756  1.00 98.90           C  
ATOM   1805  CG  ASP O 241      43.313  11.357  68.348  1.00 98.64           C  
ATOM   1806  OD1 ASP O 241      43.644  12.242  69.179  1.00 97.75           O  
ATOM   1807  OD2 ASP O 241      44.068  10.424  67.987  1.00 97.24           O  
ATOM   1808  N   LEU O 242      41.188  14.469  69.574  1.00 98.89           N  
ATOM   1809  CA  LEU O 242      41.456  15.911  69.673  1.00 98.88           C  
ATOM   1810  C   LEU O 242      42.874  16.297  69.220  1.00 98.90           C  
ATOM   1811  O   LEU O 242      43.078  17.399  68.721  1.00 98.77           O  
ATOM   1812  CB  LEU O 242      41.243  16.375  71.128  1.00 98.71           C  
ATOM   1813  CG  LEU O 242      39.785  16.359  71.629  1.00 98.12           C  
ATOM   1814  CD1 LEU O 242      39.756  16.711  73.117  1.00 97.57           C  
ATOM   1815  CD2 LEU O 242      38.911  17.379  70.890  1.00 97.31           C  
ATOM   1816  N   LYS O 243      43.854  15.397  69.334  1.00 98.85           N  
ATOM   1817  CA  LYS O 243      45.255  15.664  68.954  1.00 98.79           C  
ATOM   1818  C   LYS O 243      45.457  15.797  67.442  1.00 98.85           C  
ATOM   1819  O   LYS O 243      46.503  16.270  67.016  1.00 98.66           O  
ATOM   1820  CB  LYS O 243      46.161  14.551  69.476  1.00 98.44           C  
ATOM   1821  CG  LYS O 243      46.140  14.433  71.004  0.95 93.21           C  
ATOM   1822  CD  LYS O 243      47.078  13.299  71.432  0.92 83.57           C  
ATOM   1823  CE  LYS O 243      47.050  13.163  72.950  0.92 72.28           C  
ATOM   1824  NZ  LYS O 243      47.905  12.042  73.400  0.92 61.68           N  
ATOM   1825  N   LEU O 244      44.496  15.363  66.634  1.00 98.93           N  
ATOM   1826  CA  LEU O 244      44.556  15.447  65.174  1.00 98.95           C  
ATOM   1827  C   LEU O 244      44.008  16.771  64.626  1.00 98.96           C  
ATOM   1828  O   LEU O 244      44.152  17.028  63.431  1.00 98.91           O  
ATOM   1829  CB  LEU O 244      43.791  14.258  64.570  1.00 98.91           C  
ATOM   1830  CG  LEU O 244      44.338  12.869  64.952  1.00 98.68           C  
ATOM   1831  CD1 LEU O 244      43.450  11.797  64.326  1.00 98.32           C  
ATOM   1832  CD2 LEU O 244      45.769  12.648  64.452  1.00 98.17           C  
ATOM   1833  N   ILE O 245      43.371  17.585  65.459  1.00 98.97           N  
ATOM   1834  CA  ILE O 245      42.721  18.837  65.061  1.00 98.97           C  
ATOM   1835  C   ILE O 245      43.751  19.966  65.068  1.00 98.97           C  
ATOM   1836  O   ILE O 245      44.342  20.260  66.103  1.00 98.91           O  
ATOM   1837  CB  ILE O 245      41.518  19.152  65.978  1.00 98.96           C  
ATOM   1838  CG1 ILE O 245      40.484  17.999  65.950  1.00 98.81           C  
ATOM   1839  CG2 ILE O 245      40.867  20.482  65.561  1.00 98.83           C  
ATOM   1840  CD1 ILE O 245      39.343  18.162  66.968  1.00 98.43           C  
ATOM   1841  N   ASP O 246      43.909  20.646  63.923  1.00 98.96           N  
ATOM   1842  CA  ASP O 246      44.775  21.828  63.799  1.00 98.95           C  
ATOM   1843  C   ASP O 246      43.998  23.134  64.004  1.00 98.93           C  
ATOM   1844  O   ASP O 246      44.545  24.133  64.466  1.00 98.77           O  
ATOM   1845  CB  ASP O 246      45.445  21.840  62.422  1.00 98.93           C  
ATOM   1846  CG  ASP O 246      46.198  20.546  62.125  1.00 98.87           C  
ATOM   1847  OD1 ASP O 246      47.184  20.218  62.822  1.00 98.34           O  
ATOM   1848  OD2 ASP O 246      45.792  19.833  61.180  1.00 98.32           O  
ATOM   1849  N   LYS O 247      42.705  23.126  63.654  1.00 98.92           N  
ATOM   1850  CA  LYS O 247      41.836  24.304  63.760  1.00 98.92           C  
ATOM   1851  C   LYS O 247      40.389  23.893  64.040  1.00 98.96           C  
ATOM   1852  O   LYS O 247      39.912  22.879  63.532  1.00 98.92           O  
ATOM   1853  CB  LYS O 247      41.980  25.129  62.464  1.00 98.74           C  
ATOM   1854  CG  LYS O 247      41.485  26.570  62.603  0.99 94.48           C  
ATOM   1855  CD  LYS O 247      42.001  27.436  61.445  0.98 91.74           C  
ATOM   1856  CE  LYS O 247      41.584  28.896  61.622  0.97 85.25           C  
ATOM   1857  NZ  LYS O 247      42.615  29.846  61.140  0.96 76.09           N  
ATOM   1858  N   VAL O 248      39.667  24.712  64.807  1.00 98.96           N  
ATOM   1859  CA  VAL O 248      38.218  24.594  65.006  1.00 98.97           C  
ATOM   1860  C   VAL O 248      37.547  25.834  64.431  1.00 98.97           C  
ATOM   1861  O   VAL O 248      38.010  26.952  64.663  1.00 98.92           O  
ATOM   1862  CB  VAL O 248      37.846  24.390  66.490  1.00 98.93           C  
ATOM   1863  CG1 VAL O 248      36.341  24.132  66.658  1.00 98.49           C  
ATOM   1864  CG2 VAL O 248      38.598  23.207  67.104  1.00 98.62           C  
ATOM   1865  N   VAL O 249      36.462  25.642  63.674  1.00 98.97           N  
ATOM   1866  CA  VAL O 249      35.639  26.732  63.138  1.00 98.97           C  
ATOM   1867  C   VAL O 249      34.205  26.572  63.641  1.00 98.98           C  
ATOM   1868  O   VAL O 249      33.528  25.588  63.337  1.00 98.96           O  
ATOM   1869  CB  VAL O 249      35.714  26.797  61.601  1.00 98.95           C  
ATOM   1870  CG1 VAL O 249      34.834  27.926  61.051  1.00 98.76           C  
ATOM   1871  CG2 VAL O 249      37.148  27.055  61.123  1.00 98.80           C  
ATOM   1872  N   GLY O 250      33.733  27.554  64.398  1.00 98.97           N  
ATOM   1873  CA  GLY O 250      32.336  27.662  64.810  1.00 98.97           C  
ATOM   1874  C   GLY O 250      31.473  28.280  63.709  1.00 98.98           C  
ATOM   1875  O   GLY O 250      31.859  29.287  63.110  1.00 98.92           O  
ATOM   1876  N   ILE O 251      30.303  27.684  63.448  1.00 98.96           N  
ATOM   1877  CA  ILE O 251      29.342  28.133  62.434  1.00 98.97           C  
ATOM   1878  C   ILE O 251      27.972  28.366  63.077  1.00 98.95           C  
ATOM   1879  O   ILE O 251      27.491  27.550  63.867  1.00 98.90           O  
ATOM   1880  CB  ILE O 251      29.278  27.117  61.267  1.00 98.96           C  
ATOM   1881  CG1 ILE O 251      30.626  26.972  60.530  1.00 98.79           C  
ATOM   1882  CG2 ILE O 251      28.176  27.462  60.254  1.00 98.80           C  
ATOM   1883  CD1 ILE O 251      31.135  28.236  59.816  1.00 98.46           C  
ATOM   1884  N   THR O 252      27.319  29.468  62.721  1.00 98.92           N  
ATOM   1885  CA  THR O 252      25.957  29.782  63.172  1.00 98.91           C  
ATOM   1886  C   THR O 252      24.909  28.946  62.423  1.00 98.87           C  
ATOM   1887  O   THR O 252      25.151  28.414  61.336  1.00 98.77           O  
ATOM   1888  CB  THR O 252      25.627  31.279  63.042  1.00 98.89           C  
ATOM   1889  OG1 THR O 252      25.570  31.657  61.693  1.00 98.42           O  
ATOM   1890  CG2 THR O 252      26.642  32.187  63.744  1.00 98.31           C  
ATOM   1891  N   ASN O 253      23.698  28.846  62.978  1.00 98.49           N  
ATOM   1892  CA  ASN O 253      22.567  28.202  62.299  1.00 98.30           C  
ATOM   1893  C   ASN O 253      22.293  28.854  60.933  1.00 98.24           C  
ATOM   1894  O   ASN O 253      22.070  28.161  59.940  1.00 98.13           O  
ATOM   1895  CB  ASN O 253      21.314  28.312  63.187  1.00 98.10           C  
ATOM   1896  CG  ASN O 253      21.424  27.568  64.511  1.00 97.83           C  
ATOM   1897  OD1 ASN O 253      21.832  26.423  64.584  1.00 94.75           O  
ATOM   1898  ND2 ASN O 253      21.007  28.192  65.587  1.00 94.01           N  
ATOM   1899  N   GLU O 254      22.339  30.173  60.875  1.00 98.53           N  
ATOM   1900  CA  GLU O 254      22.028  30.983  59.699  1.00 98.42           C  
ATOM   1901  C   GLU O 254      23.087  30.810  58.606  1.00 98.52           C  
ATOM   1902  O   GLU O 254      22.731  30.619  57.443  1.00 98.43           O  
ATOM   1903  CB  GLU O 254      21.901  32.465  60.101  1.00 98.02           C  
ATOM   1904  CG  GLU O 254      20.672  32.798  60.982  0.95 85.80           C  
ATOM   1905  CD  GLU O 254      20.685  32.151  62.380  0.93 72.15           C  
ATOM   1906  OE1 GLU O 254      19.580  31.814  62.874  0.94 64.19           O  
ATOM   1907  OE2 GLU O 254      21.785  31.942  62.949  0.94 66.88           O  
ATOM   1908  N   GLU O 255      24.376  30.800  58.961  1.00 98.78           N  
ATOM   1909  CA  GLU O 255      25.475  30.531  58.020  1.00 98.85           C  
ATOM   1910  C   GLU O 255      25.358  29.122  57.415  1.00 98.85           C  
ATOM   1911  O   GLU O 255      25.506  28.947  56.203  1.00 98.82           O  
ATOM   1912  CB  GLU O 255      26.826  30.645  58.738  1.00 98.87           C  
ATOM   1913  CG  GLU O 255      27.225  32.098  59.073  1.00 98.40           C  
ATOM   1914  CD  GLU O 255      28.457  32.151  59.995  1.00 98.30           C  
ATOM   1915  OE1 GLU O 255      29.278  33.082  59.852  1.00 96.33           O  
ATOM   1916  OE2 GLU O 255      28.634  31.256  60.856  1.00 96.66           O  
ATOM   1917  N   ALA O 256      25.042  28.119  58.236  1.00 98.70           N  
ATOM   1918  CA  ALA O 256      24.862  26.748  57.763  1.00 98.68           C  
ATOM   1919  C   ALA O 256      23.688  26.627  56.776  1.00 98.63           C  
ATOM   1920  O   ALA O 256      23.825  26.031  55.707  1.00 98.55           O  
ATOM   1921  CB  ALA O 256      24.674  25.836  58.985  1.00 98.63           C  
ATOM   1922  N   ILE O 257      22.542  27.214  57.115  1.00 98.47           N  
ATOM   1923  CA  ILE O 257      21.330  27.171  56.288  1.00 98.29           C  
ATOM   1924  C   ILE O 257      21.528  27.940  54.975  1.00 98.30           C  
ATOM   1925  O   ILE O 257      21.259  27.397  53.902  1.00 98.24           O  
ATOM   1926  CB  ILE O 257      20.114  27.691  57.097  1.00 97.99           C  
ATOM   1927  CG1 ILE O 257      19.736  26.655  58.188  1.00 97.15           C  
ATOM   1928  CG2 ILE O 257      18.905  27.966  56.184  1.00 97.29           C  
ATOM   1929  CD1 ILE O 257      18.772  27.200  59.253  1.00 94.53           C  
ATOM   1930  N   SER O 258      22.031  29.171  55.031  1.00 98.40           N  
ATOM   1931  CA  SER O 258      22.251  29.995  53.834  1.00 98.35           C  
ATOM   1932  C   SER O 258      23.283  29.363  52.893  1.00 98.48           C  
ATOM   1933  O   SER O 258      23.055  29.311  51.685  1.00 98.45           O  
ATOM   1934  CB  SER O 258      22.663  31.420  54.223  1.00 98.01           C  
ATOM   1935  OG  SER O 258      23.860  31.418  54.966  1.00 88.29           O  
ATOM   1936  N   THR O 259      24.359  28.779  53.413  1.00 98.69           N  
ATOM   1937  CA  THR O 259      25.377  28.113  52.581  1.00 98.83           C  
ATOM   1938  C   THR O 259      24.848  26.812  51.970  1.00 98.84           C  
ATOM   1939  O   THR O 259      25.131  26.529  50.808  1.00 98.84           O  
ATOM   1940  CB  THR O 259      26.673  27.864  53.360  1.00 98.88           C  
ATOM   1941  OG1 THR O 259      27.083  29.036  54.017  1.00 98.56           O  
ATOM   1942  CG2 THR O 259      27.816  27.460  52.437  1.00 98.56           C  
ATOM   1943  N   ALA O 260      24.017  26.040  52.685  1.00 98.68           N  
ATOM   1944  CA  ALA O 260      23.346  24.874  52.101  1.00 98.63           C  
ATOM   1945  C   ALA O 260      22.387  25.273  50.962  1.00 98.62           C  
ATOM   1946  O   ALA O 260      22.309  24.578  49.948  1.00 98.56           O  
ATOM   1947  CB  ALA O 260      22.614  24.108  53.212  1.00 98.49           C  
ATOM   1948  N   ARG O 261      21.702  26.407  51.092  1.00 98.56           N  
ATOM   1949  CA  ARG O 261      20.860  26.966  50.020  1.00 98.44           C  
ATOM   1950  C   ARG O 261      21.697  27.370  48.800  1.00 98.48           C  
ATOM   1951  O   ARG O 261      21.318  27.010  47.688  1.00 98.30           O  
ATOM   1952  CB  ARG O 261      20.052  28.158  50.561  1.00 98.00           C  
ATOM   1953  CG  ARG O 261      18.893  27.714  51.489  1.00 95.52           C  
ATOM   1954  CD  ARG O 261      17.790  26.940  50.734  1.00 92.24           C  
ATOM   1955  NE  ARG O 261      17.190  27.766  49.677  1.00 89.37           N  
ATOM   1956  CZ  ARG O 261      16.246  28.674  49.840  0.99 88.34           C  
ATOM   1957  NH1 ARG O 261      15.588  28.793  50.950  0.99 80.09           N  
ATOM   1958  NH2 ARG O 261      15.974  29.514  48.878  0.99 82.15           N  
ATOM   1959  N   ARG O 262      22.854  28.011  48.990  1.00 98.68           N  
ATOM   1960  CA  ARG O 262      23.796  28.322  47.901  1.00 98.73           C  
ATOM   1961  C   ARG O 262      24.286  27.059  47.182  1.00 98.75           C  
ATOM   1962  O   ARG O 262      24.290  27.038  45.959  1.00 98.70           O  
ATOM   1963  CB  ARG O 262      24.995  29.123  48.426  1.00 98.73           C  
ATOM   1964  CG  ARG O 262      24.605  30.545  48.872  1.00 98.18           C  
ATOM   1965  CD  ARG O 262      25.841  31.347  49.301  1.00 97.71           C  
ATOM   1966  NE  ARG O 262      26.691  31.618  48.131  1.00 96.82           N  
ATOM   1967  CZ  ARG O 262      27.971  31.923  48.092  1.00 97.11           C  
ATOM   1968  NH1 ARG O 262      28.682  32.102  49.165  1.00 92.37           N  
ATOM   1969  NH2 ARG O 262      28.548  32.049  46.926  1.00 94.52           N  
ATOM   1970  N   LEU O 263      24.618  25.985  47.910  1.00 98.82           N  
ATOM   1971  CA  LEU O 263      25.024  24.701  47.305  1.00 98.88           C  
ATOM   1972  C   LEU O 263      23.953  24.132  46.361  1.00 98.88           C  
ATOM   1973  O   LEU O 263      24.294  23.584  45.310  1.00 98.83           O  
ATOM   1974  CB  LEU O 263      25.343  23.675  48.410  1.00 98.90           C  
ATOM   1975  CG  LEU O 263      26.728  23.840  49.050  1.00 98.84           C  
ATOM   1976  CD1 LEU O 263      26.809  23.028  50.334  1.00 98.78           C  
ATOM   1977  CD2 LEU O 263      27.835  23.342  48.116  1.00 98.75           C  
ATOM   1978  N   MET O 264      22.677  24.268  46.705  1.00 98.78           N  
ATOM   1979  CA  MET O 264      21.582  23.844  45.819  1.00 98.73           C  
ATOM   1980  C   MET O 264      21.429  24.781  44.612  1.00 98.70           C  
ATOM   1981  O   MET O 264      21.430  24.313  43.476  1.00 98.56           O  
ATOM   1982  CB  MET O 264      20.266  23.725  46.615  1.00 98.55           C  
ATOM   1983  CG  MET O 264      20.310  22.544  47.593  1.00 97.33           C  
ATOM   1984  SD  MET O 264      18.783  22.247  48.531  1.00 95.44           S  
ATOM   1985  CE  MET O 264      18.847  23.635  49.687  1.00 89.02           C  
ATOM   1986  N   GLU O 265      21.321  26.081  44.836  1.00 98.65           N  
ATOM   1987  CA  GLU O 265      20.969  27.075  43.812  1.00 98.48           C  
ATOM   1988  C   GLU O 265      22.126  27.407  42.856  1.00 98.55           C  
ATOM   1989  O   GLU O 265      21.897  27.615  41.664  1.00 98.27           O  
ATOM   1990  CB  GLU O 265      20.440  28.322  44.542  1.00 97.85           C  
ATOM   1991  CG  GLU O 265      19.857  29.379  43.591  0.99 88.69           C  
ATOM   1992  CD  GLU O 265      19.068  30.481  44.322  0.98 84.45           C  
ATOM   1993  OE1 GLU O 265      18.251  31.151  43.646  0.98 77.68           O  
ATOM   1994  OE2 GLU O 265      19.244  30.650  45.554  0.98 78.30           O  
ATOM   1995  N   GLU O 266      23.374  27.437  43.352  1.00 98.71           N  
ATOM   1996  CA  GLU O 266      24.552  27.862  42.575  1.00 98.74           C  
ATOM   1997  C   GLU O 266      25.385  26.685  42.030  1.00 98.74           C  
ATOM   1998  O   GLU O 266      26.072  26.848  41.024  1.00 98.55           O  
ATOM   1999  CB  GLU O 266      25.457  28.780  43.426  1.00 98.68           C  
ATOM   2000  CG  GLU O 266      24.777  30.061  43.956  1.00 98.19           C  
ATOM   2001  CD  GLU O 266      25.725  30.893  44.853  1.00 97.95           C  
ATOM   2002  OE1 GLU O 266      25.299  31.361  45.930  1.00 95.09           O  
ATOM   2003  OE2 GLU O 266      26.921  31.067  44.542  1.00 95.26           O  
ATOM   2004  N   GLU O 267      25.339  25.508  42.677  1.00 98.83           N  
ATOM   2005  CA  GLU O 267      26.161  24.341  42.320  1.00 98.87           C  
ATOM   2006  C   GLU O 267      25.329  23.111  41.916  1.00 98.84           C  
ATOM   2007  O   GLU O 267      25.877  22.112  41.449  1.00 98.69           O  
ATOM   2008  CB  GLU O 267      27.095  23.988  43.491  1.00 98.88           C  
ATOM   2009  CG  GLU O 267      27.992  25.139  43.992  1.00 98.79           C  
ATOM   2010  CD  GLU O 267      29.136  25.535  43.048  1.00 98.85           C  
ATOM   2011  OE1 GLU O 267      29.798  26.546  43.335  1.00 98.22           O  
ATOM   2012  OE2 GLU O 267      29.413  24.817  42.064  1.00 98.32           O  
ATOM   2013  N   GLY O 268      24.013  23.127  42.103  1.00 98.84           N  
ATOM   2014  CA  GLY O 268      23.143  21.974  41.838  1.00 98.83           C  
ATOM   2015  C   GLY O 268      23.442  20.770  42.736  1.00 98.85           C  
ATOM   2016  O   GLY O 268      23.233  19.624  42.328  1.00 98.67           O  
ATOM   2017  N   ILE O 269      23.937  20.999  43.957  1.00 98.82           N  
ATOM   2018  CA  ILE O 269      24.237  19.951  44.942  1.00 98.84           C  
ATOM   2019  C   ILE O 269      23.167  19.974  46.038  1.00 98.79           C  
ATOM   2020  O   ILE O 269      23.043  20.934  46.803  1.00 98.68           O  
ATOM   2021  CB  ILE O 269      25.671  20.091  45.506  1.00 98.85           C  
ATOM   2022  CG1 ILE O 269      26.713  19.990  44.363  1.00 98.72           C  
ATOM   2023  CG2 ILE O 269      25.926  19.009  46.577  1.00 98.71           C  
ATOM   2024  CD1 ILE O 269      28.163  20.232  44.806  1.00 98.50           C  
ATOM   2025  N   LEU O 270      22.411  18.876  46.159  1.00 98.39           N  
ATOM   2026  CA  LEU O 270      21.396  18.690  47.200  1.00 98.09           C  
ATOM   2027  C   LEU O 270      22.063  18.474  48.569  1.00 97.73           C  
ATOM   2028  O   LEU O 270      22.356  17.341  48.964  1.00 95.81           O  
ATOM   2029  CB  LEU O 270      20.482  17.511  46.810  1.00 97.46           C  
ATOM   2030  CG  LEU O 270      19.561  17.785  45.604  1.00 95.57           C  
ATOM   2031  CD1 LEU O 270      18.861  16.491  45.197  1.00 91.96           C  
ATOM   2032  CD2 LEU O 270      18.478  18.813  45.945  1.00 91.39           C  
ATOM   2033  N   ALA O 271      22.305  19.555  49.295  1.00 97.83           N  
ATOM   2034  CA  ALA O 271      23.057  19.570  50.542  1.00 97.86           C  
ATOM   2035  C   ALA O 271      22.156  19.710  51.780  1.00 97.74           C  
ATOM   2036  O   ALA O 271      21.237  20.528  51.813  1.00 96.72           O  
ATOM   2037  CB  ALA O 271      24.094  20.696  50.451  1.00 97.39           C  
ATOM   2038  N   GLY O 272      22.444  18.937  52.830  1.00 97.32           N  
ATOM   2039  CA  GLY O 272      21.841  19.118  54.154  1.00 97.31           C  
ATOM   2040  C   GLY O 272      22.476  20.274  54.940  1.00 97.98           C  
ATOM   2041  O   GLY O 272      23.497  20.829  54.534  1.00 98.07           O  
ATOM   2042  N   ILE O 273      21.910  20.611  56.100  1.00 97.11           N  
ATOM   2043  CA  ILE O 273      22.337  21.769  56.911  1.00 97.36           C  
ATOM   2044  C   ILE O 273      23.809  21.644  57.353  1.00 98.01           C  
ATOM   2045  O   ILE O 273      24.566  22.607  57.245  1.00 98.19           O  
ATOM   2046  CB  ILE O 273      21.396  21.968  58.126  1.00 96.84           C  
ATOM   2047  CG1 ILE O 273      19.918  22.103  57.675  1.00 95.41           C  
ATOM   2048  CG2 ILE O 273      21.819  23.201  58.935  1.00 95.61           C  
ATOM   2049  CD1 ILE O 273      18.900  22.144  58.831  1.00 92.71           C  
ATOM   2050  N   SER O 274      24.254  20.467  57.794  1.00 97.55           N  
ATOM   2051  CA  SER O 274      25.659  20.248  58.193  1.00 98.07           C  
ATOM   2052  C   SER O 274      26.637  20.308  57.012  1.00 98.54           C  
ATOM   2053  O   SER O 274      27.806  20.633  57.207  1.00 98.67           O  
ATOM   2054  CB  SER O 274      25.821  18.924  58.945  1.00 97.90           C  
ATOM   2055  OG  SER O 274      25.581  17.824  58.091  1.00 97.49           O  
ATOM   2056  N   SER O 275      26.178  20.039  55.780  1.00 98.55           N  
ATOM   2057  CA  SER O 275      26.970  20.243  54.560  1.00 98.76           C  
ATOM   2058  C   SER O 275      27.195  21.737  54.319  1.00 98.86           C  
ATOM   2059  O   SER O 275      28.319  22.154  54.055  1.00 98.87           O  
ATOM   2060  CB  SER O 275      26.281  19.602  53.351  1.00 98.75           C  
ATOM   2061  OG  SER O 275      25.947  18.245  53.594  1.00 98.41           O  
ATOM   2062  N   GLY O 276      26.153  22.546  54.506  1.00 98.86           N  
ATOM   2063  CA  GLY O 276      26.264  24.005  54.487  1.00 98.90           C  
ATOM   2064  C   GLY O 276      27.250  24.530  55.533  1.00 98.94           C  
ATOM   2065  O   GLY O 276      28.119  25.326  55.197  1.00 98.93           O  
ATOM   2066  N   ALA O 277      27.193  24.014  56.763  1.00 98.92           N  
ATOM   2067  CA  ALA O 277      28.127  24.399  57.824  1.00 98.94           C  
ATOM   2068  C   ALA O 277      29.592  24.117  57.452  1.00 98.96           C  
ATOM   2069  O   ALA O 277      30.456  24.974  57.640  1.00 98.95           O  
ATOM   2070  CB  ALA O 277      27.736  23.667  59.117  1.00 98.89           C  
ATOM   2071  N   ALA O 278      29.882  22.950  56.876  1.00 98.98           N  
ATOM   2072  CA  ALA O 278      31.240  22.592  56.475  1.00 98.98           C  
ATOM   2073  C   ALA O 278      31.774  23.494  55.343  1.00 98.99           C  
ATOM   2074  O   ALA O 278      32.922  23.929  55.390  1.00 98.97           O  
ATOM   2075  CB  ALA O 278      31.248  21.105  56.101  1.00 98.96           C  
ATOM   2076  N   VAL O 279      30.944  23.838  54.361  1.00 98.99           N  
ATOM   2077  CA  VAL O 279      31.325  24.768  53.276  1.00 98.99           C  
ATOM   2078  C   VAL O 279      31.441  26.209  53.780  1.00 98.99           C  
ATOM   2079  O   VAL O 279      32.357  26.920  53.375  1.00 98.97           O  
ATOM   2080  CB  VAL O 279      30.365  24.649  52.079  1.00 98.98           C  
ATOM   2081  CG1 VAL O 279      30.670  25.672  50.978  1.00 98.85           C  
ATOM   2082  CG2 VAL O 279      30.480  23.254  51.448  1.00 98.86           C  
ATOM   2083  N   ALA O 280      30.593  26.632  54.720  1.00 98.99           N  
ATOM   2084  CA  ALA O 280      30.733  27.937  55.365  1.00 98.99           C  
ATOM   2085  C   ALA O 280      32.072  28.061  56.118  1.00 98.99           C  
ATOM   2086  O   ALA O 280      32.718  29.107  56.056  1.00 98.96           O  
ATOM   2087  CB  ALA O 280      29.534  28.157  56.296  1.00 98.97           C  
ATOM   2088  N   ALA O 281      32.546  26.980  56.741  1.00 98.98           N  
ATOM   2089  CA  ALA O 281      33.879  26.954  57.339  1.00 98.98           C  
ATOM   2090  C   ALA O 281      34.990  27.105  56.286  1.00 98.98           C  
ATOM   2091  O   ALA O 281      35.943  27.847  56.520  1.00 98.95           O  
ATOM   2092  CB  ALA O 281      34.031  25.665  58.154  1.00 98.97           C  
ATOM   2093  N   ALA O 282      34.854  26.488  55.105  1.00 98.98           N  
ATOM   2094  CA  ALA O 282      35.808  26.683  54.009  1.00 98.97           C  
ATOM   2095  C   ALA O 282      35.855  28.145  53.539  1.00 98.97           C  
ATOM   2096  O   ALA O 282      36.941  28.689  53.352  1.00 98.93           O  
ATOM   2097  CB  ALA O 282      35.464  25.735  52.851  1.00 98.95           C  
ATOM   2098  N   LEU O 283      34.703  28.798  53.408  1.00 98.96           N  
ATOM   2099  CA  LEU O 283      34.624  30.219  53.050  1.00 98.96           C  
ATOM   2100  C   LEU O 283      35.321  31.104  54.093  1.00 98.94           C  
ATOM   2101  O   LEU O 283      36.152  31.926  53.714  1.00 98.85           O  
ATOM   2102  CB  LEU O 283      33.153  30.635  52.870  1.00 98.92           C  
ATOM   2103  CG  LEU O 283      32.471  30.040  51.621  1.00 98.71           C  
ATOM   2104  CD1 LEU O 283      30.989  30.400  51.632  1.00 98.48           C  
ATOM   2105  CD2 LEU O 283      33.080  30.569  50.320  1.00 98.43           C  
ATOM   2106  N   LYS O 284      35.081  30.863  55.388  1.00 98.93           N  
ATOM   2107  CA  LYS O 284      35.769  31.603  56.465  1.00 98.90           C  
ATOM   2108  C   LYS O 284      37.293  31.437  56.421  1.00 98.89           C  
ATOM   2109  O   LYS O 284      38.014  32.402  56.652  1.00 98.64           O  
ATOM   2110  CB  LYS O 284      35.244  31.163  57.841  1.00 98.74           C  
ATOM   2111  CG  LYS O 284      33.848  31.732  58.120  0.99 95.59           C  
ATOM   2112  CD  LYS O 284      33.397  31.451  59.558  0.99 92.12           C  
ATOM   2113  CE  LYS O 284      32.046  32.129  59.762  0.98 86.85           C  
ATOM   2114  NZ  LYS O 284      31.541  32.047  61.153  0.98 79.25           N  
ATOM   2115  N   LEU O 285      37.791  30.247  56.086  1.00 98.91           N  
ATOM   2116  CA  LEU O 285      39.238  30.039  55.932  1.00 98.89           C  
ATOM   2117  C   LEU O 285      39.807  30.800  54.727  1.00 98.89           C  
ATOM   2118  O   LEU O 285      40.930  31.282  54.800  1.00 98.72           O  
ATOM   2119  CB  LEU O 285      39.545  28.539  55.792  1.00 98.77           C  
ATOM   2120  CG  LEU O 285      39.284  27.702  57.055  1.00 97.95           C  
ATOM   2121  CD1 LEU O 285      39.570  26.237  56.732  1.00 95.75           C  
ATOM   2122  CD2 LEU O 285      40.166  28.109  58.235  1.00 95.12           C  
ATOM   2123  N   GLN O 286      39.050  30.934  53.636  1.00 98.87           N  
ATOM   2124  CA  GLN O 286      39.486  31.671  52.435  1.00 98.84           C  
ATOM   2125  C   GLN O 286      39.480  33.203  52.603  1.00 98.77           C  
ATOM   2126  O   GLN O 286      40.016  33.888  51.737  1.00 98.44           O  
ATOM   2127  CB  GLN O 286      38.658  31.229  51.216  1.00 98.76           C  
ATOM   2128  CG  GLN O 286      39.054  29.819  50.749  1.00 98.45           C  
ATOM   2129  CD  GLN O 286      38.396  29.400  49.434  1.00 98.58           C  
ATOM   2130  OE1 GLN O 286      37.391  29.925  48.977  1.00 95.93           O  
ATOM   2131  NE2 GLN O 286      38.969  28.430  48.767  1.00 95.80           N  
ATOM   2132  N   GLU O 287      38.947  33.735  53.690  1.00 98.75           N  
ATOM   2133  CA  GLU O 287      39.150  35.140  54.090  1.00 98.62           C  
ATOM   2134  C   GLU O 287      40.602  35.408  54.538  1.00 98.50           C  
ATOM   2135  O   GLU O 287      41.076  36.536  54.443  1.00 97.80           O  
ATOM   2136  CB  GLU O 287      38.170  35.516  55.225  1.00 98.44           C  
ATOM   2137  CG  GLU O 287      36.690  35.449  54.818  0.99 96.75           C  
ATOM   2138  CD  GLU O 287      35.702  35.644  55.984  0.99 95.33           C  
ATOM   2139  OE1 GLU O 287      34.476  35.568  55.730  0.99 91.09           O  
ATOM   2140  OE2 GLU O 287      36.130  35.838  57.144  0.99 91.22           O  
ATOM   2141  N   ASP O 288      41.331  34.369  54.972  1.00 98.46           N  
ATOM   2142  CA  ASP O 288      42.766  34.431  55.273  1.00 98.42           C  
ATOM   2143  C   ASP O 288      43.586  34.113  54.007  1.00 98.53           C  
ATOM   2144  O   ASP O 288      43.486  33.021  53.435  1.00 98.15           O  
ATOM   2145  CB  ASP O 288      43.060  33.481  56.447  1.00 97.98           C  
ATOM   2146  CG  ASP O 288      44.527  33.369  56.878  0.99 96.12           C  
ATOM   2147  OD1 ASP O 288      45.439  33.854  56.170  0.99 92.52           O  
ATOM   2148  OD2 ASP O 288      44.765  32.717  57.920  0.99 91.46           O  
ATOM   2149  N   GLU O 289      44.465  35.050  53.589  1.00 97.74           N  
ATOM   2150  CA  GLU O 289      45.332  34.886  52.412  1.00 97.60           C  
ATOM   2151  C   GLU O 289      46.168  33.595  52.447  1.00 97.86           C  
ATOM   2152  O   GLU O 289      46.439  33.000  51.403  1.00 96.75           O  
ATOM   2153  CB  GLU O 289      46.288  36.076  52.284  0.99 96.22           C  
ATOM   2154  CG  GLU O 289      45.613  37.367  51.799  0.89 82.49           C  
ATOM   2155  CD  GLU O 289      46.619  38.491  51.490  0.86 74.69           C  
ATOM   2156  OE1 GLU O 289      46.187  39.502  50.881  0.87 67.35           O  
ATOM   2157  OE2 GLU O 289      47.812  38.347  51.838  0.88 66.46           O  
ATOM   2158  N   SER O 290      46.536  33.113  53.630  1.00 97.97           N  
ATOM   2159  CA  SER O 290      47.319  31.873  53.772  1.00 97.90           C  
ATOM   2160  C   SER O 290      46.584  30.608  53.290  1.00 98.28           C  
ATOM   2161  O   SER O 290      47.225  29.589  53.028  1.00 97.76           O  
ATOM   2162  CB  SER O 290      47.793  31.708  55.218  1.00 97.03           C  
ATOM   2163  OG  SER O 290      46.757  31.291  56.081  0.99 91.56           O  
ATOM   2164  N   PHE O 291      45.254  30.667  53.134  1.00 98.42           N  
ATOM   2165  CA  PHE O 291      44.424  29.558  52.649  1.00 98.52           C  
ATOM   2166  C   PHE O 291      44.004  29.686  51.178  1.00 98.50           C  
ATOM   2167  O   PHE O 291      43.575  28.694  50.585  1.00 98.05           O  
ATOM   2168  CB  PHE O 291      43.199  29.400  53.557  1.00 98.44           C  
ATOM   2169  CG  PHE O 291      43.520  28.806  54.913  1.00 98.40           C  
ATOM   2170  CD1 PHE O 291      43.413  27.419  55.120  1.00 97.38           C  
ATOM   2171  CD2 PHE O 291      43.945  29.631  55.969  1.00 97.45           C  
ATOM   2172  CE1 PHE O 291      43.728  26.857  56.369  1.00 96.83           C  
ATOM   2173  CE2 PHE O 291      44.267  29.078  57.216  1.00 96.89           C  
ATOM   2174  CZ  PHE O 291      44.157  27.687  57.418  1.00 97.32           C  
ATOM   2175  N   THR O 292      44.147  30.848  50.541  1.00 97.75           N  
ATOM   2176  CA  THR O 292      43.611  31.111  49.189  1.00 97.19           C  
ATOM   2177  C   THR O 292      44.206  30.214  48.101  1.00 97.16           C  
ATOM   2178  O   THR O 292      43.527  29.884  47.127  1.00 94.60           O  
ATOM   2179  CB  THR O 292      43.824  32.571  48.768  1.00 95.04           C  
ATOM   2180  OG1 THR O 292      45.196  32.886  48.749  0.99 85.68           O  
ATOM   2181  CG2 THR O 292      43.105  33.559  49.682  0.99 84.86           C  
ATOM   2182  N   ASN O 293      45.453  29.775  48.253  1.00 98.17           N  
ATOM   2183  CA  ASN O 293      46.149  28.899  47.305  1.00 98.10           C  
ATOM   2184  C   ASN O 293      46.046  27.399  47.640  1.00 98.43           C  
ATOM   2185  O   ASN O 293      46.617  26.578  46.914  1.00 97.89           O  
ATOM   2186  CB  ASN O 293      47.604  29.371  47.169  1.00 96.96           C  
ATOM   2187  CG  ASN O 293      48.449  29.132  48.414  0.98 88.54           C  
ATOM   2188  OD1 ASN O 293      47.977  28.766  49.472  0.98 77.16           O  
ATOM   2189  ND2 ASN O 293      49.737  29.329  48.307  0.98 75.35           N  
ATOM   2190  N   LYS O 294      45.343  27.017  48.704  1.00 98.69           N  
ATOM   2191  CA  LYS O 294      45.262  25.634  49.189  1.00 98.76           C  
ATOM   2192  C   LYS O 294      44.072  24.884  48.592  1.00 98.79           C  
ATOM   2193  O   LYS O 294      42.991  25.443  48.411  1.00 98.64           O  
ATOM   2194  CB  LYS O 294      45.233  25.600  50.724  1.00 98.70           C  
ATOM   2195  CG  LYS O 294      46.523  26.168  51.334  1.00 98.14           C  
ATOM   2196  CD  LYS O 294      46.553  25.975  52.852  0.99 96.84           C  
ATOM   2197  CE  LYS O 294      47.755  26.668  53.496  0.99 92.77           C  
ATOM   2198  NZ  LYS O 294      49.046  26.129  52.984  0.99 87.61           N  
ATOM   2199  N   ASN O 295      44.253  23.585  48.337  1.00 98.71           N  
ATOM   2200  CA  ASN O 295      43.183  22.675  47.950  1.00 98.70           C  
ATOM   2201  C   ASN O 295      42.435  22.216  49.209  1.00 98.79           C  
ATOM   2202  O   ASN O 295      42.983  21.502  50.052  1.00 98.73           O  
ATOM   2203  CB  ASN O 295      43.759  21.493  47.160  1.00 98.53           C  
ATOM   2204  CG  ASN O 295      44.455  21.920  45.878  1.00 98.08           C  
ATOM   2205  OD1 ASN O 295      44.021  22.808  45.155  1.00 94.21           O  
ATOM   2206  ND2 ASN O 295      45.561  21.292  45.568  1.00 92.98           N  
ATOM   2207  N   ILE O 296      41.178  22.630  49.328  1.00 98.89           N  
ATOM   2208  CA  ILE O 296      40.332  22.371  50.494  1.00 98.93           C  
ATOM   2209  C   ILE O 296      39.340  21.259  50.155  1.00 98.94           C  
ATOM   2210  O   ILE O 296      38.431  21.460  49.348  1.00 98.92           O  
ATOM   2211  CB  ILE O 296      39.618  23.660  50.969  1.00 98.93           C  
ATOM   2212  CG1 ILE O 296      40.640  24.794  51.250  1.00 98.78           C  
ATOM   2213  CG2 ILE O 296      38.756  23.344  52.204  1.00 98.83           C  
ATOM   2214  CD1 ILE O 296      40.025  26.095  51.783  1.00 98.02           C  
ATOM   2215  N   VAL O 297      39.466  20.101  50.791  1.00 98.94           N  
ATOM   2216  CA  VAL O 297      38.459  19.031  50.720  1.00 98.96           C  
ATOM   2217  C   VAL O 297      37.481  19.178  51.879  1.00 98.97           C  
ATOM   2218  O   VAL O 297      37.875  19.193  53.042  1.00 98.96           O  
ATOM   2219  CB  VAL O 297      39.093  17.628  50.675  1.00 98.94           C  
ATOM   2220  CG1 VAL O 297      38.026  16.526  50.727  1.00 98.79           C  
ATOM   2221  CG2 VAL O 297      39.886  17.443  49.380  1.00 98.83           C  
ATOM   2222  N   VAL O 298      36.186  19.242  51.568  1.00 98.98           N  
ATOM   2223  CA  VAL O 298      35.099  19.383  52.539  1.00 98.98           C  
ATOM   2224  C   VAL O 298      34.128  18.205  52.439  1.00 98.99           C  
ATOM   2225  O   VAL O 298      33.712  17.817  51.347  1.00 98.97           O  
ATOM   2226  CB  VAL O 298      34.409  20.755  52.390  1.00 98.91           C  
ATOM   2227  CG1 VAL O 298      33.744  20.968  51.030  1.00 92.78           C  
ATOM   2228  CG2 VAL O 298      33.364  20.975  53.475  1.00 93.13           C  
ATOM   2229  N   ILE O 299      33.743  17.619  53.571  1.00 98.98           N  
ATOM   2230  CA  ILE O 299      32.723  16.559  53.618  1.00 98.99           C  
ATOM   2231  C   ILE O 299      31.324  17.179  53.590  1.00 98.98           C  
ATOM   2232  O   ILE O 299      30.981  17.985  54.452  1.00 98.96           O  
ATOM   2233  CB  ILE O 299      32.918  15.654  54.855  1.00 98.98           C  
ATOM   2234  CG1 ILE O 299      34.286  14.934  54.871  1.00 98.88           C  
ATOM   2235  CG2 ILE O 299      31.782  14.615  54.964  1.00 98.90           C  
ATOM   2236  CD1 ILE O 299      34.534  13.945  53.719  1.00 98.67           C  
ATOM   2237  N   LEU O 300      30.488  16.736  52.639  1.00 98.95           N  
ATOM   2238  CA  LEU O 300      29.052  17.017  52.598  1.00 98.95           C  
ATOM   2239  C   LEU O 300      28.294  15.770  53.093  1.00 98.93           C  
ATOM   2240  O   LEU O 300      28.099  14.827  52.323  1.00 98.85           O  
ATOM   2241  CB  LEU O 300      28.618  17.415  51.176  1.00 98.94           C  
ATOM   2242  CG  LEU O 300      29.383  18.568  50.503  1.00 98.85           C  
ATOM   2243  CD1 LEU O 300      28.636  18.970  49.230  1.00 98.60           C  
ATOM   2244  CD2 LEU O 300      29.511  19.811  51.385  1.00 98.59           C  
ATOM   2245  N   PRO O 301      27.840  15.703  54.361  1.00 98.73           N  
ATOM   2246  CA  PRO O 301      27.436  14.433  54.981  1.00 98.60           C  
ATOM   2247  C   PRO O 301      26.095  13.845  54.522  1.00 98.44           C  
ATOM   2248  O   PRO O 301      25.860  12.648  54.717  1.00 98.10           O  
ATOM   2249  CB  PRO O 301      27.419  14.704  56.491  1.00 98.46           C  
ATOM   2250  CG  PRO O 301      28.337  15.913  56.670  1.00 97.99           C  
ATOM   2251  CD  PRO O 301      28.044  16.713  55.412  1.00 98.63           C  
ATOM   2252  N   SER O 302      25.185  14.654  53.987  1.00 97.83           N  
ATOM   2253  CA  SER O 302      23.817  14.206  53.668  1.00 97.51           C  
ATOM   2254  C   SER O 302      23.135  15.061  52.601  1.00 97.64           C  
ATOM   2255  O   SER O 302      23.553  16.184  52.329  1.00 97.09           O  
ATOM   2256  CB  SER O 302      22.955  14.191  54.938  1.00 96.47           C  
ATOM   2257  OG  SER O 302      22.706  15.497  55.419  1.00 93.47           O  
ATOM   2258  N   SER O 303      22.037  14.550  52.040  1.00 96.49           N  
ATOM   2259  CA  SER O 303      21.173  15.286  51.110  1.00 95.80           C  
ATOM   2260  C   SER O 303      20.214  16.238  51.827  1.00 95.21           C  
ATOM   2261  O   SER O 303      19.666  15.911  52.879  1.00 92.91           O  
ATOM   2262  CB  SER O 303      20.376  14.306  50.245  1.00 94.61           C  
ATOM   2263  OG  SER O 303      19.512  15.007  49.358  0.99 89.23           O  
ATOM   2264  N   GLY O 304      19.931  17.375  51.205  0.99 95.23           N  
ATOM   2265  CA  GLY O 304      18.910  18.326  51.645  0.99 94.47           C  
ATOM   2266  C   GLY O 304      17.482  17.778  51.573  0.99 93.92           C  
ATOM   2267  O   GLY O 304      16.642  18.188  52.367  0.99 91.69           O  
ATOM   2268  N   GLU O 305      17.202  16.818  50.687  0.97 94.31           N  
ATOM   2269  CA  GLU O 305      15.850  16.252  50.519  0.97 93.22           C  
ATOM   2270  C   GLU O 305      15.291  15.649  51.823  0.97 92.18           C  
ATOM   2271  O   GLU O 305      14.095  15.726  52.085  0.97 89.07           O  
ATOM   2272  CB  GLU O 305      15.870  15.232  49.365  0.97 90.71           C  
ATOM   2273  CG  GLU O 305      14.463  14.807  48.914  0.95 86.10           C  
ATOM   2274  CD  GLU O 305      14.439  14.053  47.568  0.95 86.56           C  
ATOM   2275  OE1 GLU O 305      13.335  13.800  47.035  0.94 80.09           O  
ATOM   2276  OE2 GLU O 305      15.502  13.731  46.989  0.94 82.19           O  
ATOM   2277  N   ARG O 306      16.156  15.136  52.700  0.97 92.47           N  
ATOM   2278  CA  ARG O 306      15.796  14.624  54.039  0.97 90.91           C  
ATOM   2279  C   ARG O 306      15.365  15.722  55.031  0.97 89.83           C  
ATOM   2280  O   ARG O 306      14.880  15.404  56.121  0.97 87.43           O  
ATOM   2281  CB  ARG O 306      16.980  13.789  54.554  0.97 89.81           C  
ATOM   2282  CG  ARG O 306      16.643  12.984  55.808  0.95 87.40           C  
ATOM   2283  CD  ARG O 306      17.681  11.883  56.065  0.95 87.40           C  
ATOM   2284  NE  ARG O 306      17.521  10.784  55.105  0.94 87.39           N  
ATOM   2285  CZ  ARG O 306      18.328   9.760  54.888  0.95 89.01           C  
ATOM   2286  NH1 ARG O 306      19.449   9.606  55.515  0.95 81.40           N  
ATOM   2287  NH2 ARG O 306      17.995   8.850  54.016  0.95 83.01           N  
ATOM   2288  N   TYR O 307      15.545  16.995  54.681  0.96 91.68           N  
ATOM   2289  CA  TYR O 307      15.295  18.149  55.550  0.96 91.95           C  
ATOM   2290  C   TYR O 307      14.205  19.090  55.005  0.95 92.38           C  
ATOM   2291  O   TYR O 307      14.111  20.228  55.452  0.95 91.55           O  
ATOM   2292  CB  TYR O 307      16.623  18.883  55.822  0.95 91.62           C  
ATOM   2293  CG  TYR O 307      17.717  18.001  56.408  0.95 91.55           C  
ATOM   2294  CD1 TYR O 307      17.834  17.822  57.801  0.95 87.93           C  
ATOM   2295  CD2 TYR O 307      18.619  17.335  55.550  0.94 87.54           C  
ATOM   2296  CE1 TYR O 307      18.833  16.990  58.333  0.94 86.30           C  
ATOM   2297  CE2 TYR O 307      19.621  16.495  56.067  0.94 85.89           C  
ATOM   2298  CZ  TYR O 307      19.723  16.324  57.461  0.94 87.00           C  
ATOM   2299  OH  TYR O 307      20.697  15.494  57.970  0.93 84.18           O  
ATOM   2300  N   LEU O 308      13.354  18.620  54.079  0.96 92.63           N  
ATOM   2301  CA  LEU O 308      12.300  19.427  53.420  0.97 92.42           C  
ATOM   2302  C   LEU O 308      11.360  20.160  54.393  0.96 91.46           C  
ATOM   2303  O   LEU O 308      10.916  21.270  54.095  0.96 88.86           O  
ATOM   2304  CB  LEU O 308      11.465  18.508  52.506  0.96 91.84           C  
ATOM   2305  CG  LEU O 308      12.137  18.191  51.160  0.95 90.61           C  
ATOM   2306  CD1 LEU O 308      11.390  17.057  50.467  0.95 87.61           C  
ATOM   2307  CD2 LEU O 308      12.130  19.396  50.212  0.94 87.27           C  
ATOM   2308  N   SER O 309      11.069  19.566  55.560  0.94 90.49           N  
ATOM   2309  CA  SER O 309      10.216  20.144  56.610  0.94 89.02           C  
ATOM   2310  C   SER O 309      10.968  21.043  57.609  0.94 89.21           C  
ATOM   2311  O   SER O 309      10.370  21.526  58.569  0.94 86.95           O  
ATOM   2312  CB  SER O 309       9.474  19.016  57.342  0.94 86.43           C  
ATOM   2313  OG  SER O 309      10.402  18.100  57.899  0.91 82.04           O  
ATOM   2314  N   THR O 310      12.273  21.268  57.419  0.96 90.38           N  
ATOM   2315  CA  THR O 310      13.095  22.101  58.313  0.96 90.82           C  
ATOM   2316  C   THR O 310      13.242  23.530  57.778  0.96 91.98           C  
ATOM   2317  O   THR O 310      12.869  23.829  56.643  0.96 92.10           O  
ATOM   2318  CB  THR O 310      14.481  21.478  58.574  0.97 90.36           C  
ATOM   2319  OG1 THR O 310      15.325  21.614  57.453  0.96 89.11           O  
ATOM   2320  CG2 THR O 310      14.431  19.996  58.960  0.96 88.98           C  
ATOM   2321  N   ALA O 311      13.882  24.397  58.567  0.94 91.37           N  
ATOM   2322  CA  ALA O 311      14.220  25.766  58.175  0.94 92.23           C  
ATOM   2323  C   ALA O 311      15.090  25.870  56.903  0.94 93.96           C  
ATOM   2324  O   ALA O 311      15.144  26.937  56.300  0.94 93.31           O  
ATOM   2325  CB  ALA O 311      14.915  26.434  59.370  0.94 90.74           C  
ATOM   2326  N   LEU O 312      15.721  24.773  56.445  0.94 93.36           N  
ATOM   2327  CA  LEU O 312      16.487  24.743  55.191  0.94 95.47           C  
ATOM   2328  C   LEU O 312      15.644  25.131  53.963  0.94 95.96           C  
ATOM   2329  O   LEU O 312      16.171  25.712  53.015  0.94 95.44           O  
ATOM   2330  CB  LEU O 312      17.090  23.336  55.027  0.95 96.03           C  
ATOM   2331  CG  LEU O 312      17.933  23.137  53.749  0.94 95.85           C  
ATOM   2332  CD1 LEU O 312      19.109  24.116  53.670  0.94 94.62           C  
ATOM   2333  CD2 LEU O 312      18.494  21.722  53.717  0.94 94.59           C  
ATOM   2334  N   PHE O 313      14.353  24.822  53.961  0.94 94.70           N  
ATOM   2335  CA  PHE O 313      13.423  25.111  52.862  0.94 94.85           C  
ATOM   2336  C   PHE O 313      12.358  26.153  53.238  0.94 93.58           C  
ATOM   2337  O   PHE O 313      11.288  26.197  52.622  0.94 90.81           O  
ATOM   2338  CB  PHE O 313      12.803  23.802  52.353  0.95 95.14           C  
ATOM   2339  CG  PHE O 313      13.784  22.869  51.675  0.94 95.86           C  
ATOM   2340  CD1 PHE O 313      13.988  22.942  50.282  0.94 94.88           C  
ATOM   2341  CD2 PHE O 313      14.493  21.919  52.428  0.94 94.87           C  
ATOM   2342  CE1 PHE O 313      14.880  22.060  49.649  0.94 94.23           C  
ATOM   2343  CE2 PHE O 313      15.390  21.041  51.805  0.94 94.58           C  
ATOM   2344  CZ  PHE O 313      15.579  21.108  50.410  0.94 95.15           C  
ATOM   2345  N   ALA O 314      12.625  26.964  54.248  0.91 92.71           N  
ATOM   2346  CA  ALA O 314      11.802  28.130  54.553  0.91 91.31           C  
ATOM   2347  C   ALA O 314      11.978  29.227  53.482  0.91 90.56           C  
ATOM   2348  O   ALA O 314      12.957  29.232  52.733  0.91 86.40           O  
ATOM   2349  CB  ALA O 314      12.142  28.621  55.970  0.91 88.84           C  
ATOM   2350  N   ASP O 315      11.016  30.138  53.395  0.83 88.01           N  
ATOM   2351  CA  ASP O 315      11.066  31.375  52.593  0.83 88.79           C  
ATOM   2352  C   ASP O 315      11.310  31.172  51.081  0.83 89.54           C  
ATOM   2353  O   ASP O 315      11.805  32.050  50.376  0.83 85.51           O  
ATOM   2354  CB  ASP O 315      12.025  32.381  53.259  0.83 84.19           C  
ATOM   2355  CG  ASP O 315      11.762  32.504  54.764  0.75 76.07           C  
ATOM   2356  OD1 ASP O 315      10.578  32.442  55.164  0.74 67.94           O  
ATOM   2357  OD2 ASP O 315      12.761  32.567  55.516  0.75 67.97           O  
ATOM   2358  N   LEU O 316      10.947  30.001  50.551  0.75 88.64           N  
ATOM   2359  CA  LEU O 316      11.043  29.694  49.116  0.75 89.62           C  
ATOM   2360  C   LEU O 316       9.882  30.253  48.296  0.76 88.39           C  
ATOM   2361  O   LEU O 316      10.012  30.418  47.079  0.75 83.51           O  
ATOM   2362  CB  LEU O 316      11.101  28.166  48.946  0.76 88.73           C  
ATOM   2363  CG  LEU O 316      12.487  27.584  49.215  0.75 88.72           C  
ATOM   2364  CD1 LEU O 316      12.378  26.063  49.267  0.75 86.53           C  
ATOM   2365  CD2 LEU O 316      13.466  27.956  48.090  0.75 86.55           C  
ATOM   2366  N   PHE O 317       8.741  30.485  48.946  0.61 84.80           N  
ATOM   2367  CA  PHE O 317       7.512  30.947  48.325  0.61 83.78           C  
ATOM   2368  C   PHE O 317       6.996  32.168  49.071  0.61 81.58           C  
ATOM   2369  O   PHE O 317       7.111  32.254  50.292  0.61 75.36           O  
ATOM   2370  CB  PHE O 317       6.475  29.817  48.322  0.61 80.68           C  
ATOM   2371  CG  PHE O 317       6.891  28.578  47.553  0.57 83.10           C  
ATOM   2372  CD1 PHE O 317       6.723  28.523  46.158  0.57 79.51           C  
ATOM   2373  CD2 PHE O 317       7.435  27.466  48.231  0.58 79.28           C  
ATOM   2374  CE1 PHE O 317       7.085  27.372  45.442  0.59 77.66           C  
ATOM   2375  CE2 PHE O 317       7.801  26.314  47.523  0.59 77.97           C  
ATOM   2376  CZ  PHE O 317       7.620  26.264  46.121  0.59 79.71           C  
ATOM   2377  N   THR O 318       6.392  33.084  48.326  0.36 77.27           N  
ATOM   2378  CA  THR O 318       5.591  34.162  48.915  0.35 76.68           C  
ATOM   2379  C   THR O 318       4.292  33.592  49.494  0.36 76.37           C  
ATOM   2380  O   THR O 318       3.846  32.517  49.087  0.36 72.64           O  
ATOM   2381  CB  THR O 318       5.278  35.238  47.865  0.36 73.26           C  
ATOM   2382  OG1 THR O 318       4.526  34.696  46.805  0.34 68.87           O  
ATOM   2383  CG2 THR O 318       6.539  35.854  47.260  0.35 66.77           C  
ATOM   2384  N   GLU O 319       3.627  34.313  50.399  0.24 70.15           N  
ATOM   2385  CA  GLU O 319       2.306  33.904  50.913  0.23 70.02           C  
ATOM   2386  C   GLU O 319       1.296  33.625  49.790  0.24 70.04           C  
ATOM   2387  O   GLU O 319       0.551  32.656  49.856  0.24 66.28           O  
ATOM   2388  CB  GLU O 319       1.726  34.989  51.822  0.25 65.90           C  
ATOM   2389  CG  GLU O 319       2.393  35.061  53.201  0.21 58.79           C  
ATOM   2390  CD  GLU O 319       1.727  36.098  54.114  0.21 52.98           C  
ATOM   2391  OE1 GLU O 319       1.932  35.997  55.347  0.20 45.63           O  
ATOM   2392  OE2 GLU O 319       1.019  36.987  53.587  0.22 49.42           O  
ATOM   2393  N   LYS O 320       1.323  34.425  48.707  0.20 67.73           N  
ATOM   2394  CA  LYS O 320       0.463  34.204  47.533  0.20 66.64           C  
ATOM   2395  C   LYS O 320       0.774  32.894  46.811  0.20 66.90           C  
ATOM   2396  O   LYS O 320      -0.147  32.219  46.369  0.20 64.01           O  
ATOM   2397  CB  LYS O 320       0.591  35.368  46.546  0.20 63.56           C  
ATOM   2398  CG  LYS O 320      -0.156  36.613  47.021  0.18 58.13           C  
ATOM   2399  CD  LYS O 320      -0.107  37.689  45.939  0.18 54.59           C  
ATOM   2400  CE  LYS O 320      -0.923  38.900  46.383  0.17 45.99           C  
ATOM   2401  NZ  LYS O 320      -0.936  39.952  45.343  0.18 39.82           N  
ATOM   2402  N   GLU O 321       2.047  32.518  46.684  0.23 71.20           N  
ATOM   2403  CA  GLU O 321       2.459  31.259  46.034  0.23 69.61           C  
ATOM   2404  C   GLU O 321       2.141  30.020  46.885  0.23 68.61           C  
ATOM   2405  O   GLU O 321       2.002  28.930  46.340  0.23 65.16           O  
ATOM   2406  CB  GLU O 321       3.963  31.271  45.747  0.24 66.65           C  
ATOM   2407  CG  GLU O 321       4.387  32.229  44.611  0.21 65.56           C  
ATOM   2408  CD  GLU O 321       5.919  32.273  44.493  0.22 62.46           C  
ATOM   2409  OE1 GLU O 321       6.453  32.050  43.381  0.21 58.08           O  
ATOM   2410  OE2 GLU O 321       6.601  32.486  45.522  0.22 63.03           O  
ATOM   2411  N   LEU O 322       2.029  30.160  48.218  0.20 68.90           N  
ATOM   2412  CA  LEU O 322       1.639  29.072  49.126  0.19 66.44           C  
ATOM   2413  C   LEU O 322       0.125  28.830  49.167  0.20 64.64           C  
ATOM   2414  O   LEU O 322      -0.298  27.735  49.529  0.20 61.08           O  
ATOM   2415  CB  LEU O 322       2.164  29.377  50.538  0.19 63.90           C  
ATOM   2416  CG  LEU O 322       3.676  29.180  50.701  0.20 62.69           C  
ATOM   2417  CD1 LEU O 322       4.118  29.736  52.056  0.20 60.35           C  
ATOM   2418  CD2 LEU O 322       4.062  27.696  50.656  0.20 59.02           C  
ATOM   2419  N   GLN O 323      -0.667  29.838  48.819  0.16 62.12           N  
ATOM   2420  CA  GLN O 323      -2.136  29.760  48.798  0.15 60.91           C  
ATOM   2421  C   GLN O 323      -2.703  29.306  47.447  0.16 59.43           C  
ATOM   2422  O   GLN O 323      -3.900  29.044  47.365  0.16 55.75           O  
ATOM   2423  CB  GLN O 323      -2.721  31.126  49.184  0.15 57.69           C  
ATOM   2424  CG  GLN O 323      -2.518  31.460  50.671  0.15 52.35           C  
ATOM   2425  CD  GLN O 323      -3.082  32.833  51.067  0.15 47.95           C  
ATOM   2426  OE1 GLN O 323      -3.588  33.601  50.269  0.14 43.28           O  
ATOM   2427  NE2 GLN O 323      -3.011  33.172  52.333  0.15 43.68           N  
ATOM   2428  N   GLN O 324      -1.872  29.219  46.412  0.13 58.60           N  
ATOM   2429  CA  GLN O 324      -2.248  28.763  45.064  0.13 57.00           C  
ATOM   2430  C   GLN O 324      -2.101  27.253  44.876  0.13 53.66           C  
ATOM   2431  O   GLN O 324      -1.145  26.662  45.438  0.13 50.07           O  
ATOM   2432  CB  GLN O 324      -1.441  29.510  43.997  0.13 53.29           C  
ATOM   2433  CG  GLN O 324      -1.974  30.934  43.777  0.13 48.42           C  
ATOM   2434  CD  GLN O 324      -1.252  31.691  42.658  0.13 44.43           C  
ATOM   2435  OE1 GLN O 324      -0.176  31.355  42.199  0.12 41.01           O  
ATOM   2436  NE2 GLN O 324      -1.840  32.763  42.183  0.13 42.61           N  
ATOM   2437  OXT GLN O 324      -2.926  26.682  44.146  0.08 42.96           O  
TER    2438      GLN O 324                                                      
HETATM 2439  N1  PLP V   1      26.330  15.574  59.488  1.00 97.57           N  
HETATM 2440  C2  PLP V   1      25.412  14.587  59.392  1.00 97.20           C  
HETATM 2441  C2A PLP V   1      24.124  14.869  58.666  1.00 97.08           C  
HETATM 2442  C3  PLP V   1      25.669  13.306  59.973  1.00 97.17           C  
HETATM 2443  O3  PLP V   1      24.753  12.326  59.879  1.00 97.06           O  
HETATM 2444  C4  PLP V   1      26.909  13.107  60.664  1.00 97.41           C  
HETATM 2445  C4A PLP V   1      27.216  11.795  61.328  1.00 97.17           C  
HETATM 2446  O4A PLP V   1      27.312  11.777  62.611  0.97 96.26           O  
HETATM 2447  C5  PLP V   1      27.854  14.181  60.705  1.00 97.90           C  
HETATM 2448  C6  PLP V   1      27.517  15.390  60.109  1.00 97.80           C  
HETATM 2449  C5A PLP V   1      29.171  14.072  61.435  1.00 97.98           C  
HETATM 2450  O4P PLP V   1      30.030  13.004  61.048  1.00 98.22           O  
HETATM 2451  P   PLP V   1      30.897  12.205  62.145  1.00 98.44           P  
HETATM 2452  O1P PLP V   1      31.798  11.305  61.356  1.00 90.96           O  
HETATM 2453  O2P PLP V   1      31.645  13.215  62.935  1.00 90.26           O  
HETATM 2454  O3P PLP V   1      29.957  11.454  63.017  1.00 89.67           O  
ENDMDL                                                                          
END                                                                             
