# Supplementary material for: Accurate structure prediction of biomolecular interactions with AlphaFold 3
Source: Nature. 2024 May 8;630(8016):493–500. doi: 10.1038/s41586-024-07487-w (PMC11168924; doi:10.1038/s41586-024-07487-w)
Supplement: Supplementary file 3 — AF3 predictions for the Posebusters benchmark and outputs of the Posebusters checks for those predictions. [file 41586_2024_7487_MOESM3_ESM.zip › 6Z4N_Q7B_pred_lig_pose.sdf]

6Z4N_Q7B_AAA_402
     RDKit          3D

 20 22  0  0  0  0  0  0  0  0999 V2000
   22.0410   12.7253   62.0128 C   0  0  0  0  0  0  0  0  0  0  0  0
   20.8058   13.2983   61.6305 C   0  0  0  0  0  0  0  0  0  0  0  0
   19.9406   13.7761   62.5982 C   0  0  0  0  0  0  0  0  0  0  0  0
   18.6293   14.3926   62.1964 C   0  0  0  0  0  0  0  0  0  0  0  0
   20.2976   13.6692   63.9448 C   0  0  0  0  0  0  0  0  0  0  0  0
   21.5253   13.0993   64.3091 C   0  0  0  0  0  0  0  0  0  0  0  0
   22.4070   12.6232   63.3269 C   0  0  0  0  0  0  0  0  0  0  0  0
   23.7796   12.0520   63.6434 C   0  0  0  0  0  0  0  0  0  0  0  0
   23.8344   10.9051   64.6018 C   0  0  1  0  0  0  0  0  0  0  0  0
   22.8537    9.7665   64.3016 C   0  0  0  0  0  0  0  0  0  0  0  0
   22.5299    8.9642   65.2025 O   0  0  0  0  0  0  0  0  0  0  0  0
   22.4293    9.6285   63.1157 O   0  0  0  0  0  0  0  0  0  0  0  0
   25.1411   10.5594   65.2137 C   0  0  0  0  0  0  0  0  0  0  0  0
   24.0876   11.2321   65.9502 C   0  0  1  0  0  0  0  0  0  0  0  0
   24.2726   12.6191   66.4625 C   0  0  0  0  0  0  0  0  0  0  0  0
   23.3339   13.1776   67.3316 C   0  0  0  0  0  0  0  0  0  0  0  0
   23.5033   14.4796   67.8309 C   0  0  0  0  0  0  0  0  0  0  0  0
   24.5974   15.2477   67.4535 C   0  0  0  0  0  0  0  0  0  0  0  0
   25.5345   14.6885   66.5979 C   0  0  0  0  0  0  0  0  0  0  0  0
   25.3771   13.4070   66.1112 C   0  0  0  0  0  0  0  0  0  0  0  0
  1  2  2  0
  2  3  1  0
  3  4  1  0
  3  5  2  0
  5  6  1  0
  6  7  2  0
  1  7  1  0
  7  8  1  0
  9  8  1  6
  9 10  1  0
 10 11  1  0
 10 12  2  0
  9 13  1  0
 13 14  1  0
  9 14  1  0
 14 15  1  6
 15 16  2  0
 16 17  1  0
 17 18  2  0
 18 19  1  0
 19 20  2  0
 15 20  1  0
M  END
