# Supplementary material for: Accurate structure prediction of biomolecular interactions with AlphaFold 3
Source: Nature. 2024 May 8;630(8016):493–500. doi: 10.1038/s41586-024-07487-w (PMC11168924; doi:10.1038/s41586-024-07487-w)
Supplement: Supplementary file 3 — AF3 predictions for the Posebusters benchmark and outputs of the Posebusters checks for those predictions. [file 41586_2024_7487_MOESM3_ESM.zip › 6Z5Z_BDF_pred_context_pose.pdb]

TITLE     6Z5Z                                                                  
REVDAT   1   01-OCT-21         0                                                
REMARK   6                                                                      
REMARK   6 PDB GENERATED WITH DEEPMIND STRUCTURE CLASS VERSION 1.0.2.           
SEQRES   1 O   90  SER SER VAL GLN THR ALA ALA THR SER TRP GLY THR VAL          
SEQRES   2 O   90  PRO SER ILE ARG VAL TYR THR ALA ASN ASN GLY ARG ILE          
SEQRES   3 O   90  THR GLU ARG CYS TRP ASP GLY ARG GLY TRP TYR THR GLY          
SEQRES   4 O   90  ALA PHE ASN GLU PRO GLY ASP ASN VAL SER VAL THR SER          
SEQRES   5 O   90  TRP LEU VAL GLY SER ALA ILE HIS ILE ARG VAL TYR ALA          
SEQRES   6 O   90  SER THR GLY THR THR THR THR GLU TRP CYS TRP ASP GLY          
SEQRES   7 O   90  ASN GLY TRP THR ARG GLY ALA TYR THR ALA THR ASN              
MODEL        1                                                                  
ATOM      1  N   SER O   1      22.623   6.433   4.544  0.52 63.84           N  
ATOM      2  CA  SER O   1      21.630   6.358   3.463  0.54 70.97           C  
ATOM      3  C   SER O   1      21.692   7.617   2.597  0.55 75.25           C  
ATOM      4  O   SER O   1      21.785   8.737   3.113  0.55 71.84           O  
ATOM      5  CB  SER O   1      20.222   6.185   4.033  0.57 63.88           C  
ATOM      6  OG  SER O   1      19.908   7.249   4.897  0.48 55.39           O  
ATOM      7  N   SER O   2      21.621   7.417   1.275  0.86 76.64           N  
ATOM      8  CA  SER O   2      21.649   8.534   0.341  0.86 84.30           C  
ATOM      9  C   SER O   2      20.291   8.714  -0.326  0.86 90.01           C  
ATOM     10  O   SER O   2      19.480   7.782  -0.395  0.86 87.42           O  
ATOM     11  CB  SER O   2      22.733   8.328  -0.716  0.85 75.40           C  
ATOM     12  OG  SER O   2      22.447   7.207  -1.527  0.82 65.52           O  
ATOM     13  N   VAL O   3      20.075   9.912  -0.824  0.99 92.87           N  
ATOM     14  CA  VAL O   3      18.847  10.296  -1.501  1.00 95.99           C  
ATOM     15  C   VAL O   3      19.207  10.771  -2.905  0.99 97.49           C  
ATOM     16  O   VAL O   3      20.204  11.477  -3.084  0.99 96.22           O  
ATOM     17  CB  VAL O   3      18.132  11.408  -0.708  1.00 91.19           C  
ATOM     18  CG1 VAL O   3      17.022  12.043  -1.518  0.99 78.60           C  
ATOM     19  CG2 VAL O   3      17.598  10.859   0.608  0.99 79.09           C  
ATOM     20  N   GLN O   4      18.396  10.382  -3.896  1.00 98.20           N  
ATOM     21  CA  GLN O   4      18.597  10.814  -5.279  1.00 98.25           C  
ATOM     22  C   GLN O   4      17.253  11.279  -5.834  1.00 98.59           C  
ATOM     23  O   GLN O   4      16.230  10.623  -5.612  1.00 98.59           O  
ATOM     24  CB  GLN O   4      19.198   9.669  -6.110  1.00 97.52           C  
ATOM     25  CG  GLN O   4      19.529  10.039  -7.556  1.00 96.88           C  
ATOM     26  CD  GLN O   4      18.406   9.728  -8.525  1.00 97.14           C  
ATOM     27  OE1 GLN O   4      17.717   8.717  -8.387  1.00 94.57           O  
ATOM     28  NE2 GLN O   4      18.235  10.576  -9.534  1.00 94.97           N  
ATOM     29  N   THR O   5      17.261  12.404  -6.534  1.00 98.73           N  
ATOM     30  CA  THR O   5      16.013  12.997  -7.011  1.00 98.81           C  
ATOM     31  C   THR O   5      15.982  13.186  -8.521  1.00 98.82           C  
ATOM     32  O   THR O   5      17.021  13.251  -9.181  1.00 98.74           O  
ATOM     33  CB  THR O   5      15.741  14.361  -6.353  1.00 98.73           C  
ATOM     34  OG1 THR O   5      16.787  15.277  -6.689  1.00 96.80           O  
ATOM     35  CG2 THR O   5      15.631  14.249  -4.845  1.00 95.53           C  
ATOM     36  N   ALA O   6      14.762  13.292  -9.050  1.00 98.94           N  
ATOM     37  CA  ALA O   6      14.497  13.720 -10.416  1.00 98.96           C  
ATOM     38  C   ALA O   6      13.289  14.643 -10.385  1.00 98.96           C  
ATOM     39  O   ALA O   6      12.390  14.463  -9.561  1.00 98.94           O  
ATOM     40  CB  ALA O   6      14.228  12.524 -11.325  1.00 98.95           C  
ATOM     41  N   ALA O   7      13.269  15.630 -11.284  1.00 98.97           N  
ATOM     42  CA  ALA O   7      12.196  16.613 -11.281  1.00 98.97           C  
ATOM     43  C   ALA O   7      11.690  16.882 -12.685  1.00 98.96           C  
ATOM     44  O   ALA O   7      12.448  16.812 -13.657  1.00 98.91           O  
ATOM     45  CB  ALA O   7      12.659  17.913 -10.635  1.00 98.96           C  
ATOM     46  N   THR O   8      10.403  17.206 -12.777  1.00 98.96           N  
ATOM     47  CA  THR O   8       9.797  17.657 -14.023  1.00 98.97           C  
ATOM     48  C   THR O   8       8.784  18.749 -13.700  1.00 98.96           C  
ATOM     49  O   THR O   8       8.356  18.889 -12.552  1.00 98.92           O  
ATOM     50  CB  THR O   8       9.169  16.481 -14.805  1.00 98.96           C  
ATOM     51  OG1 THR O   8       8.881  16.887 -16.144  1.00 98.67           O  
ATOM     52  CG2 THR O   8       7.902  15.951 -14.141  1.00 98.70           C  
ATOM     53  N   SER O   9       8.422  19.543 -14.705  1.00 98.96           N  
ATOM     54  CA  SER O   9       7.466  20.621 -14.508  1.00 98.95           C  
ATOM     55  C   SER O   9       6.701  20.883 -15.793  1.00 98.92           C  
ATOM     56  O   SER O   9       7.134  20.483 -16.876  1.00 98.79           O  
ATOM     57  CB  SER O   9       8.161  21.895 -14.030  1.00 98.90           C  
ATOM     58  OG  SER O   9       9.051  22.392 -15.012  1.00 97.20           O  
ATOM     59  N   TRP O  10       5.556  21.549 -15.667  1.00 98.86           N  
ATOM     60  CA  TRP O  10       4.764  21.901 -16.835  1.00 98.81           C  
ATOM     61  C   TRP O  10       3.868  23.084 -16.542  1.00 98.76           C  
ATOM     62  O   TRP O  10       3.563  23.389 -15.387  1.00 98.65           O  
ATOM     63  CB  TRP O  10       3.919  20.714 -17.319  1.00 98.75           C  
ATOM     64  CG  TRP O  10       2.853  20.268 -16.358  1.00 98.76           C  
ATOM     65  CD1 TRP O  10       1.551  20.682 -16.313  1.00 98.65           C  
ATOM     66  CD2 TRP O  10       3.000  19.299 -15.312  1.00 98.80           C  
ATOM     67  NE1 TRP O  10       0.885  20.038 -15.308  1.00 98.63           N  
ATOM     68  CE2 TRP O  10       1.747  19.178 -14.675  1.00 98.72           C  
ATOM     69  CE3 TRP O  10       4.067  18.519 -14.856  1.00 98.68           C  
ATOM     70  CZ2 TRP O  10       1.532  18.313 -13.603  1.00 98.56           C  
ATOM     71  CZ3 TRP O  10       3.852  17.658 -13.789  1.00 98.65           C  
ATOM     72  CH2 TRP O  10       2.597  17.558 -13.175  1.00 98.60           C  
ATOM     73  N   GLY O  11       3.414  23.736 -17.612  1.00 98.45           N  
ATOM     74  CA  GLY O  11       2.461  24.818 -17.505  1.00 98.26           C  
ATOM     75  C   GLY O  11       3.064  26.101 -16.980  1.00 98.37           C  
ATOM     76  O   GLY O  11       4.282  26.227 -16.820  1.00 98.04           O  
ATOM     77  N   THR O  12       2.183  27.051 -16.709  1.00 97.78           N  
ATOM     78  CA  THR O  12       2.606  28.386 -16.304  1.00 97.71           C  
ATOM     79  C   THR O  12       2.485  28.654 -14.811  1.00 97.87           C  
ATOM     80  O   THR O  12       3.016  29.663 -14.337  1.00 97.16           O  
ATOM     81  CB  THR O  12       1.821  29.457 -17.079  1.00 97.21           C  
ATOM     82  OG1 THR O  12       0.417  29.238 -16.900  1.00 94.56           O  
ATOM     83  CG2 THR O  12       2.149  29.398 -18.564  1.00 93.33           C  
ATOM     84  N   VAL O  13       1.785  27.772 -14.070  1.00 97.92           N  
ATOM     85  CA  VAL O  13       1.649  27.975 -12.618  1.00 98.00           C  
ATOM     86  C   VAL O  13       3.015  28.085 -11.917  1.00 98.25           C  
ATOM     87  O   VAL O  13       3.226  29.050 -11.175  1.00 97.77           O  
ATOM     88  CB  VAL O  13       0.745  26.894 -11.977  1.00 97.36           C  
ATOM     89  CG1 VAL O  13       0.777  26.966 -10.445  1.00 93.70           C  
ATOM     90  CG2 VAL O  13      -0.686  27.026 -12.487  1.00 93.53           C  
ATOM     91  N   PRO O  14       3.969  27.144 -12.130  1.00 98.20           N  
ATOM     92  CA  PRO O  14       3.887  25.841 -12.790  1.00 98.40           C  
ATOM     93  C   PRO O  14       3.429  24.731 -11.850  1.00 98.55           C  
ATOM     94  O   PRO O  14       3.388  24.915 -10.635  1.00 98.26           O  
ATOM     95  CB  PRO O  14       5.335  25.583 -13.185  1.00 98.09           C  
ATOM     96  CG  PRO O  14       6.113  26.173 -12.046  1.00 97.10           C  
ATOM     97  CD  PRO O  14       5.321  27.395 -11.624  1.00 97.97           C  
ATOM     98  N   SER O  15       3.128  23.573 -12.434  1.00 98.68           N  
ATOM     99  CA  SER O  15       3.099  22.343 -11.658  1.00 98.79           C  
ATOM    100  C   SER O  15       4.493  21.736 -11.664  1.00 98.88           C  
ATOM    101  O   SER O  15       5.211  21.843 -12.668  1.00 98.88           O  
ATOM    102  CB  SER O  15       2.083  21.361 -12.220  1.00 98.70           C  
ATOM    103  OG  SER O  15       0.763  21.826 -11.981  1.00 98.11           O  
ATOM    104  N   ILE O  16       4.877  21.135 -10.548  1.00 98.90           N  
ATOM    105  CA  ILE O  16       6.192  20.501 -10.407  1.00 98.93           C  
ATOM    106  C   ILE O  16       5.994  19.146  -9.748  1.00 98.94           C  
ATOM    107  O   ILE O  16       5.153  19.004  -8.848  1.00 98.94           O  
ATOM    108  CB  ILE O  16       7.167  21.341  -9.549  1.00 98.93           C  
ATOM    109  CG1 ILE O  16       7.230  22.798 -10.026  1.00 98.77           C  
ATOM    110  CG2 ILE O  16       8.562  20.707  -9.545  1.00 98.77           C  
ATOM    111  CD1 ILE O  16       8.000  23.721  -9.088  1.00 98.05           C  
ATOM    112  N   ARG O  17       6.764  18.157 -10.193  1.00 98.97           N  
ATOM    113  CA  ARG O  17       6.811  16.870  -9.516  1.00 98.98           C  
ATOM    114  C   ARG O  17       8.255  16.508  -9.252  1.00 98.98           C  
ATOM    115  O   ARG O  17       9.088  16.560 -10.165  1.00 98.97           O  
ATOM    116  CB  ARG O  17       6.132  15.778 -10.350  1.00 98.96           C  
ATOM    117  CG  ARG O  17       4.667  16.061 -10.679  1.00 98.90           C  
ATOM    118  CD  ARG O  17       3.785  15.974  -9.445  1.00 98.90           C  
ATOM    119  NE  ARG O  17       2.371  16.188  -9.762  1.00 98.85           N  
ATOM    120  CZ  ARG O  17       1.751  17.365  -9.733  1.00 98.85           C  
ATOM    121  NH1 ARG O  17       2.405  18.473  -9.428  1.00 98.43           N  
ATOM    122  NH2 ARG O  17       0.458  17.430 -10.020  1.00 98.46           N  
ATOM    123  N   VAL O  18       8.551  16.145  -8.016  1.00 98.97           N  
ATOM    124  CA  VAL O  18       9.887  15.730  -7.597  1.00 98.97           C  
ATOM    125  C   VAL O  18       9.800  14.303  -7.087  1.00 98.96           C  
ATOM    126  O   VAL O  18       9.001  14.005  -6.194  1.00 98.95           O  
ATOM    127  CB  VAL O  18      10.463  16.651  -6.506  1.00 98.96           C  
ATOM    128  CG1 VAL O  18      11.839  16.159  -6.056  1.00 98.77           C  
ATOM    129  CG2 VAL O  18      10.545  18.089  -7.008  1.00 98.79           C  
ATOM    130  N   TYR O  19      10.621  13.437  -7.665  1.00 98.96           N  
ATOM    131  CA  TYR O  19      10.673  12.018  -7.321  1.00 98.96           C  
ATOM    132  C   TYR O  19      11.953  11.770  -6.553  1.00 98.95           C  
ATOM    133  O   TYR O  19      13.029  12.182  -6.997  1.00 98.92           O  
ATOM    134  CB  TYR O  19      10.609  11.158  -8.596  1.00 98.97           C  
ATOM    135  CG  TYR O  19       9.333  11.437  -9.345  1.00 98.98           C  
ATOM    136  CD1 TYR O  19       8.173  10.740  -9.052  1.00 98.85           C  
ATOM    137  CD2 TYR O  19       9.267  12.466 -10.274  1.00 98.76           C  
ATOM    138  CE1 TYR O  19       6.973  11.056  -9.675  1.00 98.81           C  
ATOM    139  CE2 TYR O  19       8.070  12.788 -10.900  1.00 98.81           C  
ATOM    140  CZ  TYR O  19       6.929  12.083 -10.593  1.00 98.96           C  
ATOM    141  OH  TYR O  19       5.739  12.408 -11.196  1.00 98.93           O  
ATOM    142  N   THR O  20      11.823  11.112  -5.411  1.00 98.93           N  
ATOM    143  CA  THR O  20      12.952  10.874  -4.518  1.00 98.89           C  
ATOM    144  C   THR O  20      13.128   9.389  -4.279  1.00 98.85           C  
ATOM    145  O   THR O  20      12.207   8.728  -3.789  1.00 98.79           O  
ATOM    146  CB  THR O  20      12.745  11.586  -3.174  1.00 98.84           C  
ATOM    147  OG1 THR O  20      12.605  12.992  -3.403  1.00 98.11           O  
ATOM    148  CG2 THR O  20      13.919  11.343  -2.236  1.00 98.12           C  
ATOM    149  N   ALA O  21      14.310   8.876  -4.629  1.00 98.74           N  
ATOM    150  CA  ALA O  21      14.707   7.508  -4.324  1.00 98.68           C  
ATOM    151  C   ALA O  21      15.452   7.513  -3.000  1.00 98.55           C  
ATOM    152  O   ALA O  21      16.482   8.181  -2.863  1.00 98.31           O  
ATOM    153  CB  ALA O  21      15.582   6.945  -5.435  1.00 98.64           C  
ATOM    154  N   ASN O  22      14.930   6.775  -2.040  1.00 98.45           N  
ATOM    155  CA  ASN O  22      15.482   6.739  -0.693  1.00 98.22           C  
ATOM    156  C   ASN O  22      15.302   5.342  -0.121  1.00 97.99           C  
ATOM    157  O   ASN O  22      14.170   4.884   0.049  1.00 97.50           O  
ATOM    158  CB  ASN O  22      14.769   7.774   0.187  1.00 98.02           C  
ATOM    159  CG  ASN O  22      15.400   7.922   1.557  1.00 97.21           C  
ATOM    160  OD1 ASN O  22      16.541   7.527   1.783  1.00 93.03           O  
ATOM    161  ND2 ASN O  22      14.653   8.511   2.478  1.00 91.13           N  
ATOM    162  N   ASN O  23      16.421   4.665   0.150  1.00 97.46           N  
ATOM    163  CA  ASN O  23      16.400   3.317   0.724  1.00 96.83           C  
ATOM    164  C   ASN O  23      15.496   2.358  -0.048  1.00 96.84           C  
ATOM    165  O   ASN O  23      14.718   1.605   0.538  1.00 95.48           O  
ATOM    166  CB  ASN O  23      16.029   3.374   2.210  1.00 95.61           C  
ATOM    167  CG  ASN O  23      17.103   4.057   3.038  0.99 89.48           C  
ATOM    168  OD1 ASN O  23      18.297   3.822   2.845  0.99 80.34           O  
ATOM    169  ND2 ASN O  23      16.690   4.918   3.958  0.99 77.08           N  
ATOM    170  N   GLY O  24      15.600   2.402  -1.377  1.00 97.30           N  
ATOM    171  CA  GLY O  24      14.932   1.428  -2.227  1.00 97.32           C  
ATOM    172  C   GLY O  24      13.505   1.732  -2.615  1.00 97.83           C  
ATOM    173  O   GLY O  24      12.870   0.907  -3.281  1.00 97.73           O  
ATOM    174  N   ARG O  25      12.996   2.888  -2.228  1.00 97.81           N  
ATOM    175  CA  ARG O  25      11.661   3.297  -2.648  1.00 98.05           C  
ATOM    176  C   ARG O  25      11.688   4.693  -3.240  1.00 98.43           C  
ATOM    177  O   ARG O  25      12.464   5.546  -2.807  1.00 98.53           O  
ATOM    178  CB  ARG O  25      10.665   3.241  -1.498  1.00 97.72           C  
ATOM    179  CG  ARG O  25      10.429   1.814  -1.015  1.00 92.70           C  
ATOM    180  CD  ARG O  25       9.047   1.598  -0.443  1.00 91.26           C  
ATOM    181  NE  ARG O  25       7.989   1.656  -1.443  1.00 90.72           N  
ATOM    182  CZ  ARG O  25       7.612   0.647  -2.233  1.00 89.88           C  
ATOM    183  NH1 ARG O  25       8.242  -0.523  -2.184  1.00 83.25           N  
ATOM    184  NH2 ARG O  25       6.610   0.813  -3.078  1.00 85.84           N  
ATOM    185  N   ILE O  26      10.816   4.887  -4.238  1.00 98.61           N  
ATOM    186  CA  ILE O  26      10.673   6.187  -4.882  1.00 98.77           C  
ATOM    187  C   ILE O  26       9.308   6.749  -4.525  1.00 98.81           C  
ATOM    188  O   ILE O  26       8.283   6.096  -4.751  1.00 98.83           O  
ATOM    189  CB  ILE O  26      10.842   6.096  -6.408  1.00 98.82           C  
ATOM    190  CG1 ILE O  26      12.218   5.512  -6.761  1.00 98.74           C  
ATOM    191  CG2 ILE O  26      10.654   7.477  -7.045  1.00 98.68           C  
ATOM    192  CD1 ILE O  26      12.331   5.041  -8.205  1.00 98.66           C  
ATOM    193  N   THR O  27       9.312   7.940  -3.965  1.00 98.87           N  
ATOM    194  CA  THR O  27       8.087   8.657  -3.636  1.00 98.88           C  
ATOM    195  C   THR O  27       8.074   9.998  -4.362  1.00 98.92           C  
ATOM    196  O   THR O  27       9.076  10.412  -4.959  1.00 98.91           O  
ATOM    197  CB  THR O  27       7.934   8.849  -2.124  1.00 98.77           C  
ATOM    198  OG1 THR O  27       9.080   9.548  -1.623  1.00 97.64           O  
ATOM    199  CG2 THR O  27       7.810   7.507  -1.415  1.00 97.40           C  
ATOM    200  N   GLU O  28       6.931  10.666  -4.317  1.00 98.92           N  
ATOM    201  CA  GLU O  28       6.686  11.853  -5.128  1.00 98.94           C  
ATOM    202  C   GLU O  28       6.168  12.999  -4.267  1.00 98.92           C  
ATOM    203  O   GLU O  28       5.274  12.803  -3.442  1.00 98.87           O  
ATOM    204  CB  GLU O  28       5.644  11.510  -6.191  1.00 98.94           C  
ATOM    205  CG  GLU O  28       5.238  12.646  -7.106  1.00 98.89           C  
ATOM    206  CD  GLU O  28       4.020  12.287  -7.939  1.00 98.92           C  
ATOM    207  OE1 GLU O  28       3.065  11.697  -7.381  1.00 98.48           O  
ATOM    208  OE2 GLU O  28       4.012  12.587  -9.154  1.00 98.54           O  
ATOM    209  N   ARG O  29       6.714  14.188  -4.493  1.00 98.96           N  
ATOM    210  CA  ARG O  29       6.167  15.415  -3.932  1.00 98.96           C  
ATOM    211  C   ARG O  29       5.718  16.312  -5.075  1.00 98.96           C  
ATOM    212  O   ARG O  29       6.369  16.381  -6.122  1.00 98.93           O  
ATOM    213  CB  ARG O  29       7.187  16.126  -3.036  1.00 98.91           C  
ATOM    214  CG  ARG O  29       7.511  15.363  -1.757  1.00 98.36           C  
ATOM    215  CD  ARG O  29       6.420  15.474  -0.699  1.00 97.67           C  
ATOM    216  NE  ARG O  29       6.417  16.790  -0.058  1.00 96.77           N  
ATOM    217  CZ  ARG O  29       5.515  17.197   0.831  1.00 96.52           C  
ATOM    218  NH1 ARG O  29       4.513  16.409   1.189  1.00 92.88           N  
ATOM    219  NH2 ARG O  29       5.619  18.409   1.363  1.00 93.82           N  
ATOM    220  N   CYS O  30       4.591  17.000  -4.872  1.00 98.90           N  
ATOM    221  CA  CYS O  30       3.857  17.710  -5.910  1.00 98.89           C  
ATOM    222  C   CYS O  30       3.632  19.165  -5.536  1.00 98.85           C  
ATOM    223  O   CYS O  30       3.259  19.461  -4.401  1.00 98.70           O  
ATOM    224  CB  CYS O  30       2.484  17.068  -6.101  1.00 98.86           C  
ATOM    225  SG  CYS O  30       2.509  15.293  -6.386  1.00 98.74           S  
ATOM    226  N   TRP O  31       3.808  20.048  -6.505  1.00 98.89           N  
ATOM    227  CA  TRP O  31       3.453  21.461  -6.380  1.00 98.88           C  
ATOM    228  C   TRP O  31       2.476  21.819  -7.485  1.00 98.86           C  
ATOM    229  O   TRP O  31       2.749  21.559  -8.656  1.00 98.77           O  
ATOM    230  CB  TRP O  31       4.703  22.334  -6.502  1.00 98.83           C  
ATOM    231  CG  TRP O  31       4.408  23.805  -6.510  1.00 98.68           C  
ATOM    232  CD1 TRP O  31       4.152  24.592  -7.601  1.00 98.31           C  
ATOM    233  CD2 TRP O  31       4.329  24.663  -5.369  1.00 98.43           C  
ATOM    234  NE1 TRP O  31       3.916  25.884  -7.208  1.00 97.69           N  
ATOM    235  CE2 TRP O  31       4.025  25.959  -5.842  1.00 98.10           C  
ATOM    236  CE3 TRP O  31       4.486  24.463  -3.995  1.00 97.80           C  
ATOM    237  CZ2 TRP O  31       3.874  27.047  -4.981  1.00 97.36           C  
ATOM    238  CZ3 TRP O  31       4.336  25.546  -3.141  1.00 97.16           C  
ATOM    239  CH2 TRP O  31       4.034  26.817  -3.639  1.00 96.81           C  
ATOM    240  N   ASP O  32       1.349  22.442  -7.115  1.00 98.61           N  
ATOM    241  CA  ASP O  32       0.369  22.934  -8.090  1.00 98.42           C  
ATOM    242  C   ASP O  32      -0.013  24.385  -7.821  1.00 98.24           C  
ATOM    243  O   ASP O  32      -1.091  24.835  -8.220  1.00 97.50           O  
ATOM    244  CB  ASP O  32      -0.866  22.024  -8.129  1.00 98.21           C  
ATOM    245  CG  ASP O  32      -0.538  20.622  -8.609  1.00 97.95           C  
ATOM    246  OD1 ASP O  32       0.065  20.492  -9.695  1.00 97.08           O  
ATOM    247  OD2 ASP O  32      -0.873  19.652  -7.899  1.00 96.48           O  
ATOM    248  N   GLY O  33       0.861  25.103  -7.142  1.00 98.26           N  
ATOM    249  CA  GLY O  33       0.728  26.534  -6.932  1.00 98.08           C  
ATOM    250  C   GLY O  33       0.482  26.992  -5.510  1.00 98.20           C  
ATOM    251  O   GLY O  33       0.702  28.167  -5.204  1.00 97.40           O  
ATOM    252  N   ARG O  34       0.023  26.106  -4.638  1.00 97.94           N  
ATOM    253  CA  ARG O  34      -0.304  26.487  -3.263  1.00 97.83           C  
ATOM    254  C   ARG O  34       0.728  26.007  -2.244  1.00 97.81           C  
ATOM    255  O   ARG O  34       1.183  26.784  -1.401  1.00 96.04           O  
ATOM    256  CB  ARG O  34      -1.692  25.961  -2.879  1.00 96.56           C  
ATOM    257  CG  ARG O  34      -2.113  26.358  -1.466  0.98 86.52           C  
ATOM    258  CD  ARG O  34      -3.496  25.848  -1.129  0.98 84.25           C  
ATOM    259  NE  ARG O  34      -3.901  26.271   0.207  0.97 76.30           N  
ATOM    260  CZ  ARG O  34      -5.028  25.891   0.807  0.97 68.50           C  
ATOM    261  NH1 ARG O  34      -5.871  25.074   0.194  0.97 63.56           N  
ATOM    262  NH2 ARG O  34      -5.311  26.331   2.025  0.97 61.77           N  
ATOM    263  N   GLY O  35       1.056  24.736  -2.323  1.00 98.21           N  
ATOM    264  CA  GLY O  35       2.006  24.141  -1.404  1.00 98.22           C  
ATOM    265  C   GLY O  35       2.376  22.756  -1.870  1.00 98.47           C  
ATOM    266  O   GLY O  35       1.705  22.182  -2.729  1.00 98.11           O  
ATOM    267  N   TRP O  36       3.454  22.226  -1.293  1.00 98.78           N  
ATOM    268  CA  TRP O  36       3.906  20.883  -1.627  1.00 98.80           C  
ATOM    269  C   TRP O  36       3.059  19.835  -0.914  1.00 98.74           C  
ATOM    270  O   TRP O  36       2.673  20.021   0.240  1.00 98.44           O  
ATOM    271  CB  TRP O  36       5.365  20.704  -1.223  1.00 98.78           C  
ATOM    272  CG  TRP O  36       6.315  21.510  -2.047  1.00 98.78           C  
ATOM    273  CD1 TRP O  36       6.862  22.720  -1.727  1.00 98.69           C  
ATOM    274  CD2 TRP O  36       6.835  21.157  -3.329  1.00 98.80           C  
ATOM    275  NE1 TRP O  36       7.688  23.137  -2.736  1.00 98.60           N  
ATOM    276  CE2 TRP O  36       7.698  22.200  -3.736  1.00 98.73           C  
ATOM    277  CE3 TRP O  36       6.663  20.063  -4.185  1.00 98.69           C  
ATOM    278  CZ2 TRP O  36       8.381  22.177  -4.948  1.00 98.61           C  
ATOM    279  CZ3 TRP O  36       7.339  20.040  -5.391  1.00 98.66           C  
ATOM    280  CH2 TRP O  36       8.191  21.090  -5.763  1.00 98.61           C  
ATOM    281  N   TYR O  37       2.799  18.727  -1.606  1.00 98.77           N  
ATOM    282  CA  TYR O  37       2.059  17.614  -1.025  1.00 98.70           C  
ATOM    283  C   TYR O  37       2.560  16.307  -1.601  1.00 98.78           C  
ATOM    284  O   TYR O  37       3.207  16.285  -2.649  1.00 98.72           O  
ATOM    285  CB  TYR O  37       0.550  17.763  -1.248  1.00 98.48           C  
ATOM    286  CG  TYR O  37       0.094  17.778  -2.690  1.00 98.19           C  
ATOM    287  CD1 TYR O  37       0.155  18.939  -3.445  1.00 97.62           C  
ATOM    288  CD2 TYR O  37      -0.428  16.636  -3.285  1.00 97.58           C  
ATOM    289  CE1 TYR O  37      -0.291  18.964  -4.765  1.00 96.83           C  
ATOM    290  CE2 TYR O  37      -0.876  16.649  -4.602  1.00 96.98           C  
ATOM    291  CZ  TYR O  37      -0.806  17.816  -5.336  1.00 96.84           C  
ATOM    292  OH  TYR O  37      -1.250  17.838  -6.638  1.00 96.22           O  
ATOM    293  N   THR O  38       2.265  15.212  -0.913  1.00 98.74           N  
ATOM    294  CA  THR O  38       2.686  13.888  -1.354  1.00 98.77           C  
ATOM    295  C   THR O  38       1.746  13.370  -2.434  1.00 98.77           C  
ATOM    296  O   THR O  38       0.525  13.345  -2.252  1.00 98.65           O  
ATOM    297  CB  THR O  38       2.746  12.922  -0.168  1.00 98.66           C  
ATOM    298  OG1 THR O  38       3.690  13.430   0.779  1.00 96.95           O  
ATOM    299  CG2 THR O  38       3.184  11.530  -0.612  1.00 96.75           C  
ATOM    300  N   GLY O  39       2.328  12.958  -3.557  1.00 98.74           N  
ATOM    301  CA  GLY O  39       1.565  12.414  -4.665  1.00 98.73           C  
ATOM    302  C   GLY O  39       1.370  10.915  -4.579  1.00 98.75           C  
ATOM    303  O   GLY O  39       1.866  10.251  -3.665  1.00 98.58           O  
ATOM    304  N   ALA O  40       0.660  10.387  -5.581  1.00 98.68           N  
ATOM    305  CA  ALA O  40       0.278   8.979  -5.612  1.00 98.54           C  
ATOM    306  C   ALA O  40       1.423   8.025  -5.942  1.00 98.60           C  
ATOM    307  O   ALA O  40       1.319   6.828  -5.674  1.00 98.36           O  
ATOM    308  CB  ALA O  40      -0.851   8.774  -6.616  1.00 98.19           C  
ATOM    309  N   PHE O  41       2.497   8.527  -6.531  1.00 98.78           N  
ATOM    310  CA  PHE O  41       3.570   7.640  -6.970  1.00 98.86           C  
ATOM    311  C   PHE O  41       4.323   7.052  -5.783  1.00 98.85           C  
ATOM    312  O   PHE O  41       4.790   7.784  -4.908  1.00 98.79           O  
ATOM    313  CB  PHE O  41       4.545   8.374  -7.887  1.00 98.89           C  
ATOM    314  CG  PHE O  41       5.529   7.452  -8.547  1.00 98.93           C  
ATOM    315  CD1 PHE O  41       5.215   6.832  -9.745  1.00 98.71           C  
ATOM    316  CD2 PHE O  41       6.748   7.172  -7.954  1.00 98.61           C  
ATOM    317  CE1 PHE O  41       6.107   5.956 -10.348  1.00 98.59           C  
ATOM    318  CE2 PHE O  41       7.646   6.295  -8.552  1.00 98.62           C  
ATOM    319  CZ  PHE O  41       7.319   5.691  -9.754  1.00 98.89           C  
ATOM    320  N   ASN O  42       4.449   5.721  -5.774  1.00 98.84           N  
ATOM    321  CA  ASN O  42       5.178   5.020  -4.721  1.00 98.77           C  
ATOM    322  C   ASN O  42       5.565   3.658  -5.276  1.00 98.76           C  
ATOM    323  O   ASN O  42       4.732   2.753  -5.348  1.00 98.52           O  
ATOM    324  CB  ASN O  42       4.308   4.893  -3.466  1.00 98.53           C  
ATOM    325  CG  ASN O  42       5.081   4.402  -2.263  1.00 97.25           C  
ATOM    326  OD1 ASN O  42       6.006   3.605  -2.375  1.00 91.46           O  
ATOM    327  ND2 ASN O  42       4.689   4.870  -1.088  1.00 89.17           N  
ATOM    328  N   GLU O  43       6.809   3.534  -5.718  1.00 98.80           N  
ATOM    329  CA  GLU O  43       7.283   2.302  -6.346  1.00 98.78           C  
ATOM    330  C   GLU O  43       8.723   2.017  -5.937  1.00 98.74           C  
ATOM    331  O   GLU O  43       9.457   2.935  -5.561  1.00 98.62           O  
ATOM    332  CB  GLU O  43       7.194   2.404  -7.875  1.00 98.73           C  
ATOM    333  CG  GLU O  43       5.779   2.580  -8.409  1.00 98.33           C  
ATOM    334  CD  GLU O  43       4.871   1.376  -8.216  1.00 97.98           C  
ATOM    335  OE1 GLU O  43       5.364   0.271  -7.904  1.00 95.77           O  
ATOM    336  OE2 GLU O  43       3.638   1.543  -8.390  1.00 95.93           O  
ATOM    337  N   PRO O  44       9.151   0.742  -6.019  1.00 98.66           N  
ATOM    338  CA  PRO O  44      10.543   0.423  -5.693  1.00 98.57           C  
ATOM    339  C   PRO O  44      11.531   1.056  -6.667  1.00 98.57           C  
ATOM    340  O   PRO O  44      11.241   1.192  -7.862  1.00 98.47           O  
ATOM    341  CB  PRO O  44      10.599  -1.109  -5.809  1.00 98.37           C  
ATOM    342  CG  PRO O  44       9.182  -1.562  -5.733  1.00 97.70           C  
ATOM    343  CD  PRO O  44       8.367  -0.461  -6.335  1.00 98.51           C  
ATOM    344  N   GLY O  45      12.698   1.413  -6.170  1.00 98.19           N  
ATOM    345  CA  GLY O  45      13.789   1.861  -7.006  1.00 98.20           C  
ATOM    346  C   GLY O  45      14.899   2.487  -6.200  1.00 98.22           C  
ATOM    347  O   GLY O  45      14.656   3.093  -5.154  1.00 98.15           O  
ATOM    348  N   ASP O  46      16.129   2.336  -6.704  1.00 97.99           N  
ATOM    349  CA  ASP O  46      17.307   2.957  -6.102  1.00 97.69           C  
ATOM    350  C   ASP O  46      17.770   4.189  -6.873  1.00 97.79           C  
ATOM    351  O   ASP O  46      18.609   4.950  -6.383  1.00 97.60           O  
ATOM    352  CB  ASP O  46      18.452   1.949  -6.015  1.00 97.19           C  
ATOM    353  CG  ASP O  46      18.167   0.837  -5.031  1.00 95.87           C  
ATOM    354  OD1 ASP O  46      17.626   1.122  -3.942  1.00 94.56           O  
ATOM    355  OD2 ASP O  46      18.486  -0.328  -5.348  1.00 93.84           O  
ATOM    356  N   ASN O  47      17.250   4.360  -8.089  1.00 98.07           N  
ATOM    357  CA  ASN O  47      17.591   5.512  -8.913  1.00 98.03           C  
ATOM    358  C   ASN O  47      16.379   5.879  -9.752  1.00 98.38           C  
ATOM    359  O   ASN O  47      15.592   5.003 -10.119  1.00 98.39           O  
ATOM    360  CB  ASN O  47      18.793   5.214  -9.806  1.00 97.35           C  
ATOM    361  CG  ASN O  47      19.503   6.468 -10.254  1.00 89.34           C  
ATOM    362  OD1 ASN O  47      20.217   7.092  -9.476  1.00 81.55           O  
ATOM    363  ND2 ASN O  47      19.292   6.858 -11.503  1.00 80.18           N  
ATOM    364  N   VAL O  48      16.225   7.166 -10.063  1.00 98.59           N  
ATOM    365  CA  VAL O  48      15.032   7.637 -10.756  1.00 98.78           C  
ATOM    366  C   VAL O  48      15.368   8.719 -11.769  1.00 98.79           C  
ATOM    367  O   VAL O  48      16.254   9.551 -11.540  1.00 98.80           O  
ATOM    368  CB  VAL O  48      13.953   8.117  -9.755  1.00 98.85           C  
ATOM    369  CG1 VAL O  48      14.437   9.302  -8.910  1.00 98.67           C  
ATOM    370  CG2 VAL O  48      12.640   8.446 -10.454  1.00 98.73           C  
ATOM    371  N   SER O  49      14.654   8.693 -12.901  1.00 98.90           N  
ATOM    372  CA  SER O  49      14.624   9.801 -13.848  1.00 98.89           C  
ATOM    373  C   SER O  49      13.190  10.000 -14.324  1.00 98.93           C  
ATOM    374  O   SER O  49      12.329   9.138 -14.121  1.00 98.90           O  
ATOM    375  CB  SER O  49      15.581   9.573 -15.019  1.00 98.70           C  
ATOM    376  OG  SER O  49      15.191   8.461 -15.794  1.00 92.90           O  
ATOM    377  N   VAL O  50      12.920  11.146 -14.941  1.00 98.97           N  
ATOM    378  CA  VAL O  50      11.551  11.505 -15.306  1.00 98.98           C  
ATOM    379  C   VAL O  50      11.543  12.412 -16.528  1.00 98.97           C  
ATOM    380  O   VAL O  50      12.485  13.176 -16.757  1.00 98.94           O  
ATOM    381  CB  VAL O  50      10.811  12.174 -14.118  1.00 98.97           C  
ATOM    382  CG1 VAL O  50      11.484  13.487 -13.700  1.00 98.58           C  
ATOM    383  CG2 VAL O  50       9.334  12.417 -14.426  1.00 98.63           C  
ATOM    384  N   THR O  51      10.462  12.314 -17.307  1.00 98.96           N  
ATOM    385  CA  THR O  51      10.155  13.281 -18.356  1.00 98.95           C  
ATOM    386  C   THR O  51       8.642  13.473 -18.406  1.00 98.94           C  
ATOM    387  O   THR O  51       7.884  12.640 -17.900  1.00 98.87           O  
ATOM    388  CB  THR O  51      10.725  12.842 -19.723  1.00 98.92           C  
ATOM    389  OG1 THR O  51      10.631  13.915 -20.659  1.00 98.17           O  
ATOM    390  CG2 THR O  51       9.991  11.625 -20.275  1.00 97.70           C  
ATOM    391  N   SER O  52       8.196  14.573 -18.997  1.00 98.96           N  
ATOM    392  CA  SER O  52       6.766  14.834 -19.103  1.00 98.96           C  
ATOM    393  C   SER O  52       6.457  15.706 -20.306  1.00 98.94           C  
ATOM    394  O   SER O  52       7.340  16.371 -20.852  1.00 98.89           O  
ATOM    395  CB  SER O  52       6.229  15.483 -17.824  1.00 98.94           C  
ATOM    396  OG  SER O  52       6.754  16.784 -17.643  1.00 98.61           O  
ATOM    397  N   TRP O  53       5.189  15.683 -20.718  1.00 98.91           N  
ATOM    398  CA  TRP O  53       4.717  16.561 -21.777  1.00 98.88           C  
ATOM    399  C   TRP O  53       3.227  16.785 -21.624  1.00 98.84           C  
ATOM    400  O   TRP O  53       2.525  15.996 -20.987  1.00 98.71           O  
ATOM    401  CB  TRP O  53       5.036  16.000 -23.167  1.00 98.84           C  
ATOM    402  CG  TRP O  53       4.255  14.777 -23.555  1.00 98.77           C  
ATOM    403  CD1 TRP O  53       3.142  14.724 -24.343  1.00 98.51           C  
ATOM    404  CD2 TRP O  53       4.539  13.420 -23.181  1.00 98.78           C  
ATOM    405  NE1 TRP O  53       2.712  13.427 -24.478  1.00 98.54           N  
ATOM    406  CE2 TRP O  53       3.554  12.607 -23.775  1.00 98.68           C  
ATOM    407  CE3 TRP O  53       5.534  12.820 -22.398  1.00 98.53           C  
ATOM    408  CZ2 TRP O  53       3.526  11.218 -23.610  1.00 98.48           C  
ATOM    409  CZ3 TRP O  53       5.505  11.441 -22.236  1.00 98.40           C  
ATOM    410  CH2 TRP O  53       4.514  10.653 -22.840  1.00 98.37           C  
ATOM    411  N   LEU O  54       2.740  17.854 -22.237  1.00 98.74           N  
ATOM    412  CA  LEU O  54       1.318  18.177 -22.249  1.00 98.66           C  
ATOM    413  C   LEU O  54       0.687  17.853 -23.593  1.00 98.64           C  
ATOM    414  O   LEU O  54       1.296  18.052 -24.648  1.00 98.39           O  
ATOM    415  CB  LEU O  54       1.105  19.663 -21.957  1.00 98.46           C  
ATOM    416  CG  LEU O  54       1.302  20.110 -20.517  1.00 97.96           C  
ATOM    417  CD1 LEU O  54       1.395  21.630 -20.447  1.00 97.36           C  
ATOM    418  CD2 LEU O  54       0.167  19.606 -19.632  1.00 97.14           C  
ATOM    419  N   VAL O  55      -0.555  17.381 -23.549  1.00 98.53           N  
ATOM    420  CA  VAL O  55      -1.446  17.328 -24.704  1.00 98.48           C  
ATOM    421  C   VAL O  55      -2.683  18.120 -24.295  1.00 98.39           C  
ATOM    422  O   VAL O  55      -3.493  17.652 -23.487  1.00 97.98           O  
ATOM    423  CB  VAL O  55      -1.810  15.886 -25.098  1.00 98.32           C  
ATOM    424  CG1 VAL O  55      -2.767  15.893 -26.288  1.00 97.30           C  
ATOM    425  CG2 VAL O  55      -0.553  15.085 -25.426  1.00 97.40           C  
ATOM    426  N   GLY O  56      -2.798  19.342 -24.807  1.00 97.96           N  
ATOM    427  CA  GLY O  56      -3.771  20.277 -24.277  1.00 97.68           C  
ATOM    428  C   GLY O  56      -3.480  20.524 -22.807  1.00 97.67           C  
ATOM    429  O   GLY O  56      -2.353  20.857 -22.442  1.00 96.40           O  
ATOM    430  N   SER O  57      -4.488  20.325 -21.959  1.00 96.91           N  
ATOM    431  CA  SER O  57      -4.325  20.496 -20.517  1.00 96.57           C  
ATOM    432  C   SER O  57      -3.932  19.206 -19.793  1.00 97.25           C  
ATOM    433  O   SER O  57      -3.739  19.221 -18.575  1.00 96.82           O  
ATOM    434  CB  SER O  57      -5.612  21.048 -19.905  1.00 95.06           C  
ATOM    435  OG  SER O  57      -6.677  20.135 -20.084  1.00 91.08           O  
ATOM    436  N   ALA O  58      -3.807  18.102 -20.531  1.00 97.77           N  
ATOM    437  CA  ALA O  58      -3.529  16.802 -19.926  1.00 98.13           C  
ATOM    438  C   ALA O  58      -2.032  16.555 -19.809  1.00 98.47           C  
ATOM    439  O   ALA O  58      -1.306  16.612 -20.804  1.00 98.43           O  
ATOM    440  CB  ALA O  58      -4.174  15.689 -20.737  1.00 97.75           C  
ATOM    441  N   ILE O  59      -1.585  16.266 -18.602  1.00 98.49           N  
ATOM    442  CA  ILE O  59      -0.177  15.958 -18.368  1.00 98.64           C  
ATOM    443  C   ILE O  59       0.075  14.463 -18.525  1.00 98.69           C  
ATOM    444  O   ILE O  59      -0.710  13.623 -18.076  1.00 98.65           O  
ATOM    445  CB  ILE O  59       0.308  16.460 -16.987  1.00 98.61           C  
ATOM    446  CG1 ILE O  59       1.824  16.267 -16.823  1.00 98.32           C  
ATOM    447  CG2 ILE O  59      -0.437  15.789 -15.841  1.00 97.96           C  
ATOM    448  CD1 ILE O  59       2.675  17.048 -17.795  1.00 97.75           C  
ATOM    449  N   HIS O  60       1.192  14.158 -19.171  1.00 98.86           N  
ATOM    450  CA  HIS O  60       1.703  12.800 -19.321  1.00 98.90           C  
ATOM    451  C   HIS O  60       3.080  12.756 -18.696  1.00 98.93           C  
ATOM    452  O   HIS O  60       3.920  13.609 -18.997  1.00 98.92           O  
ATOM    453  CB  HIS O  60       1.759  12.425 -20.799  1.00 98.85           C  
ATOM    454  CG  HIS O  60       0.418  12.521 -21.447  1.00 98.73           C  
ATOM    455  ND1 HIS O  60      -0.455  11.461 -21.506  1.00 94.97           N  
ATOM    456  CD2 HIS O  60      -0.223  13.574 -22.003  1.00 94.47           C  
ATOM    457  CE1 HIS O  60      -1.573  11.858 -22.081  1.00 96.15           C  
ATOM    458  NE2 HIS O  60      -1.463  13.134 -22.394  1.00 96.85           N  
ATOM    459  N   ILE O  61       3.300  11.787 -17.819  1.00 98.97           N  
ATOM    460  CA  ILE O  61       4.577  11.673 -17.108  1.00 98.98           C  
ATOM    461  C   ILE O  61       5.113  10.266 -17.292  1.00 98.98           C  
ATOM    462  O   ILE O  61       4.348   9.293 -17.270  1.00 98.97           O  
ATOM    463  CB  ILE O  61       4.451  11.981 -15.596  1.00 98.98           C  
ATOM    464  CG1 ILE O  61       3.597  13.229 -15.328  1.00 98.95           C  
ATOM    465  CG2 ILE O  61       5.841  12.122 -14.965  1.00 98.93           C  
ATOM    466  CD1 ILE O  61       3.280  13.460 -13.846  1.00 98.93           C  
ATOM    467  N   ARG O  62       6.431  10.155 -17.468  1.00 98.98           N  
ATOM    468  CA  ARG O  62       7.105   8.864 -17.494  1.00 98.98           C  
ATOM    469  C   ARG O  62       8.230   8.887 -16.479  1.00 98.97           C  
ATOM    470  O   ARG O  62       9.118   9.743 -16.547  1.00 98.95           O  
ATOM    471  CB  ARG O  62       7.644   8.547 -18.890  1.00 98.97           C  
ATOM    472  CG  ARG O  62       6.573   8.531 -19.982  1.00 98.91           C  
ATOM    473  CD  ARG O  62       5.611   7.371 -19.812  1.00 98.89           C  
ATOM    474  NE  ARG O  62       4.616   7.318 -20.884  1.00 98.90           N  
ATOM    475  CZ  ARG O  62       3.414   7.890 -20.843  1.00 98.91           C  
ATOM    476  NH1 ARG O  62       3.028   8.590 -19.790  1.00 98.66           N  
ATOM    477  NH2 ARG O  62       2.590   7.755 -21.872  1.00 98.67           N  
ATOM    478  N   VAL O  63       8.174   7.952 -15.548  1.00 98.98           N  
ATOM    479  CA  VAL O  63       9.173   7.808 -14.497  1.00 98.98           C  
ATOM    480  C   VAL O  63       9.913   6.496 -14.716  1.00 98.96           C  
ATOM    481  O   VAL O  63       9.285   5.454 -14.908  1.00 98.92           O  
ATOM    482  CB  VAL O  63       8.519   7.835 -13.098  1.00 98.98           C  
ATOM    483  CG1 VAL O  63       9.538   7.517 -12.003  1.00 98.83           C  
ATOM    484  CG2 VAL O  63       7.867   9.189 -12.837  1.00 98.86           C  
ATOM    485  N   TYR O  64      11.241   6.556 -14.686  1.00 98.86           N  
ATOM    486  CA  TYR O  64      12.108   5.394 -14.905  1.00 98.75           C  
ATOM    487  C   TYR O  64      12.762   5.046 -13.580  1.00 98.67           C  
ATOM    488  O   TYR O  64      13.578   5.810 -13.064  1.00 98.52           O  
ATOM    489  CB  TYR O  64      13.136   5.697 -16.009  1.00 98.66           C  
ATOM    490  CG  TYR O  64      12.411   6.054 -17.279  1.00 98.71           C  
ATOM    491  CD1 TYR O  64      11.980   5.065 -18.152  1.00 98.65           C  
ATOM    492  CD2 TYR O  64      12.067   7.373 -17.548  1.00 98.65           C  
ATOM    493  CE1 TYR O  64      11.232   5.382 -19.276  1.00 98.57           C  
ATOM    494  CE2 TYR O  64      11.320   7.696 -18.672  1.00 98.58           C  
ATOM    495  CZ  TYR O  64      10.904   6.697 -19.528  1.00 98.61           C  
ATOM    496  OH  TYR O  64      10.153   7.010 -20.634  1.00 98.45           O  
ATOM    497  N   ALA O  65      12.356   3.911 -13.041  1.00 98.64           N  
ATOM    498  CA  ALA O  65      12.769   3.450 -11.721  1.00 98.55           C  
ATOM    499  C   ALA O  65      13.721   2.276 -11.883  1.00 98.31           C  
ATOM    500  O   ALA O  65      13.354   1.266 -12.483  1.00 98.14           O  
ATOM    501  CB  ALA O  65      11.544   3.027 -10.917  1.00 98.59           C  
ATOM    502  N   SER O  66      14.937   2.402 -11.354  1.00 97.90           N  
ATOM    503  CA  SER O  66      15.974   1.397 -11.570  1.00 97.58           C  
ATOM    504  C   SER O  66      16.507   0.792 -10.286  1.00 97.57           C  
ATOM    505  O   SER O  66      16.695   1.488  -9.287  1.00 97.41           O  
ATOM    506  CB  SER O  66      17.150   2.003 -12.336  1.00 97.05           C  
ATOM    507  OG  SER O  66      16.753   2.471 -13.608  1.00 90.88           O  
ATOM    508  N   THR O  67      16.778  -0.508 -10.345  1.00 96.77           N  
ATOM    509  CA  THR O  67      17.593  -1.211  -9.367  1.00 96.37           C  
ATOM    510  C   THR O  67      18.539  -2.100 -10.164  1.00 95.97           C  
ATOM    511  O   THR O  67      18.095  -2.911 -10.978  1.00 94.85           O  
ATOM    512  CB  THR O  67      16.760  -2.067  -8.396  1.00 95.61           C  
ATOM    513  OG1 THR O  67      16.052  -3.067  -9.122  1.00 89.69           O  
ATOM    514  CG2 THR O  67      15.763  -1.225  -7.616  1.00 89.35           C  
ATOM    515  N   GLY O  68      19.850  -1.935  -9.967  1.00 93.92           N  
ATOM    516  CA  GLY O  68      20.820  -2.683 -10.753  1.00 93.45           C  
ATOM    517  C   GLY O  68      20.599  -2.457 -12.232  1.00 93.47           C  
ATOM    518  O   GLY O  68      20.528  -1.316 -12.686  1.00 91.52           O  
ATOM    519  N   THR O  69      20.460  -3.554 -12.984  1.00 94.21           N  
ATOM    520  CA  THR O  69      20.220  -3.484 -14.426  1.00 93.69           C  
ATOM    521  C   THR O  69      18.738  -3.477 -14.794  1.00 93.67           C  
ATOM    522  O   THR O  69      18.397  -3.479 -15.980  1.00 92.19           O  
ATOM    523  CB  THR O  69      20.908  -4.652 -15.152  1.00 92.72           C  
ATOM    524  OG1 THR O  69      20.393  -5.888 -14.659  1.00 90.15           O  
ATOM    525  CG2 THR O  69      22.417  -4.603 -14.940  1.00 89.68           C  
ATOM    526  N   THR O  70      17.861  -3.489 -13.803  1.00 95.70           N  
ATOM    527  CA  THR O  70      16.421  -3.494 -14.048  1.00 95.83           C  
ATOM    528  C   THR O  70      15.878  -2.076 -13.983  1.00 96.37           C  
ATOM    529  O   THR O  70      16.002  -1.411 -12.955  1.00 96.32           O  
ATOM    530  CB  THR O  70      15.695  -4.368 -13.015  1.00 94.95           C  
ATOM    531  OG1 THR O  70      16.179  -5.709 -13.112  1.00 89.17           O  
ATOM    532  CG2 THR O  70      14.189  -4.356 -13.247  1.00 88.41           C  
ATOM    533  N   THR O  71      15.266  -1.633 -15.086  1.00 97.14           N  
ATOM    534  CA  THR O  71      14.585  -0.344 -15.126  1.00 97.45           C  
ATOM    535  C   THR O  71      13.140  -0.557 -15.537  1.00 97.62           C  
ATOM    536  O   THR O  71      12.863  -1.152 -16.581  1.00 97.53           O  
ATOM    537  CB  THR O  71      15.276   0.632 -16.085  1.00 97.51           C  
ATOM    538  OG1 THR O  71      16.614   0.871 -15.636  1.00 97.22           O  
ATOM    539  CG2 THR O  71      14.532   1.961 -16.154  1.00 97.32           C  
ATOM    540  N   THR O  72      12.226  -0.071 -14.715  1.00 98.03           N  
ATOM    541  CA  THR O  72      10.796  -0.128 -14.980  1.00 98.16           C  
ATOM    542  C   THR O  72      10.296   1.272 -15.303  1.00 98.42           C  
ATOM    543  O   THR O  72      10.581   2.224 -14.571  1.00 98.53           O  
ATOM    544  CB  THR O  72      10.041  -0.677 -13.763  1.00 98.03           C  
ATOM    545  OG1 THR O  72      10.549  -1.981 -13.451  1.00 97.32           O  
ATOM    546  CG2 THR O  72       8.546  -0.777 -14.033  1.00 97.44           C  
ATOM    547  N   GLU O  73       9.547   1.380 -16.397  1.00 98.61           N  
ATOM    548  CA  GLU O  73       8.883   2.631 -16.750  1.00 98.69           C  
ATOM    549  C   GLU O  73       7.497   2.663 -16.128  1.00 98.69           C  
ATOM    550  O   GLU O  73       6.716   1.726 -16.299  1.00 98.61           O  
ATOM    551  CB  GLU O  73       8.761   2.751 -18.267  1.00 98.70           C  
ATOM    552  CG  GLU O  73       8.115   4.042 -18.732  1.00 98.61           C  
ATOM    553  CD  GLU O  73       7.837   4.044 -20.216  1.00 98.58           C  
ATOM    554  OE1 GLU O  73       7.325   3.026 -20.734  1.00 97.99           O  
ATOM    555  OE2 GLU O  73       8.128   5.065 -20.883  1.00 98.02           O  
ATOM    556  N   TRP O  74       7.193   3.741 -15.433  1.00 98.95           N  
ATOM    557  CA  TRP O  74       5.864   3.989 -14.899  1.00 98.96           C  
ATOM    558  C   TRP O  74       5.268   5.180 -15.620  1.00 98.96           C  
ATOM    559  O   TRP O  74       5.946   6.179 -15.867  1.00 98.95           O  
ATOM    560  CB  TRP O  74       5.930   4.236 -13.397  1.00 98.94           C  
ATOM    561  CG  TRP O  74       6.359   3.028 -12.636  1.00 98.89           C  
ATOM    562  CD1 TRP O  74       7.598   2.767 -12.128  1.00 98.77           C  
ATOM    563  CD2 TRP O  74       5.545   1.899 -12.315  1.00 98.83           C  
ATOM    564  NE1 TRP O  74       7.603   1.544 -11.507  1.00 98.55           N  
ATOM    565  CE2 TRP O  74       6.356   0.986 -11.602  1.00 98.68           C  
ATOM    566  CE3 TRP O  74       4.207   1.570 -12.554  1.00 98.51           C  
ATOM    567  CZ2 TRP O  74       5.870  -0.231 -11.135  1.00 98.37           C  
ATOM    568  CZ3 TRP O  74       3.725   0.356 -12.086  1.00 98.35           C  
ATOM    569  CH2 TRP O  74       4.554  -0.528 -11.384  1.00 98.24           C  
ATOM    570  N   CYS O  75       3.977   5.068 -15.971  1.00 98.91           N  
ATOM    571  CA  CYS O  75       3.294   6.028 -16.831  1.00 98.91           C  
ATOM    572  C   CYS O  75       2.102   6.647 -16.125  1.00 98.88           C  
ATOM    573  O   CYS O  75       1.246   5.928 -15.609  1.00 98.81           O  
ATOM    574  CB  CYS O  75       2.798   5.331 -18.099  1.00 98.90           C  
ATOM    575  SG  CYS O  75       4.074   4.406 -18.975  1.00 98.74           S  
ATOM    576  N   TRP O  76       2.039   7.959 -16.136  1.00 98.92           N  
ATOM    577  CA  TRP O  76       0.844   8.693 -15.738  1.00 98.92           C  
ATOM    578  C   TRP O  76       0.236   9.309 -16.981  1.00 98.92           C  
ATOM    579  O   TRP O  76       0.898  10.072 -17.684  1.00 98.87           O  
ATOM    580  CB  TRP O  76       1.172   9.794 -14.725  1.00 98.88           C  
ATOM    581  CG  TRP O  76      -0.038  10.603 -14.342  1.00 98.80           C  
ATOM    582  CD1 TRP O  76      -0.536  11.704 -14.981  1.00 98.64           C  
ATOM    583  CD2 TRP O  76      -0.924  10.340 -13.248  1.00 98.66           C  
ATOM    584  NE1 TRP O  76      -1.676  12.145 -14.357  1.00 98.19           N  
ATOM    585  CE2 TRP O  76      -1.938  11.330 -13.283  1.00 98.38           C  
ATOM    586  CE3 TRP O  76      -0.961   9.367 -12.244  1.00 98.18           C  
ATOM    587  CZ2 TRP O  76      -2.974  11.368 -12.348  1.00 97.78           C  
ATOM    588  CZ3 TRP O  76      -1.993   9.408 -11.311  1.00 97.88           C  
ATOM    589  CH2 TRP O  76      -2.984  10.400 -11.370  1.00 97.58           C  
ATOM    590  N   ASP O  77      -1.042   8.984 -17.237  1.00 98.80           N  
ATOM    591  CA  ASP O  77      -1.786   9.566 -18.353  1.00 98.67           C  
ATOM    592  C   ASP O  77      -3.158  10.053 -17.905  1.00 98.37           C  
ATOM    593  O   ASP O  77      -4.078  10.165 -18.716  1.00 97.55           O  
ATOM    594  CB  ASP O  77      -1.887   8.567 -19.515  1.00 98.62           C  
ATOM    595  CG  ASP O  77      -0.531   8.224 -20.100  1.00 98.57           C  
ATOM    596  OD1 ASP O  77       0.157   9.149 -20.582  1.00 97.97           O  
ATOM    597  OD2 ASP O  77      -0.139   7.041 -20.068  1.00 97.78           O  
ATOM    598  N   GLY O  78      -3.285  10.331 -16.613  1.00 97.84           N  
ATOM    599  CA  GLY O  78      -4.491  10.902 -16.033  1.00 96.85           C  
ATOM    600  C   GLY O  78      -5.366   9.960 -15.233  1.00 96.39           C  
ATOM    601  O   GLY O  78      -6.301  10.416 -14.566  1.00 93.29           O  
ATOM    602  N   ASN O  79      -5.071   8.659 -15.279  1.00 96.06           N  
ATOM    603  CA  ASN O  79      -5.925   7.645 -14.655  1.00 95.68           C  
ATOM    604  C   ASN O  79      -5.152   6.701 -13.738  1.00 95.99           C  
ATOM    605  O   ASN O  79      -5.484   5.517 -13.637  1.00 90.97           O  
ATOM    606  CB  ASN O  79      -6.655   6.836 -15.733  1.00 92.24           C  
ATOM    607  CG  ASN O  79      -7.560   7.692 -16.590  0.99 83.57           C  
ATOM    608  OD1 ASN O  79      -8.477   8.340 -16.085  0.98 75.62           O  
ATOM    609  ND2 ASN O  79      -7.297   7.712 -17.883  0.98 73.94           N  
ATOM    610  N   GLY O  80      -4.123   7.217 -13.087  1.00 97.35           N  
ATOM    611  CA  GLY O  80      -3.281   6.407 -12.239  1.00 97.80           C  
ATOM    612  C   GLY O  80      -1.997   5.995 -12.924  1.00 98.36           C  
ATOM    613  O   GLY O  80      -1.832   6.172 -14.137  1.00 98.17           O  
ATOM    614  N   TRP O  81      -1.076   5.438 -12.138  1.00 98.75           N  
ATOM    615  CA  TRP O  81       0.215   4.994 -12.639  1.00 98.77           C  
ATOM    616  C   TRP O  81       0.119   3.576 -13.176  1.00 98.71           C  
ATOM    617  O   TRP O  81      -0.435   2.694 -12.522  1.00 98.58           O  
ATOM    618  CB  TRP O  81       1.260   5.068 -11.526  1.00 98.80           C  
ATOM    619  CG  TRP O  81       1.614   6.475 -11.155  1.00 98.88           C  
ATOM    620  CD1 TRP O  81       1.118   7.204 -10.113  1.00 98.88           C  
ATOM    621  CD2 TRP O  81       2.528   7.328 -11.846  1.00 98.94           C  
ATOM    622  NE1 TRP O  81       1.675   8.459 -10.117  1.00 98.90           N  
ATOM    623  CE2 TRP O  81       2.544   8.567 -11.163  1.00 98.93           C  
ATOM    624  CE3 TRP O  81       3.341   7.174 -12.972  1.00 98.91           C  
ATOM    625  CZ2 TRP O  81       3.340   9.636 -11.577  1.00 98.91           C  
ATOM    626  CZ3 TRP O  81       4.133   8.238 -13.384  1.00 98.92           C  
ATOM    627  CH2 TRP O  81       4.127   9.454 -12.684  1.00 98.92           C  
ATOM    628  N   THR O  82       0.678   3.365 -14.365  1.00 98.81           N  
ATOM    629  CA  THR O  82       0.682   2.059 -15.019  1.00 98.74           C  
ATOM    630  C   THR O  82       2.087   1.732 -15.511  1.00 98.78           C  
ATOM    631  O   THR O  82       2.891   2.632 -15.760  1.00 98.71           O  
ATOM    632  CB  THR O  82      -0.291   2.025 -16.208  1.00 98.47           C  
ATOM    633  OG1 THR O  82       0.056   3.053 -17.144  1.00 95.38           O  
ATOM    634  CG2 THR O  82      -1.726   2.231 -15.750  1.00 94.03           C  
ATOM    635  N   ARG O  83       2.390   0.426 -15.662  1.00 98.70           N  
ATOM    636  CA  ARG O  83       3.682   0.005 -16.209  1.00 98.58           C  
ATOM    637  C   ARG O  83       3.735   0.279 -17.705  1.00 98.60           C  
ATOM    638  O   ARG O  83       2.809  -0.076 -18.435  1.00 98.10           O  
ATOM    639  CB  ARG O  83       3.917  -1.489 -15.992  1.00 97.88           C  
ATOM    640  CG  ARG O  83       4.206  -1.896 -14.578  1.00 89.86           C  
ATOM    641  CD  ARG O  83       4.473  -3.393 -14.508  0.99 88.41           C  
ATOM    642  NE  ARG O  83       4.613  -3.842 -13.135  0.99 81.50           N  
ATOM    643  CZ  ARG O  83       5.760  -3.911 -12.475  0.99 75.63           C  
ATOM    644  NH1 ARG O  83       6.897  -3.566 -13.060  0.99 69.98           N  
ATOM    645  NH2 ARG O  83       5.763  -4.329 -11.217  0.99 69.08           N  
ATOM    646  N   GLY O  84       4.831   0.867 -18.158  1.00 98.49           N  
ATOM    647  CA  GLY O  84       5.050   1.112 -19.570  1.00 98.36           C  
ATOM    648  C   GLY O  84       5.789  -0.011 -20.265  1.00 98.21           C  
ATOM    649  O   GLY O  84       6.264  -0.960 -19.634  1.00 97.96           O  
ATOM    650  N   ALA O  85       5.907   0.123 -21.586  1.00 98.00           N  
ATOM    651  CA  ALA O  85       6.524  -0.882 -22.443  1.00 97.61           C  
ATOM    652  C   ALA O  85       8.050  -0.834 -22.463  1.00 97.51           C  
ATOM    653  O   ALA O  85       8.681  -1.698 -23.072  1.00 96.92           O  
ATOM    654  CB  ALA O  85       5.993  -0.739 -23.864  1.00 97.20           C  
ATOM    655  N   TYR O  86       8.653   0.155 -21.829  1.00 97.94           N  
ATOM    656  CA  TYR O  86      10.110   0.304 -21.853  1.00 97.95           C  
ATOM    657  C   TYR O  86      10.813  -0.954 -21.352  1.00 97.82           C  
ATOM    658  O   TYR O  86      10.430  -1.517 -20.321  1.00 97.14           O  
ATOM    659  CB  TYR O  86      10.540   1.490 -20.986  1.00 97.80           C  
ATOM    660  CG  TYR O  86      12.039   1.654 -20.906  1.00 97.72           C  
ATOM    661  CD1 TYR O  86      12.730   2.353 -21.885  1.00 97.20           C  
ATOM    662  CD2 TYR O  86      12.760   1.078 -19.870  1.00 97.21           C  
ATOM    663  CE1 TYR O  86      14.108   2.488 -21.824  1.00 96.72           C  
ATOM    664  CE2 TYR O  86      14.142   1.207 -19.804  1.00 96.75           C  
ATOM    665  CZ  TYR O  86      14.807   1.913 -20.785  1.00 96.79           C  
ATOM    666  OH  TYR O  86      16.173   2.043 -20.721  1.00 95.84           O  
ATOM    667  N   THR O  87      11.849  -1.360 -22.077  0.99 96.16           N  
ATOM    668  CA  THR O  87      12.745  -2.416 -21.621  1.00 95.16           C  
ATOM    669  C   THR O  87      14.185  -1.940 -21.753  0.99 93.97           C  
ATOM    670  O   THR O  87      14.514  -1.165 -22.657  0.99 90.69           O  
ATOM    671  CB  THR O  87      12.569  -3.725 -22.408  1.00 93.36           C  
ATOM    672  OG1 THR O  87      12.904  -3.514 -23.779  0.99 86.21           O  
ATOM    673  CG2 THR O  87      11.143  -4.251 -22.304  0.99 85.19           C  
ATOM    674  N   ALA O  88      15.047  -2.429 -20.858  0.94 89.66           N  
ATOM    675  CA  ALA O  88      16.460  -2.060 -20.835  0.94 85.65           C  
ATOM    676  C   ALA O  88      17.358  -3.099 -21.499  0.94 81.99           C  
ATOM    677  O   ALA O  88      18.581  -2.938 -21.512  0.94 73.21           O  
ATOM    678  CB  ALA O  88      16.916  -1.821 -19.400  0.94 81.71           C  
ATOM    679  N   THR O  89      16.774  -4.154 -22.054  0.76 80.28           N  
ATOM    680  CA  THR O  89      17.531  -5.267 -22.635  0.75 78.16           C  
ATOM    681  C   THR O  89      17.486  -5.263 -24.165  0.76 75.04           C  
ATOM    682  O   THR O  89      17.442  -6.322 -24.793  0.76 67.13           O  
ATOM    683  CB  THR O  89      17.021  -6.611 -22.090  0.76 72.32           C  
ATOM    684  OG1 THR O  89      15.610  -6.698 -22.290  0.74 64.72           O  
ATOM    685  CG2 THR O  89      17.318  -6.740 -20.605  0.73 63.28           C  
ATOM    686  N   ASN O  90      17.497  -4.090 -24.746  0.40 65.87           N  
ATOM    687  CA  ASN O  90      17.470  -3.927 -26.201  0.40 65.31           C  
ATOM    688  C   ASN O  90      18.864  -3.980 -26.832  0.41 59.16           C  
ATOM    689  O   ASN O  90      18.974  -3.990 -28.060  0.40 53.08           O  
ATOM    690  CB  ASN O  90      16.762  -2.631 -26.588  0.41 60.13           C  
ATOM    691  CG  ASN O  90      17.354  -1.399 -25.933  0.36 54.56           C  
ATOM    692  OD1 ASN O  90      18.346  -1.460 -25.214  0.35 48.82           O  
ATOM    693  ND2 ASN O  90      16.734  -0.257 -26.178  0.33 50.93           N  
ATOM    694  OXT ASN O  90      19.852  -3.980 -26.136  0.18 48.89           O  
TER     695      ASN O  90                                                      
ENDMDL                                                                          
END                                                                             
