# Supplementary material for: Accurate structure prediction of biomolecular interactions with AlphaFold 3
Source: Nature. 2024 May 8;630(8016):493–500. doi: 10.1038/s41586-024-07487-w (PMC11168924; doi:10.1038/s41586-024-07487-w)
Supplement: Supplementary file 3 — AF3 predictions for the Posebusters benchmark and outputs of the Posebusters checks for those predictions. [file 41586_2024_7487_MOESM3_ESM.zip › 6Z5Z_BDF_pred_lig_pose.sdf]

6Z5Z_BDF_A_103
     RDKit          3D

 12 12  0  0  0  0  0  0  0  0999 V2000
    2.0777    3.9743  -22.6188 C   0  0  0  0  0  0  0  0  0  0  0  0
    3.2719    4.1115  -23.5710 C   0  0  1  0  0  0  0  0  0  0  0  0
    4.4705    3.3687  -22.9937 C   0  0  2  0  0  0  0  0  0  0  0  0
    5.7065    3.6424  -23.8374 C   0  0  1  0  0  0  0  0  0  0  0  0
    5.9400    5.1406  -23.9344 C   0  0  1  0  0  0  0  0  0  0  0  0
    4.6795    5.8062  -24.4870 C   0  0  0  0  0  0  0  0  0  0  0  0
    0.9599    4.6271  -23.1747 O   0  0  0  0  0  0  0  0  0  0  0  0
    2.9159    3.5856  -24.8363 O   0  0  0  0  0  0  0  0  0  0  0  0
    4.1867    1.9788  -22.9118 O   0  0  0  0  0  0  0  0  0  0  0  0
    6.8510    2.9798  -23.2746 O   0  0  0  0  0  0  0  0  0  0  0  0
    6.2360    5.6848  -22.6639 O   0  0  0  0  0  0  0  0  0  0  0  0
    3.5788    5.5111  -23.6642 O   0  0  0  0  0  0  0  0  0  0  0  0
  1  2  1  0
  2  3  1  0
  3  4  1  0
  4  5  1  0
  5  6  1  0
  1  7  1  0
  2  8  1  6
  3  9  1  6
  4 10  1  1
  5 11  1  1
  2 12  1  0
  6 12  1  0
M  END
