# Supplementary material for: Accurate structure prediction of biomolecular interactions with AlphaFold 3
Source: Nature. 2024 May 8;630(8016):493–500. doi: 10.1038/s41586-024-07487-w (PMC11168924; doi:10.1038/s41586-024-07487-w)
Supplement: Supplementary file 3 — AF3 predictions for the Posebusters benchmark and outputs of the Posebusters checks for those predictions. [file 41586_2024_7487_MOESM3_ESM.zip › 6ZAE_ACV_pred_context_pose.pdb]

TITLE     6ZAE                                                                  
REVDAT   1   01-OCT-21         0                                                
REMARK   6                                                                      
REMARK   6 PDB GENERATED WITH DEEPMIND STRUCTURE CLASS VERSION 1.0.2.           
SEQRES   1 O  331  MET GLY SER VAL SER LYS ALA ASN VAL PRO LYS ILE ASP          
SEQRES   2 O  331  VAL SER PRO LEU PHE GLY ASP ASP GLN ALA ALA LYS MET          
SEQRES   3 O  331  ARG VAL ALA GLN GLN ILE ASP ALA ALA SER ARG ASP THR          
SEQRES   4 O  331  GLY PHE PHE TYR ALA VAL ASN HIS GLY ILE ASN VAL GLN          
SEQRES   5 O  331  ARG LEU SER GLN LYS THR LYS GLU PHE HIS MET SER ILE          
SEQRES   6 O  331  THR PRO GLU GLU LYS TRP ASP LEU ALA ILE ARG ALA TYR          
SEQRES   7 O  331  ASN LYS GLU HIS GLN ASP GLN VAL ARG ALA GLY TYR TYR          
SEQRES   8 O  331  LEU SER ILE PRO GLY LYS LYS ALA VAL GLU SER PHE CYS          
SEQRES   9 O  331  TYR LEU ASN PRO ASN PHE THR PRO ASP HIS PRO ARG ILE          
SEQRES  10 O  331  GLN ALA LYS THR PRO THR HIS GLU VAL ASN VAL TRP PRO          
SEQRES  11 O  331  ASP GLU THR LYS HIS PRO GLY PHE GLN ASP PHE ALA GLU          
SEQRES  12 O  331  GLN TYR TYR TRP ASP VAL PHE GLY LEU SER SER ALA LEU          
SEQRES  13 O  331  LEU LYS GLY TYR ALA LEU ALA LEU GLY LYS GLU GLU ASN          
SEQRES  14 O  331  PHE PHE ALA ARG HIS PHE LYS PRO ASP ASP THR LEU ALA          
SEQRES  15 O  331  SER VAL VAL LEU ILE ARG TYR PRO TYR LEU ASP PRO TYR          
SEQRES  16 O  331  PRO GLU ALA ALA ILE LYS THR ALA ALA ASP GLY THR LYS          
SEQRES  17 O  331  LEU SER PHE GLU TRP HIS GLU ASP VAL SER LEU ILE THR          
SEQRES  18 O  331  VAL LEU TYR GLN SER ASN VAL GLN ASN LEU GLN VAL GLU          
SEQRES  19 O  331  THR ALA ALA GLY TYR GLN ASP ILE GLU ALA ASP ASP THR          
SEQRES  20 O  331  GLY TYR LEU ILE ASN CYS GLY SER TYR MET ALA HIS LEU          
SEQRES  21 O  331  THR ASN ASN TYR TYR LYS ALA PRO ILE HIS ARG VAL LYS          
SEQRES  22 O  331  TRP VAL ASN ALA GLU ARG GLN SER LEU PRO PHE PHE VAL          
SEQRES  23 O  331  ASN LEU GLY TYR ASP SER VAL ILE ASP PRO PHE ASP PRO          
SEQRES  24 O  331  ARG GLU PRO ASN GLY LYS SER ASP ARG GLU PRO LEU SER          
SEQRES  25 O  331  TYR GLY ASP TYR LEU GLN ASN GLY LEU VAL SER LEU ILE          
SEQRES  26 O  331  ASN LYS ASN GLY GLN THR                                      
HET    FE2  V   1       1                                                       
HETNAM     FE2 ?                                                                
MODEL        1                                                                  
ATOM      1  N   MET O   1      44.681 108.118  -1.563  0.02 77.09           N  
ATOM      2  CA  MET O   1      45.861 108.045  -0.671  0.02 85.07           C  
ATOM      3  C   MET O   1      45.493 107.463   0.686  0.02 86.12           C  
ATOM      4  O   MET O   1      44.355 107.609   1.141  0.02 80.17           O  
ATOM      5  CB  MET O   1      46.499 109.425  -0.487  0.02 78.77           C  
ATOM      6  CG  MET O   1      47.358 109.845  -1.667  0.02 73.42           C  
ATOM      7  SD  MET O   1      48.171 111.417  -1.376  0.02 70.12           S  
ATOM      8  CE  MET O   1      46.816 112.561  -1.580  0.02 64.41           C  
ATOM      9  N   GLY O   2      46.474 106.812   1.302  0.15 82.62           N  
ATOM     10  CA  GLY O   2      46.244 106.138   2.568  0.15 87.70           C  
ATOM     11  C   GLY O   2      45.678 104.742   2.413  0.15 91.53           C  
ATOM     12  O   GLY O   2      45.635 103.978   3.382  0.15 87.62           O  
ATOM     13  N   SER O   3      45.263 104.392   1.195  0.44 87.27           N  
ATOM     14  CA  SER O   3      44.742 103.062   0.914  0.45 92.60           C  
ATOM     15  C   SER O   3      45.835 102.192   0.308  0.45 95.32           C  
ATOM     16  O   SER O   3      46.790 102.690  -0.299  0.45 92.96           O  
ATOM     17  CB  SER O   3      43.536 103.139  -0.023  0.42 86.44           C  
ATOM     18  OG  SER O   3      43.905 103.654  -1.285  0.35 78.54           O  
ATOM     19  N   VAL O   4      45.675 100.886   0.481  0.92 93.55           N  
ATOM     20  CA  VAL O   4      46.596  99.915  -0.090  0.93 97.45           C  
ATOM     21  C   VAL O   4      45.960  99.355  -1.353  0.93 98.26           C  
ATOM     22  O   VAL O   4      44.782  98.990  -1.352  0.93 97.77           O  
ATOM     23  CB  VAL O   4      46.911  98.800   0.924  0.92 96.37           C  
ATOM     24  CG1 VAL O   4      47.787  97.721   0.300  0.90 93.36           C  
ATOM     25  CG2 VAL O   4      47.584  99.385   2.161  0.90 94.05           C  
ATOM     26  N   SER O   5      46.732  99.291  -2.430  0.99 97.76           N  
ATOM     27  CA  SER O   5      46.229  98.768  -3.692  0.99 98.63           C  
ATOM     28  C   SER O   5      45.974  97.271  -3.613  0.99 98.90           C  
ATOM     29  O   SER O   5      46.595  96.556  -2.821  0.99 98.80           O  
ATOM     30  CB  SER O   5      47.227  99.046  -4.814  0.99 97.48           C  
ATOM     31  OG  SER O   5      47.373 100.435  -5.031  0.98 91.45           O  
ATOM     32  N   LYS O   6      45.077  96.801  -4.472  1.00 98.92           N  
ATOM     33  CA  LYS O   6      44.774  95.385  -4.602  1.00 98.94           C  
ATOM     34  C   LYS O   6      45.822  94.709  -5.481  1.00 98.97           C  
ATOM     35  O   LYS O   6      46.135  95.203  -6.569  1.00 98.93           O  
ATOM     36  CB  LYS O   6      43.384  95.220  -5.219  1.00 98.76           C  
ATOM     37  CG  LYS O   6      42.937  93.789  -5.422  0.94 95.45           C  
ATOM     38  CD  LYS O   6      41.605  93.729  -6.161  0.91 93.62           C  
ATOM     39  CE  LYS O   6      41.239  92.295  -6.507  0.89 88.52           C  
ATOM     40  NZ  LYS O   6      40.016  92.220  -7.349  0.88 81.23           N  
ATOM     41  N   ALA O   7      46.344  93.588  -5.020  1.00 98.97           N  
ATOM     42  CA  ALA O   7      47.292  92.814  -5.812  1.00 98.98           C  
ATOM     43  C   ALA O   7      46.596  92.140  -6.984  1.00 98.99           C  
ATOM     44  O   ALA O   7      45.434  91.737  -6.895  1.00 98.97           O  
ATOM     45  CB  ALA O   7      47.968  91.757  -4.947  1.00 98.97           C  
ATOM     46  N   ASN O   8      47.335  91.986  -8.074  1.00 98.98           N  
ATOM     47  CA  ASN O   8      46.854  91.239  -9.226  1.00 98.98           C  
ATOM     48  C   ASN O   8      47.037  89.753  -8.942  1.00 98.99           C  
ATOM     49  O   ASN O   8      48.162  89.241  -8.954  1.00 98.98           O  
ATOM     50  CB  ASN O   8      47.640  91.659 -10.463  1.00 98.95           C  
ATOM     51  CG  ASN O   8      46.820  91.585 -11.712  1.00 96.76           C  
ATOM     52  OD1 ASN O   8      46.184  90.575 -11.984  1.00 93.68           O  
ATOM     53  ND2 ASN O   8      46.817  92.671 -12.467  1.00 91.64           N  
ATOM     54  N   VAL O   9      45.928  89.074  -8.649  1.00 99.00           N  
ATOM     55  CA  VAL O   9      45.952  87.651  -8.310  1.00 99.00           C  
ATOM     56  C   VAL O   9      44.890  86.961  -9.162  1.00 99.00           C  
ATOM     57  O   VAL O   9      43.728  86.860  -8.762  1.00 98.99           O  
ATOM     58  CB  VAL O   9      45.718  87.418  -6.800  1.00 98.99           C  
ATOM     59  CG1 VAL O   9      45.785  85.925  -6.470  1.00 98.95           C  
ATOM     60  CG2 VAL O   9      46.752  88.192  -5.980  1.00 98.98           C  
ATOM     61  N   PRO O  10      45.264  86.508 -10.357  1.00 99.00           N  
ATOM     62  CA  PRO O  10      44.258  85.950 -11.258  1.00 99.00           C  
ATOM     63  C   PRO O  10      43.692  84.634 -10.753  1.00 99.00           C  
ATOM     64  O   PRO O  10      44.361  83.895 -10.021  1.00 99.00           O  
ATOM     65  CB  PRO O  10      45.026  85.740 -12.564  1.00 98.97           C  
ATOM     66  CG  PRO O  10      46.451  85.629 -12.153  1.00 97.80           C  
ATOM     67  CD  PRO O  10      46.608  86.527 -10.957  1.00 98.95           C  
ATOM     68  N   LYS O  11      42.461  84.350 -11.162  1.00 99.00           N  
ATOM     69  CA  LYS O  11      41.841  83.062 -10.900  1.00 99.00           C  
ATOM     70  C   LYS O  11      42.067  82.193 -12.127  1.00 99.00           C  
ATOM     71  O   LYS O  11      41.675  82.563 -13.238  1.00 98.97           O  
ATOM     72  CB  LYS O  11      40.358  83.238 -10.580  1.00 98.98           C  
ATOM     73  CG  LYS O  11      40.148  84.112  -9.337  1.00 98.54           C  
ATOM     74  CD  LYS O  11      38.684  84.243  -8.946  0.99 97.73           C  
ATOM     75  CE  LYS O  11      38.477  85.400  -7.966  0.99 96.21           C  
ATOM     76  NZ  LYS O  11      39.118  85.151  -6.643  0.98 92.67           N  
ATOM     77  N   ILE O  12      42.735  81.067 -11.932  1.00 99.00           N  
ATOM     78  CA  ILE O  12      43.106  80.162 -13.023  1.00 99.00           C  
ATOM     79  C   ILE O  12      42.348  78.852 -12.854  1.00 99.00           C  
ATOM     80  O   ILE O  12      42.442  78.202 -11.814  1.00 99.00           O  
ATOM     81  CB  ILE O  12      44.625  79.902 -13.054  1.00 99.00           C  
ATOM     82  CG1 ILE O  12      45.389  81.224 -13.216  1.00 98.97           C  
ATOM     83  CG2 ILE O  12      44.973  78.908 -14.169  1.00 98.98           C  
ATOM     84  CD1 ILE O  12      46.910  81.070 -13.253  1.00 98.88           C  
ATOM     85  N   ASP O  13      41.599  78.472 -13.886  1.00 99.00           N  
ATOM     86  CA  ASP O  13      40.921  77.179 -13.910  1.00 99.00           C  
ATOM     87  C   ASP O  13      41.968  76.108 -14.160  1.00 99.00           C  
ATOM     88  O   ASP O  13      42.483  75.982 -15.276  1.00 99.00           O  
ATOM     89  CB  ASP O  13      39.852  77.170 -15.005  1.00 98.99           C  
ATOM     90  CG  ASP O  13      39.095  75.858 -15.112  1.00 98.91           C  
ATOM     91  OD1 ASP O  13      39.492  74.853 -14.489  1.00 98.53           O  
ATOM     92  OD2 ASP O  13      38.084  75.837 -15.850  1.00 98.43           O  
ATOM     93  N   VAL O  14      42.284  75.343 -13.114  1.00 99.00           N  
ATOM     94  CA  VAL O  14      43.345  74.342 -13.203  1.00 99.00           C  
ATOM     95  C   VAL O  14      42.839  72.959 -13.596  1.00 99.00           C  
ATOM     96  O   VAL O  14      43.639  72.028 -13.703  1.00 98.99           O  
ATOM     97  CB  VAL O  14      44.179  74.269 -11.905  1.00 99.00           C  
ATOM     98  CG1 VAL O  14      44.861  75.614 -11.636  1.00 98.97           C  
ATOM     99  CG2 VAL O  14      43.339  73.819 -10.717  1.00 98.98           C  
ATOM    100  N   SER O  15      41.542  72.824 -13.842  1.00 99.00           N  
ATOM    101  CA  SER O  15      40.993  71.503 -14.133  1.00 99.00           C  
ATOM    102  C   SER O  15      41.658  70.772 -15.306  1.00 99.00           C  
ATOM    103  O   SER O  15      41.785  69.547 -15.239  1.00 98.98           O  
ATOM    104  CB  SER O  15      39.468  71.550 -14.280  1.00 98.98           C  
ATOM    105  OG  SER O  15      39.045  72.314 -15.384  1.00 98.59           O  
ATOM    106  N   PRO O  16      42.131  71.456 -16.363  1.00 99.00           N  
ATOM    107  CA  PRO O  16      42.788  70.689 -17.435  1.00 99.00           C  
ATOM    108  C   PRO O  16      44.049  69.954 -16.998  1.00 99.00           C  
ATOM    109  O   PRO O  16      44.443  68.976 -17.647  1.00 98.99           O  
ATOM    110  CB  PRO O  16      43.098  71.752 -18.497  1.00 98.99           C  
ATOM    111  CG  PRO O  16      42.056  72.809 -18.267  1.00 98.81           C  
ATOM    112  CD  PRO O  16      41.936  72.865 -16.763  1.00 98.99           C  
ATOM    113  N   LEU O  17      44.670  70.396 -15.902  1.00 99.00           N  
ATOM    114  CA  LEU O  17      45.899  69.751 -15.444  1.00 99.00           C  
ATOM    115  C   LEU O  17      45.671  68.333 -14.924  1.00 98.99           C  
ATOM    116  O   LEU O  17      46.631  67.574 -14.775  1.00 98.96           O  
ATOM    117  CB  LEU O  17      46.589  70.606 -14.378  1.00 98.99           C  
ATOM    118  CG  LEU O  17      47.043  71.997 -14.842  1.00 98.98           C  
ATOM    119  CD1 LEU O  17      47.634  72.772 -13.667  1.00 98.98           C  
ATOM    120  CD2 LEU O  17      48.051  71.911 -15.992  1.00 98.98           C  
ATOM    121  N   PHE O  18      44.411  67.974 -14.671  1.00 98.98           N  
ATOM    122  CA  PHE O  18      44.063  66.618 -14.247  1.00 98.97           C  
ATOM    123  C   PHE O  18      43.792  65.680 -15.421  1.00 98.94           C  
ATOM    124  O   PHE O  18      43.587  64.481 -15.217  1.00 98.70           O  
ATOM    125  CB  PHE O  18      42.815  66.640 -13.363  1.00 98.95           C  
ATOM    126  CG  PHE O  18      43.001  67.349 -12.053  1.00 98.91           C  
ATOM    127  CD1 PHE O  18      42.566  68.651 -11.888  1.00 98.64           C  
ATOM    128  CD2 PHE O  18      43.608  66.710 -10.985  1.00 98.67           C  
ATOM    129  CE1 PHE O  18      42.727  69.310 -10.674  1.00 98.48           C  
ATOM    130  CE2 PHE O  18      43.778  67.358  -9.767  1.00 98.54           C  
ATOM    131  CZ  PHE O  18      43.334  68.660  -9.612  1.00 98.64           C  
ATOM    132  N   GLY O  19      43.757  66.227 -16.629  1.00 98.94           N  
ATOM    133  CA  GLY O  19      43.328  65.464 -17.787  1.00 98.91           C  
ATOM    134  C   GLY O  19      44.400  65.255 -18.825  1.00 98.93           C  
ATOM    135  O   GLY O  19      45.596  65.377 -18.555  1.00 98.78           O  
ATOM    136  N   ASP O  20      43.942  64.946 -20.042  1.00 98.85           N  
ATOM    137  CA  ASP O  20      44.845  64.541 -21.114  1.00 98.80           C  
ATOM    138  C   ASP O  20      44.784  65.450 -22.343  1.00 98.87           C  
ATOM    139  O   ASP O  20      45.284  65.078 -23.410  1.00 98.61           O  
ATOM    140  CB  ASP O  20      44.545  63.097 -21.519  1.00 98.34           C  
ATOM    141  CG  ASP O  20      44.757  62.123 -20.374  0.98 94.35           C  
ATOM    142  OD1 ASP O  20      45.784  62.237 -19.675  0.98 92.04           O  
ATOM    143  OD2 ASP O  20      43.888  61.253 -20.166  0.97 91.40           O  
ATOM    144  N   ASP O  21      44.180  66.637 -22.192  1.00 98.95           N  
ATOM    145  CA  ASP O  21      44.127  67.617 -23.284  1.00 98.97           C  
ATOM    146  C   ASP O  21      45.394  68.460 -23.209  1.00 98.98           C  
ATOM    147  O   ASP O  21      45.473  69.425 -22.438  1.00 98.96           O  
ATOM    148  CB  ASP O  21      42.867  68.475 -23.157  1.00 98.94           C  
ATOM    149  CG  ASP O  21      42.689  69.467 -24.292  1.00 98.79           C  
ATOM    150  OD1 ASP O  21      43.674  69.795 -24.984  1.00 98.37           O  
ATOM    151  OD2 ASP O  21      41.546  69.943 -24.472  1.00 98.13           O  
ATOM    152  N   GLN O  22      46.394  68.093 -24.000  1.00 98.95           N  
ATOM    153  CA  GLN O  22      47.712  68.695 -23.857  1.00 98.92           C  
ATOM    154  C   GLN O  22      47.718  70.177 -24.222  1.00 98.96           C  
ATOM    155  O   GLN O  22      48.415  70.975 -23.586  1.00 98.92           O  
ATOM    156  CB  GLN O  22      48.747  67.923 -24.679  1.00 98.66           C  
ATOM    157  CG  GLN O  22      48.748  66.407 -24.415  0.98 93.94           C  
ATOM    158  CD  GLN O  22      48.942  66.026 -22.955  0.97 91.83           C  
ATOM    159  OE1 GLN O  22      49.693  66.677 -22.224  0.97 87.65           O  
ATOM    160  NE2 GLN O  22      48.268  64.962 -22.528  0.97 86.07           N  
ATOM    161  N   ALA O  23      46.939  70.567 -25.238  1.00 98.97           N  
ATOM    162  CA  ALA O  23      46.867  71.976 -25.608  1.00 98.97           C  
ATOM    163  C   ALA O  23      46.235  72.804 -24.491  1.00 98.99           C  
ATOM    164  O   ALA O  23      46.692  73.917 -24.201  1.00 98.96           O  
ATOM    165  CB  ALA O  23      46.094  72.145 -26.909  1.00 98.91           C  
ATOM    166  N   ALA O  24      45.182  72.274 -23.854  1.00 98.99           N  
ATOM    167  CA  ALA O  24      44.554  72.981 -22.744  1.00 98.99           C  
ATOM    168  C   ALA O  24      45.512  73.114 -21.564  1.00 99.00           C  
ATOM    169  O   ALA O  24      45.550  74.158 -20.904  1.00 98.99           O  
ATOM    170  CB  ALA O  24      43.273  72.269 -22.320  1.00 98.97           C  
ATOM    171  N   LYS O  25      46.295  72.073 -21.303  1.00 98.99           N  
ATOM    172  CA  LYS O  25      47.292  72.132 -20.235  1.00 98.99           C  
ATOM    173  C   LYS O  25      48.327  73.217 -20.505  1.00 99.00           C  
ATOM    174  O   LYS O  25      48.746  73.927 -19.586  1.00 98.99           O  
ATOM    175  CB  LYS O  25      47.950  70.762 -20.049  1.00 98.98           C  
ATOM    176  CG  LYS O  25      46.976  69.748 -19.445  1.00 98.82           C  
ATOM    177  CD  LYS O  25      47.372  68.318 -19.713  1.00 98.34           C  
ATOM    178  CE  LYS O  25      48.393  67.801 -18.750  1.00 97.23           C  
ATOM    179  NZ  LYS O  25      48.548  66.329 -18.935  1.00 96.21           N  
ATOM    180  N   MET O  26      48.728  73.369 -21.766  1.00 98.99           N  
ATOM    181  CA  MET O  26      49.676  74.423 -22.114  1.00 98.99           C  
ATOM    182  C   MET O  26      49.076  75.812 -21.902  1.00 99.00           C  
ATOM    183  O   MET O  26      49.785  76.742 -21.498  1.00 98.99           O  
ATOM    184  CB  MET O  26      50.162  74.258 -23.554  1.00 98.96           C  
ATOM    185  CG  MET O  26      51.113  73.076 -23.730  1.00 96.56           C  
ATOM    186  SD  MET O  26      52.668  73.266 -22.841  1.00 95.69           S  
ATOM    187  CE  MET O  26      53.468  74.534 -23.809  0.99 90.49           C  
ATOM    188  N   ARG O  27      47.775  75.970 -22.162  1.00 98.99           N  
ATOM    189  CA  ARG O  27      47.130  77.257 -21.920  1.00 98.99           C  
ATOM    190  C   ARG O  27      47.047  77.578 -20.426  1.00 99.00           C  
ATOM    191  O   ARG O  27      47.218  78.732 -20.027  1.00 98.99           O  
ATOM    192  CB  ARG O  27      45.762  77.305 -22.599  1.00 98.97           C  
ATOM    193  CG  ARG O  27      45.894  77.363 -24.125  0.98 97.44           C  
ATOM    194  CD  ARG O  27      44.567  77.637 -24.821  0.97 96.73           C  
ATOM    195  NE  ARG O  27      43.654  76.498 -24.746  0.97 95.08           N  
ATOM    196  CZ  ARG O  27      43.610  75.497 -25.625  0.96 93.48           C  
ATOM    197  NH1 ARG O  27      44.442  75.458 -26.655  0.97 89.70           N  
ATOM    198  NH2 ARG O  27      42.725  74.527 -25.469  0.96 90.24           N  
ATOM    199  N   VAL O  28      46.809  76.563 -19.595  1.00 99.00           N  
ATOM    200  CA  VAL O  28      46.878  76.769 -18.145  1.00 99.00           C  
ATOM    201  C   VAL O  28      48.299  77.155 -17.740  1.00 99.00           C  
ATOM    202  O   VAL O  28      48.507  78.080 -16.943  1.00 99.00           O  
ATOM    203  CB  VAL O  28      46.420  75.514 -17.370  1.00 99.00           C  
ATOM    204  CG1 VAL O  28      46.597  75.721 -15.865  1.00 98.95           C  
ATOM    205  CG2 VAL O  28      44.974  75.176 -17.697  1.00 98.97           C  
ATOM    206  N   ALA O  29      49.287  76.459 -18.300  1.00 99.00           N  
ATOM    207  CA  ALA O  29      50.680  76.751 -17.985  1.00 99.00           C  
ATOM    208  C   ALA O  29      51.046  78.191 -18.319  1.00 99.00           C  
ATOM    209  O   ALA O  29      51.778  78.838 -17.564  1.00 99.00           O  
ATOM    210  CB  ALA O  29      51.596  75.776 -18.717  1.00 98.99           C  
ATOM    211  N   GLN O  30      50.536  78.715 -19.435  1.00 99.00           N  
ATOM    212  CA  GLN O  30      50.810  80.112 -19.783  1.00 99.00           C  
ATOM    213  C   GLN O  30      50.266  81.059 -18.722  1.00 99.00           C  
ATOM    214  O   GLN O  30      50.900  82.069 -18.396  1.00 98.99           O  
ATOM    215  CB  GLN O  30      50.222  80.462 -21.160  1.00 98.98           C  
ATOM    216  CG  GLN O  30      50.573  81.879 -21.637  0.99 96.28           C  
ATOM    217  CD  GLN O  30      49.715  82.979 -21.004  0.97 94.28           C  
ATOM    218  OE1 GLN O  30      48.515  82.782 -20.745  0.97 90.12           O  
ATOM    219  NE2 GLN O  30      50.321  84.137 -20.766  0.96 88.18           N  
ATOM    220  N   GLN O  31      49.093  80.742 -18.176  1.00 99.00           N  
ATOM    221  CA  GLN O  31      48.515  81.571 -17.122  1.00 99.00           C  
ATOM    222  C   GLN O  31      49.329  81.483 -15.834  1.00 99.00           C  
ATOM    223  O   GLN O  31      49.522  82.493 -15.143  1.00 99.00           O  
ATOM    224  CB  GLN O  31      47.065  81.168 -16.876  1.00 99.00           C  
ATOM    225  CG  GLN O  31      46.152  81.458 -18.061  1.00 98.83           C  
ATOM    226  CD  GLN O  31      44.792  80.832 -17.868  1.00 98.25           C  
ATOM    227  OE1 GLN O  31      43.954  81.351 -17.137  1.00 94.59           O  
ATOM    228  NE2 GLN O  31      44.573  79.694 -18.500  1.00 92.31           N  
ATOM    229  N   ILE O  32      49.813  80.290 -15.511  1.00 99.00           N  
ATOM    230  CA  ILE O  32      50.696  80.128 -14.356  1.00 99.00           C  
ATOM    231  C   ILE O  32      51.980  80.933 -14.554  1.00 99.00           C  
ATOM    232  O   ILE O  32      52.452  81.611 -13.633  1.00 99.00           O  
ATOM    233  CB  ILE O  32      50.996  78.637 -14.092  1.00 99.00           C  
ATOM    234  CG1 ILE O  32      49.715  77.928 -13.623  1.00 98.98           C  
ATOM    235  CG2 ILE O  32      52.124  78.476 -13.067  1.00 98.99           C  
ATOM    236  CD1 ILE O  32      49.854  76.415 -13.481  1.00 98.92           C  
ATOM    237  N   ASP O  33      52.535  80.878 -15.759  1.00 99.00           N  
ATOM    238  CA  ASP O  33      53.738  81.650 -16.084  1.00 99.00           C  
ATOM    239  C   ASP O  33      53.502  83.145 -15.875  1.00 99.00           C  
ATOM    240  O   ASP O  33      54.307  83.829 -15.233  1.00 99.00           O  
ATOM    241  CB  ASP O  33      54.159  81.377 -17.533  1.00 98.99           C  
ATOM    242  CG  ASP O  33      55.397  82.148 -17.941  1.00 98.94           C  
ATOM    243  OD1 ASP O  33      56.481  81.900 -17.373  1.00 98.53           O  
ATOM    244  OD2 ASP O  33      55.287  83.012 -18.836  1.00 98.54           O  
ATOM    245  N   ALA O  34      52.398  83.660 -16.411  1.00 99.00           N  
ATOM    246  CA  ALA O  34      52.114  85.087 -16.289  1.00 99.00           C  
ATOM    247  C   ALA O  34      51.974  85.505 -14.829  1.00 99.00           C  
ATOM    248  O   ALA O  34      52.514  86.539 -14.418  1.00 98.99           O  
ATOM    249  CB  ALA O  34      50.858  85.442 -17.083  1.00 98.99           C  
ATOM    250  N   ALA O  35      51.257  84.714 -14.028  1.00 99.00           N  
ATOM    251  CA  ALA O  35      51.088  85.040 -12.614  1.00 99.00           C  
ATOM    252  C   ALA O  35      52.415  84.969 -11.866  1.00 99.00           C  
ATOM    253  O   ALA O  35      52.707  85.818 -11.014  1.00 98.99           O  
ATOM    254  CB  ALA O  35      50.070  84.097 -11.978  1.00 98.99           C  
ATOM    255  N   SER O  36      53.219  83.962 -12.192  1.00 99.00           N  
ATOM    256  CA  SER O  36      54.495  83.749 -11.508  1.00 99.00           C  
ATOM    257  C   SER O  36      55.502  84.853 -11.801  1.00 99.00           C  
ATOM    258  O   SER O  36      56.378  85.132 -10.979  1.00 98.98           O  
ATOM    259  CB  SER O  36      55.073  82.391 -11.904  1.00 99.00           C  
ATOM    260  OG  SER O  36      54.214  81.335 -11.490  1.00 98.91           O  
ATOM    261  N   ARG O  37      55.380  85.479 -12.969  1.00 99.00           N  
ATOM    262  CA  ARG O  37      56.256  86.577 -13.364  1.00 98.99           C  
ATOM    263  C   ARG O  37      55.736  87.939 -12.911  1.00 98.99           C  
ATOM    264  O   ARG O  37      56.444  88.945 -13.052  1.00 98.92           O  
ATOM    265  CB  ARG O  37      56.452  86.558 -14.884  1.00 98.96           C  
ATOM    266  CG  ARG O  37      57.254  85.342 -15.362  1.00 98.37           C  
ATOM    267  CD  ARG O  37      57.149  85.127 -16.858  1.00 97.47           C  
ATOM    268  NE  ARG O  37      57.664  86.255 -17.624  1.00 96.71           N  
ATOM    269  CZ  ARG O  37      57.597  86.344 -18.950  1.00 97.07           C  
ATOM    270  NH1 ARG O  37      57.041  85.374 -19.662  1.00 93.88           N  
ATOM    271  NH2 ARG O  37      58.091  87.414 -19.562  1.00 94.18           N  
ATOM    272  N   ASP O  38      54.522  87.988 -12.382  1.00 98.99           N  
ATOM    273  CA  ASP O  38      53.906  89.228 -11.895  1.00 98.99           C  
ATOM    274  C   ASP O  38      53.982  89.249 -10.370  1.00 98.99           C  
ATOM    275  O   ASP O  38      55.085  89.247  -9.815  1.00 98.96           O  
ATOM    276  CB  ASP O  38      52.483  89.353 -12.459  1.00 98.96           C  
ATOM    277  CG  ASP O  38      51.810  90.685 -12.152  1.00 98.80           C  
ATOM    278  OD1 ASP O  38      50.574  90.750 -12.248  1.00 98.08           O  
ATOM    279  OD2 ASP O  38      52.511  91.661 -11.806  1.00 97.88           O  
ATOM    280  N   THR O  39      52.840  89.247  -9.655  1.00 98.99           N  
ATOM    281  CA  THR O  39      52.893  89.255  -8.188  1.00 98.99           C  
ATOM    282  C   THR O  39      53.407  87.951  -7.599  1.00 99.00           C  
ATOM    283  O   THR O  39      53.835  87.927  -6.443  1.00 98.98           O  
ATOM    284  CB  THR O  39      51.517  89.526  -7.565  1.00 98.98           C  
ATOM    285  OG1 THR O  39      50.639  88.436  -7.864  1.00 98.83           O  
ATOM    286  CG2 THR O  39      50.925  90.838  -8.045  1.00 98.79           C  
ATOM    287  N   GLY O  40      53.338  86.872  -8.372  1.00 99.00           N  
ATOM    288  CA  GLY O  40      53.732  85.562  -7.881  1.00 99.00           C  
ATOM    289  C   GLY O  40      52.619  84.759  -7.250  1.00 99.00           C  
ATOM    290  O   GLY O  40      52.861  83.641  -6.788  1.00 98.98           O  
ATOM    291  N   PHE O  41      51.403  85.297  -7.230  1.00 99.00           N  
ATOM    292  CA  PHE O  41      50.248  84.627  -6.639  1.00 99.00           C  
ATOM    293  C   PHE O  41      49.143  84.423  -7.664  1.00 99.00           C  
ATOM    294  O   PHE O  41      48.907  85.283  -8.521  1.00 99.00           O  
ATOM    295  CB  PHE O  41      49.667  85.448  -5.485  1.00 99.00           C  
ATOM    296  CG  PHE O  41      50.443  85.349  -4.200  1.00 99.00           C  
ATOM    297  CD1 PHE O  41      51.471  86.240  -3.913  1.00 98.99           C  
ATOM    298  CD2 PHE O  41      50.135  84.369  -3.268  1.00 98.99           C  
ATOM    299  CE1 PHE O  41      52.180  86.149  -2.719  1.00 98.98           C  
ATOM    300  CE2 PHE O  41      50.839  84.271  -2.074  1.00 98.99           C  
ATOM    301  CZ  PHE O  41      51.860  85.163  -1.798  1.00 98.99           C  
ATOM    302  N   PHE O  42      48.440  83.296  -7.545  1.00 99.00           N  
ATOM    303  CA  PHE O  42      47.185  83.100  -8.262  1.00 99.00           C  
ATOM    304  C   PHE O  42      46.266  82.235  -7.416  1.00 99.00           C  
ATOM    305  O   PHE O  42      46.720  81.543  -6.503  1.00 99.00           O  
ATOM    306  CB  PHE O  42      47.386  82.487  -9.661  1.00 99.00           C  
ATOM    307  CG  PHE O  42      47.931  81.076  -9.688  1.00 99.00           C  
ATOM    308  CD1 PHE O  42      47.074  79.986  -9.753  1.00 98.99           C  
ATOM    309  CD2 PHE O  42      49.301  80.840  -9.697  1.00 98.99           C  
ATOM    310  CE1 PHE O  42      47.570  78.682  -9.817  1.00 98.99           C  
ATOM    311  CE2 PHE O  42      49.808  79.543  -9.757  1.00 98.99           C  
ATOM    312  CZ  PHE O  42      48.938  78.464  -9.818  1.00 99.00           C  
ATOM    313  N   TYR O  43      44.965  82.287  -7.708  1.00 99.00           N  
ATOM    314  CA  TYR O  43      44.015  81.351  -7.136  1.00 99.00           C  
ATOM    315  C   TYR O  43      43.764  80.224  -8.123  1.00 99.00           C  
ATOM    316  O   TYR O  43      43.391  80.471  -9.274  1.00 99.00           O  
ATOM    317  CB  TYR O  43      42.684  82.031  -6.812  1.00 99.00           C  
ATOM    318  CG  TYR O  43      42.665  82.718  -5.469  1.00 99.00           C  
ATOM    319  CD1 TYR O  43      42.658  84.101  -5.369  1.00 98.99           C  
ATOM    320  CD2 TYR O  43      42.650  81.970  -4.297  1.00 98.99           C  
ATOM    321  CE1 TYR O  43      42.634  84.732  -4.126  1.00 98.99           C  
ATOM    322  CE2 TYR O  43      42.631  82.587  -3.053  1.00 98.99           C  
ATOM    323  CZ  TYR O  43      42.624  83.965  -2.975  1.00 98.99           C  
ATOM    324  OH  TYR O  43      42.606  84.578  -1.741  1.00 98.98           O  
ATOM    325  N   ALA O  44      43.950  78.999  -7.672  1.00 99.00           N  
ATOM    326  CA  ALA O  44      43.535  77.822  -8.424  1.00 99.00           C  
ATOM    327  C   ALA O  44      42.055  77.597  -8.167  1.00 99.00           C  
ATOM    328  O   ALA O  44      41.637  77.430  -7.013  1.00 99.00           O  
ATOM    329  CB  ALA O  44      44.342  76.600  -7.993  1.00 99.00           C  
ATOM    330  N   VAL O  45      41.262  77.614  -9.231  1.00 99.00           N  
ATOM    331  CA  VAL O  45      39.833  77.342  -9.140  1.00 99.00           C  
ATOM    332  C   VAL O  45      39.507  76.088  -9.947  1.00 99.00           C  
ATOM    333  O   VAL O  45      40.311  75.632 -10.769  1.00 98.99           O  
ATOM    334  CB  VAL O  45      38.972  78.557  -9.560  1.00 98.98           C  
ATOM    335  CG1 VAL O  45      39.256  79.753  -8.642  1.00 98.66           C  
ATOM    336  CG2 VAL O  45      39.187  78.924 -11.014  1.00 98.70           C  
ATOM    337  N   ASN O  46      38.327  75.518  -9.673  1.00 98.99           N  
ATOM    338  CA  ASN O  46      37.949  74.228 -10.263  1.00 98.99           C  
ATOM    339  C   ASN O  46      38.989  73.160  -9.943  1.00 99.00           C  
ATOM    340  O   ASN O  46      39.413  72.374 -10.797  1.00 98.97           O  
ATOM    341  CB  ASN O  46      37.686  74.379 -11.762  1.00 98.95           C  
ATOM    342  CG  ASN O  46      36.575  75.380 -12.021  1.00 97.86           C  
ATOM    343  OD1 ASN O  46      35.479  75.247 -11.480  1.00 92.64           O  
ATOM    344  ND2 ASN O  46      36.861  76.411 -12.802  1.00 92.16           N  
ATOM    345  N   HIS O  47      39.382  73.150  -8.673  1.00 98.99           N  
ATOM    346  CA  HIS O  47      40.459  72.302  -8.169  1.00 98.99           C  
ATOM    347  C   HIS O  47      39.990  70.944  -7.650  1.00 98.99           C  
ATOM    348  O   HIS O  47      40.826  70.089  -7.351  1.00 98.95           O  
ATOM    349  CB  HIS O  47      41.205  73.042  -7.057  1.00 98.98           C  
ATOM    350  CG  HIS O  47      40.290  73.618  -6.028  1.00 98.99           C  
ATOM    351  ND1 HIS O  47      39.579  72.842  -5.143  1.00 98.05           N  
ATOM    352  CD2 HIS O  47      39.928  74.900  -5.778  1.00 97.89           C  
ATOM    353  CE1 HIS O  47      38.825  73.630  -4.383  1.00 98.20           C  
ATOM    354  NE2 HIS O  47      39.020  74.881  -4.748  1.00 98.60           N  
ATOM    355  N   GLY O  48      38.691  70.760  -7.495  1.00 98.98           N  
ATOM    356  CA  GLY O  48      38.151  69.448  -7.163  1.00 98.96           C  
ATOM    357  C   GLY O  48      38.118  69.059  -5.701  1.00 98.97           C  
ATOM    358  O   GLY O  48      37.677  67.952  -5.380  1.00 98.79           O  
ATOM    359  N   ILE O  49      38.558  69.940  -4.800  1.00 99.00           N  
ATOM    360  CA  ILE O  49      38.580  69.624  -3.367  1.00 99.00           C  
ATOM    361  C   ILE O  49      37.396  70.293  -2.676  1.00 99.00           C  
ATOM    362  O   ILE O  49      37.068  71.452  -2.948  1.00 98.98           O  
ATOM    363  CB  ILE O  49      39.914  70.046  -2.716  1.00 98.99           C  
ATOM    364  CG1 ILE O  49      41.064  69.269  -3.371  1.00 98.84           C  
ATOM    365  CG2 ILE O  49      39.882  69.827  -1.191  1.00 98.93           C  
ATOM    366  CD1 ILE O  49      42.443  69.589  -2.816  1.00 98.60           C  
ATOM    367  N   ASN O  50      36.757  69.567  -1.762  1.00 98.99           N  
ATOM    368  CA  ASN O  50      35.652  70.104  -0.976  1.00 98.99           C  
ATOM    369  C   ASN O  50      36.213  70.930   0.175  1.00 99.00           C  
ATOM    370  O   ASN O  50      36.444  70.418   1.280  1.00 98.99           O  
ATOM    371  CB  ASN O  50      34.767  68.968  -0.471  1.00 98.98           C  
ATOM    372  CG  ASN O  50      33.502  69.460   0.194  1.00 98.83           C  
ATOM    373  OD1 ASN O  50      33.414  70.616   0.612  1.00 97.68           O  
ATOM    374  ND2 ASN O  50      32.518  68.581   0.307  1.00 96.98           N  
ATOM    375  N   VAL O  51      36.439  72.224  -0.089  1.00 98.99           N  
ATOM    376  CA  VAL O  51      37.057  73.082   0.921  1.00 98.99           C  
ATOM    377  C   VAL O  51      36.085  73.483   2.024  1.00 99.00           C  
ATOM    378  O   VAL O  51      36.515  73.780   3.140  1.00 98.99           O  
ATOM    379  CB  VAL O  51      37.760  74.310   0.307  1.00 98.98           C  
ATOM    380  CG1 VAL O  51      38.967  73.853  -0.522  1.00 98.81           C  
ATOM    381  CG2 VAL O  51      36.808  75.156  -0.520  1.00 98.83           C  
ATOM    382  N   GLN O  52      34.770  73.485   1.756  1.00 98.99           N  
ATOM    383  CA  GLN O  52      33.815  73.741   2.835  1.00 98.99           C  
ATOM    384  C   GLN O  52      33.912  72.629   3.873  1.00 98.99           C  
ATOM    385  O   GLN O  52      33.884  72.888   5.081  1.00 98.98           O  
ATOM    386  CB  GLN O  52      32.384  73.872   2.304  1.00 98.91           C  
ATOM    387  CG  GLN O  52      31.375  74.327   3.376  0.95 92.97           C  
ATOM    388  CD  GLN O  52      30.892  73.208   4.305  0.92 89.83           C  
ATOM    389  OE1 GLN O  52      30.918  72.021   3.946  0.91 83.64           O  
ATOM    390  NE2 GLN O  52      30.437  73.590   5.497  0.91 81.52           N  
ATOM    391  N   ARG O  53      34.038  71.400   3.407  1.00 98.99           N  
ATOM    392  CA  ARG O  53      34.178  70.275   4.333  1.00 98.99           C  
ATOM    393  C   ARG O  53      35.501  70.342   5.084  1.00 99.00           C  
ATOM    394  O   ARG O  53      35.548  70.063   6.290  1.00 98.99           O  
ATOM    395  CB  ARG O  53      34.032  68.945   3.592  1.00 98.97           C  
ATOM    396  CG  ARG O  53      33.989  67.738   4.513  0.99 98.14           C  
ATOM    397  CD  ARG O  53      33.377  66.527   3.812  0.99 97.04           C  
ATOM    398  NE  ARG O  53      33.135  65.438   4.754  0.98 94.79           N  
ATOM    399  CZ  ARG O  53      33.885  64.345   4.872  0.98 92.56           C  
ATOM    400  NH1 ARG O  53      34.956  64.177   4.111  0.98 88.81           N  
ATOM    401  NH2 ARG O  53      33.563  63.416   5.763  0.98 88.95           N  
ATOM    402  N   LEU O  54      36.581  70.714   4.393  1.00 99.00           N  
ATOM    403  CA  LEU O  54      37.862  70.939   5.062  1.00 99.00           C  
ATOM    404  C   LEU O  54      37.708  71.941   6.202  1.00 99.00           C  
ATOM    405  O   LEU O  54      38.174  71.711   7.327  1.00 99.00           O  
ATOM    406  CB  LEU O  54      38.897  71.446   4.047  1.00 99.00           C  
ATOM    407  CG  LEU O  54      40.202  71.992   4.631  1.00 98.97           C  
ATOM    408  CD1 LEU O  54      41.028  70.878   5.268  1.00 98.98           C  
ATOM    409  CD2 LEU O  54      40.991  72.727   3.546  1.00 98.97           C  
ATOM    410  N   SER O  55      37.062  73.068   5.915  1.00 99.00           N  
ATOM    411  CA  SER O  55      36.871  74.107   6.920  1.00 99.00           C  
ATOM    412  C   SER O  55      36.026  73.605   8.090  1.00 99.00           C  
ATOM    413  O   SER O  55      36.357  73.844   9.258  1.00 99.00           O  
ATOM    414  CB  SER O  55      36.239  75.340   6.270  1.00 99.00           C  
ATOM    415  OG  SER O  55      36.009  76.349   7.235  1.00 98.84           O  
ATOM    416  N   GLN O  56      34.938  72.896   7.793  1.00 99.00           N  
ATOM    417  CA  GLN O  56      34.059  72.390   8.846  1.00 98.99           C  
ATOM    418  C   GLN O  56      34.770  71.381   9.750  1.00 99.00           C  
ATOM    419  O   GLN O  56      34.664  71.450  10.979  1.00 98.99           O  
ATOM    420  CB  GLN O  56      32.804  71.764   8.227  1.00 98.98           C  
ATOM    421  CG  GLN O  56      31.856  71.116   9.237  0.99 96.56           C  
ATOM    422  CD  GLN O  56      31.262  72.103  10.227  0.99 95.05           C  
ATOM    423  OE1 GLN O  56      31.012  73.268   9.890  0.98 90.37           O  
ATOM    424  NE2 GLN O  56      31.029  71.638  11.450  0.98 89.30           N  
ATOM    425  N   LYS O  57      35.488  70.436   9.151  1.00 99.00           N  
ATOM    426  CA  LYS O  57      36.194  69.426   9.938  1.00 98.99           C  
ATOM    427  C   LYS O  57      37.299  70.056  10.780  1.00 99.00           C  
ATOM    428  O   LYS O  57      37.539  69.645  11.922  1.00 98.99           O  
ATOM    429  CB  LYS O  57      36.763  68.337   9.024  1.00 98.98           C  
ATOM    430  CG  LYS O  57      35.716  67.520   8.274  1.00 98.80           C  
ATOM    431  CD  LYS O  57      34.867  66.671   9.201  0.99 98.22           C  
ATOM    432  CE  LYS O  57      33.933  65.765   8.402  0.99 96.53           C  
ATOM    433  NZ  LYS O  57      32.941  65.098   9.287  0.98 92.34           N  
ATOM    434  N   THR O  58      37.977  71.062  10.221  1.00 99.00           N  
ATOM    435  CA  THR O  58      39.014  71.772  10.966  1.00 99.00           C  
ATOM    436  C   THR O  58      38.412  72.547  12.136  1.00 99.00           C  
ATOM    437  O   THR O  58      38.975  72.561  13.238  1.00 99.00           O  
ATOM    438  CB  THR O  58      39.805  72.694  10.028  1.00 99.00           C  
ATOM    439  OG1 THR O  58      40.428  71.901   9.010  1.00 98.81           O  
ATOM    440  CG2 THR O  58      40.880  73.457  10.786  1.00 98.89           C  
ATOM    441  N   LYS O  59      37.256  73.189  11.914  1.00 99.00           N  
ATOM    442  CA  LYS O  59      36.571  73.898  12.994  1.00 99.00           C  
ATOM    443  C   LYS O  59      36.190  72.941  14.124  1.00 99.00           C  
ATOM    444  O   LYS O  59      36.369  73.263  15.305  1.00 98.99           O  
ATOM    445  CB  LYS O  59      35.327  74.615  12.470  1.00 98.99           C  
ATOM    446  CG  LYS O  59      34.606  75.426  13.541  0.99 98.52           C  
ATOM    447  CD  LYS O  59      33.433  76.233  12.994  0.97 97.74           C  
ATOM    448  CE  LYS O  59      32.165  75.414  12.913  0.95 95.30           C  
ATOM    449  NZ  LYS O  59      30.967  76.290  12.720  0.93 88.81           N  
ATOM    450  N   GLU O  60      35.668  71.776  13.771  1.00 98.99           N  
ATOM    451  CA  GLU O  60      35.298  70.787  14.790  1.00 98.99           C  
ATOM    452  C   GLU O  60      36.498  70.436  15.667  1.00 98.99           C  
ATOM    453  O   GLU O  60      36.379  70.335  16.892  1.00 98.98           O  
ATOM    454  CB  GLU O  60      34.727  69.530  14.125  1.00 98.96           C  
ATOM    455  CG  GLU O  60      33.359  69.756  13.496  1.00 98.37           C  
ATOM    456  CD  GLU O  60      32.875  68.595  12.634  1.00 98.16           C  
ATOM    457  OE1 GLU O  60      33.583  67.571  12.531  0.99 96.91           O  
ATOM    458  OE2 GLU O  60      31.776  68.717  12.054  0.99 97.12           O  
ATOM    459  N   PHE O  61      37.653  70.264  15.043  1.00 98.99           N  
ATOM    460  CA  PHE O  61      38.886  69.971  15.772  1.00 99.00           C  
ATOM    461  C   PHE O  61      39.322  71.148  16.646  1.00 99.00           C  
ATOM    462  O   PHE O  61      39.516  71.006  17.860  1.00 98.99           O  
ATOM    463  CB  PHE O  61      39.978  69.602  14.762  1.00 98.99           C  
ATOM    464  CG  PHE O  61      41.367  69.541  15.340  1.00 98.99           C  
ATOM    465  CD1 PHE O  61      41.738  68.519  16.198  1.00 98.96           C  
ATOM    466  CD2 PHE O  61      42.303  70.505  15.010  1.00 98.96           C  
ATOM    467  CE1 PHE O  61      43.021  68.457  16.721  1.00 98.93           C  
ATOM    468  CE2 PHE O  61      43.589  70.453  15.527  1.00 98.93           C  
ATOM    469  CZ  PHE O  61      43.946  69.427  16.382  1.00 98.93           C  
ATOM    470  N   HIS O  62      39.477  72.322  16.040  1.00 99.00           N  
ATOM    471  CA  HIS O  62      39.973  73.484  16.776  1.00 99.00           C  
ATOM    472  C   HIS O  62      39.091  73.842  17.963  1.00 98.99           C  
ATOM    473  O   HIS O  62      39.593  74.257  19.008  1.00 98.96           O  
ATOM    474  CB  HIS O  62      40.043  74.712  15.860  1.00 98.99           C  
ATOM    475  CG  HIS O  62      41.225  74.737  14.943  1.00 98.90           C  
ATOM    476  ND1 HIS O  62      41.185  75.359  13.711  1.00 96.00           N  
ATOM    477  CD2 HIS O  62      42.486  74.275  15.090  1.00 95.73           C  
ATOM    478  CE1 HIS O  62      42.372  75.272  13.139  1.00 96.03           C  
ATOM    479  NE2 HIS O  62      43.183  74.618  13.955  1.00 96.82           N  
ATOM    480  N   MET O  63      37.772  73.725  17.792  1.00 98.99           N  
ATOM    481  CA  MET O  63      36.858  74.212  18.821  1.00 98.97           C  
ATOM    482  C   MET O  63      36.585  73.188  19.918  1.00 98.96           C  
ATOM    483  O   MET O  63      35.992  73.534  20.942  1.00 98.83           O  
ATOM    484  CB  MET O  63      35.558  74.717  18.192  1.00 98.91           C  
ATOM    485  CG  MET O  63      35.766  75.819  17.150  1.00 98.14           C  
ATOM    486  SD  MET O  63      36.862  77.166  17.636  1.00 97.27           S  
ATOM    487  CE  MET O  63      35.696  78.501  17.756  1.00 94.10           C  
ATOM    488  N   SER O  64      37.049  71.950  19.736  1.00 98.97           N  
ATOM    489  CA  SER O  64      36.846  70.916  20.750  1.00 98.95           C  
ATOM    490  C   SER O  64      38.122  70.479  21.458  1.00 98.97           C  
ATOM    491  O   SER O  64      38.046  69.887  22.538  1.00 98.88           O  
ATOM    492  CB  SER O  64      36.146  69.695  20.148  1.00 98.70           C  
ATOM    493  OG  SER O  64      36.930  69.058  19.164  1.00 95.27           O  
ATOM    494  N   ILE O  65      39.289  70.746  20.880  1.00 98.99           N  
ATOM    495  CA  ILE O  65      40.531  70.300  21.512  1.00 98.99           C  
ATOM    496  C   ILE O  65      40.751  71.065  22.824  1.00 98.99           C  
ATOM    497  O   ILE O  65      40.550  72.278  22.904  1.00 98.98           O  
ATOM    498  CB  ILE O  65      41.738  70.396  20.544  1.00 98.99           C  
ATOM    499  CG1 ILE O  65      42.963  69.734  21.171  1.00 98.88           C  
ATOM    500  CG2 ILE O  65      42.026  71.834  20.105  1.00 98.87           C  
ATOM    501  CD1 ILE O  65      44.097  69.476  20.193  1.00 98.75           C  
ATOM    502  N   THR O  66      41.156  70.345  23.861  1.00 98.99           N  
ATOM    503  CA  THR O  66      41.304  70.908  25.199  1.00 98.99           C  
ATOM    504  C   THR O  66      42.756  71.273  25.495  1.00 98.99           C  
ATOM    505  O   THR O  66      43.675  70.783  24.831  1.00 98.99           O  
ATOM    506  CB  THR O  66      40.840  69.907  26.260  1.00 98.97           C  
ATOM    507  OG1 THR O  66      41.718  68.775  26.239  1.00 98.75           O  
ATOM    508  CG2 THR O  66      39.404  69.461  26.020  1.00 98.77           C  
ATOM    509  N   PRO O  67      42.982  72.104  26.536  1.00 98.97           N  
ATOM    510  CA  PRO O  67      44.369  72.392  26.930  1.00 98.96           C  
ATOM    511  C   PRO O  67      45.180  71.135  27.233  1.00 98.98           C  
ATOM    512  O   PRO O  67      46.353  71.051  26.849  1.00 98.96           O  
ATOM    513  CB  PRO O  67      44.197  73.277  28.170  1.00 98.87           C  
ATOM    514  CG  PRO O  67      42.897  73.977  27.929  1.00 98.21           C  
ATOM    515  CD  PRO O  67      42.017  72.944  27.267  1.00 98.84           C  
ATOM    516  N   GLU O  68      44.580  70.158  27.909  1.00 98.98           N  
ATOM    517  CA  GLU O  68      45.266  68.895  28.193  1.00 98.98           C  
ATOM    518  C   GLU O  68      45.737  68.216  26.910  1.00 98.99           C  
ATOM    519  O   GLU O  68      46.882  67.750  26.815  1.00 98.97           O  
ATOM    520  CB  GLU O  68      44.339  67.955  28.970  1.00 98.90           C  
ATOM    521  CG  GLU O  68      44.869  66.546  29.170  0.95 94.01           C  
ATOM    522  CD  GLU O  68      43.856  65.622  29.835  0.91 91.48           C  
ATOM    523  OE1 GLU O  68      42.775  65.388  29.252  0.91 88.28           O  
ATOM    524  OE2 GLU O  68      44.144  65.135  30.945  0.91 90.87           O  
ATOM    525  N   GLU O  69      44.858  68.147  25.922  1.00 99.00           N  
ATOM    526  CA  GLU O  69      45.220  67.526  24.651  1.00 99.00           C  
ATOM    527  C   GLU O  69      46.325  68.293  23.940  1.00 99.00           C  
ATOM    528  O   GLU O  69      47.214  67.687  23.336  1.00 99.00           O  
ATOM    529  CB  GLU O  69      44.005  67.434  23.738  1.00 98.99           C  
ATOM    530  CG  GLU O  69      42.975  66.417  24.191  1.00 98.88           C  
ATOM    531  CD  GLU O  69      41.743  66.487  23.307  1.00 98.91           C  
ATOM    532  OE1 GLU O  69      41.492  65.525  22.556  1.00 98.55           O  
ATOM    533  OE2 GLU O  69      41.051  67.524  23.345  1.00 98.62           O  
ATOM    534  N   LYS O  70      46.275  69.622  23.999  1.00 99.00           N  
ATOM    535  CA  LYS O  70      47.313  70.431  23.360  1.00 99.00           C  
ATOM    536  C   LYS O  70      48.682  70.131  23.965  1.00 99.00           C  
ATOM    537  O   LYS O  70      49.661  69.962  23.233  1.00 98.99           O  
ATOM    538  CB  LYS O  70      46.980  71.923  23.450  1.00 98.99           C  
ATOM    539  CG  LYS O  70      45.733  72.309  22.661  1.00 98.95           C  
ATOM    540  CD  LYS O  70      45.341  73.759  22.884  1.00 98.85           C  
ATOM    541  CE  LYS O  70      43.973  74.046  22.294  1.00 98.52           C  
ATOM    542  NZ  LYS O  70      43.574  75.464  22.516  1.00 98.13           N  
ATOM    543  N   TRP O  71      48.767  70.049  25.312  1.00 99.00           N  
ATOM    544  CA  TRP O  71      50.037  69.699  25.956  1.00 98.99           C  
ATOM    545  C   TRP O  71      50.516  68.324  25.508  1.00 99.00           C  
ATOM    546  O   TRP O  71      51.708  68.117  25.257  1.00 98.99           O  
ATOM    547  CB  TRP O  71      49.920  69.705  27.487  1.00 98.98           C  
ATOM    548  CG  TRP O  71      49.822  71.052  28.125  1.00 98.92           C  
ATOM    549  CD1 TRP O  71      48.791  71.521  28.898  1.00 98.82           C  
ATOM    550  CD2 TRP O  71      50.796  72.102  28.080  1.00 98.89           C  
ATOM    551  NE1 TRP O  71      49.064  72.801  29.332  1.00 98.68           N  
ATOM    552  CE2 TRP O  71      50.286  73.181  28.840  1.00 98.80           C  
ATOM    553  CE3 TRP O  71      52.050  72.237  27.468  1.00 98.68           C  
ATOM    554  CZ2 TRP O  71      50.987  74.383  28.999  1.00 98.51           C  
ATOM    555  CZ3 TRP O  71      52.746  73.431  27.627  1.00 98.29           C  
ATOM    556  CH2 TRP O  71      52.209  74.483  28.387  1.00 98.27           C  
ATOM    557  N   ASP O  72      49.590  67.382  25.426  1.00 98.99           N  
ATOM    558  CA  ASP O  72      49.954  66.007  25.101  1.00 98.99           C  
ATOM    559  C   ASP O  72      50.381  65.829  23.647  1.00 98.99           C  
ATOM    560  O   ASP O  72      51.069  64.853  23.323  1.00 98.98           O  
ATOM    561  CB  ASP O  72      48.803  65.065  25.459  1.00 98.95           C  
ATOM    562  CG  ASP O  72      48.610  64.908  26.962  1.00 96.89           C  
ATOM    563  OD1 ASP O  72      49.508  65.307  27.736  0.99 95.67           O  
ATOM    564  OD2 ASP O  72      47.558  64.377  27.365  0.99 95.81           O  
ATOM    565  N   LEU O  73      49.992  66.757  22.770  1.00 99.00           N  
ATOM    566  CA  LEU O  73      50.372  66.739  21.358  1.00 99.00           C  
ATOM    567  C   LEU O  73      51.490  67.724  21.015  1.00 99.00           C  
ATOM    568  O   LEU O  73      51.943  67.763  19.867  1.00 98.99           O  
ATOM    569  CB  LEU O  73      49.154  67.068  20.489  1.00 98.99           C  
ATOM    570  CG  LEU O  73      48.018  66.050  20.489  1.00 98.95           C  
ATOM    571  CD1 LEU O  73      46.789  66.644  19.811  1.00 98.90           C  
ATOM    572  CD2 LEU O  73      48.444  64.765  19.789  1.00 98.86           C  
ATOM    573  N   ALA O  74      51.929  68.522  21.984  1.00 99.00           N  
ATOM    574  CA  ALA O  74      52.773  69.676  21.692  1.00 99.00           C  
ATOM    575  C   ALA O  74      54.111  69.304  21.075  1.00 99.00           C  
ATOM    576  O   ALA O  74      54.732  68.303  21.449  1.00 98.99           O  
ATOM    577  CB  ALA O  74      53.013  70.484  22.957  1.00 98.99           C  
ATOM    578  N   ILE O  75      54.578  70.153  20.153  1.00 99.00           N  
ATOM    579  CA  ILE O  75      55.944  70.025  19.656  1.00 99.00           C  
ATOM    580  C   ILE O  75      56.931  70.373  20.769  1.00 99.00           C  
ATOM    581  O   ILE O  75      56.572  70.967  21.794  1.00 98.99           O  
ATOM    582  CB  ILE O  75      56.196  70.901  18.406  1.00 99.00           C  
ATOM    583  CG1 ILE O  75      55.993  72.392  18.704  1.00 98.96           C  
ATOM    584  CG2 ILE O  75      55.328  70.435  17.240  1.00 98.94           C  
ATOM    585  CD1 ILE O  75      56.606  73.307  17.640  1.00 98.90           C  
ATOM    586  N   ARG O  76      58.197  70.012  20.556  1.00 98.99           N  
ATOM    587  CA  ARG O  76      59.178  70.160  21.631  1.00 98.99           C  
ATOM    588  C   ARG O  76      59.426  71.608  22.048  1.00 98.99           C  
ATOM    589  O   ARG O  76      59.846  71.851  23.182  1.00 98.95           O  
ATOM    590  CB  ARG O  76      60.490  69.450  21.289  1.00 98.92           C  
ATOM    591  CG  ARG O  76      61.341  70.109  20.229  1.00 98.17           C  
ATOM    592  CD  ARG O  76      62.606  69.277  20.037  1.00 97.65           C  
ATOM    593  NE  ARG O  76      63.545  69.911  19.123  1.00 97.32           N  
ATOM    594  CZ  ARG O  76      64.630  69.303  18.643  1.00 97.34           C  
ATOM    595  NH1 ARG O  76      64.904  68.050  18.983  1.00 95.51           N  
ATOM    596  NH2 ARG O  76      65.435  69.954  17.820  1.00 95.68           N  
ATOM    597  N   ALA O  77      59.146  72.562  21.180  1.00 98.98           N  
ATOM    598  CA  ALA O  77      59.283  73.970  21.554  1.00 98.96           C  
ATOM    599  C   ALA O  77      58.383  74.340  22.733  1.00 98.95           C  
ATOM    600  O   ALA O  77      58.694  75.274  23.479  1.00 98.83           O  
ATOM    601  CB  ALA O  77      58.980  74.872  20.357  1.00 98.89           C  
ATOM    602  N   TYR O  78      57.277  73.605  22.905  1.00 98.98           N  
ATOM    603  CA  TYR O  78      56.313  73.864  23.971  1.00 98.98           C  
ATOM    604  C   TYR O  78      56.341  72.817  25.082  1.00 98.96           C  
ATOM    605  O   TYR O  78      55.983  73.125  26.220  1.00 98.87           O  
ATOM    606  CB  TYR O  78      54.895  73.967  23.395  1.00 98.96           C  
ATOM    607  CG  TYR O  78      54.753  75.151  22.473  1.00 98.95           C  
ATOM    608  CD1 TYR O  78      54.845  75.006  21.090  1.00 98.87           C  
ATOM    609  CD2 TYR O  78      54.567  76.428  22.987  1.00 98.88           C  
ATOM    610  CE1 TYR O  78      54.748  76.105  20.245  1.00 98.81           C  
ATOM    611  CE2 TYR O  78      54.469  77.534  22.150  1.00 98.82           C  
ATOM    612  CZ  TYR O  78      54.562  77.363  20.781  1.00 98.85           C  
ATOM    613  OH  TYR O  78      54.468  78.455  19.947  1.00 98.60           O  
ATOM    614  N   ASN O  79      56.749  71.593  24.762  1.00 98.99           N  
ATOM    615  CA  ASN O  79      56.795  70.514  25.743  1.00 98.99           C  
ATOM    616  C   ASN O  79      58.117  69.778  25.587  1.00 98.99           C  
ATOM    617  O   ASN O  79      58.300  69.001  24.649  1.00 98.97           O  
ATOM    618  CB  ASN O  79      55.601  69.561  25.567  1.00 98.98           C  
ATOM    619  CG  ASN O  79      55.539  68.495  26.647  1.00 98.95           C  
ATOM    620  OD1 ASN O  79      56.551  68.194  27.291  1.00 97.75           O  
ATOM    621  ND2 ASN O  79      54.360  67.914  26.848  1.00 97.63           N  
ATOM    622  N   LYS O  80      59.034  70.016  26.528  1.00 98.96           N  
ATOM    623  CA  LYS O  80      60.385  69.466  26.439  1.00 98.93           C  
ATOM    624  C   LYS O  80      60.437  67.940  26.513  1.00 98.95           C  
ATOM    625  O   LYS O  80      61.469  67.349  26.191  1.00 98.79           O  
ATOM    626  CB  LYS O  80      61.283  70.076  27.519  1.00 98.71           C  
ATOM    627  CG  LYS O  80      61.590  71.550  27.304  0.87 93.91           C  
ATOM    628  CD  LYS O  80      62.568  72.075  28.343  0.80 89.77           C  
ATOM    629  CE  LYS O  80      62.908  73.535  28.097  0.77 83.84           C  
ATOM    630  NZ  LYS O  80      63.904  74.043  29.081  0.77 73.87           N  
ATOM    631  N   GLU O  81      59.349  67.301  26.923  1.00 98.95           N  
ATOM    632  CA  GLU O  81      59.279  65.840  26.901  1.00 98.93           C  
ATOM    633  C   GLU O  81      59.251  65.284  25.478  1.00 98.96           C  
ATOM    634  O   GLU O  81      59.585  64.120  25.261  1.00 98.87           O  
ATOM    635  CB  GLU O  81      58.033  65.339  27.636  1.00 98.79           C  
ATOM    636  CG  GLU O  81      57.984  65.654  29.115  0.94 96.20           C  
ATOM    637  CD  GLU O  81      56.708  65.165  29.787  0.92 92.70           C  
ATOM    638  OE1 GLU O  81      55.892  64.482  29.130  0.92 88.74           O  
ATOM    639  OE2 GLU O  81      56.524  65.464  30.986  0.91 90.07           O  
ATOM    640  N   HIS O  82      58.854  66.101  24.511  1.00 98.98           N  
ATOM    641  CA  HIS O  82      58.585  65.635  23.152  1.00 98.98           C  
ATOM    642  C   HIS O  82      59.727  65.977  22.203  1.00 98.98           C  
ATOM    643  O   HIS O  82      59.536  66.683  21.215  1.00 98.93           O  
ATOM    644  CB  HIS O  82      57.262  66.225  22.665  1.00 98.97           C  
ATOM    645  CG  HIS O  82      56.079  65.760  23.454  1.00 98.96           C  
ATOM    646  ND1 HIS O  82      54.839  66.356  23.340  1.00 97.43           N  
ATOM    647  CD2 HIS O  82      55.942  64.759  24.352  1.00 97.66           C  
ATOM    648  CE1 HIS O  82      53.989  65.732  24.147  1.00 97.74           C  
ATOM    649  NE2 HIS O  82      54.626  64.761  24.767  1.00 98.31           N  
ATOM    650  N   GLN O  83      60.910  65.443  22.500  1.00 98.96           N  
ATOM    651  CA  GLN O  83      62.102  65.827  21.749  1.00 98.92           C  
ATOM    652  C   GLN O  83      62.090  65.374  20.293  1.00 98.91           C  
ATOM    653  O   GLN O  83      62.790  65.966  19.465  1.00 98.73           O  
ATOM    654  CB  GLN O  83      63.361  65.327  22.467  1.00 98.85           C  
ATOM    655  CG  GLN O  83      63.660  66.104  23.744  1.00 98.42           C  
ATOM    656  CD  GLN O  83      63.989  67.560  23.466  0.99 98.29           C  
ATOM    657  OE1 GLN O  83      64.808  67.866  22.596  0.99 96.11           O  
ATOM    658  NE2 GLN O  83      63.362  68.468  24.206  0.99 95.81           N  
ATOM    659  N   ASP O  84      61.306  64.359  19.958  1.00 98.81           N  
ATOM    660  CA  ASP O  84      61.202  63.886  18.574  1.00 98.71           C  
ATOM    661  C   ASP O  84      60.231  64.707  17.729  1.00 98.83           C  
ATOM    662  O   ASP O  84      60.153  64.495  16.513  1.00 98.62           O  
ATOM    663  CB  ASP O  84      60.770  62.419  18.534  1.00 98.11           C  
ATOM    664  CG  ASP O  84      61.809  61.465  19.093  0.99 95.95           C  
ATOM    665  OD1 ASP O  84      62.994  61.842  19.194  0.99 94.91           O  
ATOM    666  OD2 ASP O  84      61.423  60.329  19.425  0.99 93.93           O  
ATOM    667  N   GLN O  85      59.480  65.615  18.361  1.00 98.94           N  
ATOM    668  CA  GLN O  85      58.494  66.426  17.650  1.00 98.97           C  
ATOM    669  C   GLN O  85      59.043  67.821  17.403  1.00 98.98           C  
ATOM    670  O   GLN O  85      58.950  68.705  18.261  1.00 98.96           O  
ATOM    671  CB  GLN O  85      57.192  66.519  18.434  1.00 98.90           C  
ATOM    672  CG  GLN O  85      56.428  65.214  18.546  1.00 98.02           C  
ATOM    673  CD  GLN O  85      55.201  65.379  19.411  1.00 97.85           C  
ATOM    674  OE1 GLN O  85      55.108  64.796  20.488  1.00 93.57           O  
ATOM    675  NE2 GLN O  85      54.270  66.213  18.963  1.00 92.48           N  
ATOM    676  N   VAL O  86      59.618  67.999  16.223  1.00 98.98           N  
ATOM    677  CA  VAL O  86      60.150  69.293  15.794  1.00 98.97           C  
ATOM    678  C   VAL O  86      59.169  69.984  14.856  1.00 98.97           C  
ATOM    679  O   VAL O  86      58.983  71.205  14.918  1.00 98.91           O  
ATOM    680  CB  VAL O  86      61.515  69.105  15.100  1.00 98.91           C  
ATOM    681  CG1 VAL O  86      62.062  70.430  14.578  1.00 98.52           C  
ATOM    682  CG2 VAL O  86      62.503  68.446  16.052  1.00 98.61           C  
ATOM    683  N   ARG O  87      58.540  69.201  13.983  1.00 98.99           N  
ATOM    684  CA  ARG O  87      57.588  69.699  12.990  1.00 98.99           C  
ATOM    685  C   ARG O  87      56.147  69.312  13.292  1.00 98.99           C  
ATOM    686  O   ARG O  87      55.249  70.151  13.179  1.00 98.97           O  
ATOM    687  CB  ARG O  87      57.936  69.163  11.596  1.00 98.97           C  
ATOM    688  CG  ARG O  87      59.328  69.515  11.088  1.00 98.75           C  
ATOM    689  CD  ARG O  87      59.562  68.892   9.710  1.00 98.86           C  
ATOM    690  NE  ARG O  87      58.692  69.494   8.699  1.00 98.93           N  
ATOM    691  CZ  ARG O  87      58.419  68.963   7.507  1.00 98.98           C  
ATOM    692  NH1 ARG O  87      58.935  67.790   7.147  1.00 98.78           N  
ATOM    693  NH2 ARG O  87      57.626  69.611   6.673  1.00 98.60           N  
ATOM    694  N   ALA O  88      55.912  68.052  13.623  1.00 99.00           N  
ATOM    695  CA  ALA O  88      54.561  67.505  13.714  1.00 99.00           C  
ATOM    696  C   ALA O  88      54.007  67.602  15.128  1.00 99.00           C  
ATOM    697  O   ALA O  88      54.633  67.142  16.087  1.00 98.99           O  
ATOM    698  CB  ALA O  88      54.544  66.049  13.255  1.00 98.98           C  
ATOM    699  N   GLY O  89      52.817  68.168  15.238  1.00 99.00           N  
ATOM    700  CA  GLY O  89      52.141  68.272  16.516  1.00 99.00           C  
ATOM    701  C   GLY O  89      51.507  69.626  16.721  1.00 99.00           C  
ATOM    702  O   GLY O  89      51.285  70.377  15.766  1.00 99.00           O  
ATOM    703  N   TYR O  90      51.210  69.926  17.983  1.00 99.00           N  
ATOM    704  CA  TYR O  90      50.467  71.129  18.327  1.00 99.00           C  
ATOM    705  C   TYR O  90      51.399  72.281  18.699  1.00 99.00           C  
ATOM    706  O   TYR O  90      52.365  72.109  19.452  1.00 99.00           O  
ATOM    707  CB  TYR O  90      49.475  70.855  19.470  1.00 99.00           C  
ATOM    708  CG  TYR O  90      48.252  71.725  19.337  1.00 99.00           C  
ATOM    709  CD1 TYR O  90      47.162  71.285  18.600  1.00 98.97           C  
ATOM    710  CD2 TYR O  90      48.214  73.008  19.870  1.00 98.96           C  
ATOM    711  CE1 TYR O  90      46.056  72.094  18.406  1.00 98.95           C  
ATOM    712  CE2 TYR O  90      47.107  73.831  19.680  1.00 98.96           C  
ATOM    713  CZ  TYR O  90      46.035  73.364  18.946  1.00 98.97           C  
ATOM    714  OH  TYR O  90      44.937  74.165  18.742  1.00 98.91           O  
ATOM    715  N   TYR O  91      51.084  73.460  18.171  1.00 99.00           N  
ATOM    716  CA  TYR O  91      51.807  74.702  18.421  1.00 99.00           C  
ATOM    717  C   TYR O  91      50.864  75.577  19.239  1.00 99.00           C  
ATOM    718  O   TYR O  91      49.842  76.049  18.728  1.00 98.99           O  
ATOM    719  CB  TYR O  91      52.159  75.400  17.101  1.00 99.00           C  
ATOM    720  CG  TYR O  91      53.116  74.671  16.174  1.00 99.00           C  
ATOM    721  CD1 TYR O  91      52.888  73.358  15.756  1.00 98.95           C  
ATOM    722  CD2 TYR O  91      54.233  75.325  15.671  1.00 98.95           C  
ATOM    723  CE1 TYR O  91      53.753  72.715  14.874  1.00 98.94           C  
ATOM    724  CE2 TYR O  91      55.104  74.695  14.784  1.00 98.96           C  
ATOM    725  CZ  TYR O  91      54.863  73.390  14.392  1.00 98.98           C  
ATOM    726  OH  TYR O  91      55.722  72.761  13.515  1.00 98.96           O  
ATOM    727  N   LEU O  92      51.189  75.792  20.511  1.00 98.99           N  
ATOM    728  CA  LEU O  92      50.244  76.396  21.440  1.00 98.99           C  
ATOM    729  C   LEU O  92      50.156  77.910  21.315  1.00 98.99           C  
ATOM    730  O   LEU O  92      51.141  78.585  21.000  1.00 98.95           O  
ATOM    731  CB  LEU O  92      50.603  76.041  22.882  1.00 98.94           C  
ATOM    732  CG  LEU O  92      50.093  74.690  23.387  1.00 98.47           C  
ATOM    733  CD1 LEU O  92      50.790  73.520  22.711  1.00 96.76           C  
ATOM    734  CD2 LEU O  92      50.274  74.612  24.898  1.00 96.43           C  
ATOM    735  N   SER O  93      48.967  78.440  21.600  1.00 98.98           N  
ATOM    736  CA  SER O  93      48.842  79.868  21.860  1.00 98.98           C  
ATOM    737  C   SER O  93      49.368  80.151  23.268  1.00 98.97           C  
ATOM    738  O   SER O  93      49.525  79.242  24.094  1.00 98.91           O  
ATOM    739  CB  SER O  93      47.390  80.315  21.719  1.00 98.95           C  
ATOM    740  OG  SER O  93      46.575  79.678  22.687  1.00 98.60           O  
ATOM    741  N   ILE O  94      49.652  81.425  23.527  1.00 98.93           N  
ATOM    742  CA  ILE O  94      50.075  81.868  24.853  1.00 98.89           C  
ATOM    743  C   ILE O  94      49.180  83.050  25.204  1.00 98.89           C  
ATOM    744  O   ILE O  94      49.412  84.163  24.713  1.00 98.78           O  
ATOM    745  CB  ILE O  94      51.563  82.274  24.887  1.00 98.79           C  
ATOM    746  CG1 ILE O  94      52.453  81.154  24.337  1.00 98.35           C  
ATOM    747  CG2 ILE O  94      51.968  82.657  26.314  1.00 98.47           C  
ATOM    748  CD1 ILE O  94      53.914  81.558  24.166  1.00 97.43           C  
ATOM    749  N   PRO O  95      48.145  82.828  26.023  1.00 98.76           N  
ATOM    750  CA  PRO O  95      47.220  83.922  26.328  1.00 98.65           C  
ATOM    751  C   PRO O  95      47.944  85.168  26.821  1.00 98.77           C  
ATOM    752  O   PRO O  95      48.839  85.088  27.663  1.00 98.54           O  
ATOM    753  CB  PRO O  95      46.308  83.313  27.399  1.00 98.00           C  
ATOM    754  CG  PRO O  95      46.259  81.864  27.026  1.00 95.74           C  
ATOM    755  CD  PRO O  95      47.674  81.545  26.592  1.00 98.24           C  
ATOM    756  N   GLY O  96      47.571  86.310  26.249  1.00 98.81           N  
ATOM    757  CA  GLY O  96      48.199  87.575  26.563  1.00 98.82           C  
ATOM    758  C   GLY O  96      49.449  87.884  25.769  1.00 98.88           C  
ATOM    759  O   GLY O  96      49.951  89.010  25.840  1.00 98.67           O  
ATOM    760  N   LYS O  97      49.967  86.902  25.010  1.00 98.84           N  
ATOM    761  CA  LYS O  97      51.241  87.072  24.307  1.00 98.82           C  
ATOM    762  C   LYS O  97      51.229  86.613  22.850  1.00 98.90           C  
ATOM    763  O   LYS O  97      51.847  87.256  21.996  1.00 98.79           O  
ATOM    764  CB  LYS O  97      52.353  86.314  25.039  1.00 98.47           C  
ATOM    765  CG  LYS O  97      52.594  86.741  26.476  0.94 94.09           C  
ATOM    766  CD  LYS O  97      53.215  88.125  26.550  0.91 91.70           C  
ATOM    767  CE  LYS O  97      53.536  88.502  27.988  0.88 86.71           C  
ATOM    768  NZ  LYS O  97      54.165  89.850  28.074  0.88 77.77           N  
ATOM    769  N   LYS O  98      50.590  85.489  22.558  1.00 98.91           N  
ATOM    770  CA  LYS O  98      50.621  84.880  21.222  1.00 98.92           C  
ATOM    771  C   LYS O  98      49.236  84.316  20.935  1.00 98.94           C  
ATOM    772  O   LYS O  98      48.797  83.379  21.602  1.00 98.92           O  
ATOM    773  CB  LYS O  98      51.684  83.773  21.168  1.00 98.78           C  
ATOM    774  CG  LYS O  98      51.747  82.979  19.861  1.00 98.32           C  
ATOM    775  CD  LYS O  98      52.819  81.888  19.934  1.00 98.22           C  
ATOM    776  CE  LYS O  98      52.830  80.984  18.708  1.00 98.20           C  
ATOM    777  NZ  LYS O  98      51.666  80.051  18.696  1.00 98.37           N  
ATOM    778  N   ALA O  99      48.546  84.885  19.953  1.00 98.97           N  
ATOM    779  CA  ALA O  99      47.165  84.501  19.687  1.00 98.97           C  
ATOM    780  C   ALA O  99      47.043  83.237  18.845  1.00 98.98           C  
ATOM    781  O   ALA O  99      46.157  82.412  19.076  1.00 98.96           O  
ATOM    782  CB  ALA O  99      46.435  85.652  19.005  1.00 98.93           C  
ATOM    783  N   VAL O 100      47.923  83.087  17.868  1.00 98.99           N  
ATOM    784  CA  VAL O 100      47.787  82.010  16.889  1.00 98.99           C  
ATOM    785  C   VAL O 100      48.127  80.655  17.509  1.00 98.99           C  
ATOM    786  O   VAL O 100      48.992  80.546  18.388  1.00 98.98           O  
ATOM    787  CB  VAL O 100      48.661  82.293  15.649  1.00 98.95           C  
ATOM    788  CG1 VAL O 100      50.148  82.260  15.999  1.00 98.06           C  
ATOM    789  CG2 VAL O 100      48.352  81.325  14.511  1.00 98.18           C  
ATOM    790  N   GLU O 101      47.436  79.613  17.049  1.00 98.99           N  
ATOM    791  CA  GLU O 101      47.782  78.238  17.397  1.00 98.99           C  
ATOM    792  C   GLU O 101      47.566  77.360  16.178  1.00 99.00           C  
ATOM    793  O   GLU O 101      46.847  77.740  15.246  1.00 98.99           O  
ATOM    794  CB  GLU O 101      46.979  77.731  18.600  1.00 98.97           C  
ATOM    795  CG  GLU O 101      45.477  77.734  18.424  1.00 98.69           C  
ATOM    796  CD  GLU O 101      44.773  77.406  19.736  1.00 98.84           C  
ATOM    797  OE1 GLU O 101      44.288  76.272  19.889  1.00 98.32           O  
ATOM    798  OE2 GLU O 101      44.728  78.277  20.623  1.00 98.43           O  
ATOM    799  N   SER O 102      48.200  76.199  16.164  1.00 99.00           N  
ATOM    800  CA  SER O 102      48.108  75.353  14.981  1.00 99.00           C  
ATOM    801  C   SER O 102      48.461  73.908  15.275  1.00 99.00           C  
ATOM    802  O   SER O 102      49.042  73.579  16.306  1.00 99.00           O  
ATOM    803  CB  SER O 102      49.002  75.888  13.858  1.00 98.99           C  
ATOM    804  OG  SER O 102      50.370  75.846  14.221  1.00 98.75           O  
ATOM    805  N   PHE O 103      48.094  73.043  14.334  1.00 99.00           N  
ATOM    806  CA  PHE O 103      48.420  71.624  14.366  1.00 99.00           C  
ATOM    807  C   PHE O 103      49.033  71.268  13.021  1.00 99.00           C  
ATOM    808  O   PHE O 103      48.412  71.502  11.978  1.00 99.00           O  
ATOM    809  CB  PHE O 103      47.157  70.802  14.626  1.00 99.00           C  
ATOM    810  CG  PHE O 103      47.380  69.311  14.626  1.00 98.99           C  
ATOM    811  CD1 PHE O 103      47.979  68.684  15.705  1.00 98.97           C  
ATOM    812  CD2 PHE O 103      46.982  68.540  13.547  1.00 98.98           C  
ATOM    813  CE1 PHE O 103      48.182  67.307  15.709  1.00 98.96           C  
ATOM    814  CE2 PHE O 103      47.181  67.164  13.540  1.00 98.96           C  
ATOM    815  CZ  PHE O 103      47.783  66.550  14.622  1.00 98.95           C  
ATOM    816  N   CYS O 104      50.239  70.713  13.051  1.00 99.00           N  
ATOM    817  CA  CYS O 104      50.967  70.356  11.833  1.00 99.00           C  
ATOM    818  C   CYS O 104      51.082  68.846  11.720  1.00 99.00           C  
ATOM    819  O   CYS O 104      51.372  68.170  12.717  1.00 99.00           O  
ATOM    820  CB  CYS O 104      52.360  70.992  11.857  1.00 99.00           C  
ATOM    821  SG  CYS O 104      53.412  70.589  10.432  1.00 98.86           S  
ATOM    822  N   TYR O 105      50.887  68.321  10.520  1.00 99.00           N  
ATOM    823  CA  TYR O 105      51.132  66.905  10.282  1.00 99.00           C  
ATOM    824  C   TYR O 105      51.809  66.674   8.944  1.00 99.00           C  
ATOM    825  O   TYR O 105      51.696  67.482   8.012  1.00 99.00           O  
ATOM    826  CB  TYR O 105      49.871  66.048  10.441  1.00 99.00           C  
ATOM    827  CG  TYR O 105      48.720  66.318   9.496  1.00 99.00           C  
ATOM    828  CD1 TYR O 105      48.496  65.498   8.399  1.00 98.99           C  
ATOM    829  CD2 TYR O 105      47.821  67.354   9.735  1.00 98.99           C  
ATOM    830  CE1 TYR O 105      47.405  65.705   7.556  1.00 98.99           C  
ATOM    831  CE2 TYR O 105      46.731  67.572   8.897  1.00 98.99           C  
ATOM    832  CZ  TYR O 105      46.529  66.741   7.810  1.00 98.99           C  
ATOM    833  OH  TYR O 105      45.447  66.950   6.975  1.00 98.98           O  
ATOM    834  N   LEU O 106      52.535  65.564   8.884  1.00 99.00           N  
ATOM    835  CA  LEU O 106      53.380  65.217   7.757  1.00 99.00           C  
ATOM    836  C   LEU O 106      52.805  64.027   6.988  1.00 99.00           C  
ATOM    837  O   LEU O 106      51.668  63.610   7.204  1.00 98.99           O  
ATOM    838  CB  LEU O 106      54.810  64.915   8.247  1.00 99.00           C  
ATOM    839  CG  LEU O 106      55.428  65.932   9.210  1.00 98.93           C  
ATOM    840  CD1 LEU O 106      56.846  65.502   9.580  1.00 98.92           C  
ATOM    841  CD2 LEU O 106      55.423  67.340   8.636  1.00 98.90           C  
ATOM    842  N   ASN O 107      53.621  63.483   6.095  1.00 99.00           N  
ATOM    843  CA  ASN O 107      53.259  62.340   5.266  1.00 99.00           C  
ATOM    844  C   ASN O 107      52.732  61.178   6.115  1.00 99.00           C  
ATOM    845  O   ASN O 107      53.470  60.651   6.958  1.00 99.00           O  
ATOM    846  CB  ASN O 107      54.522  61.924   4.513  1.00 99.00           C  
ATOM    847  CG  ASN O 107      54.308  60.860   3.471  1.00 99.00           C  
ATOM    848  OD1 ASN O 107      53.311  60.132   3.482  1.00 98.23           O  
ATOM    849  ND2 ASN O 107      55.271  60.755   2.563  1.00 98.26           N  
ATOM    850  N   PRO O 108      51.488  60.751   5.894  1.00 99.00           N  
ATOM    851  CA  PRO O 108      50.972  59.603   6.651  1.00 99.00           C  
ATOM    852  C   PRO O 108      51.752  58.307   6.448  1.00 99.00           C  
ATOM    853  O   PRO O 108      51.635  57.389   7.269  1.00 98.99           O  
ATOM    854  CB  PRO O 108      49.531  59.471   6.144  1.00 98.99           C  
ATOM    855  CG  PRO O 108      49.165  60.863   5.720  1.00 98.85           C  
ATOM    856  CD  PRO O 108      50.432  61.404   5.099  1.00 98.99           C  
ATOM    857  N   ASN O 109      52.539  58.223   5.374  1.00 99.00           N  
ATOM    858  CA  ASN O 109      53.379  57.045   5.152  1.00 99.00           C  
ATOM    859  C   ASN O 109      54.640  57.022   6.010  1.00 99.00           C  
ATOM    860  O   ASN O 109      55.378  56.029   5.987  1.00 98.99           O  
ATOM    861  CB  ASN O 109      53.737  56.911   3.667  1.00 98.99           C  
ATOM    862  CG  ASN O 109      52.554  56.468   2.830  1.00 98.96           C  
ATOM    863  OD1 ASN O 109      51.736  55.669   3.280  1.00 97.73           O  
ATOM    864  ND2 ASN O 109      52.458  56.982   1.612  1.00 97.69           N  
ATOM    865  N   PHE O 110      54.904  58.076   6.785  1.00 99.00           N  
ATOM    866  CA  PHE O 110      56.013  58.073   7.740  1.00 99.00           C  
ATOM    867  C   PHE O 110      55.569  57.328   8.999  1.00 99.00           C  
ATOM    868  O   PHE O 110      55.215  57.918  10.025  1.00 98.98           O  
ATOM    869  CB  PHE O 110      56.474  59.498   8.082  1.00 99.00           C  
ATOM    870  CG  PHE O 110      57.142  60.253   6.954  1.00 98.99           C  
ATOM    871  CD1 PHE O 110      57.589  59.623   5.797  1.00 98.98           C  
ATOM    872  CD2 PHE O 110      57.348  61.619   7.074  1.00 98.98           C  
ATOM    873  CE1 PHE O 110      58.216  60.343   4.779  1.00 98.96           C  
ATOM    874  CE2 PHE O 110      57.975  62.347   6.066  1.00 98.96           C  
ATOM    875  CZ  PHE O 110      58.408  61.708   4.918  1.00 98.97           C  
ATOM    876  N   THR O 111      55.595  56.018   8.901  1.00 98.99           N  
ATOM    877  CA  THR O 111      55.240  55.117   9.987  1.00 98.99           C  
ATOM    878  C   THR O 111      56.510  54.664  10.708  1.00 98.99           C  
ATOM    879  O   THR O 111      57.619  54.887  10.212  1.00 98.97           O  
ATOM    880  CB  THR O 111      54.481  53.914   9.426  1.00 98.94           C  
ATOM    881  OG1 THR O 111      55.297  53.293   8.423  1.00 98.19           O  
ATOM    882  CG2 THR O 111      53.156  54.345   8.807  1.00 98.11           C  
ATOM    883  N   PRO O 112      56.384  54.013  11.876  1.00 98.98           N  
ATOM    884  CA  PRO O 112      57.597  53.604  12.597  1.00 98.97           C  
ATOM    885  C   PRO O 112      58.541  52.702  11.807  1.00 98.97           C  
ATOM    886  O   PRO O 112      59.744  52.700  12.077  1.00 98.92           O  
ATOM    887  CB  PRO O 112      57.037  52.899  13.839  1.00 98.91           C  
ATOM    888  CG  PRO O 112      55.733  53.596  14.079  1.00 98.52           C  
ATOM    889  CD  PRO O 112      55.176  53.829  12.692  1.00 98.92           C  
ATOM    890  N   ASP O 113      58.026  51.955  10.830  1.00 98.94           N  
ATOM    891  CA  ASP O 113      58.871  51.074  10.021  1.00 98.93           C  
ATOM    892  C   ASP O 113      59.385  51.714   8.726  1.00 98.97           C  
ATOM    893  O   ASP O 113      60.079  51.049   7.951  1.00 98.90           O  
ATOM    894  CB  ASP O 113      58.154  49.754   9.717  1.00 98.63           C  
ATOM    895  CG  ASP O 113      56.961  49.912   8.794  0.99 95.49           C  
ATOM    896  OD1 ASP O 113      56.489  51.048   8.578  0.98 93.18           O  
ATOM    897  OD2 ASP O 113      56.474  48.876   8.297  0.98 93.63           O  
ATOM    898  N   HIS O 114      59.067  52.986   8.501  1.00 98.99           N  
ATOM    899  CA  HIS O 114      59.572  53.675   7.313  1.00 98.99           C  
ATOM    900  C   HIS O 114      61.095  53.806   7.413  1.00 98.99           C  
ATOM    901  O   HIS O 114      61.613  54.152   8.482  1.00 98.98           O  
ATOM    902  CB  HIS O 114      58.920  55.050   7.191  1.00 98.99           C  
ATOM    903  CG  HIS O 114      59.193  55.752   5.898  1.00 98.99           C  
ATOM    904  ND1 HIS O 114      60.406  56.339   5.612  1.00 97.54           N  
ATOM    905  CD2 HIS O 114      58.409  55.966   4.818  1.00 97.64           C  
ATOM    906  CE1 HIS O 114      60.354  56.881   4.406  1.00 97.34           C  
ATOM    907  NE2 HIS O 114      59.156  56.672   3.904  1.00 98.24           N  
ATOM    908  N   PRO O 115      61.842  53.566   6.319  1.00 98.99           N  
ATOM    909  CA  PRO O 115      63.312  53.636   6.401  1.00 98.98           C  
ATOM    910  C   PRO O 115      63.852  54.957   6.941  1.00 98.98           C  
ATOM    911  O   PRO O 115      64.830  54.964   7.694  1.00 98.94           O  
ATOM    912  CB  PRO O 115      63.759  53.420   4.948  1.00 98.88           C  
ATOM    913  CG  PRO O 115      62.648  52.675   4.309  1.00 97.65           C  
ATOM    914  CD  PRO O 115      61.382  53.109   4.998  1.00 98.84           C  
ATOM    915  N   ARG O 116      63.233  56.069   6.570  1.00 98.99           N  
ATOM    916  CA  ARG O 116      63.709  57.370   7.044  1.00 98.99           C  
ATOM    917  C   ARG O 116      63.403  57.597   8.520  1.00 98.98           C  
ATOM    918  O   ARG O 116      64.136  58.323   9.199  1.00 98.95           O  
ATOM    919  CB  ARG O 116      63.113  58.500   6.202  1.00 98.96           C  
ATOM    920  CG  ARG O 116      63.657  58.564   4.779  1.00 98.81           C  
ATOM    921  CD  ARG O 116      65.112  59.002   4.760  1.00 98.66           C  
ATOM    922  NE  ARG O 116      65.552  59.322   3.400  1.00 98.56           N  
ATOM    923  CZ  ARG O 116      66.786  59.688   3.082  1.00 98.59           C  
ATOM    924  NH1 ARG O 116      67.728  59.770   4.018  1.00 97.93           N  
ATOM    925  NH2 ARG O 116      67.079  59.969   1.822  1.00 97.99           N  
ATOM    926  N   ILE O 117      62.325  56.992   9.021  1.00 98.98           N  
ATOM    927  CA  ILE O 117      62.016  57.063  10.450  1.00 98.98           C  
ATOM    928  C   ILE O 117      62.990  56.184  11.232  1.00 98.98           C  
ATOM    929  O   ILE O 117      63.539  56.608  12.252  1.00 98.95           O  
ATOM    930  CB  ILE O 117      60.550  56.662  10.726  1.00 98.98           C  
ATOM    931  CG1 ILE O 117      59.578  57.632  10.031  1.00 98.91           C  
ATOM    932  CG2 ILE O 117      60.278  56.573  12.235  1.00 98.94           C  
ATOM    933  CD1 ILE O 117      59.648  59.074  10.518  1.00 98.76           C  
ATOM    934  N   GLN O 118      63.241  54.970  10.741  1.00 98.97           N  
ATOM    935  CA  GLN O 118      64.209  54.083  11.376  1.00 98.97           C  
ATOM    936  C   GLN O 118      65.594  54.725  11.447  1.00 98.96           C  
ATOM    937  O   GLN O 118      66.308  54.578  12.442  1.00 98.89           O  
ATOM    938  CB  GLN O 118      64.283  52.754  10.621  1.00 98.92           C  
ATOM    939  CG  GLN O 118      63.069  51.859  10.838  0.99 97.86           C  
ATOM    940  CD  GLN O 118      63.023  51.286  12.242  0.99 96.23           C  
ATOM    941  OE1 GLN O 118      64.050  50.893  12.797  0.99 90.22           O  
ATOM    942  NE2 GLN O 118      61.830  51.237  12.820  0.99 87.87           N  
ATOM    943  N   ALA O 119      65.976  55.451  10.395  1.00 98.96           N  
ATOM    944  CA  ALA O 119      67.277  56.108  10.326  1.00 98.94           C  
ATOM    945  C   ALA O 119      67.333  57.433  11.084  1.00 98.93           C  
ATOM    946  O   ALA O 119      68.412  58.024  11.203  1.00 98.79           O  
ATOM    947  CB  ALA O 119      67.671  56.328   8.870  1.00 98.89           C  
ATOM    948  N   LYS O 120      66.195  57.904  11.572  1.00 98.91           N  
ATOM    949  CA  LYS O 120      66.080  59.193  12.260  1.00 98.88           C  
ATOM    950  C   LYS O 120      66.586  60.350  11.401  1.00 98.92           C  
ATOM    951  O   LYS O 120      67.234  61.283  11.892  1.00 98.83           O  
ATOM    952  CB  LYS O 120      66.772  59.152  13.628  1.00 98.71           C  
ATOM    953  CG  LYS O 120      66.157  58.116  14.564  0.94 97.42           C  
ATOM    954  CD  LYS O 120      66.772  58.165  15.955  0.91 94.32           C  
ATOM    955  CE  LYS O 120      66.166  57.108  16.871  0.88 89.76           C  
ATOM    956  NZ  LYS O 120      64.720  57.365  17.135  0.87 81.13           N  
ATOM    957  N   THR O 121      66.274  60.296  10.106  1.00 98.95           N  
ATOM    958  CA  THR O 121      66.693  61.366   9.205  1.00 98.97           C  
ATOM    959  C   THR O 121      65.988  62.665   9.605  1.00 98.98           C  
ATOM    960  O   THR O 121      64.768  62.666   9.809  1.00 98.96           O  
ATOM    961  CB  THR O 121      66.341  61.035   7.749  1.00 98.95           C  
ATOM    962  OG1 THR O 121      66.822  59.727   7.412  1.00 98.68           O  
ATOM    963  CG2 THR O 121      66.970  62.056   6.802  1.00 98.74           C  
ATOM    964  N   PRO O 122      66.734  63.778   9.702  1.00 98.94           N  
ATOM    965  CA  PRO O 122      66.071  65.051  10.009  1.00 98.92           C  
ATOM    966  C   PRO O 122      64.904  65.341   9.068  1.00 98.96           C  
ATOM    967  O   PRO O 122      64.920  64.933   7.904  1.00 98.93           O  
ATOM    968  CB  PRO O 122      67.198  66.076   9.829  1.00 98.69           C  
ATOM    969  CG  PRO O 122      68.435  65.307  10.169  1.00 97.60           C  
ATOM    970  CD  PRO O 122      68.201  63.922   9.619  1.00 98.73           C  
ATOM    971  N   THR O 123      63.912  66.053   9.584  1.00 98.97           N  
ATOM    972  CA  THR O 123      62.686  66.480   8.896  1.00 98.98           C  
ATOM    973  C   THR O 123      61.625  65.395   8.744  1.00 98.99           C  
ATOM    974  O   THR O 123      60.517  65.693   8.293  1.00 98.98           O  
ATOM    975  CB  THR O 123      62.916  67.181   7.529  1.00 98.96           C  
ATOM    976  OG1 THR O 123      63.251  66.216   6.530  1.00 98.72           O  
ATOM    977  CG2 THR O 123      63.990  68.262   7.616  1.00 98.70           C  
ATOM    978  N   HIS O 124      61.909  64.163   9.131  1.00 98.99           N  
ATOM    979  CA  HIS O 124      60.955  63.056   9.052  1.00 99.00           C  
ATOM    980  C   HIS O 124      60.472  62.709  10.452  1.00 98.99           C  
ATOM    981  O   HIS O 124      61.289  62.460  11.342  1.00 98.96           O  
ATOM    982  CB  HIS O 124      61.589  61.806   8.445  1.00 98.99           C  
ATOM    983  CG  HIS O 124      62.138  61.998   7.063  1.00 98.99           C  
ATOM    984  ND1 HIS O 124      63.289  62.723   6.823  1.00 97.74           N  
ATOM    985  CD2 HIS O 124      61.723  61.534   5.857  1.00 97.86           C  
ATOM    986  CE1 HIS O 124      63.552  62.700   5.525  1.00 97.61           C  
ATOM    987  NE2 HIS O 124      62.624  61.984   4.916  1.00 98.31           N  
ATOM    988  N   GLU O 125      59.163  62.675  10.645  1.00 99.00           N  
ATOM    989  CA  GLU O 125      58.571  62.359  11.947  1.00 99.00           C  
ATOM    990  C   GLU O 125      57.323  61.522  11.752  1.00 99.00           C  
ATOM    991  O   GLU O 125      56.631  61.652  10.741  1.00 98.99           O  
ATOM    992  CB  GLU O 125      58.186  63.641  12.708  1.00 98.99           C  
ATOM    993  CG  GLU O 125      59.373  64.545  13.000  1.00 98.93           C  
ATOM    994  CD  GLU O 125      58.999  65.905  13.553  1.00 98.96           C  
ATOM    995  OE1 GLU O 125      57.921  66.044  14.174  1.00 98.76           O  
ATOM    996  OE2 GLU O 125      59.803  66.844  13.357  1.00 98.79           O  
ATOM    997  N   VAL O 126      57.022  60.700  12.737  1.00 99.00           N  
ATOM    998  CA  VAL O 126      55.740  59.998  12.788  1.00 99.00           C  
ATOM    999  C   VAL O 126      54.704  60.975  13.341  1.00 99.00           C  
ATOM   1000  O   VAL O 126      54.915  61.589  14.389  1.00 98.99           O  
ATOM   1001  CB  VAL O 126      55.818  58.744  13.677  1.00 98.99           C  
ATOM   1002  CG1 VAL O 126      54.456  58.050  13.747  1.00 98.88           C  
ATOM   1003  CG2 VAL O 126      56.879  57.780  13.156  1.00 98.91           C  
ATOM   1004  N   ASN O 127      53.580  61.126  12.644  1.00 99.00           N  
ATOM   1005  CA  ASN O 127      52.547  62.049  13.108  1.00 99.00           C  
ATOM   1006  C   ASN O 127      51.995  61.656  14.470  1.00 99.00           C  
ATOM   1007  O   ASN O 127      51.923  60.472  14.812  1.00 98.99           O  
ATOM   1008  CB  ASN O 127      51.395  62.101  12.106  1.00 99.00           C  
ATOM   1009  CG  ASN O 127      51.775  62.794  10.821  1.00 99.00           C  
ATOM   1010  OD1 ASN O 127      52.572  63.736  10.826  1.00 98.58           O  
ATOM   1011  ND2 ASN O 127      51.195  62.342   9.717  1.00 98.51           N  
ATOM   1012  N   VAL O 128      51.575  62.671  15.228  1.00 99.00           N  
ATOM   1013  CA  VAL O 128      50.841  62.472  16.471  1.00 99.00           C  
ATOM   1014  C   VAL O 128      49.392  62.878  16.245  1.00 99.00           C  
ATOM   1015  O   VAL O 128      49.110  63.787  15.456  1.00 98.99           O  
ATOM   1016  CB  VAL O 128      51.463  63.254  17.649  1.00 98.99           C  
ATOM   1017  CG1 VAL O 128      52.875  62.741  17.944  1.00 98.81           C  
ATOM   1018  CG2 VAL O 128      51.480  64.756  17.380  1.00 98.85           C  
ATOM   1019  N   TRP O 129      48.474  62.215  16.943  1.00 99.00           N  
ATOM   1020  CA  TRP O 129      47.044  62.446  16.750  1.00 99.00           C  
ATOM   1021  C   TRP O 129      46.324  62.444  18.084  1.00 99.00           C  
ATOM   1022  O   TRP O 129      46.726  61.725  19.001  1.00 98.99           O  
ATOM   1023  CB  TRP O 129      46.439  61.347  15.862  1.00 99.00           C  
ATOM   1024  CG  TRP O 129      47.016  61.332  14.483  1.00 99.00           C  
ATOM   1025  CD1 TRP O 129      47.947  60.454  13.992  1.00 98.99           C  
ATOM   1026  CD2 TRP O 129      46.719  62.252  13.428  1.00 99.00           C  
ATOM   1027  NE1 TRP O 129      48.239  60.769  12.684  1.00 98.99           N  
ATOM   1028  CE2 TRP O 129      47.501  61.867  12.315  1.00 99.00           C  
ATOM   1029  CE3 TRP O 129      45.865  63.356  13.313  1.00 98.99           C  
ATOM   1030  CZ2 TRP O 129      47.457  62.558  11.097  1.00 98.99           C  
ATOM   1031  CZ3 TRP O 129      45.821  64.044  12.100  1.00 98.99           C  
ATOM   1032  CH2 TRP O 129      46.610  63.637  11.012  1.00 98.98           C  
ATOM   1033  N   PRO O 130      45.238  63.223  18.195  1.00 98.99           N  
ATOM   1034  CA  PRO O 130      44.429  63.170  19.410  1.00 98.99           C  
ATOM   1035  C   PRO O 130      43.679  61.844  19.512  1.00 98.99           C  
ATOM   1036  O   PRO O 130      43.586  61.080  18.546  1.00 98.97           O  
ATOM   1037  CB  PRO O 130      43.462  64.341  19.230  1.00 98.96           C  
ATOM   1038  CG  PRO O 130      43.296  64.451  17.753  1.00 98.65           C  
ATOM   1039  CD  PRO O 130      44.661  64.138  17.188  1.00 98.97           C  
ATOM   1040  N   ASP O 131      43.129  61.604  20.693  1.00 98.97           N  
ATOM   1041  CA  ASP O 131      42.341  60.407  20.940  1.00 98.96           C  
ATOM   1042  C   ASP O 131      41.161  60.331  19.973  1.00 98.98           C  
ATOM   1043  O   ASP O 131      40.382  61.284  19.849  1.00 98.94           O  
ATOM   1044  CB  ASP O 131      41.840  60.433  22.380  1.00 98.81           C  
ATOM   1045  CG  ASP O 131      41.038  59.207  22.738  0.99 95.77           C  
ATOM   1046  OD1 ASP O 131      41.651  58.192  23.094  0.99 93.18           O  
ATOM   1047  OD2 ASP O 131      39.800  59.268  22.664  0.99 92.99           O  
ATOM   1048  N   GLU O 132      41.025  59.188  19.311  1.00 98.96           N  
ATOM   1049  CA  GLU O 132      39.960  59.008  18.328  1.00 98.96           C  
ATOM   1050  C   GLU O 132      38.575  59.224  18.931  1.00 98.97           C  
ATOM   1051  O   GLU O 132      37.692  59.803  18.287  1.00 98.92           O  
ATOM   1052  CB  GLU O 132      40.061  57.606  17.712  1.00 98.83           C  
ATOM   1053  CG  GLU O 132      38.902  57.219  16.785  1.00 96.99           C  
ATOM   1054  CD  GLU O 132      38.828  58.033  15.506  0.99 97.29           C  
ATOM   1055  OE1 GLU O 132      39.877  58.507  15.020  0.99 95.30           O  
ATOM   1056  OE2 GLU O 132      37.705  58.187  14.980  0.99 96.04           O  
ATOM   1057  N   THR O 133      38.370  58.778  20.161  1.00 98.94           N  
ATOM   1058  CA  THR O 133      37.037  58.891  20.755  1.00 98.90           C  
ATOM   1059  C   THR O 133      36.668  60.337  21.076  1.00 98.91           C  
ATOM   1060  O   THR O 133      35.485  60.679  21.100  1.00 98.75           O  
ATOM   1061  CB  THR O 133      36.887  58.011  22.006  1.00 98.70           C  
ATOM   1062  OG1 THR O 133      37.733  58.487  23.053  1.00 96.20           O  
ATOM   1063  CG2 THR O 133      37.229  56.562  21.687  0.99 96.10           C  
ATOM   1064  N   LYS O 134      37.668  61.195  21.305  1.00 98.94           N  
ATOM   1065  CA  LYS O 134      37.408  62.612  21.559  1.00 98.93           C  
ATOM   1066  C   LYS O 134      37.259  63.414  20.270  1.00 98.95           C  
ATOM   1067  O   LYS O 134      36.653  64.490  20.274  1.00 98.89           O  
ATOM   1068  CB  LYS O 134      38.518  63.216  22.420  1.00 98.84           C  
ATOM   1069  CG  LYS O 134      38.599  62.623  23.819  0.99 98.19           C  
ATOM   1070  CD  LYS O 134      39.536  63.439  24.701  0.98 96.87           C  
ATOM   1071  CE  LYS O 134      39.611  62.883  26.117  0.97 94.40           C  
ATOM   1072  NZ  LYS O 134      40.397  61.629  26.167  0.97 89.04           N  
ATOM   1073  N   HIS O 135      37.820  62.907  19.183  1.00 98.97           N  
ATOM   1074  CA  HIS O 135      37.789  63.583  17.881  1.00 98.98           C  
ATOM   1075  C   HIS O 135      37.451  62.563  16.805  1.00 98.97           C  
ATOM   1076  O   HIS O 135      38.276  62.273  15.931  1.00 98.92           O  
ATOM   1077  CB  HIS O 135      39.140  64.251  17.602  1.00 98.98           C  
ATOM   1078  CG  HIS O 135      39.495  65.291  18.609  1.00 98.97           C  
ATOM   1079  ND1 HIS O 135      39.152  66.617  18.454  1.00 97.90           N  
ATOM   1080  CD2 HIS O 135      40.115  65.191  19.805  1.00 97.96           C  
ATOM   1081  CE1 HIS O 135      39.557  67.290  19.520  1.00 97.87           C  
ATOM   1082  NE2 HIS O 135      40.142  66.451  20.352  1.00 98.36           N  
ATOM   1083  N   PRO O 136      36.237  62.016  16.860  1.00 98.96           N  
ATOM   1084  CA  PRO O 136      35.915  60.906  15.961  1.00 98.92           C  
ATOM   1085  C   PRO O 136      36.032  61.302  14.498  1.00 98.93           C  
ATOM   1086  O   PRO O 136      35.476  62.318  14.065  1.00 98.79           O  
ATOM   1087  CB  PRO O 136      34.470  60.534  16.333  1.00 98.68           C  
ATOM   1088  CG  PRO O 136      33.949  61.663  17.143  1.00 97.66           C  
ATOM   1089  CD  PRO O 136      35.128  62.310  17.800  1.00 98.80           C  
ATOM   1090  N   GLY O 137      36.788  60.501  13.750  1.00 98.91           N  
ATOM   1091  CA  GLY O 137      36.968  60.711  12.329  1.00 98.92           C  
ATOM   1092  C   GLY O 137      37.997  61.747  11.942  1.00 98.97           C  
ATOM   1093  O   GLY O 137      38.280  61.902  10.749  1.00 98.94           O  
ATOM   1094  N   PHE O 138      38.578  62.461  12.912  1.00 98.99           N  
ATOM   1095  CA  PHE O 138      39.492  63.551  12.565  1.00 98.99           C  
ATOM   1096  C   PHE O 138      40.759  63.057  11.872  1.00 99.00           C  
ATOM   1097  O   PHE O 138      41.141  63.587  10.823  1.00 98.99           O  
ATOM   1098  CB  PHE O 138      39.859  64.378  13.803  1.00 98.99           C  
ATOM   1099  CG  PHE O 138      40.940  65.394  13.539  1.00 98.99           C  
ATOM   1100  CD1 PHE O 138      40.694  66.507  12.747  1.00 98.96           C  
ATOM   1101  CD2 PHE O 138      42.211  65.219  14.051  1.00 98.96           C  
ATOM   1102  CE1 PHE O 138      41.697  67.428  12.476  1.00 98.94           C  
ATOM   1103  CE2 PHE O 138      43.225  66.135  13.789  1.00 98.93           C  
ATOM   1104  CZ  PHE O 138      42.963  67.240  13.001  1.00 98.95           C  
ATOM   1105  N   GLN O 139      41.426  62.060  12.463  1.00 99.00           N  
ATOM   1106  CA  GLN O 139      42.649  61.553  11.832  1.00 99.00           C  
ATOM   1107  C   GLN O 139      42.362  61.017  10.432  1.00 99.00           C  
ATOM   1108  O   GLN O 139      43.099  61.304   9.482  1.00 99.00           O  
ATOM   1109  CB  GLN O 139      43.306  60.469  12.698  1.00 99.00           C  
ATOM   1110  CG  GLN O 139      44.532  59.849  12.035  1.00 98.91           C  
ATOM   1111  CD  GLN O 139      45.223  58.785  12.866  1.00 98.82           C  
ATOM   1112  OE1 GLN O 139      44.866  58.542  14.025  1.00 97.86           O  
ATOM   1113  NE2 GLN O 139      46.224  58.145  12.272  1.00 97.74           N  
ATOM   1114  N   ASP O 140      41.294  60.244  10.296  1.00 99.00           N  
ATOM   1115  CA  ASP O 140      40.951  59.694   8.984  1.00 98.99           C  
ATOM   1116  C   ASP O 140      40.700  60.804   7.972  1.00 99.00           C  
ATOM   1117  O   ASP O 140      41.176  60.734   6.834  1.00 98.99           O  
ATOM   1118  CB  ASP O 140      39.728  58.783   9.083  1.00 98.97           C  
ATOM   1119  CG  ASP O 140      40.002  57.485   9.820  1.00 96.50           C  
ATOM   1120  OD1 ASP O 140      41.155  57.017   9.840  0.99 95.49           O  
ATOM   1121  OD2 ASP O 140      39.044  56.926  10.382  0.99 95.71           O  
ATOM   1122  N   PHE O 141      39.953  61.840   8.384  1.00 99.00           N  
ATOM   1123  CA  PHE O 141      39.711  62.958   7.480  1.00 99.00           C  
ATOM   1124  C   PHE O 141      41.016  63.667   7.118  1.00 99.00           C  
ATOM   1125  O   PHE O 141      41.262  63.981   5.947  1.00 99.00           O  
ATOM   1126  CB  PHE O 141      38.721  63.975   8.071  1.00 98.99           C  
ATOM   1127  CG  PHE O 141      38.555  65.155   7.160  1.00 98.97           C  
ATOM   1128  CD1 PHE O 141      37.688  65.093   6.083  1.00 98.86           C  
ATOM   1129  CD2 PHE O 141      39.348  66.282   7.312  1.00 98.86           C  
ATOM   1130  CE1 PHE O 141      37.606  66.138   5.175  1.00 98.78           C  
ATOM   1131  CE2 PHE O 141      39.276  67.333   6.409  1.00 98.77           C  
ATOM   1132  CZ  PHE O 141      38.402  67.257   5.342  1.00 98.77           C  
ATOM   1133  N   ALA O 142      41.840  63.968   8.125  1.00 99.00           N  
ATOM   1134  CA  ALA O 142      43.074  64.708   7.900  1.00 99.00           C  
ATOM   1135  C   ALA O 142      44.007  63.955   6.954  1.00 99.00           C  
ATOM   1136  O   ALA O 142      44.619  64.552   6.061  1.00 99.00           O  
ATOM   1137  CB  ALA O 142      43.759  64.989   9.235  1.00 99.00           C  
ATOM   1138  N   GLU O 143      44.115  62.648   7.136  1.00 99.00           N  
ATOM   1139  CA  GLU O 143      44.971  61.852   6.260  1.00 99.00           C  
ATOM   1140  C   GLU O 143      44.435  61.830   4.830  1.00 99.00           C  
ATOM   1141  O   GLU O 143      45.203  61.958   3.870  1.00 99.00           O  
ATOM   1142  CB  GLU O 143      45.132  60.436   6.818  1.00 99.00           C  
ATOM   1143  CG  GLU O 143      45.991  60.417   8.083  1.00 98.91           C  
ATOM   1144  CD  GLU O 143      46.168  59.041   8.689  1.00 98.90           C  
ATOM   1145  OE1 GLU O 143      45.400  58.119   8.339  1.00 98.49           O  
ATOM   1146  OE2 GLU O 143      47.081  58.884   9.527  1.00 98.46           O  
ATOM   1147  N   GLN O 144      43.112  61.698   4.681  1.00 99.00           N  
ATOM   1148  CA  GLN O 144      42.536  61.749   3.340  1.00 99.00           C  
ATOM   1149  C   GLN O 144      42.737  63.118   2.705  1.00 99.00           C  
ATOM   1150  O   GLN O 144      43.023  63.222   1.508  1.00 99.00           O  
ATOM   1151  CB  GLN O 144      41.050  61.390   3.366  1.00 98.99           C  
ATOM   1152  CG  GLN O 144      40.410  61.367   1.971  1.00 96.56           C  
ATOM   1153  CD  GLN O 144      41.040  60.324   1.064  0.99 94.97           C  
ATOM   1154  OE1 GLN O 144      41.138  59.152   1.435  0.99 90.74           O  
ATOM   1155  NE2 GLN O 144      41.471  60.739  -0.120  0.99 90.78           N  
ATOM   1156  N   TYR O 145      42.600  64.186   3.510  1.00 99.00           N  
ATOM   1157  CA  TYR O 145      42.839  65.533   2.993  1.00 99.00           C  
ATOM   1158  C   TYR O 145      44.272  65.672   2.484  1.00 99.00           C  
ATOM   1159  O   TYR O 145      44.505  66.276   1.428  1.00 99.00           O  
ATOM   1160  CB  TYR O 145      42.535  66.609   4.048  1.00 99.00           C  
ATOM   1161  CG  TYR O 145      42.881  67.975   3.506  1.00 99.00           C  
ATOM   1162  CD1 TYR O 145      42.117  68.536   2.488  1.00 98.99           C  
ATOM   1163  CD2 TYR O 145      44.012  68.655   3.929  1.00 98.99           C  
ATOM   1164  CE1 TYR O 145      42.466  69.752   1.916  1.00 98.99           C  
ATOM   1165  CE2 TYR O 145      44.370  69.876   3.364  1.00 98.99           C  
ATOM   1166  CZ  TYR O 145      43.592  70.416   2.359  1.00 99.00           C  
ATOM   1167  OH  TYR O 145      43.943  71.616   1.788  1.00 98.99           O  
ATOM   1168  N   TYR O 146      45.231  65.131   3.220  1.00 99.00           N  
ATOM   1169  CA  TYR O 146      46.629  65.166   2.771  1.00 99.00           C  
ATOM   1170  C   TYR O 146      46.748  64.584   1.365  1.00 99.00           C  
ATOM   1171  O   TYR O 146      47.399  65.172   0.490  1.00 99.00           O  
ATOM   1172  CB  TYR O 146      47.516  64.392   3.754  1.00 99.00           C  
ATOM   1173  CG  TYR O 146      49.009  64.522   3.531  1.00 99.00           C  
ATOM   1174  CD1 TYR O 146      49.770  65.373   4.328  1.00 98.98           C  
ATOM   1175  CD2 TYR O 146      49.662  63.779   2.550  1.00 98.97           C  
ATOM   1176  CE1 TYR O 146      51.146  65.484   4.156  1.00 98.98           C  
ATOM   1177  CE2 TYR O 146      51.040  63.885   2.366  1.00 98.98           C  
ATOM   1178  CZ  TYR O 146      51.777  64.738   3.175  1.00 99.00           C  
ATOM   1179  OH  TYR O 146      53.141  64.842   3.007  1.00 98.99           O  
ATOM   1180  N   TRP O 147      46.112  63.446   1.125  1.00 99.00           N  
ATOM   1181  CA  TRP O 147      46.212  62.833  -0.199  1.00 99.00           C  
ATOM   1182  C   TRP O 147      45.410  63.590  -1.251  1.00 99.00           C  
ATOM   1183  O   TRP O 147      45.826  63.653  -2.415  1.00 99.00           O  
ATOM   1184  CB  TRP O 147      45.836  61.347  -0.144  1.00 99.00           C  
ATOM   1185  CG  TRP O 147      46.793  60.614   0.748  1.00 98.99           C  
ATOM   1186  CD1 TRP O 147      46.499  59.911   1.876  1.00 98.97           C  
ATOM   1187  CD2 TRP O 147      48.226  60.588   0.624  1.00 98.99           C  
ATOM   1188  NE1 TRP O 147      47.656  59.442   2.460  1.00 98.97           N  
ATOM   1189  CE2 TRP O 147      48.729  59.842   1.717  1.00 98.98           C  
ATOM   1190  CE3 TRP O 147      49.136  61.123  -0.304  1.00 98.96           C  
ATOM   1191  CZ2 TRP O 147      50.097  59.629   1.911  1.00 98.95           C  
ATOM   1192  CZ3 TRP O 147      50.501  60.905  -0.111  1.00 98.92           C  
ATOM   1193  CH2 TRP O 147      50.966  60.163   0.989  1.00 98.93           C  
ATOM   1194  N   ASP O 148      44.298  64.201  -0.860  1.00 99.00           N  
ATOM   1195  CA  ASP O 148      43.540  65.019  -1.802  1.00 99.00           C  
ATOM   1196  C   ASP O 148      44.361  66.226  -2.255  1.00 99.00           C  
ATOM   1197  O   ASP O 148      44.457  66.514  -3.455  1.00 99.00           O  
ATOM   1198  CB  ASP O 148      42.222  65.486  -1.176  1.00 98.99           C  
ATOM   1199  CG  ASP O 148      41.206  64.371  -0.978  1.00 98.74           C  
ATOM   1200  OD1 ASP O 148      41.361  63.275  -1.556  1.00 98.37           O  
ATOM   1201  OD2 ASP O 148      40.224  64.619  -0.244  1.00 98.28           O  
ATOM   1202  N   VAL O 149      44.965  66.942  -1.301  1.00 99.00           N  
ATOM   1203  CA  VAL O 149      45.746  68.124  -1.665  1.00 99.00           C  
ATOM   1204  C   VAL O 149      47.084  67.734  -2.300  1.00 99.00           C  
ATOM   1205  O   VAL O 149      47.615  68.472  -3.141  1.00 99.00           O  
ATOM   1206  CB  VAL O 149      45.851  69.138  -0.493  1.00 98.98           C  
ATOM   1207  CG1 VAL O 149      46.761  68.641   0.618  1.00 98.25           C  
ATOM   1208  CG2 VAL O 149      46.263  70.521  -0.989  1.00 98.34           C  
ATOM   1209  N   PHE O 150      47.608  66.562  -1.966  1.00 99.00           N  
ATOM   1210  CA  PHE O 150      48.754  66.003  -2.688  1.00 99.00           C  
ATOM   1211  C   PHE O 150      48.414  65.850  -4.173  1.00 99.00           C  
ATOM   1212  O   PHE O 150      49.219  66.193  -5.051  1.00 99.00           O  
ATOM   1213  CB  PHE O 150      49.155  64.650  -2.080  1.00 99.00           C  
ATOM   1214  CG  PHE O 150      50.317  63.981  -2.768  1.00 99.00           C  
ATOM   1215  CD1 PHE O 150      51.602  64.076  -2.252  1.00 98.95           C  
ATOM   1216  CD2 PHE O 150      50.125  63.255  -3.934  1.00 98.94           C  
ATOM   1217  CE1 PHE O 150      52.685  63.467  -2.898  1.00 98.94           C  
ATOM   1218  CE2 PHE O 150      51.197  62.645  -4.590  1.00 98.96           C  
ATOM   1219  CZ  PHE O 150      52.476  62.756  -4.065  1.00 98.98           C  
ATOM   1220  N   GLY O 151      47.226  65.343  -4.464  1.00 99.00           N  
ATOM   1221  CA  GLY O 151      46.809  65.168  -5.851  1.00 99.00           C  
ATOM   1222  C   GLY O 151      46.672  66.483  -6.595  1.00 99.00           C  
ATOM   1223  O   GLY O 151      47.123  66.616  -7.741  1.00 99.00           O  
ATOM   1224  N   LEU O 152      46.052  67.480  -5.950  1.00 99.00           N  
ATOM   1225  CA  LEU O 152      45.982  68.815  -6.543  1.00 99.00           C  
ATOM   1226  C   LEU O 152      47.381  69.371  -6.784  1.00 99.00           C  
ATOM   1227  O   LEU O 152      47.673  69.934  -7.847  1.00 99.00           O  
ATOM   1228  CB  LEU O 152      45.186  69.753  -5.632  1.00 99.00           C  
ATOM   1229  CG  LEU O 152      45.218  71.238  -6.007  1.00 98.98           C  
ATOM   1230  CD1 LEU O 152      44.679  71.478  -7.416  1.00 98.97           C  
ATOM   1231  CD2 LEU O 152      44.436  72.051  -4.978  1.00 98.97           C  
ATOM   1232  N   SER O 153      48.251  69.210  -5.796  1.00 99.00           N  
ATOM   1233  CA  SER O 153      49.607  69.740  -5.894  1.00 99.00           C  
ATOM   1234  C   SER O 153      50.388  69.079  -7.024  1.00 99.00           C  
ATOM   1235  O   SER O 153      51.148  69.748  -7.733  1.00 99.00           O  
ATOM   1236  CB  SER O 153      50.327  69.566  -4.563  1.00 99.00           C  
ATOM   1237  OG  SER O 153      49.644  70.268  -3.528  1.00 98.89           O  
ATOM   1238  N   SER O 154      50.205  67.778  -7.213  1.00 99.00           N  
ATOM   1239  CA  SER O 154      50.842  67.082  -8.331  1.00 99.00           C  
ATOM   1240  C   SER O 154      50.410  67.673  -9.669  1.00 99.00           C  
ATOM   1241  O   SER O 154      51.236  67.863 -10.571  1.00 99.00           O  
ATOM   1242  CB  SER O 154      50.502  65.595  -8.295  1.00 98.99           C  
ATOM   1243  OG  SER O 154      51.112  64.958  -7.187  1.00 94.79           O  
ATOM   1244  N   ALA O 155      49.115  67.963  -9.800  1.00 99.00           N  
ATOM   1245  CA  ALA O 155      48.612  68.580 -11.024  1.00 99.00           C  
ATOM   1246  C   ALA O 155      49.202  69.973 -11.219  1.00 99.00           C  
ATOM   1247  O   ALA O 155      49.628  70.329 -12.326  1.00 99.00           O  
ATOM   1248  CB  ALA O 155      47.087  68.630 -10.995  1.00 98.99           C  
ATOM   1249  N   LEU O 156      49.248  70.769 -10.140  1.00 99.00           N  
ATOM   1250  CA  LEU O 156      49.850  72.098 -10.231  1.00 99.00           C  
ATOM   1251  C   LEU O 156      51.316  72.022 -10.648  1.00 99.00           C  
ATOM   1252  O   LEU O 156      51.777  72.837 -11.454  1.00 99.00           O  
ATOM   1253  CB  LEU O 156      49.720  72.835  -8.899  1.00 99.00           C  
ATOM   1254  CG  LEU O 156      48.293  73.250  -8.524  1.00 98.97           C  
ATOM   1255  CD1 LEU O 156      48.241  73.672  -7.060  1.00 98.97           C  
ATOM   1256  CD2 LEU O 156      47.799  74.381  -9.422  1.00 98.96           C  
ATOM   1257  N   LEU O 157      52.051  71.048 -10.115  1.00 99.00           N  
ATOM   1258  CA  LEU O 157      53.456  70.902 -10.501  1.00 99.00           C  
ATOM   1259  C   LEU O 157      53.611  70.576 -11.981  1.00 99.00           C  
ATOM   1260  O   LEU O 157      54.587  71.007 -12.606  1.00 99.00           O  
ATOM   1261  CB  LEU O 157      54.152  69.843  -9.647  1.00 99.00           C  
ATOM   1262  CG  LEU O 157      54.410  70.242  -8.192  1.00 98.98           C  
ATOM   1263  CD1 LEU O 157      55.058  69.075  -7.450  1.00 98.97           C  
ATOM   1264  CD2 LEU O 157      55.284  71.490  -8.091  1.00 98.97           C  
ATOM   1265  N   LYS O 158      52.658  69.841 -12.555  1.00 99.00           N  
ATOM   1266  CA  LYS O 158      52.678  69.621 -14.002  1.00 99.00           C  
ATOM   1267  C   LYS O 158      52.523  70.941 -14.745  1.00 99.00           C  
ATOM   1268  O   LYS O 158      53.208  71.192 -15.745  1.00 98.99           O  
ATOM   1269  CB  LYS O 158      51.591  68.625 -14.410  1.00 98.98           C  
ATOM   1270  CG  LYS O 158      51.843  67.224 -13.874  1.00 98.37           C  
ATOM   1271  CD  LYS O 158      50.697  66.278 -14.179  0.99 96.24           C  
ATOM   1272  CE  LYS O 158      50.954  64.918 -13.551  0.98 92.56           C  
ATOM   1273  NZ  LYS O 158      49.845  63.969 -13.835  0.97 85.37           N  
ATOM   1274  N   GLY O 159      51.633  71.807 -14.246  1.00 99.00           N  
ATOM   1275  CA  GLY O 159      51.465  73.126 -14.841  1.00 99.00           C  
ATOM   1276  C   GLY O 159      52.718  73.978 -14.751  1.00 99.00           C  
ATOM   1277  O   GLY O 159      53.112  74.623 -15.732  1.00 99.00           O  
ATOM   1278  N   TYR O 160      53.358  73.997 -13.590  1.00 99.00           N  
ATOM   1279  CA  TYR O 160      54.604  74.750 -13.440  1.00 99.00           C  
ATOM   1280  C   TYR O 160      55.705  74.215 -14.354  1.00 99.00           C  
ATOM   1281  O   TYR O 160      56.466  74.993 -14.943  1.00 98.99           O  
ATOM   1282  CB  TYR O 160      55.091  74.730 -11.990  1.00 99.00           C  
ATOM   1283  CG  TYR O 160      54.441  75.755 -11.087  1.00 99.00           C  
ATOM   1284  CD1 TYR O 160      53.364  75.421 -10.275  1.00 98.99           C  
ATOM   1285  CD2 TYR O 160      54.922  77.058 -11.036  1.00 98.99           C  
ATOM   1286  CE1 TYR O 160      52.782  76.362  -9.432  1.00 98.99           C  
ATOM   1287  CE2 TYR O 160      54.349  78.006 -10.196  1.00 98.99           C  
ATOM   1288  CZ  TYR O 160      53.280  77.651  -9.394  1.00 98.99           C  
ATOM   1289  OH  TYR O 160      52.710  78.586  -8.557  1.00 98.97           O  
ATOM   1290  N   ALA O 161      55.813  72.901 -14.485  1.00 99.00           N  
ATOM   1291  CA  ALA O 161      56.826  72.327 -15.368  1.00 99.00           C  
ATOM   1292  C   ALA O 161      56.610  72.782 -16.809  1.00 99.00           C  
ATOM   1293  O   ALA O 161      57.540  73.248 -17.477  1.00 98.99           O  
ATOM   1294  CB  ALA O 161      56.810  70.805 -15.270  1.00 99.00           C  
ATOM   1295  N   LEU O 162      55.366  72.661 -17.282  1.00 99.00           N  
ATOM   1296  CA  LEU O 162      55.056  73.098 -18.642  1.00 99.00           C  
ATOM   1297  C   LEU O 162      55.288  74.596 -18.811  1.00 99.00           C  
ATOM   1298  O   LEU O 162      55.783  75.036 -19.854  1.00 98.98           O  
ATOM   1299  CB  LEU O 162      53.614  72.730 -18.997  1.00 98.99           C  
ATOM   1300  CG  LEU O 162      53.329  71.229 -19.105  1.00 98.95           C  
ATOM   1301  CD1 LEU O 162      51.823  70.997 -19.230  1.00 98.90           C  
ATOM   1302  CD2 LEU O 162      54.065  70.605 -20.280  1.00 98.88           C  
ATOM   1303  N   ALA O 163      54.954  75.386 -17.786  1.00 99.00           N  
ATOM   1304  CA  ALA O 163      55.167  76.831 -17.815  1.00 98.99           C  
ATOM   1305  C   ALA O 163      56.636  77.181 -18.023  1.00 98.99           C  
ATOM   1306  O   ALA O 163      56.962  78.202 -18.636  1.00 98.95           O  
ATOM   1307  CB  ALA O 163      54.658  77.457 -16.518  1.00 98.98           C  
ATOM   1308  N   LEU O 164      57.515  76.337 -17.509  1.00 98.99           N  
ATOM   1309  CA  LEU O 164      58.960  76.539 -17.573  1.00 98.99           C  
ATOM   1310  C   LEU O 164      59.605  75.876 -18.785  1.00 98.96           C  
ATOM   1311  O   LEU O 164      60.836  75.826 -18.886  1.00 98.87           O  
ATOM   1312  CB  LEU O 164      59.596  76.037 -16.274  1.00 98.99           C  
ATOM   1313  CG  LEU O 164      59.287  76.926 -15.061  1.00 98.98           C  
ATOM   1314  CD1 LEU O 164      59.515  76.166 -13.760  1.00 98.97           C  
ATOM   1315  CD2 LEU O 164      60.139  78.193 -15.099  1.00 98.97           C  
ATOM   1316  N   GLY O 165      58.797  75.355 -19.696  1.00 98.91           N  
ATOM   1317  CA  GLY O 165      59.309  74.737 -20.908  1.00 98.81           C  
ATOM   1318  C   GLY O 165      59.845  73.331 -20.717  1.00 98.84           C  
ATOM   1319  O   GLY O 165      60.591  72.834 -21.568  1.00 98.68           O  
ATOM   1320  N   LYS O 166      59.469  72.697 -19.607  1.00 98.92           N  
ATOM   1321  CA  LYS O 166      59.901  71.336 -19.300  1.00 98.94           C  
ATOM   1322  C   LYS O 166      58.775  70.347 -19.572  1.00 98.95           C  
ATOM   1323  O   LYS O 166      57.623  70.730 -19.781  1.00 98.91           O  
ATOM   1324  CB  LYS O 166      60.332  71.239 -17.828  1.00 98.93           C  
ATOM   1325  CG  LYS O 166      61.377  72.263 -17.389  1.00 98.82           C  
ATOM   1326  CD  LYS O 166      62.679  72.113 -18.158  1.00 98.56           C  
ATOM   1327  CE  LYS O 166      63.737  73.065 -17.631  1.00 98.05           C  
ATOM   1328  NZ  LYS O 166      65.005  72.938 -18.399  1.00 97.36           N  
ATOM   1329  N   GLU O 167      59.101  69.061 -19.567  1.00 98.93           N  
ATOM   1330  CA  GLU O 167      58.061  68.039 -19.643  1.00 98.92           C  
ATOM   1331  C   GLU O 167      57.269  68.030 -18.332  1.00 98.97           C  
ATOM   1332  O   GLU O 167      57.767  68.452 -17.286  1.00 98.94           O  
ATOM   1333  CB  GLU O 167      58.662  66.666 -19.984  1.00 98.72           C  
ATOM   1334  CG  GLU O 167      59.552  66.066 -18.920  0.99 94.93           C  
ATOM   1335  CD  GLU O 167      58.823  65.155 -17.942  0.98 94.66           C  
ATOM   1336  OE1 GLU O 167      57.673  64.752 -18.220  0.98 92.55           O  
ATOM   1337  OE2 GLU O 167      59.415  64.837 -16.888  0.98 93.71           O  
ATOM   1338  N   GLU O 168      56.033  67.548 -18.380  1.00 98.92           N  
ATOM   1339  CA  GLU O 168      55.120  67.786 -17.262  1.00 98.92           C  
ATOM   1340  C   GLU O 168      55.540  67.117 -15.952  1.00 98.97           C  
ATOM   1341  O   GLU O 168      55.139  67.573 -14.882  1.00 98.95           O  
ATOM   1342  CB  GLU O 168      53.684  67.404 -17.626  1.00 98.51           C  
ATOM   1343  CG  GLU O 168      53.431  65.935 -17.782  1.00 95.76           C  
ATOM   1344  CD  GLU O 168      51.966  65.598 -18.013  1.00 97.88           C  
ATOM   1345  OE1 GLU O 168      51.639  64.404 -17.924  1.00 96.21           O  
ATOM   1346  OE2 GLU O 168      51.144  66.505 -18.281  1.00 96.93           O  
ATOM   1347  N   ASN O 169      56.353  66.067 -16.017  1.00 98.98           N  
ATOM   1348  CA  ASN O 169      56.791  65.359 -14.819  1.00 98.98           C  
ATOM   1349  C   ASN O 169      58.113  65.868 -14.242  1.00 98.99           C  
ATOM   1350  O   ASN O 169      58.669  65.249 -13.334  1.00 98.98           O  
ATOM   1351  CB  ASN O 169      56.863  63.853 -15.088  1.00 98.90           C  
ATOM   1352  CG  ASN O 169      55.491  63.239 -15.295  1.00 96.76           C  
ATOM   1353  OD1 ASN O 169      55.277  62.449 -16.218  1.00 92.12           O  
ATOM   1354  ND2 ASN O 169      54.555  63.598 -14.427  1.00 90.22           N  
ATOM   1355  N   PHE O 170      58.603  66.996 -14.727  1.00 98.99           N  
ATOM   1356  CA  PHE O 170      59.890  67.550 -14.298  1.00 98.99           C  
ATOM   1357  C   PHE O 170      59.990  67.700 -12.779  1.00 98.99           C  
ATOM   1358  O   PHE O 170      61.001  67.324 -12.179  1.00 98.98           O  
ATOM   1359  CB  PHE O 170      60.104  68.901 -14.985  1.00 98.99           C  
ATOM   1360  CG  PHE O 170      61.424  69.562 -14.690  1.00 98.98           C  
ATOM   1361  CD1 PHE O 170      62.579  69.186 -15.363  1.00 98.94           C  
ATOM   1362  CD2 PHE O 170      61.509  70.578 -13.757  1.00 98.94           C  
ATOM   1363  CE1 PHE O 170      63.796  69.810 -15.107  1.00 98.89           C  
ATOM   1364  CE2 PHE O 170      62.719  71.209 -13.489  1.00 98.88           C  
ATOM   1365  CZ  PHE O 170      63.862  70.823 -14.166  1.00 98.91           C  
ATOM   1366  N   PHE O 171      58.951  68.263 -12.158  1.00 99.00           N  
ATOM   1367  CA  PHE O 171      58.879  68.352 -10.702  1.00 99.00           C  
ATOM   1368  C   PHE O 171      58.178  67.147 -10.088  1.00 99.00           C  
ATOM   1369  O   PHE O 171      58.627  66.619  -9.069  1.00 98.99           O  
ATOM   1370  CB  PHE O 171      58.132  69.617 -10.264  1.00 99.00           C  
ATOM   1371  CG  PHE O 171      58.765  70.901 -10.721  1.00 99.00           C  
ATOM   1372  CD1 PHE O 171      58.114  71.730 -11.625  1.00 98.99           C  
ATOM   1373  CD2 PHE O 171      60.010  71.292 -10.241  1.00 98.99           C  
ATOM   1374  CE1 PHE O 171      58.691  72.922 -12.051  1.00 98.98           C  
ATOM   1375  CE2 PHE O 171      60.597  72.480 -10.661  1.00 98.98           C  
ATOM   1376  CZ  PHE O 171      59.933  73.294 -11.566  1.00 98.98           C  
ATOM   1377  N   ALA O 172      57.064  66.739 -10.700  1.00 98.99           N  
ATOM   1378  CA  ALA O 172      56.199  65.731 -10.089  1.00 98.99           C  
ATOM   1379  C   ALA O 172      56.891  64.382  -9.903  1.00 98.99           C  
ATOM   1380  O   ALA O 172      56.531  63.632  -8.996  1.00 98.97           O  
ATOM   1381  CB  ALA O 172      54.913  65.575 -10.898  1.00 98.95           C  
ATOM   1382  N   ARG O 173      57.886  64.052 -10.727  1.00 98.99           N  
ATOM   1383  CA  ARG O 173      58.620  62.790 -10.565  1.00 98.98           C  
ATOM   1384  C   ARG O 173      59.350  62.737  -9.222  1.00 98.99           C  
ATOM   1385  O   ARG O 173      59.678  61.647  -8.741  1.00 98.96           O  
ATOM   1386  CB  ARG O 173      59.603  62.576 -11.738  1.00 98.89           C  
ATOM   1387  CG  ARG O 173      60.796  63.481 -11.682  0.99 96.49           C  
ATOM   1388  CD  ARG O 173      61.569  63.721 -12.979  0.99 95.12           C  
ATOM   1389  NE  ARG O 173      62.383  64.911 -12.704  0.98 94.63           N  
ATOM   1390  CZ  ARG O 173      63.352  65.429 -13.449  0.98 94.05           C  
ATOM   1391  NH1 ARG O 173      63.713  64.902 -14.606  0.98 90.10           N  
ATOM   1392  NH2 ARG O 173      63.970  66.511 -13.018  0.98 91.16           N  
ATOM   1393  N   HIS O 174      59.603  63.896  -8.597  1.00 98.99           N  
ATOM   1394  CA  HIS O 174      60.277  63.997  -7.297  1.00 98.99           C  
ATOM   1395  C   HIS O 174      59.308  64.151  -6.127  1.00 98.99           C  
ATOM   1396  O   HIS O 174      59.748  64.274  -4.975  1.00 98.96           O  
ATOM   1397  CB  HIS O 174      61.225  65.198  -7.286  1.00 98.98           C  
ATOM   1398  CG  HIS O 174      62.327  65.128  -8.292  1.00 98.94           C  
ATOM   1399  ND1 HIS O 174      63.441  64.336  -8.124  1.00 96.78           N  
ATOM   1400  CD2 HIS O 174      62.491  65.761  -9.480  1.00 97.01           C  
ATOM   1401  CE1 HIS O 174      64.241  64.481  -9.163  1.00 96.97           C  
ATOM   1402  NE2 HIS O 174      63.689  65.343 -10.002  1.00 97.64           N  
ATOM   1403  N   PHE O 175      58.021  64.190  -6.405  1.00 99.00           N  
ATOM   1404  CA  PHE O 175      56.975  64.455  -5.409  1.00 99.00           C  
ATOM   1405  C   PHE O 175      56.146  63.179  -5.301  1.00 98.99           C  
ATOM   1406  O   PHE O 175      55.240  62.939  -6.105  1.00 98.97           O  
ATOM   1407  CB  PHE O 175      56.141  65.660  -5.864  1.00 98.99           C  
ATOM   1408  CG  PHE O 175      55.065  66.092  -4.903  1.00 99.00           C  
ATOM   1409  CD1 PHE O 175      53.749  66.199  -5.332  1.00 98.99           C  
ATOM   1410  CD2 PHE O 175      55.366  66.432  -3.589  1.00 98.99           C  
ATOM   1411  CE1 PHE O 175      52.748  66.631  -4.469  1.00 98.99           C  
ATOM   1412  CE2 PHE O 175      54.372  66.856  -2.720  1.00 98.99           C  
ATOM   1413  CZ  PHE O 175      53.061  66.958  -3.163  1.00 98.99           C  
ATOM   1414  N   LYS O 176      56.509  62.340  -4.335  1.00 99.00           N  
ATOM   1415  CA  LYS O 176      56.033  60.964  -4.304  1.00 99.00           C  
ATOM   1416  C   LYS O 176      55.390  60.622  -2.971  1.00 99.00           C  
ATOM   1417  O   LYS O 176      55.873  61.052  -1.919  1.00 98.99           O  
ATOM   1418  CB  LYS O 176      57.197  60.000  -4.553  1.00 98.97           C  
ATOM   1419  CG  LYS O 176      57.865  60.151  -5.912  0.99 98.38           C  
ATOM   1420  CD  LYS O 176      56.848  60.040  -7.037  0.99 96.78           C  
ATOM   1421  CE  LYS O 176      57.490  59.724  -8.368  0.97 93.04           C  
ATOM   1422  NZ  LYS O 176      57.805  58.286  -8.477  0.96 85.95           N  
ATOM   1423  N   PRO O 177      54.331  59.812  -2.994  1.00 99.00           N  
ATOM   1424  CA  PRO O 177      53.675  59.448  -1.733  1.00 99.00           C  
ATOM   1425  C   PRO O 177      54.601  58.796  -0.710  1.00 99.00           C  
ATOM   1426  O   PRO O 177      54.439  59.021   0.492  1.00 98.99           O  
ATOM   1427  CB  PRO O 177      52.574  58.474  -2.174  1.00 98.98           C  
ATOM   1428  CG  PRO O 177      52.264  58.874  -3.575  1.00 98.46           C  
ATOM   1429  CD  PRO O 177      53.579  59.322  -4.168  1.00 98.97           C  
ATOM   1430  N   ASP O 178      55.561  58.001  -1.165  1.00 98.98           N  
ATOM   1431  CA  ASP O 178      56.388  57.254  -0.213  1.00 98.96           C  
ATOM   1432  C   ASP O 178      57.349  58.124   0.585  1.00 98.98           C  
ATOM   1433  O   ASP O 178      57.760  57.721   1.676  1.00 98.91           O  
ATOM   1434  CB  ASP O 178      57.196  56.167  -0.927  1.00 98.66           C  
ATOM   1435  CG  ASP O 178      56.387  54.940  -1.294  0.99 92.05           C  
ATOM   1436  OD1 ASP O 178      55.183  54.867  -0.969  0.99 87.06           O  
ATOM   1437  OD2 ASP O 178      56.984  54.033  -1.912  0.99 90.29           O  
ATOM   1438  N   ASP O 179      57.733  59.299   0.064  1.00 98.98           N  
ATOM   1439  CA  ASP O 179      58.794  60.050   0.728  1.00 98.98           C  
ATOM   1440  C   ASP O 179      58.627  61.566   0.773  1.00 98.99           C  
ATOM   1441  O   ASP O 179      59.531  62.252   1.257  1.00 98.98           O  
ATOM   1442  CB  ASP O 179      60.172  59.679   0.150  1.00 98.81           C  
ATOM   1443  CG  ASP O 179      60.389  60.133  -1.288  1.00 98.11           C  
ATOM   1444  OD1 ASP O 179      61.434  59.746  -1.860  1.00 97.25           O  
ATOM   1445  OD2 ASP O 179      59.552  60.869  -1.845  1.00 96.76           O  
ATOM   1446  N   THR O 180      57.496  62.100   0.298  1.00 99.00           N  
ATOM   1447  CA  THR O 180      57.350  63.554   0.311  1.00 99.00           C  
ATOM   1448  C   THR O 180      57.452  64.109   1.729  1.00 99.00           C  
ATOM   1449  O   THR O 180      56.875  63.567   2.680  1.00 99.00           O  
ATOM   1450  CB  THR O 180      56.045  64.035  -0.345  1.00 98.99           C  
ATOM   1451  OG1 THR O 180      55.959  65.461  -0.200  1.00 98.85           O  
ATOM   1452  CG2 THR O 180      54.811  63.396   0.270  1.00 98.88           C  
ATOM   1453  N   LEU O 181      58.163  65.227   1.851  1.00 99.00           N  
ATOM   1454  CA  LEU O 181      58.285  65.965   3.102  1.00 99.00           C  
ATOM   1455  C   LEU O 181      57.199  67.031   3.262  1.00 99.00           C  
ATOM   1456  O   LEU O 181      57.267  67.854   4.186  1.00 99.00           O  
ATOM   1457  CB  LEU O 181      59.686  66.577   3.196  1.00 99.00           C  
ATOM   1458  CG  LEU O 181      60.788  65.527   3.402  1.00 98.96           C  
ATOM   1459  CD1 LEU O 181      62.161  66.107   3.066  1.00 98.94           C  
ATOM   1460  CD2 LEU O 181      60.760  65.006   4.839  1.00 98.91           C  
ATOM   1461  N   ALA O 182      56.201  67.020   2.392  1.00 99.00           N  
ATOM   1462  CA  ALA O 182      55.110  67.985   2.454  1.00 99.00           C  
ATOM   1463  C   ALA O 182      54.391  67.936   3.797  1.00 99.00           C  
ATOM   1464  O   ALA O 182      54.293  66.881   4.439  1.00 99.00           O  
ATOM   1465  CB  ALA O 182      54.120  67.741   1.320  1.00 99.00           C  
ATOM   1466  N   SER O 183      53.873  69.088   4.200  1.00 99.00           N  
ATOM   1467  CA  SER O 183      53.135  69.209   5.455  1.00 99.00           C  
ATOM   1468  C   SER O 183      51.817  69.931   5.250  1.00 99.00           C  
ATOM   1469  O   SER O 183      51.684  70.776   4.361  1.00 99.00           O  
ATOM   1470  CB  SER O 183      53.955  69.963   6.502  1.00 98.99           C  
ATOM   1471  OG  SER O 183      54.245  71.291   6.093  1.00 98.84           O  
ATOM   1472  N   VAL O 184      50.860  69.598   6.106  1.00 99.00           N  
ATOM   1473  CA  VAL O 184      49.634  70.373   6.297  1.00 99.00           C  
ATOM   1474  C   VAL O 184      49.755  71.077   7.636  1.00 99.00           C  
ATOM   1475  O   VAL O 184      50.186  70.471   8.624  1.00 99.00           O  
ATOM   1476  CB  VAL O 184      48.382  69.471   6.303  1.00 99.00           C  
ATOM   1477  CG1 VAL O 184      47.129  70.259   6.702  1.00 98.98           C  
ATOM   1478  CG2 VAL O 184      48.176  68.811   4.946  1.00 98.99           C  
ATOM   1479  N   VAL O 185      49.348  72.345   7.678  1.00 99.00           N  
ATOM   1480  CA  VAL O 185      49.250  73.057   8.953  1.00 99.00           C  
ATOM   1481  C   VAL O 185      47.832  73.590   9.082  1.00 99.00           C  
ATOM   1482  O   VAL O 185      47.332  74.279   8.187  1.00 99.00           O  
ATOM   1483  CB  VAL O 185      50.280  74.195   9.085  1.00 99.00           C  
ATOM   1484  CG1 VAL O 185      50.302  74.703  10.530  1.00 98.92           C  
ATOM   1485  CG2 VAL O 185      51.676  73.736   8.665  1.00 98.96           C  
ATOM   1486  N   LEU O 186      47.177  73.256  10.180  1.00 99.00           N  
ATOM   1487  CA  LEU O 186      45.820  73.716  10.465  1.00 99.00           C  
ATOM   1488  C   LEU O 186      45.942  74.858  11.468  1.00 99.00           C  
ATOM   1489  O   LEU O 186      46.084  74.619  12.675  1.00 99.00           O  
ATOM   1490  CB  LEU O 186      44.977  72.567  11.031  1.00 99.00           C  
ATOM   1491  CG  LEU O 186      44.943  71.279  10.194  1.00 98.98           C  
ATOM   1492  CD1 LEU O 186      44.085  70.222  10.897  1.00 98.98           C  
ATOM   1493  CD2 LEU O 186      44.442  71.529   8.777  1.00 98.97           C  
ATOM   1494  N   ILE O 187      45.919  76.083  10.965  1.00 99.00           N  
ATOM   1495  CA  ILE O 187      46.174  77.271  11.787  1.00 99.00           C  
ATOM   1496  C   ILE O 187      44.853  77.911  12.193  1.00 99.00           C  
ATOM   1497  O   ILE O 187      43.993  78.180  11.345  1.00 99.00           O  
ATOM   1498  CB  ILE O 187      47.028  78.318  11.042  1.00 99.00           C  
ATOM   1499  CG1 ILE O 187      48.304  77.681  10.468  1.00 98.97           C  
ATOM   1500  CG2 ILE O 187      47.351  79.497  11.969  1.00 98.98           C  
ATOM   1501  CD1 ILE O 187      49.133  78.613   9.591  1.00 98.94           C  
ATOM   1502  N   ARG O 188      44.709  78.189  13.491  1.00 99.00           N  
ATOM   1503  CA  ARG O 188      43.595  78.969  14.019  1.00 99.00           C  
ATOM   1504  C   ARG O 188      44.077  80.359  14.403  1.00 99.00           C  
ATOM   1505  O   ARG O 188      44.964  80.508  15.251  1.00 98.99           O  
ATOM   1506  CB  ARG O 188      42.978  78.288  15.245  1.00 98.99           C  
ATOM   1507  CG  ARG O 188      41.823  79.096  15.830  1.00 98.90           C  
ATOM   1508  CD  ARG O 188      41.306  78.516  17.137  1.00 98.81           C  
ATOM   1509  NE  ARG O 188      40.288  79.410  17.695  1.00 98.69           N  
ATOM   1510  CZ  ARG O 188      39.880  79.408  18.952  1.00 98.65           C  
ATOM   1511  NH1 ARG O 188      40.379  78.540  19.827  1.00 98.05           N  
ATOM   1512  NH2 ARG O 188      38.962  80.285  19.339  1.00 98.00           N  
ATOM   1513  N   TYR O 189      43.472  81.373  13.795  1.00 99.00           N  
ATOM   1514  CA  TYR O 189      43.600  82.754  14.240  1.00 99.00           C  
ATOM   1515  C   TYR O 189      42.305  83.097  14.968  1.00 99.00           C  
ATOM   1516  O   TYR O 189      41.229  83.035  14.371  1.00 98.99           O  
ATOM   1517  CB  TYR O 189      43.796  83.692  13.044  1.00 98.99           C  
ATOM   1518  CG  TYR O 189      45.201  83.673  12.479  1.00 98.96           C  
ATOM   1519  CD1 TYR O 189      45.530  82.893  11.374  1.00 98.85           C  
ATOM   1520  CD2 TYR O 189      46.204  84.444  13.061  1.00 98.86           C  
ATOM   1521  CE1 TYR O 189      46.826  82.886  10.858  1.00 98.77           C  
ATOM   1522  CE2 TYR O 189      47.499  84.441  12.555  1.00 98.75           C  
ATOM   1523  CZ  TYR O 189      47.803  83.663  11.455  1.00 98.71           C  
ATOM   1524  OH  TYR O 189      49.089  83.664  10.956  1.00 98.10           O  
ATOM   1525  N   PRO O 190      42.384  83.456  16.256  1.00 98.99           N  
ATOM   1526  CA  PRO O 190      41.158  83.696  17.018  1.00 98.99           C  
ATOM   1527  C   PRO O 190      40.695  85.145  16.993  1.00 98.99           C  
ATOM   1528  O   PRO O 190      41.482  86.071  16.774  1.00 98.98           O  
ATOM   1529  CB  PRO O 190      41.578  83.332  18.442  1.00 98.97           C  
ATOM   1530  CG  PRO O 190      43.011  83.791  18.499  1.00 98.81           C  
ATOM   1531  CD  PRO O 190      43.576  83.468  17.119  1.00 98.96           C  
ATOM   1532  N   TYR O 191      39.402  85.316  17.270  1.00 98.99           N  
ATOM   1533  CA  TYR O 191      38.870  86.601  17.709  1.00 98.99           C  
ATOM   1534  C   TYR O 191      39.150  86.721  19.206  1.00 98.99           C  
ATOM   1535  O   TYR O 191      38.883  85.778  19.961  1.00 98.96           O  
ATOM   1536  CB  TYR O 191      37.361  86.661  17.453  1.00 98.98           C  
ATOM   1537  CG  TYR O 191      36.693  87.849  18.099  1.00 98.95           C  
ATOM   1538  CD1 TYR O 191      36.746  89.102  17.504  1.00 98.80           C  
ATOM   1539  CD2 TYR O 191      36.036  87.723  19.315  1.00 98.77           C  
ATOM   1540  CE1 TYR O 191      36.152  90.202  18.102  1.00 98.62           C  
ATOM   1541  CE2 TYR O 191      35.438  88.820  19.925  1.00 98.60           C  
ATOM   1542  CZ  TYR O 191      35.501  90.052  19.311  1.00 98.71           C  
ATOM   1543  OH  TYR O 191      34.910  91.145  19.911  1.00 98.27           O  
ATOM   1544  N   LEU O 192      39.696  87.861  19.645  1.00 98.98           N  
ATOM   1545  CA  LEU O 192      39.981  88.094  21.062  1.00 98.97           C  
ATOM   1546  C   LEU O 192      39.474  89.464  21.476  1.00 98.97           C  
ATOM   1547  O   LEU O 192      39.674  90.449  20.763  1.00 98.90           O  
ATOM   1548  CB  LEU O 192      41.488  88.001  21.345  1.00 98.96           C  
ATOM   1549  CG  LEU O 192      42.145  86.639  21.110  1.00 98.88           C  
ATOM   1550  CD1 LEU O 192      43.658  86.755  21.271  1.00 98.80           C  
ATOM   1551  CD2 LEU O 192      41.591  85.583  22.065  1.00 98.75           C  
ATOM   1552  N   ASP O 193      38.841  89.524  22.649  1.00 98.84           N  
ATOM   1553  CA  ASP O 193      38.324  90.781  23.176  1.00 98.76           C  
ATOM   1554  C   ASP O 193      38.638  90.854  24.672  1.00 98.75           C  
ATOM   1555  O   ASP O 193      37.945  90.221  25.478  1.00 98.26           O  
ATOM   1556  CB  ASP O 193      36.815  90.879  22.939  1.00 98.50           C  
ATOM   1557  CG  ASP O 193      36.237  92.230  23.334  1.00 97.39           C  
ATOM   1558  OD1 ASP O 193      35.000  92.313  23.484  0.99 96.02           O  
ATOM   1559  OD2 ASP O 193      37.014  93.197  23.483  0.99 95.15           O  
ATOM   1560  N   PRO O 194      39.700  91.603  25.080  1.00 98.72           N  
ATOM   1561  CA  PRO O 194      40.565  92.432  24.247  1.00 98.71           C  
ATOM   1562  C   PRO O 194      41.618  91.613  23.517  1.00 98.84           C  
ATOM   1563  O   PRO O 194      41.972  90.509  23.942  1.00 98.68           O  
ATOM   1564  CB  PRO O 194      41.236  93.356  25.262  1.00 98.27           C  
ATOM   1565  CG  PRO O 194      41.342  92.517  26.492  1.00 97.00           C  
ATOM   1566  CD  PRO O 194      40.074  91.690  26.509  1.00 98.27           C  
ATOM   1567  N   TYR O 195      42.118  92.169  22.427  1.00 98.91           N  
ATOM   1568  CA  TYR O 195      43.214  91.553  21.699  1.00 98.94           C  
ATOM   1569  C   TYR O 195      44.513  92.084  22.298  1.00 98.94           C  
ATOM   1570  O   TYR O 195      44.724  93.302  22.309  1.00 98.88           O  
ATOM   1571  CB  TYR O 195      43.125  91.888  20.205  1.00 98.93           C  
ATOM   1572  CG  TYR O 195      43.787  90.852  19.323  1.00 98.92           C  
ATOM   1573  CD1 TYR O 195      43.018  89.937  18.611  1.00 98.76           C  
ATOM   1574  CD2 TYR O 195      45.177  90.771  19.227  1.00 98.77           C  
ATOM   1575  CE1 TYR O 195      43.611  88.969  17.811  1.00 98.68           C  
ATOM   1576  CE2 TYR O 195      45.780  89.800  18.434  1.00 98.70           C  
ATOM   1577  CZ  TYR O 195      44.992  88.904  17.727  1.00 98.78           C  
ATOM   1578  OH  TYR O 195      45.582  87.941  16.932  1.00 98.53           O  
ATOM   1579  N   PRO O 196      45.378  91.208  22.801  1.00 98.94           N  
ATOM   1580  CA  PRO O 196      46.580  91.690  23.489  1.00 98.92           C  
ATOM   1581  C   PRO O 196      47.573  92.338  22.525  1.00 98.96           C  
ATOM   1582  O   PRO O 196      47.906  91.763  21.485  1.00 98.90           O  
ATOM   1583  CB  PRO O 196      47.160  90.420  24.116  1.00 98.62           C  
ATOM   1584  CG  PRO O 196      46.655  89.307  23.263  1.00 97.25           C  
ATOM   1585  CD  PRO O 196      45.293  89.732  22.786  1.00 98.72           C  
ATOM   1586  N   GLU O 197      48.076  93.517  22.909  1.00 98.91           N  
ATOM   1587  CA  GLU O 197      49.037  94.212  22.059  1.00 98.88           C  
ATOM   1588  C   GLU O 197      50.313  93.402  21.848  1.00 98.93           C  
ATOM   1589  O   GLU O 197      50.946  93.502  20.795  1.00 98.83           O  
ATOM   1590  CB  GLU O 197      49.364  95.598  22.620  1.00 98.59           C  
ATOM   1591  CG  GLU O 197      48.242  96.613  22.417  0.93 92.19           C  
ATOM   1592  CD  GLU O 197      48.017  96.999  20.954  0.90 88.99           C  
ATOM   1593  OE1 GLU O 197      48.960  96.897  20.135  0.91 84.88           O  
ATOM   1594  OE2 GLU O 197      46.885  97.417  20.630  0.90 86.90           O  
ATOM   1595  N   ALA O 198      50.683  92.582  22.833  1.00 98.89           N  
ATOM   1596  CA  ALA O 198      51.878  91.748  22.694  1.00 98.87           C  
ATOM   1597  C   ALA O 198      51.763  90.740  21.551  1.00 98.90           C  
ATOM   1598  O   ALA O 198      52.782  90.237  21.069  1.00 98.77           O  
ATOM   1599  CB  ALA O 198      52.168  91.024  24.006  1.00 98.69           C  
ATOM   1600  N   ALA O 199      50.549  90.441  21.128  1.00 98.89           N  
ATOM   1601  CA  ALA O 199      50.306  89.506  20.029  1.00 98.89           C  
ATOM   1602  C   ALA O 199      50.179  90.195  18.673  1.00 98.90           C  
ATOM   1603  O   ALA O 199      49.876  89.527  17.676  1.00 98.77           O  
ATOM   1604  CB  ALA O 199      49.058  88.673  20.314  1.00 98.79           C  
ATOM   1605  N   ILE O 200      50.391  91.510  18.639  1.00 98.96           N  
ATOM   1606  CA  ILE O 200      50.305  92.287  17.402  1.00 98.97           C  
ATOM   1607  C   ILE O 200      51.683  92.858  17.101  1.00 98.95           C  
ATOM   1608  O   ILE O 200      52.282  93.532  17.940  1.00 98.85           O  
ATOM   1609  CB  ILE O 200      49.274  93.432  17.508  1.00 98.95           C  
ATOM   1610  CG1 ILE O 200      47.903  92.891  17.927  1.00 98.77           C  
ATOM   1611  CG2 ILE O 200      49.193  94.201  16.189  1.00 98.80           C  
ATOM   1612  CD1 ILE O 200      46.891  93.979  18.277  1.00 98.33           C  
ATOM   1613  N   LYS O 201      52.182  92.585  15.905  1.00 98.93           N  
ATOM   1614  CA  LYS O 201      53.453  93.132  15.445  1.00 98.90           C  
ATOM   1615  C   LYS O 201      53.189  94.390  14.624  1.00 98.93           C  
ATOM   1616  O   LYS O 201      52.090  94.586  14.109  1.00 98.85           O  
ATOM   1617  CB  LYS O 201      54.195  92.082  14.618  1.00 98.68           C  
ATOM   1618  CG  LYS O 201      54.619  90.881  15.458  0.98 96.35           C  
ATOM   1619  CD  LYS O 201      54.464  89.562  14.747  0.97 94.14           C  
ATOM   1620  CE  LYS O 201      54.921  88.422  15.653  0.96 90.88           C  
ATOM   1621  NZ  LYS O 201      54.423  87.103  15.177  0.96 84.29           N  
ATOM   1622  N   THR O 202      54.191  95.254  14.516  1.00 98.90           N  
ATOM   1623  CA  THR O 202      54.065  96.459  13.698  1.00 98.88           C  
ATOM   1624  C   THR O 202      55.162  96.452  12.649  1.00 98.88           C  
ATOM   1625  O   THR O 202      56.348  96.386  12.983  1.00 98.70           O  
ATOM   1626  CB  THR O 202      54.139  97.734  14.554  1.00 98.69           C  
ATOM   1627  OG1 THR O 202      53.135  97.683  15.574  1.00 97.00           O  
ATOM   1628  CG2 THR O 202      53.908  98.974  13.694  1.00 97.33           C  
ATOM   1629  N   ALA O 203      54.763  96.506  11.392  1.00 98.91           N  
ATOM   1630  CA  ALA O 203      55.712  96.529  10.288  1.00 98.91           C  
ATOM   1631  C   ALA O 203      56.450  97.860  10.225  1.00 98.89           C  
ATOM   1632  O   ALA O 203      56.063  98.839  10.869  1.00 98.75           O  
ATOM   1633  CB  ALA O 203      54.980  96.283   8.973  1.00 98.87           C  
ATOM   1634  N   ALA O 204      57.506  97.889   9.408  1.00 98.73           N  
ATOM   1635  CA  ALA O 204      58.276  99.117   9.233  1.00 98.58           C  
ATOM   1636  C   ALA O 204      57.413 100.272   8.726  1.00 98.60           C  
ATOM   1637  O   ALA O 204      57.684 101.432   9.047  1.00 98.13           O  
ATOM   1638  CB  ALA O 204      59.451  98.870   8.288  1.00 98.20           C  
ATOM   1639  N   ASP O 205      56.373  99.964   7.951  1.00 98.76           N  
ATOM   1640  CA  ASP O 205      55.486 100.995   7.408  1.00 98.75           C  
ATOM   1641  C   ASP O 205      54.291 101.305   8.315  1.00 98.77           C  
ATOM   1642  O   ASP O 205      53.404 102.069   7.928  1.00 98.63           O  
ATOM   1643  CB  ASP O 205      55.021 100.634   5.986  1.00 98.70           C  
ATOM   1644  CG  ASP O 205      54.129  99.399   5.922  1.00 98.75           C  
ATOM   1645  OD1 ASP O 205      53.727  98.867   6.976  1.00 98.56           O  
ATOM   1646  OD2 ASP O 205      53.836  98.953   4.789  1.00 98.33           O  
ATOM   1647  N   GLY O 206      54.258 100.720   9.507  1.00 98.78           N  
ATOM   1648  CA  GLY O 206      53.202 100.961  10.475  1.00 98.78           C  
ATOM   1649  C   GLY O 206      52.037  99.991  10.428  1.00 98.87           C  
ATOM   1650  O   GLY O 206      51.167 100.037  11.303  1.00 98.79           O  
ATOM   1651  N   THR O 207      52.003  99.110   9.440  1.00 98.90           N  
ATOM   1652  CA  THR O 207      50.914  98.145   9.329  1.00 98.93           C  
ATOM   1653  C   THR O 207      50.950  97.173  10.506  1.00 98.95           C  
ATOM   1654  O   THR O 207      52.017  96.653  10.857  1.00 98.94           O  
ATOM   1655  CB  THR O 207      51.018  97.366   8.011  1.00 98.91           C  
ATOM   1656  OG1 THR O 207      51.011  98.291   6.916  1.00 98.69           O  
ATOM   1657  CG2 THR O 207      49.859  96.384   7.841  1.00 98.70           C  
ATOM   1658  N   LYS O 208      49.779  96.912  11.098  1.00 98.97           N  
ATOM   1659  CA  LYS O 208      49.695  95.910  12.160  1.00 98.97           C  
ATOM   1660  C   LYS O 208      49.684  94.514  11.545  1.00 98.98           C  
ATOM   1661  O   LYS O 208      48.914  94.239  10.616  1.00 98.97           O  
ATOM   1662  CB  LYS O 208      48.448  96.137  13.013  1.00 98.93           C  
ATOM   1663  CG  LYS O 208      48.517  97.413  13.840  0.99 98.14           C  
ATOM   1664  CD  LYS O 208      47.237  97.635  14.635  0.98 96.45           C  
ATOM   1665  CE  LYS O 208      47.309  98.918  15.449  0.97 92.72           C  
ATOM   1666  NZ  LYS O 208      46.030  99.190  16.159  0.96 85.18           N  
ATOM   1667  N   LEU O 209      50.537  93.640  12.063  1.00 98.98           N  
ATOM   1668  CA  LEU O 209      50.751  92.308  11.498  1.00 98.99           C  
ATOM   1669  C   LEU O 209      50.563  91.200  12.520  1.00 98.99           C  
ATOM   1670  O   LEU O 209      50.822  91.380  13.713  1.00 98.98           O  
ATOM   1671  CB  LEU O 209      52.187  92.175  10.966  1.00 98.98           C  
ATOM   1672  CG  LEU O 209      52.658  93.134   9.881  1.00 98.96           C  
ATOM   1673  CD1 LEU O 209      54.112  92.808   9.527  1.00 98.94           C  
ATOM   1674  CD2 LEU O 209      51.774  93.067   8.644  1.00 98.93           C  
ATOM   1675  N   SER O 210      50.187  90.025  12.031  1.00 98.98           N  
ATOM   1676  CA  SER O 210      50.259  88.786  12.803  1.00 98.98           C  
ATOM   1677  C   SER O 210      51.490  87.953  12.455  1.00 98.98           C  
ATOM   1678  O   SER O 210      51.907  87.109  13.249  1.00 98.93           O  
ATOM   1679  CB  SER O 210      48.990  87.956  12.610  1.00 98.90           C  
ATOM   1680  OG  SER O 210      47.895  88.571  13.263  1.00 97.56           O  
ATOM   1681  N   PHE O 211      52.066  88.165  11.274  1.00 98.98           N  
ATOM   1682  CA  PHE O 211      53.279  87.442  10.881  1.00 98.98           C  
ATOM   1683  C   PHE O 211      54.080  88.326   9.936  1.00 98.99           C  
ATOM   1684  O   PHE O 211      53.507  88.938   9.024  1.00 98.98           O  
ATOM   1685  CB  PHE O 211      52.930  86.103  10.211  1.00 98.97           C  
ATOM   1686  CG  PHE O 211      54.068  85.110  10.155  1.00 98.94           C  
ATOM   1687  CD1 PHE O 211      54.512  84.471  11.305  1.00 98.82           C  
ATOM   1688  CD2 PHE O 211      54.679  84.795   8.953  1.00 98.83           C  
ATOM   1689  CE1 PHE O 211      55.553  83.542  11.258  1.00 98.70           C  
ATOM   1690  CE2 PHE O 211      55.722  83.868   8.894  1.00 98.70           C  
ATOM   1691  CZ  PHE O 211      56.158  83.243  10.047  1.00 98.66           C  
ATOM   1692  N   GLU O 212      55.393  88.416  10.185  1.00 98.97           N  
ATOM   1693  CA  GLU O 212      56.234  89.340   9.420  1.00 98.97           C  
ATOM   1694  C   GLU O 212      56.553  88.843   8.016  1.00 98.98           C  
ATOM   1695  O   GLU O 212      56.293  87.690   7.658  1.00 98.97           O  
ATOM   1696  CB  GLU O 212      57.536  89.630  10.172  1.00 98.93           C  
ATOM   1697  CG  GLU O 212      57.512  90.965  10.930  1.00 98.50           C  
ATOM   1698  CD  GLU O 212      57.597  92.205  10.045  1.00 98.27           C  
ATOM   1699  OE1 GLU O 212      57.648  93.320  10.620  1.00 97.45           O  
ATOM   1700  OE2 GLU O 212      57.615  92.078   8.795  1.00 97.57           O  
ATOM   1701  N   TRP O 213      57.160  89.731   7.244  1.00 98.99           N  
ATOM   1702  CA  TRP O 213      57.507  89.423   5.865  1.00 98.99           C  
ATOM   1703  C   TRP O 213      58.430  88.205   5.776  1.00 98.99           C  
ATOM   1704  O   TRP O 213      59.275  87.967   6.643  1.00 98.98           O  
ATOM   1705  CB  TRP O 213      58.141  90.635   5.168  1.00 98.98           C  
ATOM   1706  CG  TRP O 213      59.515  91.014   5.653  1.00 98.94           C  
ATOM   1707  CD1 TRP O 213      59.829  91.932   6.624  1.00 98.86           C  
ATOM   1708  CD2 TRP O 213      60.764  90.504   5.163  1.00 98.90           C  
ATOM   1709  NE1 TRP O 213      61.195  92.017   6.769  1.00 98.72           N  
ATOM   1710  CE2 TRP O 213      61.794  91.161   5.885  1.00 98.82           C  
ATOM   1711  CE3 TRP O 213      61.114  89.569   4.187  1.00 98.72           C  
ATOM   1712  CZ2 TRP O 213      63.148  90.891   5.659  1.00 98.59           C  
ATOM   1713  CZ3 TRP O 213      62.461  89.305   3.963  1.00 98.55           C  
ATOM   1714  CH2 TRP O 213      63.458  89.965   4.693  1.00 98.45           C  
ATOM   1715  N   HIS O 214      58.250  87.439   4.724  1.00 98.99           N  
ATOM   1716  CA  HIS O 214      59.070  86.251   4.497  1.00 98.99           C  
ATOM   1717  C   HIS O 214      58.841  85.726   3.088  1.00 98.99           C  
ATOM   1718  O   HIS O 214      57.851  86.059   2.428  1.00 98.99           O  
ATOM   1719  CB  HIS O 214      58.716  85.146   5.505  1.00 98.98           C  
ATOM   1720  CG  HIS O 214      57.320  84.635   5.341  1.00 98.98           C  
ATOM   1721  ND1 HIS O 214      56.212  85.344   5.756  1.00 98.77           N  
ATOM   1722  CD2 HIS O 214      56.844  83.509   4.753  1.00 98.70           C  
ATOM   1723  CE1 HIS O 214      55.121  84.673   5.433  1.00 98.80           C  
ATOM   1724  NE2 HIS O 214      55.473  83.552   4.825  1.00 98.85           N  
ATOM   1725  N   GLU O 215      59.754  84.879   2.652  1.00 98.99           N  
ATOM   1726  CA  GLU O 215      59.560  83.990   1.510  1.00 99.00           C  
ATOM   1727  C   GLU O 215      59.248  82.600   2.054  1.00 99.00           C  
ATOM   1728  O   GLU O 215      59.795  82.195   3.084  1.00 98.98           O  
ATOM   1729  CB  GLU O 215      60.825  83.919   0.650  1.00 98.98           C  
ATOM   1730  CG  GLU O 215      61.214  85.239   0.006  1.00 98.69           C  
ATOM   1731  CD  GLU O 215      62.514  85.157  -0.781  1.00 98.61           C  
ATOM   1732  OE1 GLU O 215      62.828  86.130  -1.498  1.00 97.45           O  
ATOM   1733  OE2 GLU O 215      63.221  84.136  -0.687  1.00 97.60           O  
ATOM   1734  N   ASP O 216      58.400  81.854   1.367  1.00 99.00           N  
ATOM   1735  CA  ASP O 216      58.038  80.521   1.847  1.00 99.00           C  
ATOM   1736  C   ASP O 216      59.176  79.528   1.714  1.00 99.00           C  
ATOM   1737  O   ASP O 216      59.949  79.549   0.744  1.00 98.99           O  
ATOM   1738  CB  ASP O 216      56.837  79.970   1.087  1.00 98.99           C  
ATOM   1739  CG  ASP O 216      55.520  80.540   1.563  1.00 98.97           C  
ATOM   1740  OD1 ASP O 216      55.520  81.394   2.479  1.00 98.88           O  
ATOM   1741  OD2 ASP O 216      54.483  80.120   1.020  1.00 98.90           O  
ATOM   1742  N   VAL O 217      59.228  78.622   2.693  1.00 99.00           N  
ATOM   1743  CA  VAL O 217      60.088  77.449   2.625  1.00 99.00           C  
ATOM   1744  C   VAL O 217      59.248  76.325   2.019  1.00 99.00           C  
ATOM   1745  O   VAL O 217      58.508  75.620   2.719  1.00 98.99           O  
ATOM   1746  CB  VAL O 217      60.644  77.078   4.010  1.00 98.99           C  
ATOM   1747  CG1 VAL O 217      61.574  75.870   3.896  1.00 98.91           C  
ATOM   1748  CG2 VAL O 217      61.389  78.266   4.624  1.00 98.94           C  
ATOM   1749  N   SER O 218      59.340  76.199   0.699  1.00 99.00           N  
ATOM   1750  CA  SER O 218      58.557  75.232  -0.065  1.00 99.00           C  
ATOM   1751  C   SER O 218      59.023  75.271  -1.511  1.00 99.00           C  
ATOM   1752  O   SER O 218      59.738  76.192  -1.927  1.00 99.00           O  
ATOM   1753  CB  SER O 218      57.052  75.560  -0.021  1.00 99.00           C  
ATOM   1754  OG  SER O 218      56.777  76.795  -0.680  1.00 98.98           O  
ATOM   1755  N   LEU O 219      58.595  74.280  -2.286  1.00 99.00           N  
ATOM   1756  CA  LEU O 219      58.668  74.391  -3.743  1.00 99.00           C  
ATOM   1757  C   LEU O 219      57.527  75.285  -4.219  1.00 99.00           C  
ATOM   1758  O   LEU O 219      57.757  76.300  -4.881  1.00 99.00           O  
ATOM   1759  CB  LEU O 219      58.611  72.998  -4.381  1.00 99.00           C  
ATOM   1760  CG  LEU O 219      58.645  72.962  -5.910  1.00 98.92           C  
ATOM   1761  CD1 LEU O 219      59.943  73.552  -6.458  1.00 98.95           C  
ATOM   1762  CD2 LEU O 219      58.457  71.522  -6.395  1.00 98.94           C  
ATOM   1763  N   ILE O 220      56.296  74.916  -3.862  1.00 99.00           N  
ATOM   1764  CA  ILE O 220      55.134  75.791  -3.959  1.00 99.00           C  
ATOM   1765  C   ILE O 220      54.306  75.610  -2.690  1.00 99.00           C  
ATOM   1766  O   ILE O 220      54.412  74.590  -1.997  1.00 99.00           O  
ATOM   1767  CB  ILE O 220      54.260  75.539  -5.222  1.00 99.00           C  
ATOM   1768  CG1 ILE O 220      53.637  74.140  -5.215  1.00 98.97           C  
ATOM   1769  CG2 ILE O 220      55.052  75.791  -6.503  1.00 98.97           C  
ATOM   1770  CD1 ILE O 220      52.616  73.894  -6.341  1.00 98.96           C  
ATOM   1771  N   THR O 221      53.477  76.602  -2.383  1.00 99.00           N  
ATOM   1772  CA  THR O 221      52.532  76.551  -1.269  1.00 99.00           C  
ATOM   1773  C   THR O 221      51.121  76.561  -1.836  1.00 99.00           C  
ATOM   1774  O   THR O 221      50.834  77.305  -2.784  1.00 99.00           O  
ATOM   1775  CB  THR O 221      52.745  77.748  -0.334  1.00 99.00           C  
ATOM   1776  OG1 THR O 221      54.098  77.736   0.145  1.00 98.89           O  
ATOM   1777  CG2 THR O 221      51.795  77.709   0.855  1.00 98.95           C  
ATOM   1778  N   VAL O 222      50.250  75.740  -1.252  1.00 99.00           N  
ATOM   1779  CA  VAL O 222      48.884  75.519  -1.727  1.00 99.00           C  
ATOM   1780  C   VAL O 222      47.970  75.783  -0.526  1.00 99.00           C  
ATOM   1781  O   VAL O 222      47.910  74.979   0.409  1.00 99.00           O  
ATOM   1782  CB  VAL O 222      48.763  74.078  -2.277  1.00 99.00           C  
ATOM   1783  CG1 VAL O 222      47.340  73.762  -2.708  1.00 98.98           C  
ATOM   1784  CG2 VAL O 222      49.739  73.890  -3.447  1.00 98.99           C  
ATOM   1785  N   LEU O 223      47.289  76.932  -0.514  1.00 99.00           N  
ATOM   1786  CA  LEU O 223      46.718  77.510   0.706  1.00 99.00           C  
ATOM   1787  C   LEU O 223      45.215  77.747   0.619  1.00 99.00           C  
ATOM   1788  O   LEU O 223      44.747  78.508  -0.233  1.00 99.00           O  
ATOM   1789  CB  LEU O 223      47.420  78.846   0.996  1.00 99.00           C  
ATOM   1790  CG  LEU O 223      46.880  79.673   2.168  1.00 98.95           C  
ATOM   1791  CD1 LEU O 223      47.080  78.940   3.490  1.00 98.96           C  
ATOM   1792  CD2 LEU O 223      47.566  81.040   2.196  1.00 98.95           C  
ATOM   1793  N   TYR O 224      44.464  77.133   1.540  1.00 99.00           N  
ATOM   1794  CA  TYR O 224      43.071  77.501   1.807  1.00 99.00           C  
ATOM   1795  C   TYR O 224      43.040  78.487   2.977  1.00 99.00           C  
ATOM   1796  O   TYR O 224      43.720  78.275   3.991  1.00 98.99           O  
ATOM   1797  CB  TYR O 224      42.224  76.271   2.175  1.00 99.00           C  
ATOM   1798  CG  TYR O 224      40.883  76.673   2.752  1.00 98.98           C  
ATOM   1799  CD1 TYR O 224      39.802  76.952   1.925  1.00 98.86           C  
ATOM   1800  CD2 TYR O 224      40.718  76.849   4.123  1.00 98.87           C  
ATOM   1801  CE1 TYR O 224      38.587  77.385   2.448  1.00 98.80           C  
ATOM   1802  CE2 TYR O 224      39.507  77.284   4.658  1.00 98.80           C  
ATOM   1803  CZ  TYR O 224      38.448  77.549   3.813  1.00 98.75           C  
ATOM   1804  OH  TYR O 224      37.246  77.982   4.336  1.00 98.52           O  
ATOM   1805  N   GLN O 225      42.219  79.532   2.860  1.00 99.00           N  
ATOM   1806  CA  GLN O 225      41.945  80.416   3.992  1.00 98.99           C  
ATOM   1807  C   GLN O 225      40.458  80.725   4.067  1.00 99.00           C  
ATOM   1808  O   GLN O 225      39.745  80.679   3.063  1.00 98.98           O  
ATOM   1809  CB  GLN O 225      42.711  81.742   3.882  1.00 98.89           C  
ATOM   1810  CG  GLN O 225      44.217  81.610   3.918  1.00 97.82           C  
ATOM   1811  CD  GLN O 225      44.884  82.938   4.224  1.00 98.34           C  
ATOM   1812  OE1 GLN O 225      44.545  83.968   3.625  1.00 95.11           O  
ATOM   1813  NE2 GLN O 225      45.816  82.931   5.166  1.00 94.73           N  
ATOM   1814  N   SER O 226      40.010  81.097   5.275  1.00 99.00           N  
ATOM   1815  CA  SER O 226      38.687  81.682   5.457  1.00 99.00           C  
ATOM   1816  C   SER O 226      38.553  82.957   4.634  1.00 99.00           C  
ATOM   1817  O   SER O 226      39.549  83.555   4.210  1.00 98.98           O  
ATOM   1818  CB  SER O 226      38.462  82.018   6.928  1.00 98.99           C  
ATOM   1819  OG  SER O 226      38.535  80.862   7.747  1.00 98.89           O  
ATOM   1820  N   ASN O 227      37.313  83.411   4.453  1.00 98.99           N  
ATOM   1821  CA  ASN O 227      37.030  84.605   3.657  1.00 98.99           C  
ATOM   1822  C   ASN O 227      37.201  85.878   4.487  1.00 98.98           C  
ATOM   1823  O   ASN O 227      36.249  86.636   4.711  1.00 98.89           O  
ATOM   1824  CB  ASN O 227      35.622  84.512   3.063  1.00 98.94           C  
ATOM   1825  CG  ASN O 227      35.349  85.592   2.039  1.00 98.67           C  
ATOM   1826  OD1 ASN O 227      36.273  86.148   1.448  1.00 95.42           O  
ATOM   1827  ND2 ASN O 227      34.078  85.896   1.823  1.00 94.53           N  
ATOM   1828  N   VAL O 228      38.419  86.094   4.968  1.00 98.99           N  
ATOM   1829  CA  VAL O 228      38.797  87.267   5.763  1.00 98.99           C  
ATOM   1830  C   VAL O 228      40.114  87.762   5.184  1.00 99.00           C  
ATOM   1831  O   VAL O 228      41.128  87.065   5.249  1.00 98.98           O  
ATOM   1832  CB  VAL O 228      38.959  86.919   7.259  1.00 98.98           C  
ATOM   1833  CG1 VAL O 228      39.450  88.133   8.042  1.00 98.91           C  
ATOM   1834  CG2 VAL O 228      37.649  86.390   7.839  1.00 98.93           C  
ATOM   1835  N   GLN O 229      40.093  88.965   4.605  1.00 98.99           N  
ATOM   1836  CA  GLN O 229      41.283  89.475   3.923  1.00 98.99           C  
ATOM   1837  C   GLN O 229      42.402  89.690   4.933  1.00 98.99           C  
ATOM   1838  O   GLN O 229      42.178  90.307   5.978  1.00 98.98           O  
ATOM   1839  CB  GLN O 229      40.951  90.784   3.191  1.00 98.99           C  
ATOM   1840  CG  GLN O 229      41.965  91.175   2.115  1.00 98.93           C  
ATOM   1841  CD  GLN O 229      43.273  91.703   2.673  1.00 98.94           C  
ATOM   1842  OE1 GLN O 229      43.284  92.441   3.661  1.00 97.17           O  
ATOM   1843  NE2 GLN O 229      44.379  91.326   2.038  1.00 97.44           N  
ATOM   1844  N   ASN O 230      43.606  89.203   4.604  1.00 98.99           N  
ATOM   1845  CA  ASN O 230      44.721  89.338   5.544  1.00 98.99           C  
ATOM   1846  C   ASN O 230      46.098  89.376   4.897  1.00 98.99           C  
ATOM   1847  O   ASN O 230      47.011  89.978   5.459  1.00 98.97           O  
ATOM   1848  CB  ASN O 230      44.680  88.212   6.601  1.00 98.99           C  
ATOM   1849  CG  ASN O 230      45.014  86.837   6.038  1.00 98.98           C  
ATOM   1850  OD1 ASN O 230      46.151  86.360   6.153  1.00 96.13           O  
ATOM   1851  ND2 ASN O 230      44.035  86.181   5.431  1.00 95.95           N  
ATOM   1852  N   LEU O 231      46.274  88.765   3.738  1.00 99.00           N  
ATOM   1853  CA  LEU O 231      47.613  88.664   3.155  1.00 99.00           C  
ATOM   1854  C   LEU O 231      47.976  89.890   2.330  1.00 99.00           C  
ATOM   1855  O   LEU O 231      47.128  90.489   1.662  1.00 98.99           O  
ATOM   1856  CB  LEU O 231      47.729  87.412   2.286  1.00 98.98           C  
ATOM   1857  CG  LEU O 231      47.818  86.099   3.066  1.00 98.00           C  
ATOM   1858  CD1 LEU O 231      47.568  84.916   2.131  1.00 98.19           C  
ATOM   1859  CD2 LEU O 231      49.181  85.958   3.735  1.00 98.11           C  
ATOM   1860  N   GLN O 232      49.256  90.239   2.372  1.00 99.00           N  
ATOM   1861  CA  GLN O 232      49.817  91.263   1.499  1.00 99.00           C  
ATOM   1862  C   GLN O 232      51.059  90.719   0.820  1.00 99.00           C  
ATOM   1863  O   GLN O 232      51.818  89.950   1.416  1.00 98.99           O  
ATOM   1864  CB  GLN O 232      50.189  92.528   2.273  1.00 98.99           C  
ATOM   1865  CG  GLN O 232      48.996  93.229   2.902  1.00 98.94           C  
ATOM   1866  CD  GLN O 232      49.387  94.549   3.526  1.00 98.94           C  
ATOM   1867  OE1 GLN O 232      50.415  94.646   4.213  1.00 98.06           O  
ATOM   1868  NE2 GLN O 232      48.581  95.573   3.297  1.00 98.22           N  
ATOM   1869  N   VAL O 233      51.288  91.158  -0.422  1.00 99.00           N  
ATOM   1870  CA  VAL O 233      52.472  90.767  -1.191  1.00 99.00           C  
ATOM   1871  C   VAL O 233      53.269  92.012  -1.539  1.00 99.00           C  
ATOM   1872  O   VAL O 233      52.699  93.050  -1.902  1.00 98.99           O  
ATOM   1873  CB  VAL O 233      52.097  89.954  -2.453  1.00 99.00           C  
ATOM   1874  CG1 VAL O 233      51.126  90.712  -3.363  1.00 98.96           C  
ATOM   1875  CG2 VAL O 233      53.353  89.546  -3.231  1.00 98.98           C  
ATOM   1876  N   GLU O 234      54.586  91.919  -1.416  1.00 98.99           N  
ATOM   1877  CA  GLU O 234      55.461  93.026  -1.784  1.00 98.99           C  
ATOM   1878  C   GLU O 234      55.689  93.014  -3.294  1.00 98.98           C  
ATOM   1879  O   GLU O 234      56.062  91.986  -3.867  1.00 98.95           O  
ATOM   1880  CB  GLU O 234      56.799  92.936  -1.051  1.00 98.96           C  
ATOM   1881  CG  GLU O 234      57.605  94.216  -1.170  1.00 98.61           C  
ATOM   1882  CD  GLU O 234      58.914  94.170  -0.413  1.00 98.15           C  
ATOM   1883  OE1 GLU O 234      59.649  93.166  -0.535  1.00 96.07           O  
ATOM   1884  OE2 GLU O 234      59.213  95.135   0.311  1.00 95.77           O  
ATOM   1885  N   THR O 235      55.455  94.151  -3.915  1.00 98.96           N  
ATOM   1886  CA  THR O 235      55.673  94.329  -5.345  1.00 98.95           C  
ATOM   1887  C   THR O 235      56.513  95.582  -5.553  1.00 98.95           C  
ATOM   1888  O   THR O 235      56.811  96.309  -4.603  1.00 98.89           O  
ATOM   1889  CB  THR O 235      54.341  94.478  -6.109  1.00 98.91           C  
ATOM   1890  OG1 THR O 235      53.786  95.768  -5.826  1.00 98.57           O  
ATOM   1891  CG2 THR O 235      53.341  93.389  -5.725  1.00 98.58           C  
ATOM   1892  N   ALA O 236      56.876  95.850  -6.818  1.00 98.85           N  
ATOM   1893  CA  ALA O 236      57.610  97.076  -7.124  1.00 98.76           C  
ATOM   1894  C   ALA O 236      56.828  98.322  -6.719  1.00 98.74           C  
ATOM   1895  O   ALA O 236      57.420  99.367  -6.436  1.00 98.31           O  
ATOM   1896  CB  ALA O 236      57.964  97.123  -8.609  1.00 98.54           C  
ATOM   1897  N   ALA O 237      55.504  98.213  -6.668  1.00 98.68           N  
ATOM   1898  CA  ALA O 237      54.629  99.312  -6.266  1.00 98.55           C  
ATOM   1899  C   ALA O 237      54.353  99.334  -4.759  1.00 98.64           C  
ATOM   1900  O   ALA O 237      53.496 100.097  -4.300  1.00 98.31           O  
ATOM   1901  CB  ALA O 237      53.317  99.249  -7.040  1.00 98.20           C  
ATOM   1902  N   GLY O 238      55.056  98.512  -3.992  1.00 98.81           N  
ATOM   1903  CA  GLY O 238      54.849  98.407  -2.557  1.00 98.83           C  
ATOM   1904  C   GLY O 238      53.973  97.222  -2.196  1.00 98.93           C  
ATOM   1905  O   GLY O 238      53.595  96.423  -3.056  1.00 98.91           O  
ATOM   1906  N   TYR O 239      53.650  97.106  -0.912  1.00 98.94           N  
ATOM   1907  CA  TYR O 239      52.769  96.027  -0.472  1.00 98.95           C  
ATOM   1908  C   TYR O 239      51.361  96.225  -1.018  1.00 98.95           C  
ATOM   1909  O   TYR O 239      50.831  97.340  -1.015  1.00 98.89           O  
ATOM   1910  CB  TYR O 239      52.732  95.915   1.057  1.00 98.95           C  
ATOM   1911  CG  TYR O 239      53.924  95.172   1.615  1.00 98.96           C  
ATOM   1912  CD1 TYR O 239      55.027  95.856   2.108  1.00 98.93           C  
ATOM   1913  CD2 TYR O 239      53.951  93.781   1.627  1.00 98.93           C  
ATOM   1914  CE1 TYR O 239      56.131  95.170   2.605  1.00 98.91           C  
ATOM   1915  CE2 TYR O 239      55.048  93.087   2.120  1.00 98.91           C  
ATOM   1916  CZ  TYR O 239      56.134  93.789   2.609  1.00 98.94           C  
ATOM   1917  OH  TYR O 239      57.226  93.101   3.097  1.00 98.88           O  
ATOM   1918  N   GLN O 240      50.760  95.132  -1.486  1.00 98.98           N  
ATOM   1919  CA  GLN O 240      49.413  95.136  -2.034  1.00 98.98           C  
ATOM   1920  C   GLN O 240      48.587  94.043  -1.374  1.00 98.99           C  
ATOM   1921  O   GLN O 240      49.103  92.970  -1.056  1.00 98.98           O  
ATOM   1922  CB  GLN O 240      49.452  94.923  -3.551  1.00 98.97           C  
ATOM   1923  CG  GLN O 240      50.231  96.013  -4.282  1.00 98.83           C  
ATOM   1924  CD  GLN O 240      50.224  95.842  -5.786  1.00 98.61           C  
ATOM   1925  OE1 GLN O 240      50.344  94.723  -6.302  1.00 96.88           O  
ATOM   1926  NE2 GLN O 240      50.087  96.946  -6.504  1.00 96.41           N  
ATOM   1927  N   ASP O 241      47.297  94.321  -1.177  1.00 98.99           N  
ATOM   1928  CA  ASP O 241      46.392  93.359  -0.548  1.00 98.99           C  
ATOM   1929  C   ASP O 241      46.012  92.235  -1.505  1.00 98.99           C  
ATOM   1930  O   ASP O 241      45.589  92.485  -2.639  1.00 98.99           O  
ATOM   1931  CB  ASP O 241      45.101  94.046  -0.103  1.00 98.98           C  
ATOM   1932  CG  ASP O 241      45.243  94.899   1.142  1.00 98.95           C  
ATOM   1933  OD1 ASP O 241      44.317  95.693   1.406  1.00 98.74           O  
ATOM   1934  OD2 ASP O 241      46.244  94.762   1.874  1.00 98.66           O  
ATOM   1935  N   ILE O 242      46.119  91.007  -1.029  1.00 99.00           N  
ATOM   1936  CA  ILE O 242      45.590  89.842  -1.734  1.00 99.00           C  
ATOM   1937  C   ILE O 242      44.159  89.635  -1.254  1.00 99.00           C  
ATOM   1938  O   ILE O 242      43.925  89.388  -0.067  1.00 98.99           O  
ATOM   1939  CB  ILE O 242      46.442  88.586  -1.465  1.00 99.00           C  
ATOM   1940  CG1 ILE O 242      47.859  88.785  -2.019  1.00 98.98           C  
ATOM   1941  CG2 ILE O 242      45.772  87.344  -2.070  1.00 98.98           C  
ATOM   1942  CD1 ILE O 242      48.837  87.684  -1.622  1.00 98.94           C  
ATOM   1943  N   GLU O 243      43.198  89.754  -2.163  1.00 98.99           N  
ATOM   1944  CA  GLU O 243      41.800  89.588  -1.784  1.00 98.98           C  
ATOM   1945  C   GLU O 243      41.518  88.140  -1.398  1.00 98.99           C  
ATOM   1946  O   GLU O 243      42.045  87.202  -2.005  1.00 98.97           O  
ATOM   1947  CB  GLU O 243      40.882  90.036  -2.921  1.00 98.85           C  
ATOM   1948  CG  GLU O 243      40.973  91.537  -3.200  0.98 93.42           C  
ATOM   1949  CD  GLU O 243      40.605  92.393  -1.993  0.96 91.07           C  
ATOM   1950  OE1 GLU O 243      39.460  92.274  -1.509  0.96 88.70           O  
ATOM   1951  OE2 GLU O 243      41.458  93.177  -1.530  0.95 90.52           O  
ATOM   1952  N   ALA O 244      40.675  87.965  -0.382  1.00 98.99           N  
ATOM   1953  CA  ALA O 244      40.313  86.631   0.070  1.00 98.99           C  
ATOM   1954  C   ALA O 244      39.376  85.945  -0.921  1.00 98.99           C  
ATOM   1955  O   ALA O 244      38.549  86.589  -1.571  1.00 98.96           O  
ATOM   1956  CB  ALA O 244      39.650  86.710   1.442  1.00 98.95           C  
ATOM   1957  N   ASP O 245      39.504  84.635  -1.026  1.00 98.99           N  
ATOM   1958  CA  ASP O 245      38.579  83.801  -1.796  1.00 98.99           C  
ATOM   1959  C   ASP O 245      38.591  82.422  -1.154  1.00 98.99           C  
ATOM   1960  O   ASP O 245      39.513  81.630  -1.383  1.00 98.97           O  
ATOM   1961  CB  ASP O 245      39.002  83.721  -3.267  1.00 98.97           C  
ATOM   1962  CG  ASP O 245      38.074  82.845  -4.110  1.00 98.88           C  
ATOM   1963  OD1 ASP O 245      38.238  82.848  -5.352  1.00 98.57           O  
ATOM   1964  OD2 ASP O 245      37.197  82.148  -3.551  1.00 98.41           O  
ATOM   1965  N   ASP O 246      37.564  82.139  -0.348  1.00 98.99           N  
ATOM   1966  CA  ASP O 246      37.509  80.864   0.371  1.00 98.99           C  
ATOM   1967  C   ASP O 246      36.954  79.718  -0.466  1.00 98.99           C  
ATOM   1968  O   ASP O 246      36.652  78.654   0.076  1.00 98.95           O  
ATOM   1969  CB  ASP O 246      36.754  80.994   1.699  1.00 98.96           C  
ATOM   1970  CG  ASP O 246      35.260  81.233   1.529  1.00 98.92           C  
ATOM   1971  OD1 ASP O 246      34.562  81.268   2.564  1.00 98.73           O  
ATOM   1972  OD2 ASP O 246      34.779  81.383   0.384  1.00 98.55           O  
ATOM   1973  N   THR O 247      36.819  79.933  -1.784  1.00 98.99           N  
ATOM   1974  CA  THR O 247      36.452  78.839  -2.683  1.00 98.99           C  
ATOM   1975  C   THR O 247      37.640  78.320  -3.490  1.00 98.99           C  
ATOM   1976  O   THR O 247      37.550  77.246  -4.093  1.00 98.96           O  
ATOM   1977  CB  THR O 247      35.330  79.240  -3.658  1.00 98.95           C  
ATOM   1978  OG1 THR O 247      35.827  80.123  -4.665  1.00 98.28           O  
ATOM   1979  CG2 THR O 247      34.167  79.889  -2.914  1.00 98.25           C  
ATOM   1980  N   GLY O 248      38.733  79.068  -3.527  1.00 98.99           N  
ATOM   1981  CA  GLY O 248      39.915  78.679  -4.282  1.00 98.99           C  
ATOM   1982  C   GLY O 248      41.083  78.356  -3.380  1.00 98.99           C  
ATOM   1983  O   GLY O 248      41.016  78.515  -2.162  1.00 98.96           O  
ATOM   1984  N   TYR O 249      42.157  77.889  -3.998  1.00 99.00           N  
ATOM   1985  CA  TYR O 249      43.433  77.723  -3.308  1.00 99.00           C  
ATOM   1986  C   TYR O 249      44.383  78.803  -3.791  1.00 99.00           C  
ATOM   1987  O   TYR O 249      44.595  78.943  -4.998  1.00 98.99           O  
ATOM   1988  CB  TYR O 249      44.051  76.356  -3.605  1.00 99.00           C  
ATOM   1989  CG  TYR O 249      43.538  75.263  -2.707  1.00 99.00           C  
ATOM   1990  CD1 TYR O 249      42.459  74.477  -3.081  1.00 98.98           C  
ATOM   1991  CD2 TYR O 249      44.134  75.031  -1.477  1.00 98.98           C  
ATOM   1992  CE1 TYR O 249      41.984  73.479  -2.244  1.00 98.97           C  
ATOM   1993  CE2 TYR O 249      43.667  74.036  -0.633  1.00 98.98           C  
ATOM   1994  CZ  TYR O 249      42.593  73.265  -1.021  1.00 98.99           C  
ATOM   1995  OH  TYR O 249      42.127  72.278  -0.183  1.00 98.96           O  
ATOM   1996  N   LEU O 250      44.968  79.532  -2.849  1.00 99.00           N  
ATOM   1997  CA  LEU O 250      45.977  80.538  -3.172  1.00 99.00           C  
ATOM   1998  C   LEU O 250      47.327  79.847  -3.326  1.00 99.00           C  
ATOM   1999  O   LEU O 250      47.771  79.126  -2.425  1.00 99.00           O  
ATOM   2000  CB  LEU O 250      46.026  81.591  -2.065  1.00 99.00           C  
ATOM   2001  CG  LEU O 250      46.948  82.773  -2.310  1.00 98.97           C  
ATOM   2002  CD1 LEU O 250      46.486  83.601  -3.501  1.00 98.98           C  
ATOM   2003  CD2 LEU O 250      47.031  83.639  -1.054  1.00 98.97           C  
ATOM   2004  N   ILE O 251      47.970  80.078  -4.473  1.00 99.00           N  
ATOM   2005  CA  ILE O 251      49.201  79.378  -4.832  1.00 99.00           C  
ATOM   2006  C   ILE O 251      50.335  80.379  -4.990  1.00 99.00           C  
ATOM   2007  O   ILE O 251      50.154  81.429  -5.621  1.00 99.00           O  
ATOM   2008  CB  ILE O 251      49.042  78.613  -6.169  1.00 99.00           C  
ATOM   2009  CG1 ILE O 251      47.705  77.844  -6.247  1.00 98.86           C  
ATOM   2010  CG2 ILE O 251      50.254  77.704  -6.407  1.00 98.98           C  
ATOM   2011  CD1 ILE O 251      47.529  76.761  -5.204  1.00 98.58           C  
ATOM   2012  N   ASN O 252      51.500  80.040  -4.446  1.00 99.00           N  
ATOM   2013  CA  ASN O 252      52.712  80.811  -4.713  1.00 99.00           C  
ATOM   2014  C   ASN O 252      53.926  79.899  -4.676  1.00 99.00           C  
ATOM   2015  O   ASN O 252      53.896  78.820  -4.083  1.00 99.00           O  
ATOM   2016  CB  ASN O 252      52.892  81.967  -3.713  1.00 99.00           C  
ATOM   2017  CG  ASN O 252      53.104  81.481  -2.292  1.00 98.97           C  
ATOM   2018  OD1 ASN O 252      52.139  81.162  -1.586  1.00 97.05           O  
ATOM   2019  ND2 ASN O 252      54.355  81.421  -1.855  1.00 96.66           N  
ATOM   2020  N   CYS O 253      55.003  80.344  -5.306  1.00 99.00           N  
ATOM   2021  CA  CYS O 253      56.276  79.633  -5.233  1.00 99.00           C  
ATOM   2022  C   CYS O 253      56.995  79.931  -3.927  1.00 99.00           C  
ATOM   2023  O   CYS O 253      56.906  81.035  -3.386  1.00 99.00           O  
ATOM   2024  CB  CYS O 253      57.189  80.042  -6.388  1.00 99.00           C  
ATOM   2025  SG  CYS O 253      56.615  79.490  -8.006  1.00 98.95           S  
ATOM   2026  N   GLY O 254      57.737  78.946  -3.443  1.00 99.00           N  
ATOM   2027  CA  GLY O 254      58.679  79.165  -2.361  1.00 99.00           C  
ATOM   2028  C   GLY O 254      60.091  79.299  -2.886  1.00 99.00           C  
ATOM   2029  O   GLY O 254      60.331  79.318  -4.101  1.00 99.00           O  
ATOM   2030  N   SER O 255      61.042  79.378  -1.958  1.00 99.00           N  
ATOM   2031  CA  SER O 255      62.408  79.712  -2.352  1.00 99.00           C  
ATOM   2032  C   SER O 255      63.148  78.571  -3.046  1.00 99.00           C  
ATOM   2033  O   SER O 255      64.154  78.827  -3.710  1.00 98.99           O  
ATOM   2034  CB  SER O 255      63.207  80.268  -1.171  1.00 98.98           C  
ATOM   2035  OG  SER O 255      63.310  79.348  -0.113  1.00 98.70           O  
ATOM   2036  N   TYR O 256      62.666  77.326  -2.957  1.00 99.00           N  
ATOM   2037  CA  TYR O 256      63.300  76.274  -3.754  1.00 99.00           C  
ATOM   2038  C   TYR O 256      63.024  76.497  -5.239  1.00 99.00           C  
ATOM   2039  O   TYR O 256      63.932  76.369  -6.065  1.00 99.00           O  
ATOM   2040  CB  TYR O 256      62.858  74.872  -3.314  1.00 99.00           C  
ATOM   2041  CG  TYR O 256      63.783  73.774  -3.809  1.00 99.00           C  
ATOM   2042  CD1 TYR O 256      65.004  73.538  -3.186  1.00 98.97           C  
ATOM   2043  CD2 TYR O 256      63.447  72.984  -4.900  1.00 98.97           C  
ATOM   2044  CE1 TYR O 256      65.867  72.535  -3.631  1.00 98.96           C  
ATOM   2045  CE2 TYR O 256      64.301  71.977  -5.356  1.00 98.96           C  
ATOM   2046  CZ  TYR O 256      65.507  71.760  -4.715  1.00 98.97           C  
ATOM   2047  OH  TYR O 256      66.356  70.764  -5.155  1.00 98.91           O  
ATOM   2048  N   MET O 257      61.794  76.857  -5.578  1.00 99.00           N  
ATOM   2049  CA  MET O 257      61.487  77.178  -6.975  1.00 99.00           C  
ATOM   2050  C   MET O 257      62.331  78.347  -7.470  1.00 99.00           C  
ATOM   2051  O   MET O 257      62.828  78.325  -8.601  1.00 99.00           O  
ATOM   2052  CB  MET O 257      59.999  77.490  -7.142  1.00 99.00           C  
ATOM   2053  CG  MET O 257      59.590  77.747  -8.593  1.00 98.98           C  
ATOM   2054  SD  MET O 257      59.594  76.255  -9.613  1.00 98.98           S  
ATOM   2055  CE  MET O 257      58.001  75.551  -9.163  1.00 98.84           C  
ATOM   2056  N   ALA O 258      62.494  79.369  -6.634  1.00 99.00           N  
ATOM   2057  CA  ALA O 258      63.317  80.512  -7.020  1.00 99.00           C  
ATOM   2058  C   ALA O 258      64.759  80.082  -7.273  1.00 99.00           C  
ATOM   2059  O   ALA O 258      65.387  80.525  -8.241  1.00 98.99           O  
ATOM   2060  CB  ALA O 258      63.252  81.595  -5.948  1.00 98.99           C  
ATOM   2061  N   HIS O 259      65.281  79.209  -6.416  1.00 99.00           N  
ATOM   2062  CA  HIS O 259      66.635  78.689  -6.608  1.00 99.00           C  
ATOM   2063  C   HIS O 259      66.751  77.909  -7.918  1.00 99.00           C  
ATOM   2064  O   HIS O 259      67.683  78.119  -8.703  1.00 98.99           O  
ATOM   2065  CB  HIS O 259      67.022  77.802  -5.422  1.00 98.99           C  
ATOM   2066  CG  HIS O 259      68.393  77.216  -5.534  1.00 98.93           C  
ATOM   2067  ND1 HIS O 259      69.535  77.955  -5.314  1.00 95.82           N  
ATOM   2068  CD2 HIS O 259      68.810  75.968  -5.854  1.00 95.99           C  
ATOM   2069  CE1 HIS O 259      70.593  77.184  -5.491  1.00 96.53           C  
ATOM   2070  NE2 HIS O 259      70.181  75.973  -5.822  1.00 97.33           N  
ATOM   2071  N   LEU O 260      65.798  77.022  -8.164  1.00 99.00           N  
ATOM   2072  CA  LEU O 260      65.851  76.185  -9.362  1.00 98.99           C  
ATOM   2073  C   LEU O 260      65.780  76.984 -10.649  1.00 98.99           C  
ATOM   2074  O   LEU O 260      66.394  76.598 -11.647  1.00 98.97           O  
ATOM   2075  CB  LEU O 260      64.699  75.182  -9.372  1.00 98.92           C  
ATOM   2076  CG  LEU O 260      64.713  74.096  -8.312  1.00 97.34           C  
ATOM   2077  CD1 LEU O 260      63.500  73.193  -8.536  1.00 97.82           C  
ATOM   2078  CD2 LEU O 260      66.007  73.298  -8.346  1.00 97.81           C  
ATOM   2079  N   THR O 261      65.012  78.069 -10.637  1.00 99.00           N  
ATOM   2080  CA  THR O 261      64.757  78.851 -11.847  1.00 99.00           C  
ATOM   2081  C   THR O 261      65.633  80.099 -11.945  1.00 98.99           C  
ATOM   2082  O   THR O 261      65.399  80.949 -12.808  1.00 98.97           O  
ATOM   2083  CB  THR O 261      63.278  79.259 -11.942  1.00 98.99           C  
ATOM   2084  OG1 THR O 261      62.947  80.144 -10.870  1.00 98.95           O  
ATOM   2085  CG2 THR O 261      62.356  78.046 -11.921  1.00 98.94           C  
ATOM   2086  N   ASN O 262      66.621  80.220 -11.082  1.00 98.99           N  
ATOM   2087  CA  ASN O 262      67.467  81.408 -11.001  1.00 98.99           C  
ATOM   2088  C   ASN O 262      66.629  82.684 -10.907  1.00 98.98           C  
ATOM   2089  O   ASN O 262      66.906  83.689 -11.570  1.00 98.94           O  
ATOM   2090  CB  ASN O 262      68.469  81.475 -12.156  1.00 98.97           C  
ATOM   2091  CG  ASN O 262      69.588  82.459 -11.889  1.00 98.90           C  
ATOM   2092  OD1 ASN O 262      69.945  82.711 -10.733  1.00 97.66           O  
ATOM   2093  ND2 ASN O 262      70.156  83.025 -12.946  1.00 97.53           N  
ATOM   2094  N   ASN O 263      65.596  82.617 -10.084  1.00 98.99           N  
ATOM   2095  CA  ASN O 263      64.729  83.755  -9.791  1.00 98.98           C  
ATOM   2096  C   ASN O 263      63.843  84.185 -10.959  1.00 98.99           C  
ATOM   2097  O   ASN O 263      63.251  85.266 -10.908  1.00 98.96           O  
ATOM   2098  CB  ASN O 263      65.534  84.941  -9.247  1.00 98.93           C  
ATOM   2099  CG  ASN O 263      64.955  85.532  -7.987  1.00 98.53           C  
ATOM   2100  OD1 ASN O 263      64.267  84.859  -7.217  1.00 94.12           O  
ATOM   2101  ND2 ASN O 263      65.252  86.805  -7.760  1.00 92.56           N  
ATOM   2102  N   TYR O 264      63.740  83.360 -11.997  1.00 98.99           N  
ATOM   2103  CA  TYR O 264      62.759  83.610 -13.053  1.00 98.99           C  
ATOM   2104  C   TYR O 264      61.351  83.551 -12.466  1.00 98.99           C  
ATOM   2105  O   TYR O 264      60.514  84.407 -12.760  1.00 98.99           O  
ATOM   2106  CB  TYR O 264      62.937  82.592 -14.180  1.00 98.98           C  
ATOM   2107  CG  TYR O 264      61.945  82.709 -15.308  1.00 98.94           C  
ATOM   2108  CD1 TYR O 264      61.924  83.819 -16.143  1.00 98.82           C  
ATOM   2109  CD2 TYR O 264      61.034  81.697 -15.557  1.00 98.79           C  
ATOM   2110  CE1 TYR O 264      61.016  83.917 -17.191  1.00 98.63           C  
ATOM   2111  CE2 TYR O 264      60.121  81.781 -16.601  1.00 98.58           C  
ATOM   2112  CZ  TYR O 264      60.118  82.892 -17.411  1.00 98.61           C  
ATOM   2113  OH  TYR O 264      59.209  82.975 -18.445  1.00 97.97           O  
ATOM   2114  N   TYR O 265      61.096  82.553 -11.628  1.00 99.00           N  
ATOM   2115  CA  TYR O 265      59.921  82.538 -10.758  1.00 99.00           C  
ATOM   2116  C   TYR O 265      60.414  82.827  -9.350  1.00 99.00           C  
ATOM   2117  O   TYR O 265      61.003  81.966  -8.693  1.00 98.99           O  
ATOM   2118  CB  TYR O 265      59.188  81.193 -10.798  1.00 99.00           C  
ATOM   2119  CG  TYR O 265      58.489  80.865 -12.099  1.00 99.00           C  
ATOM   2120  CD1 TYR O 265      57.992  79.584 -12.314  1.00 98.99           C  
ATOM   2121  CD2 TYR O 265      58.303  81.819 -13.103  1.00 98.99           C  
ATOM   2122  CE1 TYR O 265      57.335  79.252 -13.498  1.00 98.98           C  
ATOM   2123  CE2 TYR O 265      57.654  81.500 -14.288  1.00 98.98           C  
ATOM   2124  CZ  TYR O 265      57.172  80.212 -14.479  1.00 98.99           C  
ATOM   2125  OH  TYR O 265      56.529  79.881 -15.656  1.00 98.97           O  
ATOM   2126  N   LYS O 266      60.208  84.062  -8.907  1.00 98.99           N  
ATOM   2127  CA  LYS O 266      60.633  84.456  -7.569  1.00 98.99           C  
ATOM   2128  C   LYS O 266      59.745  83.824  -6.509  1.00 99.00           C  
ATOM   2129  O   LYS O 266      58.598  83.444  -6.779  1.00 98.98           O  
ATOM   2130  CB  LYS O 266      60.569  85.979  -7.417  1.00 98.93           C  
ATOM   2131  CG  LYS O 266      61.492  86.741  -8.342  0.99 96.87           C  
ATOM   2132  CD  LYS O 266      61.339  88.246  -8.121  0.98 95.78           C  
ATOM   2133  CE  LYS O 266      61.827  89.043  -9.318  0.96 92.89           C  
ATOM   2134  NZ  LYS O 266      60.966  88.812 -10.509  0.95 85.90           N  
ATOM   2135  N   ALA O 267      60.279  83.740  -5.297  1.00 99.00           N  
ATOM   2136  CA  ALA O 267      59.469  83.437  -4.125  1.00 99.00           C  
ATOM   2137  C   ALA O 267      58.947  84.780  -3.618  1.00 99.00           C  
ATOM   2138  O   ALA O 267      59.715  85.564  -3.062  1.00 98.98           O  
ATOM   2139  CB  ALA O 267      60.316  82.752  -3.063  1.00 98.99           C  
ATOM   2140  N   PRO O 268      57.664  85.081  -3.826  1.00 99.00           N  
ATOM   2141  CA  PRO O 268      57.220  86.425  -3.463  1.00 99.00           C  
ATOM   2142  C   PRO O 268      57.290  86.660  -1.963  1.00 99.00           C  
ATOM   2143  O   PRO O 268      56.933  85.789  -1.162  1.00 98.99           O  
ATOM   2144  CB  PRO O 268      55.773  86.473  -3.963  1.00 98.98           C  
ATOM   2145  CG  PRO O 268      55.348  85.049  -4.060  1.00 98.75           C  
ATOM   2146  CD  PRO O 268      56.584  84.271  -4.418  1.00 98.99           C  
ATOM   2147  N   ILE O 269      57.751  87.848  -1.588  1.00 99.00           N  
ATOM   2148  CA  ILE O 269      57.730  88.267  -0.192  1.00 99.00           C  
ATOM   2149  C   ILE O 269      56.295  88.637   0.165  1.00 99.00           C  
ATOM   2150  O   ILE O 269      55.634  89.391  -0.562  1.00 99.00           O  
ATOM   2151  CB  ILE O 269      58.699  89.434   0.049  1.00 98.99           C  
ATOM   2152  CG1 ILE O 269      60.142  88.925  -0.059  1.00 98.85           C  
ATOM   2153  CG2 ILE O 269      58.441  90.099   1.410  1.00 98.90           C  
ATOM   2154  CD1 ILE O 269      61.181  90.025  -0.138  1.00 96.83           C  
ATOM   2155  N   HIS O 270      55.818  88.101   1.283  1.00 99.00           N  
ATOM   2156  CA  HIS O 270      54.452  88.371   1.717  1.00 99.00           C  
ATOM   2157  C   HIS O 270      54.393  88.380   3.234  1.00 99.00           C  
ATOM   2158  O   HIS O 270      55.326  87.940   3.915  1.00 98.99           O  
ATOM   2159  CB  HIS O 270      53.454  87.363   1.115  1.00 98.99           C  
ATOM   2160  CG  HIS O 270      53.767  85.941   1.449  1.00 98.99           C  
ATOM   2161  ND1 HIS O 270      54.798  85.247   0.839  1.00 98.79           N  
ATOM   2162  CD2 HIS O 270      53.207  85.085   2.332  1.00 98.70           C  
ATOM   2163  CE1 HIS O 270      54.851  84.025   1.338  1.00 98.68           C  
ATOM   2164  NE2 HIS O 270      53.896  83.898   2.248  1.00 98.76           N  
ATOM   2165  N   ARG O 271      53.291  88.908   3.764  1.00 99.00           N  
ATOM   2166  CA  ARG O 271      53.123  89.044   5.207  1.00 99.00           C  
ATOM   2167  C   ARG O 271      51.644  88.925   5.548  1.00 99.00           C  
ATOM   2168  O   ARG O 271      50.782  89.036   4.668  1.00 98.99           O  
ATOM   2169  CB  ARG O 271      53.709  90.379   5.700  1.00 98.99           C  
ATOM   2170  CG  ARG O 271      53.010  91.615   5.152  1.00 98.94           C  
ATOM   2171  CD  ARG O 271      53.786  92.894   5.479  1.00 98.95           C  
ATOM   2172  NE  ARG O 271      53.010  94.078   5.104  1.00 98.94           N  
ATOM   2173  CZ  ARG O 271      53.417  95.339   5.258  1.00 98.95           C  
ATOM   2174  NH1 ARG O 271      54.615  95.608   5.764  1.00 98.80           N  
ATOM   2175  NH2 ARG O 271      52.615  96.334   4.906  1.00 98.77           N  
ATOM   2176  N   VAL O 272      51.362  88.701   6.826  1.00 99.00           N  
ATOM   2177  CA  VAL O 272      49.996  88.481   7.310  1.00 99.00           C  
ATOM   2178  C   VAL O 272      49.588  89.670   8.168  1.00 99.00           C  
ATOM   2179  O   VAL O 272      50.179  89.912   9.227  1.00 98.99           O  
ATOM   2180  CB  VAL O 272      49.893  87.180   8.137  1.00 98.99           C  
ATOM   2181  CG1 VAL O 272      48.449  86.943   8.575  1.00 98.87           C  
ATOM   2182  CG2 VAL O 272      50.436  85.989   7.360  1.00 98.93           C  
ATOM   2183  N   LYS O 273      48.575  90.409   7.732  1.00 98.99           N  
ATOM   2184  CA  LYS O 273      48.047  91.512   8.530  1.00 98.99           C  
ATOM   2185  C   LYS O 273      47.326  90.984   9.765  1.00 98.99           C  
ATOM   2186  O   LYS O 273      46.698  89.917   9.741  1.00 98.98           O  
ATOM   2187  CB  LYS O 273      47.067  92.362   7.723  1.00 98.94           C  
ATOM   2188  CG  LYS O 273      47.703  93.118   6.571  1.00 98.33           C  
ATOM   2189  CD  LYS O 273      46.760  94.155   5.977  1.00 98.13           C  
ATOM   2190  CE  LYS O 273      45.606  93.515   5.244  1.00 97.84           C  
ATOM   2191  NZ  LYS O 273      44.715  94.557   4.636  1.00 97.86           N  
ATOM   2192  N   TRP O 274      47.381  91.776  10.835  1.00 98.99           N  
ATOM   2193  CA  TRP O 274      46.540  91.525  11.997  1.00 98.99           C  
ATOM   2194  C   TRP O 274      45.084  91.827  11.646  1.00 98.99           C  
ATOM   2195  O   TRP O 274      44.764  92.903  11.130  1.00 98.98           O  
ATOM   2196  CB  TRP O 274      46.981  92.407  13.162  1.00 98.99           C  
ATOM   2197  CG  TRP O 274      46.018  92.385  14.306  1.00 98.97           C  
ATOM   2198  CD1 TRP O 274      45.810  91.356  15.179  1.00 98.90           C  
ATOM   2199  CD2 TRP O 274      45.116  93.427  14.676  1.00 98.95           C  
ATOM   2200  NE1 TRP O 274      44.829  91.697  16.080  1.00 98.84           N  
ATOM   2201  CE2 TRP O 274      44.391  92.965  15.799  1.00 98.91           C  
ATOM   2202  CE3 TRP O 274      44.849  94.706  14.180  1.00 98.80           C  
ATOM   2203  CZ2 TRP O 274      43.418  93.744  16.429  1.00 98.81           C  
ATOM   2204  CZ3 TRP O 274      43.880  95.482  14.810  1.00 98.67           C  
ATOM   2205  CH2 TRP O 274      43.184  94.997  15.921  1.00 98.69           C  
ATOM   2206  N   VAL O 275      44.224  90.871  11.924  1.00 98.98           N  
ATOM   2207  CA  VAL O 275      42.779  91.038  11.778  1.00 98.98           C  
ATOM   2208  C   VAL O 275      42.152  90.376  12.994  1.00 98.99           C  
ATOM   2209  O   VAL O 275      42.442  89.211  13.276  1.00 98.95           O  
ATOM   2210  CB  VAL O 275      42.233  90.371  10.497  1.00 98.90           C  
ATOM   2211  CG1 VAL O 275      40.741  90.661  10.350  1.00 98.00           C  
ATOM   2212  CG2 VAL O 275      42.994  90.832   9.262  1.00 98.25           C  
ATOM   2213  N   ASN O 276      41.298  91.098  13.722  1.00 98.99           N  
ATOM   2214  CA  ASN O 276      40.654  90.512  14.895  1.00 98.99           C  
ATOM   2215  C   ASN O 276      39.386  89.781  14.468  1.00 98.99           C  
ATOM   2216  O   ASN O 276      38.273  90.315  14.563  1.00 98.96           O  
ATOM   2217  CB  ASN O 276      40.362  91.577  15.955  1.00 98.98           C  
ATOM   2218  CG  ASN O 276      39.980  90.961  17.288  1.00 98.97           C  
ATOM   2219  OD1 ASN O 276      40.064  89.741  17.460  1.00 98.50           O  
ATOM   2220  ND2 ASN O 276      39.573  91.794  18.237  1.00 98.36           N  
ATOM   2221  N   ALA O 277      39.582  88.561  13.976  1.00 98.99           N  
ATOM   2222  CA  ALA O 277      38.491  87.727  13.497  1.00 98.98           C  
ATOM   2223  C   ALA O 277      38.861  86.269  13.679  1.00 98.99           C  
ATOM   2224  O   ALA O 277      40.022  85.889  13.514  1.00 98.97           O  
ATOM   2225  CB  ALA O 277      38.206  87.999  12.024  1.00 98.93           C  
ATOM   2226  N   GLU O 278      37.865  85.457  14.000  1.00 98.99           N  
ATOM   2227  CA  GLU O 278      38.052  84.006  14.042  1.00 98.99           C  
ATOM   2228  C   GLU O 278      38.170  83.503  12.609  1.00 99.00           C  
ATOM   2229  O   GLU O 278      37.232  83.646  11.816  1.00 98.98           O  
ATOM   2230  CB  GLU O 278      36.863  83.352  14.749  1.00 98.97           C  
ATOM   2231  CG  GLU O 278      36.981  81.844  14.900  1.00 98.54           C  
ATOM   2232  CD  GLU O 278      38.037  81.428  15.902  1.00 98.55           C  
ATOM   2233  OE1 GLU O 278      38.751  80.452  15.614  1.00 97.75           O  
ATOM   2234  OE2 GLU O 278      38.145  82.058  16.980  1.00 98.05           O  
ATOM   2235  N   ARG O 279      39.321  82.938  12.261  1.00 99.00           N  
ATOM   2236  CA  ARG O 279      39.538  82.501  10.887  1.00 99.00           C  
ATOM   2237  C   ARG O 279      40.551  81.369  10.837  1.00 99.00           C  
ATOM   2238  O   ARG O 279      41.284  81.121  11.801  1.00 99.00           O  
ATOM   2239  CB  ARG O 279      39.986  83.678  10.002  1.00 98.98           C  
ATOM   2240  CG  ARG O 279      41.353  84.241  10.368  1.00 98.51           C  
ATOM   2241  CD  ARG O 279      41.685  85.524   9.596  1.00 98.31           C  
ATOM   2242  NE  ARG O 279      43.047  85.953   9.911  1.00 98.48           N  
ATOM   2243  CZ  ARG O 279      44.143  85.482   9.307  1.00 98.70           C  
ATOM   2244  NH1 ARG O 279      44.055  84.591   8.324  1.00 97.66           N  
ATOM   2245  NH2 ARG O 279      45.332  85.910   9.696  1.00 97.57           N  
ATOM   2246  N   GLN O 280      40.571  80.692   9.700  1.00 99.00           N  
ATOM   2247  CA  GLN O 280      41.479  79.579   9.451  1.00 99.00           C  
ATOM   2248  C   GLN O 280      42.459  79.919   8.342  1.00 99.00           C  
ATOM   2249  O   GLN O 280      42.112  80.605   7.374  1.00 99.00           O  
ATOM   2250  CB  GLN O 280      40.699  78.341   9.010  1.00 99.00           C  
ATOM   2251  CG  GLN O 280      39.700  77.818  10.026  1.00 98.91           C  
ATOM   2252  CD  GLN O 280      38.722  76.850   9.391  1.00 98.94           C  
ATOM   2253  OE1 GLN O 280      38.458  76.915   8.183  1.00 97.65           O  
ATOM   2254  NE2 GLN O 280      38.176  75.948  10.193  1.00 97.48           N  
ATOM   2255  N   SER O 281      43.666  79.381   8.471  1.00 99.00           N  
ATOM   2256  CA  SER O 281      44.666  79.437   7.409  1.00 99.00           C  
ATOM   2257  C   SER O 281      45.281  78.049   7.336  1.00 99.00           C  
ATOM   2258  O   SER O 281      45.895  77.598   8.310  1.00 98.99           O  
ATOM   2259  CB  SER O 281      45.719  80.501   7.729  1.00 98.99           C  
ATOM   2260  OG  SER O 281      46.628  80.653   6.661  1.00 98.81           O  
ATOM   2261  N   LEU O 282      45.089  77.355   6.213  1.00 99.00           N  
ATOM   2262  CA  LEU O 282      45.381  75.925   6.130  1.00 99.00           C  
ATOM   2263  C   LEU O 282      46.329  75.630   4.960  1.00 99.00           C  
ATOM   2264  O   LEU O 282      45.899  75.162   3.900  1.00 98.98           O  
ATOM   2265  CB  LEU O 282      44.072  75.123   5.990  1.00 98.99           C  
ATOM   2266  CG  LEU O 282      42.952  75.471   6.988  1.00 98.95           C  
ATOM   2267  CD1 LEU O 282      41.734  74.577   6.750  1.00 98.95           C  
ATOM   2268  CD2 LEU O 282      43.405  75.368   8.439  1.00 98.96           C  
ATOM   2269  N   PRO O 283      47.623  75.903   5.144  1.00 99.00           N  
ATOM   2270  CA  PRO O 283      48.569  75.639   4.056  1.00 99.00           C  
ATOM   2271  C   PRO O 283      48.928  74.172   3.891  1.00 99.00           C  
ATOM   2272  O   PRO O 283      48.983  73.408   4.863  1.00 99.00           O  
ATOM   2273  CB  PRO O 283      49.819  76.419   4.471  1.00 98.99           C  
ATOM   2274  CG  PRO O 283      49.743  76.476   5.966  1.00 98.78           C  
ATOM   2275  CD  PRO O 283      48.264  76.603   6.260  1.00 99.00           C  
ATOM   2276  N   PHE O 284      49.210  73.808   2.655  1.00 99.00           N  
ATOM   2277  CA  PHE O 284      49.940  72.595   2.309  1.00 99.00           C  
ATOM   2278  C   PHE O 284      51.239  73.062   1.669  1.00 99.00           C  
ATOM   2279  O   PHE O 284      51.225  73.715   0.615  1.00 99.00           O  
ATOM   2280  CB  PHE O 284      49.122  71.745   1.338  1.00 99.00           C  
ATOM   2281  CG  PHE O 284      49.755  70.436   0.934  1.00 99.00           C  
ATOM   2282  CD1 PHE O 284      49.817  69.371   1.823  1.00 98.98           C  
ATOM   2283  CD2 PHE O 284      50.246  70.250  -0.349  1.00 98.98           C  
ATOM   2284  CE1 PHE O 284      50.359  68.147   1.439  1.00 98.98           C  
ATOM   2285  CE2 PHE O 284      50.792  69.030  -0.742  1.00 98.98           C  
ATOM   2286  CZ  PHE O 284      50.845  67.980   0.154  1.00 98.98           C  
ATOM   2287  N   PHE O 285      52.348  72.750   2.325  1.00 99.00           N  
ATOM   2288  CA  PHE O 285      53.660  73.113   1.811  1.00 99.00           C  
ATOM   2289  C   PHE O 285      54.175  71.963   0.966  1.00 99.00           C  
ATOM   2290  O   PHE O 285      54.441  70.873   1.482  1.00 99.00           O  
ATOM   2291  CB  PHE O 285      54.621  73.421   2.963  1.00 99.00           C  
ATOM   2292  CG  PHE O 285      54.216  74.637   3.754  1.00 99.00           C  
ATOM   2293  CD1 PHE O 285      53.688  74.510   5.031  1.00 98.98           C  
ATOM   2294  CD2 PHE O 285      54.344  75.906   3.208  1.00 98.98           C  
ATOM   2295  CE1 PHE O 285      53.297  75.632   5.755  1.00 98.98           C  
ATOM   2296  CE2 PHE O 285      53.955  77.033   3.921  1.00 98.98           C  
ATOM   2297  CZ  PHE O 285      53.431  76.894   5.199  1.00 98.98           C  
ATOM   2298  N   VAL O 286      54.294  72.214  -0.330  1.00 99.00           N  
ATOM   2299  CA  VAL O 286      54.756  71.189  -1.263  1.00 99.00           C  
ATOM   2300  C   VAL O 286      56.270  71.068  -1.151  1.00 99.00           C  
ATOM   2301  O   VAL O 286      57.018  71.961  -1.572  1.00 99.00           O  
ATOM   2302  CB  VAL O 286      54.327  71.501  -2.707  1.00 99.00           C  
ATOM   2303  CG1 VAL O 286      54.939  70.494  -3.686  1.00 98.98           C  
ATOM   2304  CG2 VAL O 286      52.807  71.501  -2.812  1.00 98.99           C  
ATOM   2305  N   ASN O 287      56.700  69.962  -0.558  1.00 99.00           N  
ATOM   2306  CA  ASN O 287      58.106  69.648  -0.362  1.00 99.00           C  
ATOM   2307  C   ASN O 287      58.419  68.337  -1.066  1.00 99.00           C  
ATOM   2308  O   ASN O 287      57.594  67.422  -1.089  1.00 99.00           O  
ATOM   2309  CB  ASN O 287      58.413  69.506   1.132  1.00 99.00           C  
ATOM   2310  CG  ASN O 287      58.261  70.804   1.905  1.00 98.99           C  
ATOM   2311  OD1 ASN O 287      58.627  71.877   1.425  1.00 97.49           O  
ATOM   2312  ND2 ASN O 287      57.748  70.704   3.128  1.00 97.16           N  
ATOM   2313  N   LEU O 288      59.611  68.240  -1.624  1.00 99.00           N  
ATOM   2314  CA  LEU O 288      60.013  67.023  -2.325  1.00 99.00           C  
ATOM   2315  C   LEU O 288      60.545  65.982  -1.333  1.00 99.00           C  
ATOM   2316  O   LEU O 288      60.237  66.039  -0.141  1.00 98.98           O  
ATOM   2317  CB  LEU O 288      61.018  67.384  -3.434  1.00 98.99           C  
ATOM   2318  CG  LEU O 288      60.515  68.429  -4.449  1.00 98.95           C  
ATOM   2319  CD1 LEU O 288      61.596  68.727  -5.481  1.00 98.95           C  
ATOM   2320  CD2 LEU O 288      59.225  67.984  -5.136  1.00 98.93           C  
ATOM   2321  N   GLY O 289      61.318  65.013  -1.812  1.00 99.00           N  
ATOM   2322  CA  GLY O 289      61.935  64.031  -0.931  1.00 98.99           C  
ATOM   2323  C   GLY O 289      63.276  64.512  -0.412  1.00 99.00           C  
ATOM   2324  O   GLY O 289      63.875  65.436  -0.962  1.00 98.99           O  
ATOM   2325  N   TYR O 290      63.769  63.866   0.636  1.00 99.00           N  
ATOM   2326  CA  TYR O 290      64.987  64.324   1.306  1.00 99.00           C  
ATOM   2327  C   TYR O 290      66.198  64.394   0.378  1.00 99.00           C  
ATOM   2328  O   TYR O 290      66.996  65.336   0.458  1.00 98.99           O  
ATOM   2329  CB  TYR O 290      65.298  63.409   2.493  1.00 98.99           C  
ATOM   2330  CG  TYR O 290      66.361  63.947   3.416  1.00 98.98           C  
ATOM   2331  CD1 TYR O 290      66.071  64.954   4.323  1.00 98.91           C  
ATOM   2332  CD2 TYR O 290      67.658  63.457   3.380  1.00 98.90           C  
ATOM   2333  CE1 TYR O 290      67.041  65.458   5.177  1.00 98.81           C  
ATOM   2334  CE2 TYR O 290      68.640  63.954   4.231  1.00 98.79           C  
ATOM   2335  CZ  TYR O 290      68.321  64.953   5.126  1.00 98.82           C  
ATOM   2336  OH  TYR O 290      69.285  65.453   5.973  1.00 98.43           O  
ATOM   2337  N   ASP O 291      66.337  63.406  -0.493  1.00 98.98           N  
ATOM   2338  CA  ASP O 291      67.464  63.341  -1.422  1.00 98.96           C  
ATOM   2339  C   ASP O 291      67.154  63.918  -2.798  1.00 98.97           C  
ATOM   2340  O   ASP O 291      67.992  63.827  -3.698  1.00 98.91           O  
ATOM   2341  CB  ASP O 291      67.952  61.898  -1.577  1.00 98.80           C  
ATOM   2342  CG  ASP O 291      68.764  61.409  -0.392  1.00 97.83           C  
ATOM   2343  OD1 ASP O 291      68.868  60.179  -0.232  1.00 96.78           O  
ATOM   2344  OD2 ASP O 291      69.314  62.242   0.361  1.00 96.32           O  
ATOM   2345  N   SER O 292      65.984  64.504  -2.971  1.00 98.99           N  
ATOM   2346  CA  SER O 292      65.640  65.080  -4.267  1.00 98.99           C  
ATOM   2347  C   SER O 292      66.563  66.243  -4.596  1.00 98.99           C  
ATOM   2348  O   SER O 292      66.765  67.138  -3.770  1.00 98.98           O  
ATOM   2349  CB  SER O 292      64.197  65.580  -4.276  1.00 98.94           C  
ATOM   2350  OG  SER O 292      63.279  64.509  -4.079  1.00 97.78           O  
ATOM   2351  N   VAL O 293      67.096  66.221  -5.811  1.00 98.99           N  
ATOM   2352  CA  VAL O 293      67.922  67.311  -6.323  1.00 98.98           C  
ATOM   2353  C   VAL O 293      67.484  67.570  -7.752  1.00 98.98           C  
ATOM   2354  O   VAL O 293      67.396  66.636  -8.553  1.00 98.89           O  
ATOM   2355  CB  VAL O 293      69.429  66.973  -6.307  1.00 98.90           C  
ATOM   2356  CG1 VAL O 293      70.247  68.133  -6.873  1.00 97.64           C  
ATOM   2357  CG2 VAL O 293      69.902  66.626  -4.907  1.00 98.11           C  
ATOM   2358  N   ILE O 294      67.205  68.819  -8.065  1.00 98.99           N  
ATOM   2359  CA  ILE O 294      66.900  69.231  -9.429  1.00 98.99           C  
ATOM   2360  C   ILE O 294      67.951  70.263  -9.813  1.00 98.99           C  
ATOM   2361  O   ILE O 294      68.176  71.228  -9.083  1.00 98.96           O  
ATOM   2362  CB  ILE O 294      65.472  69.798  -9.549  1.00 98.98           C  
ATOM   2363  CG1 ILE O 294      64.445  68.710  -9.195  1.00 98.90           C  
ATOM   2364  CG2 ILE O 294      65.226  70.347 -10.959  1.00 98.92           C  
ATOM   2365  CD1 ILE O 294      63.008  69.206  -9.090  1.00 98.79           C  
ATOM   2366  N   ASP O 295      68.604  70.054 -10.955  1.00 98.97           N  
ATOM   2367  CA  ASP O 295      69.677  70.955 -11.354  1.00 98.96           C  
ATOM   2368  C   ASP O 295      69.112  72.321 -11.743  1.00 98.98           C  
ATOM   2369  O   ASP O 295      68.184  72.394 -12.559  1.00 98.94           O  
ATOM   2370  CB  ASP O 295      70.469  70.353 -12.513  1.00 98.81           C  
ATOM   2371  CG  ASP O 295      71.254  69.112 -12.113  1.00 96.55           C  
ATOM   2372  OD1 ASP O 295      71.570  68.948 -10.913  0.99 95.15           O  
ATOM   2373  OD2 ASP O 295      71.557  68.300 -13.010  0.99 94.67           O  
ATOM   2374  N   PRO O 296      69.662  73.406 -11.181  1.00 98.99           N  
ATOM   2375  CA  PRO O 296      69.159  74.740 -11.516  1.00 98.99           C  
ATOM   2376  C   PRO O 296      69.322  75.082 -12.988  1.00 98.99           C  
ATOM   2377  O   PRO O 296      70.238  74.594 -13.662  1.00 98.96           O  
ATOM   2378  CB  PRO O 296      70.001  75.668 -10.635  1.00 98.97           C  
ATOM   2379  CG  PRO O 296      70.390  74.806  -9.474  1.00 98.54           C  
ATOM   2380  CD  PRO O 296      70.632  73.453 -10.085  1.00 98.96           C  
ATOM   2381  N   PHE O 297      68.427  75.936 -13.464  1.00 98.98           N  
ATOM   2382  CA  PHE O 297      68.419  76.360 -14.854  1.00 98.98           C  
ATOM   2383  C   PHE O 297      67.855  77.776 -14.917  1.00 98.98           C  
ATOM   2384  O   PHE O 297      67.261  78.262 -13.957  1.00 98.97           O  
ATOM   2385  CB  PHE O 297      67.591  75.401 -15.726  1.00 98.98           C  
ATOM   2386  CG  PHE O 297      66.139  75.313 -15.320  1.00 98.97           C  
ATOM   2387  CD1 PHE O 297      65.168  76.030 -16.007  1.00 98.92           C  
ATOM   2388  CD2 PHE O 297      65.746  74.525 -14.246  1.00 98.92           C  
ATOM   2389  CE1 PHE O 297      63.825  75.966 -15.628  1.00 98.87           C  
ATOM   2390  CE2 PHE O 297      64.413  74.454 -13.856  1.00 98.86           C  
ATOM   2391  CZ  PHE O 297      63.449  75.175 -14.551  1.00 98.88           C  
ATOM   2392  N   ASP O 298      68.050  78.436 -16.056  1.00 98.97           N  
ATOM   2393  CA  ASP O 298      67.560  79.805 -16.221  1.00 98.96           C  
ATOM   2394  C   ASP O 298      66.813  79.916 -17.542  1.00 98.96           C  
ATOM   2395  O   ASP O 298      67.442  79.935 -18.603  1.00 98.88           O  
ATOM   2396  CB  ASP O 298      68.718  80.804 -16.169  1.00 98.92           C  
ATOM   2397  CG  ASP O 298      68.247  82.249 -16.100  1.00 98.81           C  
ATOM   2398  OD1 ASP O 298      67.085  82.532 -16.481  1.00 98.32           O  
ATOM   2399  OD2 ASP O 298      69.043  83.106 -15.662  1.00 98.12           O  
ATOM   2400  N   PRO O 299      65.477  80.009 -17.497  1.00 98.90           N  
ATOM   2401  CA  PRO O 299      64.697  80.070 -18.738  1.00 98.80           C  
ATOM   2402  C   PRO O 299      64.942  81.312 -19.583  1.00 98.73           C  
ATOM   2403  O   PRO O 299      64.534  81.342 -20.747  1.00 98.21           O  
ATOM   2404  CB  PRO O 299      63.246  80.036 -18.244  1.00 98.50           C  
ATOM   2405  CG  PRO O 299      63.311  79.455 -16.875  1.00 97.80           C  
ATOM   2406  CD  PRO O 299      64.614  79.922 -16.307  1.00 98.79           C  
ATOM   2407  N   ARG O 300      65.582  82.327 -19.014  1.00 98.85           N  
ATOM   2408  CA  ARG O 300      65.871  83.560 -19.747  1.00 98.78           C  
ATOM   2409  C   ARG O 300      67.156  83.476 -20.560  1.00 98.74           C  
ATOM   2410  O   ARG O 300      67.422  84.355 -21.384  1.00 98.46           O  
ATOM   2411  CB  ARG O 300      65.966  84.735 -18.781  1.00 98.63           C  
ATOM   2412  CG  ARG O 300      64.673  85.005 -18.029  1.00 98.14           C  
ATOM   2413  CD  ARG O 300      64.904  85.881 -16.814  1.00 97.92           C  
ATOM   2414  NE  ARG O 300      65.769  85.215 -15.843  1.00 98.21           N  
ATOM   2415  CZ  ARG O 300      65.929  85.606 -14.578  1.00 98.54           C  
ATOM   2416  NH1 ARG O 300      65.277  86.665 -14.116  1.00 97.73           N  
ATOM   2417  NH2 ARG O 300      66.744  84.925 -13.784  1.00 97.97           N  
ATOM   2418  N   GLU O 301      67.961  82.455 -20.316  1.00 98.76           N  
ATOM   2419  CA  GLU O 301      69.235  82.298 -21.016  1.00 98.74           C  
ATOM   2420  C   GLU O 301      69.072  81.386 -22.226  1.00 98.74           C  
ATOM   2421  O   GLU O 301      68.439  80.335 -22.128  1.00 98.45           O  
ATOM   2422  CB  GLU O 301      70.296  81.724 -20.075  1.00 98.55           C  
ATOM   2423  CG  GLU O 301      70.735  82.688 -18.983  0.99 97.29           C  
ATOM   2424  CD  GLU O 301      71.422  83.922 -19.547  0.98 96.25           C  
ATOM   2425  OE1 GLU O 301      72.264  83.780 -20.453  0.98 93.31           O  
ATOM   2426  OE2 GLU O 301      71.109  85.039 -19.077  0.98 94.01           O  
ATOM   2427  N   PRO O 302      69.667  81.769 -23.367  0.99 98.55           N  
ATOM   2428  CA  PRO O 302      69.554  80.922 -24.561  1.00 98.43           C  
ATOM   2429  C   PRO O 302      69.970  79.474 -24.331  0.99 98.44           C  
ATOM   2430  O   PRO O 302      69.309  78.566 -24.839  0.99 97.68           O  
ATOM   2431  CB  PRO O 302      70.478  81.617 -25.563  0.99 98.05           C  
ATOM   2432  CG  PRO O 302      70.416  83.055 -25.174  0.99 96.29           C  
ATOM   2433  CD  PRO O 302      70.325  83.053 -23.668  0.99 97.99           C  
ATOM   2434  N   ASN O 303      71.040  79.243 -23.562  0.99 98.31           N  
ATOM   2435  CA  ASN O 303      71.489  77.876 -23.294  0.99 98.41           C  
ATOM   2436  C   ASN O 303      70.845  77.253 -22.057  0.99 98.58           C  
ATOM   2437  O   ASN O 303      71.135  76.103 -21.722  0.99 98.06           O  
ATOM   2438  CB  ASN O 303      73.016  77.804 -23.200  0.99 97.77           C  
ATOM   2439  CG  ASN O 303      73.586  78.535 -21.998  0.98 96.12           C  
ATOM   2440  OD1 ASN O 303      72.858  78.989 -21.116  0.97 93.08           O  
ATOM   2441  ND2 ASN O 303      74.913  78.640 -21.963  0.97 90.47           N  
ATOM   2442  N   GLY O 304      69.998  78.010 -21.374  1.00 98.51           N  
ATOM   2443  CA  GLY O 304      69.286  77.513 -20.206  1.00 98.61           C  
ATOM   2444  C   GLY O 304      70.116  77.343 -18.952  1.00 98.81           C  
ATOM   2445  O   GLY O 304      69.598  76.868 -17.941  1.00 98.58           O  
ATOM   2446  N   LYS O 305      71.372  77.719 -18.980  1.00 98.82           N  
ATOM   2447  CA  LYS O 305      72.279  77.439 -17.872  1.00 98.82           C  
ATOM   2448  C   LYS O 305      72.202  78.478 -16.762  1.00 98.90           C  
ATOM   2449  O   LYS O 305      72.073  79.679 -17.012  1.00 98.79           O  
ATOM   2450  CB  LYS O 305      73.714  77.298 -18.380  1.00 98.35           C  
ATOM   2451  CG  LYS O 305      73.918  76.050 -19.229  0.88 91.90           C  
ATOM   2452  CD  LYS O 305      75.364  75.867 -19.649  0.83 88.85           C  
ATOM   2453  CE  LYS O 305      75.525  74.601 -20.480  0.80 83.05           C  
ATOM   2454  NZ  LYS O 305      76.926  74.412 -20.942  0.80 73.64           N  
ATOM   2455  N   SER O 306      72.297  77.992 -15.525  1.00 98.89           N  
ATOM   2456  CA  SER O 306      72.348  78.808 -14.320  1.00 98.92           C  
ATOM   2457  C   SER O 306      73.672  78.562 -13.616  1.00 98.90           C  
ATOM   2458  O   SER O 306      74.190  77.444 -13.636  1.00 98.71           O  
ATOM   2459  CB  SER O 306      71.191  78.442 -13.389  1.00 98.88           C  
ATOM   2460  OG  SER O 306      71.326  79.038 -12.108  1.00 98.75           O  
ATOM   2461  N   ASP O 307      74.203  79.586 -12.961  1.00 98.81           N  
ATOM   2462  CA  ASP O 307      75.428  79.433 -12.174  1.00 98.73           C  
ATOM   2463  C   ASP O 307      75.149  79.077 -10.714  1.00 98.79           C  
ATOM   2464  O   ASP O 307      76.071  79.055  -9.895  1.00 98.42           O  
ATOM   2465  CB  ASP O 307      76.285  80.698 -12.276  1.00 98.26           C  
ATOM   2466  CG  ASP O 307      76.883  80.887 -13.658  0.97 95.24           C  
ATOM   2467  OD1 ASP O 307      77.221  79.877 -14.311  0.96 92.90           O  
ATOM   2468  OD2 ASP O 307      77.017  82.050 -14.092  0.96 92.15           O  
ATOM   2469  N   ARG O 308      73.895  78.783 -10.371  1.00 98.92           N  
ATOM   2470  CA  ARG O 308      73.577  78.308  -9.029  1.00 98.92           C  
ATOM   2471  C   ARG O 308      73.972  76.845  -8.880  1.00 98.94           C  
ATOM   2472  O   ARG O 308      73.974  76.085  -9.846  1.00 98.87           O  
ATOM   2473  CB  ARG O 308      72.088  78.479  -8.736  1.00 98.76           C  
ATOM   2474  CG  ARG O 308      71.659  79.934  -8.607  0.99 97.56           C  
ATOM   2475  CD  ARG O 308      70.163  80.020  -8.422  0.99 96.46           C  
ATOM   2476  NE  ARG O 308      69.692  81.388  -8.285  0.99 94.88           N  
ATOM   2477  CZ  ARG O 308      69.199  81.918  -7.166  0.99 94.53           C  
ATOM   2478  NH1 ARG O 308      69.131  81.204  -6.046  0.99 90.95           N  
ATOM   2479  NH2 ARG O 308      68.770  83.172  -7.167  0.99 91.45           N  
ATOM   2480  N   GLU O 309      74.295  76.452  -7.656  1.00 98.93           N  
ATOM   2481  CA  GLU O 309      74.687  75.075  -7.375  1.00 98.92           C  
ATOM   2482  C   GLU O 309      73.477  74.220  -7.025  1.00 98.96           C  
ATOM   2483  O   GLU O 309      72.518  74.714  -6.424  1.00 98.91           O  
ATOM   2484  CB  GLU O 309      75.698  75.032  -6.231  1.00 98.70           C  
ATOM   2485  CG  GLU O 309      77.037  75.675  -6.568  0.91 94.25           C  
ATOM   2486  CD  GLU O 309      77.758  74.973  -7.715  0.87 90.25           C  
ATOM   2487  OE1 GLU O 309      77.695  73.728  -7.798  0.86 86.35           O  
ATOM   2488  OE2 GLU O 309      78.389  75.673  -8.528  0.85 88.10           O  
ATOM   2489  N   PRO O 310      73.529  72.922  -7.358  1.00 98.98           N  
ATOM   2490  CA  PRO O 310      72.459  72.021  -6.924  1.00 98.98           C  
ATOM   2491  C   PRO O 310      72.317  72.014  -5.405  1.00 98.98           C  
ATOM   2492  O   PRO O 310      73.305  72.147  -4.675  1.00 98.91           O  
ATOM   2493  CB  PRO O 310      72.912  70.654  -7.446  1.00 98.91           C  
ATOM   2494  CG  PRO O 310      73.825  70.971  -8.585  1.00 97.87           C  
ATOM   2495  CD  PRO O 310      74.535  72.231  -8.184  1.00 98.84           C  
ATOM   2496  N   LEU O 311      71.095  71.843  -4.946  1.00 98.98           N  
ATOM   2497  CA  LEU O 311      70.758  71.889  -3.529  1.00 98.98           C  
ATOM   2498  C   LEU O 311      69.770  70.767  -3.253  1.00 98.99           C  
ATOM   2499  O   LEU O 311      68.710  70.715  -3.882  1.00 98.96           O  
ATOM   2500  CB  LEU O 311      70.126  73.249  -3.225  1.00 98.89           C  
ATOM   2501  CG  LEU O 311      69.581  73.518  -1.829  1.00 98.19           C  
ATOM   2502  CD1 LEU O 311      70.681  73.407  -0.783  1.00 97.84           C  
ATOM   2503  CD2 LEU O 311      68.954  74.917  -1.809  1.00 97.65           C  
ATOM   2504  N   SER O 312      70.111  69.864  -2.330  1.00 98.99           N  
ATOM   2505  CA  SER O 312      69.179  68.789  -2.014  1.00 98.99           C  
ATOM   2506  C   SER O 312      67.981  69.353  -1.268  1.00 99.00           C  
ATOM   2507  O   SER O 312      68.102  70.309  -0.493  1.00 98.99           O  
ATOM   2508  CB  SER O 312      69.840  67.687  -1.195  1.00 98.90           C  
ATOM   2509  OG  SER O 312      70.010  68.087   0.148  1.00 95.77           O  
ATOM   2510  N   TYR O 313      66.811  68.743  -1.496  1.00 99.00           N  
ATOM   2511  CA  TYR O 313      65.619  69.263  -0.852  1.00 99.00           C  
ATOM   2512  C   TYR O 313      65.691  69.116   0.666  1.00 99.00           C  
ATOM   2513  O   TYR O 313      65.246  70.006   1.400  1.00 98.99           O  
ATOM   2514  CB  TYR O 313      64.335  68.637  -1.419  1.00 99.00           C  
ATOM   2515  CG  TYR O 313      63.187  69.585  -1.188  1.00 99.00           C  
ATOM   2516  CD1 TYR O 313      62.852  70.525  -2.153  1.00 98.98           C  
ATOM   2517  CD2 TYR O 313      62.526  69.627   0.036  1.00 98.97           C  
ATOM   2518  CE1 TYR O 313      61.876  71.484  -1.913  1.00 98.97           C  
ATOM   2519  CE2 TYR O 313      61.548  70.587   0.288  1.00 98.97           C  
ATOM   2520  CZ  TYR O 313      61.233  71.515  -0.690  1.00 98.99           C  
ATOM   2521  OH  TYR O 313      60.290  72.478  -0.445  1.00 98.97           O  
ATOM   2522  N   GLY O 314      66.250  68.023   1.146  1.00 99.00           N  
ATOM   2523  CA  GLY O 314      66.352  67.820   2.582  1.00 98.99           C  
ATOM   2524  C   GLY O 314      67.200  68.869   3.276  1.00 99.00           C  
ATOM   2525  O   GLY O 314      66.824  69.383   4.332  1.00 98.99           O  
ATOM   2526  N   ASP O 315      68.352  69.198   2.695  1.00 98.99           N  
ATOM   2527  CA  ASP O 315      69.195  70.255   3.262  1.00 98.98           C  
ATOM   2528  C   ASP O 315      68.475  71.597   3.222  1.00 98.99           C  
ATOM   2529  O   ASP O 315      68.501  72.359   4.192  1.00 98.97           O  
ATOM   2530  CB  ASP O 315      70.522  70.353   2.502  1.00 98.90           C  
ATOM   2531  CG  ASP O 315      71.478  69.209   2.793  1.00 96.58           C  
ATOM   2532  OD1 ASP O 315      72.487  69.108   2.066  1.00 95.66           O  
ATOM   2533  OD2 ASP O 315      71.241  68.428   3.739  1.00 95.45           O  
ATOM   2534  N   TYR O 316      67.835  71.876   2.104  1.00 98.99           N  
ATOM   2535  CA  TYR O 316      67.076  73.109   1.951  1.00 99.00           C  
ATOM   2536  C   TYR O 316      66.004  73.245   3.036  1.00 99.00           C  
ATOM   2537  O   TYR O 316      65.869  74.298   3.668  1.00 98.99           O  
ATOM   2538  CB  TYR O 316      66.440  73.140   0.559  1.00 99.00           C  
ATOM   2539  CG  TYR O 316      65.319  74.144   0.425  1.00 99.00           C  
ATOM   2540  CD1 TYR O 316      65.583  75.488   0.214  1.00 98.98           C  
ATOM   2541  CD2 TYR O 316      63.999  73.740   0.544  1.00 98.98           C  
ATOM   2542  CE1 TYR O 316      64.547  76.409   0.122  1.00 98.98           C  
ATOM   2543  CE2 TYR O 316      62.956  74.653   0.453  1.00 98.98           C  
ATOM   2544  CZ  TYR O 316      63.237  75.983   0.243  1.00 98.99           C  
ATOM   2545  OH  TYR O 316      62.205  76.889   0.156  1.00 98.98           O  
ATOM   2546  N   LEU O 317      65.230  72.185   3.232  1.00 99.00           N  
ATOM   2547  CA  LEU O 317      64.101  72.247   4.161  1.00 99.00           C  
ATOM   2548  C   LEU O 317      64.567  72.377   5.605  1.00 99.00           C  
ATOM   2549  O   LEU O 317      64.046  73.205   6.360  1.00 98.99           O  
ATOM   2550  CB  LEU O 317      63.219  71.010   3.986  1.00 99.00           C  
ATOM   2551  CG  LEU O 317      61.964  70.979   4.857  1.00 98.97           C  
ATOM   2552  CD1 LEU O 317      61.020  72.130   4.504  1.00 98.96           C  
ATOM   2553  CD2 LEU O 317      61.257  69.639   4.698  1.00 98.96           C  
ATOM   2554  N   GLN O 318      65.540  71.560   5.998  1.00 98.99           N  
ATOM   2555  CA  GLN O 318      66.020  71.608   7.374  1.00 98.97           C  
ATOM   2556  C   GLN O 318      66.538  73.005   7.716  1.00 98.97           C  
ATOM   2557  O   GLN O 318      66.186  73.575   8.751  1.00 98.91           O  
ATOM   2558  CB  GLN O 318      67.113  70.556   7.593  1.00 98.76           C  
ATOM   2559  CG  GLN O 318      67.584  70.479   9.040  1.00 93.84           C  
ATOM   2560  CD  GLN O 318      68.552  69.348   9.315  0.99 93.10           C  
ATOM   2561  OE1 GLN O 318      68.929  69.132  10.468  0.99 88.53           O  
ATOM   2562  NE2 GLN O 318      68.956  68.620   8.281  0.99 85.48           N  
ATOM   2563  N   ASN O 319      67.367  73.555   6.842  1.00 98.99           N  
ATOM   2564  CA  ASN O 319      67.932  74.878   7.084  1.00 98.98           C  
ATOM   2565  C   ASN O 319      66.873  75.965   7.010  1.00 98.98           C  
ATOM   2566  O   ASN O 319      66.874  76.909   7.810  1.00 98.96           O  
ATOM   2567  CB  ASN O 319      69.056  75.154   6.082  1.00 98.92           C  
ATOM   2568  CG  ASN O 319      70.249  74.234   6.265  1.00 95.51           C  
ATOM   2569  OD1 ASN O 319      70.480  73.698   7.350  0.99 91.11           O  
ATOM   2570  ND2 ASN O 319      71.022  74.052   5.203  0.99 89.48           N  
ATOM   2571  N   GLY O 320      65.974  75.842   6.039  1.00 98.99           N  
ATOM   2572  CA  GLY O 320      64.971  76.873   5.828  1.00 98.99           C  
ATOM   2573  C   GLY O 320      63.994  77.015   6.975  1.00 98.99           C  
ATOM   2574  O   GLY O 320      63.644  78.134   7.365  1.00 98.98           O  
ATOM   2575  N   LEU O 321      63.538  75.894   7.528  1.00 98.98           N  
ATOM   2576  CA  LEU O 321      62.565  75.966   8.616  1.00 98.98           C  
ATOM   2577  C   LEU O 321      63.175  76.580   9.872  1.00 98.97           C  
ATOM   2578  O   LEU O 321      62.525  77.387  10.549  1.00 98.94           O  
ATOM   2579  CB  LEU O 321      61.979  74.583   8.908  1.00 98.94           C  
ATOM   2580  CG  LEU O 321      61.104  73.993   7.796  1.00 98.75           C  
ATOM   2581  CD1 LEU O 321      60.612  72.607   8.204  1.00 98.67           C  
ATOM   2582  CD2 LEU O 321      59.930  74.900   7.448  1.00 98.55           C  
ATOM   2583  N   VAL O 322      64.423  76.213  10.186  1.00 98.97           N  
ATOM   2584  CA  VAL O 322      65.102  76.820  11.331  1.00 98.96           C  
ATOM   2585  C   VAL O 322      65.289  78.320  11.109  1.00 98.97           C  
ATOM   2586  O   VAL O 322      65.046  79.132  12.010  1.00 98.94           O  
ATOM   2587  CB  VAL O 322      66.448  76.118  11.602  1.00 98.86           C  
ATOM   2588  CG1 VAL O 322      67.279  76.894  12.620  1.00 98.01           C  
ATOM   2589  CG2 VAL O 322      66.207  74.696  12.086  1.00 98.24           C  
ATOM   2590  N   SER O 323      65.719  78.691   9.907  1.00 98.98           N  
ATOM   2591  CA  SER O 323      65.961  80.104   9.614  1.00 98.98           C  
ATOM   2592  C   SER O 323      64.691  80.938   9.719  1.00 98.98           C  
ATOM   2593  O   SER O 323      64.729  82.072  10.209  1.00 98.97           O  
ATOM   2594  CB  SER O 323      66.584  80.256   8.228  1.00 98.95           C  
ATOM   2595  OG  SER O 323      67.880  79.681   8.196  1.00 95.39           O  
ATOM   2596  N   LEU O 324      63.568  80.394   9.260  1.00 98.93           N  
ATOM   2597  CA  LEU O 324      62.312  81.138   9.317  1.00 98.93           C  
ATOM   2598  C   LEU O 324      61.872  81.369  10.760  1.00 98.92           C  
ATOM   2599  O   LEU O 324      61.437  82.471  11.111  1.00 98.86           O  
ATOM   2600  CB  LEU O 324      61.224  80.420   8.516  1.00 98.91           C  
ATOM   2601  CG  LEU O 324      59.871  81.125   8.456  0.99 98.75           C  
ATOM   2602  CD1 LEU O 324      59.990  82.517   7.833  0.99 98.71           C  
ATOM   2603  CD2 LEU O 324      58.879  80.276   7.671  0.99 98.64           C  
ATOM   2604  N   ILE O 325      61.983  80.340  11.607  1.00 98.95           N  
ATOM   2605  CA  ILE O 325      61.662  80.505  13.028  1.00 98.93           C  
ATOM   2606  C   ILE O 325      62.578  81.546  13.667  1.00 98.90           C  
ATOM   2607  O   ILE O 325      62.132  82.379  14.463  1.00 98.76           O  
ATOM   2608  CB  ILE O 325      61.745  79.160  13.778  1.00 98.80           C  
ATOM   2609  CG1 ILE O 325      60.605  78.240  13.330  0.99 96.91           C  
ATOM   2610  CG2 ILE O 325      61.702  79.368  15.295  0.99 97.49           C  
ATOM   2611  CD1 ILE O 325      60.762  76.800  13.800  0.98 93.52           C  
ATOM   2612  N   ASN O 326      63.864  81.504  13.327  1.00 98.94           N  
ATOM   2613  CA  ASN O 326      64.801  82.477  13.883  1.00 98.93           C  
ATOM   2614  C   ASN O 326      64.454  83.899  13.465  1.00 98.92           C  
ATOM   2615  O   ASN O 326      64.563  84.830  14.272  1.00 98.84           O  
ATOM   2616  CB  ASN O 326      66.236  82.129  13.481  1.00 98.89           C  
ATOM   2617  CG  ASN O 326      66.782  80.925  14.222  0.99 97.70           C  
ATOM   2618  OD1 ASN O 326      66.251  80.524  15.260  0.99 94.19           O  
ATOM   2619  ND2 ASN O 326      67.859  80.356  13.699  0.99 92.62           N  
ATOM   2620  N   LYS O 327      64.033  84.073  12.213  0.99 98.90           N  
ATOM   2621  CA  LYS O 327      63.693  85.409  11.721  0.99 98.89           C  
ATOM   2622  C   LYS O 327      62.370  85.918  12.289  0.99 98.85           C  
ATOM   2623  O   LYS O 327      62.295  87.057  12.766  0.99 98.66           O  
ATOM   2624  CB  LYS O 327      63.618  85.418  10.186  0.99 98.81           C  
ATOM   2625  CG  LYS O 327      63.257  86.799   9.621  0.99 98.25           C  
ATOM   2626  CD  LYS O 327      63.007  86.775   8.123  0.98 98.05           C  
ATOM   2627  CE  LYS O 327      62.601  88.157   7.613  0.98 97.77           C  
ATOM   2628  NZ  LYS O 327      61.292  88.611   8.177  0.98 97.43           N  
ATOM   2629  N   ASN O 328      61.317  85.104  12.217  0.98 98.75           N  
ATOM   2630  CA  ASN O 328      59.955  85.580  12.467  0.98 98.75           C  
ATOM   2631  C   ASN O 328      59.361  85.129  13.796  0.98 98.65           C  
ATOM   2632  O   ASN O 328      58.264  85.566  14.145  0.98 98.17           O  
ATOM   2633  CB  ASN O 328      59.026  85.187  11.314  0.99 98.66           C  
ATOM   2634  CG  ASN O 328      59.141  86.125  10.128  0.99 98.80           C  
ATOM   2635  OD1 ASN O 328      60.126  86.862   9.990  0.99 97.63           O  
ATOM   2636  ND2 ASN O 328      58.129  86.111   9.266  0.99 97.33           N  
ATOM   2637  N   GLY O 329      60.079  84.285  14.528  0.98 98.66           N  
ATOM   2638  CA  GLY O 329      59.615  83.820  15.824  0.98 98.58           C  
ATOM   2639  C   GLY O 329      59.016  82.429  15.773  0.98 98.75           C  
ATOM   2640  O   GLY O 329      58.642  81.919  14.714  0.98 98.48           O  
ATOM   2641  N   GLN O 330      58.934  81.824  16.960  0.96 98.45           N  
ATOM   2642  CA  GLN O 330      58.339  80.498  17.101  0.96 98.58           C  
ATOM   2643  C   GLN O 330      56.835  80.586  16.888  0.96 98.58           C  
ATOM   2644  O   GLN O 330      56.144  81.315  17.607  0.96 98.12           O  
ATOM   2645  CB  GLN O 330      58.646  79.929  18.498  0.97 98.40           C  
ATOM   2646  CG  GLN O 330      57.983  78.580  18.773  0.96 97.91           C  
ATOM   2647  CD  GLN O 330      58.427  77.514  17.795  0.96 98.18           C  
ATOM   2648  OE1 GLN O 330      59.619  77.211  17.691  0.95 94.74           O  
ATOM   2649  NE2 GLN O 330      57.480  76.948  17.059  0.94 94.23           N  
ATOM   2650  N   THR O 331      56.350  79.814  15.913  0.98 98.20           N  
ATOM   2651  CA  THR O 331      54.913  79.797  15.655  0.98 98.42           C  
ATOM   2652  C   THR O 331      54.197  78.833  16.600  0.98 98.08           C  
ATOM   2653  O   THR O 331      52.957  78.802  16.630  0.98 96.08           O  
ATOM   2654  CB  THR O 331      54.619  79.427  14.197  0.97 97.64           C  
ATOM   2655  OG1 THR O 331      55.113  78.114  13.921  0.96 95.58           O  
ATOM   2656  CG2 THR O 331      55.276  80.431  13.249  0.96 94.84           C  
ATOM   2657  OXT THR O 331      54.846  78.071  17.334  0.90 93.17           O  
TER    2658      THR O 331                                                      
HETATM 2659  FE  FE2 V   1      54.130  82.367   3.687  1.00 98.89          FE  
ENDMDL                                                                          
END                                                                             
