# Supplementary material for: Accurate structure prediction of biomolecular interactions with AlphaFold 3
Source: Nature. 2024 May 8;630(8016):493–500. doi: 10.1038/s41586-024-07487-w (PMC11168924; doi:10.1038/s41586-024-07487-w)
Supplement: Supplementary file 3 — AF3 predictions for the Posebusters benchmark and outputs of the Posebusters checks for those predictions. [file 41586_2024_7487_MOESM3_ESM.zip › 6ZAE_ACV_pred_lig_pose.sdf]

6ZAE_ACV_A_403
     RDKit          3D

 24 23  0  0  0  0  0  0  0  0999 V2000
   56.4808   72.2988    8.7198 C   0  0  0  0  0  0  0  0  0  0  0  0
   55.6845   73.5013    9.2022 C   0  0  2  0  0  0  0  0  0  0  0  0
   56.3786   74.7324    8.6204 C   0  0  0  0  0  0  0  0  0  0  0  0
   55.6179   76.0256    8.9533 C   0  0  0  0  0  0  0  0  0  0  0  0
   56.4000   77.2041    8.3452 C   0  0  0  0  0  0  0  0  0  0  0  0
   55.6942   78.5142    8.6765 C   0  0  0  0  0  0  0  0  0  0  0  0
   54.8483   78.9786    7.7443 N   0  0  0  0  0  0  0  0  0  0  0  0
   54.1516   80.2414    7.8702 C   0  0  2  0  0  0  0  0  0  0  0  0
   52.6546   80.0154    7.7273 C   0  0  0  0  0  0  0  0  0  0  0  0
   55.6781   73.5300   10.6746 N   0  0  0  0  0  0  0  0  0  0  0  0
   55.9017   79.0667    9.7503 O   0  0  0  0  0  0  0  0  0  0  0  0
   54.6736   81.1746    6.7763 C   0  0  0  0  0  0  0  0  0  0  0  0
   54.3829   80.4975    5.1382 S   0  0  0  0  0  0  0  0  0  0  0  0
   52.2158   78.8697    7.7001 O   0  0  0  0  0  0  0  0  0  0  0  0
   56.3940   71.9487    7.5216 O   0  0  0  0  0  0  0  0  0  0  0  0
   57.2101   71.7165    9.5268 O   0  0  0  0  0  0  0  0  0  0  0  0
   51.9089   81.1144    7.6194 N   0  0  0  0  0  0  0  0  0  0  0  0
   50.4830   81.0594    7.3152 C   0  0  1  0  0  0  0  0  0  0  0  0
   49.7231   82.0238    8.2078 C   0  0  0  0  0  0  0  0  0  0  0  0
   50.1649   81.3985    5.8509 C   0  0  0  0  0  0  0  0  0  0  0  0
   50.8218   82.7162    5.4037 C   0  0  0  0  0  0  0  0  0  0  0  0
   50.5599   80.2686    4.9159 C   0  0  0  0  0  0  0  0  0  0  0  0
   50.3645   82.6418    9.0992 O   0  0  0  0  0  0  0  0  0  0  0  0
   48.4956   82.1197    8.0484 O   0  0  0  0  0  0  0  0  0  0  0  0
  1  2  1  0
  2  3  1  0
  3  4  1  0
  4  5  1  0
  5  6  1  0
  6  7  1  0
  7  8  1  0
  8  9  1  0
  2 10  1  1
  6 11  2  0
  8 12  1  6
 12 13  1  0
  9 14  2  0
  1 15  1  0
  1 16  2  0
  9 17  1  0
 18 17  1  6
 18 19  1  0
 18 20  1  0
 20 21  1  0
 20 22  1  0
 19 23  2  0
 19 24  1  0
M  END
