# Supplementary material for: Accurate structure prediction of biomolecular interactions with AlphaFold 3
Source: Nature. 2024 May 8;630(8016):493–500. doi: 10.1038/s41586-024-07487-w (PMC11168924; doi:10.1038/s41586-024-07487-w)
Supplement: Supplementary file 3 — AF3 predictions for the Posebusters benchmark and outputs of the Posebusters checks for those predictions. [file 41586_2024_7487_MOESM3_ESM.zip › 6ZC3_JOR_pred_context_pose.pdb]

TITLE     6ZC3                                                                  
REVDAT   1   01-OCT-21         0                                                
REMARK   6                                                                      
REMARK   6 PDB GENERATED WITH DEEPMIND STRUCTURE CLASS VERSION 1.0.2.           
SEQRES   1 O   95  ALA MET SER LEU ASN ILE ILE THR VAL THR LEU ASN MET          
SEQRES   2 O   95  GLU LYS TYR ASN PHE LEU GLY ILE SER ILE VAL GLY GLN          
SEQRES   3 O   95  SER ASN GLU ARG GLY ASP GLY GLY ILE TYR ILE GLY SER          
SEQRES   4 O   95  ILE MET LYS GLY GLY ALA VAL ALA ALA ASP GLY ARG ILE          
SEQRES   5 O   95  GLU PRO GLY ASP MET LEU LEU GLN VAL ASN GLU ILE ASN          
SEQRES   6 O   95  PHE GLU ASN MET SER ASN ASP ASP ALA VAL ARG VAL LEU          
SEQRES   7 O   95  ARG GLU ILE VAL HIS LYS PRO GLY PRO ILE THR LEU THR          
SEQRES   8 O   95  VAL ALA LYS SER                                              
SEQRES   1 V   95  ALA MET SER LEU ASN ILE ILE THR VAL THR LEU ASN MET          
SEQRES   2 V   95  GLU LYS TYR ASN PHE LEU GLY ILE SER ILE VAL GLY GLN          
SEQRES   3 V   95  SER ASN GLU ARG GLY ASP GLY GLY ILE TYR ILE GLY SER          
SEQRES   4 V   95  ILE MET LYS GLY GLY ALA VAL ALA ALA ASP GLY ARG ILE          
SEQRES   5 V   95  GLU PRO GLY ASP MET LEU LEU GLN VAL ASN GLU ILE ASN          
SEQRES   6 V   95  PHE GLU ASN MET SER ASN ASP ASP ALA VAL ARG VAL LEU          
SEQRES   7 V   95  ARG GLU ILE VAL HIS LYS PRO GLY PRO ILE THR LEU THR          
SEQRES   8 V   95  VAL ALA LYS SER                                              
HET    JOR  R   1      15                                                       
HETNAM     JOR ?                                                                
MODEL        1                                                                  
ATOM      1  N   ALA O   1     -42.765  22.772  28.922  0.50 55.82           N  
ATOM      2  CA  ALA O   1     -42.444  23.104  27.526  0.53 67.59           C  
ATOM      3  C   ALA O   1     -41.147  23.891  27.444  0.51 72.97           C  
ATOM      4  O   ALA O   1     -40.808  24.633  28.364  0.50 68.92           O  
ATOM      5  CB  ALA O   1     -43.578  23.902  26.905  0.47 62.25           C  
ATOM      6  N   MET O   2     -40.430  23.733  26.339  0.61 66.39           N  
ATOM      7  CA  MET O   2     -39.179  24.437  26.129  0.60 69.62           C  
ATOM      8  C   MET O   2     -39.433  25.749  25.403  0.60 68.28           C  
ATOM      9  O   MET O   2     -40.404  25.875  24.655  0.60 64.66           O  
ATOM     10  CB  MET O   2     -38.218  23.576  25.306  0.57 67.15           C  
ATOM     11  CG  MET O   2     -37.877  22.244  25.956  0.57 60.19           C  
ATOM     12  SD  MET O   2     -36.907  22.426  27.462  0.57 54.95           S  
ATOM     13  CE  MET O   2     -35.360  23.025  26.811  0.56 48.70           C  
ATOM     14  N   SER O   3     -38.559  26.721  25.616  0.83 72.72           N  
ATOM     15  CA  SER O   3     -38.657  28.000  24.926  0.84 76.97           C  
ATOM     16  C   SER O   3     -37.290  28.393  24.385  0.83 78.97           C  
ATOM     17  O   SER O   3     -36.259  27.919  24.867  0.83 76.73           O  
ATOM     18  CB  SER O   3     -39.191  29.088  25.860  0.83 73.01           C  
ATOM     19  OG  SER O   3     -38.316  29.303  26.943  0.81 65.25           O  
ATOM     20  N   LEU O   4     -37.288  29.253  23.380  0.94 79.53           N  
ATOM     21  CA  LEU O   4     -36.050  29.670  22.743  0.94 84.03           C  
ATOM     22  C   LEU O   4     -35.339  30.745  23.551  0.93 87.90           C  
ATOM     23  O   LEU O   4     -35.971  31.606  24.160  0.93 84.92           O  
ATOM     24  CB  LEU O   4     -36.328  30.199  21.334  0.92 77.22           C  
ATOM     25  CG  LEU O   4     -36.859  29.190  20.319  0.89 68.94           C  
ATOM     26  CD1 LEU O   4     -37.191  29.891  19.011  0.89 63.21           C  
ATOM     27  CD2 LEU O   4     -35.833  28.088  20.092  0.90 63.46           C  
ATOM     28  N   ASN O   5     -34.018  30.678  23.544  1.00 90.29           N  
ATOM     29  CA  ASN O   5     -33.173  31.697  24.140  1.00 94.12           C  
ATOM     30  C   ASN O   5     -32.614  32.529  22.994  1.00 96.03           C  
ATOM     31  O   ASN O   5     -31.787  32.048  22.219  1.00 94.50           O  
ATOM     32  CB  ASN O   5     -32.046  31.041  24.938  1.00 88.78           C  
ATOM     33  CG  ASN O   5     -31.159  32.051  25.632  0.99 81.21           C  
ATOM     34  OD1 ASN O   5     -31.226  33.252  25.368  0.98 74.35           O  
ATOM     35  ND2 ASN O   5     -30.308  31.569  26.528  0.98 72.20           N  
ATOM     36  N   ILE O   6     -33.086  33.758  22.869  1.00 96.27           N  
ATOM     37  CA  ILE O   6     -32.673  34.621  21.771  1.00 96.57           C  
ATOM     38  C   ILE O   6     -31.655  35.640  22.266  1.00 96.59           C  
ATOM     39  O   ILE O   6     -31.895  36.331  23.256  1.00 95.70           O  
ATOM     40  CB  ILE O   6     -33.882  35.336  21.139  1.00 95.38           C  
ATOM     41  CG1 ILE O   6     -34.872  34.301  20.592  1.00 92.23           C  
ATOM     42  CG2 ILE O   6     -33.425  36.291  20.035  1.00 92.15           C  
ATOM     43  CD1 ILE O   6     -36.162  34.893  20.057  1.00 84.96           C  
ATOM     44  N   ILE O   7     -30.518  35.718  21.580  1.00 97.37           N  
ATOM     45  CA  ILE O   7     -29.481  36.671  21.951  1.00 97.43           C  
ATOM     46  C   ILE O   7     -29.085  37.520  20.752  1.00 97.54           C  
ATOM     47  O   ILE O   7     -29.290  37.126  19.603  1.00 97.29           O  
ATOM     48  CB  ILE O   7     -28.219  35.975  22.515  1.00 97.03           C  
ATOM     49  CG1 ILE O   7     -27.532  35.133  21.435  1.00 95.51           C  
ATOM     50  CG2 ILE O   7     -28.576  35.119  23.727  1.00 93.37           C  
ATOM     51  CD1 ILE O   7     -26.162  34.610  21.841  1.00 93.75           C  
ATOM     52  N   THR O   8     -28.522  38.688  21.034  1.00 97.63           N  
ATOM     53  CA  THR O   8     -27.991  39.562  20.002  1.00 97.57           C  
ATOM     54  C   THR O   8     -26.543  39.869  20.343  1.00 97.65           C  
ATOM     55  O   THR O   8     -26.238  40.273  21.466  1.00 97.15           O  
ATOM     56  CB  THR O   8     -28.798  40.866  19.892  1.00 96.71           C  
ATOM     57  OG1 THR O   8     -30.152  40.566  19.522  1.00 92.22           O  
ATOM     58  CG2 THR O   8     -28.191  41.787  18.837  1.00 90.96           C  
ATOM     59  N   VAL O   9     -25.652  39.655  19.385  1.00 98.24           N  
ATOM     60  CA  VAL O   9     -24.239  39.929  19.589  1.00 98.31           C  
ATOM     61  C   VAL O   9     -23.760  40.934  18.554  1.00 98.39           C  
ATOM     62  O   VAL O   9     -24.255  40.962  17.424  1.00 98.01           O  
ATOM     63  CB  VAL O   9     -23.385  38.641  19.507  1.00 97.50           C  
ATOM     64  CG1 VAL O   9     -23.878  37.616  20.523  1.00 86.17           C  
ATOM     65  CG2 VAL O   9     -23.413  38.055  18.106  1.00 85.85           C  
ATOM     66  N   THR O  10     -22.816  41.772  18.946  1.00 97.84           N  
ATOM     67  CA  THR O  10     -22.198  42.720  18.031  1.00 97.74           C  
ATOM     68  C   THR O  10     -20.759  42.291  17.815  1.00 97.68           C  
ATOM     69  O   THR O  10     -19.999  42.143  18.774  1.00 97.14           O  
ATOM     70  CB  THR O  10     -22.252  44.154  18.579  1.00 97.29           C  
ATOM     71  OG1 THR O  10     -23.620  44.549  18.753  1.00 94.99           O  
ATOM     72  CG2 THR O  10     -21.575  45.116  17.607  1.00 94.31           C  
ATOM     73  N   LEU O  11     -20.393  42.077  16.566  1.00 97.33           N  
ATOM     74  CA  LEU O  11     -19.084  41.543  16.218  1.00 97.15           C  
ATOM     75  C   LEU O  11     -18.128  42.626  15.738  1.00 96.68           C  
ATOM     76  O   LEU O  11     -18.497  43.488  14.941  1.00 95.66           O  
ATOM     77  CB  LEU O  11     -19.231  40.475  15.131  1.00 97.16           C  
ATOM     78  CG  LEU O  11     -20.164  39.313  15.473  1.00 96.82           C  
ATOM     79  CD1 LEU O  11     -20.340  38.404  14.268  1.00 95.85           C  
ATOM     80  CD2 LEU O  11     -19.620  38.533  16.665  1.00 95.62           C  
ATOM     81  N   ASN O  12     -16.894  42.553  16.226  1.00 93.07           N  
ATOM     82  CA  ASN O  12     -15.840  43.464  15.804  1.00 91.78           C  
ATOM     83  C   ASN O  12     -15.242  42.962  14.498  1.00 92.40           C  
ATOM     84  O   ASN O  12     -14.489  41.991  14.482  1.00 90.54           O  
ATOM     85  CB  ASN O  12     -14.757  43.555  16.880  1.00 88.84           C  
ATOM     86  CG  ASN O  12     -13.682  44.570  16.558  0.99 84.15           C  
ATOM     87  OD1 ASN O  12     -13.464  44.928  15.401  0.99 77.49           O  
ATOM     88  ND2 ASN O  12     -12.993  45.046  17.591  0.99 74.79           N  
ATOM     89  N   MET O  13     -15.577  43.627  13.406  1.00 93.05           N  
ATOM     90  CA  MET O  13     -15.104  43.215  12.087  1.00 93.19           C  
ATOM     91  C   MET O  13     -13.828  43.943  11.675  1.00 91.76           C  
ATOM     92  O   MET O  13     -13.337  43.757  10.561  1.00 87.96           O  
ATOM     93  CB  MET O  13     -16.199  43.440  11.040  1.00 93.20           C  
ATOM     94  CG  MET O  13     -17.504  42.715  11.354  1.00 92.65           C  
ATOM     95  SD  MET O  13     -17.287  40.939  11.603  1.00 93.26           S  
ATOM     96  CE  MET O  13     -16.798  40.423   9.963  1.00 90.37           C  
ATOM     97  N   GLU O  14     -13.293  44.763  12.558  1.00 90.83           N  
ATOM     98  CA  GLU O  14     -12.049  45.473  12.286  1.00 89.74           C  
ATOM     99  C   GLU O  14     -10.856  44.542  12.493  1.00 88.88           C  
ATOM    100  O   GLU O  14      -9.985  44.418  11.630  1.00 84.07           O  
ATOM    101  CB  GLU O  14     -11.928  46.696  13.197  0.99 87.73           C  
ATOM    102  CG  GLU O  14     -13.145  47.624  13.173  0.95 78.40           C  
ATOM    103  CD  GLU O  14     -13.381  48.265  11.817  0.94 70.71           C  
ATOM    104  OE1 GLU O  14     -14.512  48.754  11.585  0.94 63.23           O  
ATOM    105  OE2 GLU O  14     -12.445  48.294  11.002  0.94 64.91           O  
ATOM    106  N   LYS O  15     -10.819  43.880  13.642  1.00 86.26           N  
ATOM    107  CA  LYS O  15      -9.736  42.952  13.951  1.00 86.81           C  
ATOM    108  C   LYS O  15      -9.894  41.629  13.211  1.00 87.97           C  
ATOM    109  O   LYS O  15      -8.909  41.021  12.784  1.00 85.66           O  
ATOM    110  CB  LYS O  15      -9.670  42.704  15.457  0.99 84.21           C  
ATOM    111  CG  LYS O  15      -8.589  41.717  15.866  0.95 76.39           C  
ATOM    112  CD  LYS O  15      -8.470  41.621  17.373  0.94 72.74           C  
ATOM    113  CE  LYS O  15      -7.362  40.659  17.771  0.93 64.82           C  
ATOM    114  NZ  LYS O  15      -7.176  40.604  19.246  0.92 58.10           N  
ATOM    115  N   TYR O  16     -11.125  41.190  13.065  1.00 85.00           N  
ATOM    116  CA  TYR O  16     -11.414  39.930  12.384  1.00 84.44           C  
ATOM    117  C   TYR O  16     -12.024  40.228  11.020  1.00 81.23           C  
ATOM    118  O   TYR O  16     -13.014  40.943  10.918  1.00 76.91           O  
ATOM    119  CB  TYR O  16     -12.356  39.079  13.232  1.00 84.98           C  
ATOM    120  CG  TYR O  16     -11.836  38.893  14.638  1.00 85.58           C  
ATOM    121  CD1 TYR O  16     -12.264  39.716  15.673  1.00 81.00           C  
ATOM    122  CD2 TYR O  16     -10.876  37.926  14.925  1.00 81.06           C  
ATOM    123  CE1 TYR O  16     -11.760  39.570  16.958  1.00 79.50           C  
ATOM    124  CE2 TYR O  16     -10.368  37.776  16.204  0.99 80.30           C  
ATOM    125  CZ  TYR O  16     -10.817  38.600  17.214  0.99 84.03           C  
ATOM    126  OH  TYR O  16     -10.309  38.455  18.489  1.00 82.37           O  
ATOM    127  N   ASN O  17     -11.428  39.680   9.982  1.00 78.30           N  
ATOM    128  CA  ASN O  17     -11.779  40.031   8.612  1.00 77.33           C  
ATOM    129  C   ASN O  17     -13.015  39.321   8.065  1.00 78.81           C  
ATOM    130  O   ASN O  17     -13.506  39.664   6.990  1.00 75.14           O  
ATOM    131  CB  ASN O  17     -10.591  39.738   7.693  1.00 73.32           C  
ATOM    132  CG  ASN O  17      -9.326  40.413   8.164  0.99 66.51           C  
ATOM    133  OD1 ASN O  17      -9.322  41.610   8.460  0.98 59.82           O  
ATOM    134  ND2 ASN O  17      -8.240  39.651   8.241  0.98 58.44           N  
ATOM    135  N   PHE O  18     -13.502  38.333   8.805  1.00 83.92           N  
ATOM    136  CA  PHE O  18     -14.601  37.509   8.328  1.00 85.18           C  
ATOM    137  C   PHE O  18     -15.369  36.942   9.512  1.00 88.96           C  
ATOM    138  O   PHE O  18     -14.856  36.905  10.629  1.00 89.60           O  
ATOM    139  CB  PHE O  18     -14.072  36.368   7.443  1.00 81.64           C  
ATOM    140  CG  PHE O  18     -13.053  35.498   8.128  1.00 79.15           C  
ATOM    141  CD1 PHE O  18     -11.750  35.942   8.311  1.00 73.43           C  
ATOM    142  CD2 PHE O  18     -13.391  34.241   8.586  1.00 71.79           C  
ATOM    143  CE1 PHE O  18     -10.803  35.143   8.945  1.00 68.26           C  
ATOM    144  CE2 PHE O  18     -12.453  33.433   9.219  1.00 68.95           C  
ATOM    145  CZ  PHE O  18     -11.160  33.888   9.398  1.00 69.04           C  
ATOM    146  N   LEU O  19     -16.601  36.519   9.262  1.00 88.33           N  
ATOM    147  CA  LEU O  19     -17.401  35.917  10.323  1.00 91.01           C  
ATOM    148  C   LEU O  19     -16.813  34.577  10.739  1.00 91.01           C  
ATOM    149  O   LEU O  19     -16.710  34.280  11.929  1.00 90.81           O  
ATOM    150  CB  LEU O  19     -18.847  35.721   9.861  1.00 93.21           C  
ATOM    151  CG  LEU O  19     -19.664  36.971   9.526  1.00 93.24           C  
ATOM    152  CD1 LEU O  19     -21.086  36.566   9.149  1.00 92.36           C  
ATOM    153  CD2 LEU O  19     -19.680  37.939  10.699  1.00 91.98           C  
ATOM    154  N   GLY O  20     -16.417  33.775   9.762  1.00 85.74           N  
ATOM    155  CA  GLY O  20     -15.875  32.462  10.040  1.00 85.68           C  
ATOM    156  C   GLY O  20     -16.950  31.454  10.383  1.00 86.74           C  
ATOM    157  O   GLY O  20     -16.820  30.690  11.340  1.00 86.13           O  
ATOM    158  N   ILE O  21     -18.023  31.475   9.605  1.00 85.80           N  
ATOM    159  CA  ILE O  21     -19.117  30.532   9.803  1.00 86.42           C  
ATOM    160  C   ILE O  21     -19.489  29.876   8.488  1.00 83.33           C  
ATOM    161  O   ILE O  21     -19.139  30.368   7.416  1.00 82.74           O  
ATOM    162  CB  ILE O  21     -20.381  31.213  10.371  1.00 89.74           C  
ATOM    163  CG1 ILE O  21     -20.900  32.276   9.393  1.00 90.80           C  
ATOM    164  CG2 ILE O  21     -20.106  31.811  11.745  1.00 89.91           C  
ATOM    165  CD1 ILE O  21     -22.255  32.868   9.768  1.00 91.19           C  
ATOM    166  N   SER O  22     -20.190  28.764   8.588  1.00 83.92           N  
ATOM    167  CA  SER O  22     -20.864  28.199   7.432  1.00 82.95           C  
ATOM    168  C   SER O  22     -22.356  28.316   7.698  1.00 85.25           C  
ATOM    169  O   SER O  22     -22.794  28.269   8.850  1.00 86.21           O  
ATOM    170  CB  SER O  22     -20.464  26.743   7.189  1.00 79.76           C  
ATOM    171  OG  SER O  22     -20.871  25.908   8.257  1.00 76.44           O  
ATOM    172  N   ILE O  23     -23.120  28.493   6.638  1.00 84.85           N  
ATOM    173  CA  ILE O  23     -24.565  28.636   6.753  1.00 85.16           C  
ATOM    174  C   ILE O  23     -25.240  27.369   6.258  1.00 83.16           C  
ATOM    175  O   ILE O  23     -24.925  26.868   5.178  1.00 82.10           O  
ATOM    176  CB  ILE O  23     -25.078  29.839   5.931  1.00 86.33           C  
ATOM    177  CG1 ILE O  23     -24.459  31.142   6.442  1.00 85.18           C  
ATOM    178  CG2 ILE O  23     -26.605  29.908   5.968  1.00 83.89           C  
ATOM    179  CD1 ILE O  23     -24.833  31.484   7.866  1.00 80.63           C  
ATOM    180  N   VAL O  24     -26.165  26.850   7.048  1.00 86.75           N  
ATOM    181  CA  VAL O  24     -26.962  25.699   6.652  1.00 85.13           C  
ATOM    182  C   VAL O  24     -28.402  26.158   6.491  1.00 85.86           C  
ATOM    183  O   VAL O  24     -29.000  26.679   7.428  1.00 85.44           O  
ATOM    184  CB  VAL O  24     -26.886  24.569   7.694  1.00 81.36           C  
ATOM    185  CG1 VAL O  24     -27.831  23.433   7.312  1.00 74.64           C  
ATOM    186  CG2 VAL O  24     -25.456  24.059   7.821  1.00 73.85           C  
ATOM    187  N   GLY O  25     -28.940  25.993   5.295  1.00 84.55           N  
ATOM    188  CA  GLY O  25     -30.327  26.330   5.053  1.00 82.89           C  
ATOM    189  C   GLY O  25     -31.202  25.118   5.267  1.00 81.84           C  
ATOM    190  O   GLY O  25     -30.910  24.040   4.753  1.00 80.07           O  
ATOM    191  N   GLN O  26     -32.262  25.283   6.036  1.00 84.02           N  
ATOM    192  CA  GLN O  26     -33.217  24.208   6.260  1.00 82.59           C  
ATOM    193  C   GLN O  26     -34.409  24.414   5.340  1.00 82.25           C  
ATOM    194  O   GLN O  26     -35.025  25.479   5.337  1.00 80.65           O  
ATOM    195  CB  GLN O  26     -33.676  24.189   7.720  1.00 80.33           C  
ATOM    196  CG  GLN O  26     -34.731  23.130   8.008  0.98 72.14           C  
ATOM    197  CD  GLN O  26     -34.224  21.724   7.794  0.98 68.56           C  
ATOM    198  OE1 GLN O  26     -34.786  20.955   7.010  0.98 61.98           O  
ATOM    199  NE2 GLN O  26     -33.155  21.366   8.494  0.98 59.87           N  
ATOM    200  N   SER O  27     -34.729  23.414   4.547  0.99 79.09           N  
ATOM    201  CA  SER O  27     -35.881  23.494   3.666  0.99 77.79           C  
ATOM    202  C   SER O  27     -36.395  22.103   3.360  0.99 77.65           C  
ATOM    203  O   SER O  27     -35.662  21.120   3.463  0.99 75.71           O  
ATOM    204  CB  SER O  27     -35.534  24.225   2.364  0.98 74.14           C  
ATOM    205  OG  SER O  27     -34.571  23.514   1.619  0.98 67.49           O  
ATOM    206  N   ASN O  28     -37.656  22.023   3.015  0.94 74.66           N  
ATOM    207  CA  ASN O  28     -38.261  20.760   2.632  0.93 73.10           C  
ATOM    208  C   ASN O  28     -39.460  21.031   1.733  0.93 72.92           C  
ATOM    209  O   ASN O  28     -39.640  22.150   1.254  0.93 71.13           O  
ATOM    210  CB  ASN O  28     -38.651  19.944   3.872  0.93 70.32           C  
ATOM    211  CG  ASN O  28     -39.559  20.703   4.815  0.91 65.54           C  
ATOM    212  OD1 ASN O  28     -40.489  21.381   4.384  0.91 59.22           O  
ATOM    213  ND2 ASN O  28     -39.304  20.576   6.112  0.91 58.58           N  
ATOM    214  N   GLU O  29     -40.270  20.014   1.518  0.91 77.96           N  
ATOM    215  CA  GLU O  29     -41.427  20.144   0.639  0.91 77.72           C  
ATOM    216  C   GLU O  29     -42.399  21.233   1.084  0.91 77.43           C  
ATOM    217  O   GLU O  29     -43.146  21.778   0.269  0.91 72.38           O  
ATOM    218  CB  GLU O  29     -42.158  18.806   0.558  0.90 74.80           C  
ATOM    219  CG  GLU O  29     -42.587  18.278   1.922  0.83 66.45           C  
ATOM    220  CD  GLU O  29     -42.998  16.822   1.906  0.83 58.17           C  
ATOM    221  OE1 GLU O  29     -42.867  16.161   2.961  0.83 51.41           O  
ATOM    222  OE2 GLU O  29     -43.442  16.338   0.856  0.83 58.85           O  
ATOM    223  N   ARG O  30     -42.388  21.553   2.369  0.90 76.39           N  
ATOM    224  CA  ARG O  30     -43.296  22.553   2.919  0.91 77.09           C  
ATOM    225  C   ARG O  30     -42.746  23.974   2.821  0.91 77.42           C  
ATOM    226  O   ARG O  30     -43.433  24.927   3.173  0.90 74.58           O  
ATOM    227  CB  ARG O  30     -43.636  22.217   4.368  0.90 75.48           C  
ATOM    228  CG  ARG O  30     -44.286  20.847   4.537  0.84 68.75           C  
ATOM    229  CD  ARG O  30     -44.600  20.547   5.989  0.84 66.88           C  
ATOM    230  NE  ARG O  30     -45.587  21.464   6.547  0.83 60.30           N  
ATOM    231  CZ  ARG O  30     -46.049  21.397   7.786  0.82 54.07           C  
ATOM    232  NH1 ARG O  30     -45.615  20.455   8.610  0.84 50.15           N  
ATOM    233  NH2 ARG O  30     -46.949  22.272   8.206  0.83 49.94           N  
ATOM    234  N   GLY O  31     -41.514  24.113   2.339  0.95 79.19           N  
ATOM    235  CA  GLY O  31     -40.911  25.419   2.164  0.95 79.19           C  
ATOM    236  C   GLY O  31     -39.667  25.631   3.005  0.95 80.03           C  
ATOM    237  O   GLY O  31     -39.196  24.718   3.680  0.95 77.62           O  
ATOM    238  N   ASP O  32     -39.142  26.843   2.949  0.98 83.72           N  
ATOM    239  CA  ASP O  32     -37.932  27.179   3.686  0.98 84.83           C  
ATOM    240  C   ASP O  32     -38.176  27.156   5.189  0.98 84.96           C  
ATOM    241  O   ASP O  32     -39.236  27.563   5.664  0.98 81.07           O  
ATOM    242  CB  ASP O  32     -37.426  28.559   3.272  0.98 81.24           C  
ATOM    243  CG  ASP O  32     -36.782  28.556   1.891  0.97 79.41           C  
ATOM    244  OD1 ASP O  32     -36.639  27.467   1.293  0.97 75.01           O  
ATOM    245  OD2 ASP O  32     -36.409  29.647   1.412  0.97 74.62           O  
ATOM    246  N   GLY O  33     -37.175  26.678   5.924  1.00 85.37           N  
ATOM    247  CA  GLY O  33     -37.271  26.596   7.367  1.00 85.87           C  
ATOM    248  C   GLY O  33     -36.235  27.418   8.107  1.00 87.44           C  
ATOM    249  O   GLY O  33     -36.007  27.206   9.298  1.00 84.23           O  
ATOM    250  N   GLY O  34     -35.599  28.349   7.405  1.00 89.38           N  
ATOM    251  CA  GLY O  34     -34.629  29.227   8.030  1.00 90.79           C  
ATOM    252  C   GLY O  34     -33.184  28.836   7.788  1.00 91.17           C  
ATOM    253  O   GLY O  34     -32.895  27.776   7.224  1.00 90.38           O  
ATOM    254  N   ILE O  35     -32.273  29.716   8.214  1.00 92.08           N  
ATOM    255  CA  ILE O  35     -30.847  29.461   8.065  1.00 92.72           C  
ATOM    256  C   ILE O  35     -30.200  29.335   9.435  1.00 93.24           C  
ATOM    257  O   ILE O  35     -30.555  30.038  10.378  1.00 93.65           O  
ATOM    258  CB  ILE O  35     -30.137  30.549   7.224  1.00 92.36           C  
ATOM    259  CG1 ILE O  35     -30.369  31.944   7.809  1.00 91.11           C  
ATOM    260  CG2 ILE O  35     -30.611  30.488   5.777  1.00 89.55           C  
ATOM    261  CD1 ILE O  35     -29.552  33.032   7.121  1.00 88.93           C  
ATOM    262  N   TYR O  36     -29.239  28.420   9.523  1.00 90.56           N  
ATOM    263  CA  TYR O  36     -28.603  28.077  10.785  1.00 90.37           C  
ATOM    264  C   TYR O  36     -27.093  28.183  10.681  1.00 90.32           C  
ATOM    265  O   TYR O  36     -26.521  28.106   9.592  1.00 90.01           O  
ATOM    266  CB  TYR O  36     -28.973  26.650  11.192  1.00 89.34           C  
ATOM    267  CG  TYR O  36     -30.452  26.438  11.388  1.00 83.88           C  
ATOM    268  CD1 TYR O  36     -31.306  26.292  10.296  1.00 78.58           C  
ATOM    269  CD2 TYR O  36     -30.999  26.396  12.660  1.00 77.01           C  
ATOM    270  CE1 TYR O  36     -32.673  26.116  10.469  1.00 75.09           C  
ATOM    271  CE2 TYR O  36     -32.362  26.216  12.845  1.00 74.15           C  
ATOM    272  CZ  TYR O  36     -33.192  26.079  11.745  1.00 77.10           C  
ATOM    273  OH  TYR O  36     -34.545  25.908  11.927  1.00 74.18           O  
ATOM    274  N   ILE O  37     -26.453  28.355  11.823  1.00 91.14           N  
ATOM    275  CA  ILE O  37     -25.000  28.321  11.878  1.00 91.25           C  
ATOM    276  C   ILE O  37     -24.561  26.868  11.751  1.00 89.40           C  
ATOM    277  O   ILE O  37     -25.004  26.011  12.521  1.00 88.13           O  
ATOM    278  CB  ILE O  37     -24.473  28.905  13.200  1.00 92.23           C  
ATOM    279  CG1 ILE O  37     -25.015  30.326  13.430  1.00 91.16           C  
ATOM    280  CG2 ILE O  37     -22.945  28.874  13.220  1.00 90.87           C  
ATOM    281  CD1 ILE O  37     -24.655  31.317  12.344  1.00 88.50           C  
ATOM    282  N   GLY O  38     -23.716  26.581  10.773  1.00 84.23           N  
ATOM    283  CA  GLY O  38     -23.156  25.253  10.623  1.00 81.61           C  
ATOM    284  C   GLY O  38     -21.912  25.126  11.469  1.00 80.93           C  
ATOM    285  O   GLY O  38     -21.986  24.970  12.684  1.00 78.56           O  
ATOM    286  N   SER O  39     -20.751  25.220  10.849  1.00 80.85           N  
ATOM    287  CA  SER O  39     -19.494  25.200  11.582  1.00 79.59           C  
ATOM    288  C   SER O  39     -19.038  26.619  11.894  1.00 82.00           C  
ATOM    289  O   SER O  39     -19.471  27.585  11.256  1.00 81.70           O  
ATOM    290  CB  SER O  39     -18.414  24.471  10.774  1.00 75.16           C  
ATOM    291  OG  SER O  39     -18.181  25.119   9.538  1.00 69.85           O  
ATOM    292  N   ILE O  40     -18.172  26.722  12.882  1.00 82.10           N  
ATOM    293  CA  ILE O  40     -17.578  27.999  13.251  1.00 83.48           C  
ATOM    294  C   ILE O  40     -16.068  27.845  13.145  1.00 80.76           C  
ATOM    295  O   ILE O  40     -15.483  26.954  13.763  1.00 79.20           O  
ATOM    296  CB  ILE O  40     -17.994  28.427  14.672  1.00 85.56           C  
ATOM    297  CG1 ILE O  40     -19.503  28.677  14.710  1.00 86.09           C  
ATOM    298  CG2 ILE O  40     -17.228  29.676  15.105  1.00 85.05           C  
ATOM    299  CD1 ILE O  40     -20.048  28.995  16.087  1.00 84.92           C  
ATOM    300  N   MET O  41     -15.447  28.693  12.348  1.00 83.14           N  
ATOM    301  CA  MET O  41     -14.024  28.593  12.059  1.00 81.29           C  
ATOM    302  C   MET O  41     -13.187  29.397  13.044  1.00 82.63           C  
ATOM    303  O   MET O  41     -13.469  30.564  13.313  1.00 82.10           O  
ATOM    304  CB  MET O  41     -13.744  29.072  10.636  1.00 77.18           C  
ATOM    305  CG  MET O  41     -12.321  28.863  10.167  1.00 68.99           C  
ATOM    306  SD  MET O  41     -12.120  29.306   8.437  1.00 64.78           S  
ATOM    307  CE  MET O  41     -11.092  30.741   8.583  1.00 56.95           C  
ATOM    308  N   LYS O  42     -12.155  28.772  13.576  1.00 76.81           N  
ATOM    309  CA  LYS O  42     -11.236  29.455  14.476  1.00 75.01           C  
ATOM    310  C   LYS O  42     -10.578  30.621  13.745  1.00 74.78           C  
ATOM    311  O   LYS O  42     -10.207  30.506  12.579  1.00 72.06           O  
ATOM    312  CB  LYS O  42     -10.170  28.482  14.982  1.00 74.04           C  
ATOM    313  CG  LYS O  42     -10.742  27.346  15.810  0.98 68.08           C  
ATOM    314  CD  LYS O  42      -9.756  26.200  15.941  0.97 64.29           C  
ATOM    315  CE  LYS O  42     -10.409  25.006  16.620  0.97 55.85           C  
ATOM    316  NZ  LYS O  42      -9.561  23.788  16.536  0.96 49.46           N  
ATOM    317  N   GLY O  43     -10.446  31.741  14.434  1.00 80.46           N  
ATOM    318  CA  GLY O  43      -9.836  32.917  13.848  1.00 80.13           C  
ATOM    319  C   GLY O  43     -10.831  33.931  13.311  1.00 82.49           C  
ATOM    320  O   GLY O  43     -10.454  35.055  12.977  1.00 80.81           O  
ATOM    321  N   GLY O  44     -12.086  33.546  13.216  1.00 85.61           N  
ATOM    322  CA  GLY O  44     -13.122  34.443  12.732  1.00 87.41           C  
ATOM    323  C   GLY O  44     -13.782  35.225  13.851  1.00 90.02           C  
ATOM    324  O   GLY O  44     -13.581  34.941  15.028  1.00 90.83           O  
ATOM    325  N   ALA O  45     -14.587  36.214  13.474  1.00 91.79           N  
ATOM    326  CA  ALA O  45     -15.233  37.084  14.451  1.00 93.43           C  
ATOM    327  C   ALA O  45     -16.219  36.340  15.346  1.00 94.33           C  
ATOM    328  O   ALA O  45     -16.323  36.628  16.542  1.00 94.47           O  
ATOM    329  CB  ALA O  45     -15.943  38.232  13.735  1.00 94.00           C  
ATOM    330  N   VAL O  46     -16.941  35.387  14.785  1.00 94.64           N  
ATOM    331  CA  VAL O  46     -17.932  34.651  15.565  1.00 95.33           C  
ATOM    332  C   VAL O  46     -17.257  33.773  16.615  1.00 95.27           C  
ATOM    333  O   VAL O  46     -17.703  33.706  17.764  1.00 95.30           O  
ATOM    334  CB  VAL O  46     -18.851  33.815  14.645  1.00 95.84           C  
ATOM    335  CG1 VAL O  46     -19.719  32.863  15.464  1.00 94.64           C  
ATOM    336  CG2 VAL O  46     -19.732  34.749  13.812  1.00 94.90           C  
ATOM    337  N   ALA O  47     -16.171  33.106  16.234  1.00 92.21           N  
ATOM    338  CA  ALA O  47     -15.426  32.284  17.182  1.00 91.68           C  
ATOM    339  C   ALA O  47     -14.850  33.138  18.306  1.00 92.83           C  
ATOM    340  O   ALA O  47     -14.869  32.747  19.472  1.00 93.00           O  
ATOM    341  CB  ALA O  47     -14.308  31.527  16.469  1.00 90.51           C  
ATOM    342  N   ALA O  48     -14.338  34.310  17.944  1.00 93.83           N  
ATOM    343  CA  ALA O  48     -13.746  35.205  18.932  1.00 94.15           C  
ATOM    344  C   ALA O  48     -14.779  35.679  19.950  1.00 95.08           C  
ATOM    345  O   ALA O  48     -14.489  35.776  21.142  1.00 94.75           O  
ATOM    346  CB  ALA O  48     -13.102  36.400  18.234  1.00 93.58           C  
ATOM    347  N   ASP O  49     -15.975  35.978  19.473  1.00 96.34           N  
ATOM    348  CA  ASP O  49     -17.039  36.418  20.369  1.00 96.68           C  
ATOM    349  C   ASP O  49     -17.435  35.305  21.334  1.00 96.65           C  
ATOM    350  O   ASP O  49     -17.583  35.530  22.535  1.00 95.91           O  
ATOM    351  CB  ASP O  49     -18.256  36.872  19.567  1.00 96.90           C  
ATOM    352  CG  ASP O  49     -19.399  37.315  20.451  1.00 96.70           C  
ATOM    353  OD1 ASP O  49     -19.400  38.485  20.874  1.00 94.21           O  
ATOM    354  OD2 ASP O  49     -20.290  36.489  20.731  1.00 93.73           O  
ATOM    355  N   GLY O  50     -17.612  34.101  20.796  1.00 96.37           N  
ATOM    356  CA  GLY O  50     -17.801  32.921  21.621  1.00 96.53           C  
ATOM    357  C   GLY O  50     -19.215  32.582  22.055  1.00 96.85           C  
ATOM    358  O   GLY O  50     -19.437  31.513  22.634  1.00 95.93           O  
ATOM    359  N   ARG O  51     -20.175  33.456  21.797  1.00 97.51           N  
ATOM    360  CA  ARG O  51     -21.542  33.217  22.262  1.00 97.45           C  
ATOM    361  C   ARG O  51     -22.406  32.434  21.275  1.00 97.35           C  
ATOM    362  O   ARG O  51     -23.279  31.665  21.680  1.00 96.63           O  
ATOM    363  CB  ARG O  51     -22.213  34.549  22.603  1.00 97.20           C  
ATOM    364  CG  ARG O  51     -21.667  35.184  23.872  1.00 95.82           C  
ATOM    365  CD  ARG O  51     -22.231  36.574  24.094  1.00 94.28           C  
ATOM    366  NE  ARG O  51     -21.652  37.549  23.168  1.00 94.18           N  
ATOM    367  CZ  ARG O  51     -21.951  38.845  23.163  1.00 94.10           C  
ATOM    368  NH1 ARG O  51     -22.840  39.326  24.026  1.00 90.56           N  
ATOM    369  NH2 ARG O  51     -21.369  39.659  22.290  1.00 92.05           N  
ATOM    370  N   ILE O  52     -22.171  32.636  19.987  1.00 97.17           N  
ATOM    371  CA  ILE O  52     -22.911  31.905  18.962  1.00 97.05           C  
ATOM    372  C   ILE O  52     -22.289  30.526  18.779  1.00 96.47           C  
ATOM    373  O   ILE O  52     -21.065  30.383  18.814  1.00 95.76           O  
ATOM    374  CB  ILE O  52     -22.929  32.684  17.632  1.00 97.43           C  
ATOM    375  CG1 ILE O  52     -23.749  33.973  17.802  1.00 97.21           C  
ATOM    376  CG2 ILE O  52     -23.479  31.828  16.488  1.00 97.13           C  
ATOM    377  CD1 ILE O  52     -23.676  34.917  16.608  1.00 96.88           C  
ATOM    378  N   GLU O  53     -23.123  29.517  18.591  1.00 94.63           N  
ATOM    379  CA  GLU O  53     -22.659  28.138  18.473  1.00 93.70           C  
ATOM    380  C   GLU O  53     -23.312  27.438  17.286  1.00 93.57           C  
ATOM    381  O   GLU O  53     -24.368  27.860  16.816  1.00 93.10           O  
ATOM    382  CB  GLU O  53     -22.984  27.369  19.753  1.00 92.86           C  
ATOM    383  CG  GLU O  53     -22.329  27.931  20.996  1.00 90.18           C  
ATOM    384  CD  GLU O  53     -22.822  27.261  22.257  1.00 88.07           C  
ATOM    385  OE1 GLU O  53     -24.046  27.241  22.485  1.00 81.48           O  
ATOM    386  OE2 GLU O  53     -21.981  26.759  23.031  1.00 82.81           O  
ATOM    387  N   PRO O  54     -22.683  26.357  16.800  1.00 88.35           N  
ATOM    388  CA  PRO O  54     -23.301  25.585  15.720  1.00 87.53           C  
ATOM    389  C   PRO O  54     -24.705  25.136  16.113  1.00 87.87           C  
ATOM    390  O   PRO O  54     -24.933  24.717  17.250  1.00 86.76           O  
ATOM    391  CB  PRO O  54     -22.353  24.391  15.556  1.00 85.21           C  
ATOM    392  CG  PRO O  54     -21.028  24.921  16.010  1.00 82.83           C  
ATOM    393  CD  PRO O  54     -21.361  25.834  17.163  1.00 84.64           C  
ATOM    394  N   GLY O  55     -25.629  25.235  15.172  1.00 89.21           N  
ATOM    395  CA  GLY O  55     -27.005  24.866  15.431  1.00 88.55           C  
ATOM    396  C   GLY O  55     -27.905  26.043  15.753  1.00 89.72           C  
ATOM    397  O   GLY O  55     -29.127  25.930  15.675  1.00 89.04           O  
ATOM    398  N   ASP O  56     -27.313  27.177  16.117  1.00 92.92           N  
ATOM    399  CA  ASP O  56     -28.113  28.370  16.388  1.00 94.19           C  
ATOM    400  C   ASP O  56     -28.763  28.856  15.094  1.00 93.96           C  
ATOM    401  O   ASP O  56     -28.169  28.772  14.018  1.00 93.93           O  
ATOM    402  CB  ASP O  56     -27.249  29.493  16.969  1.00 95.45           C  
ATOM    403  CG  ASP O  56     -26.727  29.179  18.362  1.00 95.43           C  
ATOM    404  OD1 ASP O  56     -27.186  28.188  18.975  1.00 94.28           O  
ATOM    405  OD2 ASP O  56     -25.859  29.936  18.846  1.00 93.89           O  
ATOM    406  N   MET O  57     -29.967  29.379  15.198  1.00 95.30           N  
ATOM    407  CA  MET O  57     -30.695  29.875  14.036  1.00 95.39           C  
ATOM    408  C   MET O  57     -30.515  31.384  13.894  1.00 96.23           C  
ATOM    409  O   MET O  57     -30.738  32.129  14.846  1.00 96.27           O  
ATOM    410  CB  MET O  57     -32.182  29.537  14.154  1.00 94.45           C  
ATOM    411  CG  MET O  57     -33.018  29.968  12.957  1.00 91.75           C  
ATOM    412  SD  MET O  57     -34.755  29.541  13.169  1.00 89.12           S  
ATOM    413  CE  MET O  57     -35.432  30.102  11.613  1.00 82.19           C  
ATOM    414  N   LEU O  58     -30.115  31.822  12.704  1.00 96.96           N  
ATOM    415  CA  LEU O  58     -29.948  33.250  12.444  1.00 97.17           C  
ATOM    416  C   LEU O  58     -31.304  33.906  12.214  1.00 97.22           C  
ATOM    417  O   LEU O  58     -32.028  33.538  11.286  1.00 96.89           O  
ATOM    418  CB  LEU O  58     -29.059  33.470  11.218  1.00 96.78           C  
ATOM    419  CG  LEU O  58     -27.566  33.682  11.450  1.00 91.32           C  
ATOM    420  CD1 LEU O  58     -26.844  33.739  10.109  1.00 83.48           C  
ATOM    421  CD2 LEU O  58     -27.322  34.972  12.227  1.00 83.98           C  
ATOM    422  N   LEU O  59     -31.643  34.875  13.044  1.00 97.30           N  
ATOM    423  CA  LEU O  59     -32.925  35.565  12.954  1.00 97.17           C  
ATOM    424  C   LEU O  59     -32.816  36.942  12.312  1.00 97.27           C  
ATOM    425  O   LEU O  59     -33.725  37.370  11.599  1.00 96.97           O  
ATOM    426  CB  LEU O  59     -33.538  35.716  14.350  1.00 96.80           C  
ATOM    427  CG  LEU O  59     -33.822  34.427  15.119  1.00 95.80           C  
ATOM    428  CD1 LEU O  59     -34.390  34.763  16.493  1.00 93.97           C  
ATOM    429  CD2 LEU O  59     -34.781  33.533  14.345  1.00 93.66           C  
ATOM    430  N   GLN O  60     -31.729  37.644  12.571  1.00 97.60           N  
ATOM    431  CA  GLN O  60     -31.528  38.994  12.035  1.00 97.73           C  
ATOM    432  C   GLN O  60     -30.050  39.285  11.832  1.00 97.97           C  
ATOM    433  O   GLN O  60     -29.195  38.710  12.508  1.00 97.99           O  
ATOM    434  CB  GLN O  60     -32.079  40.072  12.984  1.00 97.22           C  
ATOM    435  CG  GLN O  60     -33.546  39.961  13.339  1.00 91.99           C  
ATOM    436  CD  GLN O  60     -34.025  41.091  14.229  1.00 91.32           C  
ATOM    437  OE1 GLN O  60     -35.153  41.076  14.730  1.00 85.90           O  
ATOM    438  NE2 GLN O  60     -33.184  42.095  14.435  1.00 82.39           N  
ATOM    439  N   VAL O  61     -29.759  40.184  10.913  1.00 98.14           N  
ATOM    440  CA  VAL O  61     -28.424  40.739  10.752  1.00 98.19           C  
ATOM    441  C   VAL O  61     -28.568  42.251  10.636  1.00 98.22           C  
ATOM    442  O   VAL O  61     -29.341  42.753   9.823  1.00 97.88           O  
ATOM    443  CB  VAL O  61     -27.675  40.160   9.529  1.00 97.52           C  
ATOM    444  CG1 VAL O  61     -28.426  40.438   8.234  1.00 87.92           C  
ATOM    445  CG2 VAL O  61     -26.261  40.739   9.457  1.00 87.86           C  
ATOM    446  N   ASN O  62     -27.846  42.971  11.487  1.00 97.54           N  
ATOM    447  CA  ASN O  62     -27.959  44.435  11.546  1.00 97.04           C  
ATOM    448  C   ASN O  62     -29.422  44.884  11.578  1.00 96.05           C  
ATOM    449  O   ASN O  62     -29.824  45.816  10.884  1.00 92.21           O  
ATOM    450  CB  ASN O  62     -27.197  45.085  10.391  1.00 96.49           C  
ATOM    451  CG  ASN O  62     -25.694  45.090  10.625  1.00 96.33           C  
ATOM    452  OD1 ASN O  62     -25.202  44.439  11.549  1.00 91.22           O  
ATOM    453  ND2 ASN O  62     -24.965  45.817   9.790  1.00 90.20           N  
ATOM    454  N   GLU O  63     -30.198  44.187  12.399  1.00 93.79           N  
ATOM    455  CA  GLU O  63     -31.606  44.496  12.636  1.00 92.77           C  
ATOM    456  C   GLU O  63     -32.519  44.273  11.433  1.00 94.19           C  
ATOM    457  O   GLU O  63     -33.686  44.667  11.459  1.00 90.78           O  
ATOM    458  CB  GLU O  63     -31.761  45.922  13.175  1.00 90.10           C  
ATOM    459  CG  GLU O  63     -31.025  46.142  14.489  0.97 83.69           C  
ATOM    460  CD  GLU O  63     -31.287  47.507  15.090  0.97 77.78           C  
ATOM    461  OE1 GLU O  63     -31.454  48.480  14.334  0.97 70.93           O  
ATOM    462  OE2 GLU O  63     -31.324  47.605  16.333  0.97 72.10           O  
ATOM    463  N   ILE O  64     -32.000  43.641  10.388  1.00 96.69           N  
ATOM    464  CA  ILE O  64     -32.836  43.239   9.259  1.00 97.28           C  
ATOM    465  C   ILE O  64     -33.354  41.837   9.554  1.00 97.59           C  
ATOM    466  O   ILE O  64     -32.574  40.891   9.674  1.00 97.29           O  
ATOM    467  CB  ILE O  64     -32.059  43.263   7.934  1.00 96.77           C  
ATOM    468  CG1 ILE O  64     -31.590  44.690   7.638  1.00 93.96           C  
ATOM    469  CG2 ILE O  64     -32.930  42.732   6.796  1.00 94.37           C  
ATOM    470  CD1 ILE O  64     -30.727  44.813   6.400  1.00 87.39           C  
ATOM    471  N   ASN O  65     -34.663  41.716   9.684  1.00 96.93           N  
ATOM    472  CA  ASN O  65     -35.295  40.472  10.119  1.00 96.86           C  
ATOM    473  C   ASN O  65     -35.454  39.475   8.977  1.00 96.94           C  
ATOM    474  O   ASN O  65     -35.912  39.828   7.891  1.00 95.87           O  
ATOM    475  CB  ASN O  65     -36.658  40.792  10.740  1.00 95.24           C  
ATOM    476  CG  ASN O  65     -37.164  39.703  11.659  1.00 89.67           C  
ATOM    477  OD1 ASN O  65     -37.112  38.519  11.330  1.00 81.93           O  
ATOM    478  ND2 ASN O  65     -37.668  40.099  12.823  1.00 79.50           N  
ATOM    479  N   PHE O  66     -35.076  38.229   9.234  1.00 96.74           N  
ATOM    480  CA  PHE O  66     -35.166  37.162   8.235  1.00 96.60           C  
ATOM    481  C   PHE O  66     -36.460  36.357   8.335  1.00 95.73           C  
ATOM    482  O   PHE O  66     -36.685  35.457   7.528  1.00 93.63           O  
ATOM    483  CB  PHE O  66     -34.000  36.188   8.389  1.00 96.44           C  
ATOM    484  CG  PHE O  66     -32.645  36.776   8.102  1.00 96.60           C  
ATOM    485  CD1 PHE O  66     -31.509  36.236   8.688  1.00 93.73           C  
ATOM    486  CD2 PHE O  66     -32.498  37.851   7.237  1.00 93.57           C  
ATOM    487  CE1 PHE O  66     -30.251  36.752   8.417  1.00 92.85           C  
ATOM    488  CE2 PHE O  66     -31.248  38.375   6.968  1.00 93.26           C  
ATOM    489  CZ  PHE O  66     -30.123  37.823   7.557  1.00 95.26           C  
ATOM    490  N   GLU O  67     -37.289  36.663   9.310  1.00 93.83           N  
ATOM    491  CA  GLU O  67     -38.486  35.879   9.630  1.00 91.61           C  
ATOM    492  C   GLU O  67     -39.307  35.478   8.403  1.00 90.76           C  
ATOM    493  O   GLU O  67     -39.694  34.317   8.255  1.00 87.38           O  
ATOM    494  CB  GLU O  67     -39.378  36.661  10.597  1.00 89.83           C  
ATOM    495  CG  GLU O  67     -40.600  35.885  11.088  0.98 77.57           C  
ATOM    496  CD  GLU O  67     -40.327  35.101  12.356  0.97 72.47           C  
ATOM    497  OE1 GLU O  67     -39.361  35.435  13.072  0.97 66.69           O  
ATOM    498  OE2 GLU O  67     -41.088  34.158  12.646  0.97 67.40           O  
ATOM    499  N   ASN O  68     -39.570  36.422   7.531  1.00 91.00           N  
ATOM    500  CA  ASN O  68     -40.430  36.161   6.378  1.00 90.80           C  
ATOM    501  C   ASN O  68     -39.691  36.206   5.046  1.00 90.81           C  
ATOM    502  O   ASN O  68     -40.298  36.448   3.999  1.00 87.81           O  
ATOM    503  CB  ASN O  68     -41.606  37.144   6.376  1.00 90.02           C  
ATOM    504  CG  ASN O  68     -42.516  36.946   7.569  0.99 86.07           C  
ATOM    505  OD1 ASN O  68     -42.988  35.838   7.831  0.98 79.76           O  
ATOM    506  ND2 ASN O  68     -42.760  38.020   8.315  0.98 77.05           N  
ATOM    507  N   MET O  69     -38.395  35.963   5.088  1.00 92.01           N  
ATOM    508  CA  MET O  69     -37.594  35.872   3.873  1.00 92.31           C  
ATOM    509  C   MET O  69     -37.373  34.419   3.492  1.00 91.95           C  
ATOM    510  O   MET O  69     -37.399  33.530   4.343  1.00 90.38           O  
ATOM    511  CB  MET O  69     -36.222  36.523   4.060  1.00 91.90           C  
ATOM    512  CG  MET O  69     -36.210  38.019   4.174  1.00 89.54           C  
ATOM    513  SD  MET O  69     -34.513  38.621   4.118  1.00 90.77           S  
ATOM    514  CE  MET O  69     -34.762  40.340   4.512  1.00 86.16           C  
ATOM    515  N   SER O  70     -37.131  34.181   2.208  1.00 89.47           N  
ATOM    516  CA  SER O  70     -36.666  32.873   1.780  1.00 89.42           C  
ATOM    517  C   SER O  70     -35.252  32.681   2.308  1.00 90.62           C  
ATOM    518  O   SER O  70     -34.569  33.654   2.641  1.00 90.86           O  
ATOM    519  CB  SER O  70     -36.658  32.776   0.257  1.00 87.80           C  
ATOM    520  OG  SER O  70     -35.691  33.649  -0.300  1.00 86.13           O  
ATOM    521  N   ASN O  71     -34.804  31.434   2.384  1.00 86.76           N  
ATOM    522  CA  ASN O  71     -33.438  31.174   2.822  1.00 87.78           C  
ATOM    523  C   ASN O  71     -32.433  31.888   1.923  1.00 87.83           C  
ATOM    524  O   ASN O  71     -31.470  32.486   2.405  1.00 87.55           O  
ATOM    525  CB  ASN O  71     -33.144  29.671   2.824  1.00 87.84           C  
ATOM    526  CG  ASN O  71     -33.872  28.929   3.925  1.00 87.20           C  
ATOM    527  OD1 ASN O  71     -34.523  29.533   4.782  1.00 84.86           O  
ATOM    528  ND2 ASN O  71     -33.762  27.606   3.901  1.00 83.82           N  
ATOM    529  N   ASP O  72     -32.653  31.827   0.621  1.00 83.89           N  
ATOM    530  CA  ASP O  72     -31.741  32.456  -0.330  1.00 82.40           C  
ATOM    531  C   ASP O  72     -31.663  33.963  -0.126  1.00 83.86           C  
ATOM    532  O   ASP O  72     -30.583  34.545  -0.181  1.00 83.55           O  
ATOM    533  CB  ASP O  72     -32.165  32.152  -1.768  1.00 79.13           C  
ATOM    534  CG  ASP O  72     -31.817  30.738  -2.195  1.00 73.36           C  
ATOM    535  OD1 ASP O  72     -32.217  30.350  -3.310  1.00 67.94           O  
ATOM    536  OD2 ASP O  72     -31.151  30.019  -1.424  1.00 65.27           O  
ATOM    537  N   ASP O  73     -32.804  34.592   0.102  1.00 88.31           N  
ATOM    538  CA  ASP O  73     -32.820  36.036   0.325  1.00 89.65           C  
ATOM    539  C   ASP O  73     -32.090  36.403   1.613  1.00 90.49           C  
ATOM    540  O   ASP O  73     -31.364  37.396   1.662  1.00 90.64           O  
ATOM    541  CB  ASP O  73     -34.257  36.562   0.362  1.00 89.39           C  
ATOM    542  CG  ASP O  73     -34.882  36.672  -1.021  1.00 85.56           C  
ATOM    543  OD1 ASP O  73     -34.140  36.586  -2.022  1.00 82.15           O  
ATOM    544  OD2 ASP O  73     -36.113  36.848  -1.106  1.00 79.91           O  
ATOM    545  N   ALA O  74     -32.274  35.606   2.652  1.00 91.60           N  
ATOM    546  CA  ALA O  74     -31.607  35.865   3.923  1.00 92.42           C  
ATOM    547  C   ALA O  74     -30.089  35.775   3.771  1.00 92.51           C  
ATOM    548  O   ALA O  74     -29.351  36.625   4.272  1.00 92.53           O  
ATOM    549  CB  ALA O  74     -32.097  34.882   4.983  1.00 93.23           C  
ATOM    550  N   VAL O  75     -29.620  34.748   3.075  1.00 89.40           N  
ATOM    551  CA  VAL O  75     -28.183  34.587   2.853  1.00 87.87           C  
ATOM    552  C   VAL O  75     -27.631  35.742   2.026  1.00 88.99           C  
ATOM    553  O   VAL O  75     -26.539  36.250   2.293  1.00 89.39           O  
ATOM    554  CB  VAL O  75     -27.869  33.243   2.166  1.00 86.17           C  
ATOM    555  CG1 VAL O  75     -26.394  33.164   1.784  1.00 82.28           C  
ATOM    556  CG2 VAL O  75     -28.231  32.085   3.093  1.00 81.91           C  
ATOM    557  N   ARG O  76     -28.382  36.167   1.026  1.00 86.70           N  
ATOM    558  CA  ARG O  76     -27.952  37.275   0.173  1.00 86.45           C  
ATOM    559  C   ARG O  76     -27.813  38.564   0.981  1.00 87.83           C  
ATOM    560  O   ARG O  76     -26.840  39.307   0.821  1.00 88.32           O  
ATOM    561  CB  ARG O  76     -28.943  37.457  -0.979  1.00 85.55           C  
ATOM    562  CG  ARG O  76     -28.455  38.390  -2.079  0.99 78.38           C  
ATOM    563  CD  ARG O  76     -29.148  38.092  -3.410  0.98 75.31           C  
ATOM    564  NE  ARG O  76     -30.509  37.584  -3.256  0.98 67.74           N  
ATOM    565  CZ  ARG O  76     -30.900  36.382  -3.651  0.98 60.33           C  
ATOM    566  NH1 ARG O  76     -30.038  35.543  -4.223  0.98 54.59           N  
ATOM    567  NH2 ARG O  76     -32.158  36.003  -3.470  0.98 53.12           N  
ATOM    568  N   VAL O  77     -28.777  38.830   1.848  1.00 92.66           N  
ATOM    569  CA  VAL O  77     -28.716  40.011   2.708  1.00 93.42           C  
ATOM    570  C   VAL O  77     -27.507  39.935   3.637  1.00 93.44           C  
ATOM    571  O   VAL O  77     -26.775  40.916   3.805  1.00 93.25           O  
ATOM    572  CB  VAL O  77     -30.012  40.165   3.534  1.00 94.06           C  
ATOM    573  CG1 VAL O  77     -29.837  41.214   4.630  1.00 91.91           C  
ATOM    574  CG2 VAL O  77     -31.174  40.545   2.619  1.00 92.18           C  
ATOM    575  N   LEU O  78     -27.291  38.771   4.233  1.00 93.24           N  
ATOM    576  CA  LEU O  78     -26.143  38.587   5.117  1.00 93.32           C  
ATOM    577  C   LEU O  78     -24.842  38.879   4.376  1.00 92.28           C  
ATOM    578  O   LEU O  78     -23.979  39.603   4.880  1.00 91.55           O  
ATOM    579  CB  LEU O  78     -26.124  37.159   5.672  1.00 94.11           C  
ATOM    580  CG  LEU O  78     -24.924  36.802   6.553  1.00 92.67           C  
ATOM    581  CD1 LEU O  78     -24.918  37.650   7.822  1.00 90.13           C  
ATOM    582  CD2 LEU O  78     -24.945  35.320   6.901  1.00 90.28           C  
ATOM    583  N   ARG O  79     -24.709  38.332   3.194  1.00 89.60           N  
ATOM    584  CA  ARG O  79     -23.520  38.545   2.372  1.00 86.33           C  
ATOM    585  C   ARG O  79     -23.264  40.017   2.079  1.00 87.70           C  
ATOM    586  O   ARG O  79     -22.139  40.516   2.198  1.00 87.49           O  
ATOM    587  CB  ARG O  79     -23.675  37.780   1.058  1.00 83.23           C  
ATOM    588  CG  ARG O  79     -22.713  36.647   0.951  0.99 76.07           C  
ATOM    589  CD  ARG O  79     -22.862  35.820  -0.289  0.99 72.33           C  
ATOM    590  NE  ARG O  79     -23.158  34.427   0.048  0.99 64.54           N  
ATOM    591  CZ  ARG O  79     -22.411  33.688   0.856  0.99 57.30           C  
ATOM    592  NH1 ARG O  79     -21.314  34.196   1.397  0.99 52.03           N  
ATOM    593  NH2 ARG O  79     -22.772  32.450   1.123  0.99 50.58           N  
ATOM    594  N   GLU O  80     -24.312  40.716   1.681  1.00 88.18           N  
ATOM    595  CA  GLU O  80     -24.190  42.132   1.345  1.00 88.32           C  
ATOM    596  C   GLU O  80     -23.678  42.938   2.535  1.00 88.62           C  
ATOM    597  O   GLU O  80     -22.836  43.826   2.380  1.00 88.62           O  
ATOM    598  CB  GLU O  80     -25.537  42.684   0.873  1.00 89.05           C  
ATOM    599  CG  GLU O  80     -25.985  42.132  -0.474  0.99 80.40           C  
ATOM    600  CD  GLU O  80     -27.364  42.623  -0.879  0.99 76.27           C  
ATOM    601  OE1 GLU O  80     -27.993  43.357  -0.092  0.99 69.07           O  
ATOM    602  OE2 GLU O  80     -27.819  42.271  -1.988  0.99 70.70           O  
ATOM    603  N   ILE O  81     -24.186  42.624   3.709  1.00 92.57           N  
ATOM    604  CA  ILE O  81     -23.787  43.348   4.910  1.00 92.53           C  
ATOM    605  C   ILE O  81     -22.357  43.011   5.318  1.00 91.09           C  
ATOM    606  O   ILE O  81     -21.582  43.900   5.682  1.00 90.08           O  
ATOM    607  CB  ILE O  81     -24.774  43.064   6.062  1.00 93.48           C  
ATOM    608  CG1 ILE O  81     -26.113  43.749   5.754  1.00 91.89           C  
ATOM    609  CG2 ILE O  81     -24.209  43.543   7.392  1.00 91.97           C  
ATOM    610  CD1 ILE O  81     -27.231  43.394   6.708  1.00 87.50           C  
ATOM    611  N   VAL O  82     -21.994  41.744   5.244  1.00 90.65           N  
ATOM    612  CA  VAL O  82     -20.650  41.315   5.631  1.00 89.43           C  
ATOM    613  C   VAL O  82     -19.579  41.933   4.735  1.00 88.50           C  
ATOM    614  O   VAL O  82     -18.464  42.207   5.184  1.00 87.32           O  
ATOM    615  CB  VAL O  82     -20.541  39.776   5.612  1.00 88.60           C  
ATOM    616  CG1 VAL O  82     -19.095  39.328   5.804  1.00 84.79           C  
ATOM    617  CG2 VAL O  82     -21.419  39.183   6.707  1.00 85.50           C  
ATOM    618  N   HIS O  83     -19.916  42.168   3.474  1.00 84.54           N  
ATOM    619  CA  HIS O  83     -18.954  42.716   2.521  1.00 82.94           C  
ATOM    620  C   HIS O  83     -18.733  44.221   2.680  1.00 83.95           C  
ATOM    621  O   HIS O  83     -17.899  44.800   1.978  1.00 82.72           O  
ATOM    622  CB  HIS O  83     -19.392  42.409   1.090  1.00 79.15           C  
ATOM    623  CG  HIS O  83     -19.309  40.960   0.737  0.99 73.63           C  
ATOM    624  ND1 HIS O  83     -18.463  40.085   1.375  0.99 64.04           N  
ATOM    625  CD2 HIS O  83     -19.971  40.226  -0.188  0.99 62.70           C  
ATOM    626  CE1 HIS O  83     -18.609  38.884   0.865  0.98 59.54           C  
ATOM    627  NE2 HIS O  83     -19.516  38.937  -0.089  0.98 60.35           N  
ATOM    628  N   LYS O  84     -19.465  44.840   3.579  1.00 87.77           N  
ATOM    629  CA  LYS O  84     -19.297  46.265   3.845  1.00 88.41           C  
ATOM    630  C   LYS O  84     -18.625  46.470   5.198  1.00 88.58           C  
ATOM    631  O   LYS O  84     -18.782  45.653   6.105  1.00 87.76           O  
ATOM    632  CB  LYS O  84     -20.646  46.982   3.798  1.00 87.88           C  
ATOM    633  CG  LYS O  84     -21.283  46.951   2.421  0.98 83.01           C  
ATOM    634  CD  LYS O  84     -22.573  47.744   2.374  0.97 79.62           C  
ATOM    635  CE  LYS O  84     -23.152  47.750   0.963  0.96 72.53           C  
ATOM    636  NZ  LYS O  84     -24.391  48.561   0.864  0.96 65.81           N  
ATOM    637  N   PRO O  85     -17.867  47.552   5.349  1.00 90.00           N  
ATOM    638  CA  PRO O  85     -17.158  47.797   6.611  1.00 90.01           C  
ATOM    639  C   PRO O  85     -18.110  48.149   7.750  1.00 91.00           C  
ATOM    640  O   PRO O  85     -19.239  48.588   7.514  1.00 90.13           O  
ATOM    641  CB  PRO O  85     -16.243  48.980   6.275  1.00 88.48           C  
ATOM    642  CG  PRO O  85     -16.954  49.688   5.170  1.00 85.97           C  
ATOM    643  CD  PRO O  85     -17.590  48.600   4.354  1.00 88.63           C  
ATOM    644  N   GLY O  86     -17.629  47.953   8.968  1.00 91.81           N  
ATOM    645  CA  GLY O  86     -18.408  48.288  10.138  1.00 93.33           C  
ATOM    646  C   GLY O  86     -18.758  47.068  10.965  1.00 94.95           C  
ATOM    647  O   GLY O  86     -18.596  45.932  10.515  1.00 94.94           O  
ATOM    648  N   PRO O  87     -19.237  47.296  12.183  1.00 95.79           N  
ATOM    649  CA  PRO O  87     -19.627  46.177  13.045  1.00 96.32           C  
ATOM    650  C   PRO O  87     -20.854  45.464  12.487  1.00 97.00           C  
ATOM    651  O   PRO O  87     -21.637  46.051  11.742  1.00 96.75           O  
ATOM    652  CB  PRO O  87     -19.945  46.857  14.380  1.00 95.43           C  
ATOM    653  CG  PRO O  87     -20.352  48.241  13.990  1.00 92.51           C  
ATOM    654  CD  PRO O  87     -19.468  48.595  12.822  1.00 95.28           C  
ATOM    655  N   ILE O  88     -20.995  44.207  12.851  1.00 97.29           N  
ATOM    656  CA  ILE O  88     -22.135  43.419  12.404  1.00 97.80           C  
ATOM    657  C   ILE O  88     -22.850  42.856  13.622  1.00 98.10           C  
ATOM    658  O   ILE O  88     -22.230  42.218  14.474  1.00 98.04           O  
ATOM    659  CB  ILE O  88     -21.696  42.268  11.476  1.00 97.56           C  
ATOM    660  CG1 ILE O  88     -21.040  42.838  10.214  1.00 96.16           C  
ATOM    661  CG2 ILE O  88     -22.887  41.379  11.117  1.00 96.23           C  
ATOM    662  CD1 ILE O  88     -20.450  41.779   9.300  1.00 91.10           C  
ATOM    663  N   THR O  89     -24.147  43.102  13.707  1.00 98.21           N  
ATOM    664  CA  THR O  89     -24.941  42.538  14.788  1.00 98.32           C  
ATOM    665  C   THR O  89     -25.714  41.330  14.270  1.00 98.41           C  
ATOM    666  O   THR O  89     -26.309  41.377  13.190  1.00 98.21           O  
ATOM    667  CB  THR O  89     -25.923  43.565  15.382  1.00 97.91           C  
ATOM    668  OG1 THR O  89     -26.803  44.050  14.361  1.00 93.10           O  
ATOM    669  CG2 THR O  89     -25.163  44.742  15.982  1.00 91.56           C  
ATOM    670  N   LEU O  90     -25.667  40.254  15.036  1.00 98.45           N  
ATOM    671  CA  LEU O  90     -26.385  39.038  14.691  1.00 98.52           C  
ATOM    672  C   LEU O  90     -27.336  38.686  15.821  1.00 98.46           C  
ATOM    673  O   LEU O  90     -26.936  38.659  16.986  1.00 98.03           O  
ATOM    674  CB  LEU O  90     -25.417  37.870  14.464  1.00 98.39           C  
ATOM    675  CG  LEU O  90     -24.392  38.011  13.340  1.00 97.64           C  
ATOM    676  CD1 LEU O  90     -23.463  36.801  13.328  1.00 95.69           C  
ATOM    677  CD2 LEU O  90     -25.088  38.157  11.992  1.00 95.57           C  
ATOM    678  N   THR O  91     -28.582  38.428  15.476  1.00 98.20           N  
ATOM    679  CA  THR O  91     -29.562  37.959  16.446  1.00 98.05           C  
ATOM    680  C   THR O  91     -29.846  36.496  16.139  1.00 97.90           C  
ATOM    681  O   THR O  91     -30.178  36.157  14.999  1.00 97.59           O  
ATOM    682  CB  THR O  91     -30.859  38.784  16.378  1.00 97.74           C  
ATOM    683  OG1 THR O  91     -30.570  40.157  16.680  1.00 95.83           O  
ATOM    684  CG2 THR O  91     -31.888  38.257  17.372  1.00 95.51           C  
ATOM    685  N   VAL O  92     -29.688  35.638  17.135  1.00 97.82           N  
ATOM    686  CA  VAL O  92     -29.851  34.204  16.933  1.00 97.89           C  
ATOM    687  C   VAL O  92     -30.758  33.587  17.981  1.00 97.67           C  
ATOM    688  O   VAL O  92     -30.858  34.077  19.107  1.00 97.17           O  
ATOM    689  CB  VAL O  92     -28.495  33.448  16.952  1.00 97.61           C  
ATOM    690  CG1 VAL O  92     -27.553  33.994  15.886  1.00 95.51           C  
ATOM    691  CG2 VAL O  92     -27.856  33.525  18.332  1.00 94.15           C  
ATOM    692  N   ALA O  93     -31.419  32.512  17.587  1.00 96.75           N  
ATOM    693  CA  ALA O  93     -32.140  31.669  18.528  1.00 96.18           C  
ATOM    694  C   ALA O  93     -31.203  30.530  18.907  1.00 95.86           C  
ATOM    695  O   ALA O  93     -30.771  29.768  18.038  1.00 95.32           O  
ATOM    696  CB  ALA O  93     -33.420  31.126  17.900  1.00 95.45           C  
ATOM    697  N   LYS O  94     -30.878  30.428  20.186  1.00 95.73           N  
ATOM    698  CA  LYS O  94     -29.937  29.420  20.663  1.00 95.19           C  
ATOM    699  C   LYS O  94     -30.513  28.014  20.534  1.00 94.12           C  
ATOM    700  O   LYS O  94     -31.686  27.783  20.826  1.00 91.85           O  
ATOM    701  CB  LYS O  94     -29.558  29.698  22.118  1.00 94.63           C  
ATOM    702  CG  LYS O  94     -28.814  31.009  22.340  1.00 93.58           C  
ATOM    703  CD  LYS O  94     -27.448  30.984  21.675  1.00 93.24           C  
ATOM    704  CE  LYS O  94     -26.532  29.945  22.303  1.00 92.26           C  
ATOM    705  NZ  LYS O  94     -25.217  29.861  21.607  1.00 91.86           N  
ATOM    706  N   SER O  95     -29.662  27.081  20.089  0.98 91.36           N  
ATOM    707  CA  SER O  95     -30.078  25.684  19.962  0.98 90.26           C  
ATOM    708  C   SER O  95     -30.090  24.999  21.331  0.98 87.02           C  
ATOM    709  O   SER O  95     -30.658  23.907  21.461  0.98 81.05           O  
ATOM    710  CB  SER O  95     -29.147  24.945  19.011  0.98 85.18           C  
ATOM    711  OG  SER O  95     -27.835  24.902  19.491  0.96 81.09           O  
ATOM    712  OXT SER O  95     -29.530  25.526  22.286  0.93 79.51           O  
TER     713      SER O  95                                                      
ATOM    714  N   ALA V   1     -34.914  10.453 -19.043  0.49 52.45           N  
ATOM    715  CA  ALA V   1     -34.557  10.768 -17.653  0.51 64.53           C  
ATOM    716  C   ALA V   1     -33.321  11.652 -17.601  0.50 70.49           C  
ATOM    717  O   ALA V   1     -32.480  11.601 -18.496  0.49 66.79           O  
ATOM    718  CB  ALA V   1     -34.310   9.485 -16.872  0.47 59.87           C  
ATOM    719  N   MET V   2     -33.210  12.441 -16.550  0.58 64.65           N  
ATOM    720  CA  MET V   2     -32.074  13.331 -16.368  0.57 68.15           C  
ATOM    721  C   MET V   2     -30.980  12.632 -15.573  0.57 66.83           C  
ATOM    722  O   MET V   2     -31.260  11.741 -14.767  0.57 63.14           O  
ATOM    723  CB  MET V   2     -32.505  14.606 -15.629  0.55 65.77           C  
ATOM    724  CG  MET V   2     -33.582  15.406 -16.347  0.55 59.18           C  
ATOM    725  SD  MET V   2     -32.998  16.138 -17.884  0.54 54.25           S  
ATOM    726  CE  MET V   2     -31.863  17.370 -17.274  0.54 48.13           C  
ATOM    727  N   SER V   3     -29.740  13.035 -15.796  0.83 70.70           N  
ATOM    728  CA  SER V   3     -28.612  12.496 -15.047  0.84 75.95           C  
ATOM    729  C   SER V   3     -27.667  13.628 -14.667  0.83 78.60           C  
ATOM    730  O   SER V   3     -27.683  14.696 -15.279  0.83 76.44           O  
ATOM    731  CB  SER V   3     -27.865  11.437 -15.861  0.83 72.13           C  
ATOM    732  OG  SER V   3     -27.324  11.992 -17.040  0.81 64.82           O  
ATOM    733  N   LEU V   4     -26.846  13.382 -13.648  0.92 79.53           N  
ATOM    734  CA  LEU V   4     -25.924  14.402 -13.172  0.92 83.92           C  
ATOM    735  C   LEU V   4     -24.724  14.536 -14.096  0.91 88.11           C  
ATOM    736  O   LEU V   4     -24.233  13.552 -14.645  0.92 85.23           O  
ATOM    737  CB  LEU V   4     -25.441  14.068 -11.759  0.90 77.27           C  
ATOM    738  CG  LEU V   4     -26.486  14.116 -10.651  0.88 68.89           C  
ATOM    739  CD1 LEU V   4     -25.868  13.670  -9.333  0.87 63.57           C  
ATOM    740  CD2 LEU V   4     -27.050  15.527 -10.523  0.88 63.29           C  
ATOM    741  N   ASN V   5     -24.261  15.761 -14.256  1.00 90.53           N  
ATOM    742  CA  ASN V   5     -23.052  16.060 -15.003  1.00 94.31           C  
ATOM    743  C   ASN V   5     -21.969  16.380 -13.980  1.00 96.17           C  
ATOM    744  O   ASN V   5     -22.019  17.421 -13.322  1.00 94.76           O  
ATOM    745  CB  ASN V   5     -23.293  17.247 -15.937  1.00 89.52           C  
ATOM    746  CG  ASN V   5     -22.085  17.571 -16.791  0.98 81.87           C  
ATOM    747  OD1 ASN V   5     -20.989  17.060 -16.565  0.98 74.50           O  
ATOM    748  ND2 ASN V   5     -22.279  18.434 -17.781  0.98 72.04           N  
ATOM    749  N   ILE V   6     -21.013  15.475 -13.822  1.00 96.68           N  
ATOM    750  CA  ILE V   6     -19.956  15.654 -12.835  1.00 96.89           C  
ATOM    751  C   ILE V   6     -18.673  16.085 -13.531  1.00 96.93           C  
ATOM    752  O   ILE V   6     -18.230  15.442 -14.482  1.00 95.98           O  
ATOM    753  CB  ILE V   6     -19.719  14.359 -12.034  1.00 95.78           C  
ATOM    754  CG1 ILE V   6     -21.001  13.967 -11.289  1.00 92.39           C  
ATOM    755  CG2 ILE V   6     -18.557  14.538 -11.060  1.00 92.34           C  
ATOM    756  CD1 ILE V   6     -20.911  12.636 -10.563  1.00 85.01           C  
ATOM    757  N   ILE V   7     -18.087  17.181 -13.064  1.00 97.65           N  
ATOM    758  CA  ILE V   7     -16.852  17.682 -13.648  1.00 97.65           C  
ATOM    759  C   ILE V   7     -15.797  17.882 -12.572  1.00 97.72           C  
ATOM    760  O   ILE V   7     -16.116  18.027 -11.389  1.00 97.43           O  
ATOM    761  CB  ILE V   7     -17.058  19.015 -14.406  1.00 97.30           C  
ATOM    762  CG1 ILE V   7     -17.456  20.138 -13.439  1.00 95.86           C  
ATOM    763  CG2 ILE V   7     -18.104  18.848 -15.508  1.00 93.85           C  
ATOM    764  CD1 ILE V   7     -17.444  21.524 -14.071  1.00 94.05           C  
ATOM    765  N   THR V   8     -14.535  17.873 -12.996  1.00 97.82           N  
ATOM    766  CA  THR V   8     -13.423  18.166 -12.110  1.00 97.73           C  
ATOM    767  C   THR V   8     -12.618  19.300 -12.723  1.00 97.78           C  
ATOM    768  O   THR V   8     -12.249  19.240 -13.898  1.00 97.32           O  
ATOM    769  CB  THR V   8     -12.524  16.936 -11.902  1.00 96.99           C  
ATOM    770  OG1 THR V   8     -13.284  15.890 -11.280  1.00 92.87           O  
ATOM    771  CG2 THR V   8     -11.335  17.279 -11.013  1.00 91.82           C  
ATOM    772  N   VAL V   9     -12.367  20.337 -11.943  1.00 98.35           N  
ATOM    773  CA  VAL V   9     -11.597  21.474 -12.416  1.00 98.37           C  
ATOM    774  C   VAL V   9     -10.377  21.668 -11.531  1.00 98.44           C  
ATOM    775  O   VAL V   9     -10.418  21.389 -10.331  1.00 98.09           O  
ATOM    776  CB  VAL V   9     -12.440  22.773 -12.446  1.00 97.63           C  
ATOM    777  CG1 VAL V   9     -13.683  22.580 -13.309  1.00 86.77           C  
ATOM    778  CG2 VAL V   9     -12.830  23.199 -11.038  1.00 86.29           C  
ATOM    779  N   THR V  10      -9.283  22.120 -12.129  1.00 97.95           N  
ATOM    780  CA  THR V  10      -8.078  22.446 -11.384  1.00 97.82           C  
ATOM    781  C   THR V  10      -7.894  23.952 -11.431  1.00 97.74           C  
ATOM    782  O   THR V  10      -7.847  24.540 -12.513  1.00 97.25           O  
ATOM    783  CB  THR V  10      -6.845  21.741 -11.962  1.00 97.40           C  
ATOM    784  OG1 THR V  10      -7.030  20.320 -11.879  1.00 95.12           O  
ATOM    785  CG2 THR V  10      -5.595  22.124 -11.180  1.00 94.42           C  
ATOM    786  N   LEU V  11      -7.805  24.564 -10.268  1.00 97.40           N  
ATOM    787  CA  LEU V  11      -7.758  26.012 -10.158  1.00 97.22           C  
ATOM    788  C   LEU V  11      -6.342  26.526  -9.930  1.00 96.83           C  
ATOM    789  O   LEU V  11      -5.595  25.979  -9.121  1.00 95.91           O  
ATOM    790  CB  LEU V  11      -8.665  26.480  -9.015  1.00 97.20           C  
ATOM    791  CG  LEU V  11     -10.128  26.043  -9.118  1.00 96.82           C  
ATOM    792  CD1 LEU V  11     -10.885  26.438  -7.860  1.00 95.68           C  
ATOM    793  CD2 LEU V  11     -10.780  26.651 -10.355  1.00 95.39           C  
ATOM    794  N   ASN V  12      -6.001  27.589 -10.644  1.00 92.89           N  
ATOM    795  CA  ASN V  12      -4.715  28.255 -10.487  1.00 91.70           C  
ATOM    796  C   ASN V  12      -4.777  29.184  -9.285  1.00 92.59           C  
ATOM    797  O   ASN V  12      -5.378  30.257  -9.348  1.00 90.96           O  
ATOM    798  CB  ASN V  12      -4.375  29.048 -11.750  1.00 88.78           C  
ATOM    799  CG  ASN V  12      -3.013  29.709 -11.687  0.99 84.25           C  
ATOM    800  OD1 ASN V  12      -2.420  29.852 -10.619  0.99 77.52           O  
ATOM    801  ND2 ASN V  12      -2.505  30.122 -12.843  0.99 74.86           N  
ATOM    802  N   MET V  13      -4.153  28.762  -8.194  1.00 92.77           N  
ATOM    803  CA  MET V  13      -4.172  29.554  -6.970  1.00 93.02           C  
ATOM    804  C   MET V  13      -2.957  30.472  -6.855  1.00 91.71           C  
ATOM    805  O   MET V  13      -2.822  31.201  -5.870  1.00 88.16           O  
ATOM    806  CB  MET V  13      -4.258  28.634  -5.746  1.00 92.99           C  
ATOM    807  CG  MET V  13      -5.464  27.704  -5.762  1.00 92.51           C  
ATOM    808  SD  MET V  13      -7.037  28.580  -5.944  1.00 93.13           S  
ATOM    809  CE  MET V  13      -7.108  29.474  -4.392  1.00 89.91           C  
ATOM    810  N   GLU V  14      -2.082  30.433  -7.850  1.00 90.94           N  
ATOM    811  CA  GLU V  14      -0.906  31.297  -7.859  1.00 89.96           C  
ATOM    812  C   GLU V  14      -1.309  32.748  -8.097  1.00 89.27           C  
ATOM    813  O   GLU V  14      -0.902  33.652  -7.370  1.00 84.71           O  
ATOM    814  CB  GLU V  14       0.069  30.850  -8.948  0.99 88.04           C  
ATOM    815  CG  GLU V  14       0.770  29.533  -8.666  0.95 78.84           C  
ATOM    816  CD  GLU V  14       1.912  29.677  -7.686  0.94 71.08           C  
ATOM    817  OE1 GLU V  14       2.521  30.766  -7.630  0.94 63.73           O  
ATOM    818  OE2 GLU V  14       2.210  28.697  -6.976  0.94 65.22           O  
ATOM    819  N   LYS V  15      -2.118  32.961  -9.113  1.00 86.73           N  
ATOM    820  CA  LYS V  15      -2.533  34.308  -9.488  1.00 87.32           C  
ATOM    821  C   LYS V  15      -3.679  34.847  -8.637  1.00 88.75           C  
ATOM    822  O   LYS V  15      -3.748  36.051  -8.379  1.00 86.73           O  
ATOM    823  CB  LYS V  15      -2.934  34.340 -10.965  0.99 84.91           C  
ATOM    824  CG  LYS V  15      -3.427  35.702 -11.439  0.95 77.28           C  
ATOM    825  CD  LYS V  15      -3.677  35.717 -12.937  0.94 73.38           C  
ATOM    826  CE  LYS V  15      -4.147  37.084 -13.398  0.93 65.59           C  
ATOM    827  NZ  LYS V  15      -4.335  37.145 -14.874  0.92 58.99           N  
ATOM    828  N   TYR V  16      -4.563  33.967  -8.197  1.00 85.94           N  
ATOM    829  CA  TYR V  16      -5.806  34.418  -7.567  1.00 85.55           C  
ATOM    830  C   TYR V  16      -5.845  34.404  -6.042  1.00 82.71           C  
ATOM    831  O   TYR V  16      -6.512  35.240  -5.439  1.00 78.52           O  
ATOM    832  CB  TYR V  16      -6.982  33.634  -8.143  1.00 85.96           C  
ATOM    833  CG  TYR V  16      -7.141  33.908  -9.615  1.00 86.70           C  
ATOM    834  CD1 TYR V  16      -6.661  33.022 -10.571  1.00 81.88           C  
ATOM    835  CD2 TYR V  16      -7.712  35.097 -10.051  1.00 81.86           C  
ATOM    836  CE1 TYR V  16      -6.761  33.307 -11.925  1.00 80.03           C  
ATOM    837  CE2 TYR V  16      -7.814  35.391 -11.403  0.99 80.98           C  
ATOM    838  CZ  TYR V  16      -7.339  34.491 -12.332  1.00 84.65           C  
ATOM    839  OH  TYR V  16      -7.436  34.781 -13.675  1.00 82.94           O  
ATOM    840  N   ASN V  17      -5.155  33.460  -5.418  1.00 80.46           N  
ATOM    841  CA  ASN V  17      -4.999  33.420  -3.959  1.00 79.65           C  
ATOM    842  C   ASN V  17      -6.231  33.012  -3.146  1.00 81.19           C  
ATOM    843  O   ASN V  17      -6.108  32.676  -1.971  1.00 77.82           O  
ATOM    844  CB  ASN V  17      -4.476  34.763  -3.435  1.00 76.30           C  
ATOM    845  CG  ASN V  17      -3.131  35.122  -4.016  0.99 70.03           C  
ATOM    846  OD1 ASN V  17      -2.238  34.281  -4.112  0.99 62.85           O  
ATOM    847  ND2 ASN V  17      -2.977  36.380  -4.415  0.99 61.65           N  
ATOM    848  N   PHE V  18      -7.417  33.064  -3.743  1.00 83.41           N  
ATOM    849  CA  PHE V  18      -8.628  32.654  -3.038  1.00 84.97           C  
ATOM    850  C   PHE V  18      -9.628  32.089  -4.039  1.00 89.03           C  
ATOM    851  O   PHE V  18      -9.569  32.404  -5.223  1.00 89.97           O  
ATOM    852  CB  PHE V  18      -9.250  33.827  -2.260  1.00 81.25           C  
ATOM    853  CG  PHE V  18      -9.748  34.959  -3.128  1.00 78.96           C  
ATOM    854  CD1 PHE V  18      -8.859  35.837  -3.727  1.00 72.74           C  
ATOM    855  CD2 PHE V  18     -11.107  35.156  -3.328  1.00 71.56           C  
ATOM    856  CE1 PHE V  18      -9.311  36.890  -4.521  1.00 67.92           C  
ATOM    857  CE2 PHE V  18     -11.571  36.206  -4.116  1.00 69.16           C  
ATOM    858  CZ  PHE V  18     -10.672  37.071  -4.714  1.00 69.76           C  
ATOM    859  N   LEU V  19     -10.522  31.231  -3.552  1.00 88.38           N  
ATOM    860  CA  LEU V  19     -11.519  30.633  -4.432  1.00 91.11           C  
ATOM    861  C   LEU V  19     -12.535  31.670  -4.894  1.00 91.22           C  
ATOM    862  O   LEU V  19     -12.886  31.723  -6.072  1.00 91.05           O  
ATOM    863  CB  LEU V  19     -12.246  29.491  -3.722  1.00 93.29           C  
ATOM    864  CG  LEU V  19     -11.418  28.273  -3.304  1.00 93.15           C  
ATOM    865  CD1 LEU V  19     -12.326  27.228  -2.673  1.00 91.82           C  
ATOM    866  CD2 LEU V  19     -10.671  27.688  -4.494  1.00 91.26           C  
ATOM    867  N   GLY V  20     -13.002  32.490  -3.973  1.00 85.59           N  
ATOM    868  CA  GLY V  20     -14.024  33.470  -4.292  1.00 85.39           C  
ATOM    869  C   GLY V  20     -15.398  32.849  -4.393  1.00 86.30           C  
ATOM    870  O   GLY V  20     -16.158  33.134  -5.319  1.00 85.56           O  
ATOM    871  N   ILE V  21     -15.700  31.970  -3.440  1.00 85.08           N  
ATOM    872  CA  ILE V  21     -17.012  31.330  -3.391  1.00 85.69           C  
ATOM    873  C   ILE V  21     -17.587  31.431  -1.996  1.00 82.51           C  
ATOM    874  O   ILE V  21     -16.880  31.728  -1.034  1.00 81.90           O  
ATOM    875  CB  ILE V  21     -16.952  29.836  -3.775  1.00 89.23           C  
ATOM    876  CG1 ILE V  21     -16.073  29.069  -2.777  1.00 90.21           C  
ATOM    877  CG2 ILE V  21     -16.463  29.658  -5.203  1.00 89.48           C  
ATOM    878  CD1 ILE V  21     -16.110  27.553  -2.939  1.00 90.62           C  
ATOM    879  N   SER V  22     -18.873  31.165  -1.899  1.00 83.59           N  
ATOM    880  CA  SER V  22     -19.506  30.953  -0.611  1.00 82.44           C  
ATOM    881  C   SER V  22     -20.008  29.523  -0.599  1.00 84.78           C  
ATOM    882  O   SER V  22     -20.355  28.969  -1.645  1.00 85.30           O  
ATOM    883  CB  SER V  22     -20.659  31.931  -0.382  1.00 78.72           C  
ATOM    884  OG  SER V  22     -21.686  31.751  -1.335  1.00 74.89           O  
ATOM    885  N   ILE V  23     -20.022  28.918   0.582  1.00 84.22           N  
ATOM    886  CA  ILE V  23     -20.479  27.545   0.737  1.00 84.22           C  
ATOM    887  C   ILE V  23     -21.798  27.537   1.487  1.00 82.25           C  
ATOM    888  O   ILE V  23     -21.927  28.166   2.537  1.00 81.36           O  
ATOM    889  CB  ILE V  23     -19.445  26.696   1.504  1.00 85.44           C  
ATOM    890  CG1 ILE V  23     -18.125  26.636   0.733  1.00 84.12           C  
ATOM    891  CG2 ILE V  23     -19.986  25.292   1.769  1.00 82.98           C  
ATOM    892  CD1 ILE V  23     -18.237  25.979  -0.628  1.00 79.75           C  
ATOM    893  N   VAL V  24     -22.771  26.823   0.949  1.00 86.56           N  
ATOM    894  CA  VAL V  24     -24.060  26.670   1.605  1.00 85.02           C  
ATOM    895  C   VAL V  24     -24.296  25.190   1.861  1.00 85.95           C  
ATOM    896  O   VAL V  24     -24.205  24.374   0.948  1.00 85.58           O  
ATOM    897  CB  VAL V  24     -25.206  27.241   0.750  1.00 81.26           C  
ATOM    898  CG1 VAL V  24     -26.550  26.997   1.429  1.00 74.33           C  
ATOM    899  CG2 VAL V  24     -24.993  28.734   0.515  1.00 73.16           C  
ATOM    900  N   GLY V  25     -24.566  24.845   3.107  1.00 84.49           N  
ATOM    901  CA  GLY V  25     -24.870  23.474   3.453  1.00 82.75           C  
ATOM    902  C   GLY V  25     -26.361  23.233   3.405  1.00 81.69           C  
ATOM    903  O   GLY V  25     -27.148  24.124   3.723  1.00 80.21           O  
ATOM    904  N   GLN V  26     -26.740  22.036   3.008  1.00 83.80           N  
ATOM    905  CA  GLN V  26     -28.148  21.664   2.986  1.00 82.25           C  
ATOM    906  C   GLN V  26     -28.379  20.528   3.970  1.00 82.01           C  
ATOM    907  O   GLN V  26     -27.583  19.598   4.055  1.00 80.71           O  
ATOM    908  CB  GLN V  26     -28.574  21.235   1.585  1.00 80.03           C  
ATOM    909  CG  GLN V  26     -30.057  20.956   1.448  0.98 72.10           C  
ATOM    910  CD  GLN V  26     -30.437  20.592   0.029  0.98 68.69           C  
ATOM    911  OE1 GLN V  26     -30.582  19.418  -0.309  0.98 61.91           O  
ATOM    912  NE2 GLN V  26     -30.592  21.600  -0.816  0.98 60.01           N  
ATOM    913  N   SER V  27     -29.454  20.619   4.721  0.99 80.13           N  
ATOM    914  CA  SER V  27     -29.782  19.604   5.711  0.99 78.97           C  
ATOM    915  C   SER V  27     -31.291  19.503   5.857  0.99 78.53           C  
ATOM    916  O   SER V  27     -32.002  20.494   5.683  0.99 76.34           O  
ATOM    917  CB  SER V  27     -29.144  19.941   7.060  0.99 75.62           C  
ATOM    918  OG  SER V  27     -29.433  18.957   8.032  0.98 68.74           O  
ATOM    919  N   ASN V  28     -31.771  18.309   6.156  0.92 74.05           N  
ATOM    920  CA  ASN V  28     -33.195  18.114   6.380  0.92 72.80           C  
ATOM    921  C   ASN V  28     -33.403  17.037   7.438  0.92 72.72           C  
ATOM    922  O   ASN V  28     -32.454  16.626   8.104  0.92 70.95           O  
ATOM    923  CB  ASN V  28     -33.910  17.763   5.070  0.92 70.00           C  
ATOM    924  CG  ASN V  28     -33.349  16.522   4.411  0.90 65.29           C  
ATOM    925  OD1 ASN V  28     -33.079  15.522   5.067  0.90 59.54           O  
ATOM    926  ND2 ASN V  28     -33.183  16.578   3.091  0.90 58.45           N  
ATOM    927  N   GLU V  29     -34.632  16.577   7.599  0.89 74.96           N  
ATOM    928  CA  GLU V  29     -34.954  15.599   8.629  0.89 74.62           C  
ATOM    929  C   GLU V  29     -34.159  14.304   8.492  0.89 74.38           C  
ATOM    930  O   GLU V  29     -33.971  13.583   9.474  0.89 69.24           O  
ATOM    931  CB  GLU V  29     -36.451  15.291   8.611  0.89 71.74           C  
ATOM    932  CG  GLU V  29     -36.944  14.655   7.323  0.82 64.14           C  
ATOM    933  CD  GLU V  29     -38.424  14.329   7.361  0.82 56.60           C  
ATOM    934  OE1 GLU V  29     -38.933  13.998   8.447  0.81 50.51           O  
ATOM    935  OE2 GLU V  29     -39.083  14.397   6.303  0.81 57.01           O  
ATOM    936  N   ARG V  30     -33.690  14.007   7.294  0.89 73.37           N  
ATOM    937  CA  ARG V  30     -32.941  12.782   7.045  0.89 74.40           C  
ATOM    938  C   ARG V  30     -31.436  12.961   7.230  0.89 74.86           C  
ATOM    939  O   ARG V  30     -30.672  12.020   7.027  0.89 71.71           O  
ATOM    940  CB  ARG V  30     -33.245  12.253   5.648  0.88 72.85           C  
ATOM    941  CG  ARG V  30     -34.708  11.884   5.454  0.82 66.52           C  
ATOM    942  CD  ARG V  30     -34.932  11.171   4.140  0.82 64.36           C  
ATOM    943  NE  ARG V  30     -36.326  10.763   3.979  0.82 57.78           N  
ATOM    944  CZ  ARG V  30     -36.778  10.019   2.979  0.80 51.90           C  
ATOM    945  NH1 ARG V  30     -35.946   9.593   2.038  0.82 48.15           N  
ATOM    946  NH2 ARG V  30     -38.063   9.699   2.920  0.81 48.00           N  
ATOM    947  N   GLY V  31     -31.015  14.149   7.612  0.93 76.94           N  
ATOM    948  CA  GLY V  31     -29.612  14.416   7.860  0.93 76.78           C  
ATOM    949  C   GLY V  31     -29.000  15.381   6.865  0.93 77.80           C  
ATOM    950  O   GLY V  31     -29.703  16.014   6.082  0.93 75.35           O  
ATOM    951  N   ASP V  32     -27.675  15.489   6.906  0.98 81.14           N  
ATOM    952  CA  ASP V  32     -26.966  16.397   6.015  0.98 82.19           C  
ATOM    953  C   ASP V  32     -27.179  16.006   4.557  0.98 82.36           C  
ATOM    954  O   ASP V  32     -27.183  14.828   4.210  0.98 78.35           O  
ATOM    955  CB  ASP V  32     -25.471  16.393   6.328  0.98 78.22           C  
ATOM    956  CG  ASP V  32     -25.132  17.173   7.591  0.97 75.82           C  
ATOM    957  OD1 ASP V  32     -26.051  17.760   8.204  0.97 72.68           O  
ATOM    958  OD2 ASP V  32     -23.940  17.204   7.963  0.97 71.80           O  
ATOM    959  N   GLY V  33     -27.347  17.016   3.712  0.99 84.26           N  
ATOM    960  CA  GLY V  33     -27.577  16.792   2.300  0.99 84.66           C  
ATOM    961  C   GLY V  33     -26.477  17.314   1.395  0.99 86.40           C  
ATOM    962  O   GLY V  33     -26.677  17.452   0.188  0.99 83.34           O  
ATOM    963  N   GLY V  34     -25.319  17.611   1.976  1.00 88.38           N  
ATOM    964  CA  GLY V  34     -24.183  18.062   1.192  1.00 89.79           C  
ATOM    965  C   GLY V  34     -23.965  19.562   1.203  1.00 90.36           C  
ATOM    966  O   GLY V  34     -24.776  20.321   1.742  1.00 89.81           O  
ATOM    967  N   ILE V  35     -22.845  19.974   0.609  1.00 91.29           N  
ATOM    968  CA  ILE V  35     -22.509  21.387   0.528  1.00 92.02           C  
ATOM    969  C   ILE V  35     -22.506  21.836  -0.924  1.00 92.78           C  
ATOM    970  O   ILE V  35     -22.111  21.093  -1.822  1.00 93.40           O  
ATOM    971  CB  ILE V  35     -21.153  21.709   1.201  1.00 91.49           C  
ATOM    972  CG1 ILE V  35     -20.028  20.853   0.616  1.00 90.39           C  
ATOM    973  CG2 ILE V  35     -21.256  21.505   2.708  1.00 89.15           C  
ATOM    974  CD1 ILE V  35     -18.645  21.259   1.115  1.00 88.58           C  
ATOM    975  N   TYR V  36     -22.950  23.063  -1.136  1.00 90.00           N  
ATOM    976  CA  TYR V  36     -23.148  23.598  -2.473  1.00 89.89           C  
ATOM    977  C   TYR V  36     -22.439  24.931  -2.643  1.00 89.86           C  
ATOM    978  O   TYR V  36     -22.161  25.632  -1.668  1.00 89.61           O  
ATOM    979  CB  TYR V  36     -24.645  23.793  -2.746  1.00 89.01           C  
ATOM    980  CG  TYR V  36     -25.435  22.513  -2.676  1.00 83.82           C  
ATOM    981  CD1 TYR V  36     -25.778  21.953  -1.451  1.00 78.49           C  
ATOM    982  CD2 TYR V  36     -25.819  21.854  -3.833  1.00 77.06           C  
ATOM    983  CE1 TYR V  36     -26.485  20.762  -1.378  1.00 75.49           C  
ATOM    984  CE2 TYR V  36     -26.530  20.665  -3.773  1.00 74.51           C  
ATOM    985  CZ  TYR V  36     -26.856  20.125  -2.543  1.00 77.93           C  
ATOM    986  OH  TYR V  36     -27.554  18.941  -2.481  1.00 75.16           O  
ATOM    987  N   ILE V  37     -22.149  25.267  -3.892  1.00 90.09           N  
ATOM    988  CA  ILE V  37     -21.591  26.574  -4.203  1.00 90.48           C  
ATOM    989  C   ILE V  37     -22.705  27.602  -4.088  1.00 88.69           C  
ATOM    990  O   ILE V  37     -23.759  27.459  -4.713  1.00 87.50           O  
ATOM    991  CB  ILE V  37     -21.007  26.613  -5.629  1.00 91.73           C  
ATOM    992  CG1 ILE V  37     -19.966  25.501  -5.828  1.00 90.59           C  
ATOM    993  CG2 ILE V  37     -20.421  27.992  -5.926  1.00 90.11           C  
ATOM    994  CD1 ILE V  37     -18.791  25.568  -4.879  1.00 87.73           C  
ATOM    995  N   GLY V  38     -22.489  28.622  -3.278  1.00 83.31           N  
ATOM    996  CA  GLY V  38     -23.426  29.727  -3.182  1.00 80.63           C  
ATOM    997  C   GLY V  38     -23.095  30.746  -4.248  1.00 80.20           C  
ATOM    998  O   GLY V  38     -23.195  30.471  -5.439  1.00 77.53           O  
ATOM    999  N   SER V  39     -22.668  31.917  -3.845  1.00 80.67           N  
ATOM   1000  CA  SER V  39     -22.279  32.940  -4.802  1.00 79.15           C  
ATOM   1001  C   SER V  39     -20.835  32.739  -5.249  1.00 81.60           C  
ATOM   1002  O   SER V  39     -20.042  32.083  -4.569  1.00 80.57           O  
ATOM   1003  CB  SER V  39     -22.448  34.334  -4.192  1.00 73.92           C  
ATOM   1004  OG  SER V  39     -21.657  34.480  -3.027  1.00 68.17           O  
ATOM   1005  N   ILE V  40     -20.512  33.302  -6.399  1.00 81.54           N  
ATOM   1006  CA  ILE V  40     -19.156  33.277  -6.927  1.00 82.73           C  
ATOM   1007  C   ILE V  40     -18.712  34.721  -7.099  1.00 79.41           C  
ATOM   1008  O   ILE V  40     -19.381  35.510  -7.765  1.00 77.59           O  
ATOM   1009  CB  ILE V  40     -19.089  32.511  -8.260  1.00 85.11           C  
ATOM   1010  CG1 ILE V  40     -19.445  31.043  -8.020  1.00 85.54           C  
ATOM   1011  CG2 ILE V  40     -17.700  32.636  -8.883  1.00 84.30           C  
ATOM   1012  CD1 ILE V  40     -19.526  30.207  -9.279  1.00 83.71           C  
ATOM   1013  N   MET V  41     -17.588  35.066  -6.485  1.00 83.25           N  
ATOM   1014  CA  MET V  41     -17.106  36.440  -6.457  1.00 80.87           C  
ATOM   1015  C   MET V  41     -16.131  36.720  -7.588  1.00 82.29           C  
ATOM   1016  O   MET V  41     -15.209  35.944  -7.834  1.00 81.49           O  
ATOM   1017  CB  MET V  41     -16.414  36.727  -5.122  1.00 76.24           C  
ATOM   1018  CG  MET V  41     -17.253  36.390  -3.909  1.00 67.85           C  
ATOM   1019  SD  MET V  41     -16.277  36.357  -2.403  1.00 63.55           S  
ATOM   1020  CE  MET V  41     -17.451  35.646  -1.258  1.00 55.67           C  
ATOM   1021  N   LYS V  42     -16.328  37.834  -8.266  1.00 77.87           N  
ATOM   1022  CA  LYS V  42     -15.404  38.230  -9.320  1.00 76.18           C  
ATOM   1023  C   LYS V  42     -14.009  38.426  -8.726  1.00 75.86           C  
ATOM   1024  O   LYS V  42     -13.863  38.877  -7.591  1.00 73.11           O  
ATOM   1025  CB  LYS V  42     -15.879  39.517 -10.008  1.00 75.50           C  
ATOM   1026  CG  LYS V  42     -15.842  40.746  -9.123  0.97 69.10           C  
ATOM   1027  CD  LYS V  42     -16.314  41.978  -9.882  0.97 64.93           C  
ATOM   1028  CE  LYS V  42     -16.242  43.222  -9.016  0.96 56.54           C  
ATOM   1029  NZ  LYS V  42     -16.706  44.430  -9.744  0.96 49.64           N  
ATOM   1030  N   GLY V  43     -12.991  38.067  -9.502  1.00 81.60           N  
ATOM   1031  CA  GLY V  43     -11.622  38.210  -9.052  1.00 81.13           C  
ATOM   1032  C   GLY V  43     -11.048  36.967  -8.398  1.00 83.50           C  
ATOM   1033  O   GLY V  43      -9.842  36.890  -8.158  1.00 81.83           O  
ATOM   1034  N   GLY V  44     -11.890  35.993  -8.098  1.00 85.82           N  
ATOM   1035  CA  GLY V  44     -11.441  34.756  -7.484  1.00 87.66           C  
ATOM   1036  C   GLY V  44     -11.119  33.684  -8.503  1.00 90.10           C  
ATOM   1037  O   GLY V  44     -11.431  33.821  -9.684  1.00 90.95           O  
ATOM   1038  N   ALA V  45     -10.497  32.600  -8.040  1.00 92.05           N  
ATOM   1039  CA  ALA V  45     -10.073  31.525  -8.928  1.00 93.51           C  
ATOM   1040  C   ALA V  45     -11.245  30.812  -9.597  1.00 94.33           C  
ATOM   1041  O   ALA V  45     -11.159  30.429 -10.766  1.00 94.35           O  
ATOM   1042  CB  ALA V  45      -9.223  30.518  -8.156  1.00 94.08           C  
ATOM   1043  N   VAL V  46     -12.332  30.626  -8.869  1.00 94.77           N  
ATOM   1044  CA  VAL V  46     -13.484  29.925  -9.427  1.00 95.40           C  
ATOM   1045  C   VAL V  46     -14.139  30.744 -10.537  1.00 95.37           C  
ATOM   1046  O   VAL V  46     -14.506  30.207 -11.582  1.00 95.40           O  
ATOM   1047  CB  VAL V  46     -14.503  29.567  -8.323  1.00 95.83           C  
ATOM   1048  CG1 VAL V  46     -15.808  29.061  -8.929  1.00 94.53           C  
ATOM   1049  CG2 VAL V  46     -13.905  28.506  -7.398  1.00 94.63           C  
ATOM   1050  N   ALA V  47     -14.269  32.048 -10.323  1.00 92.58           N  
ATOM   1051  CA  ALA V  47     -14.829  32.920 -11.350  1.00 92.04           C  
ATOM   1052  C   ALA V  47     -13.951  32.927 -12.596  1.00 93.03           C  
ATOM   1053  O   ALA V  47     -14.448  32.907 -13.722  1.00 93.18           O  
ATOM   1054  CB  ALA V  47     -14.991  34.339 -10.812  1.00 91.01           C  
ATOM   1055  N   ALA V  48     -12.639  32.953 -12.390  1.00 94.31           N  
ATOM   1056  CA  ALA V  48     -11.704  32.973 -13.508  1.00 94.45           C  
ATOM   1057  C   ALA V  48     -11.793  31.696 -14.337  1.00 95.35           C  
ATOM   1058  O   ALA V  48     -11.723  31.739 -15.564  1.00 95.10           O  
ATOM   1059  CB  ALA V  48     -10.281  33.171 -12.996  1.00 93.89           C  
ATOM   1060  N   ASP V  49     -11.938  30.562 -13.667  1.00 96.47           N  
ATOM   1061  CA  ASP V  49     -12.057  29.291 -14.373  1.00 96.82           C  
ATOM   1062  C   ASP V  49     -13.338  29.245 -15.202  1.00 96.76           C  
ATOM   1063  O   ASP V  49     -13.322  28.846 -16.366  1.00 96.09           O  
ATOM   1064  CB  ASP V  49     -12.032  28.131 -13.382  1.00 97.12           C  
ATOM   1065  CG  ASP V  49     -12.188  26.790 -14.059  1.00 96.93           C  
ATOM   1066  OD1 ASP V  49     -11.173  26.241 -14.521  1.00 94.54           O  
ATOM   1067  OD2 ASP V  49     -13.326  26.292 -14.139  1.00 94.01           O  
ATOM   1068  N   GLY V  50     -14.447  29.646 -14.589  1.00 96.48           N  
ATOM   1069  CA  GLY V  50     -15.690  29.824 -15.317  1.00 96.68           C  
ATOM   1070  C   GLY V  50     -16.600  28.621 -15.469  1.00 97.01           C  
ATOM   1071  O   GLY V  50     -17.727  28.764 -15.951  1.00 96.15           O  
ATOM   1072  N   ARG V  51     -16.146  27.432 -15.070  1.00 97.59           N  
ATOM   1073  CA  ARG V  51     -16.952  26.225 -15.271  1.00 97.59           C  
ATOM   1074  C   ARG V  51     -17.895  25.908 -14.115  1.00 97.47           C  
ATOM   1075  O   ARG V  51     -18.984  25.374 -14.325  1.00 96.75           O  
ATOM   1076  CB  ARG V  51     -16.037  25.030 -15.544  1.00 97.43           C  
ATOM   1077  CG  ARG V  51     -15.381  25.078 -16.916  1.00 96.12           C  
ATOM   1078  CD  ARG V  51     -14.354  23.976 -17.088  1.00 94.76           C  
ATOM   1079  NE  ARG V  51     -13.139  24.251 -16.328  1.00 94.43           N  
ATOM   1080  CZ  ARG V  51     -12.071  23.456 -16.310  1.00 94.47           C  
ATOM   1081  NH1 ARG V  51     -12.076  22.323 -17.003  1.00 90.82           N  
ATOM   1082  NH2 ARG V  51     -11.005  23.798 -15.597  1.00 92.54           N  
ATOM   1083  N   ILE V  52     -17.474  26.222 -12.896  1.00 97.20           N  
ATOM   1084  CA  ILE V  52     -18.319  25.998 -11.726  1.00 97.13           C  
ATOM   1085  C   ILE V  52     -19.316  27.145 -11.598  1.00 96.59           C  
ATOM   1086  O   ILE V  52     -18.972  28.303 -11.840  1.00 95.84           O  
ATOM   1087  CB  ILE V  52     -17.468  25.863 -10.450  1.00 97.48           C  
ATOM   1088  CG1 ILE V  52     -16.630  24.578 -10.526  1.00 97.25           C  
ATOM   1089  CG2 ILE V  52     -18.345  25.871  -9.193  1.00 97.14           C  
ATOM   1090  CD1 ILE V  52     -15.609  24.439  -9.405  1.00 96.81           C  
ATOM   1091  N   GLU V  53     -20.540  26.820 -11.215  1.00 94.97           N  
ATOM   1092  CA  GLU V  53     -21.604  27.812 -11.119  1.00 94.24           C  
ATOM   1093  C   GLU V  53     -22.357  27.683  -9.798  1.00 94.18           C  
ATOM   1094  O   GLU V  53     -22.328  26.626  -9.163  1.00 93.63           O  
ATOM   1095  CB  GLU V  53     -22.586  27.636 -12.280  1.00 93.55           C  
ATOM   1096  CG  GLU V  53     -21.965  27.820 -13.647  1.00 91.13           C  
ATOM   1097  CD  GLU V  53     -22.915  27.452 -14.765  1.00 89.43           C  
ATOM   1098  OE1 GLU V  53     -23.441  26.326 -14.756  1.00 82.31           O  
ATOM   1099  OE2 GLU V  53     -23.132  28.291 -15.662  1.00 83.89           O  
ATOM   1100  N   PRO V  54     -23.041  28.757  -9.380  1.00 88.06           N  
ATOM   1101  CA  PRO V  54     -23.859  28.671  -8.167  1.00 87.25           C  
ATOM   1102  C   PRO V  54     -24.865  27.531  -8.276  1.00 87.55           C  
ATOM   1103  O   PRO V  54     -25.471  27.330  -9.329  1.00 86.28           O  
ATOM   1104  CB  PRO V  54     -24.560  30.036  -8.119  1.00 84.82           C  
ATOM   1105  CG  PRO V  54     -23.613  30.951  -8.833  1.00 82.23           C  
ATOM   1106  CD  PRO V  54     -23.045  30.112  -9.952  1.00 83.78           C  
ATOM   1107  N   GLY V  55     -25.020  26.785  -7.192  1.00 88.91           N  
ATOM   1108  CA  GLY V  55     -25.932  25.661  -7.174  1.00 88.02           C  
ATOM   1109  C   GLY V  55     -25.249  24.321  -7.385  1.00 89.60           C  
ATOM   1110  O   GLY V  55     -25.828  23.277  -7.079  1.00 88.70           O  
ATOM   1111  N   ASP V  56     -24.027  24.334  -7.902  1.00 93.16           N  
ATOM   1112  CA  ASP V  56     -23.289  23.086  -8.076  1.00 94.24           C  
ATOM   1113  C   ASP V  56     -22.963  22.481  -6.711  1.00 94.04           C  
ATOM   1114  O   ASP V  56     -22.687  23.205  -5.751  1.00 93.94           O  
ATOM   1115  CB  ASP V  56     -21.989  23.321  -8.848  1.00 95.46           C  
ATOM   1116  CG  ASP V  56     -22.218  23.720 -10.299  1.00 95.46           C  
ATOM   1117  OD1 ASP V  56     -23.369  23.630 -10.780  1.00 94.25           O  
ATOM   1118  OD2 ASP V  56     -21.233  24.118 -10.957  1.00 93.74           O  
ATOM   1119  N   MET V  57     -22.972  21.160  -6.627  1.00 95.43           N  
ATOM   1120  CA  MET V  57     -22.681  20.470  -5.377  1.00 95.50           C  
ATOM   1121  C   MET V  57     -21.216  20.049  -5.328  1.00 96.34           C  
ATOM   1122  O   MET V  57     -20.719  19.411  -6.252  1.00 96.35           O  
ATOM   1123  CB  MET V  57     -23.577  19.243  -5.225  1.00 94.60           C  
ATOM   1124  CG  MET V  57     -23.378  18.488  -3.921  1.00 91.99           C  
ATOM   1125  SD  MET V  57     -24.448  17.043  -3.827  1.00 89.31           S  
ATOM   1126  CE  MET V  57     -24.039  16.426  -2.204  1.00 81.89           C  
ATOM   1127  N   LEU V  58     -20.535  20.405  -4.241  1.00 96.99           N  
ATOM   1128  CA  LEU V  58     -19.135  20.025  -4.073  1.00 97.14           C  
ATOM   1129  C   LEU V  58     -19.032  18.575  -3.624  1.00 97.23           C  
ATOM   1130  O   LEU V  58     -19.552  18.209  -2.566  1.00 96.92           O  
ATOM   1131  CB  LEU V  58     -18.453  20.929  -3.043  1.00 96.75           C  
ATOM   1132  CG  LEU V  58     -17.711  22.160  -3.553  1.00 91.81           C  
ATOM   1133  CD1 LEU V  58     -17.235  22.993  -2.371  1.00 83.38           C  
ATOM   1134  CD2 LEU V  58     -16.523  21.756  -4.419  1.00 83.60           C  
ATOM   1135  N   LEU V  59     -18.357  17.747  -4.413  1.00 97.44           N  
ATOM   1136  CA  LEU V  59     -18.212  16.327  -4.116  1.00 97.34           C  
ATOM   1137  C   LEU V  59     -16.839  15.983  -3.552  1.00 97.40           C  
ATOM   1138  O   LEU V  59     -16.721  15.104  -2.696  1.00 97.08           O  
ATOM   1139  CB  LEU V  59     -18.452  15.501  -5.381  1.00 97.07           C  
ATOM   1140  CG  LEU V  59     -19.821  15.647  -6.045  1.00 96.17           C  
ATOM   1141  CD1 LEU V  59     -19.874  14.792  -7.308  1.00 94.44           C  
ATOM   1142  CD2 LEU V  59     -20.932  15.242  -5.081  1.00 94.04           C  
ATOM   1143  N   GLN V  60     -15.805  16.640  -4.038  1.00 97.75           N  
ATOM   1144  CA  GLN V  60     -14.435  16.384  -3.597  1.00 97.81           C  
ATOM   1145  C   GLN V  60     -13.591  17.646  -3.680  1.00 98.00           C  
ATOM   1146  O   GLN V  60     -13.868  18.541  -4.480  1.00 98.02           O  
ATOM   1147  CB  GLN V  60     -13.752  15.318  -4.463  1.00 97.33           C  
ATOM   1148  CG  GLN V  60     -14.420  13.970  -4.513  1.00 91.74           C  
ATOM   1149  CD  GLN V  60     -13.630  12.973  -5.338  1.00 91.22           C  
ATOM   1150  OE1 GLN V  60     -12.438  13.149  -5.584  1.00 84.80           O  
ATOM   1151  NE2 GLN V  60     -14.283  11.903  -5.773  1.00 81.07           N  
ATOM   1152  N   VAL V  61     -12.558  17.701  -2.866  1.00 98.20           N  
ATOM   1153  CA  VAL V  61     -11.537  18.731  -2.979  1.00 98.21           C  
ATOM   1154  C   VAL V  61     -10.181  18.041  -2.897  1.00 98.24           C  
ATOM   1155  O   VAL V  61      -9.918  17.270  -1.975  1.00 97.90           O  
ATOM   1156  CB  VAL V  61     -11.660  19.830  -1.897  1.00 97.53           C  
ATOM   1157  CG1 VAL V  61     -11.548  19.245  -0.497  1.00 87.74           C  
ATOM   1158  CG2 VAL V  61     -10.590  20.901  -2.111  1.00 87.92           C  
ATOM   1159  N   ASN V  62      -9.334  18.283  -3.895  1.00 97.67           N  
ATOM   1160  CA  ASN V  62      -8.038  17.605  -3.992  1.00 97.17           C  
ATOM   1161  C   ASN V  62      -8.183  16.098  -3.789  1.00 96.21           C  
ATOM   1162  O   ASN V  62      -7.404  15.465  -3.076  1.00 92.50           O  
ATOM   1163  CB  ASN V  62      -7.026  18.210  -3.017  1.00 96.69           C  
ATOM   1164  CG  ASN V  62      -6.477  19.537  -3.509  1.00 96.59           C  
ATOM   1165  OD1 ASN V  62      -6.984  20.110  -4.475  1.00 91.57           O  
ATOM   1166  ND2 ASN V  62      -5.440  20.032  -2.846  1.00 90.29           N  
ATOM   1167  N   GLU V  63      -9.207  15.541  -4.418  1.00 93.68           N  
ATOM   1168  CA  GLU V  63      -9.493  14.108  -4.417  1.00 92.63           C  
ATOM   1169  C   GLU V  63      -9.882  13.544  -3.050  1.00 94.19           C  
ATOM   1170  O   GLU V  63      -9.950  12.328  -2.878  1.00 90.94           O  
ATOM   1171  CB  GLU V  63      -8.326  13.322  -5.023  1.00 89.88           C  
ATOM   1172  CG  GLU V  63      -8.034  13.731  -6.461  0.98 83.74           C  
ATOM   1173  CD  GLU V  63      -6.959  12.888  -7.115  0.97 77.71           C  
ATOM   1174  OE1 GLU V  63      -6.055  12.406  -6.404  0.97 70.53           O  
ATOM   1175  OE2 GLU V  63      -7.017  12.713  -8.348  0.97 72.07           O  
ATOM   1176  N   ILE V  64     -10.139  14.413  -2.084  1.00 96.94           N  
ATOM   1177  CA  ILE V  64     -10.687  13.983  -0.801  1.00 97.41           C  
ATOM   1178  C   ILE V  64     -12.203  13.992  -0.931  1.00 97.66           C  
ATOM   1179  O   ILE V  64     -12.807  15.043  -1.143  1.00 97.36           O  
ATOM   1180  CB  ILE V  64     -10.235  14.893   0.349  1.00 96.96           C  
ATOM   1181  CG1 ILE V  64      -8.714  14.821   0.495  1.00 94.26           C  
ATOM   1182  CG2 ILE V  64     -10.923  14.483   1.651  1.00 94.63           C  
ATOM   1183  CD1 ILE V  64      -8.150  15.759   1.545  1.00 87.54           C  
ATOM   1184  N   ASN V  65     -12.799  12.818  -0.811  1.00 97.07           N  
ATOM   1185  CA  ASN V  65     -14.229  12.649  -1.045  1.00 97.00           C  
ATOM   1186  C   ASN V  65     -15.052  13.041   0.177  1.00 97.12           C  
ATOM   1187  O   ASN V  65     -14.731  12.664   1.301  1.00 96.18           O  
ATOM   1188  CB  ASN V  65     -14.507  11.194  -1.432  1.00 95.55           C  
ATOM   1189  CG  ASN V  65     -15.812  11.010  -2.165  1.00 89.94           C  
ATOM   1190  OD1 ASN V  65     -16.859  11.465  -1.718  1.00 82.19           O  
ATOM   1191  ND2 ASN V  65     -15.756  10.327  -3.305  1.00 79.41           N  
ATOM   1192  N   PHE V  66     -16.116  13.783  -0.055  1.00 96.71           N  
ATOM   1193  CA  PHE V  66     -16.984  14.250   1.024  1.00 96.51           C  
ATOM   1194  C   PHE V  66     -18.163  13.313   1.297  1.00 95.60           C  
ATOM   1195  O   PHE V  66     -18.981  13.598   2.171  1.00 93.40           O  
ATOM   1196  CB  PHE V  66     -17.546  15.638   0.689  1.00 96.33           C  
ATOM   1197  CG  PHE V  66     -16.513  16.734   0.623  1.00 96.42           C  
ATOM   1198  CD1 PHE V  66     -16.737  17.872  -0.146  1.00 93.30           C  
ATOM   1199  CD2 PHE V  66     -15.327  16.648   1.339  1.00 92.91           C  
ATOM   1200  CE1 PHE V  66     -15.806  18.899  -0.196  1.00 92.29           C  
ATOM   1201  CE2 PHE V  66     -14.389  17.668   1.289  1.00 92.77           C  
ATOM   1202  CZ  PHE V  66     -14.632  18.796   0.522  1.00 95.09           C  
ATOM   1203  N   GLU V  67     -18.248  12.200   0.582  1.00 93.73           N  
ATOM   1204  CA  GLU V  67     -19.432  11.338   0.599  1.00 91.52           C  
ATOM   1205  C   GLU V  67     -19.897  10.902   1.994  1.00 90.86           C  
ATOM   1206  O   GLU V  67     -21.096  10.836   2.254  1.00 87.76           O  
ATOM   1207  CB  GLU V  67     -19.198  10.093  -0.263  1.00 89.71           C  
ATOM   1208  CG  GLU V  67     -18.110   9.168   0.242  0.98 78.25           C  
ATOM   1209  CD  GLU V  67     -17.890   7.972  -0.671  0.98 72.82           C  
ATOM   1210  OE1 GLU V  67     -18.847   7.565  -1.362  0.98 66.54           O  
ATOM   1211  OE2 GLU V  67     -16.761   7.436  -0.695  0.97 67.20           O  
ATOM   1212  N   ASN V  68     -18.964  10.602   2.871  1.00 90.57           N  
ATOM   1213  CA  ASN V  68     -19.325  10.129   4.206  1.00 90.53           C  
ATOM   1214  C   ASN V  68     -18.970  11.120   5.304  1.00 90.74           C  
ATOM   1215  O   ASN V  68     -18.800  10.740   6.464  1.00 88.04           O  
ATOM   1216  CB  ASN V  68     -18.662   8.776   4.477  1.00 89.81           C  
ATOM   1217  CG  ASN V  68     -19.238   7.678   3.613  0.99 86.22           C  
ATOM   1218  OD1 ASN V  68     -20.454   7.550   3.482  0.98 79.78           O  
ATOM   1219  ND2 ASN V  68     -18.363   6.877   3.009  0.98 76.61           N  
ATOM   1220  N   MET V  69     -18.868  12.380   4.936  1.00 91.63           N  
ATOM   1221  CA  MET V  69     -18.603  13.441   5.900  1.00 91.93           C  
ATOM   1222  C   MET V  69     -19.868  14.222   6.201  1.00 91.24           C  
ATOM   1223  O   MET V  69     -20.764  14.329   5.365  1.00 89.67           O  
ATOM   1224  CB  MET V  69     -17.555  14.423   5.369  1.00 91.70           C  
ATOM   1225  CG  MET V  69     -16.169  13.860   5.215  1.00 89.49           C  
ATOM   1226  SD  MET V  69     -15.012  15.181   4.809  1.00 90.83           S  
ATOM   1227  CE  MET V  69     -13.549  14.235   4.450  1.00 86.30           C  
ATOM   1228  N   SER V  70     -19.927  14.783   7.398  1.00 89.57           N  
ATOM   1229  CA  SER V  70     -20.964  15.752   7.704  1.00 89.42           C  
ATOM   1230  C   SER V  70     -20.682  17.013   6.900  1.00 90.66           C  
ATOM   1231  O   SER V  70     -19.560  17.220   6.428  1.00 90.92           O  
ATOM   1232  CB  SER V  70     -20.960  16.090   9.194  1.00 87.58           C  
ATOM   1233  OG  SER V  70     -19.763  16.760   9.554  1.00 85.53           O  
ATOM   1234  N   ASN V  71     -21.686  17.860   6.748  1.00 86.36           N  
ATOM   1235  CA  ASN V  71     -21.476  19.126   6.052  1.00 87.37           C  
ATOM   1236  C   ASN V  71     -20.369  19.932   6.723  1.00 87.07           C  
ATOM   1237  O   ASN V  71     -19.508  20.502   6.053  1.00 86.73           O  
ATOM   1238  CB  ASN V  71     -22.766  19.955   6.030  1.00 87.79           C  
ATOM   1239  CG  ASN V  71     -23.826  19.384   5.112  1.00 87.28           C  
ATOM   1240  OD1 ASN V  71     -23.584  18.424   4.374  1.00 85.11           O  
ATOM   1241  ND2 ASN V  71     -25.015  19.976   5.154  1.00 84.21           N  
ATOM   1242  N   ASP V  72     -20.390  19.976   8.045  1.00 84.09           N  
ATOM   1243  CA  ASP V  72     -19.396  20.751   8.784  1.00 82.52           C  
ATOM   1244  C   ASP V  72     -17.985  20.220   8.554  1.00 83.78           C  
ATOM   1245  O   ASP V  72     -17.042  20.999   8.394  1.00 83.38           O  
ATOM   1246  CB  ASP V  72     -19.715  20.760  10.280  1.00 79.04           C  
ATOM   1247  CG  ASP V  72     -20.947  21.587  10.610  1.00 72.96           C  
ATOM   1248  OD1 ASP V  72     -21.436  22.317   9.724  0.99 67.18           O  
ATOM   1249  OD2 ASP V  72     -21.426  21.504  11.759  0.99 64.72           O  
ATOM   1250  N   ASP V  73     -17.826  18.899   8.539  1.00 88.04           N  
ATOM   1251  CA  ASP V  73     -16.509  18.311   8.302  1.00 89.25           C  
ATOM   1252  C   ASP V  73     -16.019  18.609   6.891  1.00 90.36           C  
ATOM   1253  O   ASP V  73     -14.835  18.883   6.682  1.00 90.64           O  
ATOM   1254  CB  ASP V  73     -16.538  16.801   8.544  1.00 88.77           C  
ATOM   1255  CG  ASP V  73     -16.527  16.444  10.019  1.00 84.83           C  
ATOM   1256  OD1 ASP V  73     -16.237  17.331  10.848  1.00 81.95           O  
ATOM   1257  OD2 ASP V  73     -16.799  15.273  10.347  1.00 79.59           O  
ATOM   1258  N   ALA V  74     -16.914  18.553   5.914  1.00 91.13           N  
ATOM   1259  CA  ALA V  74     -16.543  18.846   4.534  1.00 92.06           C  
ATOM   1260  C   ALA V  74     -16.056  20.286   4.395  1.00 92.02           C  
ATOM   1261  O   ALA V  74     -15.045  20.550   3.741  1.00 92.03           O  
ATOM   1262  CB  ALA V  74     -17.726  18.588   3.604  1.00 93.03           C  
ATOM   1263  N   VAL V  75     -16.766  21.217   5.010  1.00 89.61           N  
ATOM   1264  CA  VAL V  75     -16.362  22.622   4.955  1.00 87.95           C  
ATOM   1265  C   VAL V  75     -15.008  22.818   5.628  1.00 88.80           C  
ATOM   1266  O   VAL V  75     -14.157  23.565   5.141  1.00 89.08           O  
ATOM   1267  CB  VAL V  75     -17.422  23.536   5.607  1.00 86.31           C  
ATOM   1268  CG1 VAL V  75     -16.908  24.972   5.711  1.00 82.25           C  
ATOM   1269  CG2 VAL V  75     -18.713  23.502   4.796  1.00 82.06           C  
ATOM   1270  N   ARG V  76     -14.798  22.142   6.747  1.00 86.87           N  
ATOM   1271  CA  ARG V  76     -13.531  22.249   7.469  1.00 86.47           C  
ATOM   1272  C   ARG V  76     -12.367  21.755   6.607  1.00 87.80           C  
ATOM   1273  O   ARG V  76     -11.313  22.391   6.548  1.00 88.31           O  
ATOM   1274  CB  ARG V  76     -13.602  21.466   8.781  1.00 85.57           C  
ATOM   1275  CG  ARG V  76     -12.408  21.679   9.694  0.99 78.12           C  
ATOM   1276  CD  ARG V  76     -12.651  21.089  11.085  0.98 75.15           C  
ATOM   1277  NE  ARG V  76     -13.782  21.731  11.771  0.98 67.15           N  
ATOM   1278  CZ  ARG V  76     -14.970  21.176  11.941  0.98 59.98           C  
ATOM   1279  NH1 ARG V  76     -15.221  19.957  11.481  0.98 54.17           N  
ATOM   1280  NH2 ARG V  76     -15.923  21.846  12.573  0.98 52.97           N  
ATOM   1281  N   VAL V  77     -12.560  20.623   5.934  1.00 92.45           N  
ATOM   1282  CA  VAL V  77     -11.528  20.085   5.046  1.00 93.24           C  
ATOM   1283  C   VAL V  77     -11.237  21.059   3.910  1.00 93.21           C  
ATOM   1284  O   VAL V  77     -10.075  21.318   3.578  1.00 93.09           O  
ATOM   1285  CB  VAL V  77     -11.948  18.715   4.471  1.00 94.03           C  
ATOM   1286  CG1 VAL V  77     -11.021  18.298   3.332  1.00 92.22           C  
ATOM   1287  CG2 VAL V  77     -11.939  17.659   5.576  1.00 92.60           C  
ATOM   1288  N   LEU V  78     -12.282  21.605   3.313  1.00 93.42           N  
ATOM   1289  CA  LEU V  78     -12.106  22.568   2.230  1.00 93.58           C  
ATOM   1290  C   LEU V  78     -11.280  23.761   2.693  1.00 92.64           C  
ATOM   1291  O   LEU V  78     -10.333  24.172   2.018  1.00 91.85           O  
ATOM   1292  CB  LEU V  78     -13.467  23.038   1.706  1.00 94.32           C  
ATOM   1293  CG  LEU V  78     -13.427  24.113   0.611  1.00 93.06           C  
ATOM   1294  CD1 LEU V  78     -12.744  23.579  -0.642  1.00 90.47           C  
ATOM   1295  CD2 LEU V  78     -14.833  24.602   0.293  1.00 90.52           C  
ATOM   1296  N   ARG V  79     -11.613  24.311   3.846  1.00 89.47           N  
ATOM   1297  CA  ARG V  79     -10.887  25.467   4.372  1.00 86.23           C  
ATOM   1298  C   ARG V  79      -9.419  25.146   4.612  1.00 87.67           C  
ATOM   1299  O   ARG V  79      -8.540  25.951   4.297  1.00 87.45           O  
ATOM   1300  CB  ARG V  79     -11.524  25.963   5.671  1.00 83.24           C  
ATOM   1301  CG  ARG V  79     -12.853  26.666   5.476  0.99 76.61           C  
ATOM   1302  CD  ARG V  79     -13.276  27.399   6.739  0.99 72.84           C  
ATOM   1303  NE  ARG V  79     -14.656  27.880   6.642  0.99 65.15           N  
ATOM   1304  CZ  ARG V  79     -15.027  28.963   5.969  0.99 58.12           C  
ATOM   1305  NH1 ARG V  79     -14.129  29.683   5.317  0.99 53.04           N  
ATOM   1306  NH2 ARG V  79     -16.303  29.317   5.942  0.99 51.96           N  
ATOM   1307  N   GLU V  80      -9.146  23.973   5.168  1.00 88.92           N  
ATOM   1308  CA  GLU V  80      -7.766  23.578   5.442  1.00 89.02           C  
ATOM   1309  C   GLU V  80      -6.942  23.525   4.160  1.00 89.44           C  
ATOM   1310  O   GLU V  80      -5.794  23.972   4.130  1.00 89.48           O  
ATOM   1311  CB  GLU V  80      -7.734  22.219   6.143  1.00 89.69           C  
ATOM   1312  CG  GLU V  80      -8.247  22.263   7.573  0.99 81.23           C  
ATOM   1313  CD  GLU V  80      -8.282  20.890   8.218  0.99 77.08           C  
ATOM   1314  OE1 GLU V  80      -8.009  19.897   7.523  0.98 69.78           O  
ATOM   1315  OE2 GLU V  80      -8.591  20.810   9.426  0.98 71.26           O  
ATOM   1316  N   ILE V  81      -7.526  22.986   3.106  1.00 92.71           N  
ATOM   1317  CA  ILE V  81      -6.818  22.862   1.835  1.00 92.74           C  
ATOM   1318  C   ILE V  81      -6.616  24.221   1.173  1.00 91.32           C  
ATOM   1319  O   ILE V  81      -5.541  24.509   0.641  1.00 90.42           O  
ATOM   1320  CB  ILE V  81      -7.565  21.890   0.897  1.00 93.87           C  
ATOM   1321  CG1 ILE V  81      -7.410  20.464   1.434  1.00 92.47           C  
ATOM   1322  CG2 ILE V  81      -7.035  21.994  -0.533  1.00 92.55           C  
ATOM   1323  CD1 ILE V  81      -8.245  19.434   0.715  1.00 88.28           C  
ATOM   1324  N   VAL V  82      -7.635  25.054   1.206  1.00 90.39           N  
ATOM   1325  CA  VAL V  82      -7.548  26.375   0.583  1.00 89.28           C  
ATOM   1326  C   VAL V  82      -6.460  27.236   1.224  1.00 88.51           C  
ATOM   1327  O   VAL V  82      -5.834  28.063   0.556  1.00 87.45           O  
ATOM   1328  CB  VAL V  82      -8.911  27.099   0.645  1.00 88.49           C  
ATOM   1329  CG1 VAL V  82      -8.780  28.556   0.207  1.00 84.58           C  
ATOM   1330  CG2 VAL V  82      -9.919  26.382  -0.246  1.00 85.40           C  
ATOM   1331  N   HIS V  83      -6.228  27.040   2.510  1.00 84.52           N  
ATOM   1332  CA  HIS V  83      -5.249  27.845   3.230  1.00 83.22           C  
ATOM   1333  C   HIS V  83      -3.804  27.394   3.006  1.00 84.50           C  
ATOM   1334  O   HIS V  83      -2.876  28.014   3.530  1.00 83.48           O  
ATOM   1335  CB  HIS V  83      -5.573  27.850   4.723  1.00 79.51           C  
ATOM   1336  CG  HIS V  83      -6.828  28.590   5.058  0.98 74.15           C  
ATOM   1337  ND1 HIS V  83      -7.562  28.367   6.200  0.98 64.42           N  
ATOM   1338  CD2 HIS V  83      -7.484  29.555   4.375  0.98 63.11           C  
ATOM   1339  CE1 HIS V  83      -8.613  29.159   6.217  0.98 60.07           C  
ATOM   1340  NE2 HIS V  83      -8.591  29.894   5.123  0.98 60.92           N  
ATOM   1341  N   LYS V  84      -3.616  26.329   2.246  1.00 88.12           N  
ATOM   1342  CA  LYS V  84      -2.281  25.852   1.901  1.00 88.58           C  
ATOM   1343  C   LYS V  84      -1.961  26.222   0.452  1.00 88.74           C  
ATOM   1344  O   LYS V  84      -2.861  26.317  -0.380  1.00 87.79           O  
ATOM   1345  CB  LYS V  84      -2.189  24.338   2.087  1.00 88.07           C  
ATOM   1346  CG  LYS V  84      -2.338  23.884   3.528  0.97 83.31           C  
ATOM   1347  CD  LYS V  84      -2.317  22.371   3.633  0.97 80.01           C  
ATOM   1348  CE  LYS V  84      -2.541  21.907   5.069  0.96 72.85           C  
ATOM   1349  NZ  LYS V  84      -1.415  22.263   5.952  0.96 66.35           N  
ATOM   1350  N   PRO V  85      -0.686  26.440   0.128  1.00 90.58           N  
ATOM   1351  CA  PRO V  85      -0.313  26.807  -1.245  1.00 90.46           C  
ATOM   1352  C   PRO V  85      -0.467  25.636  -2.212  1.00 91.46           C  
ATOM   1353  O   PRO V  85      -0.479  24.476  -1.798  1.00 90.58           O  
ATOM   1354  CB  PRO V  85       1.158  27.220  -1.108  1.00 89.04           C  
ATOM   1355  CG  PRO V  85       1.642  26.457   0.078  1.00 86.46           C  
ATOM   1356  CD  PRO V  85       0.477  26.420   1.029  1.00 89.21           C  
ATOM   1357  N   GLY V  86      -0.577  25.962  -3.496  1.00 92.04           N  
ATOM   1358  CA  GLY V  86      -0.683  24.951  -4.526  1.00 93.40           C  
ATOM   1359  C   GLY V  86      -2.026  24.975  -5.230  1.00 95.06           C  
ATOM   1360  O   GLY V  86      -2.965  25.632  -4.774  1.00 95.13           O  
ATOM   1361  N   PRO V  87      -2.121  24.261  -6.349  1.00 96.01           N  
ATOM   1362  CA  PRO V  87      -3.390  24.210  -7.082  1.00 96.51           C  
ATOM   1363  C   PRO V  87      -4.453  23.466  -6.282  1.00 97.21           C  
ATOM   1364  O   PRO V  87      -4.131  22.642  -5.422  1.00 97.00           O  
ATOM   1365  CB  PRO V  87      -3.025  23.448  -8.361  1.00 95.59           C  
ATOM   1366  CG  PRO V  87      -1.861  22.600  -7.954  1.00 92.45           C  
ATOM   1367  CD  PRO V  87      -1.081  23.449  -6.983  1.00 95.43           C  
ATOM   1368  N   ILE V  88      -5.698  23.764  -6.563  1.00 97.44           N  
ATOM   1369  CA  ILE V  88      -6.810  23.114  -5.882  1.00 97.90           C  
ATOM   1370  C   ILE V  88      -7.733  22.499  -6.922  1.00 98.14           C  
ATOM   1371  O   ILE V  88      -8.173  23.183  -7.850  1.00 98.07           O  
ATOM   1372  CB  ILE V  88      -7.598  24.111  -5.010  1.00 97.72           C  
ATOM   1373  CG1 ILE V  88      -6.692  24.678  -3.913  1.00 96.41           C  
ATOM   1374  CG2 ILE V  88      -8.831  23.436  -4.403  1.00 96.36           C  
ATOM   1375  CD1 ILE V  88      -7.341  25.774  -3.086  1.00 91.25           C  
ATOM   1376  N   THR V  89      -8.009  21.212  -6.772  1.00 98.31           N  
ATOM   1377  CA  THR V  89      -8.949  20.549  -7.662  1.00 98.38           C  
ATOM   1378  C   THR V  89     -10.298  20.411  -6.965  1.00 98.44           C  
ATOM   1379  O   THR V  89     -10.367  20.034  -5.794  1.00 98.24           O  
ATOM   1380  CB  THR V  89      -8.452  19.161  -8.101  1.00 98.02           C  
ATOM   1381  OG1 THR V  89      -8.233  18.336  -6.954  1.00 93.47           O  
ATOM   1382  CG2 THR V  89      -7.149  19.283  -8.881  1.00 92.04           C  
ATOM   1383  N   LEU V  90     -11.351  20.745  -7.684  1.00 98.51           N  
ATOM   1384  CA  LEU V  90     -12.705  20.633  -7.166  1.00 98.55           C  
ATOM   1385  C   LEU V  90     -13.516  19.740  -8.086  1.00 98.51           C  
ATOM   1386  O   LEU V  90     -13.512  19.931  -9.303  1.00 98.09           O  
ATOM   1387  CB  LEU V  90     -13.379  22.010  -7.082  1.00 98.40           C  
ATOM   1388  CG  LEU V  90     -12.733  23.056  -6.174  1.00 97.66           C  
ATOM   1389  CD1 LEU V  90     -13.484  24.380  -6.289  1.00 95.26           C  
ATOM   1390  CD2 LEU V  90     -12.718  22.578  -4.727  1.00 95.26           C  
ATOM   1391  N   THR V  91     -14.192  18.762  -7.507  1.00 98.27           N  
ATOM   1392  CA  THR V  91     -15.103  17.916  -8.262  1.00 98.13           C  
ATOM   1393  C   THR V  91     -16.521  18.291  -7.851  1.00 97.99           C  
ATOM   1394  O   THR V  91     -16.836  18.297  -6.658  1.00 97.73           O  
ATOM   1395  CB  THR V  91     -14.843  16.425  -7.990  1.00 97.87           C  
ATOM   1396  OG1 THR V  91     -13.507  16.093  -8.391  1.00 95.99           O  
ATOM   1397  CG2 THR V  91     -15.829  15.552  -8.763  1.00 95.76           C  
ATOM   1398  N   VAL V  92     -17.348  18.621  -8.824  1.00 97.93           N  
ATOM   1399  CA  VAL V  92     -18.704  19.078  -8.540  1.00 98.00           C  
ATOM   1400  C   VAL V  92     -19.734  18.350  -9.385  1.00 97.89           C  
ATOM   1401  O   VAL V  92     -19.443  17.894 -10.493  1.00 97.49           O  
ATOM   1402  CB  VAL V  92     -18.872  20.603  -8.774  1.00 97.73           C  
ATOM   1403  CG1 VAL V  92     -17.893  21.396  -7.919  1.00 95.69           C  
ATOM   1404  CG2 VAL V  92     -18.698  20.943 -10.251  1.00 94.18           C  
ATOM   1405  N   ALA V  93     -20.928  18.237  -8.839  1.00 97.03           N  
ATOM   1406  CA  ALA V  93     -22.083  17.787  -9.603  1.00 96.56           C  
ATOM   1407  C   ALA V  93     -22.802  19.036 -10.093  1.00 96.30           C  
ATOM   1408  O   ALA V  93     -23.236  19.858  -9.282  1.00 95.71           O  
ATOM   1409  CB  ALA V  93     -23.009  16.938  -8.739  1.00 95.94           C  
ATOM   1410  N   LYS V  94     -22.903  19.183 -11.400  1.00 96.05           N  
ATOM   1411  CA  LYS V  94     -23.508  20.370 -11.993  1.00 95.67           C  
ATOM   1412  C   LYS V  94     -25.005  20.441 -11.705  1.00 94.85           C  
ATOM   1413  O   LYS V  94     -25.707  19.430 -11.769  1.00 92.62           O  
ATOM   1414  CB  LYS V  94     -23.264  20.387 -13.505  1.00 95.16           C  
ATOM   1415  CG  LYS V  94     -21.799  20.504 -13.908  1.00 94.04           C  
ATOM   1416  CD  LYS V  94     -21.218  21.848 -13.496  1.00 93.54           C  
ATOM   1417  CE  LYS V  94     -21.872  23.001 -14.236  1.00 92.46           C  
ATOM   1418  NZ  LYS V  94     -21.339  24.321 -13.790  1.00 91.92           N  
ATOM   1419  N   SER V  95     -25.477  21.650 -11.387  0.98 91.22           N  
ATOM   1420  CA  SER V  95     -26.901  21.858 -11.132  0.98 90.37           C  
ATOM   1421  C   SER V  95     -27.681  21.912 -12.446  0.98 87.44           C  
ATOM   1422  O   SER V  95     -28.913  21.803 -12.429  0.98 82.01           O  
ATOM   1423  CB  SER V  95     -27.112  23.143 -10.344  0.98 85.38           C  
ATOM   1424  OG  SER V  95     -26.675  24.268 -11.051  0.96 81.17           O  
ATOM   1425  OXT SER V  95     -27.093  22.066 -13.510  0.93 79.94           O  
TER    1426      SER V  95                                                      
HETATM 1427  CAA JOR R   1     -17.278  33.460   1.679  0.99 49.08           C  
HETATM 1428  SAO JOR R   1     -15.927  32.503   2.235  1.00 45.32           S  
HETATM 1429  OAC JOR R   1     -16.363  31.664   3.353  1.00 46.49           O  
HETATM 1430  OAD JOR R   1     -14.834  33.419   2.626  1.00 46.06           O  
HETATM 1431  NAJ JOR R   1     -15.425  31.584   0.959  1.00 58.15           N  
HETATM 1432  CAM JOR R   1     -14.684  30.417   1.160  1.00 70.96           C  
HETATM 1433  CAH JOR R   1     -15.146  29.442   2.013  1.00 63.85           C  
HETATM 1434  CAG JOR R   1     -14.387  28.305   2.222  1.00 66.99           C  
HETATM 1435  CAL JOR R   1     -13.187  28.175   1.578  1.00 69.90           C  
HETATM 1436  FAF JOR R   1     -12.414  27.076   1.764  1.00 61.31           F  
HETATM 1437  CAI JOR R   1     -12.710  29.143   0.707  1.00 66.64           C  
HETATM 1438  CAN JOR R   1     -13.478  30.264   0.487  1.00 71.86           C  
HETATM 1439  CAK JOR R   1     -12.987  31.268  -0.490  1.00 68.72           C  
HETATM 1440  OAE JOR R   1     -11.764  31.341  -0.723  1.00 65.86           O  
HETATM 1441  OAB JOR R   1     -13.807  31.971  -1.068  1.00 65.51           O  
ENDMDL                                                                          
END                                                                             
