# Supplementary material for: Accurate structure prediction of biomolecular interactions with AlphaFold 3
Source: Nature. 2024 May 8;630(8016):493–500. doi: 10.1038/s41586-024-07487-w (PMC11168924; doi:10.1038/s41586-024-07487-w)
Supplement: Supplementary file 3 — AF3 predictions for the Posebusters benchmark and outputs of the Posebusters checks for those predictions. [file 41586_2024_7487_MOESM3_ESM.zip › 6ZC3_JOR_pred_lig_pose.sdf]

6ZC3_JOR_B_401
     RDKit          3D

 15 15  0  0  0  0  0  0  0  0999 V2000
  -18.6929   29.5033    4.5397 C   0  0  0  0  0  0  0  0  0  0  0  0
  -19.8556   30.7708    4.2603 S   0  0  0  0  0  6  0  0  0  0  0  0
  -21.2153   30.2436    4.4853 O   0  0  0  0  0  0  0  0  0  0  0  0
  -19.6859   31.3003    2.9026 O   0  0  0  0  0  0  0  0  0  0  0  0
  -19.5228   31.9744    5.3597 N   0  0  0  0  0  0  0  0  0  0  0  0
  -20.1033   33.2257    5.1956 C   0  0  0  0  0  0  0  0  0  0  0  0
  -21.3203   33.3259    4.5423 C   0  0  0  0  0  0  0  0  0  0  0  0
  -21.8639   34.5783    4.3462 C   0  0  0  0  0  0  0  0  0  0  0  0
  -21.1983   35.6860    4.7928 C   0  0  0  0  0  0  0  0  0  0  0  0
  -21.7199   36.9183    4.6171 F   0  0  0  0  0  0  0  0  0  0  0  0
  -19.9813   35.5980    5.4530 C   0  0  0  0  0  0  0  0  0  0  0  0
  -19.4414   34.3532    5.6695 C   0  0  0  0  0  0  0  0  0  0  0  0
  -18.1631   34.2880    6.4268 C   0  0  0  0  0  0  0  0  0  0  0  0
  -17.8328   33.2406    6.9752 O   0  0  0  0  0  0  0  0  0  0  0  0
  -17.4766   35.3304    6.5111 O   0  0  0  0  0  0  0  0  0  0  0  0
  1  2  1  0
  2  3  2  0
  2  4  2  0
  2  5  1  0
  5  6  1  0
  6  7  2  0
  7  8  1  0
  8  9  2  0
  9 10  1  0
  9 11  1  0
 11 12  2  0
  6 12  1  0
 12 13  1  0
 13 14  2  0
 13 15  1  0
M  END
