# Supplementary material for: Accurate structure prediction of biomolecular interactions with AlphaFold 3
Source: Nature. 2024 May 8;630(8016):493–500. doi: 10.1038/s41586-024-07487-w (PMC11168924; doi:10.1038/s41586-024-07487-w)
Supplement: Supplementary file 3 — AF3 predictions for the Posebusters benchmark and outputs of the Posebusters checks for those predictions. [file 41586_2024_7487_MOESM3_ESM.zip › 6ZCY_QF8_pred_context_pose.pdb]

TITLE     6ZCY                                                                  
REVDAT   1   01-OCT-21         0                                                
REMARK   6                                                                      
REMARK   6 PDB GENERATED WITH DEEPMIND STRUCTURE CLASS VERSION 1.0.2.           
SEQRES   1 O  299  MET ASP THR GLU VAL TYR GLU SER PRO TYR ALA ASP PRO          
SEQRES   2 O  299  GLU GLU ILE ARG PRO LYS GLU VAL TYR LEU ASP ARG LYS          
SEQRES   3 O  299  LEU LEU THR LEU GLU ASP LYS GLU LEU GLY SER GLY ASN          
SEQRES   4 O  299  PHE GLY THR VAL LYS LYS GLY TYR TYR GLN MET LYS LYS          
SEQRES   5 O  299  VAL VAL LYS THR VAL ALA VAL LYS ILE LEU LYS ASN GLU          
SEQRES   6 O  299  ALA ASN ASP PRO ALA LEU LYS ASP GLU LEU LEU ALA GLU          
SEQRES   7 O  299  ALA ASN VAL MET GLN GLN LEU ASP ASN PRO TYR ILE VAL          
SEQRES   8 O  299  ARG MET ILE GLY ILE CYS GLU ALA GLU SER TRP MET LEU          
SEQRES   9 O  299  VAL MET GLU MET ALA GLU LEU GLY PRO LEU ASN LYS TYR          
SEQRES  10 O  299  LEU GLN GLN ASN ARG HIS VAL LYS ASP LYS ASN ILE ILE          
SEQRES  11 O  299  GLU LEU VAL HIS GLN VAL SER MET GLY MET LYS TYR LEU          
SEQRES  12 O  299  GLU GLU SER ASN PHE VAL HIS ARG ASP LEU ALA ALA ARG          
SEQRES  13 O  299  ASN VAL LEU LEU VAL THR GLN HIS TYR ALA LYS ILE SER          
SEQRES  14 O  299  ASP PHE GLY LEU SER LYS ALA LEU ARG ALA ASP GLU ASN          
SEQRES  15 O  299  TYR TYR LYS ALA GLN THR HIS GLY LYS TRP PRO VAL LYS          
SEQRES  16 O  299  TRP TYR ALA PRO GLU CYS ILE ASN TYR TYR LYS PHE SER          
SEQRES  17 O  299  SER LYS SER ASP VAL TRP SER PHE GLY VAL LEU MET TRP          
SEQRES  18 O  299  GLU ALA PHE SER TYR GLY GLN LYS PRO TYR ARG GLY MET          
SEQRES  19 O  299  LYS GLY SER GLU VAL THR ALA MET LEU GLU LYS GLY GLU          
SEQRES  20 O  299  ARG MET GLY CYS PRO ALA GLY CYS PRO ARG GLU MET TYR          
SEQRES  21 O  299  ASP LEU MET ASN LEU CYS TRP THR TYR ASP VAL GLU ASN          
SEQRES  22 O  299  ARG PRO GLY PHE ALA ALA VAL GLU LEU ARG LEU ARG ASN          
SEQRES  23 O  299  TYR TYR TYR ASP VAL VAL ASN HIS HIS HIS HIS HIS HIS          
MODEL        1                                                                  
ATOM      1  N   MET O   1      20.985  34.627   1.611  0.01 30.39           N  
ATOM      2  CA  MET O   1      21.611  34.220   2.887  0.01 38.92           C  
ATOM      3  C   MET O   1      21.228  32.783   3.058  0.01 43.02           C  
ATOM      4  O   MET O   1      20.053  32.511   3.276  0.01 40.56           O  
ATOM      5  CB  MET O   1      21.131  35.053   4.084  0.01 37.80           C  
ATOM      6  CG  MET O   1      21.820  36.409   4.151  0.01 31.92           C  
ATOM      7  SD  MET O   1      21.255  37.422   5.542  0.01 30.55           S  
ATOM      8  CE  MET O   1      22.226  38.917   5.270  0.01 23.45           C  
ATOM      9  N   ASP O   2      22.209  31.922   2.817  0.02 34.19           N  
ATOM     10  CA  ASP O   2      22.013  30.484   2.806  0.02 40.96           C  
ATOM     11  C   ASP O   2      21.724  30.058   4.242  0.02 42.28           C  
ATOM     12  O   ASP O   2      22.621  29.753   5.022  0.02 39.90           O  
ATOM     13  CB  ASP O   2      23.262  29.800   2.206  0.02 39.91           C  
ATOM     14  CG  ASP O   2      23.559  30.366   0.813  0.02 34.79           C  
ATOM     15  OD1 ASP O   2      22.603  30.494   0.018  0.02 31.76           O  
ATOM     16  OD2 ASP O   2      24.705  30.807   0.598  0.02 32.52           O  
ATOM     17  N   THR O   3      20.453  30.127   4.599  0.03 33.73           N  
ATOM     18  CA  THR O   3      19.978  29.401   5.760  0.03 39.37           C  
ATOM     19  C   THR O   3      20.054  27.942   5.360  0.03 41.13           C  
ATOM     20  O   THR O   3      19.045  27.352   4.961  0.03 38.66           O  
ATOM     21  CB  THR O   3      18.551  29.813   6.174  0.03 36.78           C  
ATOM     22  OG1 THR O   3      17.684  29.823   5.059  0.04 33.10           O  
ATOM     23  CG2 THR O   3      18.531  31.192   6.811  0.04 36.46           C  
ATOM     24  N   GLU O   4      21.274  27.403   5.406  0.03 33.35           N  
ATOM     25  CA  GLU O   4      21.459  25.967   5.413  0.03 34.75           C  
ATOM     26  C   GLU O   4      20.511  25.447   6.483  0.02 35.93           C  
ATOM     27  O   GLU O   4      20.642  25.761   7.674  0.03 34.16           O  
ATOM     28  CB  GLU O   4      22.921  25.587   5.712  0.03 33.26           C  
ATOM     29  CG  GLU O   4      23.828  25.775   4.488  0.03 30.01           C  
ATOM     30  CD  GLU O   4      25.293  25.419   4.759  0.03 27.55           C  
ATOM     31  OE1 GLU O   4      26.039  25.252   3.767  0.03 24.99           O  
ATOM     32  OE2 GLU O   4      25.685  25.335   5.945  0.03 32.38           O  
ATOM     33  N   VAL O   5      19.474  24.763   6.012  0.05 36.58           N  
ATOM     34  CA  VAL O   5      18.658  23.947   6.895  0.06 39.37           C  
ATOM     35  C   VAL O   5      19.693  23.075   7.562  0.05 41.90           C  
ATOM     36  O   VAL O   5      20.310  22.267   6.873  0.05 40.09           O  
ATOM     37  CB  VAL O   5      17.637  23.096   6.125  0.05 36.55           C  
ATOM     38  CG1 VAL O   5      16.724  22.340   7.086  0.05 32.35           C  
ATOM     39  CG2 VAL O   5      16.761  23.969   5.220  0.05 37.42           C  
ATOM     40  N   TYR O   6      19.980  23.317   8.821  0.09 42.32           N  
ATOM     41  CA  TYR O   6      20.943  22.490   9.513  0.09 43.12           C  
ATOM     42  C   TYR O   6      20.339  21.097   9.513  0.09 43.35           C  
ATOM     43  O   TYR O   6      19.505  20.755  10.356  0.09 42.65           O  
ATOM     44  CB  TYR O   6      21.245  23.026  10.921  0.08 41.15           C  
ATOM     45  CG  TYR O   6      22.402  22.300  11.597  0.08 39.19           C  
ATOM     46  CD1 TYR O   6      22.159  21.209  12.448  0.08 35.62           C  
ATOM     47  CD2 TYR O   6      23.726  22.729  11.373  0.08 35.63           C  
ATOM     48  CE1 TYR O   6      23.220  20.557  13.090  0.08 33.36           C  
ATOM     49  CE2 TYR O   6      24.800  22.089  12.008  0.08 31.95           C  
ATOM     50  CZ  TYR O   6      24.538  21.007  12.875  0.08 31.13           C  
ATOM     51  OH  TYR O   6      25.585  20.383  13.525  0.09 27.40           O  
ATOM     52  N   GLU O   7      20.681  20.350   8.473  0.07 42.64           N  
ATOM     53  CA  GLU O   7      20.484  18.924   8.466  0.06 44.07           C  
ATOM     54  C   GLU O   7      21.148  18.447   9.747  0.06 44.74           C  
ATOM     55  O   GLU O   7      22.272  18.853  10.063  0.06 43.14           O  
ATOM     56  CB  GLU O   7      21.067  18.284   7.202  0.07 42.31           C  
ATOM     57  CG  GLU O   7      20.189  18.600   5.979  0.07 38.44           C  
ATOM     58  CD  GLU O   7      20.623  17.886   4.695  0.07 34.51           C  
ATOM     59  OE1 GLU O   7      19.784  17.862   3.762  0.06 30.87           O  
ATOM     60  OE2 GLU O   7      21.757  17.380   4.636  0.07 36.86           O  
ATOM     61  N   SER O   8      20.415  17.684  10.516  0.08 47.56           N  
ATOM     62  CA  SER O   8      21.010  17.013  11.666  0.08 48.57           C  
ATOM     63  C   SER O   8      22.355  16.463  11.194  0.08 49.04           C  
ATOM     64  O   SER O   8      22.360  15.850  10.124  0.08 47.64           O  
ATOM     65  CB  SER O   8      20.091  15.881  12.121  0.08 45.92           C  
ATOM     66  OG  SER O   8      20.730  15.078  13.095  0.10 41.35           O  
ATOM     67  N   PRO O   9      23.472  16.650  11.899  0.08 41.30           N  
ATOM     68  CA  PRO O   9      24.752  16.070  11.467  0.08 42.37           C  
ATOM     69  C   PRO O   9      24.629  14.570  11.195  0.08 44.29           C  
ATOM     70  O   PRO O   9      25.386  14.015  10.414  0.08 42.49           O  
ATOM     71  CB  PRO O   9      25.736  16.369  12.605  0.06 40.50           C  
ATOM     72  CG  PRO O   9      24.844  16.660  13.811  0.08 41.20           C  
ATOM     73  CD  PRO O   9      23.589  17.266  13.196  0.08 47.86           C  
ATOM     74  N   TYR O  10      23.595  13.953  11.745  0.10 50.78           N  
ATOM     75  CA  TYR O  10      23.203  12.564  11.546  0.10 53.83           C  
ATOM     76  C   TYR O  10      22.167  12.369  10.420  0.10 52.82           C  
ATOM     77  O   TYR O  10      21.611  11.276  10.294  0.10 51.76           O  
ATOM     78  CB  TYR O  10      22.641  12.050  12.874  0.09 52.97           C  
ATOM     79  CG  TYR O  10      23.546  12.311  14.068  0.09 53.41           C  
ATOM     80  CD1 TYR O  10      24.702  11.530  14.254  0.09 49.38           C  
ATOM     81  CD2 TYR O  10      23.238  13.332  14.992  0.09 46.80           C  
ATOM     82  CE1 TYR O  10      25.541  11.759  15.343  0.11 46.71           C  
ATOM     83  CE2 TYR O  10      24.071  13.571  16.089  0.10 46.22           C  
ATOM     84  CZ  TYR O  10      25.222  12.778  16.260  0.09 49.32           C  
ATOM     85  OH  TYR O  10      26.051  12.998  17.342  0.11 47.87           O  
ATOM     86  N   ALA O  11      21.836  13.405   9.641  0.14 53.67           N  
ATOM     87  CA  ALA O  11      20.935  13.264   8.491  0.13 54.44           C  
ATOM     88  C   ALA O  11      21.652  12.746   7.240  0.13 53.64           C  
ATOM     89  O   ALA O  11      20.966  12.365   6.287  0.13 52.47           O  
ATOM     90  CB  ALA O  11      20.214  14.588   8.209  0.11 53.14           C  
ATOM     91  N   ASP O  12      22.991  12.723   7.252  0.07 54.43           N  
ATOM     92  CA  ASP O  12      23.737  12.135   6.149  0.07 55.11           C  
ATOM     93  C   ASP O  12      23.445  10.623   6.086  0.06 52.95           C  
ATOM     94  O   ASP O  12      23.796   9.879   7.010  0.07 51.91           O  
ATOM     95  CB  ASP O  12      25.244  12.433   6.257  0.07 54.38           C  
ATOM     96  CG  ASP O  12      26.007  12.014   4.985  0.08 50.80           C  
ATOM     97  OD1 ASP O  12      25.483  11.160   4.226  0.08 48.35           O  
ATOM     98  OD2 ASP O  12      27.109  12.550   4.756  0.09 48.58           O  
ATOM     99  N   PRO O  13      22.815  10.133   4.989  0.10 59.79           N  
ATOM    100  CA  PRO O  13      22.582   8.702   4.809  0.10 61.47           C  
ATOM    101  C   PRO O  13      23.852   7.857   4.900  0.10 60.61           C  
ATOM    102  O   PRO O  13      23.765   6.668   5.196  0.10 58.62           O  
ATOM    103  CB  PRO O  13      21.951   8.569   3.422  0.08 60.34           C  
ATOM    104  CG  PRO O  13      21.345   9.943   3.150  0.08 58.51           C  
ATOM    105  CD  PRO O  13      22.288  10.884   3.869  0.08 60.47           C  
ATOM    106  N   GLU O  14      25.022   8.431   4.618  0.07 59.08           N  
ATOM    107  CA  GLU O  14      26.293   7.712   4.716  0.06 61.65           C  
ATOM    108  C   GLU O  14      26.714   7.465   6.170  0.06 59.43           C  
ATOM    109  O   GLU O  14      27.261   6.404   6.465  0.06 56.92           O  
ATOM    110  CB  GLU O  14      27.400   8.427   3.934  0.07 60.75           C  
ATOM    111  CG  GLU O  14      27.071   8.528   2.432  0.06 56.94           C  
ATOM    112  CD  GLU O  14      28.304   8.660   1.542  0.07 53.77           C  
ATOM    113  OE1 GLU O  14      28.163   8.275   0.346  0.07 48.09           O  
ATOM    114  OE2 GLU O  14      29.384   9.055   2.016  0.07 54.66           O  
ATOM    115  N   GLU O  15      26.377   8.369   7.067  0.06 51.72           N  
ATOM    116  CA  GLU O  15      26.634   8.174   8.498  0.06 53.48           C  
ATOM    117  C   GLU O  15      25.686   7.151   9.144  0.06 56.09           C  
ATOM    118  O   GLU O  15      26.047   6.505  10.123  0.06 53.59           O  
ATOM    119  CB  GLU O  15      26.543   9.495   9.260  0.07 48.34           C  
ATOM    120  CG  GLU O  15      27.676  10.471   8.922  0.09 44.62           C  
ATOM    121  CD  GLU O  15      27.787  11.590   9.957  0.09 42.55           C  
ATOM    122  OE1 GLU O  15      28.879  12.210  10.027  0.09 37.42           O  
ATOM    123  OE2 GLU O  15      26.815  11.806  10.707  0.10 49.39           O  
ATOM    124  N   ILE O  16      24.498   6.957   8.555  0.07 58.30           N  
ATOM    125  CA  ILE O  16      23.546   5.920   8.995  0.07 59.60           C  
ATOM    126  C   ILE O  16      24.087   4.508   8.716  0.07 61.05           C  
ATOM    127  O   ILE O  16      23.554   3.528   9.241  0.07 59.35           O  
ATOM    128  CB  ILE O  16      22.160   6.111   8.327  0.06 56.11           C  
ATOM    129  CG1 ILE O  16      21.622   7.543   8.523  0.06 51.84           C  
ATOM    130  CG2 ILE O  16      21.130   5.114   8.873  0.06 52.42           C  
ATOM    131  CD1 ILE O  16      20.347   7.832   7.729  0.06 48.40           C  
ATOM    132  N   ARG O  17      25.137   4.368   7.896  0.10 54.12           N  
ATOM    133  CA  ARG O  17      25.628   3.102   7.347  0.10 53.77           C  
ATOM    134  C   ARG O  17      26.643   2.311   8.198  0.10 55.29           C  
ATOM    135  O   ARG O  17      27.434   1.577   7.582  0.10 53.94           O  
ATOM    136  CB  ARG O  17      26.184   3.330   5.930  0.10 49.58           C  
ATOM    137  CG  ARG O  17      25.140   3.769   4.903  0.09 45.57           C  
ATOM    138  CD  ARG O  17      25.788   3.829   3.523  0.08 43.45           C  
ATOM    139  NE  ARG O  17      24.888   4.400   2.520  0.08 41.90           N  
ATOM    140  CZ  ARG O  17      24.970   4.259   1.204  0.08 39.56           C  
ATOM    141  NH1 ARG O  17      25.888   3.514   0.645  0.08 38.64           N  
ATOM    142  NH2 ARG O  17      24.131   4.882   0.425  0.08 37.27           N  
ATOM    143  N   PRO O  18      26.636   2.299   9.514  0.12 57.84           N  
ATOM    144  CA  PRO O  18      27.262   1.170  10.178  0.12 57.71           C  
ATOM    145  C   PRO O  18      26.569  -0.075   9.631  0.11 60.16           C  
ATOM    146  O   PRO O  18      25.339  -0.171   9.657  0.12 58.39           O  
ATOM    147  CB  PRO O  18      27.044   1.361  11.691  0.12 53.58           C  
ATOM    148  CG  PRO O  18      26.356   2.714  11.833  0.14 51.89           C  
ATOM    149  CD  PRO O  18      25.788   3.022  10.449  0.13 55.44           C  
ATOM    150  N   LYS O  19      27.338  -1.035   9.121  0.15 60.29           N  
ATOM    151  CA  LYS O  19      26.818  -2.284   8.539  0.15 60.64           C  
ATOM    152  C   LYS O  19      25.806  -2.993   9.440  0.15 62.85           C  
ATOM    153  O   LYS O  19      24.989  -3.762   8.948  0.15 59.52           O  
ATOM    154  CB  LYS O  19      27.975  -3.247   8.254  0.15 55.02           C  
ATOM    155  CG  LYS O  19      28.823  -2.846   7.036  0.13 52.67           C  
ATOM    156  CD  LYS O  19      29.930  -3.885   6.813  0.13 49.80           C  
ATOM    157  CE  LYS O  19      30.734  -3.546   5.561  0.12 44.08           C  
ATOM    158  NZ  LYS O  19      31.859  -4.488   5.355  0.12 39.53           N  
ATOM    159  N   GLU O  20      25.848  -2.733  10.721  0.40 65.75           N  
ATOM    160  CA  GLU O  20      25.006  -3.340  11.753  0.39 68.21           C  
ATOM    161  C   GLU O  20      23.525  -2.950  11.661  0.39 72.65           C  
ATOM    162  O   GLU O  20      22.677  -3.700  12.133  0.39 68.78           O  
ATOM    163  CB  GLU O  20      25.558  -2.961  13.134  0.41 58.41           C  
ATOM    164  CG  GLU O  20      27.005  -3.427  13.337  0.28 50.58           C  
ATOM    165  CD  GLU O  20      27.527  -3.201  14.758  0.27 45.41           C  
ATOM    166  OE1 GLU O  20      28.603  -3.776  15.059  0.28 39.55           O  
ATOM    167  OE2 GLU O  20      26.868  -2.494  15.541  0.27 45.11           O  
ATOM    168  N   VAL O  21      23.194  -1.819  11.025  0.95 86.83           N  
ATOM    169  CA  VAL O  21      21.803  -1.348  10.878  0.95 91.46           C  
ATOM    170  C   VAL O  21      21.084  -2.042   9.723  0.95 94.47           C  
ATOM    171  O   VAL O  21      19.852  -2.124   9.722  0.95 92.59           O  
ATOM    172  CB  VAL O  21      21.767   0.187  10.714  0.94 82.76           C  
ATOM    173  CG1 VAL O  21      20.344   0.734  10.720  0.89 72.78           C  
ATOM    174  CG2 VAL O  21      22.523   0.861  11.846  0.88 74.69           C  
ATOM    175  N   TYR O  22      21.833  -2.563   8.747  0.99 96.09           N  
ATOM    176  CA  TYR O  22      21.264  -3.219   7.581  0.99 96.20           C  
ATOM    177  C   TYR O  22      20.895  -4.666   7.890  0.99 96.64           C  
ATOM    178  O   TYR O  22      21.730  -5.488   8.281  0.99 95.34           O  
ATOM    179  CB  TYR O  22      22.193  -3.115   6.367  0.98 94.33           C  
ATOM    180  CG  TYR O  22      22.192  -1.727   5.767  0.94 90.83           C  
ATOM    181  CD1 TYR O  22      21.284  -1.400   4.743  0.94 86.31           C  
ATOM    182  CD2 TYR O  22      23.062  -0.740   6.267  0.93 84.80           C  
ATOM    183  CE1 TYR O  22      21.237  -0.099   4.215  0.93 81.96           C  
ATOM    184  CE2 TYR O  22      23.025   0.566   5.754  0.93 81.27           C  
ATOM    185  CZ  TYR O  22      22.111   0.877   4.729  0.93 81.22           C  
ATOM    186  OH  TYR O  22      22.064   2.159   4.223  0.93 77.01           O  
ATOM    187  N   LEU O  23      19.632  -4.982   7.666  0.99 97.59           N  
ATOM    188  CA  LEU O  23      19.071  -6.301   7.900  0.99 97.74           C  
ATOM    189  C   LEU O  23      19.121  -7.163   6.636  0.99 97.64           C  
ATOM    190  O   LEU O  23      18.933  -6.677   5.518  0.99 97.27           O  
ATOM    191  CB  LEU O  23      17.638  -6.155   8.428  0.99 97.66           C  
ATOM    192  CG  LEU O  23      17.515  -5.359   9.739  0.99 97.55           C  
ATOM    193  CD1 LEU O  23      16.048  -5.343  10.162  0.99 97.03           C  
ATOM    194  CD2 LEU O  23      18.335  -5.969  10.879  0.98 96.89           C  
ATOM    195  N   ASP O  24      19.299  -8.457   6.828  0.99 97.86           N  
ATOM    196  CA  ASP O  24      19.206  -9.428   5.739  0.99 97.89           C  
ATOM    197  C   ASP O  24      17.733  -9.729   5.430  0.99 98.19           C  
ATOM    198  O   ASP O  24      17.006 -10.283   6.256  0.99 98.05           O  
ATOM    199  CB  ASP O  24      19.999 -10.698   6.092  0.99 97.37           C  
ATOM    200  CG  ASP O  24      20.049 -11.739   4.954  0.98 96.52           C  
ATOM    201  OD1 ASP O  24      19.370 -11.553   3.913  0.98 95.08           O  
ATOM    202  OD2 ASP O  24      20.757 -12.758   5.116  0.98 93.95           O  
ATOM    203  N   ARG O  25      17.310  -9.418   4.202  0.99 98.16           N  
ATOM    204  CA  ARG O  25      15.947  -9.697   3.728  0.99 98.30           C  
ATOM    205  C   ARG O  25      15.552 -11.171   3.838  0.99 98.29           C  
ATOM    206  O   ARG O  25      14.374 -11.466   4.040  0.99 98.03           O  
ATOM    207  CB  ARG O  25      15.808  -9.202   2.272  0.99 98.12           C  
ATOM    208  CG  ARG O  25      14.409  -9.410   1.651  0.99 97.52           C  
ATOM    209  CD  ARG O  25      13.309  -8.695   2.433  0.99 96.94           C  
ATOM    210  NE  ARG O  25      11.985  -8.947   1.870  0.99 97.24           N  
ATOM    211  CZ  ARG O  25      11.126  -9.896   2.225  0.99 97.62           C  
ATOM    212  NH1 ARG O  25      11.403 -10.800   3.131  0.99 95.60           N  
ATOM    213  NH2 ARG O  25       9.956  -9.935   1.658  0.99 96.28           N  
ATOM    214  N   LYS O  26      16.512 -12.094   3.716  1.00 98.17           N  
ATOM    215  CA  LYS O  26      16.262 -13.541   3.840  1.00 98.13           C  
ATOM    216  C   LYS O  26      15.829 -13.952   5.247  1.00 98.23           C  
ATOM    217  O   LYS O  26      15.196 -14.992   5.407  1.00 97.70           O  
ATOM    218  CB  LYS O  26      17.525 -14.319   3.465  0.99 97.71           C  
ATOM    219  CG  LYS O  26      17.944 -14.102   2.000  0.85 94.55           C  
ATOM    220  CD  LYS O  26      19.253 -14.843   1.730  0.82 89.64           C  
ATOM    221  CE  LYS O  26      19.714 -14.589   0.301  0.78 82.26           C  
ATOM    222  NZ  LYS O  26      21.054 -15.168   0.066  0.78 73.21           N  
ATOM    223  N   LEU O  27      16.159 -13.144   6.245  1.00 98.31           N  
ATOM    224  CA  LEU O  27      15.787 -13.380   7.643  1.00 98.34           C  
ATOM    225  C   LEU O  27      14.461 -12.718   8.025  1.00 98.51           C  
ATOM    226  O   LEU O  27      13.971 -12.923   9.136  1.00 98.40           O  
ATOM    227  CB  LEU O  27      16.937 -12.914   8.556  1.00 98.09           C  
ATOM    228  CG  LEU O  27      18.304 -13.575   8.276  0.99 97.59           C  
ATOM    229  CD1 LEU O  27      19.342 -13.038   9.260  0.99 96.40           C  
ATOM    230  CD2 LEU O  27      18.256 -15.102   8.418  0.99 95.95           C  
ATOM    231  N   LEU O  28      13.875 -11.945   7.108  1.00 98.65           N  
ATOM    232  CA  LEU O  28      12.602 -11.258   7.300  1.00 98.72           C  
ATOM    233  C   LEU O  28      11.480 -11.992   6.561  1.00 98.74           C  
ATOM    234  O   LEU O  28      11.523 -12.158   5.342  1.00 98.66           O  
ATOM    235  CB  LEU O  28      12.749  -9.796   6.839  1.00 98.71           C  
ATOM    236  CG  LEU O  28      11.478  -8.941   7.000  1.00 98.60           C  
ATOM    237  CD1 LEU O  28      11.097  -8.736   8.465  1.00 98.44           C  
ATOM    238  CD2 LEU O  28      11.702  -7.567   6.370  1.00 98.36           C  
ATOM    239  N   THR O  29      10.439 -12.357   7.297  1.00 98.73           N  
ATOM    240  CA  THR O  29       9.178 -12.862   6.743  1.00 98.71           C  
ATOM    241  C   THR O  29       8.090 -11.829   6.998  1.00 98.76           C  
ATOM    242  O   THR O  29       7.939 -11.376   8.128  1.00 98.58           O  
ATOM    243  CB  THR O  29       8.802 -14.211   7.365  1.00 98.41           C  
ATOM    244  OG1 THR O  29       9.858 -15.129   7.189  1.00 93.89           O  
ATOM    245  CG2 THR O  29       7.570 -14.824   6.702  0.99 92.74           C  
ATOM    246  N   LEU O  30       7.340 -11.449   5.968  1.00 98.72           N  
ATOM    247  CA  LEU O  30       6.232 -10.498   6.067  1.00 98.69           C  
ATOM    248  C   LEU O  30       4.901 -11.235   5.950  1.00 98.65           C  
ATOM    249  O   LEU O  30       4.762 -12.129   5.118  1.00 98.31           O  
ATOM    250  CB  LEU O  30       6.354  -9.416   4.975  1.00 98.55           C  
ATOM    251  CG  LEU O  30       7.602  -8.523   5.097  1.00 98.20           C  
ATOM    252  CD1 LEU O  30       7.687  -7.586   3.896  1.00 97.77           C  
ATOM    253  CD2 LEU O  30       7.565  -7.676   6.367  1.00 97.51           C  
ATOM    254  N   GLU O  31       3.921 -10.824   6.742  1.00 98.70           N  
ATOM    255  CA  GLU O  31       2.531 -11.214   6.519  1.00 98.65           C  
ATOM    256  C   GLU O  31       1.938 -10.411   5.350  1.00 98.56           C  
ATOM    257  O   GLU O  31       2.256  -9.239   5.162  1.00 97.93           O  
ATOM    258  CB  GLU O  31       1.693 -11.016   7.793  1.00 98.41           C  
ATOM    259  CG  GLU O  31       2.089 -11.974   8.926  0.99 96.47           C  
ATOM    260  CD  GLU O  31       1.155 -11.906  10.147  0.99 96.07           C  
ATOM    261  OE1 GLU O  31       1.386 -12.690  11.097  0.98 91.03           O  
ATOM    262  OE2 GLU O  31       0.207 -11.090  10.164  0.98 91.21           O  
ATOM    263  N   ASP O  32       1.032 -11.015   4.602  0.99 97.69           N  
ATOM    264  CA  ASP O  32       0.372 -10.347   3.471  0.99 97.10           C  
ATOM    265  C   ASP O  32      -0.520  -9.191   3.922  0.99 96.77           C  
ATOM    266  O   ASP O  32      -0.608  -8.148   3.265  0.99 93.29           O  
ATOM    267  CB  ASP O  32      -0.468 -11.368   2.686  0.99 95.84           C  
ATOM    268  CG  ASP O  32       0.385 -12.409   1.966  0.92 89.60           C  
ATOM    269  OD1 ASP O  32       1.485 -12.038   1.496  0.91 83.54           O  
ATOM    270  OD2 ASP O  32      -0.075 -13.569   1.893  0.91 82.55           O  
ATOM    271  N   LYS O  33      -1.188  -9.366   5.061  0.99 95.81           N  
ATOM    272  CA  LYS O  33      -2.132  -8.392   5.598  0.99 95.43           C  
ATOM    273  C   LYS O  33      -1.417  -7.133   6.092  0.99 95.79           C  
ATOM    274  O   LYS O  33      -0.506  -7.188   6.909  0.99 92.69           O  
ATOM    275  CB  LYS O  33      -2.962  -9.046   6.704  0.98 92.50           C  
ATOM    276  CG  LYS O  33      -4.067  -8.109   7.209  0.73 81.65           C  
ATOM    277  CD  LYS O  33      -4.882  -8.787   8.305  0.68 75.91           C  
ATOM    278  CE  LYS O  33      -5.932  -7.819   8.835  0.64 65.90           C  
ATOM    279  NZ  LYS O  33      -6.686  -8.414   9.954  0.65 57.00           N  
ATOM    280  N   GLU O  34      -1.938  -5.977   5.674  0.99 97.50           N  
ATOM    281  CA  GLU O  34      -1.533  -4.675   6.193  0.99 97.23           C  
ATOM    282  C   GLU O  34      -2.168  -4.417   7.565  0.99 97.44           C  
ATOM    283  O   GLU O  34      -3.366  -4.626   7.765  0.99 96.23           O  
ATOM    284  CB  GLU O  34      -1.908  -3.572   5.197  0.99 95.33           C  
ATOM    285  CG  GLU O  34      -1.167  -3.750   3.864  0.95 89.68           C  
ATOM    286  CD  GLU O  34      -1.540  -2.704   2.812  0.94 88.07           C  
ATOM    287  OE1 GLU O  34      -1.022  -2.836   1.677  0.93 81.97           O  
ATOM    288  OE2 GLU O  34      -2.317  -1.773   3.118  0.93 82.13           O  
ATOM    289  N   LEU O  35      -1.366  -3.920   8.495  1.00 97.69           N  
ATOM    290  CA  LEU O  35      -1.857  -3.381   9.768  1.00 97.65           C  
ATOM    291  C   LEU O  35      -2.477  -2.001   9.557  1.00 97.06           C  
ATOM    292  O   LEU O  35      -3.479  -1.648  10.180  1.00 94.65           O  
ATOM    293  CB  LEU O  35      -0.696  -3.293  10.772  1.00 97.60           C  
ATOM    294  CG  LEU O  35      -0.059  -4.641  11.163  0.99 97.16           C  
ATOM    295  CD1 LEU O  35       1.122  -4.382  12.093  0.99 96.18           C  
ATOM    296  CD2 LEU O  35      -1.053  -5.550  11.894  0.99 95.88           C  
ATOM    297  N   GLY O  36      -1.873  -1.227   8.659  0.99 96.59           N  
ATOM    298  CA  GLY O  36      -2.332   0.096   8.281  0.99 96.02           C  
ATOM    299  C   GLY O  36      -1.576   0.618   7.067  0.99 96.44           C  
ATOM    300  O   GLY O  36      -0.573   0.048   6.643  0.99 95.19           O  
ATOM    301  N   SER O  37      -2.068   1.722   6.515  0.88 94.10           N  
ATOM    302  CA  SER O  37      -1.446   2.397   5.382  0.88 92.99           C  
ATOM    303  C   SER O  37      -1.541   3.911   5.542  0.88 91.49           C  
ATOM    304  O   SER O  37      -2.358   4.431   6.310  0.88 86.66           O  
ATOM    305  CB  SER O  37      -2.066   1.923   4.062  0.88 90.45           C  
ATOM    306  OG  SER O  37      -3.448   2.223   4.006  0.82 81.14           O  
ATOM    307  N   GLY O  38      -0.675   4.610   4.813  0.76 89.20           N  
ATOM    308  CA  GLY O  38      -0.629   6.060   4.762  0.76 87.01           C  
ATOM    309  C   GLY O  38       0.054   6.531   3.480  0.77 87.63           C  
ATOM    310  O   GLY O  38       0.386   5.729   2.610  0.76 84.25           O  
ATOM    311  N   ASN O  39       0.289   7.843   3.370  0.78 86.40           N  
ATOM    312  CA  ASN O  39       0.938   8.409   2.180  0.79 85.78           C  
ATOM    313  C   ASN O  39       2.356   7.859   1.962  0.78 86.40           C  
ATOM    314  O   ASN O  39       2.792   7.752   0.822  0.78 81.82           O  
ATOM    315  CB  ASN O  39       0.961   9.942   2.308  0.74 82.34           C  
ATOM    316  CG  ASN O  39      -0.421  10.577   2.226  0.62 75.07           C  
ATOM    317  OD1 ASN O  39      -1.412   9.970   1.862  0.62 67.11           O  
ATOM    318  ND2 ASN O  39      -0.522  11.837   2.565  0.61 64.36           N  
ATOM    319  N   PHE O  40       3.036   7.473   3.057  0.81 83.76           N  
ATOM    320  CA  PHE O  40       4.382   6.900   3.020  0.80 86.09           C  
ATOM    321  C   PHE O  40       4.427   5.462   2.486  0.80 89.14           C  
ATOM    322  O   PHE O  40       5.482   4.999   2.048  0.80 87.82           O  
ATOM    323  CB  PHE O  40       4.977   6.960   4.437  0.80 83.21           C  
ATOM    324  CG  PHE O  40       4.188   6.192   5.494  0.76 82.98           C  
ATOM    325  CD1 PHE O  40       3.271   6.867   6.325  0.76 78.66           C  
ATOM    326  CD2 PHE O  40       4.358   4.803   5.644  0.74 77.81           C  
ATOM    327  CE1 PHE O  40       2.538   6.157   7.296  0.77 74.90           C  
ATOM    328  CE2 PHE O  40       3.628   4.086   6.606  0.78 75.43           C  
ATOM    329  CZ  PHE O  40       2.716   4.770   7.434  0.77 78.01           C  
ATOM    330  N   GLY O  41       3.309   4.727   2.557  0.92 90.14           N  
ATOM    331  CA  GLY O  41       3.290   3.305   2.227  0.91 91.54           C  
ATOM    332  C   GLY O  41       2.412   2.511   3.185  0.91 93.67           C  
ATOM    333  O   GLY O  41       1.285   2.917   3.491  0.91 92.62           O  
ATOM    334  N   THR O  42       2.925   1.382   3.644  1.00 96.64           N  
ATOM    335  CA  THR O  42       2.178   0.434   4.471  1.00 97.24           C  
ATOM    336  C   THR O  42       2.956   0.045   5.720  1.00 97.89           C  
ATOM    337  O   THR O  42       4.180   0.148   5.767  1.00 97.76           O  
ATOM    338  CB  THR O  42       1.769  -0.809   3.665  1.00 95.88           C  
ATOM    339  OG1 THR O  42       2.891  -1.532   3.222  0.99 83.84           O  
ATOM    340  CG2 THR O  42       0.971  -0.437   2.409  0.99 82.62           C  
ATOM    341  N   VAL O  43       2.238  -0.409   6.732  1.00 98.17           N  
ATOM    342  CA  VAL O  43       2.811  -1.080   7.897  1.00 98.27           C  
ATOM    343  C   VAL O  43       2.305  -2.514   7.890  1.00 98.38           C  
ATOM    344  O   VAL O  43       1.096  -2.747   7.889  1.00 98.25           O  
ATOM    345  CB  VAL O  43       2.483  -0.354   9.219  1.00 97.98           C  
ATOM    346  CG1 VAL O  43       3.147  -1.052  10.416  1.00 96.93           C  
ATOM    347  CG2 VAL O  43       2.971   1.097   9.196  1.00 97.03           C  
ATOM    348  N   LYS O  44       3.234  -3.467   7.896  1.00 98.62           N  
ATOM    349  CA  LYS O  44       2.932  -4.903   7.940  1.00 98.67           C  
ATOM    350  C   LYS O  44       3.510  -5.544   9.194  1.00 98.76           C  
ATOM    351  O   LYS O  44       4.550  -5.115   9.695  1.00 98.69           O  
ATOM    352  CB  LYS O  44       3.450  -5.612   6.680  1.00 98.48           C  
ATOM    353  CG  LYS O  44       2.666  -5.214   5.420  0.99 97.79           C  
ATOM    354  CD  LYS O  44       3.053  -6.098   4.230  0.99 96.54           C  
ATOM    355  CE  LYS O  44       2.190  -5.779   3.014  0.99 93.01           C  
ATOM    356  NZ  LYS O  44       2.332  -6.808   1.958  0.98 88.51           N  
ATOM    357  N   LYS O  45       2.857  -6.601   9.657  1.00 98.78           N  
ATOM    358  CA  LYS O  45       3.451  -7.517  10.635  1.00 98.81           C  
ATOM    359  C   LYS O  45       4.469  -8.407   9.934  1.00 98.82           C  
ATOM    360  O   LYS O  45       4.295  -8.780   8.773  1.00 98.74           O  
ATOM    361  CB  LYS O  45       2.340  -8.313  11.341  1.00 98.74           C  
ATOM    362  CG  LYS O  45       2.871  -9.133  12.525  1.00 98.34           C  
ATOM    363  CD  LYS O  45       1.714  -9.686  13.375  1.00 97.61           C  
ATOM    364  CE  LYS O  45       2.272 -10.430  14.587  0.99 95.50           C  
ATOM    365  NZ  LYS O  45       1.296 -10.532  15.699  0.99 92.57           N  
ATOM    366  N   GLY O  46       5.514  -8.771  10.653  1.00 98.81           N  
ATOM    367  CA  GLY O  46       6.501  -9.720  10.172  1.00 98.82           C  
ATOM    368  C   GLY O  46       7.256 -10.390  11.310  1.00 98.85           C  
ATOM    369  O   GLY O  46       6.970 -10.182  12.493  1.00 98.75           O  
ATOM    370  N   TYR O  47       8.224 -11.195  10.917  1.00 98.81           N  
ATOM    371  CA  TYR O  47       9.088 -11.939  11.816  1.00 98.81           C  
ATOM    372  C   TYR O  47      10.521 -11.806  11.322  1.00 98.80           C  
ATOM    373  O   TYR O  47      10.793 -12.028  10.140  1.00 98.64           O  
ATOM    374  CB  TYR O  47       8.650 -13.410  11.868  1.00 98.73           C  
ATOM    375  CG  TYR O  47       7.184 -13.592  12.208  1.00 98.63           C  
ATOM    376  CD1 TYR O  47       6.759 -13.608  13.550  1.00 98.08           C  
ATOM    377  CD2 TYR O  47       6.227 -13.695  11.173  1.00 98.01           C  
ATOM    378  CE1 TYR O  47       5.395 -13.715  13.862  1.00 97.51           C  
ATOM    379  CE2 TYR O  47       4.863 -13.798  11.475  1.00 97.54           C  
ATOM    380  CZ  TYR O  47       4.454 -13.803  12.820  1.00 97.73           C  
ATOM    381  OH  TYR O  47       3.114 -13.891  13.125  1.00 96.69           O  
ATOM    382  N   TYR O  48      11.433 -11.458  12.226  1.00 98.52           N  
ATOM    383  CA  TYR O  48      12.847 -11.351  11.906  1.00 98.37           C  
ATOM    384  C   TYR O  48      13.652 -12.362  12.716  1.00 98.19           C  
ATOM    385  O   TYR O  48      13.578 -12.393  13.949  1.00 97.95           O  
ATOM    386  CB  TYR O  48      13.340  -9.911  12.112  1.00 98.25           C  
ATOM    387  CG  TYR O  48      14.719  -9.696  11.514  1.00 98.36           C  
ATOM    388  CD1 TYR O  48      15.858  -9.640  12.335  1.00 98.03           C  
ATOM    389  CD2 TYR O  48      14.861  -9.602  10.113  1.00 98.02           C  
ATOM    390  CE1 TYR O  48      17.133  -9.486  11.766  1.00 97.59           C  
ATOM    391  CE2 TYR O  48      16.128  -9.455   9.535  1.00 97.62           C  
ATOM    392  CZ  TYR O  48      17.261  -9.397  10.365  1.00 97.67           C  
ATOM    393  OH  TYR O  48      18.508  -9.254   9.800  1.00 97.07           O  
ATOM    394  N   GLN O  49      14.418 -13.204  12.014  0.99 97.86           N  
ATOM    395  CA  GLN O  49      15.272 -14.201  12.635  1.00 97.52           C  
ATOM    396  C   GLN O  49      16.512 -13.527  13.234  0.99 97.07           C  
ATOM    397  O   GLN O  49      17.467 -13.206  12.527  0.99 95.41           O  
ATOM    398  CB  GLN O  49      15.634 -15.288  11.601  0.99 96.59           C  
ATOM    399  CG  GLN O  49      16.519 -16.407  12.167  0.93 88.56           C  
ATOM    400  CD  GLN O  49      15.842 -17.177  13.310  0.92 85.99           C  
ATOM    401  OE1 GLN O  49      14.840 -17.847  13.126  0.91 77.41           O  
ATOM    402  NE2 GLN O  49      16.364 -17.088  14.513  0.90 73.08           N  
ATOM    403  N   MET O  50      16.504 -13.358  14.535  0.98 95.47           N  
ATOM    404  CA  MET O  50      17.677 -12.938  15.294  0.98 94.50           C  
ATOM    405  C   MET O  50      18.637 -14.121  15.477  0.98 94.76           C  
ATOM    406  O   MET O  50      18.295 -15.266  15.172  0.98 92.86           O  
ATOM    407  CB  MET O  50      17.229 -12.359  16.652  0.98 92.12           C  
ATOM    408  CG  MET O  50      16.221 -11.199  16.522  0.97 89.63           C  
ATOM    409  SD  MET O  50      16.819  -9.736  15.627  0.97 87.65           S  
ATOM    410  CE  MET O  50      17.992  -9.058  16.821  0.97 78.23           C  
ATOM    411  N   LYS O  51      19.823 -13.866  16.063  0.93 91.76           N  
ATOM    412  CA  LYS O  51      20.854 -14.910  16.307  0.94 91.07           C  
ATOM    413  C   LYS O  51      20.335 -16.195  16.977  0.93 92.04           C  
ATOM    414  O   LYS O  51      20.843 -17.270  16.689  0.93 87.96           O  
ATOM    415  CB  LYS O  51      21.995 -14.343  17.171  0.92 87.44           C  
ATOM    416  CG  LYS O  51      22.862 -13.305  16.448  0.71 78.47           C  
ATOM    417  CD  LYS O  51      24.035 -12.842  17.327  0.70 73.32           C  
ATOM    418  CE  LYS O  51      24.889 -11.825  16.573  0.68 64.75           C  
ATOM    419  NZ  LYS O  51      25.988 -11.246  17.384  0.69 57.94           N  
ATOM    420  N   LYS O  52      19.367 -16.074  17.896  0.90 91.05           N  
ATOM    421  CA  LYS O  52      18.843 -17.216  18.675  0.90 92.08           C  
ATOM    422  C   LYS O  52      17.319 -17.310  18.721  0.90 92.95           C  
ATOM    423  O   LYS O  52      16.796 -18.355  19.095  0.90 88.95           O  
ATOM    424  CB  LYS O  52      19.373 -17.159  20.119  0.90 89.23           C  
ATOM    425  CG  LYS O  52      20.891 -17.361  20.217  0.74 83.03           C  
ATOM    426  CD  LYS O  52      21.307 -17.466  21.689  0.72 78.48           C  
ATOM    427  CE  LYS O  52      22.809 -17.706  21.794  0.70 72.15           C  
ATOM    428  NZ  LYS O  52      23.249 -17.857  23.198  0.70 63.91           N  
ATOM    429  N   VAL O  53      16.620 -16.225  18.413  0.98 94.63           N  
ATOM    430  CA  VAL O  53      15.164 -16.129  18.551  0.98 94.65           C  
ATOM    431  C   VAL O  53      14.567 -15.440  17.337  0.98 95.44           C  
ATOM    432  O   VAL O  53      15.205 -14.583  16.725  0.98 94.11           O  
ATOM    433  CB  VAL O  53      14.742 -15.395  19.846  0.97 91.33           C  
ATOM    434  CG1 VAL O  53      15.177 -16.185  21.088  0.91 80.22           C  
ATOM    435  CG2 VAL O  53      15.284 -13.970  19.947  0.91 80.43           C  
ATOM    436  N   VAL O  54      13.331 -15.795  17.025  1.00 97.03           N  
ATOM    437  CA  VAL O  54      12.530 -15.041  16.065  1.00 97.27           C  
ATOM    438  C   VAL O  54      11.846 -13.908  16.820  1.00 97.05           C  
ATOM    439  O   VAL O  54      11.160 -14.156  17.809  1.00 95.71           O  
ATOM    440  CB  VAL O  54      11.512 -15.943  15.343  0.99 96.57           C  
ATOM    441  CG1 VAL O  54      10.696 -15.151  14.321  0.98 92.20           C  
ATOM    442  CG2 VAL O  54      12.214 -17.079  14.600  0.98 92.14           C  
ATOM    443  N   LYS O  55      12.027 -12.663  16.355  1.00 97.97           N  
ATOM    444  CA  LYS O  55      11.295 -11.505  16.880  1.00 97.68           C  
ATOM    445  C   LYS O  55      10.115 -11.184  15.982  1.00 98.16           C  
ATOM    446  O   LYS O  55      10.273 -11.087  14.768  1.00 97.83           O  
ATOM    447  CB  LYS O  55      12.203 -10.274  17.041  1.00 95.68           C  
ATOM    448  CG  LYS O  55      12.858 -10.210  18.422  0.98 89.95           C  
ATOM    449  CD  LYS O  55      13.405  -8.806  18.702  0.97 87.25           C  
ATOM    450  CE  LYS O  55      13.927  -8.666  20.129  0.96 81.31           C  
ATOM    451  NZ  LYS O  55      14.266  -7.257  20.461  0.96 74.04           N  
ATOM    452  N   THR O  56       8.955 -10.943  16.596  1.00 98.30           N  
ATOM    453  CA  THR O  56       7.828 -10.307  15.912  1.00 98.39           C  
ATOM    454  C   THR O  56       8.145  -8.832  15.707  1.00 98.43           C  
ATOM    455  O   THR O  56       8.575  -8.155  16.639  1.00 98.26           O  
ATOM    456  CB  THR O  56       6.526 -10.467  16.700  1.00 98.16           C  
ATOM    457  OG1 THR O  56       6.319 -11.821  17.042  1.00 96.85           O  
ATOM    458  CG2 THR O  56       5.322 -10.035  15.878  1.00 96.76           C  
ATOM    459  N   VAL O  57       7.925  -8.348  14.495  1.00 98.70           N  
ATOM    460  CA  VAL O  57       8.267  -6.989  14.078  1.00 98.75           C  
ATOM    461  C   VAL O  57       7.095  -6.312  13.373  1.00 98.79           C  
ATOM    462  O   VAL O  57       6.244  -6.967  12.770  1.00 98.79           O  
ATOM    463  CB  VAL O  57       9.545  -6.957  13.208  1.00 98.70           C  
ATOM    464  CG1 VAL O  57      10.777  -7.399  14.010  1.00 98.51           C  
ATOM    465  CG2 VAL O  57       9.447  -7.816  11.947  1.00 98.49           C  
ATOM    466  N   ALA O  58       7.070  -4.988  13.446  1.00 98.84           N  
ATOM    467  CA  ALA O  58       6.297  -4.142  12.557  1.00 98.86           C  
ATOM    468  C   ALA O  58       7.245  -3.544  11.518  1.00 98.87           C  
ATOM    469  O   ALA O  58       8.327  -3.077  11.861  1.00 98.80           O  
ATOM    470  CB  ALA O  58       5.586  -3.057  13.362  1.00 98.80           C  
ATOM    471  N   VAL O  59       6.837  -3.552  10.264  1.00 98.79           N  
ATOM    472  CA  VAL O  59       7.664  -3.107   9.148  1.00 98.81           C  
ATOM    473  C   VAL O  59       6.935  -1.994   8.417  1.00 98.77           C  
ATOM    474  O   VAL O  59       5.870  -2.225   7.845  1.00 98.66           O  
ATOM    475  CB  VAL O  59       8.026  -4.278   8.217  1.00 98.79           C  
ATOM    476  CG1 VAL O  59       9.067  -3.837   7.189  1.00 98.60           C  
ATOM    477  CG2 VAL O  59       8.602  -5.466   9.000  1.00 98.66           C  
ATOM    478  N   LYS O  60       7.508  -0.790   8.439  1.00 98.55           N  
ATOM    479  CA  LYS O  60       7.101   0.322   7.579  1.00 98.47           C  
ATOM    480  C   LYS O  60       7.752   0.122   6.217  1.00 98.42           C  
ATOM    481  O   LYS O  60       8.974   0.063   6.127  1.00 98.22           O  
ATOM    482  CB  LYS O  60       7.480   1.658   8.238  1.00 98.25           C  
ATOM    483  CG  LYS O  60       7.126   2.890   7.394  1.00 97.44           C  
ATOM    484  CD  LYS O  60       7.518   4.175   8.138  1.00 96.39           C  
ATOM    485  CE  LYS O  60       7.253   5.441   7.319  1.00 94.34           C  
ATOM    486  NZ  LYS O  60       7.702   6.662   8.035  0.99 92.01           N  
ATOM    487  N   ILE O  61       6.935  -0.006   5.183  1.00 98.13           N  
ATOM    488  CA  ILE O  61       7.356  -0.323   3.816  1.00 97.97           C  
ATOM    489  C   ILE O  61       7.004   0.863   2.933  1.00 97.53           C  
ATOM    490  O   ILE O  61       5.830   1.239   2.843  1.00 96.83           O  
ATOM    491  CB  ILE O  61       6.688  -1.621   3.305  1.00 98.01           C  
ATOM    492  CG1 ILE O  61       6.863  -2.781   4.314  1.00 97.78           C  
ATOM    493  CG2 ILE O  61       7.254  -1.987   1.921  1.00 97.78           C  
ATOM    494  CD1 ILE O  61       6.162  -4.078   3.916  1.00 97.33           C  
ATOM    495  N   LEU O  62       7.998   1.427   2.259  0.98 96.09           N  
ATOM    496  CA  LEU O  62       7.751   2.488   1.286  0.99 95.13           C  
ATOM    497  C   LEU O  62       7.047   1.928   0.050  0.98 93.72           C  
ATOM    498  O   LEU O  62       7.337   0.824  -0.406  0.98 90.39           O  
ATOM    499  CB  LEU O  62       9.055   3.208   0.903  0.98 93.66           C  
ATOM    500  CG  LEU O  62       9.726   3.976   2.054  0.97 91.16           C  
ATOM    501  CD1 LEU O  62      10.897   4.776   1.490  0.97 89.28           C  
ATOM    502  CD2 LEU O  62       8.760   4.946   2.747  0.97 89.35           C  
ATOM    503  N   LYS O  63       6.134   2.711  -0.518  0.84 91.69           N  
ATOM    504  CA  LYS O  63       5.520   2.349  -1.799  0.84 88.59           C  
ATOM    505  C   LYS O  63       6.547   2.509  -2.921  0.84 85.40           C  
ATOM    506  O   LYS O  63       7.109   3.581  -3.089  0.84 75.08           O  
ATOM    507  CB  LYS O  63       4.275   3.203  -2.066  0.83 83.15           C  
ATOM    508  CG  LYS O  63       3.107   2.805  -1.150  0.66 73.09           C  
ATOM    509  CD  LYS O  63       1.847   3.590  -1.518  0.65 69.16           C  
ATOM    510  CE  LYS O  63       0.682   3.160  -0.632  0.64 61.19           C  
ATOM    511  NZ  LYS O  63      -0.556   3.893  -0.972  0.64 54.81           N  
ATOM    512  N   ASN O  64       6.722   1.464  -3.715  0.40 76.33           N  
ATOM    513  CA  ASN O  64       7.653   1.456  -4.852  0.39 73.78           C  
ATOM    514  C   ASN O  64       7.256   2.392  -6.003  0.39 73.92           C  
ATOM    515  O   ASN O  64       8.101   2.713  -6.830  0.39 64.52           O  
ATOM    516  CB  ASN O  64       7.775   0.020  -5.392  0.40 64.41           C  
ATOM    517  CG  ASN O  64       8.816  -0.817  -4.671  0.34 57.15           C  
ATOM    518  OD1 ASN O  64       9.688  -0.315  -3.987  0.34 51.19           O  
ATOM    519  ND2 ASN O  64       8.770  -2.115  -4.842  0.35 50.71           N  
ATOM    520  N   GLU O  65       5.988   2.785  -6.119  0.28 69.61           N  
ATOM    521  CA  GLU O  65       5.508   3.571  -7.268  0.27 67.24           C  
ATOM    522  C   GLU O  65       6.229   4.909  -7.411  0.27 66.54           C  
ATOM    523  O   GLU O  65       6.538   5.340  -8.516  0.27 58.82           O  
ATOM    524  CB  GLU O  65       4.006   3.838  -7.138  0.27 61.09           C  
ATOM    525  CG  GLU O  65       3.160   2.575  -7.307  0.15 55.21           C  
ATOM    526  CD  GLU O  65       1.655   2.854  -7.241  0.15 51.09           C  
ATOM    527  OE1 GLU O  65       0.888   1.890  -7.484  0.15 46.77           O  
ATOM    528  OE2 GLU O  65       1.258   3.999  -6.934  0.15 49.95           O  
ATOM    529  N   ALA O  66       6.508   5.550  -6.302  0.21 57.19           N  
ATOM    530  CA  ALA O  66       7.379   6.698  -6.291  0.20 55.12           C  
ATOM    531  C   ALA O  66       8.806   6.212  -5.990  0.20 58.36           C  
ATOM    532  O   ALA O  66       9.194   6.084  -4.831  0.20 53.27           O  
ATOM    533  CB  ALA O  66       6.819   7.723  -5.292  0.20 48.77           C  
ATOM    534  N   ASN O  67       9.604   6.032  -7.041  0.24 63.47           N  
ATOM    535  CA  ASN O  67      11.053   6.230  -6.962  0.24 63.10           C  
ATOM    536  C   ASN O  67      11.350   7.701  -6.608  0.24 67.69           C  
ATOM    537  O   ASN O  67      12.157   8.363  -7.259  0.24 63.08           O  
ATOM    538  CB  ASN O  67      11.716   5.829  -8.302  0.24 55.27           C  
ATOM    539  CG  ASN O  67      11.946   4.340  -8.488  0.21 49.78           C  
ATOM    540  OD1 ASN O  67      12.081   3.564  -7.562  0.22 45.28           O  
ATOM    541  ND2 ASN O  67      12.064   3.923  -9.731  0.22 45.09           N  
ATOM    542  N   ASP O  68      10.635   8.223  -5.648  0.46 77.68           N  
ATOM    543  CA  ASP O  68      10.852   9.560  -5.129  0.46 79.17           C  
ATOM    544  C   ASP O  68      12.019   9.464  -4.140  0.46 81.92           C  
ATOM    545  O   ASP O  68      11.859   8.856  -3.074  0.46 79.48           O  
ATOM    546  CB  ASP O  68       9.569  10.116  -4.493  0.47 73.63           C  
ATOM    547  CG  ASP O  68       9.690  11.606  -4.175  0.37 69.41           C  
ATOM    548  OD1 ASP O  68      10.825  12.132  -4.249  0.37 66.50           O  
ATOM    549  OD2 ASP O  68       8.636  12.218  -3.882  0.36 66.01           O  
ATOM    550  N   PRO O  69      13.197   9.989  -4.507  0.72 85.04           N  
ATOM    551  CA  PRO O  69      14.347   9.990  -3.605  0.71 86.47           C  
ATOM    552  C   PRO O  69      13.999  10.578  -2.240  0.71 88.11           C  
ATOM    553  O   PRO O  69      14.474  10.083  -1.225  0.71 85.09           O  
ATOM    554  CB  PRO O  69      15.424  10.818  -4.317  0.72 82.61           C  
ATOM    555  CG  PRO O  69      15.041  10.731  -5.793  0.68 78.28           C  
ATOM    556  CD  PRO O  69      13.523  10.666  -5.750  0.69 81.19           C  
ATOM    557  N   ALA O  70      13.091  11.554  -2.207  0.88 88.20           N  
ATOM    558  CA  ALA O  70      12.661  12.202  -0.974  0.88 89.32           C  
ATOM    559  C   ALA O  70      12.050  11.217   0.039  0.88 90.96           C  
ATOM    560  O   ALA O  70      12.365  11.285   1.223  0.88 89.38           O  
ATOM    561  CB  ALA O  70      11.671  13.316  -1.334  0.87 85.94           C  
ATOM    562  N   LEU O  71      11.234  10.252  -0.399  0.95 89.61           N  
ATOM    563  CA  LEU O  71      10.635   9.260   0.510  0.95 90.85           C  
ATOM    564  C   LEU O  71      11.679   8.316   1.115  0.95 92.20           C  
ATOM    565  O   LEU O  71      11.528   7.870   2.260  0.95 92.09           O  
ATOM    566  CB  LEU O  71       9.581   8.427  -0.237  0.94 89.00           C  
ATOM    567  CG  LEU O  71       8.275   9.168  -0.563  0.89 86.16           C  
ATOM    568  CD1 LEU O  71       7.376   8.242  -1.390  0.88 82.81           C  
ATOM    569  CD2 LEU O  71       7.495   9.550   0.700  0.87 81.60           C  
ATOM    570  N   LYS O  72      12.721   7.986   0.337  0.98 92.30           N  
ATOM    571  CA  LYS O  72      13.856   7.216   0.835  0.99 93.43           C  
ATOM    572  C   LYS O  72      14.620   8.027   1.877  0.98 94.49           C  
ATOM    573  O   LYS O  72      14.862   7.512   2.966  0.98 94.53           O  
ATOM    574  CB  LYS O  72      14.751   6.797  -0.341  0.98 92.61           C  
ATOM    575  CG  LYS O  72      16.021   6.084   0.128  0.92 89.50           C  
ATOM    576  CD  LYS O  72      16.993   5.876  -1.032  0.91 87.48           C  
ATOM    577  CE  LYS O  72      18.323   5.406  -0.459  0.90 82.69           C  
ATOM    578  NZ  LYS O  72      19.382   5.333  -1.492  0.89 76.73           N  
ATOM    579  N   ASP O  73      14.955   9.260   1.550  1.00 93.97           N  
ATOM    580  CA  ASP O  73      15.722  10.135   2.437  1.00 94.75           C  
ATOM    581  C   ASP O  73      14.955  10.417   3.733  1.00 95.60           C  
ATOM    582  O   ASP O  73      15.525  10.327   4.820  1.00 95.38           O  
ATOM    583  CB  ASP O  73      16.093  11.426   1.690  0.99 94.13           C  
ATOM    584  CG  ASP O  73      17.029  11.183   0.498  0.98 92.04           C  
ATOM    585  OD1 ASP O  73      17.690  10.118   0.457  0.98 89.44           O  
ATOM    586  OD2 ASP O  73      17.057  12.050  -0.400  0.97 88.11           O  
ATOM    587  N   GLU O  74      13.641  10.622   3.650  1.00 94.90           N  
ATOM    588  CA  GLU O  74      12.767  10.741   4.823  1.00 95.01           C  
ATOM    589  C   GLU O  74      12.792   9.476   5.704  1.00 96.08           C  
ATOM    590  O   GLU O  74      12.882   9.580   6.927  1.00 96.05           O  
ATOM    591  CB  GLU O  74      11.319  11.018   4.386  1.00 93.64           C  
ATOM    592  CG  GLU O  74      11.061  12.471   3.960  0.94 87.13           C  
ATOM    593  CD  GLU O  74       9.609  12.723   3.498  0.92 82.28           C  
ATOM    594  OE1 GLU O  74       9.332  13.849   3.009  0.91 75.30           O  
ATOM    595  OE2 GLU O  74       8.746  11.831   3.642  0.91 75.31           O  
ATOM    596  N   LEU O  75      12.749   8.289   5.098  1.00 95.64           N  
ATOM    597  CA  LEU O  75      12.804   7.034   5.859  1.00 96.53           C  
ATOM    598  C   LEU O  75      14.171   6.824   6.515  1.00 97.24           C  
ATOM    599  O   LEU O  75      14.245   6.327   7.640  1.00 97.39           O  
ATOM    600  CB  LEU O  75      12.472   5.842   4.942  1.00 96.49           C  
ATOM    601  CG  LEU O  75      12.231   4.536   5.733  1.00 95.52           C  
ATOM    602  CD1 LEU O  75      10.856   4.544   6.413  0.99 93.00           C  
ATOM    603  CD2 LEU O  75      12.287   3.326   4.810  0.99 92.47           C  
ATOM    604  N   LEU O  76      15.246   7.176   5.818  1.00 96.45           N  
ATOM    605  CA  LEU O  76      16.603   7.091   6.348  1.00 96.65           C  
ATOM    606  C   LEU O  76      16.818   8.088   7.491  1.00 97.27           C  
ATOM    607  O   LEU O  76      17.399   7.721   8.510  1.00 97.30           O  
ATOM    608  CB  LEU O  76      17.620   7.304   5.211  1.00 96.01           C  
ATOM    609  CG  LEU O  76      17.689   6.170   4.169  0.99 93.47           C  
ATOM    610  CD1 LEU O  76      18.696   6.540   3.083  0.99 91.06           C  
ATOM    611  CD2 LEU O  76      18.128   4.832   4.772  0.99 89.97           C  
ATOM    612  N   ALA O  77      16.296   9.298   7.362  1.00 97.11           N  
ATOM    613  CA  ALA O  77      16.322  10.279   8.443  1.00 97.28           C  
ATOM    614  C   ALA O  77      15.521   9.802   9.670  1.00 97.83           C  
ATOM    615  O   ALA O  77      15.992   9.913  10.801  1.00 97.82           O  
ATOM    616  CB  ALA O  77      15.796  11.614   7.898  1.00 96.77           C  
ATOM    617  N   GLU O  78      14.345   9.205   9.460  1.00 97.85           N  
ATOM    618  CA  GLU O  78      13.554   8.589  10.538  1.00 98.11           C  
ATOM    619  C   GLU O  78      14.341   7.473  11.237  1.00 98.30           C  
ATOM    620  O   GLU O  78      14.411   7.432  12.463  1.00 98.35           O  
ATOM    621  CB  GLU O  78      12.224   8.071   9.957  1.00 98.03           C  
ATOM    622  CG  GLU O  78      11.268   7.504  11.017  1.00 97.55           C  
ATOM    623  CD  GLU O  78       9.920   7.038  10.426  1.00 97.62           C  
ATOM    624  OE1 GLU O  78       8.976   6.774  11.196  1.00 95.98           O  
ATOM    625  OE2 GLU O  78       9.775   6.933   9.190  1.00 96.16           O  
ATOM    626  N   ALA O  79      14.974   6.603  10.458  1.00 98.09           N  
ATOM    627  CA  ALA O  79      15.795   5.524  10.987  1.00 98.15           C  
ATOM    628  C   ALA O  79      17.011   6.038  11.765  1.00 98.26           C  
ATOM    629  O   ALA O  79      17.324   5.505  12.825  1.00 98.19           O  
ATOM    630  CB  ALA O  79      16.215   4.635   9.824  1.00 97.98           C  
ATOM    631  N   ASN O  80      17.654   7.087  11.272  1.00 98.00           N  
ATOM    632  CA  ASN O  80      18.790   7.711  11.944  1.00 97.98           C  
ATOM    633  C   ASN O  80      18.406   8.269  13.321  1.00 98.24           C  
ATOM    634  O   ASN O  80      19.097   8.021  14.309  1.00 98.04           O  
ATOM    635  CB  ASN O  80      19.349   8.815  11.042  1.00 97.34           C  
ATOM    636  CG  ASN O  80      20.642   9.344  11.621  0.99 91.67           C  
ATOM    637  OD1 ASN O  80      20.650  10.125  12.546  0.99 82.21           O  
ATOM    638  ND2 ASN O  80      21.755   8.880  11.133  0.99 78.37           N  
ATOM    639  N   VAL O  81      17.271   8.960  13.404  1.00 98.34           N  
ATOM    640  CA  VAL O  81      16.737   9.410  14.697  1.00 98.49           C  
ATOM    641  C   VAL O  81      16.492   8.208  15.605  1.00 98.53           C  
ATOM    642  O   VAL O  81      17.002   8.170  16.720  1.00 98.49           O  
ATOM    643  CB  VAL O  81      15.455  10.253  14.519  1.00 98.53           C  
ATOM    644  CG1 VAL O  81      14.796  10.576  15.864  1.00 98.29           C  
ATOM    645  CG2 VAL O  81      15.763  11.580  13.820  1.00 98.35           C  
ATOM    646  N   MET O  82      15.766   7.202  15.133  1.00 98.69           N  
ATOM    647  CA  MET O  82      15.418   6.031  15.948  1.00 98.67           C  
ATOM    648  C   MET O  82      16.642   5.251  16.443  1.00 98.60           C  
ATOM    649  O   MET O  82      16.606   4.727  17.556  1.00 98.47           O  
ATOM    650  CB  MET O  82      14.496   5.093  15.169  1.00 98.66           C  
ATOM    651  CG  MET O  82      13.098   5.680  14.978  1.00 98.48           C  
ATOM    652  SD  MET O  82      11.934   4.536  14.191  1.00 98.40           S  
ATOM    653  CE  MET O  82      11.585   3.433  15.578  1.00 97.30           C  
ATOM    654  N   GLN O  83      17.711   5.185  15.649  1.00 98.48           N  
ATOM    655  CA  GLN O  83      18.953   4.507  16.029  1.00 98.24           C  
ATOM    656  C   GLN O  83      19.609   5.133  17.269  1.00 98.26           C  
ATOM    657  O   GLN O  83      20.244   4.424  18.052  1.00 97.86           O  
ATOM    658  CB  GLN O  83      19.917   4.539  14.837  1.00 97.60           C  
ATOM    659  CG  GLN O  83      21.182   3.706  15.087  0.98 91.40           C  
ATOM    660  CD  GLN O  83      22.184   3.747  13.926  0.97 87.77           C  
ATOM    661  OE1 GLN O  83      21.992   4.384  12.910  0.97 78.56           O  
ATOM    662  NE2 GLN O  83      23.288   3.058  14.060  0.97 74.14           N  
ATOM    663  N   GLN O  84      19.450   6.427  17.447  1.00 98.39           N  
ATOM    664  CA  GLN O  84      20.050   7.180  18.552  1.00 98.33           C  
ATOM    665  C   GLN O  84      19.222   7.109  19.842  1.00 98.39           C  
ATOM    666  O   GLN O  84      19.675   7.558  20.893  1.00 98.12           O  
ATOM    667  CB  GLN O  84      20.234   8.634  18.102  1.00 98.12           C  
ATOM    668  CG  GLN O  84      21.235   8.763  16.943  1.00 97.44           C  
ATOM    669  CD  GLN O  84      21.288  10.200  16.438  1.00 97.38           C  
ATOM    670  OE1 GLN O  84      21.751  11.097  17.119  1.00 93.38           O  
ATOM    671  NE2 GLN O  84      20.790  10.453  15.252  1.00 91.77           N  
ATOM    672  N   LEU O  85      18.007   6.562  19.769  1.00 98.37           N  
ATOM    673  CA  LEU O  85      17.071   6.538  20.886  1.00 98.42           C  
ATOM    674  C   LEU O  85      17.062   5.175  21.580  1.00 98.32           C  
ATOM    675  O   LEU O  85      16.806   4.135  20.967  1.00 98.18           O  
ATOM    676  CB  LEU O  85      15.673   6.949  20.394  1.00 98.54           C  
ATOM    677  CG  LEU O  85      15.590   8.363  19.767  1.00 98.49           C  
ATOM    678  CD1 LEU O  85      14.173   8.610  19.259  1.00 98.48           C  
ATOM    679  CD2 LEU O  85      15.970   9.475  20.742  1.00 98.40           C  
ATOM    680  N   ASP O  86      17.281   5.197  22.880  1.00 98.03           N  
ATOM    681  CA  ASP O  86      17.205   4.007  23.735  1.00 97.81           C  
ATOM    682  C   ASP O  86      16.390   4.295  25.005  1.00 97.86           C  
ATOM    683  O   ASP O  86      16.914   4.709  26.043  1.00 96.89           O  
ATOM    684  CB  ASP O  86      18.609   3.461  24.047  1.00 97.14           C  
ATOM    685  CG  ASP O  86      18.545   2.130  24.815  1.00 95.76           C  
ATOM    686  OD1 ASP O  86      17.447   1.524  24.885  1.00 93.30           O  
ATOM    687  OD2 ASP O  86      19.582   1.669  25.321  1.00 91.26           O  
ATOM    688  N   ASN O  87      15.086   4.078  24.908  1.00 98.12           N  
ATOM    689  CA  ASN O  87      14.173   4.282  26.027  1.00 98.29           C  
ATOM    690  C   ASN O  87      13.031   3.247  25.998  1.00 98.45           C  
ATOM    691  O   ASN O  87      12.529   2.914  24.925  1.00 98.50           O  
ATOM    692  CB  ASN O  87      13.651   5.725  25.972  1.00 98.41           C  
ATOM    693  CG  ASN O  87      12.834   6.072  27.196  1.00 98.72           C  
ATOM    694  OD1 ASN O  87      11.657   5.784  27.279  1.00 97.60           O  
ATOM    695  ND2 ASN O  87      13.449   6.641  28.205  1.00 97.28           N  
ATOM    696  N   PRO O  88      12.571   2.747  27.166  1.00 98.50           N  
ATOM    697  CA  PRO O  88      11.501   1.749  27.210  1.00 98.50           C  
ATOM    698  C   PRO O  88      10.160   2.257  26.664  1.00 98.64           C  
ATOM    699  O   PRO O  88       9.339   1.442  26.241  1.00 98.50           O  
ATOM    700  CB  PRO O  88      11.399   1.333  28.684  1.00 98.11           C  
ATOM    701  CG  PRO O  88      11.987   2.517  29.448  1.00 97.16           C  
ATOM    702  CD  PRO O  88      13.065   3.032  28.507  1.00 98.63           C  
ATOM    703  N   TYR O  89       9.938   3.567  26.627  1.00 98.55           N  
ATOM    704  CA  TYR O  89       8.695   4.198  26.154  1.00 98.65           C  
ATOM    705  C   TYR O  89       8.793   4.753  24.727  1.00 98.76           C  
ATOM    706  O   TYR O  89       7.923   5.506  24.289  1.00 98.77           O  
ATOM    707  CB  TYR O  89       8.246   5.256  27.168  1.00 98.65           C  
ATOM    708  CG  TYR O  89       8.184   4.715  28.581  1.00 98.69           C  
ATOM    709  CD1 TYR O  89       7.248   3.715  28.914  1.00 98.37           C  
ATOM    710  CD2 TYR O  89       9.101   5.166  29.552  1.00 98.35           C  
ATOM    711  CE1 TYR O  89       7.220   3.165  30.207  1.00 98.15           C  
ATOM    712  CE2 TYR O  89       9.083   4.627  30.849  1.00 98.09           C  
ATOM    713  CZ  TYR O  89       8.145   3.626  31.166  1.00 98.28           C  
ATOM    714  OH  TYR O  89       8.129   3.085  32.433  1.00 97.93           O  
ATOM    715  N   ILE O  90       9.833   4.357  23.996  1.00 98.74           N  
ATOM    716  CA  ILE O  90      10.020   4.661  22.577  1.00 98.71           C  
ATOM    717  C   ILE O  90      10.089   3.346  21.797  1.00 98.62           C  
ATOM    718  O   ILE O  90      10.707   2.376  22.244  1.00 98.58           O  
ATOM    719  CB  ILE O  90      11.254   5.570  22.378  1.00 98.70           C  
ATOM    720  CG1 ILE O  90      11.005   6.913  23.108  1.00 98.45           C  
ATOM    721  CG2 ILE O  90      11.538   5.797  20.883  1.00 98.64           C  
ATOM    722  CD1 ILE O  90      12.170   7.896  23.037  1.00 97.95           C  
ATOM    723  N   VAL O  91       9.435   3.301  20.639  1.00 98.85           N  
ATOM    724  CA  VAL O  91       9.504   2.146  19.738  1.00 98.80           C  
ATOM    725  C   VAL O  91      10.951   1.941  19.297  1.00 98.74           C  
ATOM    726  O   VAL O  91      11.583   2.858  18.783  1.00 98.59           O  
ATOM    727  CB  VAL O  91       8.566   2.314  18.530  1.00 98.65           C  
ATOM    728  CG1 VAL O  91       8.760   1.215  17.473  1.00 98.13           C  
ATOM    729  CG2 VAL O  91       7.108   2.244  18.993  1.00 98.21           C  
ATOM    730  N   ARG O  92      11.471   0.730  19.470  1.00 98.75           N  
ATOM    731  CA  ARG O  92      12.852   0.396  19.105  1.00 98.61           C  
ATOM    732  C   ARG O  92      12.934   0.011  17.634  1.00 98.70           C  
ATOM    733  O   ARG O  92      12.174  -0.850  17.181  1.00 98.50           O  
ATOM    734  CB  ARG O  92      13.396  -0.724  19.997  1.00 97.89           C  
ATOM    735  CG  ARG O  92      13.542  -0.272  21.447  0.99 91.98           C  
ATOM    736  CD  ARG O  92      14.018  -1.421  22.341  0.99 88.82           C  
ATOM    737  NE  ARG O  92      14.177  -0.984  23.738  0.98 84.51           N  
ATOM    738  CZ  ARG O  92      15.256  -0.389  24.239  0.98 78.47           C  
ATOM    739  NH1 ARG O  92      16.327  -0.208  23.539  0.98 73.30           N  
ATOM    740  NH2 ARG O  92      15.279   0.063  25.458  0.98 73.66           N  
ATOM    741  N   MET O  93      13.887   0.588  16.939  1.00 98.61           N  
ATOM    742  CA  MET O  93      14.275   0.115  15.620  1.00 98.51           C  
ATOM    743  C   MET O  93      15.110  -1.167  15.754  1.00 98.34           C  
ATOM    744  O   MET O  93      15.997  -1.260  16.604  1.00 97.94           O  
ATOM    745  CB  MET O  93      15.050   1.219  14.885  1.00 98.23           C  
ATOM    746  CG  MET O  93      15.309   0.846  13.426  1.00 97.26           C  
ATOM    747  SD  MET O  93      16.158   2.114  12.462  1.00 96.74           S  
ATOM    748  CE  MET O  93      17.793   2.078  13.224  1.00 92.24           C  
ATOM    749  N   ILE O  94      14.836  -2.143  14.889  1.00 98.44           N  
ATOM    750  CA  ILE O  94      15.697  -3.315  14.697  1.00 98.18           C  
ATOM    751  C   ILE O  94      16.732  -3.013  13.612  1.00 98.08           C  
ATOM    752  O   ILE O  94      17.894  -3.373  13.758  1.00 97.59           O  
ATOM    753  CB  ILE O  94      14.853  -4.562  14.351  1.00 97.72           C  
ATOM    754  CG1 ILE O  94      13.766  -4.866  15.410  1.00 96.16           C  
ATOM    755  CG2 ILE O  94      15.749  -5.790  14.136  1.00 96.26           C  
ATOM    756  CD1 ILE O  94      14.290  -5.107  16.828  1.00 91.42           C  
ATOM    757  N   GLY O  95      16.304  -2.348  12.548  1.00 98.38           N  
ATOM    758  CA  GLY O  95      17.173  -1.935  11.456  1.00 98.36           C  
ATOM    759  C   GLY O  95      16.404  -1.566  10.193  1.00 98.51           C  
ATOM    760  O   GLY O  95      15.171  -1.500  10.181  1.00 98.44           O  
ATOM    761  N   ILE O  96      17.155  -1.366   9.120  1.00 98.36           N  
ATOM    762  CA  ILE O  96      16.645  -1.051   7.789  1.00 98.23           C  
ATOM    763  C   ILE O  96      16.929  -2.232   6.864  1.00 98.20           C  
ATOM    764  O   ILE O  96      17.972  -2.876   6.957  1.00 97.75           O  
ATOM    765  CB  ILE O  96      17.273   0.252   7.254  1.00 97.31           C  
ATOM    766  CG1 ILE O  96      17.007   1.426   8.218  1.00 86.96           C  
ATOM    767  CG2 ILE O  96      16.718   0.591   5.857  1.00 87.82           C  
ATOM    768  CD1 ILE O  96      17.859   2.647   7.852  0.99 79.86           C  
ATOM    769  N   CYS O  97      16.008  -2.493   5.950  1.00 97.74           N  
ATOM    770  CA  CYS O  97      16.175  -3.479   4.896  1.00 97.17           C  
ATOM    771  C   CYS O  97      15.978  -2.809   3.535  1.00 96.93           C  
ATOM    772  O   CYS O  97      14.914  -2.245   3.261  1.00 96.00           O  
ATOM    773  CB  CYS O  97      15.188  -4.625   5.154  1.00 95.92           C  
ATOM    774  SG  CYS O  97      15.523  -6.008   4.030  1.00 93.28           S  
ATOM    775  N   GLU O  98      16.982  -2.896   2.678  1.00 95.70           N  
ATOM    776  CA  GLU O  98      16.873  -2.527   1.268  1.00 94.60           C  
ATOM    777  C   GLU O  98      16.624  -3.803   0.457  1.00 94.66           C  
ATOM    778  O   GLU O  98      17.474  -4.692   0.410  1.00 91.87           O  
ATOM    779  CB  GLU O  98      18.139  -1.785   0.826  0.99 92.04           C  
ATOM    780  CG  GLU O  98      18.025  -1.259  -0.610  0.94 87.57           C  
ATOM    781  CD  GLU O  98      19.222  -0.405  -1.033  0.94 85.53           C  
ATOM    782  OE1 GLU O  98      19.094   0.288  -2.078  0.93 79.89           O  
ATOM    783  OE2 GLU O  98      20.251  -0.406  -0.332  0.93 79.94           O  
ATOM    784  N   ALA O  99      15.437  -3.918  -0.144  0.99 95.73           N  
ATOM    785  CA  ALA O  99      15.032  -5.102  -0.901  0.99 95.62           C  
ATOM    786  C   ALA O  99      14.088  -4.699  -2.041  0.99 95.30           C  
ATOM    787  O   ALA O  99      14.398  -3.782  -2.797  0.99 92.52           O  
ATOM    788  CB  ALA O  99      14.434  -6.113   0.086  0.99 94.85           C  
ATOM    789  N   GLU O 100      12.920  -5.352  -2.162  0.99 95.15           N  
ATOM    790  CA  GLU O 100      11.879  -4.951  -3.117  0.99 94.67           C  
ATOM    791  C   GLU O 100      11.345  -3.526  -2.857  0.99 94.45           C  
ATOM    792  O   GLU O 100      10.854  -2.870  -3.774  0.99 91.55           O  
ATOM    793  CB  GLU O 100      10.735  -5.986  -3.154  0.99 92.95           C  
ATOM    794  CG  GLU O 100       9.915  -6.167  -1.860  0.95 90.94           C  
ATOM    795  CD  GLU O 100      10.460  -7.203  -0.859  0.95 93.02           C  
ATOM    796  OE1 GLU O 100       9.656  -7.718  -0.048  0.95 86.97           O  
ATOM    797  OE2 GLU O 100      11.664  -7.524  -0.861  0.95 89.03           O  
ATOM    798  N   SER O 101      11.468  -3.049  -1.633  1.00 95.60           N  
ATOM    799  CA  SER O 101      11.264  -1.660  -1.210  1.00 95.63           C  
ATOM    800  C   SER O 101      12.184  -1.355  -0.035  1.00 96.62           C  
ATOM    801  O   SER O 101      12.642  -2.274   0.653  1.00 96.14           O  
ATOM    802  CB  SER O 101       9.815  -1.419  -0.777  1.00 93.61           C  
ATOM    803  OG  SER O 101       8.893  -1.749  -1.782  0.98 84.94           O  
ATOM    804  N   TRP O 102      12.397  -0.072   0.242  1.00 96.42           N  
ATOM    805  CA  TRP O 102      12.988   0.325   1.515  1.00 96.67           C  
ATOM    806  C   TRP O 102      12.023   0.033   2.663  1.00 97.21           C  
ATOM    807  O   TRP O 102      10.832   0.354   2.596  1.00 97.11           O  
ATOM    808  CB  TRP O 102      13.388   1.797   1.479  1.00 96.19           C  
ATOM    809  CG  TRP O 102      14.673   2.028   0.749  1.00 94.98           C  
ATOM    810  CD1 TRP O 102      14.806   2.322  -0.563  1.00 91.99           C  
ATOM    811  CD2 TRP O 102      16.015   1.920   1.298  1.00 92.81           C  
ATOM    812  NE1 TRP O 102      16.163   2.412  -0.878  1.00 89.58           N  
ATOM    813  CE2 TRP O 102      16.929   2.168   0.246  1.00 91.37           C  
ATOM    814  CE3 TRP O 102      16.538   1.642   2.579  1.00 90.90           C  
ATOM    815  CZ2 TRP O 102      18.328   2.146   0.446  1.00 89.12           C  
ATOM    816  CZ3 TRP O 102      17.934   1.618   2.776  1.00 88.06           C  
ATOM    817  CH2 TRP O 102      18.814   1.866   1.721  1.00 87.40           C  
ATOM    818  N   MET O 103      12.547  -0.577   3.723  1.00 97.89           N  
ATOM    819  CA  MET O 103      11.766  -1.019   4.872  1.00 98.15           C  
ATOM    820  C   MET O 103      12.441  -0.592   6.173  1.00 98.24           C  
ATOM    821  O   MET O 103      13.627  -0.837   6.370  1.00 98.14           O  
ATOM    822  CB  MET O 103      11.587  -2.544   4.865  1.00 98.05           C  
ATOM    823  CG  MET O 103      11.037  -3.105   3.548  1.00 97.27           C  
ATOM    824  SD  MET O 103      10.782  -4.901   3.606  1.00 96.94           S  
ATOM    825  CE  MET O 103      10.498  -5.203   1.855  1.00 92.24           C  
ATOM    826  N   LEU O 104      11.658  -0.035   7.072  1.00 98.44           N  
ATOM    827  CA  LEU O 104      12.058   0.225   8.451  1.00 98.60           C  
ATOM    828  C   LEU O 104      11.443  -0.851   9.349  1.00 98.72           C  
ATOM    829  O   LEU O 104      10.217  -0.947   9.468  1.00 98.70           O  
ATOM    830  CB  LEU O 104      11.624   1.652   8.825  1.00 98.52           C  
ATOM    831  CG  LEU O 104      11.871   2.035  10.293  1.00 98.13           C  
ATOM    832  CD1 LEU O 104      13.355   2.087  10.621  1.00 97.56           C  
ATOM    833  CD2 LEU O 104      11.262   3.407  10.574  1.00 97.34           C  
ATOM    834  N   VAL O 105      12.292  -1.662   9.964  1.00 98.74           N  
ATOM    835  CA  VAL O 105      11.907  -2.796  10.803  1.00 98.77           C  
ATOM    836  C   VAL O 105      12.006  -2.386  12.267  1.00 98.78           C  
ATOM    837  O   VAL O 105      13.053  -1.952  12.732  1.00 98.73           O  
ATOM    838  CB  VAL O 105      12.766  -4.038  10.500  1.00 98.74           C  
ATOM    839  CG1 VAL O 105      12.270  -5.253  11.286  1.00 98.59           C  
ATOM    840  CG2 VAL O 105      12.743  -4.396   9.009  1.00 98.63           C  
ATOM    841  N   MET O 106      10.916  -2.558  12.994  1.00 98.60           N  
ATOM    842  CA  MET O 106      10.770  -2.140  14.384  1.00 98.69           C  
ATOM    843  C   MET O 106      10.235  -3.281  15.248  1.00 98.70           C  
ATOM    844  O   MET O 106       9.584  -4.205  14.749  1.00 98.66           O  
ATOM    845  CB  MET O 106       9.815  -0.942  14.465  1.00 98.66           C  
ATOM    846  CG  MET O 106      10.339   0.304  13.741  1.00 98.39           C  
ATOM    847  SD  MET O 106       9.054   1.554  13.471  1.00 98.22           S  
ATOM    848  CE  MET O 106       8.126   0.764  12.141  1.00 96.61           C  
ATOM    849  N   GLU O 107      10.448  -3.193  16.546  1.00 98.54           N  
ATOM    850  CA  GLU O 107       9.750  -4.072  17.488  1.00 98.36           C  
ATOM    851  C   GLU O 107       8.231  -3.840  17.417  1.00 98.58           C  
ATOM    852  O   GLU O 107       7.758  -2.706  17.345  1.00 98.43           O  
ATOM    853  CB  GLU O 107      10.248  -3.873  18.923  1.00 97.46           C  
ATOM    854  CG  GLU O 107      11.704  -4.330  19.090  0.99 91.89           C  
ATOM    855  CD  GLU O 107      12.136  -4.439  20.555  0.99 88.53           C  
ATOM    856  OE1 GLU O 107      13.001  -5.315  20.824  0.99 83.94           O  
ATOM    857  OE2 GLU O 107      11.597  -3.712  21.421  0.99 84.61           O  
ATOM    858  N   MET O 108       7.479  -4.928  17.467  1.00 98.55           N  
ATOM    859  CA  MET O 108       6.023  -4.877  17.363  1.00 98.57           C  
ATOM    860  C   MET O 108       5.387  -4.373  18.664  1.00 98.53           C  
ATOM    861  O   MET O 108       5.629  -4.928  19.740  1.00 98.26           O  
ATOM    862  CB  MET O 108       5.506  -6.273  16.989  1.00 98.47           C  
ATOM    863  CG  MET O 108       3.971  -6.374  16.959  1.00 97.99           C  
ATOM    864  SD  MET O 108       3.134  -5.291  15.779  1.00 97.99           S  
ATOM    865  CE  MET O 108       3.528  -6.151  14.257  1.00 96.22           C  
ATOM    866  N   ALA O 109       4.509  -3.386  18.542  1.00 98.72           N  
ATOM    867  CA  ALA O 109       3.534  -3.017  19.557  1.00 98.73           C  
ATOM    868  C   ALA O 109       2.166  -3.594  19.144  1.00 98.69           C  
ATOM    869  O   ALA O 109       1.459  -3.017  18.323  1.00 98.54           O  
ATOM    870  CB  ALA O 109       3.547  -1.492  19.718  1.00 98.71           C  
ATOM    871  N   GLU O 110       1.805  -4.750  19.694  1.00 98.69           N  
ATOM    872  CA  GLU O 110       0.725  -5.610  19.174  1.00 98.59           C  
ATOM    873  C   GLU O 110      -0.666  -4.955  19.166  1.00 98.62           C  
ATOM    874  O   GLU O 110      -1.465  -5.231  18.268  1.00 98.31           O  
ATOM    875  CB  GLU O 110       0.659  -6.911  19.991  1.00 98.22           C  
ATOM    876  CG  GLU O 110       1.856  -7.862  19.785  0.99 95.29           C  
ATOM    877  CD  GLU O 110       1.816  -8.660  18.464  0.99 93.07           C  
ATOM    878  OE1 GLU O 110       2.748  -9.457  18.215  0.98 88.98           O  
ATOM    879  OE2 GLU O 110       0.864  -8.518  17.667  0.98 89.40           O  
ATOM    880  N   LEU O 111      -0.966  -4.081  20.132  1.00 98.74           N  
ATOM    881  CA  LEU O 111      -2.296  -3.456  20.237  1.00 98.76           C  
ATOM    882  C   LEU O 111      -2.476  -2.218  19.345  1.00 98.75           C  
ATOM    883  O   LEU O 111      -3.596  -1.719  19.207  1.00 98.63           O  
ATOM    884  CB  LEU O 111      -2.628  -3.152  21.707  1.00 98.75           C  
ATOM    885  CG  LEU O 111      -2.608  -4.356  22.666  1.00 98.60           C  
ATOM    886  CD1 LEU O 111      -3.133  -3.906  24.032  1.00 98.22           C  
ATOM    887  CD2 LEU O 111      -3.494  -5.513  22.188  1.00 98.09           C  
ATOM    888  N   GLY O 112      -1.405  -1.734  18.730  1.00 98.64           N  
ATOM    889  CA  GLY O 112      -1.451  -0.644  17.762  1.00 98.69           C  
ATOM    890  C   GLY O 112      -1.758   0.742  18.353  1.00 98.83           C  
ATOM    891  O   GLY O 112      -1.519   0.984  19.538  1.00 98.81           O  
ATOM    892  N   PRO O 113      -2.264   1.679  17.531  1.00 98.76           N  
ATOM    893  CA  PRO O 113      -2.416   3.083  17.911  1.00 98.78           C  
ATOM    894  C   PRO O 113      -3.390   3.320  19.074  1.00 98.89           C  
ATOM    895  O   PRO O 113      -4.527   2.832  19.060  1.00 98.88           O  
ATOM    896  CB  PRO O 113      -2.864   3.807  16.634  1.00 98.51           C  
ATOM    897  CG  PRO O 113      -2.352   2.915  15.501  1.00 97.82           C  
ATOM    898  CD  PRO O 113      -2.498   1.517  16.093  1.00 98.47           C  
ATOM    899  N   LEU O 114      -2.976   4.152  20.024  1.00 98.97           N  
ATOM    900  CA  LEU O 114      -3.726   4.482  21.244  1.00 98.99           C  
ATOM    901  C   LEU O 114      -5.133   5.007  20.948  1.00 98.99           C  
ATOM    902  O   LEU O 114      -6.099   4.551  21.556  1.00 98.98           O  
ATOM    903  CB  LEU O 114      -2.921   5.519  22.054  1.00 98.99           C  
ATOM    904  CG  LEU O 114      -3.626   6.056  23.318  1.00 98.96           C  
ATOM    905  CD1 LEU O 114      -3.877   4.957  24.352  1.00 98.95           C  
ATOM    906  CD2 LEU O 114      -2.779   7.145  23.965  1.00 98.94           C  
ATOM    907  N   ASN O 115      -5.279   5.935  20.015  1.00 98.97           N  
ATOM    908  CA  ASN O 115      -6.582   6.507  19.679  1.00 98.96           C  
ATOM    909  C   ASN O 115      -7.570   5.436  19.204  1.00 98.96           C  
ATOM    910  O   ASN O 115      -8.699   5.370  19.689  1.00 98.91           O  
ATOM    911  CB  ASN O 115      -6.412   7.645  18.650  1.00 98.88           C  
ATOM    912  CG  ASN O 115      -5.914   7.208  17.277  1.00 98.75           C  
ATOM    913  OD1 ASN O 115      -5.200   6.233  17.108  1.00 96.85           O  
ATOM    914  ND2 ASN O 115      -6.288   7.922  16.246  1.00 96.28           N  
ATOM    915  N   LYS O 116      -7.135   4.560  18.305  1.00 98.90           N  
ATOM    916  CA  LYS O 116      -7.954   3.462  17.782  1.00 98.86           C  
ATOM    917  C   LYS O 116      -8.289   2.449  18.874  1.00 98.93           C  
ATOM    918  O   LYS O 116      -9.432   1.999  18.950  1.00 98.88           O  
ATOM    919  CB  LYS O 116      -7.222   2.812  16.602  1.00 98.40           C  
ATOM    920  CG  LYS O 116      -8.080   1.767  15.875  0.96 88.70           C  
ATOM    921  CD  LYS O 116      -7.304   1.173  14.693  0.94 82.61           C  
ATOM    922  CE  LYS O 116      -8.096   0.077  13.986  0.91 72.50           C  
ATOM    923  NZ  LYS O 116      -7.263  -0.606  12.963  0.90 63.16           N  
ATOM    924  N   TYR O 117      -7.318   2.131  19.719  1.00 98.96           N  
ATOM    925  CA  TYR O 117      -7.538   1.225  20.843  1.00 98.98           C  
ATOM    926  C   TYR O 117      -8.623   1.761  21.787  1.00 98.98           C  
ATOM    927  O   TYR O 117      -9.599   1.063  22.050  1.00 98.97           O  
ATOM    928  CB  TYR O 117      -6.219   0.989  21.584  1.00 98.97           C  
ATOM    929  CG  TYR O 117      -6.368   0.013  22.729  1.00 98.96           C  
ATOM    930  CD1 TYR O 117      -6.623   0.476  24.035  1.00 98.87           C  
ATOM    931  CD2 TYR O 117      -6.296  -1.374  22.480  1.00 98.87           C  
ATOM    932  CE1 TYR O 117      -6.798  -0.433  25.089  1.00 98.79           C  
ATOM    933  CE2 TYR O 117      -6.467  -2.289  23.529  1.00 98.78           C  
ATOM    934  CZ  TYR O 117      -6.717  -1.813  24.830  1.00 98.82           C  
ATOM    935  OH  TYR O 117      -6.887  -2.710  25.855  1.00 98.51           O  
ATOM    936  N   LEU O 118      -8.516   3.019  22.220  1.00 98.99           N  
ATOM    937  CA  LEU O 118      -9.488   3.630  23.134  1.00 98.99           C  
ATOM    938  C   LEU O 118     -10.882   3.780  22.506  1.00 98.98           C  
ATOM    939  O   LEU O 118     -11.885   3.586  23.188  1.00 98.94           O  
ATOM    940  CB  LEU O 118      -8.950   4.983  23.621  1.00 98.98           C  
ATOM    941  CG  LEU O 118      -7.717   4.890  24.545  1.00 98.93           C  
ATOM    942  CD1 LEU O 118      -7.228   6.299  24.861  1.00 98.91           C  
ATOM    943  CD2 LEU O 118      -8.024   4.180  25.865  1.00 98.89           C  
ATOM    944  N   GLN O 119     -10.965   4.057  21.212  1.00 98.98           N  
ATOM    945  CA  GLN O 119     -12.249   4.066  20.487  1.00 98.98           C  
ATOM    946  C   GLN O 119     -12.981   2.718  20.570  1.00 98.97           C  
ATOM    947  O   GLN O 119     -14.214   2.695  20.593  1.00 98.87           O  
ATOM    948  CB  GLN O 119     -12.018   4.396  19.005  1.00 98.91           C  
ATOM    949  CG  GLN O 119     -11.741   5.879  18.745  1.00 97.52           C  
ATOM    950  CD  GLN O 119     -11.217   6.141  17.327  1.00 97.16           C  
ATOM    951  OE1 GLN O 119     -11.309   5.325  16.424  1.00 90.83           O  
ATOM    952  NE2 GLN O 119     -10.653   7.300  17.100  1.00 89.44           N  
ATOM    953  N   GLN O 120     -12.229   1.627  20.602  1.00 98.95           N  
ATOM    954  CA  GLN O 120     -12.746   0.257  20.620  1.00 98.93           C  
ATOM    955  C   GLN O 120     -12.878  -0.319  22.033  1.00 98.94           C  
ATOM    956  O   GLN O 120     -13.589  -1.300  22.222  1.00 98.72           O  
ATOM    957  CB  GLN O 120     -11.834  -0.614  19.740  1.00 98.77           C  
ATOM    958  CG  GLN O 120     -11.925  -0.214  18.260  0.99 96.21           C  
ATOM    959  CD  GLN O 120     -10.966  -0.987  17.346  0.98 91.11           C  
ATOM    960  OE1 GLN O 120     -10.008  -1.612  17.746  0.97 84.17           O  
ATOM    961  NE2 GLN O 120     -11.206  -0.955  16.062  0.97 79.31           N  
ATOM    962  N   ASN O 121     -12.233   0.311  23.023  1.00 98.95           N  
ATOM    963  CA  ASN O 121     -12.146  -0.180  24.401  1.00 98.96           C  
ATOM    964  C   ASN O 121     -12.606   0.890  25.396  1.00 98.95           C  
ATOM    965  O   ASN O 121     -11.846   1.369  26.240  1.00 98.83           O  
ATOM    966  CB  ASN O 121     -10.721  -0.701  24.669  1.00 98.94           C  
ATOM    967  CG  ASN O 121     -10.386  -1.904  23.803  1.00 98.86           C  
ATOM    968  OD1 ASN O 121     -10.731  -3.030  24.113  1.00 96.43           O  
ATOM    969  ND2 ASN O 121      -9.745  -1.689  22.676  1.00 96.31           N  
ATOM    970  N   ARG O 122     -13.893   1.257  25.324  1.00 98.81           N  
ATOM    971  CA  ARG O 122     -14.508   2.293  26.183  1.00 98.68           C  
ATOM    972  C   ARG O 122     -14.578   1.931  27.671  1.00 98.61           C  
ATOM    973  O   ARG O 122     -14.936   2.777  28.477  1.00 97.22           O  
ATOM    974  CB  ARG O 122     -15.916   2.630  25.655  1.00 98.02           C  
ATOM    975  CG  ARG O 122     -15.940   3.179  24.223  0.98 94.10           C  
ATOM    976  CD  ARG O 122     -15.131   4.470  24.097  0.97 89.60           C  
ATOM    977  NE  ARG O 122     -15.218   5.024  22.740  0.97 84.27           N  
ATOM    978  CZ  ARG O 122     -15.901   6.099  22.358  0.96 79.57           C  
ATOM    979  NH1 ARG O 122     -16.603   6.806  23.198  0.96 71.97           N  
ATOM    980  NH2 ARG O 122     -15.885   6.479  21.113  0.96 73.21           N  
ATOM    981  N   HIS O 123     -14.257   0.701  28.026  1.00 98.62           N  
ATOM    982  CA  HIS O 123     -14.186   0.202  29.399  1.00 98.36           C  
ATOM    983  C   HIS O 123     -12.872   0.567  30.114  1.00 98.42           C  
ATOM    984  O   HIS O 123     -12.791   0.398  31.331  1.00 97.73           O  
ATOM    985  CB  HIS O 123     -14.385  -1.321  29.377  1.00 97.57           C  
ATOM    986  CG  HIS O 123     -13.271  -2.053  28.674  0.99 94.60           C  
ATOM    987  ND1 HIS O 123     -13.206  -2.339  27.322  0.99 84.89           N  
ATOM    988  CD2 HIS O 123     -12.101  -2.508  29.230  0.99 85.72           C  
ATOM    989  CE1 HIS O 123     -12.036  -2.950  27.078  0.99 86.49           C  
ATOM    990  NE2 HIS O 123     -11.345  -3.065  28.218  0.99 88.31           N  
ATOM    991  N   VAL O 124     -11.856   1.046  29.385  1.00 98.84           N  
ATOM    992  CA  VAL O 124     -10.584   1.486  29.970  1.00 98.86           C  
ATOM    993  C   VAL O 124     -10.862   2.616  30.959  1.00 98.81           C  
ATOM    994  O   VAL O 124     -11.505   3.602  30.622  1.00 98.59           O  
ATOM    995  CB  VAL O 124      -9.585   1.916  28.874  1.00 98.84           C  
ATOM    996  CG1 VAL O 124      -8.316   2.546  29.453  1.00 98.64           C  
ATOM    997  CG2 VAL O 124      -9.154   0.704  28.038  1.00 98.70           C  
ATOM    998  N   LYS O 125     -10.384   2.467  32.188  1.00 98.66           N  
ATOM    999  CA  LYS O 125     -10.623   3.414  33.282  1.00 98.55           C  
ATOM   1000  C   LYS O 125      -9.619   4.564  33.251  1.00 98.66           C  
ATOM   1001  O   LYS O 125      -8.502   4.393  32.777  1.00 98.44           O  
ATOM   1002  CB  LYS O 125     -10.564   2.686  34.632  1.00 98.11           C  
ATOM   1003  CG  LYS O 125     -11.662   1.622  34.788  0.92 95.58           C  
ATOM   1004  CD  LYS O 125     -11.621   1.007  36.190  0.88 90.43           C  
ATOM   1005  CE  LYS O 125     -12.719  -0.042  36.360  0.84 82.16           C  
ATOM   1006  NZ  LYS O 125     -12.718  -0.641  37.716  0.82 71.92           N  
ATOM   1007  N   ASP O 126      -9.988   5.679  33.878  1.00 98.44           N  
ATOM   1008  CA  ASP O 126      -9.131   6.871  33.987  1.00 98.32           C  
ATOM   1009  C   ASP O 126      -7.739   6.557  34.537  1.00 98.63           C  
ATOM   1010  O   ASP O 126      -6.752   6.998  33.956  1.00 98.35           O  
ATOM   1011  CB  ASP O 126      -9.794   7.916  34.894  1.00 96.66           C  
ATOM   1012  CG  ASP O 126     -11.127   8.416  34.352  0.99 88.21           C  
ATOM   1013  OD1 ASP O 126     -11.325   8.337  33.114  0.99 83.23           O  
ATOM   1014  OD2 ASP O 126     -11.954   8.822  35.197  0.99 82.53           O  
ATOM   1015  N   LYS O 127      -7.638   5.739  35.584  1.00 98.42           N  
ATOM   1016  CA  LYS O 127      -6.339   5.305  36.129  1.00 98.40           C  
ATOM   1017  C   LYS O 127      -5.419   4.712  35.055  1.00 98.62           C  
ATOM   1018  O   LYS O 127      -4.227   5.009  35.043  1.00 98.51           O  
ATOM   1019  CB  LYS O 127      -6.567   4.302  37.274  1.00 97.78           C  
ATOM   1020  CG  LYS O 127      -5.242   3.827  37.888  0.95 91.38           C  
ATOM   1021  CD  LYS O 127      -5.436   2.817  39.019  0.92 87.56           C  
ATOM   1022  CE  LYS O 127      -4.067   2.269  39.406  0.90 78.87           C  
ATOM   1023  NZ  LYS O 127      -4.129   1.239  40.464  0.90 70.59           N  
ATOM   1024  N   ASN O 128      -5.961   3.902  34.171  1.00 98.63           N  
ATOM   1025  CA  ASN O 128      -5.181   3.285  33.098  1.00 98.76           C  
ATOM   1026  C   ASN O 128      -4.814   4.319  32.020  1.00 98.83           C  
ATOM   1027  O   ASN O 128      -3.711   4.298  31.498  1.00 98.82           O  
ATOM   1028  CB  ASN O 128      -5.979   2.097  32.554  1.00 98.73           C  
ATOM   1029  CG  ASN O 128      -5.276   1.213  31.533  1.00 98.63           C  
ATOM   1030  OD1 ASN O 128      -5.895   0.307  30.992  1.00 94.83           O  
ATOM   1031  ND2 ASN O 128      -4.007   1.396  31.245  1.00 94.88           N  
ATOM   1032  N   ILE O 129      -5.690   5.278  31.727  1.00 98.90           N  
ATOM   1033  CA  ILE O 129      -5.353   6.376  30.811  1.00 98.94           C  
ATOM   1034  C   ILE O 129      -4.231   7.240  31.399  1.00 98.94           C  
ATOM   1035  O   ILE O 129      -3.286   7.562  30.682  1.00 98.92           O  
ATOM   1036  CB  ILE O 129      -6.601   7.210  30.446  1.00 98.94           C  
ATOM   1037  CG1 ILE O 129      -7.644   6.313  29.737  1.00 98.88           C  
ATOM   1038  CG2 ILE O 129      -6.204   8.393  29.543  1.00 98.90           C  
ATOM   1039  CD1 ILE O 129      -8.960   7.013  29.395  1.00 98.70           C  
ATOM   1040  N   ILE O 130      -4.301   7.567  32.696  1.00 98.90           N  
ATOM   1041  CA  ILE O 130      -3.246   8.313  33.402  1.00 98.88           C  
ATOM   1042  C   ILE O 130      -1.915   7.557  33.322  1.00 98.90           C  
ATOM   1043  O   ILE O 130      -0.895   8.164  33.002  1.00 98.85           O  
ATOM   1044  CB  ILE O 130      -3.640   8.583  34.872  1.00 98.79           C  
ATOM   1045  CG1 ILE O 130      -4.883   9.493  34.961  1.00 98.25           C  
ATOM   1046  CG2 ILE O 130      -2.486   9.249  35.644  1.00 98.35           C  
ATOM   1047  CD1 ILE O 130      -5.608   9.375  36.302  1.00 97.02           C  
ATOM   1048  N   GLU O 131      -1.916   6.254  33.563  1.00 98.84           N  
ATOM   1049  CA  GLU O 131      -0.730   5.394  33.432  1.00 98.82           C  
ATOM   1050  C   GLU O 131      -0.105   5.507  32.034  1.00 98.86           C  
ATOM   1051  O   GLU O 131       1.090   5.778  31.910  1.00 98.82           O  
ATOM   1052  CB  GLU O 131      -1.147   3.952  33.745  1.00 98.65           C  
ATOM   1053  CG  GLU O 131      -0.018   2.925  33.623  1.00 97.99           C  
ATOM   1054  CD  GLU O 131      -0.522   1.503  33.882  1.00 97.82           C  
ATOM   1055  OE1 GLU O 131       0.226   0.709  34.483  1.00 95.60           O  
ATOM   1056  OE2 GLU O 131      -1.678   1.183  33.494  1.00 96.21           O  
ATOM   1057  N   LEU O 132      -0.908   5.367  30.993  1.00 98.90           N  
ATOM   1058  CA  LEU O 132      -0.428   5.402  29.610  1.00 98.93           C  
ATOM   1059  C   LEU O 132       0.126   6.779  29.219  1.00 98.95           C  
ATOM   1060  O   LEU O 132       1.205   6.861  28.632  1.00 98.94           O  
ATOM   1061  CB  LEU O 132      -1.567   4.985  28.662  1.00 98.93           C  
ATOM   1062  CG  LEU O 132      -2.028   3.521  28.794  1.00 98.90           C  
ATOM   1063  CD1 LEU O 132      -3.270   3.303  27.930  1.00 98.89           C  
ATOM   1064  CD2 LEU O 132      -0.957   2.524  28.366  1.00 98.87           C  
ATOM   1065  N   VAL O 133      -0.566   7.867  29.557  1.00 98.96           N  
ATOM   1066  CA  VAL O 133      -0.059   9.217  29.249  1.00 98.97           C  
ATOM   1067  C   VAL O 133       1.163   9.572  30.096  1.00 98.97           C  
ATOM   1068  O   VAL O 133       2.055  10.265  29.610  1.00 98.95           O  
ATOM   1069  CB  VAL O 133      -1.137  10.321  29.319  1.00 98.93           C  
ATOM   1070  CG1 VAL O 133      -2.271  10.052  28.325  1.00 98.36           C  
ATOM   1071  CG2 VAL O 133      -1.720  10.525  30.714  1.00 98.40           C  
ATOM   1072  N   HIS O 134       1.263   9.057  31.327  1.00 98.93           N  
ATOM   1073  CA  HIS O 134       2.477   9.186  32.137  1.00 98.92           C  
ATOM   1074  C   HIS O 134       3.666   8.492  31.464  1.00 98.92           C  
ATOM   1075  O   HIS O 134       4.734   9.087  31.342  1.00 98.90           O  
ATOM   1076  CB  HIS O 134       2.235   8.657  33.561  1.00 98.86           C  
ATOM   1077  CG  HIS O 134       3.472   8.694  34.416  1.00 98.81           C  
ATOM   1078  ND1 HIS O 134       3.966   7.640  35.162  1.00 96.15           N  
ATOM   1079  CD2 HIS O 134       4.355   9.735  34.542  1.00 96.35           C  
ATOM   1080  CE1 HIS O 134       5.122   8.034  35.715  1.00 97.34           C  
ATOM   1081  NE2 HIS O 134       5.380   9.298  35.356  1.00 97.64           N  
ATOM   1082  N   GLN O 135       3.488   7.298  30.936  1.00 98.90           N  
ATOM   1083  CA  GLN O 135       4.533   6.604  30.166  1.00 98.89           C  
ATOM   1084  C   GLN O 135       4.975   7.409  28.938  1.00 98.91           C  
ATOM   1085  O   GLN O 135       6.173   7.555  28.700  1.00 98.91           O  
ATOM   1086  CB  GLN O 135       4.020   5.225  29.738  1.00 98.84           C  
ATOM   1087  CG  GLN O 135       3.905   4.254  30.921  1.00 98.80           C  
ATOM   1088  CD  GLN O 135       3.181   2.961  30.541  1.00 98.82           C  
ATOM   1089  OE1 GLN O 135       2.827   2.725  29.401  1.00 98.13           O  
ATOM   1090  NE2 GLN O 135       2.963   2.085  31.489  1.00 97.99           N  
ATOM   1091  N   VAL O 136       4.026   7.993  28.209  1.00 98.97           N  
ATOM   1092  CA  VAL O 136       4.358   8.905  27.102  1.00 98.98           C  
ATOM   1093  C   VAL O 136       5.177  10.094  27.606  1.00 98.98           C  
ATOM   1094  O   VAL O 136       6.185  10.430  26.994  1.00 98.98           O  
ATOM   1095  CB  VAL O 136       3.098   9.370  26.341  1.00 98.98           C  
ATOM   1096  CG1 VAL O 136       3.440  10.360  25.219  1.00 98.95           C  
ATOM   1097  CG2 VAL O 136       2.377   8.185  25.689  1.00 98.97           C  
ATOM   1098  N   SER O 137       4.813  10.690  28.733  1.00 98.98           N  
ATOM   1099  CA  SER O 137       5.588  11.804  29.303  1.00 98.98           C  
ATOM   1100  C   SER O 137       7.005  11.402  29.722  1.00 98.98           C  
ATOM   1101  O   SER O 137       7.921  12.203  29.552  1.00 98.96           O  
ATOM   1102  CB  SER O 137       4.840  12.479  30.457  1.00 98.96           C  
ATOM   1103  OG  SER O 137       4.905  11.757  31.667  1.00 98.88           O  
ATOM   1104  N   MET O 138       7.223  10.177  30.187  1.00 98.95           N  
ATOM   1105  CA  MET O 138       8.571   9.655  30.470  1.00 98.94           C  
ATOM   1106  C   MET O 138       9.403   9.490  29.191  1.00 98.93           C  
ATOM   1107  O   MET O 138      10.572   9.867  29.167  1.00 98.89           O  
ATOM   1108  CB  MET O 138       8.489   8.319  31.221  1.00 98.90           C  
ATOM   1109  CG  MET O 138       8.011   8.480  32.666  1.00 98.77           C  
ATOM   1110  SD  MET O 138       8.140   6.966  33.658  1.00 98.64           S  
ATOM   1111  CE  MET O 138       6.768   6.011  32.986  1.00 97.85           C  
ATOM   1112  N   GLY O 139       8.798   8.983  28.122  1.00 98.92           N  
ATOM   1113  CA  GLY O 139       9.462   8.912  26.814  1.00 98.90           C  
ATOM   1114  C   GLY O 139       9.786  10.294  26.244  1.00 98.92           C  
ATOM   1115  O   GLY O 139      10.877  10.511  25.723  1.00 98.91           O  
ATOM   1116  N   MET O 140       8.868  11.245  26.390  1.00 98.99           N  
ATOM   1117  CA  MET O 140       9.072  12.623  25.938  1.00 98.99           C  
ATOM   1118  C   MET O 140      10.092  13.383  26.790  1.00 98.98           C  
ATOM   1119  O   MET O 140      10.858  14.172  26.250  1.00 98.96           O  
ATOM   1120  CB  MET O 140       7.741  13.374  25.913  1.00 98.99           C  
ATOM   1121  CG  MET O 140       6.809  12.896  24.795  1.00 98.98           C  
ATOM   1122  SD  MET O 140       7.495  12.884  23.119  1.00 98.98           S  
ATOM   1123  CE  MET O 140       8.034  14.598  22.927  1.00 98.88           C  
ATOM   1124  N   LYS O 141      10.149  13.115  28.081  1.00 98.98           N  
ATOM   1125  CA  LYS O 141      11.209  13.643  28.949  1.00 98.98           C  
ATOM   1126  C   LYS O 141      12.587  13.167  28.474  1.00 98.97           C  
ATOM   1127  O   LYS O 141      13.500  13.975  28.364  1.00 98.91           O  
ATOM   1128  CB  LYS O 141      10.931  13.226  30.397  1.00 98.96           C  
ATOM   1129  CG  LYS O 141      11.970  13.826  31.347  1.00 98.80           C  
ATOM   1130  CD  LYS O 141      11.764  13.328  32.777  1.00 98.34           C  
ATOM   1131  CE  LYS O 141      12.960  13.809  33.588  1.00 96.74           C  
ATOM   1132  NZ  LYS O 141      13.035  13.141  34.902  1.00 94.04           N  
ATOM   1133  N   TYR O 142      12.714  11.892  28.144  1.00 98.94           N  
ATOM   1134  CA  TYR O 142      13.951  11.363  27.564  1.00 98.91           C  
ATOM   1135  C   TYR O 142      14.303  12.031  26.224  1.00 98.88           C  
ATOM   1136  O   TYR O 142      15.460  12.370  25.998  1.00 98.80           O  
ATOM   1137  CB  TYR O 142      13.816   9.842  27.404  1.00 98.89           C  
ATOM   1138  CG  TYR O 142      14.916   9.232  26.560  1.00 98.88           C  
ATOM   1139  CD1 TYR O 142      14.710   9.017  25.180  1.00 98.77           C  
ATOM   1140  CD2 TYR O 142      16.172   8.930  27.133  1.00 98.76           C  
ATOM   1141  CE1 TYR O 142      15.736   8.493  24.383  1.00 98.63           C  
ATOM   1142  CE2 TYR O 142      17.205   8.404  26.344  1.00 98.64           C  
ATOM   1143  CZ  TYR O 142      16.981   8.187  24.968  1.00 98.72           C  
ATOM   1144  OH  TYR O 142      17.988   7.671  24.185  1.00 98.50           O  
ATOM   1145  N   LEU O 143      13.320  12.253  25.336  1.00 98.95           N  
ATOM   1146  CA  LEU O 143      13.545  12.976  24.077  1.00 98.94           C  
ATOM   1147  C   LEU O 143      14.017  14.415  24.321  1.00 98.94           C  
ATOM   1148  O   LEU O 143      14.954  14.862  23.659  1.00 98.84           O  
ATOM   1149  CB  LEU O 143      12.260  12.986  23.230  1.00 98.78           C  
ATOM   1150  CG  LEU O 143      12.057  11.724  22.381  1.00 94.73           C  
ATOM   1151  CD1 LEU O 143      10.670  11.748  21.754  1.00 90.33           C  
ATOM   1152  CD2 LEU O 143      13.065  11.646  21.231  1.00 91.81           C  
ATOM   1153  N   GLU O 144      13.396  15.115  25.251  1.00 98.94           N  
ATOM   1154  CA  GLU O 144      13.806  16.461  25.664  1.00 98.93           C  
ATOM   1155  C   GLU O 144      15.258  16.464  26.171  1.00 98.89           C  
ATOM   1156  O   GLU O 144      16.064  17.270  25.705  1.00 98.79           O  
ATOM   1157  CB  GLU O 144      12.822  16.987  26.726  1.00 98.92           C  
ATOM   1158  CG  GLU O 144      13.159  18.413  27.232  1.00 98.72           C  
ATOM   1159  CD  GLU O 144      12.106  18.889  28.246  1.00 98.61           C  
ATOM   1160  OE1 GLU O 144      12.217  18.630  29.435  1.00 96.69           O  
ATOM   1161  OE2 GLU O 144      11.115  19.516  27.828  1.00 96.84           O  
ATOM   1162  N   GLU O 145      15.611  15.543  27.060  1.00 98.85           N  
ATOM   1163  CA  GLU O 145      16.972  15.391  27.599  1.00 98.79           C  
ATOM   1164  C   GLU O 145      17.994  15.017  26.511  1.00 98.72           C  
ATOM   1165  O   GLU O 145      19.153  15.413  26.587  1.00 98.53           O  
ATOM   1166  CB  GLU O 145      16.967  14.320  28.705  1.00 98.77           C  
ATOM   1167  CG  GLU O 145      16.271  14.794  29.987  1.00 98.17           C  
ATOM   1168  CD  GLU O 145      16.038  13.690  31.041  1.00 97.95           C  
ATOM   1169  OE1 GLU O 145      15.628  14.045  32.173  1.00 95.64           O  
ATOM   1170  OE2 GLU O 145      16.215  12.488  30.753  1.00 95.86           O  
ATOM   1171  N   SER O 146      17.548  14.306  25.475  1.00 98.78           N  
ATOM   1172  CA  SER O 146      18.370  13.915  24.323  1.00 98.74           C  
ATOM   1173  C   SER O 146      18.443  14.991  23.231  1.00 98.76           C  
ATOM   1174  O   SER O 146      19.087  14.776  22.210  1.00 98.65           O  
ATOM   1175  CB  SER O 146      17.861  12.595  23.733  1.00 98.69           C  
ATOM   1176  OG  SER O 146      17.777  11.589  24.726  1.00 98.20           O  
ATOM   1177  N   ASN O 147      17.802  16.140  23.417  1.00 98.85           N  
ATOM   1178  CA  ASN O 147      17.737  17.255  22.465  1.00 98.81           C  
ATOM   1179  C   ASN O 147      17.133  16.868  21.100  1.00 98.84           C  
ATOM   1180  O   ASN O 147      17.595  17.318  20.052  1.00 98.65           O  
ATOM   1181  CB  ASN O 147      19.097  17.967  22.363  1.00 98.54           C  
ATOM   1182  CG  ASN O 147      19.558  18.529  23.693  1.00 95.41           C  
ATOM   1183  OD1 ASN O 147      18.931  19.386  24.286  1.00 83.39           O  
ATOM   1184  ND2 ASN O 147      20.676  18.063  24.194  1.00 81.21           N  
ATOM   1185  N   PHE O 148      16.068  16.063  21.125  1.00 98.90           N  
ATOM   1186  CA  PHE O 148      15.239  15.796  19.953  1.00 98.92           C  
ATOM   1187  C   PHE O 148      13.860  16.439  20.103  1.00 98.93           C  
ATOM   1188  O   PHE O 148      13.245  16.400  21.171  1.00 98.89           O  
ATOM   1189  CB  PHE O 148      15.110  14.291  19.697  1.00 98.89           C  
ATOM   1190  CG  PHE O 148      16.358  13.650  19.128  1.00 98.84           C  
ATOM   1191  CD1 PHE O 148      16.491  13.478  17.737  1.00 98.55           C  
ATOM   1192  CD2 PHE O 148      17.394  13.229  19.977  1.00 98.55           C  
ATOM   1193  CE1 PHE O 148      17.645  12.888  17.202  1.00 98.23           C  
ATOM   1194  CE2 PHE O 148      18.554  12.644  19.451  1.00 98.27           C  
ATOM   1195  CZ  PHE O 148      18.678  12.471  18.059  1.00 98.42           C  
ATOM   1196  N   VAL O 149      13.339  16.969  18.992  1.00 98.94           N  
ATOM   1197  CA  VAL O 149      11.931  17.377  18.877  1.00 98.93           C  
ATOM   1198  C   VAL O 149      11.187  16.357  18.022  1.00 98.93           C  
ATOM   1199  O   VAL O 149      11.645  15.987  16.943  1.00 98.84           O  
ATOM   1200  CB  VAL O 149      11.764  18.819  18.352  1.00 98.74           C  
ATOM   1201  CG1 VAL O 149      12.264  19.822  19.393  1.00 88.43           C  
ATOM   1202  CG2 VAL O 149      12.496  19.097  17.029  1.00 89.30           C  
ATOM   1203  N   HIS O 150      10.031  15.911  18.501  1.00 98.95           N  
ATOM   1204  CA  HIS O 150       9.245  14.878  17.819  1.00 98.95           C  
ATOM   1205  C   HIS O 150       8.469  15.430  16.619  1.00 98.88           C  
ATOM   1206  O   HIS O 150       8.491  14.852  15.531  1.00 98.75           O  
ATOM   1207  CB  HIS O 150       8.308  14.209  18.836  1.00 98.96           C  
ATOM   1208  CG  HIS O 150       7.565  13.032  18.272  1.00 98.96           C  
ATOM   1209  ND1 HIS O 150       6.538  13.075  17.357  1.00 98.17           N  
ATOM   1210  CD2 HIS O 150       7.790  11.710  18.542  1.00 98.14           C  
ATOM   1211  CE1 HIS O 150       6.158  11.816  17.082  1.00 98.02           C  
ATOM   1212  NE2 HIS O 150       6.903  10.968  17.790  1.00 98.32           N  
ATOM   1213  N   ARG O 151       7.785  16.551  16.802  1.00 98.91           N  
ATOM   1214  CA  ARG O 151       7.003  17.295  15.787  1.00 98.83           C  
ATOM   1215  C   ARG O 151       5.756  16.589  15.231  1.00 98.74           C  
ATOM   1216  O   ARG O 151       5.074  17.174  14.383  1.00 98.46           O  
ATOM   1217  CB  ARG O 151       7.910  17.811  14.658  1.00 98.70           C  
ATOM   1218  CG  ARG O 151       9.061  18.693  15.164  1.00 98.26           C  
ATOM   1219  CD  ARG O 151       9.964  19.143  14.014  1.00 97.98           C  
ATOM   1220  NE  ARG O 151       9.234  19.943  13.019  1.00 97.49           N  
ATOM   1221  CZ  ARG O 151       9.251  19.789  11.704  1.00 97.56           C  
ATOM   1222  NH1 ARG O 151       9.983  18.889  11.106  1.00 93.65           N  
ATOM   1223  NH2 ARG O 151       8.509  20.552  10.953  1.00 94.60           N  
ATOM   1224  N   ASP O 152       5.432  15.399  15.681  1.00 98.84           N  
ATOM   1225  CA  ASP O 152       4.170  14.722  15.328  1.00 98.79           C  
ATOM   1226  C   ASP O 152       3.568  13.950  16.519  1.00 98.89           C  
ATOM   1227  O   ASP O 152       2.961  12.883  16.362  1.00 98.85           O  
ATOM   1228  CB  ASP O 152       4.344  13.853  14.063  1.00 98.53           C  
ATOM   1229  CG  ASP O 152       3.008  13.496  13.398  1.00 98.14           C  
ATOM   1230  OD1 ASP O 152       1.977  14.154  13.690  1.00 97.52           O  
ATOM   1231  OD2 ASP O 152       2.959  12.576  12.562  1.00 96.96           O  
ATOM   1232  N   LEU O 153       3.719  14.489  17.711  1.00 98.96           N  
ATOM   1233  CA  LEU O 153       3.190  13.856  18.912  1.00 98.98           C  
ATOM   1234  C   LEU O 153       1.655  13.941  18.939  1.00 98.98           C  
ATOM   1235  O   LEU O 153       1.061  15.013  19.056  1.00 98.97           O  
ATOM   1236  CB  LEU O 153       3.848  14.476  20.154  1.00 98.98           C  
ATOM   1237  CG  LEU O 153       3.472  13.756  21.459  1.00 98.96           C  
ATOM   1238  CD1 LEU O 153       3.964  12.311  21.494  1.00 98.97           C  
ATOM   1239  CD2 LEU O 153       4.084  14.502  22.644  1.00 98.96           C  
ATOM   1240  N   ALA O 154       1.016  12.787  18.834  1.00 98.98           N  
ATOM   1241  CA  ALA O 154      -0.434  12.633  18.791  1.00 98.98           C  
ATOM   1242  C   ALA O 154      -0.821  11.217  19.229  1.00 98.98           C  
ATOM   1243  O   ALA O 154      -0.025  10.290  19.098  1.00 98.96           O  
ATOM   1244  CB  ALA O 154      -0.902  12.900  17.348  1.00 98.94           C  
ATOM   1245  N   ALA O 155      -2.061  10.999  19.641  1.00 98.97           N  
ATOM   1246  CA  ALA O 155      -2.512   9.678  20.092  1.00 98.98           C  
ATOM   1247  C   ALA O 155      -2.403   8.578  19.013  1.00 98.97           C  
ATOM   1248  O   ALA O 155      -2.251   7.405  19.349  1.00 98.93           O  
ATOM   1249  CB  ALA O 155      -3.950   9.807  20.617  1.00 98.97           C  
ATOM   1250  N   ARG O 156      -2.448   8.936  17.728  1.00 98.85           N  
ATOM   1251  CA  ARG O 156      -2.215   7.987  16.616  1.00 98.74           C  
ATOM   1252  C   ARG O 156      -0.778   7.448  16.568  1.00 98.65           C  
ATOM   1253  O   ARG O 156      -0.580   6.363  16.034  1.00 98.46           O  
ATOM   1254  CB  ARG O 156      -2.609   8.621  15.269  1.00 98.61           C  
ATOM   1255  CG  ARG O 156      -1.715   9.806  14.901  1.00 98.15           C  
ATOM   1256  CD  ARG O 156      -2.092  10.473  13.578  1.00 97.63           C  
ATOM   1257  NE  ARG O 156      -1.184  11.603  13.343  1.00 96.97           N  
ATOM   1258  CZ  ARG O 156      -1.297  12.847  13.809  1.00 96.89           C  
ATOM   1259  NH1 ARG O 156      -2.341  13.275  14.453  1.00 93.44           N  
ATOM   1260  NH2 ARG O 156      -0.319  13.686  13.631  1.00 94.73           N  
ATOM   1261  N   ASN O 157       0.181   8.192  17.122  1.00 98.80           N  
ATOM   1262  CA  ASN O 157       1.616   7.897  17.121  1.00 98.81           C  
ATOM   1263  C   ASN O 157       2.102   7.367  18.479  1.00 98.91           C  
ATOM   1264  O   ASN O 157       3.291   7.153  18.691  1.00 98.91           O  
ATOM   1265  CB  ASN O 157       2.380   9.149  16.660  1.00 98.66           C  
ATOM   1266  CG  ASN O 157       2.042   9.559  15.234  1.00 98.54           C  
ATOM   1267  OD1 ASN O 157       1.462   8.806  14.459  1.00 97.58           O  
ATOM   1268  ND2 ASN O 157       2.371  10.759  14.845  1.00 97.49           N  
ATOM   1269  N   VAL O 158       1.172   7.119  19.383  1.00 98.94           N  
ATOM   1270  CA  VAL O 158       1.401   6.299  20.573  1.00 98.97           C  
ATOM   1271  C   VAL O 158       0.891   4.901  20.276  1.00 98.96           C  
ATOM   1272  O   VAL O 158      -0.276   4.720  19.937  1.00 98.93           O  
ATOM   1273  CB  VAL O 158       0.731   6.905  21.816  1.00 98.98           C  
ATOM   1274  CG1 VAL O 158       0.910   6.005  23.049  1.00 98.95           C  
ATOM   1275  CG2 VAL O 158       1.328   8.277  22.129  1.00 98.97           C  
ATOM   1276  N   LEU O 159       1.752   3.913  20.423  1.00 98.94           N  
ATOM   1277  CA  LEU O 159       1.433   2.512  20.176  1.00 98.92           C  
ATOM   1278  C   LEU O 159       1.416   1.734  21.486  1.00 98.94           C  
ATOM   1279  O   LEU O 159       2.271   1.929  22.348  1.00 98.88           O  
ATOM   1280  CB  LEU O 159       2.438   1.908  19.182  1.00 98.80           C  
ATOM   1281  CG  LEU O 159       2.548   2.651  17.840  1.00 98.35           C  
ATOM   1282  CD1 LEU O 159       3.551   1.921  16.954  1.00 97.89           C  
ATOM   1283  CD2 LEU O 159       1.221   2.711  17.089  1.00 97.71           C  
ATOM   1284  N   LEU O 160       0.476   0.827  21.615  1.00 98.84           N  
ATOM   1285  CA  LEU O 160       0.328  -0.007  22.802  1.00 98.86           C  
ATOM   1286  C   LEU O 160       0.965  -1.382  22.586  1.00 98.82           C  
ATOM   1287  O   LEU O 160       0.578  -2.131  21.689  1.00 98.76           O  
ATOM   1288  CB  LEU O 160      -1.153  -0.109  23.187  1.00 98.87           C  
ATOM   1289  CG  LEU O 160      -1.820   1.228  23.567  1.00 98.81           C  
ATOM   1290  CD1 LEU O 160      -3.263   0.963  23.986  1.00 98.77           C  
ATOM   1291  CD2 LEU O 160      -1.109   1.923  24.728  1.00 98.75           C  
ATOM   1292  N   VAL O 161       1.910  -1.713  23.447  1.00 98.75           N  
ATOM   1293  CA  VAL O 161       2.449  -3.076  23.577  1.00 98.68           C  
ATOM   1294  C   VAL O 161       1.434  -3.946  24.313  1.00 98.64           C  
ATOM   1295  O   VAL O 161       1.115  -5.054  23.891  1.00 98.53           O  
ATOM   1296  CB  VAL O 161       3.798  -3.074  24.322  1.00 98.60           C  
ATOM   1297  CG1 VAL O 161       4.401  -4.482  24.397  1.00 98.26           C  
ATOM   1298  CG2 VAL O 161       4.821  -2.164  23.638  1.00 98.35           C  
ATOM   1299  N   THR O 162       0.902  -3.408  25.403  1.00 98.73           N  
ATOM   1300  CA  THR O 162      -0.208  -3.983  26.176  1.00 98.70           C  
ATOM   1301  C   THR O 162      -1.183  -2.863  26.544  1.00 98.74           C  
ATOM   1302  O   THR O 162      -0.912  -1.690  26.288  1.00 98.73           O  
ATOM   1303  CB  THR O 162       0.285  -4.692  27.453  1.00 98.62           C  
ATOM   1304  OG1 THR O 162       0.720  -3.758  28.411  1.00 98.45           O  
ATOM   1305  CG2 THR O 162       1.431  -5.682  27.219  1.00 98.47           C  
ATOM   1306  N   GLN O 163      -2.295  -3.193  27.202  1.00 98.86           N  
ATOM   1307  CA  GLN O 163      -3.206  -2.181  27.758  1.00 98.84           C  
ATOM   1308  C   GLN O 163      -2.533  -1.249  28.785  1.00 98.86           C  
ATOM   1309  O   GLN O 163      -3.033  -0.151  29.031  1.00 98.72           O  
ATOM   1310  CB  GLN O 163      -4.411  -2.908  28.374  1.00 98.67           C  
ATOM   1311  CG  GLN O 163      -5.495  -1.933  28.849  1.00 97.81           C  
ATOM   1312  CD  GLN O 163      -6.743  -2.626  29.393  1.00 97.35           C  
ATOM   1313  OE1 GLN O 163      -7.195  -3.643  28.885  1.00 92.95           O  
ATOM   1314  NE2 GLN O 163      -7.330  -2.081  30.428  1.00 91.82           N  
ATOM   1315  N   HIS O 164      -1.415  -1.677  29.369  1.00 98.83           N  
ATOM   1316  CA  HIS O 164      -0.674  -0.979  30.423  1.00 98.78           C  
ATOM   1317  C   HIS O 164       0.738  -0.563  30.001  1.00 98.82           C  
ATOM   1318  O   HIS O 164       1.550  -0.201  30.851  1.00 98.69           O  
ATOM   1319  CB  HIS O 164      -0.661  -1.860  31.678  1.00 98.62           C  
ATOM   1320  CG  HIS O 164      -2.042  -2.090  32.228  1.00 98.57           C  
ATOM   1321  ND1 HIS O 164      -2.744  -1.175  32.974  1.00 95.43           N  
ATOM   1322  CD2 HIS O 164      -2.861  -3.185  32.067  1.00 95.59           C  
ATOM   1323  CE1 HIS O 164      -3.943  -1.704  33.260  1.00 96.03           C  
ATOM   1324  NE2 HIS O 164      -4.044  -2.920  32.725  1.00 96.76           N  
ATOM   1325  N   TYR O 165       1.046  -0.626  28.712  1.00 98.73           N  
ATOM   1326  CA  TYR O 165       2.370  -0.263  28.208  1.00 98.78           C  
ATOM   1327  C   TYR O 165       2.296   0.441  26.857  1.00 98.82           C  
ATOM   1328  O   TYR O 165       2.029  -0.184  25.826  1.00 98.79           O  
ATOM   1329  CB  TYR O 165       3.275  -1.502  28.167  1.00 98.74           C  
ATOM   1330  CG  TYR O 165       4.743  -1.253  27.844  1.00 98.74           C  
ATOM   1331  CD1 TYR O 165       5.562  -2.335  27.477  1.00 98.32           C  
ATOM   1332  CD2 TYR O 165       5.307   0.038  27.921  1.00 98.40           C  
ATOM   1333  CE1 TYR O 165       6.922  -2.142  27.196  1.00 98.11           C  
ATOM   1334  CE2 TYR O 165       6.659   0.252  27.637  1.00 98.20           C  
ATOM   1335  CZ  TYR O 165       7.463  -0.844  27.274  1.00 98.36           C  
ATOM   1336  OH  TYR O 165       8.798  -0.648  26.998  1.00 98.14           O  
ATOM   1337  N   ALA O 166       2.576   1.756  26.877  1.00 98.79           N  
ATOM   1338  CA  ALA O 166       2.636   2.622  25.711  1.00 98.80           C  
ATOM   1339  C   ALA O 166       4.077   2.895  25.259  1.00 98.80           C  
ATOM   1340  O   ALA O 166       5.000   2.967  26.066  1.00 98.75           O  
ATOM   1341  CB  ALA O 166       1.889   3.923  26.025  1.00 98.80           C  
ATOM   1342  N   LYS O 167       4.241   3.108  23.952  1.00 98.95           N  
ATOM   1343  CA  LYS O 167       5.482   3.582  23.329  1.00 98.94           C  
ATOM   1344  C   LYS O 167       5.196   4.666  22.300  1.00 98.95           C  
ATOM   1345  O   LYS O 167       4.215   4.573  21.567  1.00 98.93           O  
ATOM   1346  CB  LYS O 167       6.235   2.428  22.661  1.00 98.87           C  
ATOM   1347  CG  LYS O 167       6.717   1.359  23.643  1.00 98.58           C  
ATOM   1348  CD  LYS O 167       7.718   0.428  22.956  1.00 98.10           C  
ATOM   1349  CE  LYS O 167       8.359  -0.525  23.959  1.00 97.28           C  
ATOM   1350  NZ  LYS O 167       9.763  -0.845  23.582  1.00 96.38           N  
ATOM   1351  N   ILE O 168       6.084   5.636  22.206  1.00 98.93           N  
ATOM   1352  CA  ILE O 168       6.056   6.689  21.185  1.00 98.95           C  
ATOM   1353  C   ILE O 168       6.631   6.128  19.880  1.00 98.91           C  
ATOM   1354  O   ILE O 168       7.611   5.376  19.893  1.00 98.85           O  
ATOM   1355  CB  ILE O 168       6.824   7.936  21.675  1.00 98.96           C  
ATOM   1356  CG1 ILE O 168       6.240   8.466  23.005  1.00 98.92           C  
ATOM   1357  CG2 ILE O 168       6.793   9.047  20.611  1.00 98.95           C  
ATOM   1358  CD1 ILE O 168       7.208   9.393  23.748  1.00 98.89           C  
ATOM   1359  N   SER O 169       6.028   6.493  18.760  1.00 98.90           N  
ATOM   1360  CA  SER O 169       6.440   6.093  17.406  1.00 98.84           C  
ATOM   1361  C   SER O 169       6.414   7.270  16.428  1.00 98.86           C  
ATOM   1362  O   SER O 169       6.115   8.401  16.819  1.00 98.71           O  
ATOM   1363  CB  SER O 169       5.554   4.943  16.908  1.00 98.50           C  
ATOM   1364  OG  SER O 169       4.263   5.383  16.543  1.00 93.57           O  
ATOM   1365  N   ASP O 170       6.673   6.986  15.144  1.00 98.62           N  
ATOM   1366  CA  ASP O 170       6.482   7.905  14.011  1.00 98.53           C  
ATOM   1367  C   ASP O 170       7.411   9.132  14.077  1.00 98.52           C  
ATOM   1368  O   ASP O 170       6.980  10.284  14.169  1.00 98.19           O  
ATOM   1369  CB  ASP O 170       4.993   8.237  13.830  1.00 98.33           C  
ATOM   1370  CG  ASP O 170       4.140   6.988  13.564  1.00 97.95           C  
ATOM   1371  OD1 ASP O 170       3.813   6.703  12.394  1.00 96.05           O  
ATOM   1372  OD2 ASP O 170       3.771   6.288  14.532  1.00 96.01           O  
ATOM   1373  N   PHE O 171       8.706   8.866  13.987  1.00 98.65           N  
ATOM   1374  CA  PHE O 171       9.770   9.873  14.059  1.00 98.67           C  
ATOM   1375  C   PHE O 171      10.061  10.567  12.715  1.00 98.41           C  
ATOM   1376  O   PHE O 171      11.042  11.294  12.597  1.00 98.18           O  
ATOM   1377  CB  PHE O 171      11.023   9.245  14.688  1.00 98.79           C  
ATOM   1378  CG  PHE O 171      10.828   8.910  16.148  1.00 98.88           C  
ATOM   1379  CD1 PHE O 171      11.114   9.874  17.130  1.00 98.84           C  
ATOM   1380  CD2 PHE O 171      10.305   7.662  16.533  1.00 98.86           C  
ATOM   1381  CE1 PHE O 171      10.867   9.602  18.483  1.00 98.82           C  
ATOM   1382  CE2 PHE O 171      10.052   7.382  17.882  1.00 98.82           C  
ATOM   1383  CZ  PHE O 171      10.332   8.360  18.857  1.00 98.87           C  
ATOM   1384  N   GLY O 172       9.213  10.397  11.716  1.00 97.93           N  
ATOM   1385  CA  GLY O 172       9.440  10.933  10.363  1.00 97.28           C  
ATOM   1386  C   GLY O 172       9.528  12.458  10.250  1.00 97.14           C  
ATOM   1387  O   GLY O 172      10.127  12.968   9.307  1.00 96.45           O  
ATOM   1388  N   LEU O 173       8.971  13.203  11.208  1.00 97.56           N  
ATOM   1389  CA  LEU O 173       9.113  14.663  11.291  1.00 97.71           C  
ATOM   1390  C   LEU O 173      10.143  15.112  12.334  1.00 98.08           C  
ATOM   1391  O   LEU O 173      10.403  16.315  12.451  1.00 98.13           O  
ATOM   1392  CB  LEU O 173       7.739  15.310  11.556  1.00 97.53           C  
ATOM   1393  CG  LEU O 173       6.699  15.135  10.434  1.00 97.04           C  
ATOM   1394  CD1 LEU O 173       5.413  15.873  10.828  1.00 96.33           C  
ATOM   1395  CD2 LEU O 173       7.170  15.721   9.100  1.00 96.05           C  
ATOM   1396  N   SER O 174      10.712  14.181  13.090  1.00 98.37           N  
ATOM   1397  CA  SER O 174      11.603  14.491  14.209  1.00 98.51           C  
ATOM   1398  C   SER O 174      12.910  15.118  13.745  1.00 98.41           C  
ATOM   1399  O   SER O 174      13.406  14.846  12.653  1.00 98.24           O  
ATOM   1400  CB  SER O 174      11.889  13.256  15.067  1.00 98.51           C  
ATOM   1401  OG  SER O 174      10.672  12.731  15.546  1.00 92.97           O  
ATOM   1402  N   LYS O 175      13.469  15.968  14.604  1.00 98.54           N  
ATOM   1403  CA  LYS O 175      14.745  16.639  14.358  1.00 98.51           C  
ATOM   1404  C   LYS O 175      15.617  16.574  15.602  1.00 98.70           C  
ATOM   1405  O   LYS O 175      15.135  16.835  16.703  1.00 98.62           O  
ATOM   1406  CB  LYS O 175      14.509  18.103  13.935  1.00 98.09           C  
ATOM   1407  CG  LYS O 175      13.710  18.277  12.624  1.00 97.07           C  
ATOM   1408  CD  LYS O 175      14.467  17.741  11.407  1.00 95.64           C  
ATOM   1409  CE  LYS O 175      13.617  17.855  10.140  0.99 93.04           C  
ATOM   1410  NZ  LYS O 175      14.336  17.300   8.964  0.99 89.61           N  
ATOM   1411  N   ALA O 176      16.895  16.276  15.392  1.00 98.53           N  
ATOM   1412  CA  ALA O 176      17.917  16.584  16.382  1.00 98.51           C  
ATOM   1413  C   ALA O 176      18.117  18.104  16.420  1.00 98.52           C  
ATOM   1414  O   ALA O 176      18.188  18.753  15.372  1.00 98.16           O  
ATOM   1415  CB  ALA O 176      19.210  15.830  16.038  1.00 98.28           C  
ATOM   1416  N   LEU O 177      18.162  18.672  17.599  1.00 98.50           N  
ATOM   1417  CA  LEU O 177      18.478  20.078  17.780  1.00 98.53           C  
ATOM   1418  C   LEU O 177      19.985  20.290  17.658  1.00 98.37           C  
ATOM   1419  O   LEU O 177      20.781  19.427  18.026  1.00 97.80           O  
ATOM   1420  CB  LEU O 177      17.939  20.576  19.131  1.00 98.54           C  
ATOM   1421  CG  LEU O 177      16.406  20.532  19.252  1.00 98.38           C  
ATOM   1422  CD1 LEU O 177      15.985  21.010  20.637  1.00 98.19           C  
ATOM   1423  CD2 LEU O 177      15.723  21.419  18.208  1.00 98.09           C  
ATOM   1424  N   ARG O 178      20.359  21.461  17.141  0.99 97.43           N  
ATOM   1425  CA  ARG O 178      21.754  21.893  17.177  0.99 96.85           C  
ATOM   1426  C   ARG O 178      22.174  22.151  18.622  0.99 96.94           C  
ATOM   1427  O   ARG O 178      21.351  22.541  19.450  0.99 95.53           O  
ATOM   1428  CB  ARG O 178      21.912  23.160  16.346  0.99 95.58           C  
ATOM   1429  CG  ARG O 178      21.710  22.940  14.848  0.89 91.42           C  
ATOM   1430  CD  ARG O 178      21.666  24.272  14.111  0.88 88.99           C  
ATOM   1431  NE  ARG O 178      22.826  25.116  14.413  0.87 84.10           N  
ATOM   1432  CZ  ARG O 178      23.448  25.941  13.593  0.87 78.99           C  
ATOM   1433  NH1 ARG O 178      23.053  26.108  12.357  0.87 74.53           N  
ATOM   1434  NH2 ARG O 178      24.491  26.605  14.014  0.87 75.16           N  
ATOM   1435  N   ALA O 179      23.468  21.985  18.900  0.97 96.43           N  
ATOM   1436  CA  ALA O 179      24.005  22.198  20.245  0.98 95.84           C  
ATOM   1437  C   ALA O 179      23.846  23.650  20.750  0.98 95.92           C  
ATOM   1438  O   ALA O 179      23.832  23.880  21.957  0.98 92.41           O  
ATOM   1439  CB  ALA O 179      25.480  21.777  20.233  0.98 93.98           C  
ATOM   1440  N   ASP O 180      23.730  24.607  19.824  0.97 96.28           N  
ATOM   1441  CA  ASP O 180      23.606  26.039  20.093  0.97 96.38           C  
ATOM   1442  C   ASP O 180      22.149  26.550  20.066  0.97 96.60           C  
ATOM   1443  O   ASP O 180      21.906  27.713  20.383  0.97 93.86           O  
ATOM   1444  CB  ASP O 180      24.505  26.813  19.100  0.97 94.65           C  
ATOM   1445  CG  ASP O 180      24.170  26.621  17.607  0.93 90.96           C  
ATOM   1446  OD1 ASP O 180      23.774  25.505  17.193  0.93 87.09           O  
ATOM   1447  OD2 ASP O 180      24.361  27.564  16.810  0.93 86.08           O  
ATOM   1448  N   GLU O 181      21.172  25.708  19.718  0.99 97.18           N  
ATOM   1449  CA  GLU O 181      19.770  26.104  19.583  0.99 96.91           C  
ATOM   1450  C   GLU O 181      18.835  25.172  20.368  0.99 97.18           C  
ATOM   1451  O   GLU O 181      18.924  23.952  20.300  0.99 95.91           O  
ATOM   1452  CB  GLU O 181      19.354  26.164  18.102  0.99 94.82           C  
ATOM   1453  CG  GLU O 181      20.073  27.277  17.317  0.92 87.71           C  
ATOM   1454  CD  GLU O 181      19.526  27.471  15.894  0.91 82.24           C  
ATOM   1455  OE1 GLU O 181      19.677  28.597  15.352  0.91 76.88           O  
ATOM   1456  OE2 GLU O 181      18.929  26.530  15.326  0.91 78.36           O  
ATOM   1457  N   ASN O 182      17.863  25.767  21.034  1.00 97.51           N  
ATOM   1458  CA  ASN O 182      16.819  25.028  21.751  1.00 97.63           C  
ATOM   1459  C   ASN O 182      15.547  24.787  20.913  1.00 98.39           C  
ATOM   1460  O   ASN O 182      14.548  24.275  21.427  1.00 97.73           O  
ATOM   1461  CB  ASN O 182      16.529  25.734  23.085  1.00 94.15           C  
ATOM   1462  CG  ASN O 182      15.865  27.095  22.940  0.97 86.97           C  
ATOM   1463  OD1 ASN O 182      15.686  27.637  21.864  0.97 77.63           O  
ATOM   1464  ND2 ASN O 182      15.479  27.689  24.038  0.97 76.21           N  
ATOM   1465  N   TYR O 183      15.568  25.163  19.631  1.00 98.69           N  
ATOM   1466  CA  TYR O 183      14.475  24.954  18.692  1.00 98.78           C  
ATOM   1467  C   TYR O 183      14.986  24.592  17.296  1.00 98.77           C  
ATOM   1468  O   TYR O 183      16.079  24.977  16.882  1.00 98.63           O  
ATOM   1469  CB  TYR O 183      13.561  26.188  18.639  1.00 98.72           C  
ATOM   1470  CG  TYR O 183      14.195  27.427  18.045  1.00 98.62           C  
ATOM   1471  CD1 TYR O 183      14.882  28.341  18.868  1.00 97.97           C  
ATOM   1472  CD2 TYR O 183      14.123  27.665  16.656  1.00 97.89           C  
ATOM   1473  CE1 TYR O 183      15.503  29.472  18.315  1.00 97.31           C  
ATOM   1474  CE2 TYR O 183      14.741  28.789  16.089  1.00 97.26           C  
ATOM   1475  CZ  TYR O 183      15.431  29.687  16.924  1.00 97.51           C  
ATOM   1476  OH  TYR O 183      16.047  30.787  16.371  0.99 96.27           O  
ATOM   1477  N   TYR O 184      14.151  23.891  16.542  1.00 98.74           N  
ATOM   1478  CA  TYR O 184      14.301  23.692  15.108  1.00 98.70           C  
ATOM   1479  C   TYR O 184      13.447  24.717  14.363  1.00 98.72           C  
ATOM   1480  O   TYR O 184      12.264  24.892  14.665  1.00 98.64           O  
ATOM   1481  CB  TYR O 184      13.919  22.254  14.746  1.00 98.58           C  
ATOM   1482  CG  TYR O 184      13.787  22.020  13.258  1.00 98.49           C  
ATOM   1483  CD1 TYR O 184      12.512  21.930  12.667  1.00 98.15           C  
ATOM   1484  CD2 TYR O 184      14.941  21.930  12.449  1.00 98.13           C  
ATOM   1485  CE1 TYR O 184      12.384  21.727  11.286  1.00 97.74           C  
ATOM   1486  CE2 TYR O 184      14.825  21.733  11.067  1.00 97.74           C  
ATOM   1487  CZ  TYR O 184      13.541  21.628  10.490  1.00 97.74           C  
ATOM   1488  OH  TYR O 184      13.416  21.421   9.134  1.00 97.05           O  
ATOM   1489  N   LYS O 185      14.041  25.376  13.362  1.00 98.45           N  
ATOM   1490  CA  LYS O 185      13.343  26.323  12.493  1.00 98.36           C  
ATOM   1491  C   LYS O 185      13.036  25.656  11.157  1.00 98.42           C  
ATOM   1492  O   LYS O 185      13.946  25.435  10.361  1.00 97.86           O  
ATOM   1493  CB  LYS O 185      14.204  27.589  12.336  1.00 97.69           C  
ATOM   1494  CG  LYS O 185      13.569  28.681  11.459  0.98 95.22           C  
ATOM   1495  CD  LYS O 185      12.351  29.339  12.099  0.98 92.41           C  
ATOM   1496  CE  LYS O 185      11.834  30.432  11.153  0.97 87.10           C  
ATOM   1497  NZ  LYS O 185      10.860  31.335  11.805  0.97 81.17           N  
ATOM   1498  N   ALA O 186      11.766  25.360  10.898  1.00 98.07           N  
ATOM   1499  CA  ALA O 186      11.350  24.861   9.598  1.00 98.06           C  
ATOM   1500  C   ALA O 186      11.447  25.972   8.540  1.00 97.95           C  
ATOM   1501  O   ALA O 186      11.093  27.122   8.798  1.00 97.41           O  
ATOM   1502  CB  ALA O 186       9.938  24.270   9.700  1.00 97.87           C  
ATOM   1503  N   GLN O 187      11.901  25.612   7.337  0.96 95.92           N  
ATOM   1504  CA  GLN O 187      12.051  26.560   6.225  0.96 95.47           C  
ATOM   1505  C   GLN O 187      10.749  26.720   5.435  0.96 94.98           C  
ATOM   1506  O   GLN O 187      10.395  27.807   4.989  0.96 90.38           O  
ATOM   1507  CB  GLN O 187      13.193  26.084   5.309  0.95 93.62           C  
ATOM   1508  CG  GLN O 187      14.558  26.022   6.016  0.82 83.96           C  
ATOM   1509  CD  GLN O 187      15.003  27.363   6.617  0.81 77.55           C  
ATOM   1510  OE1 GLN O 187      14.568  28.428   6.220  0.80 70.29           O  
ATOM   1511  NE2 GLN O 187      15.863  27.334   7.598  0.81 65.89           N  
ATOM   1512  N   THR O 188      10.008  25.627   5.304  0.91 92.39           N  
ATOM   1513  CA  THR O 188       8.715  25.596   4.614  0.91 90.82           C  
ATOM   1514  C   THR O 188       7.695  24.852   5.472  0.91 90.46           C  
ATOM   1515  O   THR O 188       8.059  24.020   6.311  0.91 85.50           O  
ATOM   1516  CB  THR O 188       8.835  24.940   3.225  0.90 86.76           C  
ATOM   1517  OG1 THR O 188       9.374  23.644   3.331  0.84 78.29           O  
ATOM   1518  CG2 THR O 188       9.735  25.735   2.287  0.83 76.51           C  
ATOM   1519  N   HIS O 189       6.412  25.157   5.247  0.83 89.77           N  
ATOM   1520  CA  HIS O 189       5.362  24.354   5.859  0.82 88.97           C  
ATOM   1521  C   HIS O 189       5.072  23.141   4.957  0.83 87.85           C  
ATOM   1522  O   HIS O 189       4.828  23.283   3.757  0.83 78.84           O  
ATOM   1523  CB  HIS O 189       4.119  25.211   6.163  0.82 83.53           C  
ATOM   1524  CG  HIS O 189       3.352  25.651   4.945  0.73 78.68           C  
ATOM   1525  ND1 HIS O 189       3.694  26.676   4.106  0.72 67.22           N  
ATOM   1526  CD2 HIS O 189       2.192  25.106   4.445  0.72 69.02           C  
ATOM   1527  CE1 HIS O 189       2.781  26.753   3.126  0.72 66.76           C  
ATOM   1528  NE2 HIS O 189       1.855  25.809   3.310  0.72 69.70           N  
ATOM   1529  N   GLY O 190       5.096  21.954   5.553  0.85 88.98           N  
ATOM   1530  CA  GLY O 190       4.631  20.726   4.906  0.84 87.87           C  
ATOM   1531  C   GLY O 190       3.156  20.443   5.202  0.85 89.22           C  
ATOM   1532  O   GLY O 190       2.399  21.317   5.635  0.85 84.18           O  
ATOM   1533  N   LYS O 191       2.754  19.187   5.031  0.92 90.98           N  
ATOM   1534  CA  LYS O 191       1.465  18.685   5.546  0.93 90.66           C  
ATOM   1535  C   LYS O 191       1.570  18.509   7.063  0.92 91.70           C  
ATOM   1536  O   LYS O 191       1.828  17.414   7.553  0.92 86.98           O  
ATOM   1537  CB  LYS O 191       1.066  17.375   4.851  0.90 86.14           C  
ATOM   1538  CG  LYS O 191       0.619  17.584   3.401  0.60 75.08           C  
ATOM   1539  CD  LYS O 191       0.178  16.246   2.802  0.58 69.87           C  
ATOM   1540  CE  LYS O 191      -0.250  16.421   1.347  0.54 60.20           C  
ATOM   1541  NZ  LYS O 191      -0.507  15.118   0.694  0.55 52.28           N  
ATOM   1542  N   TRP O 192       1.409  19.600   7.769  0.99 95.57           N  
ATOM   1543  CA  TRP O 192       1.575  19.629   9.216  0.99 97.06           C  
ATOM   1544  C   TRP O 192       0.298  19.235   9.958  0.99 97.51           C  
ATOM   1545  O   TRP O 192      -0.801  19.616   9.549  0.99 96.89           O  
ATOM   1546  CB  TRP O 192       2.071  21.009   9.642  0.99 96.73           C  
ATOM   1547  CG  TRP O 192       3.486  21.334   9.268  0.99 96.95           C  
ATOM   1548  CD1 TRP O 192       4.394  20.500   8.701  0.99 95.10           C  
ATOM   1549  CD2 TRP O 192       4.163  22.609   9.475  0.99 96.85           C  
ATOM   1550  NE1 TRP O 192       5.608  21.166   8.553  0.99 95.32           N  
ATOM   1551  CE2 TRP O 192       5.504  22.462   9.026  0.99 96.17           C  
ATOM   1552  CE3 TRP O 192       3.778  23.855  10.017  0.99 96.07           C  
ATOM   1553  CZ2 TRP O 192       6.440  23.512   9.118  0.99 95.20           C  
ATOM   1554  CZ3 TRP O 192       4.710  24.895  10.104  0.98 95.49           C  
ATOM   1555  CH2 TRP O 192       6.025  24.725   9.658  0.98 95.07           C  
ATOM   1556  N   PRO O 193       0.415  18.527  11.080  1.00 97.76           N  
ATOM   1557  CA  PRO O 193      -0.705  18.226  11.961  1.00 98.20           C  
ATOM   1558  C   PRO O 193      -1.077  19.464  12.800  1.00 98.63           C  
ATOM   1559  O   PRO O 193      -0.927  19.485  14.023  1.00 98.62           O  
ATOM   1560  CB  PRO O 193      -0.233  17.018  12.782  1.00 97.61           C  
ATOM   1561  CG  PRO O 193       1.266  17.264  12.918  1.00 96.96           C  
ATOM   1562  CD  PRO O 193       1.632  17.897  11.579  1.00 98.00           C  
ATOM   1563  N   VAL O 194      -1.581  20.506  12.157  1.00 98.47           N  
ATOM   1564  CA  VAL O 194      -1.787  21.849  12.735  1.00 98.60           C  
ATOM   1565  C   VAL O 194      -2.637  21.868  14.006  1.00 98.83           C  
ATOM   1566  O   VAL O 194      -2.452  22.728  14.857  1.00 98.78           O  
ATOM   1567  CB  VAL O 194      -2.391  22.822  11.707  1.00 97.88           C  
ATOM   1568  CG1 VAL O 194      -1.446  23.028  10.513  0.99 91.08           C  
ATOM   1569  CG2 VAL O 194      -3.756  22.358  11.173  0.99 90.75           C  
ATOM   1570  N   LYS O 195      -3.553  20.915  14.178  1.00 98.90           N  
ATOM   1571  CA  LYS O 195      -4.383  20.807  15.397  1.00 98.95           C  
ATOM   1572  C   LYS O 195      -3.605  20.357  16.640  1.00 98.97           C  
ATOM   1573  O   LYS O 195      -4.125  20.504  17.744  1.00 98.95           O  
ATOM   1574  CB  LYS O 195      -5.585  19.889  15.150  1.00 98.91           C  
ATOM   1575  CG  LYS O 195      -6.581  20.504  14.161  1.00 98.69           C  
ATOM   1576  CD  LYS O 195      -7.850  19.649  14.056  1.00 98.39           C  
ATOM   1577  CE  LYS O 195      -8.842  20.338  13.125  1.00 97.49           C  
ATOM   1578  NZ  LYS O 195     -10.175  19.702  13.157  1.00 96.41           N  
ATOM   1579  N   TRP O 196      -2.410  19.828  16.463  1.00 98.96           N  
ATOM   1580  CA  TRP O 196      -1.499  19.439  17.536  1.00 98.98           C  
ATOM   1581  C   TRP O 196      -0.381  20.460  17.747  1.00 98.98           C  
ATOM   1582  O   TRP O 196       0.340  20.360  18.724  1.00 98.97           O  
ATOM   1583  CB  TRP O 196      -0.921  18.046  17.249  1.00 98.97           C  
ATOM   1584  CG  TRP O 196      -1.907  16.927  17.405  1.00 98.97           C  
ATOM   1585  CD1 TRP O 196      -1.998  16.121  18.483  1.00 98.94           C  
ATOM   1586  CD2 TRP O 196      -2.943  16.488  16.467  1.00 98.95           C  
ATOM   1587  NE1 TRP O 196      -3.026  15.194  18.287  1.00 98.88           N  
ATOM   1588  CE2 TRP O 196      -3.631  15.395  17.063  1.00 98.90           C  
ATOM   1589  CE3 TRP O 196      -3.364  16.906  15.180  1.00 98.87           C  
ATOM   1590  CZ2 TRP O 196      -4.703  14.733  16.412  1.00 98.81           C  
ATOM   1591  CZ3 TRP O 196      -4.434  16.249  14.536  1.00 98.85           C  
ATOM   1592  CH2 TRP O 196      -5.088  15.175  15.145  1.00 98.79           C  
ATOM   1593  N   TYR O 197      -0.237  21.440  16.857  1.00 98.93           N  
ATOM   1594  CA  TYR O 197       0.874  22.380  16.899  1.00 98.94           C  
ATOM   1595  C   TYR O 197       0.605  23.581  17.803  1.00 98.95           C  
ATOM   1596  O   TYR O 197      -0.488  24.154  17.816  1.00 98.91           O  
ATOM   1597  CB  TYR O 197       1.269  22.792  15.478  1.00 98.90           C  
ATOM   1598  CG  TYR O 197       2.136  21.792  14.728  1.00 98.87           C  
ATOM   1599  CD1 TYR O 197       2.472  20.529  15.272  1.00 98.69           C  
ATOM   1600  CD2 TYR O 197       2.651  22.149  13.474  1.00 98.67           C  
ATOM   1601  CE1 TYR O 197       3.323  19.647  14.583  1.00 98.50           C  
ATOM   1602  CE2 TYR O 197       3.501  21.279  12.772  1.00 98.48           C  
ATOM   1603  CZ  TYR O 197       3.839  20.031  13.336  1.00 98.58           C  
ATOM   1604  OH  TYR O 197       4.691  19.189  12.665  1.00 98.09           O  
ATOM   1605  N   ALA O 198       1.650  23.963  18.523  1.00 98.96           N  
ATOM   1606  CA  ALA O 198       1.676  25.168  19.336  1.00 98.97           C  
ATOM   1607  C   ALA O 198       1.613  26.438  18.465  1.00 98.94           C  
ATOM   1608  O   ALA O 198       2.010  26.405  17.297  1.00 98.86           O  
ATOM   1609  CB  ALA O 198       2.944  25.136  20.195  1.00 98.96           C  
ATOM   1610  N   PRO O 199       1.171  27.572  19.015  1.00 98.93           N  
ATOM   1611  CA  PRO O 199       1.088  28.830  18.270  1.00 98.89           C  
ATOM   1612  C   PRO O 199       2.411  29.256  17.626  1.00 98.84           C  
ATOM   1613  O   PRO O 199       2.419  29.673  16.467  1.00 98.69           O  
ATOM   1614  CB  PRO O 199       0.597  29.864  19.288  1.00 98.83           C  
ATOM   1615  CG  PRO O 199      -0.221  29.027  20.265  1.00 98.56           C  
ATOM   1616  CD  PRO O 199       0.566  27.726  20.330  1.00 98.89           C  
ATOM   1617  N   GLU O 200       3.537  29.104  18.305  1.00 98.86           N  
ATOM   1618  CA  GLU O 200       4.859  29.448  17.779  1.00 98.86           C  
ATOM   1619  C   GLU O 200       5.286  28.568  16.592  1.00 98.78           C  
ATOM   1620  O   GLU O 200       6.062  29.015  15.744  1.00 98.63           O  
ATOM   1621  CB  GLU O 200       5.925  29.440  18.890  1.00 98.89           C  
ATOM   1622  CG  GLU O 200       6.352  28.070  19.417  1.00 98.83           C  
ATOM   1623  CD  GLU O 200       5.409  27.436  20.447  1.00 98.90           C  
ATOM   1624  OE1 GLU O 200       5.812  26.419  21.037  1.00 98.44           O  
ATOM   1625  OE2 GLU O 200       4.286  27.935  20.690  1.00 98.54           O  
ATOM   1626  N   CYS O 201       4.767  27.353  16.492  1.00 98.82           N  
ATOM   1627  CA  CYS O 201       4.997  26.488  15.337  1.00 98.80           C  
ATOM   1628  C   CYS O 201       4.266  27.026  14.107  1.00 98.69           C  
ATOM   1629  O   CYS O 201       4.828  27.062  13.013  1.00 98.53           O  
ATOM   1630  CB  CYS O 201       4.535  25.057  15.637  1.00 98.84           C  
ATOM   1631  SG  CYS O 201       5.322  24.382  17.124  1.00 98.85           S  
ATOM   1632  N   ILE O 202       3.022  27.467  14.294  1.00 98.56           N  
ATOM   1633  CA  ILE O 202       2.180  27.998  13.217  1.00 98.42           C  
ATOM   1634  C   ILE O 202       2.648  29.390  12.778  1.00 98.30           C  
ATOM   1635  O   ILE O 202       2.764  29.646  11.582  1.00 97.84           O  
ATOM   1636  CB  ILE O 202       0.698  28.014  13.658  1.00 98.24           C  
ATOM   1637  CG1 ILE O 202       0.183  26.622  14.099  1.00 97.12           C  
ATOM   1638  CG2 ILE O 202      -0.198  28.580  12.546  1.00 97.14           C  
ATOM   1639  CD1 ILE O 202       0.320  25.511  13.042  1.00 93.32           C  
ATOM   1640  N   ASN O 203       2.949  30.267  13.732  1.00 98.35           N  
ATOM   1641  CA  ASN O 203       3.239  31.676  13.476  1.00 98.22           C  
ATOM   1642  C   ASN O 203       4.699  31.925  13.080  1.00 98.11           C  
ATOM   1643  O   ASN O 203       4.982  32.815  12.283  1.00 97.67           O  
ATOM   1644  CB  ASN O 203       2.852  32.487  14.725  1.00 98.19           C  
ATOM   1645  CG  ASN O 203       1.356  32.450  15.019  1.00 98.00           C  
ATOM   1646  OD1 ASN O 203       0.538  32.161  14.164  1.00 94.69           O  
ATOM   1647  ND2 ASN O 203       0.959  32.753  16.232  1.00 94.40           N  
ATOM   1648  N   TYR O 204       5.635  31.145  13.622  1.00 98.42           N  
ATOM   1649  CA  TYR O 204       7.073  31.386  13.482  1.00 98.31           C  
ATOM   1650  C   TYR O 204       7.860  30.193  12.944  1.00 98.32           C  
ATOM   1651  O   TYR O 204       9.072  30.307  12.758  1.00 98.06           O  
ATOM   1652  CB  TYR O 204       7.643  31.854  14.831  1.00 98.13           C  
ATOM   1653  CG  TYR O 204       6.876  32.996  15.477  1.00 97.62           C  
ATOM   1654  CD1 TYR O 204       6.761  34.237  14.817  1.00 96.18           C  
ATOM   1655  CD2 TYR O 204       6.263  32.819  16.735  1.00 96.17           C  
ATOM   1656  CE1 TYR O 204       6.033  35.286  15.397  1.00 95.17           C  
ATOM   1657  CE2 TYR O 204       5.535  33.862  17.325  1.00 95.41           C  
ATOM   1658  CZ  TYR O 204       5.423  35.091  16.649  1.00 95.42           C  
ATOM   1659  OH  TYR O 204       4.700  36.117  17.223  1.00 93.72           O  
ATOM   1660  N   TYR O 205       7.219  29.054  12.710  1.00 98.54           N  
ATOM   1661  CA  TYR O 205       7.854  27.799  12.293  1.00 98.56           C  
ATOM   1662  C   TYR O 205       8.955  27.317  13.253  1.00 98.61           C  
ATOM   1663  O   TYR O 205       9.884  26.625  12.837  1.00 98.37           O  
ATOM   1664  CB  TYR O 205       8.334  27.914  10.831  1.00 98.38           C  
ATOM   1665  CG  TYR O 205       7.280  28.360   9.835  1.00 97.98           C  
ATOM   1666  CD1 TYR O 205       6.098  27.611   9.676  1.00 96.01           C  
ATOM   1667  CD2 TYR O 205       7.473  29.513   9.053  1.00 95.54           C  
ATOM   1668  CE1 TYR O 205       5.122  28.003   8.753  1.00 93.72           C  
ATOM   1669  CE2 TYR O 205       6.504  29.918   8.123  1.00 94.13           C  
ATOM   1670  CZ  TYR O 205       5.331  29.155   7.980  1.00 94.76           C  
ATOM   1671  OH  TYR O 205       4.371  29.533   7.068  1.00 92.42           O  
ATOM   1672  N   LYS O 206       8.855  27.664  14.528  1.00 98.73           N  
ATOM   1673  CA  LYS O 206       9.780  27.250  15.591  1.00 98.76           C  
ATOM   1674  C   LYS O 206       9.234  26.030  16.326  1.00 98.82           C  
ATOM   1675  O   LYS O 206       8.118  26.076  16.847  1.00 98.76           O  
ATOM   1676  CB  LYS O 206      10.025  28.401  16.571  1.00 98.64           C  
ATOM   1677  CG  LYS O 206      10.894  29.523  15.979  0.99 97.93           C  
ATOM   1678  CD  LYS O 206      11.175  30.578  17.055  0.99 96.72           C  
ATOM   1679  CE  LYS O 206      12.118  31.672  16.560  0.99 92.41           C  
ATOM   1680  NZ  LYS O 206      12.585  32.523  17.685  0.98 85.95           N  
ATOM   1681  N   PHE O 207      10.036  24.979  16.399  1.00 98.89           N  
ATOM   1682  CA  PHE O 207       9.701  23.721  17.059  1.00 98.91           C  
ATOM   1683  C   PHE O 207      10.726  23.421  18.148  1.00 98.93           C  
ATOM   1684  O   PHE O 207      11.922  23.344  17.870  1.00 98.92           O  
ATOM   1685  CB  PHE O 207       9.657  22.583  16.039  1.00 98.88           C  
ATOM   1686  CG  PHE O 207       8.600  22.739  14.970  1.00 98.86           C  
ATOM   1687  CD1 PHE O 207       7.356  22.098  15.109  1.00 98.72           C  
ATOM   1688  CD2 PHE O 207       8.845  23.539  13.838  1.00 98.73           C  
ATOM   1689  CE1 PHE O 207       6.368  22.249  14.125  1.00 98.60           C  
ATOM   1690  CE2 PHE O 207       7.862  23.701  12.853  1.00 98.58           C  
ATOM   1691  CZ  PHE O 207       6.618  23.052  13.001  1.00 98.60           C  
ATOM   1692  N   SER O 208      10.261  23.232  19.360  1.00 98.95           N  
ATOM   1693  CA  SER O 208      11.067  22.907  20.538  1.00 98.97           C  
ATOM   1694  C   SER O 208      10.406  21.788  21.341  1.00 98.98           C  
ATOM   1695  O   SER O 208       9.248  21.436  21.085  1.00 98.97           O  
ATOM   1696  CB  SER O 208      11.244  24.164  21.399  1.00 98.96           C  
ATOM   1697  OG  SER O 208      10.011  24.579  21.942  1.00 98.90           O  
ATOM   1698  N   SER O 209      11.078  21.280  22.361  1.00 98.98           N  
ATOM   1699  CA  SER O 209      10.451  20.349  23.311  1.00 98.98           C  
ATOM   1700  C   SER O 209       9.217  20.957  23.980  1.00 98.99           C  
ATOM   1701  O   SER O 209       8.224  20.266  24.206  1.00 98.98           O  
ATOM   1702  CB  SER O 209      11.466  19.928  24.371  1.00 98.92           C  
ATOM   1703  OG  SER O 209      12.597  19.357  23.738  1.00 96.06           O  
ATOM   1704  N   LYS O 210       9.193  22.269  24.196  1.00 98.96           N  
ATOM   1705  CA  LYS O 210       7.978  22.955  24.675  1.00 98.96           C  
ATOM   1706  C   LYS O 210       6.858  23.004  23.625  1.00 98.98           C  
ATOM   1707  O   LYS O 210       5.687  23.048  23.994  1.00 98.95           O  
ATOM   1708  CB  LYS O 210       8.318  24.365  25.170  1.00 98.66           C  
ATOM   1709  CG  LYS O 210       9.145  24.378  26.463  1.00 94.60           C  
ATOM   1710  CD  LYS O 210       9.213  25.809  26.998  0.99 93.72           C  
ATOM   1711  CE  LYS O 210       9.967  25.929  28.318  0.99 91.57           C  
ATOM   1712  NZ  LYS O 210       9.900  27.324  28.821  0.99 89.12           N  
ATOM   1713  N   SER O 211       7.174  22.963  22.340  1.00 98.98           N  
ATOM   1714  CA  SER O 211       6.163  22.771  21.288  1.00 98.97           C  
ATOM   1715  C   SER O 211       5.556  21.368  21.361  1.00 98.99           C  
ATOM   1716  O   SER O 211       4.338  21.218  21.279  1.00 98.97           O  
ATOM   1717  CB  SER O 211       6.754  23.013  19.891  1.00 98.83           C  
ATOM   1718  OG  SER O 211       7.448  24.241  19.813  1.00 95.85           O  
ATOM   1719  N   ASP O 212       6.378  20.358  21.621  1.00 98.99           N  
ATOM   1720  CA  ASP O 212       5.907  18.991  21.855  1.00 99.00           C  
ATOM   1721  C   ASP O 212       5.057  18.880  23.131  1.00 99.00           C  
ATOM   1722  O   ASP O 212       4.078  18.132  23.144  1.00 98.99           O  
ATOM   1723  CB  ASP O 212       7.093  18.015  21.913  1.00 98.99           C  
ATOM   1724  CG  ASP O 212       7.755  17.714  20.566  1.00 98.98           C  
ATOM   1725  OD1 ASP O 212       7.112  17.921  19.510  1.00 98.92           O  
ATOM   1726  OD2 ASP O 212       8.897  17.203  20.589  1.00 98.91           O  
ATOM   1727  N   VAL O 213       5.348  19.669  24.165  1.00 99.00           N  
ATOM   1728  CA  VAL O 213       4.482  19.761  25.363  1.00 99.00           C  
ATOM   1729  C   VAL O 213       3.075  20.234  25.000  1.00 99.00           C  
ATOM   1730  O   VAL O 213       2.093  19.686  25.507  1.00 99.00           O  
ATOM   1731  CB  VAL O 213       5.100  20.673  26.446  1.00 98.99           C  
ATOM   1732  CG1 VAL O 213       4.121  21.009  27.579  1.00 98.95           C  
ATOM   1733  CG2 VAL O 213       6.307  19.993  27.093  1.00 98.97           C  
ATOM   1734  N   TRP O 214       2.938  21.210  24.108  1.00 99.00           N  
ATOM   1735  CA  TRP O 214       1.619  21.605  23.613  1.00 99.00           C  
ATOM   1736  C   TRP O 214       0.912  20.426  22.931  1.00 99.00           C  
ATOM   1737  O   TRP O 214      -0.248  20.126  23.242  1.00 99.00           O  
ATOM   1738  CB  TRP O 214       1.752  22.790  22.655  1.00 99.00           C  
ATOM   1739  CG  TRP O 214       0.440  23.266  22.106  1.00 98.99           C  
ATOM   1740  CD1 TRP O 214      -0.334  22.612  21.205  1.00 98.99           C  
ATOM   1741  CD2 TRP O 214      -0.269  24.489  22.450  1.00 98.99           C  
ATOM   1742  NE1 TRP O 214      -1.488  23.345  20.971  1.00 98.98           N  
ATOM   1743  CE2 TRP O 214      -1.484  24.504  21.718  1.00 98.98           C  
ATOM   1744  CE3 TRP O 214       0.002  25.581  23.308  1.00 98.98           C  
ATOM   1745  CZ2 TRP O 214      -2.412  25.561  21.836  1.00 98.97           C  
ATOM   1746  CZ3 TRP O 214      -0.922  26.636  23.418  1.00 98.96           C  
ATOM   1747  CH2 TRP O 214      -2.116  26.621  22.688  1.00 98.96           C  
ATOM   1748  N   SER O 215       1.611  19.740  22.030  1.00 99.00           N  
ATOM   1749  CA  SER O 215       1.084  18.549  21.349  1.00 99.00           C  
ATOM   1750  C   SER O 215       0.687  17.460  22.344  1.00 99.00           C  
ATOM   1751  O   SER O 215      -0.359  16.830  22.187  1.00 98.99           O  
ATOM   1752  CB  SER O 215       2.123  17.993  20.369  1.00 98.99           C  
ATOM   1753  OG  SER O 215       2.520  18.978  19.435  1.00 98.86           O  
ATOM   1754  N   PHE O 216       1.474  17.291  23.400  1.00 99.00           N  
ATOM   1755  CA  PHE O 216       1.173  16.362  24.487  1.00 99.00           C  
ATOM   1756  C   PHE O 216      -0.134  16.711  25.212  1.00 99.00           C  
ATOM   1757  O   PHE O 216      -0.932  15.815  25.481  1.00 99.00           O  
ATOM   1758  CB  PHE O 216       2.352  16.318  25.466  1.00 99.00           C  
ATOM   1759  CG  PHE O 216       2.132  15.336  26.593  1.00 99.00           C  
ATOM   1760  CD1 PHE O 216       1.781  15.787  27.875  1.00 98.98           C  
ATOM   1761  CD2 PHE O 216       2.238  13.955  26.347  1.00 98.98           C  
ATOM   1762  CE1 PHE O 216       1.542  14.867  28.905  1.00 98.98           C  
ATOM   1763  CE2 PHE O 216       1.998  13.031  27.369  1.00 98.98           C  
ATOM   1764  CZ  PHE O 216       1.650  13.491  28.651  1.00 98.98           C  
ATOM   1765  N   GLY O 217      -0.411  17.984  25.447  1.00 99.00           N  
ATOM   1766  CA  GLY O 217      -1.712  18.414  25.979  1.00 99.00           C  
ATOM   1767  C   GLY O 217      -2.883  18.000  25.076  1.00 99.00           C  
ATOM   1768  O   GLY O 217      -3.904  17.505  25.561  1.00 98.99           O  
ATOM   1769  N   VAL O 218      -2.721  18.134  23.757  1.00 99.00           N  
ATOM   1770  CA  VAL O 218      -3.729  17.661  22.785  1.00 99.00           C  
ATOM   1771  C   VAL O 218      -3.855  16.136  22.826  1.00 99.00           C  
ATOM   1772  O   VAL O 218      -4.970  15.618  22.835  1.00 99.00           O  
ATOM   1773  CB  VAL O 218      -3.430  18.150  21.352  1.00 99.00           C  
ATOM   1774  CG1 VAL O 218      -4.527  17.713  20.373  1.00 98.96           C  
ATOM   1775  CG2 VAL O 218      -3.346  19.678  21.286  1.00 98.98           C  
ATOM   1776  N   LEU O 219      -2.743  15.419  22.914  1.00 99.00           N  
ATOM   1777  CA  LEU O 219      -2.718  13.960  23.077  1.00 99.00           C  
ATOM   1778  C   LEU O 219      -3.453  13.517  24.347  1.00 99.00           C  
ATOM   1779  O   LEU O 219      -4.252  12.581  24.294  1.00 98.99           O  
ATOM   1780  CB  LEU O 219      -1.251  13.501  23.048  1.00 98.99           C  
ATOM   1781  CG  LEU O 219      -0.996  11.978  23.138  1.00 98.67           C  
ATOM   1782  CD1 LEU O 219       0.451  11.713  22.737  1.00 97.55           C  
ATOM   1783  CD2 LEU O 219      -1.171  11.395  24.548  1.00 96.91           C  
ATOM   1784  N   MET O 220      -3.228  14.186  25.470  1.00 99.00           N  
ATOM   1785  CA  MET O 220      -3.963  13.917  26.710  1.00 99.00           C  
ATOM   1786  C   MET O 220      -5.466  14.085  26.496  1.00 99.00           C  
ATOM   1787  O   MET O 220      -6.242  13.202  26.861  1.00 98.99           O  
ATOM   1788  CB  MET O 220      -3.513  14.854  27.835  1.00 98.99           C  
ATOM   1789  CG  MET O 220      -2.129  14.518  28.400  1.00 98.90           C  
ATOM   1790  SD  MET O 220      -1.682  15.598  29.789  1.00 98.89           S  
ATOM   1791  CE  MET O 220      -2.832  15.026  31.056  1.00 98.10           C  
ATOM   1792  N   TRP O 221      -5.882  15.179  25.862  1.00 99.00           N  
ATOM   1793  CA  TRP O 221      -7.288  15.402  25.543  1.00 99.00           C  
ATOM   1794  C   TRP O 221      -7.867  14.277  24.668  1.00 99.00           C  
ATOM   1795  O   TRP O 221      -8.966  13.788  24.943  1.00 98.99           O  
ATOM   1796  CB  TRP O 221      -7.456  16.769  24.876  1.00 99.00           C  
ATOM   1797  CG  TRP O 221      -8.887  17.154  24.651  1.00 98.99           C  
ATOM   1798  CD1 TRP O 221      -9.633  17.918  25.483  1.00 98.98           C  
ATOM   1799  CD2 TRP O 221      -9.766  16.743  23.559  1.00 98.99           C  
ATOM   1800  NE1 TRP O 221     -10.934  18.010  24.985  1.00 98.96           N  
ATOM   1801  CE2 TRP O 221     -11.051  17.290  23.814  1.00 98.97           C  
ATOM   1802  CE3 TRP O 221      -9.603  15.954  22.393  1.00 98.95           C  
ATOM   1803  CZ2 TRP O 221     -12.149  17.052  22.958  1.00 98.94           C  
ATOM   1804  CZ3 TRP O 221     -10.701  15.719  21.543  1.00 98.92           C  
ATOM   1805  CH2 TRP O 221     -11.959  16.263  21.825  1.00 98.90           C  
ATOM   1806  N   GLU O 222      -7.125  13.830  23.659  1.00 99.00           N  
ATOM   1807  CA  GLU O 222      -7.526  12.692  22.823  1.00 99.00           C  
ATOM   1808  C   GLU O 222      -7.698  11.411  23.654  1.00 99.00           C  
ATOM   1809  O   GLU O 222      -8.689  10.700  23.482  1.00 98.98           O  
ATOM   1810  CB  GLU O 222      -6.487  12.414  21.725  1.00 98.99           C  
ATOM   1811  CG  GLU O 222      -6.411  13.490  20.618  1.00 98.96           C  
ATOM   1812  CD  GLU O 222      -5.397  13.043  19.555  1.00 98.97           C  
ATOM   1813  OE1 GLU O 222      -5.820  12.417  18.560  1.00 98.75           O  
ATOM   1814  OE2 GLU O 222      -4.190  13.247  19.706  1.00 98.77           O  
ATOM   1815  N   ALA O 223      -6.761  11.133  24.547  1.00 99.00           N  
ATOM   1816  CA  ALA O 223      -6.776   9.937  25.380  1.00 99.00           C  
ATOM   1817  C   ALA O 223      -7.993   9.915  26.320  1.00 99.00           C  
ATOM   1818  O   ALA O 223      -8.774   8.963  26.295  1.00 98.98           O  
ATOM   1819  CB  ALA O 223      -5.439   9.840  26.130  1.00 98.99           C  
ATOM   1820  N   PHE O 224      -8.213  10.993  27.073  1.00 98.99           N  
ATOM   1821  CA  PHE O 224      -9.375  11.100  27.968  1.00 98.99           C  
ATOM   1822  C   PHE O 224     -10.713  11.219  27.215  1.00 98.98           C  
ATOM   1823  O   PHE O 224     -11.768  10.896  27.761  1.00 98.93           O  
ATOM   1824  CB  PHE O 224      -9.162  12.261  28.946  1.00 98.98           C  
ATOM   1825  CG  PHE O 224      -8.157  11.938  30.035  1.00 98.97           C  
ATOM   1826  CD1 PHE O 224      -8.518  11.075  31.090  1.00 98.93           C  
ATOM   1827  CD2 PHE O 224      -6.859  12.473  29.995  1.00 98.93           C  
ATOM   1828  CE1 PHE O 224      -7.587  10.745  32.088  1.00 98.86           C  
ATOM   1829  CE2 PHE O 224      -5.923  12.151  30.986  1.00 98.87           C  
ATOM   1830  CZ  PHE O 224      -6.289  11.284  32.033  1.00 98.88           C  
ATOM   1831  N   SER O 225     -10.679  11.600  25.939  1.00 98.99           N  
ATOM   1832  CA  SER O 225     -11.841  11.576  25.039  1.00 98.98           C  
ATOM   1833  C   SER O 225     -12.024  10.235  24.318  1.00 98.98           C  
ATOM   1834  O   SER O 225     -12.810  10.154  23.364  1.00 98.93           O  
ATOM   1835  CB  SER O 225     -11.756  12.718  24.020  1.00 98.94           C  
ATOM   1836  OG  SER O 225     -11.641  13.960  24.677  1.00 97.31           O  
ATOM   1837  N   TYR O 226     -11.307   9.198  24.726  1.00 98.98           N  
ATOM   1838  CA  TYR O 226     -11.343   7.858  24.119  1.00 98.98           C  
ATOM   1839  C   TYR O 226     -11.082   7.891  22.604  1.00 98.98           C  
ATOM   1840  O   TYR O 226     -11.792   7.258  21.814  1.00 98.90           O  
ATOM   1841  CB  TYR O 226     -12.623   7.116  24.519  1.00 98.97           C  
ATOM   1842  CG  TYR O 226     -12.700   6.788  25.995  1.00 98.94           C  
ATOM   1843  CD1 TYR O 226     -12.249   5.540  26.464  1.00 98.80           C  
ATOM   1844  CD2 TYR O 226     -13.201   7.736  26.909  1.00 98.80           C  
ATOM   1845  CE1 TYR O 226     -12.294   5.234  27.831  1.00 98.67           C  
ATOM   1846  CE2 TYR O 226     -13.244   7.448  28.279  1.00 98.67           C  
ATOM   1847  CZ  TYR O 226     -12.787   6.194  28.732  1.00 98.71           C  
ATOM   1848  OH  TYR O 226     -12.817   5.901  30.080  1.00 98.35           O  
ATOM   1849  N   GLY O 227     -10.061   8.633  22.202  1.00 98.96           N  
ATOM   1850  CA  GLY O 227      -9.591   8.704  20.819  1.00 98.94           C  
ATOM   1851  C   GLY O 227     -10.458   9.546  19.889  1.00 98.93           C  
ATOM   1852  O   GLY O 227     -10.391   9.368  18.669  1.00 98.73           O  
ATOM   1853  N   GLN O 228     -11.277  10.459  20.413  1.00 98.95           N  
ATOM   1854  CA  GLN O 228     -11.949  11.452  19.575  1.00 98.93           C  
ATOM   1855  C   GLN O 228     -10.930  12.398  18.928  1.00 98.96           C  
ATOM   1856  O   GLN O 228      -9.879  12.694  19.490  1.00 98.90           O  
ATOM   1857  CB  GLN O 228     -12.984  12.260  20.366  1.00 98.69           C  
ATOM   1858  CG  GLN O 228     -14.209  11.420  20.741  0.98 90.68           C  
ATOM   1859  CD  GLN O 228     -15.318  12.262  21.368  0.97 84.69           C  
ATOM   1860  OE1 GLN O 228     -15.627  13.356  20.934  0.96 77.44           O  
ATOM   1861  NE2 GLN O 228     -15.971  11.759  22.379  0.96 72.25           N  
ATOM   1862  N   LYS O 229     -11.284  12.909  17.742  1.00 98.91           N  
ATOM   1863  CA  LYS O 229     -10.457  13.916  17.074  1.00 98.89           C  
ATOM   1864  C   LYS O 229     -10.565  15.257  17.801  1.00 98.95           C  
ATOM   1865  O   LYS O 229     -11.690  15.683  18.064  1.00 98.86           O  
ATOM   1866  CB  LYS O 229     -10.855  14.065  15.605  1.00 98.43           C  
ATOM   1867  CG  LYS O 229     -10.519  12.811  14.791  0.95 92.59           C  
ATOM   1868  CD  LYS O 229     -10.791  13.025  13.301  0.92 86.21           C  
ATOM   1869  CE  LYS O 229     -10.400  11.762  12.534  0.88 77.12           C  
ATOM   1870  NZ  LYS O 229     -10.521  11.931  11.064  0.86 67.15           N  
ATOM   1871  N   PRO O 230      -9.450  15.956  18.047  1.00 98.97           N  
ATOM   1872  CA  PRO O 230      -9.483  17.291  18.627  1.00 98.98           C  
ATOM   1873  C   PRO O 230     -10.086  18.298  17.642  1.00 98.97           C  
ATOM   1874  O   PRO O 230     -10.011  18.119  16.417  1.00 98.91           O  
ATOM   1875  CB  PRO O 230      -8.027  17.611  18.977  1.00 98.94           C  
ATOM   1876  CG  PRO O 230      -7.239  16.846  17.911  1.00 98.73           C  
ATOM   1877  CD  PRO O 230      -8.077  15.589  17.697  1.00 98.96           C  
ATOM   1878  N   TYR O 231     -10.680  19.366  18.173  1.00 98.95           N  
ATOM   1879  CA  TYR O 231     -11.266  20.467  17.399  1.00 98.95           C  
ATOM   1880  C   TYR O 231     -12.177  19.971  16.266  1.00 98.88           C  
ATOM   1881  O   TYR O 231     -12.079  20.399  15.113  1.00 98.51           O  
ATOM   1882  CB  TYR O 231     -10.159  21.405  16.898  1.00 98.96           C  
ATOM   1883  CG  TYR O 231      -9.159  21.836  17.948  1.00 98.97           C  
ATOM   1884  CD1 TYR O 231      -9.463  22.892  18.833  1.00 98.95           C  
ATOM   1885  CD2 TYR O 231      -7.908  21.187  18.035  1.00 98.95           C  
ATOM   1886  CE1 TYR O 231      -8.526  23.312  19.786  1.00 98.92           C  
ATOM   1887  CE2 TYR O 231      -6.968  21.598  18.985  1.00 98.93           C  
ATOM   1888  CZ  TYR O 231      -7.277  22.662  19.853  1.00 98.95           C  
ATOM   1889  OH  TYR O 231      -6.344  23.073  20.779  1.00 98.89           O  
ATOM   1890  N   ARG O 232     -13.050  19.021  16.583  1.00 98.35           N  
ATOM   1891  CA  ARG O 232     -13.895  18.343  15.593  1.00 97.80           C  
ATOM   1892  C   ARG O 232     -14.746  19.355  14.816  1.00 97.99           C  
ATOM   1893  O   ARG O 232     -15.424  20.177  15.411  1.00 95.52           O  
ATOM   1894  CB  ARG O 232     -14.763  17.288  16.287  1.00 95.40           C  
ATOM   1895  CG  ARG O 232     -15.549  16.434  15.285  0.86 84.33           C  
ATOM   1896  CD  ARG O 232     -16.351  15.355  16.012  0.83 81.08           C  
ATOM   1897  NE  ARG O 232     -17.104  14.516  15.066  0.81 71.38           N  
ATOM   1898  CZ  ARG O 232     -17.922  13.523  15.399  0.80 63.67           C  
ATOM   1899  NH1 ARG O 232     -18.136  13.207  16.646  0.80 58.81           N  
ATOM   1900  NH2 ARG O 232     -18.538  12.830  14.472  0.80 55.28           N  
ATOM   1901  N   GLY O 233     -14.713  19.245  13.482  1.00 97.96           N  
ATOM   1902  CA  GLY O 233     -15.471  20.122  12.585  1.00 97.85           C  
ATOM   1903  C   GLY O 233     -14.819  21.475  12.296  1.00 98.21           C  
ATOM   1904  O   GLY O 233     -15.290  22.174  11.402  1.00 96.96           O  
ATOM   1905  N   MET O 234     -13.719  21.825  12.970  1.00 98.69           N  
ATOM   1906  CA  MET O 234     -13.010  23.085  12.757  1.00 98.76           C  
ATOM   1907  C   MET O 234     -11.905  22.945  11.705  1.00 98.74           C  
ATOM   1908  O   MET O 234     -11.210  21.925  11.631  1.00 98.50           O  
ATOM   1909  CB  MET O 234     -12.428  23.605  14.076  1.00 98.73           C  
ATOM   1910  CG  MET O 234     -13.510  23.868  15.124  1.00 98.43           C  
ATOM   1911  SD  MET O 234     -12.842  24.373  16.727  1.00 98.39           S  
ATOM   1912  CE  MET O 234     -12.242  26.028  16.336  1.00 96.86           C  
ATOM   1913  N   LYS O 235     -11.702  24.012  10.925  1.00 98.60           N  
ATOM   1914  CA  LYS O 235     -10.531  24.173  10.055  1.00 98.57           C  
ATOM   1915  C   LYS O 235      -9.311  24.606  10.876  1.00 98.70           C  
ATOM   1916  O   LYS O 235      -9.448  25.128  11.977  1.00 98.49           O  
ATOM   1917  CB  LYS O 235     -10.836  25.185   8.947  1.00 98.12           C  
ATOM   1918  CG  LYS O 235     -11.962  24.714   8.010  0.89 92.96           C  
ATOM   1919  CD  LYS O 235     -12.247  25.782   6.953  0.84 87.61           C  
ATOM   1920  CE  LYS O 235     -13.417  25.366   6.071  0.81 78.51           C  
ATOM   1921  NZ  LYS O 235     -13.808  26.460   5.152  0.80 68.52           N  
ATOM   1922  N   GLY O 236      -8.113  24.433  10.319  1.00 98.09           N  
ATOM   1923  CA  GLY O 236      -6.876  24.860  10.985  1.00 97.88           C  
ATOM   1924  C   GLY O 236      -6.875  26.344  11.361  1.00 98.23           C  
ATOM   1925  O   GLY O 236      -6.562  26.681  12.497  1.00 98.11           O  
ATOM   1926  N   SER O 237      -7.304  27.221  10.447  1.00 97.92           N  
ATOM   1927  CA  SER O 237      -7.402  28.669  10.697  1.00 98.00           C  
ATOM   1928  C   SER O 237      -8.395  29.025  11.810  1.00 98.43           C  
ATOM   1929  O   SER O 237      -8.146  29.946  12.582  1.00 98.29           O  
ATOM   1930  CB  SER O 237      -7.807  29.389   9.406  1.00 97.38           C  
ATOM   1931  OG  SER O 237      -8.968  28.800   8.841  1.00 95.05           O  
ATOM   1932  N   GLU O 238      -9.492  28.294  11.929  1.00 98.69           N  
ATOM   1933  CA  GLU O 238     -10.477  28.475  13.005  1.00 98.81           C  
ATOM   1934  C   GLU O 238      -9.900  28.043  14.357  1.00 98.88           C  
ATOM   1935  O   GLU O 238     -10.155  28.691  15.364  1.00 98.82           O  
ATOM   1936  CB  GLU O 238     -11.745  27.669  12.698  1.00 98.75           C  
ATOM   1937  CG  GLU O 238     -12.516  28.177  11.471  1.00 98.16           C  
ATOM   1938  CD  GLU O 238     -13.586  27.208  10.952  0.99 97.86           C  
ATOM   1939  OE1 GLU O 238     -14.469  27.658  10.186  0.99 95.42           O  
ATOM   1940  OE2 GLU O 238     -13.505  25.992  11.239  0.99 95.85           O  
ATOM   1941  N   VAL O 239      -9.074  26.992  14.366  1.00 98.83           N  
ATOM   1942  CA  VAL O 239      -8.350  26.568  15.570  1.00 98.89           C  
ATOM   1943  C   VAL O 239      -7.361  27.641  16.005  1.00 98.91           C  
ATOM   1944  O   VAL O 239      -7.365  28.012  17.174  1.00 98.85           O  
ATOM   1945  CB  VAL O 239      -7.637  25.214  15.370  1.00 98.87           C  
ATOM   1946  CG1 VAL O 239      -6.803  24.814  16.592  1.00 98.71           C  
ATOM   1947  CG2 VAL O 239      -8.649  24.097  15.117  1.00 98.76           C  
ATOM   1948  N   THR O 240      -6.551  28.176  15.087  1.00 98.78           N  
ATOM   1949  CA  THR O 240      -5.623  29.271  15.401  1.00 98.71           C  
ATOM   1950  C   THR O 240      -6.357  30.469  16.005  1.00 98.80           C  
ATOM   1951  O   THR O 240      -5.996  30.917  17.086  1.00 98.62           O  
ATOM   1952  CB  THR O 240      -4.831  29.693  14.151  1.00 98.22           C  
ATOM   1953  OG1 THR O 240      -4.179  28.572  13.598  1.00 93.87           O  
ATOM   1954  CG2 THR O 240      -3.750  30.715  14.457  1.00 93.48           C  
ATOM   1955  N   ALA O 241      -7.447  30.917  15.370  1.00 98.79           N  
ATOM   1956  CA  ALA O 241      -8.242  32.041  15.860  1.00 98.81           C  
ATOM   1957  C   ALA O 241      -8.876  31.785  17.242  1.00 98.86           C  
ATOM   1958  O   ALA O 241      -8.943  32.689  18.071  1.00 98.72           O  
ATOM   1959  CB  ALA O 241      -9.314  32.353  14.809  1.00 98.63           C  
ATOM   1960  N   MET O 242      -9.330  30.565  17.507  1.00 98.89           N  
ATOM   1961  CA  MET O 242      -9.835  30.162  18.820  1.00 98.92           C  
ATOM   1962  C   MET O 242      -8.741  30.267  19.893  1.00 98.93           C  
ATOM   1963  O   MET O 242      -8.974  30.817  20.971  1.00 98.83           O  
ATOM   1964  CB  MET O 242     -10.378  28.726  18.711  1.00 98.86           C  
ATOM   1965  CG  MET O 242     -10.838  28.140  20.046  1.00 98.42           C  
ATOM   1966  SD  MET O 242     -11.274  26.383  19.947  1.00 98.32           S  
ATOM   1967  CE  MET O 242     -11.504  26.035  21.709  1.00 96.41           C  
ATOM   1968  N   LEU O 243      -7.544  29.763  19.600  1.00 98.93           N  
ATOM   1969  CA  LEU O 243      -6.418  29.760  20.535  1.00 98.94           C  
ATOM   1970  C   LEU O 243      -5.899  31.170  20.831  1.00 98.93           C  
ATOM   1971  O   LEU O 243      -5.570  31.454  21.980  1.00 98.81           O  
ATOM   1972  CB  LEU O 243      -5.293  28.874  19.973  1.00 98.92           C  
ATOM   1973  CG  LEU O 243      -5.637  27.377  19.872  1.00 98.81           C  
ATOM   1974  CD1 LEU O 243      -4.505  26.649  19.149  1.00 98.69           C  
ATOM   1975  CD2 LEU O 243      -5.847  26.729  21.237  1.00 98.62           C  
ATOM   1976  N   GLU O 244      -5.870  32.059  19.837  1.00 98.85           N  
ATOM   1977  CA  GLU O 244      -5.476  33.466  19.992  1.00 98.78           C  
ATOM   1978  C   GLU O 244      -6.426  34.244  20.914  1.00 98.83           C  
ATOM   1979  O   GLU O 244      -5.987  35.124  21.646  1.00 98.40           O  
ATOM   1980  CB  GLU O 244      -5.433  34.150  18.620  1.00 98.19           C  
ATOM   1981  CG  GLU O 244      -4.198  33.747  17.806  0.97 86.61           C  
ATOM   1982  CD  GLU O 244      -4.207  34.285  16.371  0.96 83.14           C  
ATOM   1983  OE1 GLU O 244      -3.202  34.035  15.663  0.96 77.31           O  
ATOM   1984  OE2 GLU O 244      -5.214  34.909  15.958  0.95 77.33           O  
ATOM   1985  N   LYS O 245      -7.709  33.880  20.935  1.00 98.80           N  
ATOM   1986  CA  LYS O 245      -8.690  34.437  21.884  1.00 98.78           C  
ATOM   1987  C   LYS O 245      -8.525  33.909  23.315  1.00 98.80           C  
ATOM   1988  O   LYS O 245      -9.250  34.335  24.208  1.00 98.33           O  
ATOM   1989  CB  LYS O 245     -10.100  34.156  21.373  1.00 98.51           C  
ATOM   1990  CG  LYS O 245     -10.425  34.966  20.109  0.97 95.40           C  
ATOM   1991  CD  LYS O 245     -11.796  34.545  19.602  0.96 91.20           C  
ATOM   1992  CE  LYS O 245     -12.133  35.271  18.310  0.94 84.90           C  
ATOM   1993  NZ  LYS O 245     -13.486  34.892  17.858  0.94 76.07           N  
ATOM   1994  N   GLY O 246      -7.600  32.974  23.533  1.00 98.80           N  
ATOM   1995  CA  GLY O 246      -7.415  32.302  24.821  1.00 98.80           C  
ATOM   1996  C   GLY O 246      -8.391  31.154  25.069  1.00 98.89           C  
ATOM   1997  O   GLY O 246      -8.333  30.535  26.133  1.00 98.74           O  
ATOM   1998  N   GLU O 247      -9.254  30.837  24.115  1.00 98.96           N  
ATOM   1999  CA  GLU O 247     -10.171  29.702  24.226  1.00 98.96           C  
ATOM   2000  C   GLU O 247      -9.413  28.375  24.080  1.00 98.97           C  
ATOM   2001  O   GLU O 247      -8.416  28.270  23.357  1.00 98.92           O  
ATOM   2002  CB  GLU O 247     -11.302  29.807  23.190  1.00 98.88           C  
ATOM   2003  CG  GLU O 247     -12.234  31.009  23.424  0.98 96.95           C  
ATOM   2004  CD  GLU O 247     -13.272  31.196  22.302  0.97 93.57           C  
ATOM   2005  OE1 GLU O 247     -13.851  32.305  22.220  0.96 88.25           O  
ATOM   2006  OE2 GLU O 247     -13.479  30.265  21.493  0.96 88.83           O  
ATOM   2007  N   ARG O 248      -9.881  27.344  24.783  1.00 98.97           N  
ATOM   2008  CA  ARG O 248      -9.314  25.994  24.756  1.00 98.98           C  
ATOM   2009  C   ARG O 248     -10.428  24.961  24.642  1.00 98.97           C  
ATOM   2010  O   ARG O 248     -11.578  25.251  24.961  1.00 98.90           O  
ATOM   2011  CB  ARG O 248      -8.456  25.749  26.016  1.00 98.95           C  
ATOM   2012  CG  ARG O 248      -7.257  26.696  26.192  1.00 98.81           C  
ATOM   2013  CD  ARG O 248      -6.205  26.526  25.091  1.00 98.80           C  
ATOM   2014  NE  ARG O 248      -5.058  27.417  25.285  1.00 98.73           N  
ATOM   2015  CZ  ARG O 248      -4.902  28.638  24.791  1.00 98.81           C  
ATOM   2016  NH1 ARG O 248      -5.822  29.211  24.062  1.00 98.22           N  
ATOM   2017  NH2 ARG O 248      -3.805  29.308  25.022  1.00 98.25           N  
ATOM   2018  N   MET O 249     -10.080  23.758  24.224  1.00 98.98           N  
ATOM   2019  CA  MET O 249     -11.027  22.642  24.269  1.00 98.98           C  
ATOM   2020  C   MET O 249     -11.516  22.412  25.709  1.00 98.98           C  
ATOM   2021  O   MET O 249     -10.750  22.549  26.662  1.00 98.92           O  
ATOM   2022  CB  MET O 249     -10.392  21.353  23.728  1.00 98.97           C  
ATOM   2023  CG  MET O 249     -10.188  21.400  22.211  1.00 98.91           C  
ATOM   2024  SD  MET O 249      -9.648  19.818  21.500  1.00 98.94           S  
ATOM   2025  CE  MET O 249      -7.980  19.689  22.193  1.00 98.65           C  
ATOM   2026  N   GLY O 250     -12.775  22.044  25.843  1.00 98.97           N  
ATOM   2027  CA  GLY O 250     -13.391  21.735  27.136  1.00 98.97           C  
ATOM   2028  C   GLY O 250     -12.869  20.439  27.758  1.00 98.98           C  
ATOM   2029  O   GLY O 250     -12.227  19.622  27.093  1.00 98.94           O  
ATOM   2030  N   CYS O 251     -13.169  20.254  29.044  1.00 98.97           N  
ATOM   2031  CA  CYS O 251     -12.838  19.037  29.772  1.00 98.97           C  
ATOM   2032  C   CYS O 251     -13.600  17.837  29.171  1.00 98.97           C  
ATOM   2033  O   CYS O 251     -14.828  17.899  29.072  1.00 98.91           O  
ATOM   2034  CB  CYS O 251     -13.189  19.239  31.253  1.00 98.95           C  
ATOM   2035  SG  CYS O 251     -12.559  17.849  32.251  1.00 98.76           S  
ATOM   2036  N   PRO O 252     -12.905  16.758  28.784  1.00 98.97           N  
ATOM   2037  CA  PRO O 252     -13.576  15.533  28.358  1.00 98.96           C  
ATOM   2038  C   PRO O 252     -14.481  14.967  29.460  1.00 98.94           C  
ATOM   2039  O   PRO O 252     -14.201  15.111  30.651  1.00 98.83           O  
ATOM   2040  CB  PRO O 252     -12.454  14.555  27.978  1.00 98.94           C  
ATOM   2041  CG  PRO O 252     -11.265  15.462  27.671  1.00 98.85           C  
ATOM   2042  CD  PRO O 252     -11.455  16.613  28.647  1.00 98.97           C  
ATOM   2043  N   ALA O 253     -15.563  14.312  29.064  1.00 98.81           N  
ATOM   2044  CA  ALA O 253     -16.473  13.686  30.017  1.00 98.68           C  
ATOM   2045  C   ALA O 253     -15.736  12.625  30.853  1.00 98.59           C  
ATOM   2046  O   ALA O 253     -15.092  11.740  30.297  1.00 97.52           O  
ATOM   2047  CB  ALA O 253     -17.653  13.078  29.247  1.00 98.26           C  
ATOM   2048  N   GLY O 254     -15.836  12.735  32.179  1.00 98.35           N  
ATOM   2049  CA  GLY O 254     -15.176  11.813  33.110  1.00 98.13           C  
ATOM   2050  C   GLY O 254     -13.677  12.048  33.313  1.00 98.40           C  
ATOM   2051  O   GLY O 254     -13.082  11.371  34.144  1.00 97.57           O  
ATOM   2052  N   CYS O 255     -13.066  13.006  32.598  1.00 98.80           N  
ATOM   2053  CA  CYS O 255     -11.656  13.342  32.810  1.00 98.87           C  
ATOM   2054  C   CYS O 255     -11.452  13.952  34.212  1.00 98.84           C  
ATOM   2055  O   CYS O 255     -12.158  14.907  34.557  1.00 98.76           O  
ATOM   2056  CB  CYS O 255     -11.197  14.307  31.710  1.00 98.90           C  
ATOM   2057  SG  CYS O 255      -9.447  14.764  31.919  1.00 98.88           S  
ATOM   2058  N   PRO O 256     -10.478  13.473  35.000  1.00 98.81           N  
ATOM   2059  CA  PRO O 256     -10.142  14.086  36.282  1.00 98.80           C  
ATOM   2060  C   PRO O 256      -9.735  15.553  36.121  1.00 98.88           C  
ATOM   2061  O   PRO O 256      -9.029  15.916  35.173  1.00 98.84           O  
ATOM   2062  CB  PRO O 256      -8.997  13.245  36.859  1.00 98.64           C  
ATOM   2063  CG  PRO O 256      -9.142  11.900  36.151  1.00 98.27           C  
ATOM   2064  CD  PRO O 256      -9.669  12.287  34.778  1.00 98.73           C  
ATOM   2065  N   ARG O 257     -10.151  16.399  37.072  1.00 98.77           N  
ATOM   2066  CA  ARG O 257      -9.896  17.837  37.012  1.00 98.79           C  
ATOM   2067  C   ARG O 257      -8.405  18.154  36.932  1.00 98.88           C  
ATOM   2068  O   ARG O 257      -8.015  18.986  36.120  1.00 98.79           O  
ATOM   2069  CB  ARG O 257     -10.568  18.527  38.208  1.00 98.45           C  
ATOM   2070  CG  ARG O 257     -10.360  20.050  38.203  0.94 90.05           C  
ATOM   2071  CD  ARG O 257     -10.911  20.699  36.928  0.92 84.76           C  
ATOM   2072  NE  ARG O 257     -10.476  22.071  36.832  0.92 73.97           N  
ATOM   2073  CZ  ARG O 257     -11.209  23.167  36.826  0.92 64.96           C  
ATOM   2074  NH1 ARG O 257     -12.505  23.135  36.921  0.91 59.09           N  
ATOM   2075  NH2 ARG O 257     -10.615  24.320  36.714  0.91 59.27           N  
ATOM   2076  N   GLU O 258      -7.579  17.464  37.695  1.00 98.86           N  
ATOM   2077  CA  GLU O 258      -6.124  17.641  37.718  1.00 98.86           C  
ATOM   2078  C   GLU O 258      -5.490  17.347  36.357  1.00 98.93           C  
ATOM   2079  O   GLU O 258      -4.530  18.010  35.965  1.00 98.87           O  
ATOM   2080  CB  GLU O 258      -5.493  16.717  38.773  1.00 98.58           C  
ATOM   2081  CG  GLU O 258      -5.891  17.024  40.221  0.98 91.35           C  
ATOM   2082  CD  GLU O 258      -7.284  16.538  40.628  0.97 85.86           C  
ATOM   2083  OE1 GLU O 258      -7.661  16.821  41.783  0.97 79.92           O  
ATOM   2084  OE2 GLU O 258      -7.983  15.914  39.784  0.97 81.09           O  
ATOM   2085  N   MET O 259      -6.038  16.400  35.610  1.00 98.92           N  
ATOM   2086  CA  MET O 259      -5.578  16.077  34.262  1.00 98.95           C  
ATOM   2087  C   MET O 259      -6.000  17.144  33.260  1.00 98.97           C  
ATOM   2088  O   MET O 259      -5.202  17.527  32.408  1.00 98.96           O  
ATOM   2089  CB  MET O 259      -6.080  14.690  33.842  1.00 98.92           C  
ATOM   2090  CG  MET O 259      -5.447  13.564  34.670  1.00 98.82           C  
ATOM   2091  SD  MET O 259      -3.639  13.423  34.534  1.00 98.78           S  
ATOM   2092  CE  MET O 259      -3.098  14.416  35.941  1.00 98.16           C  
ATOM   2093  N   TYR O 260      -7.208  17.690  33.404  1.00 98.98           N  
ATOM   2094  CA  TYR O 260      -7.633  18.819  32.578  1.00 98.99           C  
ATOM   2095  C   TYR O 260      -6.847  20.103  32.887  1.00 98.99           C  
ATOM   2096  O   TYR O 260      -6.481  20.841  31.970  1.00 98.97           O  
ATOM   2097  CB  TYR O 260      -9.138  19.039  32.743  1.00 98.98           C  
ATOM   2098  CG  TYR O 260      -9.666  20.137  31.841  1.00 98.98           C  
ATOM   2099  CD1 TYR O 260     -10.249  21.298  32.388  1.00 98.95           C  
ATOM   2100  CD2 TYR O 260      -9.546  20.013  30.439  1.00 98.95           C  
ATOM   2101  CE1 TYR O 260     -10.719  22.321  31.550  1.00 98.93           C  
ATOM   2102  CE2 TYR O 260     -10.005  21.032  29.594  1.00 98.93           C  
ATOM   2103  CZ  TYR O 260     -10.592  22.186  30.153  1.00 98.95           C  
ATOM   2104  OH  TYR O 260     -11.046  23.190  29.329  1.00 98.88           O  
ATOM   2105  N   ASP O 261      -6.523  20.353  34.144  1.00 98.97           N  
ATOM   2106  CA  ASP O 261      -5.663  21.471  34.539  1.00 98.97           C  
ATOM   2107  C   ASP O 261      -4.250  21.310  33.951  1.00 98.98           C  
ATOM   2108  O   ASP O 261      -3.670  22.282  33.470  1.00 98.96           O  
ATOM   2109  CB  ASP O 261      -5.649  21.609  36.073  1.00 98.93           C  
ATOM   2110  CG  ASP O 261      -6.984  22.074  36.688  1.00 98.39           C  
ATOM   2111  OD1 ASP O 261      -7.835  22.672  35.977  1.00 97.40           O  
ATOM   2112  OD2 ASP O 261      -7.179  21.867  37.904  1.00 97.17           O  
ATOM   2113  N   LEU O 262      -3.723  20.089  33.899  1.00 98.98           N  
ATOM   2114  CA  LEU O 262      -2.455  19.801  33.228  1.00 98.99           C  
ATOM   2115  C   LEU O 262      -2.531  20.027  31.713  1.00 98.99           C  
ATOM   2116  O   LEU O 262      -1.594  20.596  31.151  1.00 98.98           O  
ATOM   2117  CB  LEU O 262      -1.990  18.376  33.574  1.00 98.98           C  
ATOM   2118  CG  LEU O 262      -0.617  17.999  32.978  1.00 98.93           C  
ATOM   2119  CD1 LEU O 262       0.502  18.952  33.413  1.00 98.89           C  
ATOM   2120  CD2 LEU O 262      -0.237  16.596  33.430  1.00 98.86           C  
ATOM   2121  N   MET O 263      -3.628  19.656  31.050  1.00 98.99           N  
ATOM   2122  CA  MET O 263      -3.825  19.980  29.625  1.00 98.99           C  
ATOM   2123  C   MET O 263      -3.751  21.491  29.396  1.00 98.99           C  
ATOM   2124  O   MET O 263      -3.026  21.938  28.511  1.00 98.98           O  
ATOM   2125  CB  MET O 263      -5.181  19.481  29.106  1.00 98.98           C  
ATOM   2126  CG  MET O 263      -5.333  17.961  29.096  1.00 98.84           C  
ATOM   2127  SD  MET O 263      -7.011  17.457  28.642  1.00 98.90           S  
ATOM   2128  CE  MET O 263      -7.066  15.831  29.425  1.00 98.51           C  
ATOM   2129  N   ASN O 264      -4.458  22.277  30.202  1.00 98.99           N  
ATOM   2130  CA  ASN O 264      -4.428  23.738  30.091  1.00 98.99           C  
ATOM   2131  C   ASN O 264      -3.036  24.317  30.340  1.00 98.99           C  
ATOM   2132  O   ASN O 264      -2.639  25.261  29.656  1.00 98.97           O  
ATOM   2133  CB  ASN O 264      -5.458  24.357  31.043  1.00 98.96           C  
ATOM   2134  CG  ASN O 264      -6.855  24.266  30.468  1.00 98.56           C  
ATOM   2135  OD1 ASN O 264      -7.228  24.998  29.565  1.00 92.05           O  
ATOM   2136  ND2 ASN O 264      -7.653  23.346  30.946  1.00 91.43           N  
ATOM   2137  N   LEU O 265      -2.268  23.736  31.258  1.00 98.99           N  
ATOM   2138  CA  LEU O 265      -0.877  24.127  31.480  1.00 98.99           C  
ATOM   2139  C   LEU O 265       0.002  23.817  30.256  1.00 98.99           C  
ATOM   2140  O   LEU O 265       0.811  24.654  29.859  1.00 98.98           O  
ATOM   2141  CB  LEU O 265      -0.366  23.436  32.757  1.00 98.94           C  
ATOM   2142  CG  LEU O 265       1.017  23.941  33.208  1.00 95.50           C  
ATOM   2143  CD1 LEU O 265       0.959  25.394  33.681  1.00 93.42           C  
ATOM   2144  CD2 LEU O 265       1.521  23.085  34.369  1.00 93.47           C  
ATOM   2145  N   CYS O 266      -0.182  22.660  29.620  1.00 99.00           N  
ATOM   2146  CA  CYS O 266       0.480  22.325  28.353  1.00 99.00           C  
ATOM   2147  C   CYS O 266       0.092  23.296  27.228  1.00 99.00           C  
ATOM   2148  O   CYS O 266       0.908  23.594  26.357  1.00 98.99           O  
ATOM   2149  CB  CYS O 266       0.135  20.885  27.949  1.00 99.00           C  
ATOM   2150  SG  CYS O 266       0.803  19.672  29.120  1.00 98.99           S  
ATOM   2151  N   TRP O 267      -1.125  23.824  27.257  1.00 99.00           N  
ATOM   2152  CA  TRP O 267      -1.625  24.832  26.313  1.00 98.99           C  
ATOM   2153  C   TRP O 267      -1.377  26.278  26.763  1.00 98.99           C  
ATOM   2154  O   TRP O 267      -2.125  27.188  26.386  1.00 98.95           O  
ATOM   2155  CB  TRP O 267      -3.106  24.579  26.021  1.00 98.99           C  
ATOM   2156  CG  TRP O 267      -3.466  23.210  25.535  1.00 98.99           C  
ATOM   2157  CD1 TRP O 267      -2.701  22.388  24.776  1.00 98.98           C  
ATOM   2158  CD2 TRP O 267      -4.709  22.491  25.798  1.00 98.99           C  
ATOM   2159  NE1 TRP O 267      -3.382  21.197  24.550  1.00 98.97           N  
ATOM   2160  CE2 TRP O 267      -4.623  21.229  25.161  1.00 98.98           C  
ATOM   2161  CE3 TRP O 267      -5.895  22.802  26.513  1.00 98.97           C  
ATOM   2162  CZ2 TRP O 267      -5.675  20.283  25.225  1.00 98.96           C  
ATOM   2163  CZ3 TRP O 267      -6.938  21.865  26.574  1.00 98.94           C  
ATOM   2164  CH2 TRP O 267      -6.828  20.622  25.936  1.00 98.93           C  
ATOM   2165  N   THR O 268      -0.337  26.513  27.547  1.00 98.99           N  
ATOM   2166  CA  THR O 268       0.160  27.870  27.809  1.00 98.99           C  
ATOM   2167  C   THR O 268       0.611  28.492  26.492  1.00 98.99           C  
ATOM   2168  O   THR O 268       1.451  27.927  25.793  1.00 98.96           O  
ATOM   2169  CB  THR O 268       1.308  27.844  28.827  1.00 98.98           C  
ATOM   2170  OG1 THR O 268       0.846  27.301  30.039  1.00 98.87           O  
ATOM   2171  CG2 THR O 268       1.841  29.239  29.147  1.00 98.89           C  
ATOM   2172  N   TYR O 269       0.040  29.657  26.140  1.00 98.97           N  
ATOM   2173  CA  TYR O 269       0.280  30.294  24.841  1.00 98.96           C  
ATOM   2174  C   TYR O 269       1.735  30.736  24.679  1.00 98.95           C  
ATOM   2175  O   TYR O 269       2.367  30.426  23.668  1.00 98.86           O  
ATOM   2176  CB  TYR O 269      -0.678  31.485  24.671  1.00 98.93           C  
ATOM   2177  CG  TYR O 269      -0.684  32.059  23.264  1.00 98.89           C  
ATOM   2178  CD1 TYR O 269       0.315  32.964  22.858  1.00 98.69           C  
ATOM   2179  CD2 TYR O 269      -1.678  31.665  22.345  1.00 98.67           C  
ATOM   2180  CE1 TYR O 269       0.333  33.464  21.546  1.00 98.50           C  
ATOM   2181  CE2 TYR O 269      -1.673  32.161  21.033  1.00 98.51           C  
ATOM   2182  CZ  TYR O 269      -0.661  33.057  20.638  1.00 98.57           C  
ATOM   2183  OH  TYR O 269      -0.649  33.533  19.347  1.00 98.07           O  
ATOM   2184  N   ASP O 270       2.259  31.422  25.688  1.00 98.84           N  
ATOM   2185  CA  ASP O 270       3.654  31.850  25.726  1.00 98.80           C  
ATOM   2186  C   ASP O 270       4.579  30.656  26.004  1.00 98.90           C  
ATOM   2187  O   ASP O 270       4.485  29.997  27.048  1.00 98.77           O  
ATOM   2188  CB  ASP O 270       3.807  32.961  26.774  1.00 98.16           C  
ATOM   2189  CG  ASP O 270       5.228  33.526  26.862  0.99 87.38           C  
ATOM   2190  OD1 ASP O 270       6.110  33.048  26.114  0.98 78.27           O  
ATOM   2191  OD2 ASP O 270       5.418  34.417  27.713  0.98 81.14           O  
ATOM   2192  N   VAL O 271       5.477  30.391  25.057  1.00 98.77           N  
ATOM   2193  CA  VAL O 271       6.415  29.268  25.114  1.00 98.78           C  
ATOM   2194  C   VAL O 271       7.354  29.349  26.320  1.00 98.85           C  
ATOM   2195  O   VAL O 271       7.677  28.312  26.894  1.00 98.65           O  
ATOM   2196  CB  VAL O 271       7.187  29.144  23.781  1.00 98.17           C  
ATOM   2197  CG1 VAL O 271       8.138  30.315  23.522  1.00 93.08           C  
ATOM   2198  CG2 VAL O 271       7.974  27.839  23.700  1.00 94.03           C  
ATOM   2199  N   GLU O 272       7.754  30.556  26.733  1.00 98.72           N  
ATOM   2200  CA  GLU O 272       8.668  30.738  27.862  1.00 98.62           C  
ATOM   2201  C   GLU O 272       8.021  30.309  29.184  1.00 98.75           C  
ATOM   2202  O   GLU O 272       8.657  29.654  30.005  1.00 98.33           O  
ATOM   2203  CB  GLU O 272       9.152  32.202  27.918  1.00 98.02           C  
ATOM   2204  CG  GLU O 272       9.959  32.622  26.675  0.92 89.90           C  
ATOM   2205  CD  GLU O 272      11.123  31.668  26.383  0.89 81.07           C  
ATOM   2206  OE1 GLU O 272      11.288  31.285  25.197  0.89 73.33           O  
ATOM   2207  OE2 GLU O 272      11.836  31.288  27.333  0.88 73.74           O  
ATOM   2208  N   ASN O 273       6.722  30.569  29.327  1.00 98.89           N  
ATOM   2209  CA  ASN O 273       5.951  30.212  30.520  1.00 98.92           C  
ATOM   2210  C   ASN O 273       5.374  28.788  30.474  1.00 98.95           C  
ATOM   2211  O   ASN O 273       4.866  28.292  31.487  1.00 98.87           O  
ATOM   2212  CB  ASN O 273       4.861  31.269  30.719  1.00 98.84           C  
ATOM   2213  CG  ASN O 273       5.448  32.626  31.066  1.00 98.30           C  
ATOM   2214  OD1 ASN O 273       6.282  32.750  31.941  1.00 94.09           O  
ATOM   2215  ND2 ASN O 273       5.026  33.670  30.402  1.00 92.96           N  
ATOM   2216  N   ARG O 274       5.438  28.118  29.327  1.00 98.98           N  
ATOM   2217  CA  ARG O 274       4.985  26.724  29.188  1.00 98.98           C  
ATOM   2218  C   ARG O 274       5.965  25.771  29.898  1.00 98.98           C  
ATOM   2219  O   ARG O 274       7.167  25.932  29.737  1.00 98.96           O  
ATOM   2220  CB  ARG O 274       4.829  26.397  27.695  1.00 98.96           C  
ATOM   2221  CG  ARG O 274       4.029  25.099  27.455  1.00 98.81           C  
ATOM   2222  CD  ARG O 274       3.956  24.749  25.962  1.00 98.92           C  
ATOM   2223  NE  ARG O 274       3.414  25.850  25.156  1.00 98.90           N  
ATOM   2224  CZ  ARG O 274       3.753  26.176  23.921  1.00 98.95           C  
ATOM   2225  NH1 ARG O 274       4.545  25.439  23.197  1.00 98.37           N  
ATOM   2226  NH2 ARG O 274       3.314  27.276  23.381  1.00 98.41           N  
ATOM   2227  N   PRO O 275       5.487  24.775  30.641  1.00 98.98           N  
ATOM   2228  CA  PRO O 275       6.386  23.805  31.267  1.00 98.98           C  
ATOM   2229  C   PRO O 275       7.134  22.963  30.224  1.00 98.98           C  
ATOM   2230  O   PRO O 275       6.639  22.727  29.119  1.00 98.95           O  
ATOM   2231  CB  PRO O 275       5.482  22.939  32.154  1.00 98.95           C  
ATOM   2232  CG  PRO O 275       4.131  22.992  31.434  1.00 98.69           C  
ATOM   2233  CD  PRO O 275       4.093  24.417  30.894  1.00 98.96           C  
ATOM   2234  N   GLY O 276       8.312  22.478  30.600  1.00 98.97           N  
ATOM   2235  CA  GLY O 276       8.992  21.385  29.899  1.00 98.97           C  
ATOM   2236  C   GLY O 276       8.494  20.007  30.354  1.00 98.98           C  
ATOM   2237  O   GLY O 276       7.716  19.897  31.310  1.00 98.96           O  
ATOM   2238  N   PHE O 277       8.966  18.952  29.700  1.00 98.98           N  
ATOM   2239  CA  PHE O 277       8.553  17.583  30.028  1.00 98.99           C  
ATOM   2240  C   PHE O 277       9.014  17.116  31.403  1.00 98.98           C  
ATOM   2241  O   PHE O 277       8.301  16.343  32.034  1.00 98.97           O  
ATOM   2242  CB  PHE O 277       8.997  16.600  28.944  1.00 98.99           C  
ATOM   2243  CG  PHE O 277       8.057  16.577  27.761  1.00 98.99           C  
ATOM   2244  CD1 PHE O 277       6.768  16.026  27.898  1.00 98.98           C  
ATOM   2245  CD2 PHE O 277       8.457  17.104  26.525  1.00 98.98           C  
ATOM   2246  CE1 PHE O 277       5.882  16.007  26.809  1.00 98.97           C  
ATOM   2247  CE2 PHE O 277       7.579  17.089  25.435  1.00 98.97           C  
ATOM   2248  CZ  PHE O 277       6.290  16.541  25.578  1.00 98.98           C  
ATOM   2249  N   ALA O 278      10.128  17.618  31.920  1.00 98.93           N  
ATOM   2250  CA  ALA O 278      10.539  17.328  33.296  1.00 98.90           C  
ATOM   2251  C   ALA O 278       9.446  17.707  34.316  1.00 98.94           C  
ATOM   2252  O   ALA O 278       9.128  16.923  35.211  1.00 98.82           O  
ATOM   2253  CB  ALA O 278      11.854  18.070  33.582  1.00 98.65           C  
ATOM   2254  N   ALA O 279       8.824  18.876  34.149  1.00 98.97           N  
ATOM   2255  CA  ALA O 279       7.748  19.339  35.022  1.00 98.97           C  
ATOM   2256  C   ALA O 279       6.426  18.600  34.755  1.00 98.98           C  
ATOM   2257  O   ALA O 279       5.713  18.250  35.695  1.00 98.93           O  
ATOM   2258  CB  ALA O 279       7.599  20.858  34.838  1.00 98.94           C  
ATOM   2259  N   VAL O 280       6.103  18.340  33.493  1.00 98.98           N  
ATOM   2260  CA  VAL O 280       4.885  17.606  33.096  1.00 98.99           C  
ATOM   2261  C   VAL O 280       4.918  16.169  33.622  1.00 98.98           C  
ATOM   2262  O   VAL O 280       3.949  15.724  34.238  1.00 98.95           O  
ATOM   2263  CB  VAL O 280       4.704  17.629  31.565  1.00 98.98           C  
ATOM   2264  CG1 VAL O 280       3.547  16.737  31.098  1.00 98.93           C  
ATOM   2265  CG2 VAL O 280       4.409  19.053  31.077  1.00 98.95           C  
ATOM   2266  N   GLU O 281       6.027  15.464  33.417  1.00 98.97           N  
ATOM   2267  CA  GLU O 281       6.213  14.086  33.887  1.00 98.96           C  
ATOM   2268  C   GLU O 281       6.102  14.018  35.414  1.00 98.95           C  
ATOM   2269  O   GLU O 281       5.372  13.178  35.935  1.00 98.90           O  
ATOM   2270  CB  GLU O 281       7.558  13.534  33.383  1.00 98.91           C  
ATOM   2271  CG  GLU O 281       7.820  12.051  33.730  1.00 98.74           C  
ATOM   2272  CD  GLU O 281       8.263  11.812  35.181  1.00 98.83           C  
ATOM   2273  OE1 GLU O 281       7.844  10.797  35.772  1.00 97.91           O  
ATOM   2274  OE2 GLU O 281       9.026  12.629  35.753  1.00 98.20           O  
ATOM   2275  N   LEU O 282       6.756  14.934  36.123  1.00 98.94           N  
ATOM   2276  CA  LEU O 282       6.684  14.981  37.587  1.00 98.93           C  
ATOM   2277  C   LEU O 282       5.241  15.147  38.085  1.00 98.93           C  
ATOM   2278  O   LEU O 282       4.822  14.464  39.020  1.00 98.80           O  
ATOM   2279  CB  LEU O 282       7.587  16.121  38.092  1.00 98.88           C  
ATOM   2280  CG  LEU O 282       7.621  16.267  39.626  1.00 98.24           C  
ATOM   2281  CD1 LEU O 282       8.177  15.015  40.307  1.00 97.42           C  
ATOM   2282  CD2 LEU O 282       8.501  17.457  40.005  1.00 97.09           C  
ATOM   2283  N   ARG O 283       4.468  16.027  37.450  1.00 98.93           N  
ATOM   2284  CA  ARG O 283       3.072  16.255  37.831  1.00 98.90           C  
ATOM   2285  C   ARG O 283       2.203  15.027  37.548  1.00 98.90           C  
ATOM   2286  O   ARG O 283       1.377  14.672  38.388  1.00 98.67           O  
ATOM   2287  CB  ARG O 283       2.560  17.527  37.136  1.00 98.55           C  
ATOM   2288  CG  ARG O 283       1.170  17.924  37.631  0.99 90.71           C  
ATOM   2289  CD  ARG O 283       0.834  19.356  37.201  0.99 90.42           C  
ATOM   2290  NE  ARG O 283      -0.521  19.733  37.622  0.99 86.09           N  
ATOM   2291  CZ  ARG O 283      -1.071  20.934  37.513  0.99 83.74           C  
ATOM   2292  NH1 ARG O 283      -0.415  21.941  37.025  0.99 76.62           N  
ATOM   2293  NH2 ARG O 283      -2.311  21.134  37.890  0.99 77.17           N  
ATOM   2294  N   LEU O 284       2.405  14.364  36.423  1.00 98.89           N  
ATOM   2295  CA  LEU O 284       1.714  13.112  36.094  1.00 98.87           C  
ATOM   2296  C   LEU O 284       2.091  11.981  37.045  1.00 98.85           C  
ATOM   2297  O   LEU O 284       1.202  11.277  37.516  1.00 98.68           O  
ATOM   2298  CB  LEU O 284       2.041  12.702  34.650  1.00 98.74           C  
ATOM   2299  CG  LEU O 284       1.122  13.382  33.623  1.00 98.13           C  
ATOM   2300  CD1 LEU O 284       1.704  13.227  32.233  1.00 98.11           C  
ATOM   2301  CD2 LEU O 284      -0.277  12.754  33.625  1.00 98.16           C  
ATOM   2302  N   ARG O 285       3.376  11.826  37.346  1.00 98.88           N  
ATOM   2303  CA  ARG O 285       3.881  10.813  38.276  1.00 98.84           C  
ATOM   2304  C   ARG O 285       3.232  10.944  39.654  1.00 98.76           C  
ATOM   2305  O   ARG O 285       2.708   9.962  40.171  1.00 98.55           O  
ATOM   2306  CB  ARG O 285       5.404  10.954  38.390  1.00 98.77           C  
ATOM   2307  CG  ARG O 285       6.059   9.776  39.129  1.00 98.09           C  
ATOM   2308  CD  ARG O 285       7.470  10.097  39.615  1.00 97.47           C  
ATOM   2309  NE  ARG O 285       8.271  10.874  38.665  1.00 96.12           N  
ATOM   2310  CZ  ARG O 285       9.473  11.377  38.886  1.00 95.65           C  
ATOM   2311  NH1 ARG O 285      10.118  11.162  39.993  1.00 91.48           N  
ATOM   2312  NH2 ARG O 285      10.047  12.119  37.992  1.00 92.35           N  
ATOM   2313  N   ASN O 286       3.247  12.160  40.194  1.00 98.75           N  
ATOM   2314  CA  ASN O 286       2.674  12.419  41.514  1.00 98.65           C  
ATOM   2315  C   ASN O 286       1.174  12.116  41.530  1.00 98.55           C  
ATOM   2316  O   ASN O 286       0.709  11.365  42.382  1.00 98.21           O  
ATOM   2317  CB  ASN O 286       2.972  13.873  41.919  1.00 98.56           C  
ATOM   2318  CG  ASN O 286       4.448  14.137  42.197  1.00 98.03           C  
ATOM   2319  OD1 ASN O 286       5.282  13.249  42.279  1.00 94.95           O  
ATOM   2320  ND2 ASN O 286       4.803  15.387  42.369  1.00 94.01           N  
ATOM   2321  N   TYR O 287       0.426  12.615  40.540  1.00 98.75           N  
ATOM   2322  CA  TYR O 287      -1.008  12.351  40.461  1.00 98.69           C  
ATOM   2323  C   TYR O 287      -1.317  10.866  40.241  1.00 98.59           C  
ATOM   2324  O   TYR O 287      -2.246  10.332  40.847  1.00 98.25           O  
ATOM   2325  CB  TYR O 287      -1.625  13.208  39.347  1.00 98.61           C  
ATOM   2326  CG  TYR O 287      -3.133  13.104  39.326  1.00 98.59           C  
ATOM   2327  CD1 TYR O 287      -3.799  12.461  38.270  1.00 98.10           C  
ATOM   2328  CD2 TYR O 287      -3.878  13.618  40.409  1.00 98.07           C  
ATOM   2329  CE1 TYR O 287      -5.197  12.330  38.287  1.00 97.59           C  
ATOM   2330  CE2 TYR O 287      -5.269  13.489  40.442  1.00 97.67           C  
ATOM   2331  CZ  TYR O 287      -5.928  12.845  39.377  1.00 97.82           C  
ATOM   2332  OH  TYR O 287      -7.297  12.715  39.409  1.00 96.95           O  
ATOM   2333  N   TYR O 288      -0.522  10.174  39.431  1.00 98.22           N  
ATOM   2334  CA  TYR O 288      -0.685   8.730  39.237  1.00 97.93           C  
ATOM   2335  C   TYR O 288      -0.509   7.969  40.552  1.00 97.63           C  
ATOM   2336  O   TYR O 288      -1.338   7.118  40.868  1.00 97.03           O  
ATOM   2337  CB  TYR O 288       0.287   8.222  38.166  1.00 97.63           C  
ATOM   2338  CG  TYR O 288       0.178   6.727  37.936  0.99 97.26           C  
ATOM   2339  CD1 TYR O 288       1.242   5.867  38.268  0.99 95.62           C  
ATOM   2340  CD2 TYR O 288      -1.016   6.185  37.416  0.99 95.33           C  
ATOM   2341  CE1 TYR O 288       1.123   4.482  38.082  0.99 94.08           C  
ATOM   2342  CE2 TYR O 288      -1.151   4.803  37.232  0.99 94.24           C  
ATOM   2343  CZ  TYR O 288      -0.076   3.953  37.566  0.99 94.35           C  
ATOM   2344  OH  TYR O 288      -0.201   2.595  37.387  0.99 92.34           O  
ATOM   2345  N   TYR O 289       0.509   8.308  41.347  0.99 97.87           N  
ATOM   2346  CA  TYR O 289       0.696   7.690  42.663  0.99 97.43           C  
ATOM   2347  C   TYR O 289      -0.456   7.992  43.622  0.99 97.32           C  
ATOM   2348  O   TYR O 289      -0.915   7.075  44.303  0.99 96.20           O  
ATOM   2349  CB  TYR O 289       2.042   8.117  43.275  0.99 96.21           C  
ATOM   2350  CG  TYR O 289       3.282   7.540  42.612  0.96 91.41           C  
ATOM   2351  CD1 TYR O 289       3.260   6.270  41.986  0.96 86.02           C  
ATOM   2352  CD2 TYR O 289       4.490   8.254  42.664  0.95 84.55           C  
ATOM   2353  CE1 TYR O 289       4.422   5.729  41.419  0.96 81.82           C  
ATOM   2354  CE2 TYR O 289       5.661   7.724  42.105  0.96 81.09           C  
ATOM   2355  CZ  TYR O 289       5.624   6.461  41.485  0.95 80.55           C  
ATOM   2356  OH  TYR O 289       6.776   5.936  40.936  0.95 76.49           O  
ATOM   2357  N   ASP O 290      -0.994   9.205  43.622  0.99 97.43           N  
ATOM   2358  CA  ASP O 290      -2.158   9.551  44.444  0.99 97.09           C  
ATOM   2359  C   ASP O 290      -3.372   8.692  44.073  0.99 96.65           C  
ATOM   2360  O   ASP O 290      -4.017   8.107  44.946  0.99 94.54           O  
ATOM   2361  CB  ASP O 290      -2.487  11.047  44.296  0.99 95.87           C  
ATOM   2362  CG  ASP O 290      -1.435  11.976  44.905  0.96 89.46           C  
ATOM   2363  OD1 ASP O 290      -0.679  11.519  45.799  0.96 84.06           O  
ATOM   2364  OD2 ASP O 290      -1.410  13.161  44.494  0.96 83.21           O  
ATOM   2365  N   VAL O 291      -3.644   8.536  42.776  0.98 97.20           N  
ATOM   2366  CA  VAL O 291      -4.752   7.705  42.271  0.98 96.67           C  
ATOM   2367  C   VAL O 291      -4.541   6.220  42.587  0.98 95.79           C  
ATOM   2368  O   VAL O 291      -5.488   5.522  42.957  0.98 93.05           O  
ATOM   2369  CB  VAL O 291      -4.947   7.927  40.754  0.97 95.30           C  
ATOM   2370  CG1 VAL O 291      -5.979   6.969  40.151  0.96 90.29           C  
ATOM   2371  CG2 VAL O 291      -5.436   9.349  40.466  0.95 91.05           C  
ATOM   2372  N   VAL O 292      -3.308   5.718  42.459  0.92 95.60           N  
ATOM   2373  CA  VAL O 292      -2.958   4.333  42.804  0.92 94.73           C  
ATOM   2374  C   VAL O 292      -3.172   4.080  44.294  0.92 93.83           C  
ATOM   2375  O   VAL O 292      -3.837   3.111  44.654  0.92 91.11           O  
ATOM   2376  CB  VAL O 292      -1.507   3.992  42.388  0.92 92.45           C  
ATOM   2377  CG1 VAL O 292      -1.017   2.658  42.961  0.87 87.22           C  
ATOM   2378  CG2 VAL O 292      -1.400   3.887  40.866  0.87 88.48           C  
ATOM   2379  N   ASN O 293      -2.669   4.975  45.139  0.75 93.37           N  
ATOM   2380  CA  ASN O 293      -2.789   4.859  46.590  0.77 93.12           C  
ATOM   2381  C   ASN O 293      -4.240   4.970  47.045  0.76 91.75           C  
ATOM   2382  O   ASN O 293      -4.691   4.179  47.870  0.76 86.38           O  
ATOM   2383  CB  ASN O 293      -1.903   5.934  47.245  0.76 90.25           C  
ATOM   2384  CG  ASN O 293      -0.414   5.661  47.078  0.70 84.87           C  
ATOM   2385  OD1 ASN O 293       0.023   4.532  46.898  0.70 77.41           O  
ATOM   2386  ND2 ASN O 293       0.398   6.689  47.167  0.70 75.64           N  
ATOM   2387  N   HIS O 294      -5.012   5.884  46.453  0.44 90.80           N  
ATOM   2388  CA  HIS O 294      -6.431   6.034  46.771  0.44 90.65           C  
ATOM   2389  C   HIS O 294      -7.235   4.767  46.446  0.44 88.88           C  
ATOM   2390  O   HIS O 294      -8.095   4.355  47.222  0.44 79.72           O  
ATOM   2391  CB  HIS O 294      -6.991   7.255  46.034  0.48 86.51           C  
ATOM   2392  CG  HIS O 294      -8.229   7.796  46.686  0.44 85.57           C  
ATOM   2393  ND1 HIS O 294      -8.259   8.487  47.878  0.43 72.66           N  
ATOM   2394  CD2 HIS O 294      -9.522   7.716  46.240  0.44 72.86           C  
ATOM   2395  CE1 HIS O 294      -9.533   8.817  48.147  0.42 73.54           C  
ATOM   2396  NE2 HIS O 294     -10.319   8.365  47.166  0.45 76.14           N  
ATOM   2397  N   HIS O 295      -6.922   4.103  45.348  0.16 86.29           N  
ATOM   2398  CA  HIS O 295      -7.565   2.830  45.004  0.16 86.33           C  
ATOM   2399  C   HIS O 295      -7.143   1.678  45.921  0.16 85.91           C  
ATOM   2400  O   HIS O 295      -7.950   0.783  46.160  0.16 79.29           O  
ATOM   2401  CB  HIS O 295      -7.313   2.484  43.531  0.18 81.50           C  
ATOM   2402  CG  HIS O 295      -8.162   3.269  42.570  0.19 82.93           C  
ATOM   2403  ND1 HIS O 295      -8.972   4.338  42.866  0.18 70.84           N  
ATOM   2404  CD2 HIS O 295      -8.329   3.018  41.232  0.19 71.51           C  
ATOM   2405  CE1 HIS O 295      -9.608   4.727  41.753  0.17 71.91           C  
ATOM   2406  NE2 HIS O 295      -9.235   3.938  40.732  0.20 75.28           N  
ATOM   2407  N   HIS O 296      -5.922   1.700  46.437  0.11 87.93           N  
ATOM   2408  CA  HIS O 296      -5.489   0.717  47.437  0.12 88.19           C  
ATOM   2409  C   HIS O 296      -6.172   0.907  48.799  0.12 86.80           C  
ATOM   2410  O   HIS O 296      -6.343  -0.069  49.522  0.12 78.48           O  
ATOM   2411  CB  HIS O 296      -3.962   0.735  47.586  0.13 83.75           C  
ATOM   2412  CG  HIS O 296      -3.249   0.023  46.470  0.14 84.76           C  
ATOM   2413  ND1 HIS O 296      -3.489  -1.276  46.074  0.13 72.66           N  
ATOM   2414  CD2 HIS O 296      -2.231   0.495  45.677  0.13 72.58           C  
ATOM   2415  CE1 HIS O 296      -2.648  -1.582  45.075  0.12 73.88           C  
ATOM   2416  NE2 HIS O 296      -1.865  -0.525  44.809  0.15 77.54           N  
ATOM   2417  N   HIS O 297      -6.590   2.123  49.126  0.04 86.51           N  
ATOM   2418  CA  HIS O 297      -7.334   2.382  50.365  0.05 86.99           C  
ATOM   2419  C   HIS O 297      -8.827   2.023  50.288  0.05 85.61           C  
ATOM   2420  O   HIS O 297      -9.488   1.962  51.326  0.05 76.83           O  
ATOM   2421  CB  HIS O 297      -7.135   3.837  50.791  0.05 82.31           C  
ATOM   2422  CG  HIS O 297      -5.756   4.116  51.326  0.05 84.47           C  
ATOM   2423  ND1 HIS O 297      -5.114   3.383  52.296  0.05 72.14           N  
ATOM   2424  CD2 HIS O 297      -4.909   5.137  50.975  0.05 72.66           C  
ATOM   2425  CE1 HIS O 297      -3.916   3.937  52.522  0.05 73.73           C  
ATOM   2426  NE2 HIS O 297      -3.760   5.015  51.739  0.06 78.18           N  
ATOM   2427  N   HIS O 298      -9.356   1.790  49.111  0.02 75.95           N  
ATOM   2428  CA  HIS O 298     -10.751   1.372  48.909  0.02 79.38           C  
ATOM   2429  C   HIS O 298     -10.928  -0.129  48.653  0.02 79.50           C  
ATOM   2430  O   HIS O 298     -12.051  -0.561  48.359  0.02 71.67           O  
ATOM   2431  CB  HIS O 298     -11.386   2.221  47.804  0.02 73.80           C  
ATOM   2432  CG  HIS O 298     -11.744   3.606  48.261  0.02 77.15           C  
ATOM   2433  ND1 HIS O 298     -12.588   3.908  49.306  0.02 66.00           N  
ATOM   2434  CD2 HIS O 298     -11.345   4.797  47.714  0.02 66.01           C  
ATOM   2435  CE1 HIS O 298     -12.689   5.237  49.393  0.02 67.41           C  
ATOM   2436  NE2 HIS O 298     -11.954   5.817  48.436  0.02 71.90           N  
ATOM   2437  N   HIS O 299      -9.855  -0.895  48.751  0.01 62.71           N  
ATOM   2438  CA  HIS O 299      -9.875  -2.352  48.642  0.01 70.46           C  
ATOM   2439  C   HIS O 299      -9.216  -3.017  49.842  0.01 64.85           C  
ATOM   2440  O   HIS O 299      -8.111  -2.564  50.231  0.01 59.42           O  
ATOM   2441  CB  HIS O 299      -9.209  -2.808  47.335  0.01 63.43           C  
ATOM   2442  CG  HIS O 299     -10.100  -2.654  46.127  0.01 62.97           C  
ATOM   2443  ND1 HIS O 299     -11.395  -3.116  46.031  0.01 54.30           N  
ATOM   2444  CD2 HIS O 299      -9.790  -2.084  44.929  0.01 54.74           C  
ATOM   2445  CE1 HIS O 299     -11.858  -2.815  44.815  0.01 57.85           C  
ATOM   2446  NE2 HIS O 299     -10.918  -2.198  44.107  0.01 67.20           N  
ATOM   2447  OXT HIS O 299      -9.824  -3.976  50.376  0.00 58.56           O  
TER    2448      HIS O 299                                                      
ENDMDL                                                                          
END                                                                             
