# Supplementary material for: Accurate structure prediction of biomolecular interactions with AlphaFold 3
Source: Nature. 2024 May 8;630(8016):493–500. doi: 10.1038/s41586-024-07487-w (PMC11168924; doi:10.1038/s41586-024-07487-w)
Supplement: Supplementary file 3 — AF3 predictions for the Posebusters benchmark and outputs of the Posebusters checks for those predictions. [file 41586_2024_7487_MOESM3_ESM.zip › 6ZCY_QF8_pred_lig_pose.sdf]

6ZCY_QF8_A_701
     RDKit          3D

 33 37  0  0  0  0  0  0  0  0999 V2000
    5.1412    3.2394   12.5204 C   0  0  0  0  0  0  0  0  0  0  0  0
    3.7415    3.2590   12.4167 C   0  0  0  0  0  0  0  0  0  0  0  0
    3.2758    2.1374   13.0450 C   0  0  0  0  0  0  0  0  0  0  0  0
   -2.9986   -1.7060   13.7248 N   0  0  0  0  0  0  0  0  0  0  0  0
    3.2893   -1.3248   15.4461 C   0  0  0  0  0  0  0  0  0  0  0  0
    0.8655   -1.9374   15.1727 C   0  0  0  0  0  0  0  0  0  0  0  0
   -0.0344   -2.9306   15.6257 C   0  0  0  0  0  0  0  0  0  0  0  0
   -1.3556   -2.9601   15.2020 C   0  0  0  0  0  0  0  0  0  0  0  0
   -1.7719   -1.9646   14.3201 C   0  0  0  0  0  0  0  0  0  0  0  0
   -0.9013   -0.9749   13.8702 C   0  0  0  0  0  0  0  0  0  0  0  0
    0.4343   -0.9514   14.2965 C   0  0  0  0  0  0  0  0  0  0  0  0
   -1.6809   -0.1474   13.0180 C   0  0  0  0  0  0  0  0  0  0  0  0
   -4.2127   -2.5100   13.9255 C   0  0  0  0  0  0  0  0  0  0  0  0
   -1.2378    1.0538   12.3096 C   0  0  0  0  0  0  0  0  0  0  0  0
    1.0471    5.5105   11.2369 C   0  0  0  0  0  0  0  0  0  0  0  0
    0.4283    6.4551   12.2656 C   0  0  0  0  0  0  0  0  0  0  0  0
    1.1408    4.5530   13.4719 C   0  0  0  0  0  0  0  0  0  0  0  0
   -0.0506    1.4488   12.4113 O   0  0  0  0  0  0  0  0  0  0  0  0
   -2.1722    1.6904   11.5794 N   0  0  0  0  0  0  0  0  0  0  0  0
   -1.8372    2.8816   10.8562 C   0  0  0  0  0  0  0  0  0  0  0  0
   -2.9324   -0.6395   12.9663 N   0  0  0  0  0  0  0  0  0  0  0  0
    2.1579   -2.0359   15.6931 N   0  0  0  0  0  0  0  0  0  0  0  0
    4.3893   -1.6894   16.1378 N   0  0  0  0  0  0  0  0  0  0  0  0
    5.5317   -1.0065   15.9290 C   0  0  0  0  0  0  0  0  0  0  0  0
    5.5846    0.0694   15.0525 C   0  0  0  0  0  0  0  0  0  0  0  0
    3.2865   -0.2962   14.5680 N   0  0  0  0  0  0  0  0  0  0  0  0
    4.4125    0.3994   14.3708 C   0  0  0  0  0  0  0  0  0  0  0  0
    4.3820    1.5207   13.5333 N   0  0  0  0  0  0  0  0  0  0  0  0
    5.5156    2.1867   13.2048 N   0  0  0  0  0  0  0  0  0  0  0  0
    6.1037    4.2553   11.9766 C   0  0  0  0  0  0  0  0  0  0  0  0
    3.0098    4.2608   11.8110 N   0  0  0  0  0  0  0  0  0  0  0  0
    1.5527    4.3150   12.0059 C   0  0  2  0  0  0  0  0  0  0  0  0
    0.9434    5.9974   13.5490 N   0  0  0  0  0  0  0  0  0  0  0  0
  1  2  1  0
  2  3  2  0
  6  7  2  0
  7  8  1  0
  4  9  1  0
  8  9  2  0
  9 10  1  0
 10 11  2  0
  6 11  1  0
 10 12  1  0
  4 13  1  0
 12 14  1  0
 15 16  1  0
 14 18  2  0
 14 19  1  0
 19 20  1  0
 12 21  2  0
  4 21  1  0
  6 22  1  0
  5 22  1  0
  5 23  2  0
 23 24  1  0
 24 25  2  0
  5 26  1  0
 26 27  2  0
 25 27  1  0
  3 28  1  0
 27 28  1  0
  1 29  2  0
 28 29  1  0
  1 30  1  0
  2 31  1  0
 15 32  1  0
 32 31  1  1
 17 32  1  0
 16 33  1  0
 17 33  1  0
M  END
