# Supplementary material for: Accurate structure prediction of biomolecular interactions with AlphaFold 3
Source: Nature. 2024 May 8;630(8016):493–500. doi: 10.1038/s41586-024-07487-w (PMC11168924; doi:10.1038/s41586-024-07487-w)
Supplement: Supplementary file 3 — AF3 predictions for the Posebusters benchmark and outputs of the Posebusters checks for those predictions. [file 41586_2024_7487_MOESM3_ESM.zip › 6ZK5_IMH_pred_context_pose.pdb]

TITLE     6ZK5                                                                  
REVDAT   1   01-OCT-21         0                                                
REMARK   6                                                                      
REMARK   6 PDB GENERATED WITH DEEPMIND STRUCTURE CLASS VERSION 1.0.2.           
SEQRES   1 O  330  MET GLY SER SER HIS HIS HIS HIS HIS HIS SER GLN ASP          
SEQRES   2 O  330  PRO ASN SER LYS ILE ILE ILE ASP THR ASP PRO GLY ILE          
SEQRES   3 O  330  ASP ASP SER VAL ALA ILE LEU MET ALA PHE GLN MET PRO          
SEQRES   4 O  330  GLY VAL GLN VAL LEU GLY LEU THR THR ILE PHE GLY ASN          
SEQRES   5 O  330  CYS THR THR GLU HIS ALA THR ARG ASN ALA LEU ILE LEU          
SEQRES   6 O  330  CYS GLU LYS ALA SER HIS LEU GLU VAL PRO VAL ALA GLU          
SEQRES   7 O  330  GLY SER HIS GLU PRO LEU LYS GLY GLY LYS PRO HIS VAL          
SEQRES   8 O  330  ALA ASP PHE VAL HIS GLY PRO ASP GLY LEU GLY ASN VAL          
SEQRES   9 O  330  ASP LEU PRO ASP PRO THR ILE LYS LYS VAL GLU GLU SER          
SEQRES  10 O  330  ALA THR ASP PHE LEU VAL ASP LYS VAL SER ARG PHE PRO          
SEQRES  11 O  330  GLY GLU VAL SER VAL LEU ALA LEU GLY PRO LEU THR ASN          
SEQRES  12 O  330  ILE ALA LEU ALA ILE LYS LYS ASP PRO SER PHE VAL LYS          
SEQRES  13 O  330  ASN VAL LYS LYS ILE VAL VAL LEU GLY GLY ALA PHE PHE          
SEQRES  14 O  330  ALA ALA GLY ASN ALA THR PRO SER ALA GLU ALA ASN ILE          
SEQRES  15 O  330  HIS SER ASP PRO GLU ALA ALA ASP MET VAL PHE THR SER          
SEQRES  16 O  330  GLY ALA ASP ILE TYR VAL VAL GLY LEU ASN ILE THR THR          
SEQRES  17 O  330  GLN VAL SER PHE THR ASP LYS ASP LEU LEU GLU LEU ARG          
SEQRES  18 O  330  ASN SER GLN GLY LYS TYR ALA GLN PHE LEU CYS ASP VAL          
SEQRES  19 O  330  CYS LYS PHE TYR LEU ASP TRP HIS THR GLU SER TYR GLY          
SEQRES  20 O  330  ALA PRO VAL ILE PHE LEU HIS ASP PRO VAL SER PHE ALA          
SEQRES  21 O  330  ALA LEU VAL ARG PRO GLU LEU PHE THR PHE LYS LYS GLY          
SEQRES  22 O  330  VAL VAL ARG VAL GLU THR GLN GLY ILE CYS VAL GLY HIS          
SEQRES  23 O  330  THR SER MET ASP MET LEU LEU LYS LYS TRP ASN SER GLU          
SEQRES  24 O  330  ASN PRO TRP THR GLY TYR SER PRO ILE SER VAL ALA TRP          
SEQRES  25 O  330  THR VAL ASP VAL PRO LYS VAL VAL ALA PHE VAL LYS GLU          
SEQRES  26 O  330  LEU VAL THR LYS PRO                                          
SEQRES   1 V  330  MET GLY SER SER HIS HIS HIS HIS HIS HIS SER GLN ASP          
SEQRES   2 V  330  PRO ASN SER LYS ILE ILE ILE ASP THR ASP PRO GLY ILE          
SEQRES   3 V  330  ASP ASP SER VAL ALA ILE LEU MET ALA PHE GLN MET PRO          
SEQRES   4 V  330  GLY VAL GLN VAL LEU GLY LEU THR THR ILE PHE GLY ASN          
SEQRES   5 V  330  CYS THR THR GLU HIS ALA THR ARG ASN ALA LEU ILE LEU          
SEQRES   6 V  330  CYS GLU LYS ALA SER HIS LEU GLU VAL PRO VAL ALA GLU          
SEQRES   7 V  330  GLY SER HIS GLU PRO LEU LYS GLY GLY LYS PRO HIS VAL          
SEQRES   8 V  330  ALA ASP PHE VAL HIS GLY PRO ASP GLY LEU GLY ASN VAL          
SEQRES   9 V  330  ASP LEU PRO ASP PRO THR ILE LYS LYS VAL GLU GLU SER          
SEQRES  10 V  330  ALA THR ASP PHE LEU VAL ASP LYS VAL SER ARG PHE PRO          
SEQRES  11 V  330  GLY GLU VAL SER VAL LEU ALA LEU GLY PRO LEU THR ASN          
SEQRES  12 V  330  ILE ALA LEU ALA ILE LYS LYS ASP PRO SER PHE VAL LYS          
SEQRES  13 V  330  ASN VAL LYS LYS ILE VAL VAL LEU GLY GLY ALA PHE PHE          
SEQRES  14 V  330  ALA ALA GLY ASN ALA THR PRO SER ALA GLU ALA ASN ILE          
SEQRES  15 V  330  HIS SER ASP PRO GLU ALA ALA ASP MET VAL PHE THR SER          
SEQRES  16 V  330  GLY ALA ASP ILE TYR VAL VAL GLY LEU ASN ILE THR THR          
SEQRES  17 V  330  GLN VAL SER PHE THR ASP LYS ASP LEU LEU GLU LEU ARG          
SEQRES  18 V  330  ASN SER GLN GLY LYS TYR ALA GLN PHE LEU CYS ASP VAL          
SEQRES  19 V  330  CYS LYS PHE TYR LEU ASP TRP HIS THR GLU SER TYR GLY          
SEQRES  20 V  330  ALA PRO VAL ILE PHE LEU HIS ASP PRO VAL SER PHE ALA          
SEQRES  21 V  330  ALA LEU VAL ARG PRO GLU LEU PHE THR PHE LYS LYS GLY          
SEQRES  22 V  330  VAL VAL ARG VAL GLU THR GLN GLY ILE CYS VAL GLY HIS          
SEQRES  23 V  330  THR SER MET ASP MET LEU LEU LYS LYS TRP ASN SER GLU          
SEQRES  24 V  330  ASN PRO TRP THR GLY TYR SER PRO ILE SER VAL ALA TRP          
SEQRES  25 V  330  THR VAL ASP VAL PRO LYS VAL VAL ALA PHE VAL LYS GLU          
SEQRES  26 V  330  LEU VAL THR LYS PRO                                          
HET     CA  R   1       1                                                       
HETNAM      CA ?                                                                
MODEL        1                                                                  
ATOM      1  N   MET O   1       1.294  35.910  17.039  0.00 24.21           N  
ATOM      2  CA  MET O   1      -0.152  35.588  16.946  0.00 29.55           C  
ATOM      3  C   MET O   1      -0.247  34.082  16.800  0.00 31.54           C  
ATOM      4  O   MET O   1       0.390  33.548  15.901  0.00 29.46           O  
ATOM      5  CB  MET O   1      -0.812  36.309  15.763  0.00 29.70           C  
ATOM      6  CG  MET O   1      -0.926  37.824  16.015  0.00 25.06           C  
ATOM      7  SD  MET O   1      -1.556  38.732  14.586  0.00 24.06           S  
ATOM      8  CE  MET O   1      -1.506  40.429  15.205  0.00 19.70           C  
ATOM      9  N   GLY O   2      -0.895  33.409  17.742  0.00 29.76           N  
ATOM     10  CA  GLY O   2      -0.964  31.942  17.750  0.00 36.26           C  
ATOM     11  C   GLY O   2      -1.865  31.459  16.623  0.00 37.64           C  
ATOM     12  O   GLY O   2      -3.030  31.840  16.569  0.00 35.69           O  
ATOM     13  N   SER O   3      -1.323  30.657  15.733  0.00 28.43           N  
ATOM     14  CA  SER O   3      -2.104  29.955  14.716  0.00 33.63           C  
ATOM     15  C   SER O   3      -2.989  28.931  15.427  0.00 33.83           C  
ATOM     16  O   SER O   3      -2.538  27.838  15.778  0.00 32.06           O  
ATOM     17  CB  SER O   3      -1.174  29.285  13.692  0.00 33.73           C  
ATOM     18  OG  SER O   3      -0.150  28.567  14.360  0.00 29.23           O  
ATOM     19  N   SER O   4      -4.239  29.306  15.688  0.00 31.16           N  
ATOM     20  CA  SER O   4      -5.264  28.384  16.156  0.00 36.53           C  
ATOM     21  C   SER O   4      -5.515  27.370  15.046  0.00 37.22           C  
ATOM     22  O   SER O   4      -6.261  27.639  14.103  0.00 36.01           O  
ATOM     23  CB  SER O   4      -6.546  29.147  16.529  0.00 36.25           C  
ATOM     24  OG  SER O   4      -6.935  30.004  15.475  0.00 31.54           O  
ATOM     25  N   HIS O   5      -4.874  26.208  15.153  0.00 29.98           N  
ATOM     26  CA  HIS O   5      -5.304  25.033  14.415  0.00 32.16           C  
ATOM     27  C   HIS O   5      -6.723  24.710  14.886  0.00 32.73           C  
ATOM     28  O   HIS O   5      -6.926  24.110  15.942  0.00 32.29           O  
ATOM     29  CB  HIS O   5      -4.334  23.858  14.646  0.00 32.61           C  
ATOM     30  CG  HIS O   5      -3.083  23.957  13.809  0.00 29.01           C  
ATOM     31  ND1 HIS O   5      -3.008  23.713  12.457  0.00 26.84           N  
ATOM     32  CD2 HIS O   5      -1.818  24.285  14.222  0.00 26.95           C  
ATOM     33  CE1 HIS O   5      -1.735  23.890  12.063  0.00 24.22           C  
ATOM     34  NE2 HIS O   5      -0.985  24.237  13.105  0.00 24.04           N  
ATOM     35  N   HIS O   6      -7.703  25.169  14.133  0.00 31.23           N  
ATOM     36  CA  HIS O   6      -9.063  24.688  14.269  0.00 33.12           C  
ATOM     37  C   HIS O   6      -9.041  23.197  13.938  0.00 33.98           C  
ATOM     38  O   HIS O   6      -9.038  22.797  12.774  0.00 33.63           O  
ATOM     39  CB  HIS O   6     -10.015  25.481  13.359  0.00 32.88           C  
ATOM     40  CG  HIS O   6     -10.483  26.771  13.989  0.00 29.16           C  
ATOM     41  ND1 HIS O   6     -11.395  26.870  15.013  0.00 26.65           N  
ATOM     42  CD2 HIS O   6     -10.115  28.053  13.661  0.00 26.59           C  
ATOM     43  CE1 HIS O   6     -11.568  28.173  15.301  0.00 23.95           C  
ATOM     44  NE2 HIS O   6     -10.814  28.920  14.501  0.00 24.04           N  
ATOM     45  N   HIS O   7      -9.001  22.381  14.987  0.01 34.02           N  
ATOM     46  CA  HIS O   7      -9.464  21.012  14.895  0.01 35.73           C  
ATOM     47  C   HIS O   7     -10.928  21.085  14.465  0.01 36.33           C  
ATOM     48  O   HIS O   7     -11.817  21.328  15.280  0.01 35.75           O  
ATOM     49  CB  HIS O   7      -9.302  20.293  16.250  0.01 35.16           C  
ATOM     50  CG  HIS O   7      -7.900  19.795  16.492  0.01 31.23           C  
ATOM     51  ND1 HIS O   7      -7.336  18.684  15.909  0.01 28.62           N  
ATOM     52  CD2 HIS O   7      -6.952  20.322  17.336  0.01 28.26           C  
ATOM     53  CE1 HIS O   7      -6.083  18.546  16.379  0.01 25.58           C  
ATOM     54  NE2 HIS O   7      -5.819  19.521  17.249  0.01 25.60           N  
ATOM     55  N   HIS O   8     -11.159  20.923  13.175  0.01 39.04           N  
ATOM     56  CA  HIS O   8     -12.476  20.550  12.702  0.01 40.46           C  
ATOM     57  C   HIS O   8     -12.764  19.174  13.301  0.01 40.73           C  
ATOM     58  O   HIS O   8     -12.378  18.141  12.754  0.01 39.60           O  
ATOM     59  CB  HIS O   8     -12.537  20.559  11.166  0.01 39.54           C  
ATOM     60  CG  HIS O   8     -12.788  21.939  10.606  0.01 35.47           C  
ATOM     61  ND1 HIS O   8     -13.996  22.598  10.629  0.01 32.84           N  
ATOM     62  CD2 HIS O   8     -11.894  22.770   9.973  0.01 32.31           C  
ATOM     63  CE1 HIS O   8     -13.836  23.796  10.037  0.01 29.19           C  
ATOM     64  NE2 HIS O   8     -12.581  23.930   9.621  0.01 28.91           N  
ATOM     65  N   HIS O   9     -13.403  19.179  14.465  0.02 39.59           N  
ATOM     66  CA  HIS O   9     -14.179  18.037  14.893  0.02 40.66           C  
ATOM     67  C   HIS O   9     -15.203  17.793  13.786  0.02 41.12           C  
ATOM     68  O   HIS O   9     -16.220  18.483  13.706  0.02 40.00           O  
ATOM     69  CB  HIS O   9     -14.864  18.317  16.246  0.02 39.14           C  
ATOM     70  CG  HIS O   9     -14.038  17.901  17.435  0.02 35.03           C  
ATOM     71  ND1 HIS O   9     -13.753  16.605  17.791  0.01 32.28           N  
ATOM     72  CD2 HIS O   9     -13.471  18.709  18.389  0.02 31.49           C  
ATOM     73  CE1 HIS O   9     -13.031  16.627  18.922  0.01 28.47           C  
ATOM     74  NE2 HIS O   9     -12.847  17.882  19.317  0.02 28.50           N  
ATOM     75  N   HIS O  10     -14.909  16.836  12.928  0.03 44.69           N  
ATOM     76  CA  HIS O  10     -15.954  16.176  12.171  0.03 45.60           C  
ATOM     77  C   HIS O  10     -16.833  15.482  13.207  0.03 45.99           C  
ATOM     78  O   HIS O  10     -16.576  14.356  13.624  0.03 44.05           O  
ATOM     79  CB  HIS O  10     -15.352  15.208  11.139  0.02 43.37           C  
ATOM     80  CG  HIS O  10     -14.941  15.907   9.867  0.02 39.29           C  
ATOM     81  ND1 HIS O  10     -15.805  16.368   8.899  0.02 36.86           N  
ATOM     82  CD2 HIS O  10     -13.670  16.194   9.435  0.02 35.88           C  
ATOM     83  CE1 HIS O  10     -15.077  16.919   7.910  0.02 32.84           C  
ATOM     84  NE2 HIS O  10     -13.784  16.827   8.200  0.02 32.62           N  
ATOM     85  N   SER O  11     -17.825  16.216  13.705  0.06 43.79           N  
ATOM     86  CA  SER O  11     -18.879  15.635  14.506  0.06 44.54           C  
ATOM     87  C   SER O  11     -19.475  14.509  13.673  0.06 46.19           C  
ATOM     88  O   SER O  11     -19.825  14.739  12.510  0.06 43.79           O  
ATOM     89  CB  SER O  11     -19.946  16.689  14.845  0.05 41.17           C  
ATOM     90  OG  SER O  11     -20.401  17.344  13.682  0.05 37.13           O  
ATOM     91  N   GLN O  12     -19.577  13.327  14.254  0.08 50.49           N  
ATOM     92  CA  GLN O  12     -20.401  12.272  13.669  0.08 50.96           C  
ATOM     93  C   GLN O  12     -21.768  12.885  13.379  0.08 52.34           C  
ATOM     94  O   GLN O  12     -22.414  13.400  14.293  0.08 49.55           O  
ATOM     95  CB  GLN O  12     -20.535  11.099  14.650  0.07 47.69           C  
ATOM     96  CG  GLN O  12     -19.274  10.228  14.699  0.06 42.37           C  
ATOM     97  CD  GLN O  12     -19.398   9.060  15.686  0.06 39.88           C  
ATOM     98  OE1 GLN O  12     -20.136   9.095  16.652  0.06 37.58           O  
ATOM     99  NE2 GLN O  12     -18.655   8.004  15.472  0.06 37.49           N  
ATOM    100  N   ASP O  13     -22.154  12.891  12.131  0.14 54.65           N  
ATOM    101  CA  ASP O  13     -23.447  13.423  11.716  0.14 54.38           C  
ATOM    102  C   ASP O  13     -24.507  12.481  12.302  0.13 55.56           C  
ATOM    103  O   ASP O  13     -24.545  11.307  11.917  0.13 52.60           O  
ATOM    104  CB  ASP O  13     -23.478  13.532  10.186  0.12 50.54           C  
ATOM    105  CG  ASP O  13     -24.640  14.372   9.654  0.13 46.89           C  
ATOM    106  OD1 ASP O  13     -25.462  14.842  10.472  0.12 44.62           O  
ATOM    107  OD2 ASP O  13     -24.687  14.537   8.409  0.13 44.37           O  
ATOM    108  N   PRO O  14     -25.298  12.912  13.307  0.22 53.35           N  
ATOM    109  CA  PRO O  14     -26.052  11.986  14.163  0.22 52.37           C  
ATOM    110  C   PRO O  14     -27.167  11.264  13.423  0.21 55.77           C  
ATOM    111  O   PRO O  14     -27.771  10.341  13.964  0.21 51.55           O  
ATOM    112  CB  PRO O  14     -26.590  12.848  15.313  0.19 45.74           C  
ATOM    113  CG  PRO O  14     -26.643  14.252  14.716  0.19 43.71           C  
ATOM    114  CD  PRO O  14     -25.447  14.275  13.781  0.18 45.50           C  
ATOM    115  N   ASN O  15     -27.452  11.676  12.204  0.52 73.22           N  
ATOM    116  CA  ASN O  15     -28.514  11.110  11.382  0.53 75.96           C  
ATOM    117  C   ASN O  15     -28.005  10.782   9.969  0.52 79.51           C  
ATOM    118  O   ASN O  15     -28.629  11.137   8.965  0.53 71.90           O  
ATOM    119  CB  ASN O  15     -29.729  12.053  11.429  0.50 65.19           C  
ATOM    120  CG  ASN O  15     -31.051  11.338  11.203  0.44 53.92           C  
ATOM    121  OD1 ASN O  15     -31.181  10.133  11.294  0.45 46.00           O  
ATOM    122  ND2 ASN O  15     -32.098  12.092  10.944  0.46 45.25           N  
ATOM    123  N   SER O  16     -26.875  10.123   9.897  0.97 88.53           N  
ATOM    124  CA  SER O  16     -26.242   9.780   8.623  0.97 93.00           C  
ATOM    125  C   SER O  16     -27.067   8.740   7.878  0.97 96.20           C  
ATOM    126  O   SER O  16     -27.175   7.595   8.314  0.97 95.05           O  
ATOM    127  CB  SER O  16     -24.815   9.269   8.840  0.97 86.05           C  
ATOM    128  OG  SER O  16     -23.992  10.326   9.299  0.95 71.22           O  
ATOM    129  N   LYS O  17     -27.631   9.140   6.745  1.00 97.97           N  
ATOM    130  CA  LYS O  17     -28.339   8.240   5.835  1.00 98.30           C  
ATOM    131  C   LYS O  17     -27.332   7.574   4.908  1.00 98.55           C  
ATOM    132  O   LYS O  17     -26.582   8.271   4.221  1.00 98.45           O  
ATOM    133  CB  LYS O  17     -29.393   8.997   5.015  1.00 98.12           C  
ATOM    134  CG  LYS O  17     -30.488   9.623   5.883  0.99 97.37           C  
ATOM    135  CD  LYS O  17     -31.524  10.342   4.999  0.99 96.23           C  
ATOM    136  CE  LYS O  17     -32.531  11.142   5.834  0.99 93.46           C  
ATOM    137  NZ  LYS O  17     -31.876  12.313   6.489  0.99 90.48           N  
ATOM    138  N   ILE O  18     -27.337   6.251   4.878  1.00 98.69           N  
ATOM    139  CA  ILE O  18     -26.458   5.486   3.994  1.00 98.74           C  
ATOM    140  C   ILE O  18     -27.243   4.468   3.165  1.00 98.81           C  
ATOM    141  O   ILE O  18     -28.231   3.904   3.627  1.00 98.73           O  
ATOM    142  CB  ILE O  18     -25.271   4.840   4.750  1.00 98.53           C  
ATOM    143  CG1 ILE O  18     -25.680   3.620   5.602  1.00 96.07           C  
ATOM    144  CG2 ILE O  18     -24.545   5.892   5.616  1.00 95.60           C  
ATOM    145  CD1 ILE O  18     -24.490   2.868   6.214  1.00 94.64           C  
ATOM    146  N   ILE O  19     -26.783   4.228   1.954  1.00 98.91           N  
ATOM    147  CA  ILE O  19     -27.107   3.043   1.157  1.00 98.94           C  
ATOM    148  C   ILE O  19     -25.834   2.204   1.102  1.00 98.95           C  
ATOM    149  O   ILE O  19     -24.756   2.754   0.895  1.00 98.91           O  
ATOM    150  CB  ILE O  19     -27.619   3.424  -0.249  1.00 98.92           C  
ATOM    151  CG1 ILE O  19     -28.899   4.287  -0.146  1.00 98.71           C  
ATOM    152  CG2 ILE O  19     -27.880   2.160  -1.088  1.00 98.63           C  
ATOM    153  CD1 ILE O  19     -29.345   4.900  -1.483  1.00 98.43           C  
ATOM    154  N   ILE O  20     -25.959   0.903   1.295  1.00 98.96           N  
ATOM    155  CA  ILE O  20     -24.844  -0.031   1.139  1.00 98.96           C  
ATOM    156  C   ILE O  20     -25.072  -0.804  -0.159  1.00 98.97           C  
ATOM    157  O   ILE O  20     -26.059  -1.525  -0.278  1.00 98.94           O  
ATOM    158  CB  ILE O  20     -24.688  -0.959   2.366  1.00 98.92           C  
ATOM    159  CG1 ILE O  20     -24.648  -0.154   3.689  1.00 98.70           C  
ATOM    160  CG2 ILE O  20     -23.408  -1.800   2.195  1.00 98.64           C  
ATOM    161  CD1 ILE O  20     -24.561  -1.015   4.960  1.00 98.47           C  
ATOM    162  N   ASP O  21     -24.186  -0.608  -1.122  1.00 98.97           N  
ATOM    163  CA  ASP O  21     -24.131  -1.388  -2.358  1.00 98.97           C  
ATOM    164  C   ASP O  21     -23.143  -2.544  -2.142  1.00 98.97           C  
ATOM    165  O   ASP O  21     -21.989  -2.306  -1.786  1.00 98.91           O  
ATOM    166  CB  ASP O  21     -23.731  -0.470  -3.525  1.00 98.95           C  
ATOM    167  CG  ASP O  21     -23.906  -1.137  -4.890  1.00 98.90           C  
ATOM    168  OD1 ASP O  21     -25.074  -1.392  -5.263  1.00 98.24           O  
ATOM    169  OD2 ASP O  21     -22.898  -1.331  -5.598  1.00 98.22           O  
ATOM    170  N   THR O  22     -23.624  -3.772  -2.252  1.00 98.92           N  
ATOM    171  CA  THR O  22     -22.961  -4.927  -1.655  1.00 98.90           C  
ATOM    172  C   THR O  22     -23.154  -6.198  -2.474  1.00 98.91           C  
ATOM    173  O   THR O  22     -24.219  -6.424  -3.055  1.00 98.78           O  
ATOM    174  CB  THR O  22     -23.450  -5.095  -0.200  1.00 98.78           C  
ATOM    175  OG1 THR O  22     -22.889  -6.213   0.445  1.00 97.89           O  
ATOM    176  CG2 THR O  22     -24.964  -5.236  -0.070  1.00 97.97           C  
ATOM    177  N   ASP O  23     -22.153  -7.050  -2.477  1.00 98.68           N  
ATOM    178  CA  ASP O  23     -22.154  -8.383  -3.075  1.00 98.52           C  
ATOM    179  C   ASP O  23     -22.051  -9.480  -1.989  1.00 98.34           C  
ATOM    180  O   ASP O  23     -21.135 -10.294  -2.050  1.00 97.60           O  
ATOM    181  CB  ASP O  23     -21.028  -8.481  -4.136  1.00 98.26           C  
ATOM    182  CG  ASP O  23     -19.598  -8.264  -3.600  1.00 98.22           C  
ATOM    183  OD1 ASP O  23     -19.421  -7.479  -2.646  1.00 97.36           O  
ATOM    184  OD2 ASP O  23     -18.644  -8.839  -4.174  1.00 96.98           O  
ATOM    185  N   PRO O  24     -22.945  -9.540  -0.982  1.00 97.94           N  
ATOM    186  CA  PRO O  24     -22.724 -10.348   0.222  1.00 97.46           C  
ATOM    187  C   PRO O  24     -22.212 -11.756  -0.055  1.00 97.29           C  
ATOM    188  O   PRO O  24     -22.968 -12.685  -0.369  1.00 93.74           O  
ATOM    189  CB  PRO O  24     -24.067 -10.405   0.946  1.00 95.52           C  
ATOM    190  CG  PRO O  24     -24.757  -9.141   0.506  1.00 95.76           C  
ATOM    191  CD  PRO O  24     -24.253  -8.941  -0.916  1.00 97.99           C  
ATOM    192  N   GLY O  25     -20.946 -11.762   0.129  1.00 96.19           N  
ATOM    193  CA  GLY O  25     -19.982 -12.382   0.737  1.00 95.87           C  
ATOM    194  C   GLY O  25     -19.885 -12.161   2.258  1.00 97.00           C  
ATOM    195  O   GLY O  25     -20.778 -11.636   2.942  1.00 96.16           O  
ATOM    196  N   ILE O  26     -18.802 -12.649   2.794  1.00 95.90           N  
ATOM    197  CA  ILE O  26     -18.621 -12.850   4.229  1.00 95.63           C  
ATOM    198  C   ILE O  26     -18.235 -11.540   4.908  1.00 96.49           C  
ATOM    199  O   ILE O  26     -18.847 -11.168   5.912  1.00 96.87           O  
ATOM    200  CB  ILE O  26     -17.604 -13.991   4.477  1.00 94.70           C  
ATOM    201  CG1 ILE O  26     -18.150 -15.326   3.917  0.99 92.93           C  
ATOM    202  CG2 ILE O  26     -17.291 -14.106   5.974  0.99 92.68           C  
ATOM    203  CD1 ILE O  26     -17.136 -16.475   3.918  0.99 90.05           C  
ATOM    204  N   ASP O  27     -17.285 -10.816   4.358  1.00 97.37           N  
ATOM    205  CA  ASP O  27     -16.860  -9.515   4.872  1.00 97.50           C  
ATOM    206  C   ASP O  27     -17.925  -8.427   4.659  1.00 98.03           C  
ATOM    207  O   ASP O  27     -18.175  -7.650   5.598  1.00 97.99           O  
ATOM    208  CB  ASP O  27     -15.465  -9.152   4.331  1.00 96.60           C  
ATOM    209  CG  ASP O  27     -15.330  -9.054   2.813  1.00 96.00           C  
ATOM    210  OD1 ASP O  27     -16.094  -9.735   2.088  1.00 92.41           O  
ATOM    211  OD2 ASP O  27     -14.401  -8.340   2.380  1.00 91.27           O  
ATOM    212  N   ASP O  28     -18.662  -8.441   3.561  1.00 98.23           N  
ATOM    213  CA  ASP O  28     -19.886  -7.640   3.386  1.00 98.34           C  
ATOM    214  C   ASP O  28     -20.876  -7.863   4.539  1.00 98.40           C  
ATOM    215  O   ASP O  28     -21.420  -6.917   5.121  1.00 98.35           O  
ATOM    216  CB  ASP O  28     -20.611  -8.051   2.094  1.00 98.36           C  
ATOM    217  CG  ASP O  28     -19.849  -7.714   0.830  1.00 98.28           C  
ATOM    218  OD1 ASP O  28     -18.883  -8.445   0.512  1.00 96.97           O  
ATOM    219  OD2 ASP O  28     -20.244  -6.740   0.157  1.00 96.83           O  
ATOM    220  N   SER O  29     -21.090  -9.123   4.913  1.00 98.16           N  
ATOM    221  CA  SER O  29     -21.984  -9.483   6.017  1.00 97.94           C  
ATOM    222  C   SER O  29     -21.530  -8.872   7.343  1.00 97.99           C  
ATOM    223  O   SER O  29     -22.363  -8.378   8.109  1.00 97.80           O  
ATOM    224  CB  SER O  29     -22.075 -11.000   6.170  1.00 97.43           C  
ATOM    225  OG  SER O  29     -22.617 -11.590   5.005  1.00 94.17           O  
ATOM    226  N   VAL O  30     -20.230  -8.853   7.611  1.00 98.15           N  
ATOM    227  CA  VAL O  30     -19.678  -8.199   8.803  1.00 98.03           C  
ATOM    228  C   VAL O  30     -19.966  -6.697   8.751  1.00 98.05           C  
ATOM    229  O   VAL O  30     -20.510  -6.155   9.713  1.00 98.01           O  
ATOM    230  CB  VAL O  30     -18.167  -8.477   8.984  1.00 97.82           C  
ATOM    231  CG1 VAL O  30     -17.635  -7.844  10.272  1.00 96.87           C  
ATOM    232  CG2 VAL O  30     -17.850  -9.971   9.064  1.00 96.90           C  
ATOM    233  N   ALA O  31     -19.693  -6.036   7.635  1.00 98.62           N  
ATOM    234  CA  ALA O  31     -19.907  -4.597   7.472  1.00 98.63           C  
ATOM    235  C   ALA O  31     -21.387  -4.198   7.600  1.00 98.54           C  
ATOM    236  O   ALA O  31     -21.717  -3.252   8.318  1.00 98.36           O  
ATOM    237  CB  ALA O  31     -19.331  -4.173   6.118  1.00 98.61           C  
ATOM    238  N   ILE O  32     -22.293  -4.941   6.978  1.00 98.63           N  
ATOM    239  CA  ILE O  32     -23.744  -4.695   7.051  1.00 98.59           C  
ATOM    240  C   ILE O  32     -24.248  -4.844   8.494  1.00 98.44           C  
ATOM    241  O   ILE O  32     -24.966  -3.976   8.999  1.00 98.25           O  
ATOM    242  CB  ILE O  32     -24.494  -5.638   6.079  1.00 98.61           C  
ATOM    243  CG1 ILE O  32     -24.197  -5.237   4.614  1.00 98.32           C  
ATOM    244  CG2 ILE O  32     -26.014  -5.616   6.335  1.00 98.26           C  
ATOM    245  CD1 ILE O  32     -24.557  -6.330   3.593  1.00 97.87           C  
ATOM    246  N   LEU O  33     -23.863  -5.899   9.195  1.00 98.44           N  
ATOM    247  CA  LEU O  33     -24.282  -6.116  10.582  1.00 98.17           C  
ATOM    248  C   LEU O  33     -23.651  -5.101  11.548  1.00 98.02           C  
ATOM    249  O   LEU O  33     -24.301  -4.716  12.521  1.00 97.59           O  
ATOM    250  CB  LEU O  33     -24.002  -7.570  10.994  1.00 97.88           C  
ATOM    251  CG  LEU O  33     -24.847  -8.622  10.238  1.00 97.10           C  
ATOM    252  CD1 LEU O  33     -24.469 -10.018  10.717  1.00 95.46           C  
ATOM    253  CD2 LEU O  33     -26.353  -8.454  10.443  1.00 95.24           C  
ATOM    254  N   MET O  34     -22.454  -4.606  11.254  1.00 98.33           N  
ATOM    255  CA  MET O  34     -21.872  -3.453  11.949  1.00 98.11           C  
ATOM    256  C   MET O  34     -22.719  -2.190  11.741  1.00 97.86           C  
ATOM    257  O   MET O  34     -23.041  -1.510  12.715  1.00 97.58           O  
ATOM    258  CB  MET O  34     -20.446  -3.176  11.456  1.00 98.05           C  
ATOM    259  CG  MET O  34     -19.411  -4.182  11.970  1.00 97.60           C  
ATOM    260  SD  MET O  34     -17.796  -4.022  11.144  1.00 97.54           S  
ATOM    261  CE  MET O  34     -17.316  -2.351  11.650  1.00 95.12           C  
ATOM    262  N   ALA O  35     -23.131  -1.909  10.514  1.00 98.37           N  
ATOM    263  CA  ALA O  35     -23.960  -0.742  10.203  1.00 98.24           C  
ATOM    264  C   ALA O  35     -25.311  -0.782  10.935  1.00 98.09           C  
ATOM    265  O   ALA O  35     -25.743   0.231  11.486  1.00 97.80           O  
ATOM    266  CB  ALA O  35     -24.139  -0.651   8.684  1.00 98.23           C  
ATOM    267  N   PHE O  36     -25.936  -1.948  11.033  1.00 97.99           N  
ATOM    268  CA  PHE O  36     -27.173  -2.137  11.801  1.00 97.80           C  
ATOM    269  C   PHE O  36     -26.994  -1.944  13.318  1.00 97.63           C  
ATOM    270  O   PHE O  36     -27.962  -1.619  14.011  1.00 97.03           O  
ATOM    271  CB  PHE O  36     -27.751  -3.530  11.512  1.00 97.75           C  
ATOM    272  CG  PHE O  36     -28.306  -3.761  10.116  1.00 97.90           C  
ATOM    273  CD1 PHE O  36     -28.857  -2.711   9.356  1.00 97.15           C  
ATOM    274  CD2 PHE O  36     -28.331  -5.068   9.595  1.00 97.05           C  
ATOM    275  CE1 PHE O  36     -29.425  -2.960   8.094  1.00 96.59           C  
ATOM    276  CE2 PHE O  36     -28.896  -5.328   8.338  1.00 96.80           C  
ATOM    277  CZ  PHE O  36     -29.444  -4.272   7.586  1.00 97.34           C  
ATOM    278  N   GLN O  37     -25.792  -2.114  13.826  1.00 97.55           N  
ATOM    279  CA  GLN O  37     -25.481  -1.905  15.247  1.00 97.11           C  
ATOM    280  C   GLN O  37     -24.907  -0.506  15.546  1.00 97.01           C  
ATOM    281  O   GLN O  37     -24.738  -0.163  16.722  1.00 96.04           O  
ATOM    282  CB  GLN O  37     -24.536  -3.019  15.737  1.00 96.43           C  
ATOM    283  CG  GLN O  37     -25.202  -4.403  15.822  1.00 94.07           C  
ATOM    284  CD  GLN O  37     -26.109  -4.556  17.056  1.00 92.72           C  
ATOM    285  OE1 GLN O  37     -27.222  -4.065  17.123  1.00 85.24           O  
ATOM    286  NE2 GLN O  37     -25.633  -5.240  18.076  1.00 82.36           N  
ATOM    287  N   MET O  38     -24.621   0.299  14.528  1.00 97.65           N  
ATOM    288  CA  MET O  38     -23.974   1.598  14.693  1.00 97.50           C  
ATOM    289  C   MET O  38     -24.992   2.691  15.066  1.00 97.41           C  
ATOM    290  O   MET O  38     -25.864   3.031  14.255  1.00 96.71           O  
ATOM    291  CB  MET O  38     -23.206   1.952  13.414  1.00 97.07           C  
ATOM    292  CG  MET O  38     -22.402   3.263  13.529  1.00 95.35           C  
ATOM    293  SD  MET O  38     -21.129   3.280  14.826  1.00 94.33           S  
ATOM    294  CE  MET O  38     -20.438   4.932  14.540  1.00 86.30           C  
ATOM    295  N   PRO O  39     -24.890   3.302  16.259  1.00 96.53           N  
ATOM    296  CA  PRO O  39     -25.759   4.420  16.616  1.00 96.07           C  
ATOM    297  C   PRO O  39     -25.589   5.600  15.656  1.00 96.34           C  
ATOM    298  O   PRO O  39     -24.468   5.964  15.299  1.00 95.10           O  
ATOM    299  CB  PRO O  39     -25.376   4.805  18.051  1.00 94.97           C  
ATOM    300  CG  PRO O  39     -24.693   3.548  18.598  1.00 92.74           C  
ATOM    301  CD  PRO O  39     -24.019   2.960  17.361  1.00 95.50           C  
ATOM    302  N   GLY O  40     -26.706   6.231  15.288  1.00 96.08           N  
ATOM    303  CA  GLY O  40     -26.692   7.417  14.420  1.00 96.18           C  
ATOM    304  C   GLY O  40     -26.559   7.126  12.924  1.00 96.95           C  
ATOM    305  O   GLY O  40     -26.648   8.058  12.124  1.00 95.63           O  
ATOM    306  N   VAL O  41     -26.403   5.873  12.541  1.00 97.68           N  
ATOM    307  CA  VAL O  41     -26.441   5.449  11.132  1.00 97.76           C  
ATOM    308  C   VAL O  41     -27.832   4.926  10.793  1.00 97.71           C  
ATOM    309  O   VAL O  41     -28.357   4.032  11.455  1.00 97.06           O  
ATOM    310  CB  VAL O  41     -25.345   4.406  10.826  1.00 97.48           C  
ATOM    311  CG1 VAL O  41     -25.463   3.847   9.403  1.00 95.92           C  
ATOM    312  CG2 VAL O  41     -23.958   5.040  10.968  1.00 96.05           C  
ATOM    313  N   GLN O  42     -28.431   5.485   9.749  1.00 97.92           N  
ATOM    314  CA  GLN O  42     -29.679   5.000   9.172  1.00 97.86           C  
ATOM    315  C   GLN O  42     -29.382   4.327   7.829  1.00 98.20           C  
ATOM    316  O   GLN O  42     -29.110   5.008   6.837  1.00 98.09           O  
ATOM    317  CB  GLN O  42     -30.675   6.162   9.034  1.00 97.46           C  
ATOM    318  CG  GLN O  42     -32.028   5.688   8.477  0.99 95.57           C  
ATOM    319  CD  GLN O  42     -33.029   6.817   8.210  0.99 93.81           C  
ATOM    320  OE1 GLN O  42     -32.758   7.999   8.329  0.99 89.10           O  
ATOM    321  NE2 GLN O  42     -34.229   6.462   7.819  0.99 87.00           N  
ATOM    322  N   VAL O  43     -29.492   3.008   7.791  1.00 98.23           N  
ATOM    323  CA  VAL O  43     -29.407   2.252   6.535  1.00 98.37           C  
ATOM    324  C   VAL O  43     -30.732   2.422   5.786  1.00 98.46           C  
ATOM    325  O   VAL O  43     -31.763   1.890   6.197  1.00 98.29           O  
ATOM    326  CB  VAL O  43     -29.062   0.768   6.784  1.00 98.30           C  
ATOM    327  CG1 VAL O  43     -28.874   0.028   5.452  1.00 97.88           C  
ATOM    328  CG2 VAL O  43     -27.765   0.623   7.594  1.00 97.97           C  
ATOM    329  N   LEU O  44     -30.720   3.201   4.707  1.00 98.55           N  
ATOM    330  CA  LEU O  44     -31.909   3.435   3.872  1.00 98.58           C  
ATOM    331  C   LEU O  44     -32.298   2.202   3.060  1.00 98.72           C  
ATOM    332  O   LEU O  44     -33.470   2.033   2.730  1.00 98.53           O  
ATOM    333  CB  LEU O  44     -31.656   4.601   2.904  1.00 98.29           C  
ATOM    334  CG  LEU O  44     -31.466   5.984   3.543  1.00 97.43           C  
ATOM    335  CD1 LEU O  44     -31.307   7.014   2.426  1.00 96.28           C  
ATOM    336  CD2 LEU O  44     -32.666   6.394   4.404  1.00 95.89           C  
ATOM    337  N   GLY O  45     -31.325   1.372   2.741  1.00 98.75           N  
ATOM    338  CA  GLY O  45     -31.498   0.138   1.987  1.00 98.80           C  
ATOM    339  C   GLY O  45     -30.168  -0.508   1.626  1.00 98.89           C  
ATOM    340  O   GLY O  45     -29.106   0.105   1.772  1.00 98.84           O  
ATOM    341  N   LEU O  46     -30.273  -1.731   1.145  1.00 98.92           N  
ATOM    342  CA  LEU O  46     -29.179  -2.463   0.528  1.00 98.94           C  
ATOM    343  C   LEU O  46     -29.450  -2.557  -0.974  1.00 98.96           C  
ATOM    344  O   LEU O  46     -30.561  -2.904  -1.380  1.00 98.91           O  
ATOM    345  CB  LEU O  46     -29.041  -3.863   1.160  1.00 98.85           C  
ATOM    346  CG  LEU O  46     -28.936  -3.908   2.698  1.00 98.36           C  
ATOM    347  CD1 LEU O  46     -28.762  -5.350   3.175  1.00 97.29           C  
ATOM    348  CD2 LEU O  46     -27.763  -3.089   3.239  1.00 97.00           C  
ATOM    349  N   THR O  47     -28.460  -2.256  -1.776  1.00 98.97           N  
ATOM    350  CA  THR O  47     -28.476  -2.483  -3.221  1.00 98.97           C  
ATOM    351  C   THR O  47     -27.497  -3.605  -3.540  1.00 98.96           C  
ATOM    352  O   THR O  47     -26.374  -3.603  -3.040  1.00 98.89           O  
ATOM    353  CB  THR O  47     -28.155  -1.204  -4.007  1.00 98.92           C  
ATOM    354  OG1 THR O  47     -27.025  -0.532  -3.483  1.00 98.51           O  
ATOM    355  CG2 THR O  47     -29.318  -0.218  -3.947  1.00 98.42           C  
ATOM    356  N   THR O  48     -27.921  -4.589  -4.300  1.00 98.95           N  
ATOM    357  CA  THR O  48     -27.126  -5.805  -4.491  1.00 98.94           C  
ATOM    358  C   THR O  48     -26.434  -5.841  -5.848  1.00 98.95           C  
ATOM    359  O   THR O  48     -26.969  -5.362  -6.851  1.00 98.88           O  
ATOM    360  CB  THR O  48     -27.940  -7.085  -4.249  1.00 98.85           C  
ATOM    361  OG1 THR O  48     -28.975  -7.212  -5.195  1.00 98.24           O  
ATOM    362  CG2 THR O  48     -28.578  -7.099  -2.868  1.00 98.26           C  
ATOM    363  N   ILE O  49     -25.263  -6.445  -5.874  1.00 98.90           N  
ATOM    364  CA  ILE O  49     -24.453  -6.592  -7.081  1.00 98.89           C  
ATOM    365  C   ILE O  49     -23.750  -7.959  -7.090  1.00 98.85           C  
ATOM    366  O   ILE O  49     -23.668  -8.634  -6.064  1.00 98.63           O  
ATOM    367  CB  ILE O  49     -23.505  -5.363  -7.196  1.00 98.84           C  
ATOM    368  CG1 ILE O  49     -22.856  -5.212  -8.581  1.00 98.38           C  
ATOM    369  CG2 ILE O  49     -22.442  -5.329  -6.109  1.00 98.55           C  
ATOM    370  CD1 ILE O  49     -23.866  -5.045  -9.720  1.00 97.57           C  
ATOM    371  N   PHE O  50     -23.277  -8.390  -8.240  1.00 98.65           N  
ATOM    372  CA  PHE O  50     -22.399  -9.549  -8.378  1.00 98.64           C  
ATOM    373  C   PHE O  50     -20.979  -9.235  -7.853  1.00 98.61           C  
ATOM    374  O   PHE O  50     -20.667  -8.081  -7.563  1.00 98.43           O  
ATOM    375  CB  PHE O  50     -22.361  -9.997  -9.853  1.00 98.60           C  
ATOM    376  CG  PHE O  50     -21.777  -8.955 -10.792  1.00 98.67           C  
ATOM    377  CD1 PHE O  50     -22.623  -8.020 -11.421  1.00 98.33           C  
ATOM    378  CD2 PHE O  50     -20.389  -8.874 -10.993  1.00 98.25           C  
ATOM    379  CE1 PHE O  50     -22.082  -6.999 -12.221  1.00 98.15           C  
ATOM    380  CE2 PHE O  50     -19.840  -7.860 -11.790  1.00 98.15           C  
ATOM    381  CZ  PHE O  50     -20.693  -6.922 -12.400  1.00 98.45           C  
ATOM    382  N   GLY O  51     -20.148 -10.256  -7.765  1.00 98.35           N  
ATOM    383  CA  GLY O  51     -18.735 -10.126  -7.380  1.00 98.11           C  
ATOM    384  C   GLY O  51     -18.262 -11.363  -6.625  1.00 98.01           C  
ATOM    385  O   GLY O  51     -17.703 -12.291  -7.224  1.00 97.01           O  
ATOM    386  N   ASN O  52     -18.544 -11.425  -5.335  1.00 98.18           N  
ATOM    387  CA  ASN O  52     -18.298 -12.620  -4.515  1.00 97.95           C  
ATOM    388  C   ASN O  52     -19.191 -13.794  -4.933  1.00 97.59           C  
ATOM    389  O   ASN O  52     -18.777 -14.958  -4.921  1.00 96.91           O  
ATOM    390  CB  ASN O  52     -18.544 -12.263  -3.045  1.00 97.85           C  
ATOM    391  CG  ASN O  52     -17.492 -11.333  -2.493  1.00 97.86           C  
ATOM    392  OD1 ASN O  52     -16.332 -11.396  -2.869  1.00 93.68           O  
ATOM    393  ND2 ASN O  52     -17.867 -10.487  -1.569  1.00 93.26           N  
ATOM    394  N   CYS O  53     -20.419 -13.469  -5.327  1.00 97.78           N  
ATOM    395  CA  CYS O  53     -21.408 -14.396  -5.843  1.00 97.57           C  
ATOM    396  C   CYS O  53     -22.204 -13.741  -6.989  1.00 97.77           C  
ATOM    397  O   CYS O  53     -21.941 -12.602  -7.382  1.00 97.48           O  
ATOM    398  CB  CYS O  53     -22.279 -14.876  -4.668  1.00 97.08           C  
ATOM    399  SG  CYS O  53     -23.115 -13.479  -3.867  1.00 96.70           S  
ATOM    400  N   THR O  54     -23.173 -14.451  -7.541  1.00 97.68           N  
ATOM    401  CA  THR O  54     -24.090 -13.857  -8.523  1.00 97.65           C  
ATOM    402  C   THR O  54     -24.999 -12.827  -7.849  1.00 98.06           C  
ATOM    403  O   THR O  54     -25.290 -12.937  -6.655  1.00 98.05           O  
ATOM    404  CB  THR O  54     -24.950 -14.914  -9.234  1.00 97.03           C  
ATOM    405  OG1 THR O  54     -25.838 -15.535  -8.333  1.00 95.68           O  
ATOM    406  CG2 THR O  54     -24.117 -16.013  -9.891  1.00 95.35           C  
ATOM    407  N   THR O  55     -25.531 -11.865  -8.603  1.00 98.13           N  
ATOM    408  CA  THR O  55     -26.470 -10.857  -8.079  1.00 98.46           C  
ATOM    409  C   THR O  55     -27.719 -11.493  -7.449  1.00 98.53           C  
ATOM    410  O   THR O  55     -28.230 -10.991  -6.452  1.00 98.49           O  
ATOM    411  CB  THR O  55     -26.885  -9.891  -9.198  1.00 98.52           C  
ATOM    412  OG1 THR O  55     -25.738  -9.421  -9.869  1.00 97.84           O  
ATOM    413  CG2 THR O  55     -27.628  -8.668  -8.675  1.00 97.57           C  
ATOM    414  N   GLU O  56     -28.177 -12.627  -7.957  1.00 97.98           N  
ATOM    415  CA  GLU O  56     -29.288 -13.389  -7.365  1.00 97.75           C  
ATOM    416  C   GLU O  56     -28.923 -13.930  -5.971  1.00 98.07           C  
ATOM    417  O   GLU O  56     -29.698 -13.765  -5.027  1.00 97.82           O  
ATOM    418  CB  GLU O  56     -29.677 -14.550  -8.287  1.00 96.73           C  
ATOM    419  CG  GLU O  56     -30.327 -14.077  -9.593  0.95 81.06           C  
ATOM    420  CD  GLU O  56     -30.583 -15.219 -10.587  0.93 72.71           C  
ATOM    421  OE1 GLU O  56     -31.559 -15.103 -11.365  0.93 66.25           O  
ATOM    422  OE2 GLU O  56     -29.801 -16.200 -10.595  0.93 67.10           O  
ATOM    423  N   HIS O  57     -27.741 -14.505  -5.811  1.00 97.55           N  
ATOM    424  CA  HIS O  57     -27.247 -14.942  -4.504  1.00 97.52           C  
ATOM    425  C   HIS O  57     -26.993 -13.756  -3.578  1.00 98.07           C  
ATOM    426  O   HIS O  57     -27.399 -13.812  -2.419  1.00 98.05           O  
ATOM    427  CB  HIS O  57     -25.977 -15.787  -4.654  1.00 96.69           C  
ATOM    428  CG  HIS O  57     -26.250 -17.189  -5.122  1.00 94.24           C  
ATOM    429  ND1 HIS O  57     -26.018 -17.678  -6.382  1.00 80.98           N  
ATOM    430  CD2 HIS O  57     -26.755 -18.228  -4.379  1.00 80.00           C  
ATOM    431  CE1 HIS O  57     -26.372 -18.978  -6.406  1.00 82.40           C  
ATOM    432  NE2 HIS O  57     -26.819 -19.338  -5.203  1.00 84.49           N  
ATOM    433  N   ALA O  58     -26.430 -12.659  -4.065  1.00 98.05           N  
ATOM    434  CA  ALA O  58     -26.235 -11.438  -3.289  1.00 98.36           C  
ATOM    435  C   ALA O  58     -27.568 -10.907  -2.744  1.00 98.54           C  
ATOM    436  O   ALA O  58     -27.681 -10.594  -1.560  1.00 98.55           O  
ATOM    437  CB  ALA O  58     -25.520 -10.408  -4.168  1.00 98.35           C  
ATOM    438  N   THR O  59     -28.619 -10.899  -3.561  1.00 98.53           N  
ATOM    439  CA  THR O  59     -29.975 -10.508  -3.147  1.00 98.67           C  
ATOM    440  C   THR O  59     -30.514 -11.438  -2.063  1.00 98.69           C  
ATOM    441  O   THR O  59     -30.988 -10.970  -1.026  1.00 98.62           O  
ATOM    442  CB  THR O  59     -30.932 -10.486  -4.349  1.00 98.68           C  
ATOM    443  OG1 THR O  59     -30.443  -9.604  -5.331  1.00 98.15           O  
ATOM    444  CG2 THR O  59     -32.322  -9.989  -3.965  1.00 97.92           C  
ATOM    445  N   ARG O  60     -30.408 -12.748  -2.260  1.00 98.51           N  
ATOM    446  CA  ARG O  60     -30.800 -13.740  -1.254  1.00 98.35           C  
ATOM    447  C   ARG O  60     -30.054 -13.522   0.068  1.00 98.48           C  
ATOM    448  O   ARG O  60     -30.673 -13.514   1.131  1.00 98.29           O  
ATOM    449  CB  ARG O  60     -30.545 -15.148  -1.812  1.00 97.78           C  
ATOM    450  CG  ARG O  60     -30.911 -16.242  -0.805  0.99 94.07           C  
ATOM    451  CD  ARG O  60     -30.560 -17.626  -1.368  0.98 89.55           C  
ATOM    452  NE  ARG O  60     -30.806 -18.689  -0.381  0.98 84.13           N  
ATOM    453  CZ  ARG O  60     -29.993 -19.093   0.592  0.98 79.27           C  
ATOM    454  NH1 ARG O  60     -28.799 -18.593   0.774  0.98 71.63           N  
ATOM    455  NH2 ARG O  60     -30.392 -20.021   1.403  0.98 73.24           N  
ATOM    456  N   ASN O  61     -28.760 -13.308  -0.007  1.00 98.18           N  
ATOM    457  CA  ASN O  61     -27.900 -13.150   1.155  1.00 98.16           C  
ATOM    458  C   ASN O  61     -28.196 -11.844   1.904  1.00 98.22           C  
ATOM    459  O   ASN O  61     -28.342 -11.862   3.127  1.00 98.12           O  
ATOM    460  CB  ASN O  61     -26.437 -13.261   0.697  1.00 98.04           C  
ATOM    461  CG  ASN O  61     -26.072 -14.651   0.185  1.00 97.95           C  
ATOM    462  OD1 ASN O  61     -26.803 -15.622   0.347  1.00 94.98           O  
ATOM    463  ND2 ASN O  61     -24.924 -14.786  -0.429  1.00 94.85           N  
ATOM    464  N   ALA O  62     -28.411 -10.743   1.188  1.00 98.55           N  
ATOM    465  CA  ALA O  62     -28.830  -9.474   1.785  1.00 98.63           C  
ATOM    466  C   ALA O  62     -30.171  -9.599   2.537  1.00 98.59           C  
ATOM    467  O   ALA O  62     -30.313  -9.093   3.654  1.00 98.43           O  
ATOM    468  CB  ALA O  62     -28.901  -8.423   0.672  1.00 98.64           C  
ATOM    469  N   LEU O  63     -31.136 -10.325   1.983  1.00 98.64           N  
ATOM    470  CA  LEU O  63     -32.412 -10.608   2.652  1.00 98.59           C  
ATOM    471  C   LEU O  63     -32.217 -11.451   3.927  1.00 98.44           C  
ATOM    472  O   LEU O  63     -32.802 -11.128   4.965  1.00 98.10           O  
ATOM    473  CB  LEU O  63     -33.362 -11.316   1.670  1.00 98.59           C  
ATOM    474  CG  LEU O  63     -33.870 -10.437   0.512  1.00 98.40           C  
ATOM    475  CD1 LEU O  63     -34.544 -11.308  -0.545  1.00 97.87           C  
ATOM    476  CD2 LEU O  63     -34.889  -9.396   0.977  1.00 97.85           C  
ATOM    477  N   ILE O  64     -31.361 -12.460   3.885  1.00 98.27           N  
ATOM    478  CA  ILE O  64     -30.998 -13.267   5.065  1.00 97.79           C  
ATOM    479  C   ILE O  64     -30.400 -12.383   6.166  1.00 97.53           C  
ATOM    480  O   ILE O  64     -30.771 -12.521   7.334  1.00 97.01           O  
ATOM    481  CB  ILE O  64     -30.033 -14.413   4.673  1.00 97.42           C  
ATOM    482  CG1 ILE O  64     -30.791 -15.491   3.866  1.00 96.44           C  
ATOM    483  CG2 ILE O  64     -29.369 -15.058   5.912  1.00 96.35           C  
ATOM    484  CD1 ILE O  64     -29.875 -16.516   3.183  1.00 94.40           C  
ATOM    485  N   LEU O  65     -29.525 -11.444   5.809  1.00 98.11           N  
ATOM    486  CA  LEU O  65     -28.915 -10.517   6.767  1.00 97.97           C  
ATOM    487  C   LEU O  65     -29.962  -9.597   7.412  1.00 97.77           C  
ATOM    488  O   LEU O  65     -29.976  -9.455   8.637  1.00 97.24           O  
ATOM    489  CB  LEU O  65     -27.815  -9.697   6.067  1.00 97.80           C  
ATOM    490  CG  LEU O  65     -26.590 -10.516   5.610  1.00 97.33           C  
ATOM    491  CD1 LEU O  65     -25.681  -9.632   4.767  1.00 96.41           C  
ATOM    492  CD2 LEU O  65     -25.790 -11.074   6.787  1.00 96.25           C  
ATOM    493  N   CYS O  66     -30.877  -9.033   6.623  1.00 98.23           N  
ATOM    494  CA  CYS O  66     -31.977  -8.207   7.134  1.00 98.11           C  
ATOM    495  C   CYS O  66     -32.883  -8.998   8.093  1.00 97.76           C  
ATOM    496  O   CYS O  66     -33.235  -8.501   9.165  1.00 96.96           O  
ATOM    497  CB  CYS O  66     -32.786  -7.641   5.959  1.00 98.18           C  
ATOM    498  SG  CYS O  66     -31.818  -6.402   5.055  1.00 97.84           S  
ATOM    499  N   GLU O  67     -33.227 -10.233   7.765  1.00 97.78           N  
ATOM    500  CA  GLU O  67     -34.030 -11.109   8.623  1.00 97.08           C  
ATOM    501  C   GLU O  67     -33.309 -11.452   9.935  1.00 96.63           C  
ATOM    502  O   GLU O  67     -33.874 -11.287  11.018  1.00 95.32           O  
ATOM    503  CB  GLU O  67     -34.418 -12.389   7.864  1.00 95.48           C  
ATOM    504  CG  GLU O  67     -35.916 -12.454   7.627  0.98 87.96           C  
ATOM    505  CD  GLU O  67     -36.397 -13.689   6.865  0.98 90.76           C  
ATOM    506  OE1 GLU O  67     -37.534 -13.632   6.366  0.98 83.38           O  
ATOM    507  OE2 GLU O  67     -35.681 -14.701   6.750  0.98 84.42           O  
ATOM    508  N   LYS O  68     -32.046 -11.853   9.848  1.00 96.41           N  
ATOM    509  CA  LYS O  68     -31.198 -12.150  11.019  1.00 95.37           C  
ATOM    510  C   LYS O  68     -31.080 -10.958  11.960  1.00 95.37           C  
ATOM    511  O   LYS O  68     -31.081 -11.134  13.178  1.00 93.52           O  
ATOM    512  CB  LYS O  68     -29.791 -12.555  10.546  1.00 93.27           C  
ATOM    513  CG  LYS O  68     -29.680 -14.010  10.088  0.96 85.50           C  
ATOM    514  CD  LYS O  68     -29.499 -14.981  11.256  0.95 82.99           C  
ATOM    515  CE  LYS O  68     -29.302 -16.391  10.688  0.94 77.12           C  
ATOM    516  NZ  LYS O  68     -29.037 -17.387  11.748  0.93 70.15           N  
ATOM    517  N   ALA O  69     -30.986  -9.758  11.398  0.99 96.22           N  
ATOM    518  CA  ALA O  69     -30.872  -8.515  12.145  1.00 95.66           C  
ATOM    519  C   ALA O  69     -32.221  -7.986  12.662  0.99 95.56           C  
ATOM    520  O   ALA O  69     -32.245  -7.037  13.444  0.99 94.02           O  
ATOM    521  CB  ALA O  69     -30.158  -7.500  11.251  0.99 94.92           C  
ATOM    522  N   SER O  70     -33.345  -8.584  12.266  0.99 95.60           N  
ATOM    523  CA  SER O  70     -34.699  -8.064  12.493  0.99 95.34           C  
ATOM    524  C   SER O  70     -34.906  -6.646  11.934  0.99 95.75           C  
ATOM    525  O   SER O  70     -35.689  -5.866  12.476  0.99 92.97           O  
ATOM    526  CB  SER O  70     -35.113  -8.182  13.965  0.99 93.58           C  
ATOM    527  OG  SER O  70     -34.931  -9.514  14.418  0.97 84.59           O  
ATOM    528  N   HIS O  71     -34.222  -6.326  10.850  0.99 95.80           N  
ATOM    529  CA  HIS O  71     -34.357  -5.071  10.097  0.99 95.92           C  
ATOM    530  C   HIS O  71     -35.245  -5.282   8.861  0.99 96.44           C  
ATOM    531  O   HIS O  71     -34.830  -5.078   7.720  0.99 94.61           O  
ATOM    532  CB  HIS O  71     -32.968  -4.491   9.778  0.99 94.39           C  
ATOM    533  CG  HIS O  71     -32.416  -3.675  10.909  0.98 94.19           C  
ATOM    534  ND1 HIS O  71     -32.913  -2.460  11.304  0.98 83.98           N  
ATOM    535  CD2 HIS O  71     -31.352  -3.956  11.726  0.98 83.72           C  
ATOM    536  CE1 HIS O  71     -32.167  -2.015  12.331  0.98 84.57           C  
ATOM    537  NE2 HIS O  71     -31.211  -2.900  12.609  0.98 86.66           N  
ATOM    538  N   LEU O  72     -36.482  -5.709   9.095  0.98 95.66           N  
ATOM    539  CA  LEU O  72     -37.432  -6.040   8.021  0.98 95.40           C  
ATOM    540  C   LEU O  72     -37.911  -4.813   7.240  0.98 95.44           C  
ATOM    541  O   LEU O  72     -38.484  -4.947   6.160  0.98 91.93           O  
ATOM    542  CB  LEU O  72     -38.645  -6.778   8.617  0.98 93.53           C  
ATOM    543  CG  LEU O  72     -38.325  -8.015   9.480  0.96 89.71           C  
ATOM    544  CD1 LEU O  72     -39.635  -8.663   9.929  0.96 85.41           C  
ATOM    545  CD2 LEU O  72     -37.504  -9.060   8.733  0.96 84.49           C  
ATOM    546  N   GLU O  73     -37.696  -3.616   7.798  1.00 96.46           N  
ATOM    547  CA  GLU O  73     -38.009  -2.334   7.174  1.00 96.17           C  
ATOM    548  C   GLU O  73     -36.945  -1.896   6.157  1.00 97.16           C  
ATOM    549  O   GLU O  73     -37.218  -1.003   5.355  1.00 95.92           O  
ATOM    550  CB  GLU O  73     -38.208  -1.256   8.254  0.99 93.96           C  
ATOM    551  CG  GLU O  73     -36.943  -0.727   8.970  0.95 88.69           C  
ATOM    552  CD  GLU O  73     -36.237  -1.698   9.936  0.95 83.01           C  
ATOM    553  OE1 GLU O  73     -35.148  -1.336  10.407  0.95 77.25           O  
ATOM    554  OE2 GLU O  73     -36.767  -2.801  10.219  0.94 78.87           O  
ATOM    555  N   VAL O  74     -35.767  -2.483   6.191  1.00 97.97           N  
ATOM    556  CA  VAL O  74     -34.675  -2.134   5.272  1.00 98.30           C  
ATOM    557  C   VAL O  74     -34.935  -2.801   3.917  1.00 98.56           C  
ATOM    558  O   VAL O  74     -34.892  -4.025   3.817  1.00 98.39           O  
ATOM    559  CB  VAL O  74     -33.294  -2.525   5.842  1.00 98.07           C  
ATOM    560  CG1 VAL O  74     -32.172  -2.244   4.835  1.00 97.00           C  
ATOM    561  CG2 VAL O  74     -32.987  -1.715   7.107  1.00 97.11           C  
ATOM    562  N   PRO O  75     -35.214  -2.016   2.875  1.00 98.72           N  
ATOM    563  CA  PRO O  75     -35.459  -2.578   1.555  1.00 98.73           C  
ATOM    564  C   PRO O  75     -34.167  -3.115   0.927  1.00 98.86           C  
ATOM    565  O   PRO O  75     -33.102  -2.511   1.051  1.00 98.73           O  
ATOM    566  CB  PRO O  75     -36.078  -1.440   0.736  1.00 98.28           C  
ATOM    567  CG  PRO O  75     -35.493  -0.183   1.380  1.00 96.99           C  
ATOM    568  CD  PRO O  75     -35.361  -0.571   2.851  1.00 98.52           C  
ATOM    569  N   VAL O  76     -34.300  -4.211   0.208  1.00 98.84           N  
ATOM    570  CA  VAL O  76     -33.246  -4.789  -0.632  1.00 98.89           C  
ATOM    571  C   VAL O  76     -33.658  -4.637  -2.093  1.00 98.91           C  
ATOM    572  O   VAL O  76     -34.684  -5.181  -2.509  1.00 98.82           O  
ATOM    573  CB  VAL O  76     -32.975  -6.262  -0.268  1.00 98.83           C  
ATOM    574  CG1 VAL O  76     -31.880  -6.865  -1.159  1.00 98.48           C  
ATOM    575  CG2 VAL O  76     -32.539  -6.408   1.193  1.00 98.52           C  
ATOM    576  N   ALA O  77     -32.870  -3.881  -2.851  1.00 98.95           N  
ATOM    577  CA  ALA O  77     -33.101  -3.630  -4.274  1.00 98.96           C  
ATOM    578  C   ALA O  77     -32.028  -4.334  -5.119  1.00 98.96           C  
ATOM    579  O   ALA O  77     -30.834  -4.101  -4.950  1.00 98.91           O  
ATOM    580  CB  ALA O  77     -33.136  -2.115  -4.510  1.00 98.91           C  
ATOM    581  N   GLU O  78     -32.467  -5.190  -6.019  1.00 98.95           N  
ATOM    582  CA  GLU O  78     -31.569  -6.003  -6.842  1.00 98.96           C  
ATOM    583  C   GLU O  78     -30.944  -5.185  -7.973  1.00 98.96           C  
ATOM    584  O   GLU O  78     -31.635  -4.449  -8.687  1.00 98.90           O  
ATOM    585  CB  GLU O  78     -32.342  -7.210  -7.368  1.00 98.89           C  
ATOM    586  CG  GLU O  78     -31.452  -8.271  -8.046  1.00 98.62           C  
ATOM    587  CD  GLU O  78     -32.274  -9.543  -8.235  1.00 98.53           C  
ATOM    588  OE1 GLU O  78     -32.927  -9.692  -9.278  1.00 96.47           O  
ATOM    589  OE2 GLU O  78     -32.345 -10.356  -7.289  1.00 96.81           O  
ATOM    590  N   GLY O  79     -29.639  -5.338  -8.126  1.00 98.92           N  
ATOM    591  CA  GLY O  79     -28.847  -4.605  -9.102  1.00 98.90           C  
ATOM    592  C   GLY O  79     -28.651  -5.326 -10.429  1.00 98.92           C  
ATOM    593  O   GLY O  79     -29.408  -6.217 -10.817  1.00 98.75           O  
ATOM    594  N   SER O  80     -27.623  -4.890 -11.138  1.00 98.89           N  
ATOM    595  CA  SER O  80     -27.268  -5.471 -12.434  1.00 98.86           C  
ATOM    596  C   SER O  80     -26.774  -6.915 -12.280  1.00 98.84           C  
ATOM    597  O   SER O  80     -26.110  -7.257 -11.311  1.00 98.61           O  
ATOM    598  CB  SER O  80     -26.199  -4.611 -13.122  1.00 98.75           C  
ATOM    599  OG  SER O  80     -26.013  -5.066 -14.447  1.00 97.95           O  
ATOM    600  N   HIS O  81     -27.078  -7.744 -13.270  1.00 98.70           N  
ATOM    601  CA  HIS O  81     -26.588  -9.126 -13.343  1.00 98.61           C  
ATOM    602  C   HIS O  81     -25.296  -9.265 -14.159  1.00 98.55           C  
ATOM    603  O   HIS O  81     -24.726 -10.353 -14.232  1.00 97.92           O  
ATOM    604  CB  HIS O  81     -27.693 -10.023 -13.907  1.00 98.26           C  
ATOM    605  CG  HIS O  81     -28.856 -10.182 -12.964  1.00 96.75           C  
ATOM    606  ND1 HIS O  81     -29.027 -11.217 -12.070  1.00 86.80           N  
ATOM    607  CD2 HIS O  81     -29.926  -9.333 -12.813  1.00 87.03           C  
ATOM    608  CE1 HIS O  81     -30.170 -10.998 -11.403  1.00 87.66           C  
ATOM    609  NE2 HIS O  81     -30.735  -9.865 -11.832  1.00 89.86           N  
ATOM    610  N   GLU O  82     -24.839  -8.176 -14.776  1.00 98.62           N  
ATOM    611  CA  GLU O  82     -23.673  -8.146 -15.654  1.00 98.56           C  
ATOM    612  C   GLU O  82     -22.916  -6.810 -15.519  1.00 98.69           C  
ATOM    613  O   GLU O  82     -23.537  -5.783 -15.218  1.00 98.53           O  
ATOM    614  CB  GLU O  82     -24.107  -8.411 -17.106  1.00 97.96           C  
ATOM    615  CG  GLU O  82     -25.082  -7.390 -17.708  0.99 94.39           C  
ATOM    616  CD  GLU O  82     -25.510  -7.702 -19.155  0.98 93.49           C  
ATOM    617  OE1 GLU O  82     -26.360  -6.950 -19.692  0.98 87.53           O  
ATOM    618  OE2 GLU O  82     -25.007  -8.676 -19.758  0.98 88.16           O  
ATOM    619  N   PRO O  83     -21.603  -6.792 -15.758  1.00 98.80           N  
ATOM    620  CA  PRO O  83     -20.832  -5.552 -15.831  1.00 98.79           C  
ATOM    621  C   PRO O  83     -21.281  -4.684 -17.019  1.00 98.83           C  
ATOM    622  O   PRO O  83     -21.982  -5.158 -17.918  1.00 98.58           O  
ATOM    623  CB  PRO O  83     -19.367  -6.000 -15.956  1.00 98.41           C  
ATOM    624  CG  PRO O  83     -19.466  -7.358 -16.647  1.00 96.48           C  
ATOM    625  CD  PRO O  83     -20.754  -7.940 -16.069  1.00 98.36           C  
ATOM    626  N   LEU O  84     -20.831  -3.418 -17.057  1.00 98.76           N  
ATOM    627  CA  LEU O  84     -21.220  -2.472 -18.122  1.00 98.71           C  
ATOM    628  C   LEU O  84     -20.882  -2.970 -19.530  1.00 98.68           C  
ATOM    629  O   LEU O  84     -21.613  -2.685 -20.478  1.00 98.00           O  
ATOM    630  CB  LEU O  84     -20.536  -1.114 -17.910  1.00 98.43           C  
ATOM    631  CG  LEU O  84     -20.959  -0.320 -16.666  1.00 97.42           C  
ATOM    632  CD1 LEU O  84     -20.310   1.061 -16.729  1.00 96.67           C  
ATOM    633  CD2 LEU O  84     -22.476  -0.127 -16.569  1.00 96.62           C  
ATOM    634  N   LYS O  85     -19.796  -3.719 -19.662  1.00 98.24           N  
ATOM    635  CA  LYS O  85     -19.369  -4.306 -20.942  1.00 97.99           C  
ATOM    636  C   LYS O  85     -20.246  -5.487 -21.382  1.00 98.10           C  
ATOM    637  O   LYS O  85     -20.134  -5.947 -22.516  1.00 96.02           O  
ATOM    638  CB  LYS O  85     -17.893  -4.703 -20.804  0.99 96.28           C  
ATOM    639  CG  LYS O  85     -17.127  -4.629 -22.122  0.94 85.66           C  
ATOM    640  CD  LYS O  85     -15.651  -4.904 -21.831  0.92 80.43           C  
ATOM    641  CE  LYS O  85     -14.741  -4.522 -22.990  0.91 69.12           C  
ATOM    642  NZ  LYS O  85     -13.353  -4.359 -22.486  0.91 60.81           N  
ATOM    643  N   GLY O  86     -21.096  -5.977 -20.486  0.98 97.26           N  
ATOM    644  CA  GLY O  86     -21.924  -7.157 -20.675  0.98 97.14           C  
ATOM    645  C   GLY O  86     -21.167  -8.470 -20.473  0.98 97.07           C  
ATOM    646  O   GLY O  86     -19.959  -8.513 -20.218  0.98 93.49           O  
ATOM    647  N   GLY O  87     -21.906  -9.556 -20.606  0.96 95.13           N  
ATOM    648  CA  GLY O  87     -21.394 -10.908 -20.445  0.96 94.47           C  
ATOM    649  C   GLY O  87     -21.555 -11.455 -19.027  0.96 95.16           C  
ATOM    650  O   GLY O  87     -21.967 -10.761 -18.105  0.96 90.69           O  
ATOM    651  N   LYS O  88     -21.248 -12.740 -18.860  0.92 94.08           N  
ATOM    652  CA  LYS O  88     -21.395 -13.398 -17.560  0.93 93.30           C  
ATOM    653  C   LYS O  88     -20.248 -12.978 -16.634  0.92 93.22           C  
ATOM    654  O   LYS O  88     -19.097 -13.186 -17.010  0.92 88.12           O  
ATOM    655  CB  LYS O  88     -21.456 -14.918 -17.751  0.92 89.31           C  
ATOM    656  CG  LYS O  88     -21.837 -15.619 -16.441  0.72 77.13           C  
ATOM    657  CD  LYS O  88     -21.926 -17.135 -16.603  0.69 70.68           C  
ATOM    658  CE  LYS O  88     -22.289 -17.737 -15.245  0.68 59.84           C  
ATOM    659  NZ  LYS O  88     -22.339 -19.214 -15.272  0.68 50.48           N  
ATOM    660  N   PRO O  89     -20.535 -12.436 -15.444  0.93 94.47           N  
ATOM    661  CA  PRO O  89     -19.478 -12.088 -14.506  0.93 93.77           C  
ATOM    662  C   PRO O  89     -18.763 -13.334 -13.970  0.93 93.41           C  
ATOM    663  O   PRO O  89     -19.364 -14.401 -13.795  0.93 89.22           O  
ATOM    664  CB  PRO O  89     -20.169 -11.290 -13.396  0.93 90.75           C  
ATOM    665  CG  PRO O  89     -21.597 -11.831 -13.404  0.92 87.55           C  
ATOM    666  CD  PRO O  89     -21.839 -12.146 -14.878  0.92 92.02           C  
ATOM    667  N   HIS O  90     -17.471 -13.178 -13.685  0.90 92.74           N  
ATOM    668  CA  HIS O  90     -16.754 -14.108 -12.821  0.91 90.50           C  
ATOM    669  C   HIS O  90     -17.131 -13.834 -11.364  0.91 91.32           C  
ATOM    670  O   HIS O  90     -17.348 -12.686 -10.985  0.91 87.66           O  
ATOM    671  CB  HIS O  90     -15.248 -13.990 -13.060  0.90 85.48           C  
ATOM    672  CG  HIS O  90     -14.848 -14.488 -14.425  0.79 76.39           C  
ATOM    673  ND1 HIS O  90     -14.740 -15.811 -14.787  0.78 63.60           N  
ATOM    674  CD2 HIS O  90     -14.557 -13.744 -15.542  0.79 62.90           C  
ATOM    675  CE1 HIS O  90     -14.395 -15.869 -16.086  0.79 59.89           C  
ATOM    676  NE2 HIS O  90     -14.277 -14.631 -16.571  0.79 60.59           N  
ATOM    677  N   VAL O  91     -17.217 -14.882 -10.555  0.84 94.22           N  
ATOM    678  CA  VAL O  91     -17.554 -14.785  -9.129  0.84 94.58           C  
ATOM    679  C   VAL O  91     -16.475 -15.453  -8.286  0.84 94.14           C  
ATOM    680  O   VAL O  91     -15.832 -16.411  -8.720  0.84 91.17           O  
ATOM    681  CB  VAL O  91     -18.964 -15.344  -8.824  0.84 93.02           C  
ATOM    682  CG1 VAL O  91     -20.040 -14.511  -9.515  0.84 87.99           C  
ATOM    683  CG2 VAL O  91     -19.138 -16.812  -9.231  0.84 87.86           C  
ATOM    684  N   ALA O  92     -16.275 -14.934  -7.077  0.88 92.77           N  
ATOM    685  CA  ALA O  92     -15.253 -15.399  -6.146  0.88 92.44           C  
ATOM    686  C   ALA O  92     -15.783 -16.491  -5.193  0.88 93.03           C  
ATOM    687  O   ALA O  92     -15.551 -16.453  -3.984  0.88 91.65           O  
ATOM    688  CB  ALA O  92     -14.664 -14.177  -5.428  0.87 90.81           C  
ATOM    689  N   ASP O  93     -16.472 -17.482  -5.735  0.85 92.27           N  
ATOM    690  CA  ASP O  93     -17.056 -18.603  -4.986  0.85 92.15           C  
ATOM    691  C   ASP O  93     -16.017 -19.399  -4.179  0.84 92.98           C  
ATOM    692  O   ASP O  93     -16.310 -19.910  -3.095  0.85 91.17           O  
ATOM    693  CB  ASP O  93     -17.825 -19.518  -5.959  0.84 89.72           C  
ATOM    694  CG  ASP O  93     -16.986 -20.173  -7.074  0.81 85.33           C  
ATOM    695  OD1 ASP O  93     -15.850 -19.712  -7.337  0.80 79.20           O  
ATOM    696  OD2 ASP O  93     -17.498 -21.135  -7.685  0.80 79.48           O  
ATOM    697  N   PHE O  94     -14.781 -19.434  -4.666  0.84 91.99           N  
ATOM    698  CA  PHE O  94     -13.650 -20.053  -3.974  0.85 92.00           C  
ATOM    699  C   PHE O  94     -13.241 -19.313  -2.688  0.84 92.99           C  
ATOM    700  O   PHE O  94     -12.542 -19.901  -1.856  0.84 91.48           O  
ATOM    701  CB  PHE O  94     -12.478 -20.172  -4.961  0.82 90.00           C  
ATOM    702  CG  PHE O  94     -12.024 -18.858  -5.574  0.81 88.81           C  
ATOM    703  CD1 PHE O  94     -12.576 -18.414  -6.792  0.80 82.90           C  
ATOM    704  CD2 PHE O  94     -11.063 -18.065  -4.925  0.80 82.56           C  
ATOM    705  CE1 PHE O  94     -12.182 -17.186  -7.346  0.80 78.98           C  
ATOM    706  CE2 PHE O  94     -10.669 -16.837  -5.471  0.81 78.94           C  
ATOM    707  CZ  PHE O  94     -11.231 -16.400  -6.683  0.80 81.35           C  
ATOM    708  N   VAL O  95     -13.644 -18.049  -2.505  0.81 92.72           N  
ATOM    709  CA  VAL O  95     -13.332 -17.239  -1.310  0.81 93.11           C  
ATOM    710  C   VAL O  95     -14.489 -17.243  -0.319  0.80 93.90           C  
ATOM    711  O   VAL O  95     -14.265 -17.326   0.890  0.80 93.42           O  
ATOM    712  CB  VAL O  95     -12.975 -15.784  -1.692  0.78 92.47           C  
ATOM    713  CG1 VAL O  95     -12.536 -14.961  -0.474  0.79 89.40           C  
ATOM    714  CG2 VAL O  95     -11.840 -15.736  -2.718  0.78 91.43           C  
ATOM    715  N   HIS O  96     -15.724 -17.143  -0.816  0.81 93.69           N  
ATOM    716  CA  HIS O  96     -16.936 -16.941  -0.008  0.80 94.07           C  
ATOM    717  C   HIS O  96     -17.859 -18.169   0.020  0.80 94.32           C  
ATOM    718  O   HIS O  96     -18.878 -18.176   0.715  0.79 93.38           O  
ATOM    719  CB  HIS O  96     -17.648 -15.677  -0.506  0.75 93.92           C  
ATOM    720  CG  HIS O  96     -16.812 -14.435  -0.318  0.79 94.89           C  
ATOM    721  ND1 HIS O  96     -16.833 -13.614   0.788  0.79 91.16           N  
ATOM    722  CD2 HIS O  96     -15.852 -13.944  -1.172  0.81 90.83           C  
ATOM    723  CE1 HIS O  96     -15.913 -12.653   0.605  0.80 90.11           C  
ATOM    724  NE2 HIS O  96     -15.307 -12.827  -0.573  0.80 91.20           N  
ATOM    725  N   GLY O  97     -17.502 -19.218  -0.692  0.75 94.34           N  
ATOM    726  CA  GLY O  97     -18.326 -20.410  -0.876  0.75 94.14           C  
ATOM    727  C   GLY O  97     -19.307 -20.275  -2.042  0.74 94.96           C  
ATOM    728  O   GLY O  97     -19.561 -19.174  -2.536  0.74 93.85           O  
ATOM    729  N   PRO O  98     -19.890 -21.390  -2.487  0.77 93.76           N  
ATOM    730  CA  PRO O  98     -20.780 -21.408  -3.652  0.78 92.05           C  
ATOM    731  C   PRO O  98     -22.089 -20.629  -3.453  0.77 92.04           C  
ATOM    732  O   PRO O  98     -22.718 -20.241  -4.439  0.77 89.53           O  
ATOM    733  CB  PRO O  98     -21.053 -22.897  -3.912  0.77 90.60           C  
ATOM    734  CG  PRO O  98     -20.827 -23.561  -2.553  0.78 88.73           C  
ATOM    735  CD  PRO O  98     -19.717 -22.717  -1.939  0.77 92.62           C  
ATOM    736  N   ASP O  99     -22.497 -20.373  -2.202  0.79 93.53           N  
ATOM    737  CA  ASP O  99     -23.662 -19.555  -1.858  0.79 93.67           C  
ATOM    738  C   ASP O  99     -23.291 -18.107  -1.461  0.79 94.93           C  
ATOM    739  O   ASP O  99     -24.181 -17.299  -1.188  0.79 93.71           O  
ATOM    740  CB  ASP O  99     -24.484 -20.263  -0.767  0.79 91.63           C  
ATOM    741  CG  ASP O  99     -23.824 -20.295   0.618  0.78 92.48           C  
ATOM    742  OD1 ASP O  99     -22.624 -19.958   0.738  0.76 89.07           O  
ATOM    743  OD2 ASP O  99     -24.534 -20.660   1.581  0.78 88.31           O  
ATOM    744  N   GLY O 100     -22.006 -17.774  -1.399  0.84 95.06           N  
ATOM    745  CA  GLY O 100     -21.482 -16.478  -0.964  0.83 95.28           C  
ATOM    746  C   GLY O 100     -21.348 -16.307   0.551  0.83 95.96           C  
ATOM    747  O   GLY O 100     -20.586 -15.448   0.998  0.83 94.76           O  
ATOM    748  N   LEU O 101     -22.033 -17.101   1.368  0.82 94.40           N  
ATOM    749  CA  LEU O 101     -22.034 -16.992   2.839  0.84 94.56           C  
ATOM    750  C   LEU O 101     -21.364 -18.193   3.528  0.83 94.41           C  
ATOM    751  O   LEU O 101     -21.807 -18.653   4.586  0.83 91.53           O  
ATOM    752  CB  LEU O 101     -23.458 -16.714   3.363  0.83 93.65           C  
ATOM    753  CG  LEU O 101     -24.057 -15.348   2.993  0.83 93.79           C  
ATOM    754  CD1 LEU O 101     -25.424 -15.204   3.664  0.81 92.28           C  
ATOM    755  CD2 LEU O 101     -23.191 -14.168   3.457  0.81 92.11           C  
ATOM    756  N   GLY O 102     -20.293 -18.683   2.950  0.83 94.14           N  
ATOM    757  CA  GLY O 102     -19.458 -19.719   3.569  0.84 93.36           C  
ATOM    758  C   GLY O 102     -20.086 -21.111   3.601  0.83 93.31           C  
ATOM    759  O   GLY O 102     -19.608 -21.970   4.341  0.83 90.41           O  
ATOM    760  N   ASN O 103     -21.127 -21.330   2.831  0.89 91.17           N  
ATOM    761  CA  ASN O 103     -21.806 -22.618   2.669  0.89 89.96           C  
ATOM    762  C   ASN O 103     -22.262 -23.249   4.007  0.89 90.24           C  
ATOM    763  O   ASN O 103     -22.041 -24.431   4.278  0.89 85.05           O  
ATOM    764  CB  ASN O 103     -20.923 -23.522   1.784  0.87 85.70           C  
ATOM    765  CG  ASN O 103     -21.734 -24.555   1.022  0.83 79.21           C  
ATOM    766  OD1 ASN O 103     -22.647 -24.231   0.288  0.82 68.65           O  
ATOM    767  ND2 ASN O 103     -21.390 -25.817   1.138  0.83 67.80           N  
ATOM    768  N   VAL O 104     -22.896 -22.426   4.867  0.86 91.13           N  
ATOM    769  CA  VAL O 104     -23.324 -22.798   6.235  0.87 89.61           C  
ATOM    770  C   VAL O 104     -24.760 -23.363   6.270  0.87 89.18           C  
ATOM    771  O   VAL O 104     -25.372 -23.467   7.332  0.87 84.38           O  
ATOM    772  CB  VAL O 104     -23.109 -21.624   7.231  0.86 86.35           C  
ATOM    773  CG1 VAL O 104     -23.035 -22.109   8.687  0.83 79.63           C  
ATOM    774  CG2 VAL O 104     -21.801 -20.870   6.990  0.83 80.75           C  
ATOM    775  N   ASP O 105     -25.314 -23.710   5.124  0.88 91.07           N  
ATOM    776  CA  ASP O 105     -26.665 -24.281   4.966  0.89 90.53           C  
ATOM    777  C   ASP O 105     -27.772 -23.401   5.593  0.89 90.94           C  
ATOM    778  O   ASP O 105     -28.587 -23.824   6.418  0.89 86.37           O  
ATOM    779  CB  ASP O 105     -26.659 -25.753   5.416  0.87 87.23           C  
ATOM    780  CG  ASP O 105     -27.697 -26.626   4.711  0.78 78.44           C  
ATOM    781  OD1 ASP O 105     -28.125 -26.270   3.588  0.77 70.51           O  
ATOM    782  OD2 ASP O 105     -28.018 -27.700   5.274  0.78 69.97           O  
ATOM    783  N   LEU O 106     -27.761 -22.120   5.222  0.91 92.46           N  
ATOM    784  CA  LEU O 106     -28.701 -21.131   5.742  0.92 92.78           C  
ATOM    785  C   LEU O 106     -30.085 -21.304   5.096  0.91 93.48           C  
ATOM    786  O   LEU O 106     -30.173 -21.497   3.881  0.91 92.01           O  
ATOM    787  CB  LEU O 106     -28.162 -19.706   5.508  0.91 91.69           C  
ATOM    788  CG  LEU O 106     -26.884 -19.385   6.306  0.88 90.97           C  
ATOM    789  CD1 LEU O 106     -26.324 -18.045   5.841  0.88 88.53           C  
ATOM    790  CD2 LEU O 106     -27.151 -19.297   7.812  0.88 88.09           C  
ATOM    791  N   PRO O 107     -31.172 -21.176   5.882  0.96 93.95           N  
ATOM    792  CA  PRO O 107     -32.514 -21.250   5.326  0.96 93.88           C  
ATOM    793  C   PRO O 107     -32.791 -20.078   4.382  0.96 94.81           C  
ATOM    794  O   PRO O 107     -32.273 -18.971   4.569  0.96 93.60           O  
ATOM    795  CB  PRO O 107     -33.457 -21.247   6.531  0.96 92.22           C  
ATOM    796  CG  PRO O 107     -32.662 -20.494   7.595  0.95 88.64           C  
ATOM    797  CD  PRO O 107     -31.218 -20.891   7.299  0.95 92.31           C  
ATOM    798  N   ASP O 108     -33.653 -20.308   3.410  0.98 95.55           N  
ATOM    799  CA  ASP O 108     -34.110 -19.246   2.514  0.98 95.55           C  
ATOM    800  C   ASP O 108     -34.825 -18.137   3.303  0.98 96.37           C  
ATOM    801  O   ASP O 108     -35.540 -18.421   4.273  0.98 95.46           O  
ATOM    802  CB  ASP O 108     -35.022 -19.805   1.411  0.97 94.26           C  
ATOM    803  CG  ASP O 108     -34.268 -20.615   0.350  0.95 90.91           C  
ATOM    804  OD1 ASP O 108     -33.054 -20.361   0.147  0.95 86.18           O  
ATOM    805  OD2 ASP O 108     -34.921 -21.472  -0.286  0.95 84.66           O  
ATOM    806  N   PRO O 109     -34.651 -16.878   2.890  0.97 96.39           N  
ATOM    807  CA  PRO O 109     -35.332 -15.759   3.528  0.97 96.64           C  
ATOM    808  C   PRO O 109     -36.846 -15.825   3.283  0.97 96.81           C  
ATOM    809  O   PRO O 109     -37.307 -16.243   2.218  0.97 95.66           O  
ATOM    810  CB  PRO O 109     -34.702 -14.502   2.916  0.97 95.87           C  
ATOM    811  CG  PRO O 109     -34.278 -14.962   1.525  0.97 95.21           C  
ATOM    812  CD  PRO O 109     -33.868 -16.417   1.749  0.97 96.84           C  
ATOM    813  N   THR O 110     -37.637 -15.368   4.258  0.99 97.05           N  
ATOM    814  CA  THR O 110     -39.104 -15.283   4.131  0.99 96.87           C  
ATOM    815  C   THR O 110     -39.572 -13.942   3.574  0.99 97.18           C  
ATOM    816  O   THR O 110     -40.668 -13.850   3.008  0.99 95.56           O  
ATOM    817  CB  THR O 110     -39.814 -15.569   5.459  0.99 95.62           C  
ATOM    818  OG1 THR O 110     -39.585 -14.557   6.411  0.97 88.45           O  
ATOM    819  CG2 THR O 110     -39.398 -16.905   6.071  0.97 86.82           C  
ATOM    820  N   ILE O 111     -38.742 -12.902   3.715  0.99 97.47           N  
ATOM    821  CA  ILE O 111     -38.974 -11.588   3.126  0.99 97.47           C  
ATOM    822  C   ILE O 111     -38.554 -11.562   1.651  0.99 97.87           C  
ATOM    823  O   ILE O 111     -37.863 -12.456   1.160  0.99 97.46           O  
ATOM    824  CB  ILE O 111     -38.305 -10.466   3.955  0.99 96.66           C  
ATOM    825  CG1 ILE O 111     -36.775 -10.649   4.063  0.98 93.80           C  
ATOM    826  CG2 ILE O 111     -38.979 -10.381   5.332  0.98 92.11           C  
ATOM    827  CD1 ILE O 111     -36.052  -9.450   4.683  0.98 91.52           C  
ATOM    828  N   LYS O 112     -38.981 -10.513   0.952  1.00 97.88           N  
ATOM    829  CA  LYS O 112     -38.704 -10.348  -0.476  1.00 97.99           C  
ATOM    830  C   LYS O 112     -37.996  -9.034  -0.759  1.00 98.38           C  
ATOM    831  O   LYS O 112     -38.187  -8.050  -0.045  1.00 98.05           O  
ATOM    832  CB  LYS O 112     -40.001 -10.438  -1.287  0.99 97.17           C  
ATOM    833  CG  LYS O 112     -40.649 -11.828  -1.198  0.87 89.62           C  
ATOM    834  CD  LYS O 112     -41.854 -11.906  -2.127  0.84 81.65           C  
ATOM    835  CE  LYS O 112     -42.474 -13.300  -2.056  0.82 69.88           C  
ATOM    836  NZ  LYS O 112     -43.577 -13.432  -3.038  0.81 60.55           N  
ATOM    837  N   LYS O 113     -37.245  -9.014  -1.836  1.00 98.45           N  
ATOM    838  CA  LYS O 113     -36.713  -7.784  -2.419  1.00 98.62           C  
ATOM    839  C   LYS O 113     -37.846  -6.850  -2.873  1.00 98.62           C  
ATOM    840  O   LYS O 113     -38.967  -7.306  -3.134  1.00 98.26           O  
ATOM    841  CB  LYS O 113     -35.736  -8.119  -3.559  1.00 98.54           C  
ATOM    842  CG  LYS O 113     -36.416  -8.648  -4.837  0.99 98.11           C  
ATOM    843  CD  LYS O 113     -35.376  -9.069  -5.865  0.99 97.20           C  
ATOM    844  CE  LYS O 113     -35.991  -9.412  -7.229  0.99 94.88           C  
ATOM    845  NZ  LYS O 113     -36.284  -8.200  -8.025  0.99 92.32           N  
ATOM    846  N   VAL O 114     -37.547  -5.558  -2.990  1.00 98.74           N  
ATOM    847  CA  VAL O 114     -38.454  -4.603  -3.642  1.00 98.72           C  
ATOM    848  C   VAL O 114     -38.448  -4.814  -5.163  1.00 98.78           C  
ATOM    849  O   VAL O 114     -37.531  -5.419  -5.717  1.00 98.48           O  
ATOM    850  CB  VAL O 114     -38.131  -3.141  -3.255  1.00 98.42           C  
ATOM    851  CG1 VAL O 114     -38.327  -2.929  -1.753  1.00 96.67           C  
ATOM    852  CG2 VAL O 114     -36.720  -2.694  -3.645  1.00 96.74           C  
ATOM    853  N   GLU O 115     -39.485  -4.315  -5.830  1.00 98.59           N  
ATOM    854  CA  GLU O 115     -39.574  -4.384  -7.295  1.00 98.47           C  
ATOM    855  C   GLU O 115     -38.641  -3.384  -7.991  1.00 98.54           C  
ATOM    856  O   GLU O 115     -38.241  -3.592  -9.133  1.00 97.70           O  
ATOM    857  CB  GLU O 115     -41.028  -4.125  -7.732  1.00 97.92           C  
ATOM    858  CG  GLU O 115     -42.023  -5.193  -7.264  0.89 89.02           C  
ATOM    859  CD  GLU O 115     -41.748  -6.582  -7.855  0.85 76.68           C  
ATOM    860  OE1 GLU O 115     -41.873  -7.570  -7.096  0.86 67.81           O  
ATOM    861  OE2 GLU O 115     -41.427  -6.673  -9.058  0.85 69.00           O  
ATOM    862  N   GLU O 116     -38.304  -2.295  -7.294  1.00 98.62           N  
ATOM    863  CA  GLU O 116     -37.393  -1.263  -7.778  1.00 98.58           C  
ATOM    864  C   GLU O 116     -35.972  -1.827  -7.951  1.00 98.79           C  
ATOM    865  O   GLU O 116     -35.472  -2.562  -7.094  1.00 98.54           O  
ATOM    866  CB  GLU O 116     -37.448  -0.091  -6.791  1.00 97.21           C  
ATOM    867  CG  GLU O 116     -36.687   1.157  -7.252  0.99 90.92           C  
ATOM    868  CD  GLU O 116     -36.923   2.354  -6.317  0.98 92.75           C  
ATOM    869  OE1 GLU O 116     -37.045   3.489  -6.825  0.98 86.46           O  
ATOM    870  OE2 GLU O 116     -37.017   2.152  -5.086  0.98 87.77           O  
ATOM    871  N   SER O 117     -35.323  -1.465  -9.041  1.00 98.84           N  
ATOM    872  CA  SER O 117     -33.930  -1.853  -9.278  1.00 98.87           C  
ATOM    873  C   SER O 117     -32.978  -1.075  -8.368  1.00 98.93           C  
ATOM    874  O   SER O 117     -33.277   0.051  -7.964  1.00 98.86           O  
ATOM    875  CB  SER O 117     -33.550  -1.661 -10.751  1.00 98.65           C  
ATOM    876  OG  SER O 117     -33.427  -0.293 -11.087  1.00 97.30           O  
ATOM    877  N   ALA O 118     -31.796  -1.613  -8.110  1.00 98.94           N  
ATOM    878  CA  ALA O 118     -30.750  -0.909  -7.361  1.00 98.95           C  
ATOM    879  C   ALA O 118     -30.422   0.464  -7.965  1.00 98.96           C  
ATOM    880  O   ALA O 118     -30.311   1.451  -7.241  1.00 98.89           O  
ATOM    881  CB  ALA O 118     -29.501  -1.789  -7.342  1.00 98.87           C  
ATOM    882  N   THR O 119     -30.340   0.554  -9.282  1.00 98.92           N  
ATOM    883  CA  THR O 119     -30.098   1.818  -9.992  1.00 98.89           C  
ATOM    884  C   THR O 119     -31.185   2.847  -9.689  1.00 98.92           C  
ATOM    885  O   THR O 119     -30.880   3.997  -9.380  1.00 98.81           O  
ATOM    886  CB  THR O 119     -30.041   1.581 -11.510  1.00 98.59           C  
ATOM    887  OG1 THR O 119     -29.071   0.607 -11.827  1.00 94.08           O  
ATOM    888  CG2 THR O 119     -29.678   2.845 -12.285  1.00 94.54           C  
ATOM    889  N   ASP O 120     -32.450   2.451  -9.748  1.00 98.91           N  
ATOM    890  CA  ASP O 120     -33.590   3.335  -9.511  1.00 98.90           C  
ATOM    891  C   ASP O 120     -33.699   3.719  -8.037  1.00 98.93           C  
ATOM    892  O   ASP O 120     -33.934   4.886  -7.726  1.00 98.83           O  
ATOM    893  CB  ASP O 120     -34.888   2.673 -10.018  1.00 98.79           C  
ATOM    894  CG  ASP O 120     -34.926   2.583 -11.544  1.00 98.09           C  
ATOM    895  OD1 ASP O 120     -34.151   3.307 -12.199  1.00 95.89           O  
ATOM    896  OD2 ASP O 120     -35.736   1.818 -12.100  1.00 95.14           O  
ATOM    897  N   PHE O 121     -33.432   2.786  -7.137  1.00 98.94           N  
ATOM    898  CA  PHE O 121     -33.379   3.031  -5.702  1.00 98.95           C  
ATOM    899  C   PHE O 121     -32.309   4.073  -5.344  1.00 98.95           C  
ATOM    900  O   PHE O 121     -32.591   5.027  -4.610  1.00 98.90           O  
ATOM    901  CB  PHE O 121     -33.119   1.702  -4.983  1.00 98.93           C  
ATOM    902  CG  PHE O 121     -33.192   1.813  -3.480  1.00 98.91           C  
ATOM    903  CD1 PHE O 121     -32.047   2.140  -2.732  1.00 98.62           C  
ATOM    904  CD2 PHE O 121     -34.421   1.615  -2.823  1.00 98.61           C  
ATOM    905  CE1 PHE O 121     -32.127   2.272  -1.339  1.00 98.43           C  
ATOM    906  CE2 PHE O 121     -34.509   1.743  -1.432  1.00 98.42           C  
ATOM    907  CZ  PHE O 121     -33.360   2.073  -0.688  1.00 98.60           C  
ATOM    908  N   LEU O 122     -31.109   3.939  -5.883  1.00 98.97           N  
ATOM    909  CA  LEU O 122     -30.022   4.901  -5.696  1.00 98.96           C  
ATOM    910  C   LEU O 122     -30.433   6.297  -6.181  1.00 98.96           C  
ATOM    911  O   LEU O 122     -30.319   7.272  -5.432  1.00 98.87           O  
ATOM    912  CB  LEU O 122     -28.763   4.410  -6.447  1.00 98.94           C  
ATOM    913  CG  LEU O 122     -27.998   3.256  -5.758  1.00 98.79           C  
ATOM    914  CD1 LEU O 122     -27.010   2.626  -6.739  1.00 98.62           C  
ATOM    915  CD2 LEU O 122     -27.208   3.755  -4.545  1.00 98.58           C  
ATOM    916  N   VAL O 123     -30.964   6.389  -7.389  1.00 98.95           N  
ATOM    917  CA  VAL O 123     -31.429   7.655  -7.973  1.00 98.95           C  
ATOM    918  C   VAL O 123     -32.552   8.274  -7.137  1.00 98.94           C  
ATOM    919  O   VAL O 123     -32.459   9.450  -6.782  1.00 98.84           O  
ATOM    920  CB  VAL O 123     -31.855   7.455  -9.444  1.00 98.88           C  
ATOM    921  CG1 VAL O 123     -32.581   8.678 -10.027  1.00 98.31           C  
ATOM    922  CG2 VAL O 123     -30.626   7.198 -10.322  1.00 98.37           C  
ATOM    923  N   ASP O 124     -33.574   7.508  -6.755  1.00 98.91           N  
ATOM    924  CA  ASP O 124     -34.713   8.005  -5.964  1.00 98.86           C  
ATOM    925  C   ASP O 124     -34.263   8.541  -4.598  1.00 98.87           C  
ATOM    926  O   ASP O 124     -34.593   9.673  -4.227  1.00 98.69           O  
ATOM    927  CB  ASP O 124     -35.766   6.899  -5.778  1.00 98.63           C  
ATOM    928  CG  ASP O 124     -36.915   7.367  -4.871  1.00 95.20           C  
ATOM    929  OD1 ASP O 124     -37.618   8.321  -5.256  1.00 91.67           O  
ATOM    930  OD2 ASP O 124     -37.067   6.830  -3.748  1.00 91.21           O  
ATOM    931  N   LYS O 125     -33.485   7.786  -3.848  1.00 98.85           N  
ATOM    932  CA  LYS O 125     -33.062   8.192  -2.500  1.00 98.82           C  
ATOM    933  C   LYS O 125     -32.134   9.402  -2.522  1.00 98.80           C  
ATOM    934  O   LYS O 125     -32.307  10.308  -1.710  1.00 98.54           O  
ATOM    935  CB  LYS O 125     -32.421   7.025  -1.740  1.00 98.68           C  
ATOM    936  CG  LYS O 125     -33.392   5.864  -1.465  1.00 97.95           C  
ATOM    937  CD  LYS O 125     -34.561   6.240  -0.556  1.00 96.17           C  
ATOM    938  CE  LYS O 125     -35.619   5.131  -0.556  0.99 92.48           C  
ATOM    939  NZ  LYS O 125     -36.483   5.195  -1.783  0.99 88.24           N  
ATOM    940  N   VAL O 126     -31.194   9.447  -3.445  1.00 98.85           N  
ATOM    941  CA  VAL O 126     -30.266  10.577  -3.575  1.00 98.84           C  
ATOM    942  C   VAL O 126     -30.997  11.831  -4.054  1.00 98.80           C  
ATOM    943  O   VAL O 126     -30.726  12.925  -3.556  1.00 98.54           O  
ATOM    944  CB  VAL O 126     -29.073  10.195  -4.477  1.00 98.78           C  
ATOM    945  CG1 VAL O 126     -28.181  11.396  -4.803  1.00 98.33           C  
ATOM    946  CG2 VAL O 126     -28.196   9.152  -3.775  1.00 98.40           C  
ATOM    947  N   SER O 127     -31.969  11.694  -4.933  1.00 98.79           N  
ATOM    948  CA  SER O 127     -32.819  12.804  -5.381  1.00 98.71           C  
ATOM    949  C   SER O 127     -33.737  13.331  -4.271  1.00 98.71           C  
ATOM    950  O   SER O 127     -33.913  14.544  -4.131  1.00 98.07           O  
ATOM    951  CB  SER O 127     -33.647  12.346  -6.585  1.00 98.08           C  
ATOM    952  OG  SER O 127     -34.443  13.411  -7.072  1.00 84.36           O  
ATOM    953  N   ARG O 128     -34.311  12.447  -3.450  1.00 98.55           N  
ATOM    954  CA  ARG O 128     -35.205  12.822  -2.340  1.00 98.37           C  
ATOM    955  C   ARG O 128     -34.488  13.472  -1.164  1.00 98.40           C  
ATOM    956  O   ARG O 128     -35.112  14.254  -0.449  1.00 97.63           O  
ATOM    957  CB  ARG O 128     -35.978  11.593  -1.847  1.00 97.57           C  
ATOM    958  CG  ARG O 128     -37.168  11.277  -2.751  0.97 87.65           C  
ATOM    959  CD  ARG O 128     -37.916  10.038  -2.253  0.96 85.24           C  
ATOM    960  NE  ARG O 128     -38.520  10.279  -0.918  0.95 79.10           N  
ATOM    961  CZ  ARG O 128     -39.134   9.368  -0.182  0.95 72.75           C  
ATOM    962  NH1 ARG O 128     -39.283   8.137  -0.601  0.95 65.17           N  
ATOM    963  NH2 ARG O 128     -39.613   9.683   0.995  0.95 66.20           N  
ATOM    964  N   PHE O 129     -33.224  13.161  -0.946  1.00 98.38           N  
ATOM    965  CA  PHE O 129     -32.419  13.676   0.160  1.00 98.26           C  
ATOM    966  C   PHE O 129     -31.098  14.275  -0.361  1.00 98.37           C  
ATOM    967  O   PHE O 129     -30.015  13.791  -0.008  1.00 97.99           O  
ATOM    968  CB  PHE O 129     -32.189  12.555   1.194  1.00 97.89           C  
ATOM    969  CG  PHE O 129     -33.446  11.873   1.700  1.00 97.67           C  
ATOM    970  CD1 PHE O 129     -34.342  12.561   2.535  1.00 96.42           C  
ATOM    971  CD2 PHE O 129     -33.720  10.541   1.336  1.00 96.27           C  
ATOM    972  CE1 PHE O 129     -35.500  11.928   3.013  1.00 95.38           C  
ATOM    973  CE2 PHE O 129     -34.872   9.900   1.807  1.00 95.45           C  
ATOM    974  CZ  PHE O 129     -35.763  10.594   2.649  1.00 95.79           C  
ATOM    975  N   PRO O 130     -31.153  15.328  -1.195  1.00 98.27           N  
ATOM    976  CA  PRO O 130     -29.953  15.878  -1.811  1.00 98.24           C  
ATOM    977  C   PRO O 130     -28.947  16.364  -0.758  1.00 98.27           C  
ATOM    978  O   PRO O 130     -29.293  17.114   0.155  1.00 97.65           O  
ATOM    979  CB  PRO O 130     -30.439  17.013  -2.729  1.00 97.68           C  
ATOM    980  CG  PRO O 130     -31.783  17.419  -2.121  1.00 96.06           C  
ATOM    981  CD  PRO O 130     -32.321  16.106  -1.574  1.00 98.12           C  
ATOM    982  N   GLY O 131     -27.705  15.940  -0.888  1.00 98.16           N  
ATOM    983  CA  GLY O 131     -26.613  16.278   0.032  1.00 98.05           C  
ATOM    984  C   GLY O 131     -26.614  15.524   1.365  1.00 98.20           C  
ATOM    985  O   GLY O 131     -25.764  15.813   2.209  1.00 97.69           O  
ATOM    986  N   GLU O 132     -27.536  14.585   1.580  1.00 98.30           N  
ATOM    987  CA  GLU O 132     -27.656  13.841   2.846  1.00 98.28           C  
ATOM    988  C   GLU O 132     -27.267  12.359   2.741  1.00 98.45           C  
ATOM    989  O   GLU O 132     -26.861  11.770   3.743  1.00 98.21           O  
ATOM    990  CB  GLU O 132     -29.089  13.931   3.376  1.00 97.96           C  
ATOM    991  CG  GLU O 132     -29.532  15.352   3.773  1.00 96.78           C  
ATOM    992  CD  GLU O 132     -30.945  15.329   4.375  1.00 95.72           C  
ATOM    993  OE1 GLU O 132     -31.820  16.067   3.884  1.00 91.39           O  
ATOM    994  OE2 GLU O 132     -31.185  14.544   5.315  0.99 91.76           O  
ATOM    995  N   VAL O 133     -27.405  11.751   1.578  1.00 98.65           N  
ATOM    996  CA  VAL O 133     -27.190  10.305   1.396  1.00 98.75           C  
ATOM    997  C   VAL O 133     -25.738  10.027   1.031  1.00 98.81           C  
ATOM    998  O   VAL O 133     -25.243  10.512   0.010  1.00 98.72           O  
ATOM    999  CB  VAL O 133     -28.146   9.709   0.343  1.00 98.68           C  
ATOM   1000  CG1 VAL O 133     -27.990   8.184   0.256  1.00 98.28           C  
ATOM   1001  CG2 VAL O 133     -29.606  10.013   0.677  1.00 98.35           C  
ATOM   1002  N   SER O 134     -25.073   9.208   1.836  1.00 98.78           N  
ATOM   1003  CA  SER O 134     -23.799   8.593   1.457  1.00 98.81           C  
ATOM   1004  C   SER O 134     -24.035   7.187   0.902  1.00 98.89           C  
ATOM   1005  O   SER O 134     -24.920   6.472   1.365  1.00 98.85           O  
ATOM   1006  CB  SER O 134     -22.824   8.553   2.635  1.00 98.65           C  
ATOM   1007  OG  SER O 134     -22.576   9.862   3.126  1.00 97.79           O  
ATOM   1008  N   VAL O 135     -23.225   6.784  -0.055  1.00 98.92           N  
ATOM   1009  CA  VAL O 135     -23.193   5.412  -0.573  1.00 98.95           C  
ATOM   1010  C   VAL O 135     -21.912   4.746  -0.088  1.00 98.95           C  
ATOM   1011  O   VAL O 135     -20.828   5.298  -0.255  1.00 98.90           O  
ATOM   1012  CB  VAL O 135     -23.316   5.375  -2.110  1.00 98.92           C  
ATOM   1013  CG1 VAL O 135     -23.318   3.928  -2.634  1.00 98.66           C  
ATOM   1014  CG2 VAL O 135     -24.612   6.052  -2.580  1.00 98.71           C  
ATOM   1015  N   LEU O 136     -22.046   3.586   0.528  1.00 98.94           N  
ATOM   1016  CA  LEU O 136     -20.932   2.695   0.835  1.00 98.95           C  
ATOM   1017  C   LEU O 136     -20.926   1.580  -0.213  1.00 98.96           C  
ATOM   1018  O   LEU O 136     -21.824   0.743  -0.218  1.00 98.91           O  
ATOM   1019  CB  LEU O 136     -21.096   2.157   2.266  1.00 98.89           C  
ATOM   1020  CG  LEU O 136     -19.992   1.166   2.688  1.00 98.73           C  
ATOM   1021  CD1 LEU O 136     -18.611   1.831   2.740  1.00 98.57           C  
ATOM   1022  CD2 LEU O 136     -20.302   0.624   4.083  1.00 98.49           C  
ATOM   1023  N   ALA O 137     -19.943   1.596  -1.089  1.00 98.96           N  
ATOM   1024  CA  ALA O 137     -19.802   0.624  -2.163  1.00 98.97           C  
ATOM   1025  C   ALA O 137     -18.801  -0.461  -1.754  1.00 98.97           C  
ATOM   1026  O   ALA O 137     -17.602  -0.194  -1.645  1.00 98.89           O  
ATOM   1027  CB  ALA O 137     -19.388   1.362  -3.441  1.00 98.90           C  
ATOM   1028  N   LEU O 138     -19.306  -1.660  -1.527  1.00 98.95           N  
ATOM   1029  CA  LEU O 138     -18.541  -2.823  -1.065  1.00 98.94           C  
ATOM   1030  C   LEU O 138     -18.323  -3.876  -2.159  1.00 98.90           C  
ATOM   1031  O   LEU O 138     -17.598  -4.842  -1.947  1.00 98.63           O  
ATOM   1032  CB  LEU O 138     -19.243  -3.442   0.158  1.00 98.90           C  
ATOM   1033  CG  LEU O 138     -19.471  -2.497   1.357  1.00 98.80           C  
ATOM   1034  CD1 LEU O 138     -20.128  -3.279   2.493  1.00 98.69           C  
ATOM   1035  CD2 LEU O 138     -18.166  -1.883   1.879  1.00 98.64           C  
ATOM   1036  N   GLY O 139     -18.937  -3.690  -3.313  1.00 98.90           N  
ATOM   1037  CA  GLY O 139     -18.780  -4.559  -4.476  1.00 98.87           C  
ATOM   1038  C   GLY O 139     -18.367  -3.791  -5.741  1.00 98.92           C  
ATOM   1039  O   GLY O 139     -17.976  -2.615  -5.672  1.00 98.83           O  
ATOM   1040  N   PRO O 140     -18.464  -4.428  -6.908  1.00 98.93           N  
ATOM   1041  CA  PRO O 140     -18.270  -3.773  -8.200  1.00 98.91           C  
ATOM   1042  C   PRO O 140     -19.192  -2.562  -8.382  1.00 98.94           C  
ATOM   1043  O   PRO O 140     -20.363  -2.584  -8.004  1.00 98.88           O  
ATOM   1044  CB  PRO O 140     -18.547  -4.851  -9.255  1.00 98.71           C  
ATOM   1045  CG  PRO O 140     -18.243  -6.158  -8.514  1.00 97.82           C  
ATOM   1046  CD  PRO O 140     -18.685  -5.856  -7.087  1.00 98.76           C  
ATOM   1047  N   LEU O 141     -18.685  -1.503  -9.007  1.00 98.97           N  
ATOM   1048  CA  LEU O 141     -19.337  -0.186  -9.066  1.00 98.98           C  
ATOM   1049  C   LEU O 141     -20.438  -0.053 -10.135  1.00 98.98           C  
ATOM   1050  O   LEU O 141     -20.893   1.059 -10.426  1.00 98.95           O  
ATOM   1051  CB  LEU O 141     -18.244   0.890  -9.207  1.00 98.96           C  
ATOM   1052  CG  LEU O 141     -17.310   1.006  -7.985  1.00 98.85           C  
ATOM   1053  CD1 LEU O 141     -16.194   1.999  -8.287  1.00 98.66           C  
ATOM   1054  CD2 LEU O 141     -18.048   1.502  -6.738  1.00 98.60           C  
ATOM   1055  N   THR O 142     -20.907  -1.144 -10.695  1.00 98.96           N  
ATOM   1056  CA  THR O 142     -21.856  -1.182 -11.815  1.00 98.96           C  
ATOM   1057  C   THR O 142     -23.149  -0.419 -11.522  1.00 98.98           C  
ATOM   1058  O   THR O 142     -23.567   0.418 -12.321  1.00 98.95           O  
ATOM   1059  CB  THR O 142     -22.208  -2.634 -12.174  1.00 98.92           C  
ATOM   1060  OG1 THR O 142     -21.032  -3.417 -12.239  1.00 98.57           O  
ATOM   1061  CG2 THR O 142     -22.926  -2.746 -13.512  1.00 98.56           C  
ATOM   1062  N   ASN O 143     -23.775  -0.642 -10.372  1.00 98.97           N  
ATOM   1063  CA  ASN O 143     -25.031   0.013  -9.994  1.00 98.98           C  
ATOM   1064  C   ASN O 143     -24.849   1.532  -9.870  1.00 98.98           C  
ATOM   1065  O   ASN O 143     -25.692   2.308 -10.325  1.00 98.95           O  
ATOM   1066  CB  ASN O 143     -25.540  -0.560  -8.663  1.00 98.96           C  
ATOM   1067  CG  ASN O 143     -26.005  -2.002  -8.738  1.00 98.94           C  
ATOM   1068  OD1 ASN O 143     -26.422  -2.505  -9.777  1.00 95.75           O  
ATOM   1069  ND2 ASN O 143     -25.989  -2.683  -7.615  1.00 95.58           N  
ATOM   1070  N   ILE O 144     -23.736   1.959  -9.295  1.00 98.98           N  
ATOM   1071  CA  ILE O 144     -23.416   3.371  -9.079  1.00 98.98           C  
ATOM   1072  C   ILE O 144     -23.128   4.052 -10.419  1.00 98.98           C  
ATOM   1073  O   ILE O 144     -23.654   5.133 -10.680  1.00 98.95           O  
ATOM   1074  CB  ILE O 144     -22.253   3.508  -8.079  1.00 98.91           C  
ATOM   1075  CG1 ILE O 144     -22.632   2.827  -6.740  1.00 97.54           C  
ATOM   1076  CG2 ILE O 144     -21.914   4.993  -7.853  1.00 98.16           C  
ATOM   1077  CD1 ILE O 144     -21.482   2.758  -5.740  1.00 91.08           C  
ATOM   1078  N   ALA O 145     -22.380   3.407 -11.293  1.00 98.98           N  
ATOM   1079  CA  ALA O 145     -22.148   3.904 -12.648  1.00 98.97           C  
ATOM   1080  C   ALA O 145     -23.462   4.046 -13.436  1.00 98.97           C  
ATOM   1081  O   ALA O 145     -23.691   5.064 -14.095  1.00 98.92           O  
ATOM   1082  CB  ALA O 145     -21.167   2.957 -13.351  1.00 98.95           C  
ATOM   1083  N   LEU O 146     -24.367   3.081 -13.311  1.00 98.97           N  
ATOM   1084  CA  LEU O 146     -25.692   3.135 -13.932  1.00 98.96           C  
ATOM   1085  C   LEU O 146     -26.559   4.260 -13.347  1.00 98.96           C  
ATOM   1086  O   LEU O 146     -27.255   4.935 -14.105  1.00 98.89           O  
ATOM   1087  CB  LEU O 146     -26.390   1.771 -13.789  1.00 98.91           C  
ATOM   1088  CG  LEU O 146     -25.811   0.648 -14.676  1.00 98.68           C  
ATOM   1089  CD1 LEU O 146     -26.479  -0.674 -14.307  1.00 98.22           C  
ATOM   1090  CD2 LEU O 146     -26.055   0.901 -16.169  1.00 98.16           C  
ATOM   1091  N   ALA O 147     -26.487   4.522 -12.034  1.00 98.96           N  
ATOM   1092  CA  ALA O 147     -27.184   5.641 -11.404  1.00 98.96           C  
ATOM   1093  C   ALA O 147     -26.670   6.991 -11.926  1.00 98.96           C  
ATOM   1094  O   ALA O 147     -27.468   7.833 -12.331  1.00 98.88           O  
ATOM   1095  CB  ALA O 147     -27.054   5.518  -9.883  1.00 98.92           C  
ATOM   1096  N   ILE O 148     -25.358   7.168 -11.999  1.00 98.94           N  
ATOM   1097  CA  ILE O 148     -24.712   8.367 -12.568  1.00 98.91           C  
ATOM   1098  C   ILE O 148     -25.135   8.575 -14.027  1.00 98.88           C  
ATOM   1099  O   ILE O 148     -25.449   9.692 -14.437  1.00 98.66           O  
ATOM   1100  CB  ILE O 148     -23.173   8.245 -12.448  1.00 98.86           C  
ATOM   1101  CG1 ILE O 148     -22.739   8.330 -10.963  1.00 98.57           C  
ATOM   1102  CG2 ILE O 148     -22.447   9.333 -13.267  1.00 98.55           C  
ATOM   1103  CD1 ILE O 148     -21.285   7.894 -10.716  1.00 98.10           C  
ATOM   1104  N   LYS O 149     -25.178   7.502 -14.800  1.00 98.84           N  
ATOM   1105  CA  LYS O 149     -25.580   7.549 -16.213  1.00 98.74           C  
ATOM   1106  C   LYS O 149     -27.065   7.880 -16.387  1.00 98.73           C  
ATOM   1107  O   LYS O 149     -27.430   8.534 -17.362  1.00 98.27           O  
ATOM   1108  CB  LYS O 149     -25.215   6.204 -16.852  1.00 98.32           C  
ATOM   1109  CG  LYS O 149     -25.305   6.222 -18.379  0.98 90.47           C  
ATOM   1110  CD  LYS O 149     -24.823   4.875 -18.928  0.97 87.94           C  
ATOM   1111  CE  LYS O 149     -24.812   4.873 -20.454  0.96 80.65           C  
ATOM   1112  NZ  LYS O 149     -24.306   3.574 -20.973  0.95 72.40           N  
ATOM   1113  N   LYS O 150     -27.911   7.424 -15.454  1.00 98.85           N  
ATOM   1114  CA  LYS O 150     -29.365   7.633 -15.499  1.00 98.84           C  
ATOM   1115  C   LYS O 150     -29.761   9.030 -15.044  1.00 98.82           C  
ATOM   1116  O   LYS O 150     -30.605   9.652 -15.692  1.00 98.46           O  
ATOM   1117  CB  LYS O 150     -30.059   6.543 -14.676  1.00 98.71           C  
ATOM   1118  CG  LYS O 150     -31.587   6.625 -14.796  0.99 97.36           C  
ATOM   1119  CD  LYS O 150     -32.258   5.362 -14.256  0.98 93.84           C  
ATOM   1120  CE  LYS O 150     -33.765   5.439 -14.499  0.97 87.50           C  
ATOM   1121  NZ  LYS O 150     -34.416   4.115 -14.355  0.96 78.33           N  
ATOM   1122  N   ASP O 151     -29.172   9.525 -13.966  1.00 98.79           N  
ATOM   1123  CA  ASP O 151     -29.421  10.871 -13.450  1.00 98.75           C  
ATOM   1124  C   ASP O 151     -28.118  11.688 -13.417  1.00 98.73           C  
ATOM   1125  O   ASP O 151     -27.301  11.528 -12.505  1.00 98.42           O  
ATOM   1126  CB  ASP O 151     -30.091  10.805 -12.068  1.00 98.60           C  
ATOM   1127  CG  ASP O 151     -30.389  12.197 -11.495  1.00 98.21           C  
ATOM   1128  OD1 ASP O 151     -30.148  13.212 -12.192  1.00 96.86           O  
ATOM   1129  OD2 ASP O 151     -30.841  12.273 -10.336  1.00 96.42           O  
ATOM   1130  N   PRO O 152     -27.936  12.638 -14.337  1.00 98.05           N  
ATOM   1131  CA  PRO O 152     -26.761  13.515 -14.347  1.00 97.35           C  
ATOM   1132  C   PRO O 152     -26.586  14.357 -13.075  1.00 97.77           C  
ATOM   1133  O   PRO O 152     -25.504  14.888 -12.831  1.00 96.97           O  
ATOM   1134  CB  PRO O 152     -26.957  14.421 -15.571  1.00 95.50           C  
ATOM   1135  CG  PRO O 152     -27.868  13.610 -16.493  1.00 92.82           C  
ATOM   1136  CD  PRO O 152     -28.754  12.856 -15.519  1.00 96.53           C  
ATOM   1137  N   SER O 153     -27.633  14.518 -12.258  1.00 98.47           N  
ATOM   1138  CA  SER O 153     -27.575  15.260 -10.994  1.00 98.53           C  
ATOM   1139  C   SER O 153     -27.087  14.407  -9.813  1.00 98.75           C  
ATOM   1140  O   SER O 153     -26.713  14.970  -8.787  1.00 98.54           O  
ATOM   1141  CB  SER O 153     -28.924  15.926 -10.697  1.00 97.91           C  
ATOM   1142  OG  SER O 153     -29.857  15.040 -10.119  1.00 92.42           O  
ATOM   1143  N   PHE O 154     -27.035  13.084  -9.962  1.00 98.84           N  
ATOM   1144  CA  PHE O 154     -26.631  12.143  -8.911  1.00 98.90           C  
ATOM   1145  C   PHE O 154     -25.286  12.524  -8.279  1.00 98.92           C  
ATOM   1146  O   PHE O 154     -25.185  12.663  -7.062  1.00 98.86           O  
ATOM   1147  CB  PHE O 154     -26.566  10.729  -9.503  1.00 98.89           C  
ATOM   1148  CG  PHE O 154     -26.260   9.655  -8.483  1.00 98.90           C  
ATOM   1149  CD1 PHE O 154     -24.930   9.304  -8.192  1.00 98.73           C  
ATOM   1150  CD2 PHE O 154     -27.309   9.013  -7.805  1.00 98.72           C  
ATOM   1151  CE1 PHE O 154     -24.649   8.322  -7.234  1.00 98.61           C  
ATOM   1152  CE2 PHE O 154     -27.041   8.030  -6.846  1.00 98.62           C  
ATOM   1153  CZ  PHE O 154     -25.706   7.682  -6.561  1.00 98.73           C  
ATOM   1154  N   VAL O 155     -24.300  12.794  -9.114  1.00 98.89           N  
ATOM   1155  CA  VAL O 155     -22.934  13.193  -8.728  1.00 98.83           C  
ATOM   1156  C   VAL O 155     -22.917  14.405  -7.799  1.00 98.82           C  
ATOM   1157  O   VAL O 155     -22.083  14.509  -6.901  1.00 98.22           O  
ATOM   1158  CB  VAL O 155     -22.131  13.507 -10.008  1.00 98.29           C  
ATOM   1159  CG1 VAL O 155     -20.771  14.146  -9.736  1.00 92.66           C  
ATOM   1160  CG2 VAL O 155     -21.900  12.232 -10.818  1.00 92.87           C  
ATOM   1161  N   LYS O 156     -23.841  15.335  -7.997  1.00 98.71           N  
ATOM   1162  CA  LYS O 156     -23.921  16.579  -7.229  1.00 98.57           C  
ATOM   1163  C   LYS O 156     -24.764  16.431  -5.962  1.00 98.68           C  
ATOM   1164  O   LYS O 156     -24.531  17.142  -4.989  1.00 98.09           O  
ATOM   1165  CB  LYS O 156     -24.472  17.670  -8.153  1.00 97.65           C  
ATOM   1166  CG  LYS O 156     -23.854  19.031  -7.853  0.89 84.67           C  
ATOM   1167  CD  LYS O 156     -24.420  20.077  -8.812  0.85 76.24           C  
ATOM   1168  CE  LYS O 156     -23.704  21.405  -8.633  0.84 64.05           C  
ATOM   1169  NZ  LYS O 156     -24.268  22.434  -9.531  0.83 54.28           N  
ATOM   1170  N   ASN O 157     -25.739  15.528  -5.980  1.00 98.80           N  
ATOM   1171  CA  ASN O 157     -26.702  15.318  -4.900  1.00 98.79           C  
ATOM   1172  C   ASN O 157     -26.248  14.255  -3.887  1.00 98.81           C  
ATOM   1173  O   ASN O 157     -26.653  14.328  -2.728  1.00 98.56           O  
ATOM   1174  CB  ASN O 157     -28.061  14.954  -5.512  1.00 98.62           C  
ATOM   1175  CG  ASN O 157     -28.746  16.109  -6.227  1.00 97.83           C  
ATOM   1176  OD1 ASN O 157     -28.521  17.284  -5.963  1.00 91.14           O  
ATOM   1177  ND2 ASN O 157     -29.649  15.800  -7.124  1.00 90.44           N  
ATOM   1178  N   VAL O 158     -25.424  13.296  -4.280  1.00 98.85           N  
ATOM   1179  CA  VAL O 158     -24.825  12.335  -3.344  1.00 98.85           C  
ATOM   1180  C   VAL O 158     -23.908  13.084  -2.368  1.00 98.83           C  
ATOM   1181  O   VAL O 158     -23.145  13.968  -2.760  1.00 98.64           O  
ATOM   1182  CB  VAL O 158     -24.119  11.177  -4.085  1.00 98.78           C  
ATOM   1183  CG1 VAL O 158     -22.792  11.572  -4.749  1.00 98.04           C  
ATOM   1184  CG2 VAL O 158     -23.869   9.994  -3.148  1.00 97.93           C  
ATOM   1185  N   LYS O 159     -23.987  12.758  -1.073  1.00 98.75           N  
ATOM   1186  CA  LYS O 159     -23.118  13.380  -0.059  1.00 98.67           C  
ATOM   1187  C   LYS O 159     -21.671  12.936  -0.249  1.00 98.66           C  
ATOM   1188  O   LYS O 159     -20.784  13.772  -0.369  1.00 98.34           O  
ATOM   1189  CB  LYS O 159     -23.643  13.047   1.342  1.00 98.47           C  
ATOM   1190  CG  LYS O 159     -22.857  13.746   2.470  1.00 97.70           C  
ATOM   1191  CD  LYS O 159     -23.482  13.419   3.829  1.00 96.09           C  
ATOM   1192  CE  LYS O 159     -22.743  14.096   4.981  0.99 92.38           C  
ATOM   1193  NZ  LYS O 159     -23.426  13.840   6.281  0.99 86.81           N  
ATOM   1194  N   LYS O 160     -21.457  11.637  -0.253  1.00 98.56           N  
ATOM   1195  CA  LYS O 160     -20.171  10.970  -0.465  1.00 98.40           C  
ATOM   1196  C   LYS O 160     -20.394   9.592  -1.061  1.00 98.76           C  
ATOM   1197  O   LYS O 160     -21.413   8.964  -0.785  1.00 98.62           O  
ATOM   1198  CB  LYS O 160     -19.415  10.793   0.861  1.00 96.24           C  
ATOM   1199  CG  LYS O 160     -18.985  12.112   1.491  0.99 86.81           C  
ATOM   1200  CD  LYS O 160     -18.092  11.871   2.707  0.99 87.17           C  
ATOM   1201  CE  LYS O 160     -17.622  13.209   3.259  0.98 83.45           C  
ATOM   1202  NZ  LYS O 160     -16.466  13.039   4.160  0.98 77.71           N  
ATOM   1203  N   ILE O 161     -19.401   9.093  -1.769  1.00 98.86           N  
ATOM   1204  CA  ILE O 161     -19.289   7.682  -2.133  1.00 98.91           C  
ATOM   1205  C   ILE O 161     -17.998   7.166  -1.500  1.00 98.92           C  
ATOM   1206  O   ILE O 161     -16.915   7.656  -1.820  1.00 98.87           O  
ATOM   1207  CB  ILE O 161     -19.328   7.476  -3.668  1.00 98.90           C  
ATOM   1208  CG1 ILE O 161     -20.548   8.179  -4.317  1.00 98.67           C  
ATOM   1209  CG2 ILE O 161     -19.347   5.966  -3.974  1.00 98.53           C  
ATOM   1210  CD1 ILE O 161     -20.538   8.154  -5.857  1.00 98.50           C  
ATOM   1211  N   VAL O 162     -18.118   6.234  -0.572  1.00 98.93           N  
ATOM   1212  CA  VAL O 162     -16.974   5.511  -0.008  1.00 98.93           C  
ATOM   1213  C   VAL O 162     -16.896   4.159  -0.697  1.00 98.95           C  
ATOM   1214  O   VAL O 162     -17.856   3.397  -0.658  1.00 98.91           O  
ATOM   1215  CB  VAL O 162     -17.058   5.378   1.520  1.00 98.85           C  
ATOM   1216  CG1 VAL O 162     -15.842   4.625   2.079  1.00 98.39           C  
ATOM   1217  CG2 VAL O 162     -17.102   6.762   2.178  1.00 98.49           C  
ATOM   1218  N   VAL O 163     -15.777   3.884  -1.337  1.00 98.96           N  
ATOM   1219  CA  VAL O 163     -15.565   2.701  -2.175  1.00 98.96           C  
ATOM   1220  C   VAL O 163     -14.509   1.821  -1.529  1.00 98.96           C  
ATOM   1221  O   VAL O 163     -13.387   2.279  -1.315  1.00 98.88           O  
ATOM   1222  CB  VAL O 163     -15.120   3.119  -3.596  1.00 98.92           C  
ATOM   1223  CG1 VAL O 163     -14.851   1.912  -4.499  1.00 98.51           C  
ATOM   1224  CG2 VAL O 163     -16.160   4.011  -4.285  1.00 98.62           C  
ATOM   1225  N   LEU O 164     -14.835   0.564  -1.262  1.00 98.95           N  
ATOM   1226  CA  LEU O 164     -13.811  -0.460  -1.178  1.00 98.93           C  
ATOM   1227  C   LEU O 164     -13.404  -0.833  -2.603  1.00 98.94           C  
ATOM   1228  O   LEU O 164     -14.225  -1.351  -3.373  1.00 98.75           O  
ATOM   1229  CB  LEU O 164     -14.318  -1.689  -0.413  1.00 98.66           C  
ATOM   1230  CG  LEU O 164     -13.276  -2.828  -0.437  1.00 96.82           C  
ATOM   1231  CD1 LEU O 164     -12.011  -2.471   0.337  1.00 92.61           C  
ATOM   1232  CD2 LEU O 164     -13.867  -4.085   0.156  1.00 92.69           C  
ATOM   1233  N   GLY O 165     -12.155  -0.589  -2.938  1.00 98.89           N  
ATOM   1234  CA  GLY O 165     -11.684  -0.944  -4.263  1.00 98.86           C  
ATOM   1235  C   GLY O 165     -10.268  -0.486  -4.563  1.00 98.90           C  
ATOM   1236  O   GLY O 165      -9.759   0.490  -4.005  1.00 98.69           O  
ATOM   1237  N   GLY O 166      -9.649  -1.186  -5.476  1.00 98.92           N  
ATOM   1238  CA  GLY O 166      -8.321  -0.859  -5.955  1.00 98.91           C  
ATOM   1239  C   GLY O 166      -7.181  -1.282  -5.028  1.00 98.91           C  
ATOM   1240  O   GLY O 166      -7.363  -1.724  -3.892  1.00 98.71           O  
ATOM   1241  N   ALA O 167      -5.981  -1.130  -5.549  1.00 98.86           N  
ATOM   1242  CA  ALA O 167      -4.734  -1.365  -4.849  1.00 98.78           C  
ATOM   1243  C   ALA O 167      -3.765  -0.240  -5.217  1.00 98.77           C  
ATOM   1244  O   ALA O 167      -3.221  -0.205  -6.324  1.00 98.32           O  
ATOM   1245  CB  ALA O 167      -4.211  -2.759  -5.221  1.00 98.45           C  
ATOM   1246  N   PHE O 168      -3.576   0.699  -4.310  1.00 98.81           N  
ATOM   1247  CA  PHE O 168      -2.770   1.888  -4.571  1.00 98.82           C  
ATOM   1248  C   PHE O 168      -1.339   1.649  -4.106  1.00 98.69           C  
ATOM   1249  O   PHE O 168      -1.068   1.628  -2.901  1.00 98.30           O  
ATOM   1250  CB  PHE O 168      -3.411   3.118  -3.913  1.00 98.84           C  
ATOM   1251  CG  PHE O 168      -4.776   3.439  -4.479  1.00 98.88           C  
ATOM   1252  CD1 PHE O 168      -4.894   4.260  -5.610  1.00 98.70           C  
ATOM   1253  CD2 PHE O 168      -5.927   2.855  -3.919  1.00 98.71           C  
ATOM   1254  CE1 PHE O 168      -6.155   4.500  -6.182  1.00 98.60           C  
ATOM   1255  CE2 PHE O 168      -7.188   3.087  -4.481  1.00 98.64           C  
ATOM   1256  CZ  PHE O 168      -7.300   3.911  -5.617  1.00 98.75           C  
ATOM   1257  N   PHE O 169      -0.444   1.467  -5.059  1.00 98.52           N  
ATOM   1258  CA  PHE O 169       0.961   1.119  -4.809  1.00 98.27           C  
ATOM   1259  C   PHE O 169       1.107  -0.152  -3.953  1.00 97.98           C  
ATOM   1260  O   PHE O 169       1.968  -0.247  -3.071  1.00 96.30           O  
ATOM   1261  CB  PHE O 169       1.711   2.343  -4.254  1.00 97.91           C  
ATOM   1262  CG  PHE O 169       1.438   3.621  -5.023  1.00 97.79           C  
ATOM   1263  CD1 PHE O 169       1.968   3.795  -6.311  1.00 96.63           C  
ATOM   1264  CD2 PHE O 169       0.601   4.615  -4.480  1.00 96.55           C  
ATOM   1265  CE1 PHE O 169       1.666   4.947  -7.054  1.00 95.52           C  
ATOM   1266  CE2 PHE O 169       0.294   5.772  -5.212  1.00 95.73           C  
ATOM   1267  CZ  PHE O 169       0.829   5.936  -6.503  1.00 95.67           C  
ATOM   1268  N   ALA O 170       0.226  -1.126  -4.217  1.00 98.23           N  
ATOM   1269  CA  ALA O 170       0.185  -2.424  -3.564  1.00 98.17           C  
ATOM   1270  C   ALA O 170      -0.271  -3.499  -4.560  1.00 98.26           C  
ATOM   1271  O   ALA O 170      -0.808  -3.187  -5.627  1.00 97.90           O  
ATOM   1272  CB  ALA O 170      -0.754  -2.325  -2.349  1.00 97.82           C  
ATOM   1273  N   ALA O 171      -0.064  -4.767  -4.209  1.00 97.88           N  
ATOM   1274  CA  ALA O 171      -0.501  -5.879  -5.041  1.00 97.83           C  
ATOM   1275  C   ALA O 171      -2.029  -6.025  -5.021  1.00 98.06           C  
ATOM   1276  O   ALA O 171      -2.669  -5.829  -3.983  1.00 97.85           O  
ATOM   1277  CB  ALA O 171       0.199  -7.160  -4.567  1.00 97.28           C  
ATOM   1278  N   GLY O 172      -2.584  -6.433  -6.157  1.00 98.06           N  
ATOM   1279  CA  GLY O 172      -3.984  -6.822  -6.269  1.00 98.05           C  
ATOM   1280  C   GLY O 172      -4.277  -8.200  -5.658  1.00 98.04           C  
ATOM   1281  O   GLY O 172      -3.377  -8.939  -5.248  1.00 97.76           O  
ATOM   1282  N   ASN O 173      -5.556  -8.547  -5.593  1.00 97.45           N  
ATOM   1283  CA  ASN O 173      -6.031  -9.845  -5.104  1.00 97.06           C  
ATOM   1284  C   ASN O 173      -6.811 -10.664  -6.152  1.00 96.87           C  
ATOM   1285  O   ASN O 173      -6.900 -11.884  -6.006  1.00 96.31           O  
ATOM   1286  CB  ASN O 173      -6.812  -9.650  -3.789  1.00 96.95           C  
ATOM   1287  CG  ASN O 173      -8.146  -8.934  -3.955  1.00 97.30           C  
ATOM   1288  OD1 ASN O 173      -8.423  -8.334  -4.977  1.00 96.13           O  
ATOM   1289  ND2 ASN O 173      -8.986  -8.985  -2.949  1.00 95.82           N  
ATOM   1290  N   ALA O 174      -7.329 -10.033  -7.213  1.00 97.62           N  
ATOM   1291  CA  ALA O 174      -7.867 -10.732  -8.382  1.00 97.61           C  
ATOM   1292  C   ALA O 174      -6.736 -11.123  -9.345  1.00 97.61           C  
ATOM   1293  O   ALA O 174      -6.671 -12.259  -9.821  1.00 97.17           O  
ATOM   1294  CB  ALA O 174      -8.919  -9.843  -9.061  1.00 97.49           C  
ATOM   1295  N   THR O 175      -5.828 -10.191  -9.582  1.00 98.07           N  
ATOM   1296  CA  THR O 175      -4.547 -10.426 -10.270  1.00 98.12           C  
ATOM   1297  C   THR O 175      -3.441  -9.683  -9.513  1.00 98.25           C  
ATOM   1298  O   THR O 175      -3.760  -8.868  -8.643  1.00 98.21           O  
ATOM   1299  CB  THR O 175      -4.590  -9.959 -11.743  1.00 98.04           C  
ATOM   1300  OG1 THR O 175      -4.562  -8.553 -11.824  1.00 97.47           O  
ATOM   1301  CG2 THR O 175      -5.809 -10.444 -12.523  1.00 97.39           C  
ATOM   1302  N   PRO O 176      -2.162  -9.880  -9.828  1.00 98.47           N  
ATOM   1303  CA  PRO O 176      -1.099  -9.058  -9.234  1.00 98.50           C  
ATOM   1304  C   PRO O 176      -1.295  -7.547  -9.414  1.00 98.54           C  
ATOM   1305  O   PRO O 176      -0.832  -6.767  -8.582  1.00 98.33           O  
ATOM   1306  CB  PRO O 176       0.191  -9.536  -9.905  1.00 98.32           C  
ATOM   1307  CG  PRO O 176      -0.113 -10.993 -10.258  1.00 97.66           C  
ATOM   1308  CD  PRO O 176      -1.592 -10.937 -10.640  1.00 98.44           C  
ATOM   1309  N   SER O 177      -1.995  -7.134 -10.460  1.00 98.66           N  
ATOM   1310  CA  SER O 177      -2.243  -5.730 -10.804  1.00 98.66           C  
ATOM   1311  C   SER O 177      -3.567  -5.171 -10.269  1.00 98.73           C  
ATOM   1312  O   SER O 177      -3.685  -3.956 -10.103  1.00 98.42           O  
ATOM   1313  CB  SER O 177      -2.208  -5.585 -12.330  1.00 98.17           C  
ATOM   1314  OG  SER O 177      -2.280  -4.226 -12.701  1.00 89.34           O  
ATOM   1315  N   ALA O 178      -4.579  -6.000 -10.029  1.00 98.63           N  
ATOM   1316  CA  ALA O 178      -5.954  -5.546  -9.828  1.00 98.61           C  
ATOM   1317  C   ALA O 178      -6.622  -6.118  -8.569  1.00 98.52           C  
ATOM   1318  O   ALA O 178      -6.464  -7.296  -8.223  1.00 98.37           O  
ATOM   1319  CB  ALA O 178      -6.764  -5.855 -11.096  1.00 98.60           C  
ATOM   1320  N   GLU O 179      -7.406  -5.259  -7.922  1.00 98.59           N  
ATOM   1321  CA  GLU O 179      -8.323  -5.641  -6.850  1.00 98.62           C  
ATOM   1322  C   GLU O 179      -9.662  -6.139  -7.432  1.00 98.53           C  
ATOM   1323  O   GLU O 179     -10.083  -5.716  -8.510  1.00 98.45           O  
ATOM   1324  CB  GLU O 179      -8.467  -4.450  -5.893  1.00 98.68           C  
ATOM   1325  CG  GLU O 179      -9.364  -4.672  -4.665  1.00 98.65           C  
ATOM   1326  CD  GLU O 179     -10.855  -4.584  -4.986  1.00 98.74           C  
ATOM   1327  OE1 GLU O 179     -11.606  -5.432  -4.478  1.00 98.00           O  
ATOM   1328  OE2 GLU O 179     -11.269  -3.697  -5.772  1.00 98.33           O  
ATOM   1329  N   ALA O 180     -10.337  -7.023  -6.698  1.00 98.48           N  
ATOM   1330  CA  ALA O 180     -11.472  -7.791  -7.191  1.00 98.35           C  
ATOM   1331  C   ALA O 180     -12.695  -6.941  -7.587  1.00 98.42           C  
ATOM   1332  O   ALA O 180     -13.254  -7.166  -8.660  1.00 98.28           O  
ATOM   1333  CB  ALA O 180     -11.837  -8.837  -6.128  1.00 97.99           C  
ATOM   1334  N   ASN O 181     -13.098  -5.962  -6.780  1.00 98.68           N  
ATOM   1335  CA  ASN O 181     -14.261  -5.113  -7.078  1.00 98.78           C  
ATOM   1336  C   ASN O 181     -14.042  -4.293  -8.357  1.00 98.81           C  
ATOM   1337  O   ASN O 181     -14.925  -4.186  -9.203  1.00 98.76           O  
ATOM   1338  CB  ASN O 181     -14.570  -4.191  -5.882  1.00 98.79           C  
ATOM   1339  CG  ASN O 181     -15.141  -4.931  -4.680  1.00 98.78           C  
ATOM   1340  OD1 ASN O 181     -15.645  -6.035  -4.790  1.00 96.48           O  
ATOM   1341  ND2 ASN O 181     -15.096  -4.330  -3.516  1.00 96.37           N  
ATOM   1342  N   ILE O 182     -12.837  -3.763  -8.523  1.00 98.88           N  
ATOM   1343  CA  ILE O 182     -12.476  -2.984  -9.710  1.00 98.90           C  
ATOM   1344  C   ILE O 182     -12.290  -3.897 -10.929  1.00 98.86           C  
ATOM   1345  O   ILE O 182     -12.766  -3.582 -12.015  1.00 98.80           O  
ATOM   1346  CB  ILE O 182     -11.222  -2.128  -9.437  1.00 98.93           C  
ATOM   1347  CG1 ILE O 182     -11.334  -1.282  -8.144  1.00 98.75           C  
ATOM   1348  CG2 ILE O 182     -10.920  -1.223 -10.633  1.00 98.79           C  
ATOM   1349  CD1 ILE O 182     -12.574  -0.385  -8.055  1.00 98.25           C  
ATOM   1350  N   HIS O 183     -11.663  -5.044 -10.739  1.00 98.72           N  
ATOM   1351  CA  HIS O 183     -11.446  -6.026 -11.801  1.00 98.55           C  
ATOM   1352  C   HIS O 183     -12.762  -6.591 -12.360  1.00 98.52           C  
ATOM   1353  O   HIS O 183     -12.837  -6.933 -13.541  1.00 98.29           O  
ATOM   1354  CB  HIS O 183     -10.557  -7.149 -11.255  1.00 98.36           C  
ATOM   1355  CG  HIS O 183     -10.177  -8.167 -12.297  1.00 98.22           C  
ATOM   1356  ND1 HIS O 183     -10.870  -9.321 -12.594  1.00 92.76           N  
ATOM   1357  CD2 HIS O 183      -9.102  -8.121 -13.151  1.00 93.24           C  
ATOM   1358  CE1 HIS O 183     -10.225  -9.957 -13.588  1.00 95.36           C  
ATOM   1359  NE2 HIS O 183      -9.153  -9.256 -13.946  1.00 96.06           N  
ATOM   1360  N   SER O 184     -13.804  -6.667 -11.532  1.00 98.67           N  
ATOM   1361  CA  SER O 184     -15.110  -7.209 -11.930  1.00 98.59           C  
ATOM   1362  C   SER O 184     -15.910  -6.285 -12.857  1.00 98.62           C  
ATOM   1363  O   SER O 184     -16.673  -6.775 -13.686  1.00 98.38           O  
ATOM   1364  CB  SER O 184     -15.933  -7.544 -10.690  1.00 98.36           C  
ATOM   1365  OG  SER O 184     -15.330  -8.610  -9.981  1.00 96.67           O  
ATOM   1366  N   ASP O 185     -15.734  -4.969 -12.746  1.00 98.68           N  
ATOM   1367  CA  ASP O 185     -16.262  -3.986 -13.709  1.00 98.78           C  
ATOM   1368  C   ASP O 185     -15.335  -2.758 -13.817  1.00 98.83           C  
ATOM   1369  O   ASP O 185     -15.586  -1.716 -13.196  1.00 98.82           O  
ATOM   1370  CB  ASP O 185     -17.717  -3.601 -13.368  1.00 98.81           C  
ATOM   1371  CG  ASP O 185     -18.425  -2.882 -14.530  1.00 98.82           C  
ATOM   1372  OD1 ASP O 185     -17.746  -2.306 -15.412  1.00 98.50           O  
ATOM   1373  OD2 ASP O 185     -19.677  -2.916 -14.571  1.00 98.51           O  
ATOM   1374  N   PRO O 186     -14.265  -2.853 -14.601  1.00 98.90           N  
ATOM   1375  CA  PRO O 186     -13.303  -1.757 -14.740  1.00 98.89           C  
ATOM   1376  C   PRO O 186     -13.906  -0.500 -15.373  1.00 98.94           C  
ATOM   1377  O   PRO O 186     -13.577   0.617 -14.976  1.00 98.90           O  
ATOM   1378  CB  PRO O 186     -12.166  -2.312 -15.607  1.00 98.70           C  
ATOM   1379  CG  PRO O 186     -12.316  -3.829 -15.520  1.00 97.90           C  
ATOM   1380  CD  PRO O 186     -13.801  -4.037 -15.312  1.00 98.74           C  
ATOM   1381  N   GLU O 187     -14.809  -0.661 -16.330  1.00 98.91           N  
ATOM   1382  CA  GLU O 187     -15.475   0.452 -17.009  1.00 98.91           C  
ATOM   1383  C   GLU O 187     -16.368   1.241 -16.035  1.00 98.95           C  
ATOM   1384  O   GLU O 187     -16.373   2.473 -16.062  1.00 98.90           O  
ATOM   1385  CB  GLU O 187     -16.305  -0.052 -18.212  1.00 98.80           C  
ATOM   1386  CG  GLU O 187     -15.489  -0.497 -19.436  1.00 97.69           C  
ATOM   1387  CD  GLU O 187     -14.910  -1.929 -19.421  1.00 97.00           C  
ATOM   1388  OE1 GLU O 187     -14.264  -2.292 -20.442  1.00 94.09           O  
ATOM   1389  OE2 GLU O 187     -15.104  -2.689 -18.450  1.00 94.52           O  
ATOM   1390  N   ALA O 188     -17.083   0.554 -15.146  1.00 98.95           N  
ATOM   1391  CA  ALA O 188     -17.876   1.201 -14.107  1.00 98.96           C  
ATOM   1392  C   ALA O 188     -16.983   1.962 -13.119  1.00 98.97           C  
ATOM   1393  O   ALA O 188     -17.277   3.110 -12.792  1.00 98.95           O  
ATOM   1394  CB  ALA O 188     -18.724   0.150 -13.387  1.00 98.93           C  
ATOM   1395  N   ALA O 189     -15.883   1.361 -12.690  1.00 98.98           N  
ATOM   1396  CA  ALA O 189     -14.952   2.000 -11.767  1.00 98.98           C  
ATOM   1397  C   ALA O 189     -14.343   3.279 -12.361  1.00 98.98           C  
ATOM   1398  O   ALA O 189     -14.377   4.324 -11.715  1.00 98.96           O  
ATOM   1399  CB  ALA O 189     -13.886   0.979 -11.364  1.00 98.95           C  
ATOM   1400  N   ASP O 190     -13.861   3.241 -13.597  1.00 98.98           N  
ATOM   1401  CA  ASP O 190     -13.318   4.428 -14.272  1.00 98.97           C  
ATOM   1402  C   ASP O 190     -14.376   5.538 -14.398  1.00 98.97           C  
ATOM   1403  O   ASP O 190     -14.108   6.705 -14.101  1.00 98.92           O  
ATOM   1404  CB  ASP O 190     -12.740   4.046 -15.646  1.00 98.95           C  
ATOM   1405  CG  ASP O 190     -11.884   5.170 -16.243  1.00 98.88           C  
ATOM   1406  OD1 ASP O 190     -10.854   5.535 -15.631  1.00 98.23           O  
ATOM   1407  OD2 ASP O 190     -12.200   5.693 -17.329  1.00 98.16           O  
ATOM   1408  N   MET O 191     -15.618   5.172 -14.742  1.00 98.94           N  
ATOM   1409  CA  MET O 191     -16.733   6.118 -14.818  1.00 98.91           C  
ATOM   1410  C   MET O 191     -17.017   6.779 -13.465  1.00 98.94           C  
ATOM   1411  O   MET O 191     -17.196   7.996 -13.406  1.00 98.84           O  
ATOM   1412  CB  MET O 191     -17.984   5.396 -15.345  1.00 98.64           C  
ATOM   1413  CG  MET O 191     -19.143   6.372 -15.615  1.00 89.01           C  
ATOM   1414  SD  MET O 191     -20.703   5.616 -16.168  1.00 87.51           S  
ATOM   1415  CE  MET O 191     -20.145   4.747 -17.654  0.99 78.87           C  
ATOM   1416  N   VAL O 192     -17.053   6.020 -12.386  1.00 98.95           N  
ATOM   1417  CA  VAL O 192     -17.310   6.552 -11.039  1.00 98.96           C  
ATOM   1418  C   VAL O 192     -16.158   7.449 -10.588  1.00 98.97           C  
ATOM   1419  O   VAL O 192     -16.397   8.593 -10.195  1.00 98.93           O  
ATOM   1420  CB  VAL O 192     -17.597   5.418 -10.032  1.00 98.95           C  
ATOM   1421  CG1 VAL O 192     -17.720   5.946  -8.600  1.00 98.72           C  
ATOM   1422  CG2 VAL O 192     -18.916   4.713 -10.372  1.00 98.74           C  
ATOM   1423  N   PHE O 193     -14.918   7.008 -10.702  1.00 98.98           N  
ATOM   1424  CA  PHE O 193     -13.746   7.762 -10.244  1.00 98.97           C  
ATOM   1425  C   PHE O 193     -13.517   9.068 -11.013  1.00 98.95           C  
ATOM   1426  O   PHE O 193     -12.955  10.019 -10.463  1.00 98.76           O  
ATOM   1427  CB  PHE O 193     -12.500   6.867 -10.304  1.00 98.96           C  
ATOM   1428  CG  PHE O 193     -12.502   5.651  -9.387  1.00 98.95           C  
ATOM   1429  CD1 PHE O 193     -13.244   5.628  -8.187  1.00 98.73           C  
ATOM   1430  CD2 PHE O 193     -11.710   4.537  -9.723  1.00 98.74           C  
ATOM   1431  CE1 PHE O 193     -13.205   4.505  -7.342  1.00 98.62           C  
ATOM   1432  CE2 PHE O 193     -11.664   3.412  -8.883  1.00 98.67           C  
ATOM   1433  CZ  PHE O 193     -12.417   3.394  -7.691  1.00 98.80           C  
ATOM   1434  N   THR O 194     -13.990   9.146 -12.244  1.00 98.93           N  
ATOM   1435  CA  THR O 194     -13.892  10.350 -13.089  1.00 98.88           C  
ATOM   1436  C   THR O 194     -15.172  11.191 -13.110  1.00 98.85           C  
ATOM   1437  O   THR O 194     -15.215  12.236 -13.757  1.00 98.49           O  
ATOM   1438  CB  THR O 194     -13.442   9.994 -14.512  1.00 98.74           C  
ATOM   1439  OG1 THR O 194     -14.344   9.099 -15.117  1.00 97.85           O  
ATOM   1440  CG2 THR O 194     -12.057   9.346 -14.530  1.00 97.32           C  
ATOM   1441  N   SER O 195     -16.214  10.794 -12.369  1.00 98.86           N  
ATOM   1442  CA  SER O 195     -17.541  11.434 -12.404  1.00 98.84           C  
ATOM   1443  C   SER O 195     -17.584  12.844 -11.803  1.00 98.80           C  
ATOM   1444  O   SER O 195     -18.489  13.627 -12.104  1.00 98.42           O  
ATOM   1445  CB  SER O 195     -18.559  10.551 -11.681  1.00 98.81           C  
ATOM   1446  OG  SER O 195     -18.313  10.529 -10.282  1.00 98.74           O  
ATOM   1447  N   GLY O 196     -16.649  13.176 -10.922  1.00 98.70           N  
ATOM   1448  CA  GLY O 196     -16.643  14.418 -10.141  1.00 98.56           C  
ATOM   1449  C   GLY O 196     -17.442  14.357  -8.830  1.00 98.70           C  
ATOM   1450  O   GLY O 196     -17.572  15.387  -8.165  1.00 98.21           O  
ATOM   1451  N   ALA O 197     -17.955  13.199  -8.427  1.00 98.78           N  
ATOM   1452  CA  ALA O 197     -18.556  13.009  -7.104  1.00 98.82           C  
ATOM   1453  C   ALA O 197     -17.506  13.145  -5.980  1.00 98.87           C  
ATOM   1454  O   ALA O 197     -16.301  13.012  -6.210  1.00 98.71           O  
ATOM   1455  CB  ALA O 197     -19.263  11.643  -7.063  1.00 98.69           C  
ATOM   1456  N   ASP O 198     -17.968  13.391  -4.740  1.00 98.82           N  
ATOM   1457  CA  ASP O 198     -17.087  13.374  -3.560  1.00 98.79           C  
ATOM   1458  C   ASP O 198     -16.784  11.922  -3.152  1.00 98.87           C  
ATOM   1459  O   ASP O 198     -17.562  11.283  -2.436  1.00 98.75           O  
ATOM   1460  CB  ASP O 198     -17.698  14.194  -2.408  1.00 98.51           C  
ATOM   1461  CG  ASP O 198     -16.735  14.348  -1.210  1.00 97.42           C  
ATOM   1462  OD1 ASP O 198     -15.502  14.308  -1.424  1.00 95.25           O  
ATOM   1463  OD2 ASP O 198     -17.214  14.552  -0.068  1.00 94.37           O  
ATOM   1464  N   ILE O 199     -15.662  11.406  -3.645  1.00 98.90           N  
ATOM   1465  CA  ILE O 199     -15.287   9.994  -3.527  1.00 98.92           C  
ATOM   1466  C   ILE O 199     -14.143   9.812  -2.533  1.00 98.94           C  
ATOM   1467  O   ILE O 199     -13.164  10.564  -2.534  1.00 98.84           O  
ATOM   1468  CB  ILE O 199     -14.964   9.386  -4.913  1.00 98.80           C  
ATOM   1469  CG1 ILE O 199     -16.198   9.501  -5.839  1.00 97.14           C  
ATOM   1470  CG2 ILE O 199     -14.531   7.911  -4.788  1.00 98.02           C  
ATOM   1471  CD1 ILE O 199     -15.903   9.193  -7.299  1.00 91.89           C  
ATOM   1472  N   TYR O 200     -14.261   8.772  -1.719  1.00 98.92           N  
ATOM   1473  CA  TYR O 200     -13.224   8.257  -0.841  1.00 98.91           C  
ATOM   1474  C   TYR O 200     -12.995   6.794  -1.186  1.00 98.93           C  
ATOM   1475  O   TYR O 200     -13.897   5.978  -1.026  1.00 98.83           O  
ATOM   1476  CB  TYR O 200     -13.634   8.407   0.629  1.00 98.79           C  
ATOM   1477  CG  TYR O 200     -13.729   9.841   1.099  1.00 98.35           C  
ATOM   1478  CD1 TYR O 200     -12.691  10.407   1.861  1.00 96.15           C  
ATOM   1479  CD2 TYR O 200     -14.844  10.625   0.743  1.00 96.10           C  
ATOM   1480  CE1 TYR O 200     -12.749  11.749   2.259  1.00 94.41           C  
ATOM   1481  CE2 TYR O 200     -14.912  11.973   1.125  1.00 94.69           C  
ATOM   1482  CZ  TYR O 200     -13.861  12.531   1.880  1.00 95.39           C  
ATOM   1483  OH  TYR O 200     -13.912  13.856   2.246  1.00 92.98           O  
ATOM   1484  N   VAL O 201     -11.801   6.454  -1.640  1.00 98.95           N  
ATOM   1485  CA  VAL O 201     -11.442   5.076  -1.989  1.00 98.95           C  
ATOM   1486  C   VAL O 201     -10.576   4.479  -0.889  1.00 98.96           C  
ATOM   1487  O   VAL O 201      -9.578   5.078  -0.477  1.00 98.88           O  
ATOM   1488  CB  VAL O 201     -10.741   4.981  -3.360  1.00 98.72           C  
ATOM   1489  CG1 VAL O 201     -10.640   3.516  -3.807  1.00 94.46           C  
ATOM   1490  CG2 VAL O 201     -11.496   5.749  -4.446  1.00 94.59           C  
ATOM   1491  N   VAL O 202     -10.945   3.297  -0.441  1.00 98.95           N  
ATOM   1492  CA  VAL O 202     -10.164   2.470   0.481  1.00 98.95           C  
ATOM   1493  C   VAL O 202      -9.677   1.255  -0.303  1.00 98.96           C  
ATOM   1494  O   VAL O 202     -10.473   0.409  -0.703  1.00 98.88           O  
ATOM   1495  CB  VAL O 202     -10.994   2.061   1.712  1.00 98.89           C  
ATOM   1496  CG1 VAL O 202     -10.125   1.307   2.721  1.00 98.39           C  
ATOM   1497  CG2 VAL O 202     -11.592   3.280   2.424  1.00 98.51           C  
ATOM   1498  N   GLY O 203      -8.383   1.192  -0.558  1.00 98.94           N  
ATOM   1499  CA  GLY O 203      -7.769   0.111  -1.329  1.00 98.92           C  
ATOM   1500  C   GLY O 203      -7.152  -0.985  -0.462  1.00 98.92           C  
ATOM   1501  O   GLY O 203      -7.031  -0.850   0.761  1.00 98.80           O  
ATOM   1502  N   LEU O 204      -6.683  -2.041  -1.118  1.00 98.81           N  
ATOM   1503  CA  LEU O 204      -5.997  -3.158  -0.450  1.00 98.69           C  
ATOM   1504  C   LEU O 204      -4.737  -2.728   0.309  1.00 98.61           C  
ATOM   1505  O   LEU O 204      -4.371  -3.357   1.301  1.00 98.23           O  
ATOM   1506  CB  LEU O 204      -5.611  -4.234  -1.480  1.00 98.46           C  
ATOM   1507  CG  LEU O 204      -6.775  -4.911  -2.219  1.00 98.12           C  
ATOM   1508  CD1 LEU O 204      -6.204  -6.001  -3.124  1.00 97.66           C  
ATOM   1509  CD2 LEU O 204      -7.776  -5.560  -1.264  1.00 97.64           C  
ATOM   1510  N   ASN O 205      -4.096  -1.637  -0.109  1.00 98.68           N  
ATOM   1511  CA  ASN O 205      -2.977  -1.029   0.615  1.00 98.65           C  
ATOM   1512  C   ASN O 205      -3.338  -0.634   2.059  1.00 98.68           C  
ATOM   1513  O   ASN O 205      -2.447  -0.534   2.897  1.00 98.40           O  
ATOM   1514  CB  ASN O 205      -2.468   0.186  -0.181  1.00 98.52           C  
ATOM   1515  CG  ASN O 205      -3.555   1.231  -0.404  1.00 98.52           C  
ATOM   1516  OD1 ASN O 205      -4.434   1.059  -1.240  1.00 94.69           O  
ATOM   1517  ND2 ASN O 205      -3.545   2.307   0.352  1.00 93.33           N  
ATOM   1518  N   ILE O 206      -4.623  -0.438   2.345  1.00 98.82           N  
ATOM   1519  CA  ILE O 206      -5.149  -0.171   3.683  1.00 98.86           C  
ATOM   1520  C   ILE O 206      -5.706  -1.448   4.315  1.00 98.85           C  
ATOM   1521  O   ILE O 206      -5.321  -1.798   5.430  1.00 98.71           O  
ATOM   1522  CB  ILE O 206      -6.219   0.940   3.624  1.00 98.86           C  
ATOM   1523  CG1 ILE O 206      -5.656   2.265   3.067  1.00 98.57           C  
ATOM   1524  CG2 ILE O 206      -6.879   1.159   4.994  1.00 98.64           C  
ATOM   1525  CD1 ILE O 206      -4.502   2.879   3.881  1.00 98.07           C  
ATOM   1526  N   THR O 207      -6.599  -2.141   3.623  1.00 98.77           N  
ATOM   1527  CA  THR O 207      -7.400  -3.213   4.231  1.00 98.65           C  
ATOM   1528  C   THR O 207      -6.578  -4.453   4.578  1.00 98.45           C  
ATOM   1529  O   THR O 207      -6.866  -5.113   5.570  1.00 97.97           O  
ATOM   1530  CB  THR O 207      -8.600  -3.600   3.360  1.00 98.51           C  
ATOM   1531  OG1 THR O 207      -8.162  -4.134   2.136  1.00 97.61           O  
ATOM   1532  CG2 THR O 207      -9.504  -2.405   3.057  1.00 97.44           C  
ATOM   1533  N   THR O 208      -5.509  -4.740   3.841  1.00 98.26           N  
ATOM   1534  CA  THR O 208      -4.583  -5.839   4.166  1.00 97.70           C  
ATOM   1535  C   THR O 208      -3.746  -5.580   5.425  1.00 97.64           C  
ATOM   1536  O   THR O 208      -3.099  -6.495   5.923  1.00 96.92           O  
ATOM   1537  CB  THR O 208      -3.643  -6.163   2.997  1.00 96.83           C  
ATOM   1538  OG1 THR O 208      -2.896  -5.020   2.633  1.00 95.09           O  
ATOM   1539  CG2 THR O 208      -4.393  -6.657   1.767  1.00 94.95           C  
ATOM   1540  N   GLN O 209      -3.758  -4.359   5.969  1.00 98.15           N  
ATOM   1541  CA  GLN O 209      -3.145  -4.043   7.263  1.00 98.24           C  
ATOM   1542  C   GLN O 209      -4.069  -4.379   8.444  1.00 98.26           C  
ATOM   1543  O   GLN O 209      -3.599  -4.432   9.583  1.00 97.95           O  
ATOM   1544  CB  GLN O 209      -2.754  -2.559   7.321  1.00 98.29           C  
ATOM   1545  CG  GLN O 209      -1.736  -2.154   6.248  1.00 97.95           C  
ATOM   1546  CD  GLN O 209      -1.434  -0.653   6.305  1.00 98.14           C  
ATOM   1547  OE1 GLN O 209      -0.944  -0.129   7.298  1.00 93.77           O  
ATOM   1548  NE2 GLN O 209      -1.736   0.071   5.252  1.00 93.60           N  
ATOM   1549  N   VAL O 210      -5.365  -4.576   8.191  1.00 98.15           N  
ATOM   1550  CA  VAL O 210      -6.390  -4.778   9.221  1.00 98.12           C  
ATOM   1551  C   VAL O 210      -6.963  -6.182   9.097  1.00 97.97           C  
ATOM   1552  O   VAL O 210      -7.650  -6.507   8.128  1.00 97.42           O  
ATOM   1553  CB  VAL O 210      -7.496  -3.710   9.141  1.00 97.97           C  
ATOM   1554  CG1 VAL O 210      -8.465  -3.854  10.319  1.00 96.80           C  
ATOM   1555  CG2 VAL O 210      -6.923  -2.288   9.178  1.00 97.24           C  
ATOM   1556  N   SER O 211      -6.698  -7.012  10.085  1.00 97.95           N  
ATOM   1557  CA  SER O 211      -7.124  -8.408  10.087  1.00 97.66           C  
ATOM   1558  C   SER O 211      -7.619  -8.854  11.454  1.00 97.75           C  
ATOM   1559  O   SER O 211      -7.203  -8.316  12.484  1.00 97.18           O  
ATOM   1560  CB  SER O 211      -5.983  -9.308   9.605  1.00 96.42           C  
ATOM   1561  OG  SER O 211      -4.819  -9.130  10.392  1.00 89.70           O  
ATOM   1562  N   PHE O 212      -8.475  -9.853  11.464  0.99 97.25           N  
ATOM   1563  CA  PHE O 212      -8.741 -10.663  12.645  1.00 97.25           C  
ATOM   1564  C   PHE O 212      -7.918 -11.942  12.568  0.99 96.97           C  
ATOM   1565  O   PHE O 212      -7.880 -12.618  11.538  0.99 96.13           O  
ATOM   1566  CB  PHE O 212     -10.238 -10.964  12.797  0.99 96.97           C  
ATOM   1567  CG  PHE O 212     -11.100  -9.868  13.397  0.99 97.26           C  
ATOM   1568  CD1 PHE O 212     -10.570  -8.629  13.801  0.99 95.23           C  
ATOM   1569  CD2 PHE O 212     -12.474 -10.121  13.585  0.99 95.27           C  
ATOM   1570  CE1 PHE O 212     -11.398  -7.652  14.380  0.99 94.24           C  
ATOM   1571  CE2 PHE O 212     -13.306  -9.153  14.165  0.99 94.43           C  
ATOM   1572  CZ  PHE O 212     -12.773  -7.916  14.560  0.99 95.11           C  
ATOM   1573  N   THR O 213      -7.290 -12.264  13.673  0.99 96.92           N  
ATOM   1574  CA  THR O 213      -6.657 -13.569  13.863  0.99 95.98           C  
ATOM   1575  C   THR O 213      -7.701 -14.620  14.250  0.99 95.96           C  
ATOM   1576  O   THR O 213      -8.838 -14.300  14.618  0.99 95.39           O  
ATOM   1577  CB  THR O 213      -5.567 -13.483  14.940  0.99 94.89           C  
ATOM   1578  OG1 THR O 213      -6.114 -13.113  16.178  0.99 92.07           O  
ATOM   1579  CG2 THR O 213      -4.477 -12.463  14.601  0.99 91.58           C  
ATOM   1580  N   ASP O 214      -7.303 -15.881  14.237  0.99 94.46           N  
ATOM   1581  CA  ASP O 214      -8.082 -16.975  14.821  0.99 93.31           C  
ATOM   1582  C   ASP O 214      -8.455 -16.711  16.296  0.99 94.28           C  
ATOM   1583  O   ASP O 214      -9.567 -17.029  16.724  0.99 93.32           O  
ATOM   1584  CB  ASP O 214      -7.286 -18.281  14.669  0.99 90.15           C  
ATOM   1585  CG  ASP O 214      -5.934 -18.308  15.406  0.96 84.87           C  
ATOM   1586  OD1 ASP O 214      -5.350 -17.227  15.648  0.95 78.36           O  
ATOM   1587  OD2 ASP O 214      -5.481 -19.421  15.741  0.95 78.02           O  
ATOM   1588  N   LYS O 215      -7.582 -16.052  17.054  0.99 95.34           N  
ATOM   1589  CA  LYS O 215      -7.872 -15.607  18.424  0.99 95.34           C  
ATOM   1590  C   LYS O 215      -8.966 -14.552  18.484  0.98 95.99           C  
ATOM   1591  O   LYS O 215      -9.813 -14.634  19.369  0.98 95.35           O  
ATOM   1592  CB  LYS O 215      -6.609 -15.046  19.085  0.98 94.31           C  
ATOM   1593  CG  LYS O 215      -5.799 -16.126  19.783  0.76 80.92           C  
ATOM   1594  CD  LYS O 215      -4.649 -15.468  20.544  0.72 75.14           C  
ATOM   1595  CE  LYS O 215      -3.887 -16.516  21.343  0.72 63.28           C  
ATOM   1596  NZ  LYS O 215      -2.761 -15.895  22.067  0.72 55.33           N  
ATOM   1597  N   ASP O 216      -8.967 -13.592  17.581  0.98 96.06           N  
ATOM   1598  CA  ASP O 216      -9.998 -12.547  17.546  0.99 96.43           C  
ATOM   1599  C   ASP O 216     -11.369 -13.140  17.186  0.98 96.99           C  
ATOM   1600  O   ASP O 216     -12.382 -12.767  17.777  0.98 96.81           O  
ATOM   1601  CB  ASP O 216      -9.615 -11.450  16.543  0.98 96.27           C  
ATOM   1602  CG  ASP O 216      -8.320 -10.727  16.923  0.98 96.16           C  
ATOM   1603  OD1 ASP O 216      -8.275 -10.124  18.023  0.98 93.60           O  
ATOM   1604  OD2 ASP O 216      -7.369 -10.770  16.113  0.98 93.05           O  
ATOM   1605  N   LEU O 217     -11.400 -14.122  16.297  0.99 96.34           N  
ATOM   1606  CA  LEU O 217     -12.616 -14.871  15.959  0.99 96.27           C  
ATOM   1607  C   LEU O 217     -13.110 -15.730  17.134  0.98 96.67           C  
ATOM   1608  O   LEU O 217     -14.314 -15.817  17.376  0.98 96.42           O  
ATOM   1609  CB  LEU O 217     -12.351 -15.746  14.721  0.98 95.89           C  
ATOM   1610  CG  LEU O 217     -12.157 -14.958  13.414  0.97 94.69           C  
ATOM   1611  CD1 LEU O 217     -11.704 -15.915  12.316  0.97 92.78           C  
ATOM   1612  CD2 LEU O 217     -13.452 -14.278  12.957  0.97 92.35           C  
ATOM   1613  N   LEU O 218     -12.209 -16.318  17.899  0.98 96.20           N  
ATOM   1614  CA  LEU O 218     -12.571 -17.054  19.114  0.98 95.84           C  
ATOM   1615  C   LEU O 218     -13.128 -16.121  20.199  0.98 96.45           C  
ATOM   1616  O   LEU O 218     -14.089 -16.471  20.877  0.98 96.14           O  
ATOM   1617  CB  LEU O 218     -11.340 -17.835  19.608  0.98 95.26           C  
ATOM   1618  CG  LEU O 218     -11.646 -18.791  20.783  0.95 91.79           C  
ATOM   1619  CD1 LEU O 218     -12.567 -19.934  20.356  0.95 88.41           C  
ATOM   1620  CD2 LEU O 218     -10.348 -19.392  21.314  0.95 87.66           C  
ATOM   1621  N   GLU O 219     -12.546 -14.924  20.334  0.98 96.51           N  
ATOM   1622  CA  GLU O 219     -13.038 -13.880  21.233  0.98 96.57           C  
ATOM   1623  C   GLU O 219     -14.453 -13.433  20.829  0.98 97.22           C  
ATOM   1624  O   GLU O 219     -15.341 -13.391  21.678  0.98 96.91           O  
ATOM   1625  CB  GLU O 219     -12.039 -12.711  21.238  0.97 95.76           C  
ATOM   1626  CG  GLU O 219     -12.339 -11.664  22.320  0.91 87.08           C  
ATOM   1627  CD  GLU O 219     -11.328 -10.499  22.341  0.90 84.63           C  
ATOM   1628  OE1 GLU O 219     -11.339  -9.748  23.342  0.90 76.90           O  
ATOM   1629  OE2 GLU O 219     -10.548 -10.313  21.378  0.90 77.85           O  
ATOM   1630  N   LEU O 220     -14.692 -13.217  19.542  0.98 96.76           N  
ATOM   1631  CA  LEU O 220     -16.020 -12.921  19.000  0.98 96.99           C  
ATOM   1632  C   LEU O 220     -17.019 -14.037  19.331  0.98 97.30           C  
ATOM   1633  O   LEU O 220     -18.094 -13.757  19.858  0.98 97.08           O  
ATOM   1634  CB  LEU O 220     -15.909 -12.682  17.478  0.98 96.84           C  
ATOM   1635  CG  LEU O 220     -17.261 -12.488  16.763  0.97 96.00           C  
ATOM   1636  CD1 LEU O 220     -18.033 -11.287  17.309  0.97 94.65           C  
ATOM   1637  CD2 LEU O 220     -17.030 -12.276  15.272  0.96 94.59           C  
ATOM   1638  N   ARG O 221     -16.669 -15.287  19.090  0.98 97.25           N  
ATOM   1639  CA  ARG O 221     -17.547 -16.437  19.377  0.98 96.83           C  
ATOM   1640  C   ARG O 221     -17.938 -16.535  20.857  0.98 96.98           C  
ATOM   1641  O   ARG O 221     -19.057 -16.955  21.163  0.98 95.83           O  
ATOM   1642  CB  ARG O 221     -16.870 -17.725  18.883  0.97 95.75           C  
ATOM   1643  CG  ARG O 221     -17.784 -18.945  19.052  0.93 90.95           C  
ATOM   1644  CD  ARG O 221     -17.201 -20.191  18.384  0.92 86.95           C  
ATOM   1645  NE  ARG O 221     -17.834 -20.465  17.088  0.91 80.22           N  
ATOM   1646  CZ  ARG O 221     -17.426 -21.311  16.164  0.91 75.04           C  
ATOM   1647  NH1 ARG O 221     -16.323 -21.990  16.304  0.90 66.80           N  
ATOM   1648  NH2 ARG O 221     -18.132 -21.498  15.081  0.90 68.26           N  
ATOM   1649  N   ASN O 222     -17.056 -16.136  21.753  0.98 97.20           N  
ATOM   1650  CA  ASN O 222     -17.289 -16.144  23.200  0.98 97.06           C  
ATOM   1651  C   ASN O 222     -17.919 -14.843  23.729  0.98 97.16           C  
ATOM   1652  O   ASN O 222     -18.161 -14.724  24.930  0.98 96.04           O  
ATOM   1653  CB  ASN O 222     -15.957 -16.466  23.899  0.98 96.70           C  
ATOM   1654  CG  ASN O 222     -15.474 -17.887  23.631  0.96 94.39           C  
ATOM   1655  OD1 ASN O 222     -16.231 -18.834  23.513  0.96 87.08           O  
ATOM   1656  ND2 ASN O 222     -14.182 -18.081  23.559  0.96 85.68           N  
ATOM   1657  N   SER O 223     -18.178 -13.871  22.861  0.97 97.23           N  
ATOM   1658  CA  SER O 223     -18.769 -12.585  23.235  0.98 97.22           C  
ATOM   1659  C   SER O 223     -20.296 -12.656  23.365  0.97 97.15           C  
ATOM   1660  O   SER O 223     -20.934 -13.654  23.020  0.97 95.84           O  
ATOM   1661  CB  SER O 223     -18.342 -11.504  22.235  0.97 96.77           C  
ATOM   1662  OG  SER O 223     -19.137 -11.550  21.069  0.97 95.85           O  
ATOM   1663  N   GLN O 224     -20.883 -11.548  23.833  0.97 96.72           N  
ATOM   1664  CA  GLN O 224     -22.341 -11.346  23.855  0.97 96.33           C  
ATOM   1665  C   GLN O 224     -22.857 -10.642  22.586  0.97 96.40           C  
ATOM   1666  O   GLN O 224     -23.978 -10.132  22.578  0.97 93.52           O  
ATOM   1667  CB  GLN O 224     -22.735 -10.584  25.137  0.97 95.13           C  
ATOM   1668  CG  GLN O 224     -22.340 -11.307  26.431  0.87 88.58           C  
ATOM   1669  CD  GLN O 224     -22.981 -12.696  26.563  0.86 79.16           C  
ATOM   1670  OE1 GLN O 224     -24.184 -12.860  26.484  0.86 70.40           O  
ATOM   1671  NE2 GLN O 224     -22.188 -13.723  26.765  0.86 66.85           N  
ATOM   1672  N   GLY O 225     -22.052 -10.589  21.542  0.96 96.36           N  
ATOM   1673  CA  GLY O 225     -22.418  -9.935  20.290  0.96 96.32           C  
ATOM   1674  C   GLY O 225     -23.684 -10.546  19.691  0.96 96.75           C  
ATOM   1675  O   GLY O 225     -23.777 -11.767  19.533  0.96 95.79           O  
ATOM   1676  N   LYS O 226     -24.642  -9.693  19.334  0.97 95.73           N  
ATOM   1677  CA  LYS O 226     -25.972 -10.107  18.847  0.97 95.00           C  
ATOM   1678  C   LYS O 226     -25.911 -11.081  17.662  0.97 95.25           C  
ATOM   1679  O   LYS O 226     -26.768 -11.955  17.531  0.97 93.55           O  
ATOM   1680  CB  LYS O 226     -26.743  -8.833  18.489  0.96 93.90           C  
ATOM   1681  CG  LYS O 226     -28.213  -9.082  18.136  0.91 91.86           C  
ATOM   1682  CD  LYS O 226     -28.903  -7.740  17.903  0.90 87.83           C  
ATOM   1683  CE  LYS O 226     -30.335  -7.930  17.419  0.89 82.18           C  
ATOM   1684  NZ  LYS O 226     -30.889  -6.635  16.963  0.88 74.15           N  
ATOM   1685  N   TYR O 227     -24.901 -10.940  16.822  0.99 96.07           N  
ATOM   1686  CA  TYR O 227     -24.702 -11.768  15.624  0.99 95.62           C  
ATOM   1687  C   TYR O 227     -23.400 -12.580  15.666  0.99 96.01           C  
ATOM   1688  O   TYR O 227     -22.997 -13.145  14.651  0.99 95.39           O  
ATOM   1689  CB  TYR O 227     -24.774 -10.872  14.371  0.98 94.74           C  
ATOM   1690  CG  TYR O 227     -25.927  -9.889  14.375  0.97 94.91           C  
ATOM   1691  CD1 TYR O 227     -27.261 -10.340  14.402  0.97 92.11           C  
ATOM   1692  CD2 TYR O 227     -25.663  -8.502  14.385  0.97 91.99           C  
ATOM   1693  CE1 TYR O 227     -28.321  -9.425  14.455  0.97 90.48           C  
ATOM   1694  CE2 TYR O 227     -26.713  -7.578  14.435  0.97 89.99           C  
ATOM   1695  CZ  TYR O 227     -28.039  -8.044  14.474  0.97 90.20           C  
ATOM   1696  OH  TYR O 227     -29.073  -7.138  14.542  0.97 87.66           O  
ATOM   1697  N   ALA O 228     -22.758 -12.652  16.825  0.98 96.50           N  
ATOM   1698  CA  ALA O 228     -21.426 -13.242  16.968  0.98 96.43           C  
ATOM   1699  C   ALA O 228     -21.350 -14.685  16.458  0.98 96.50           C  
ATOM   1700  O   ALA O 228     -20.450 -15.023  15.692  0.98 95.71           O  
ATOM   1701  CB  ALA O 228     -21.021 -13.161  18.445  0.98 95.98           C  
ATOM   1702  N   GLN O 229     -22.313 -15.520  16.826  0.99 96.28           N  
ATOM   1703  CA  GLN O 229     -22.333 -16.918  16.390  0.99 95.55           C  
ATOM   1704  C   GLN O 229     -22.479 -17.029  14.869  0.99 95.97           C  
ATOM   1705  O   GLN O 229     -21.696 -17.730  14.232  0.99 94.94           O  
ATOM   1706  CB  GLN O 229     -23.453 -17.673  17.125  0.98 93.90           C  
ATOM   1707  CG  GLN O 229     -23.413 -19.189  16.865  0.94 85.25           C  
ATOM   1708  CD  GLN O 229     -22.086 -19.829  17.306  0.93 79.91           C  
ATOM   1709  OE1 GLN O 229     -21.651 -19.669  18.433  0.93 73.37           O  
ATOM   1710  NE2 GLN O 229     -21.426 -20.545  16.434  0.93 69.20           N  
ATOM   1711  N   PHE O 230     -23.424 -16.289  14.297  0.98 96.12           N  
ATOM   1712  CA  PHE O 230     -23.635 -16.267  12.851  0.98 95.94           C  
ATOM   1713  C   PHE O 230     -22.377 -15.808  12.099  0.98 96.32           C  
ATOM   1714  O   PHE O 230     -21.946 -16.473  11.160  0.98 95.82           O  
ATOM   1715  CB  PHE O 230     -24.830 -15.355  12.535  0.98 95.48           C  
ATOM   1716  CG  PHE O 230     -25.005 -15.077  11.059  0.97 96.05           C  
ATOM   1717  CD1 PHE O 230     -24.575 -13.854  10.507  0.97 94.21           C  
ATOM   1718  CD2 PHE O 230     -25.557 -16.062  10.221  0.97 93.98           C  
ATOM   1719  CE1 PHE O 230     -24.698 -13.613   9.132  0.97 93.31           C  
ATOM   1720  CE2 PHE O 230     -25.681 -15.830   8.846  0.97 93.34           C  
ATOM   1721  CZ  PHE O 230     -25.254 -14.604   8.300  0.97 94.26           C  
ATOM   1722  N   LEU O 231     -21.761 -14.711  12.547  0.98 96.27           N  
ATOM   1723  CA  LEU O 231     -20.543 -14.195  11.927  0.98 96.16           C  
ATOM   1724  C   LEU O 231     -19.389 -15.200  12.021  0.98 96.23           C  
ATOM   1725  O   LEU O 231     -18.710 -15.432  11.028  0.98 96.02           O  
ATOM   1726  CB  LEU O 231     -20.159 -12.852  12.570  0.98 96.09           C  
ATOM   1727  CG  LEU O 231     -21.084 -11.678  12.194  0.97 95.26           C  
ATOM   1728  CD1 LEU O 231     -20.671 -10.440  12.980  0.97 93.93           C  
ATOM   1729  CD2 LEU O 231     -21.019 -11.349  10.702  0.96 93.36           C  
ATOM   1730  N   CYS O 232     -19.208 -15.845  13.164  0.97 96.49           N  
ATOM   1731  CA  CYS O 232     -18.184 -16.879  13.312  0.98 95.84           C  
ATOM   1732  C   CYS O 232     -18.429 -18.089  12.403  0.97 95.56           C  
ATOM   1733  O   CYS O 232     -17.467 -18.683  11.918  0.97 94.41           O  
ATOM   1734  CB  CYS O 232     -18.126 -17.340  14.768  0.97 95.24           C  
ATOM   1735  SG  CYS O 232     -17.369 -16.062  15.798  0.96 93.09           S  
ATOM   1736  N   ASP O 233     -19.687 -18.453  12.181  0.97 95.61           N  
ATOM   1737  CA  ASP O 233     -20.032 -19.596  11.337  0.97 94.75           C  
ATOM   1738  C   ASP O 233     -19.729 -19.299   9.858  0.97 94.81           C  
ATOM   1739  O   ASP O 233     -19.037 -20.094   9.218  0.97 94.44           O  
ATOM   1740  CB  ASP O 233     -21.496 -20.017  11.577  0.97 94.27           C  
ATOM   1741  CG  ASP O 233     -21.756 -20.605  12.976  0.95 92.24           C  
ATOM   1742  OD1 ASP O 233     -20.790 -21.014  13.676  0.94 89.32           O  
ATOM   1743  OD2 ASP O 233     -22.941 -20.670  13.376  0.94 88.23           O  
ATOM   1744  N   VAL O 234     -20.130 -18.129   9.351  0.97 95.45           N  
ATOM   1745  CA  VAL O 234     -19.833 -17.735   7.960  0.97 94.85           C  
ATOM   1746  C   VAL O 234     -18.343 -17.451   7.744  0.97 95.00           C  
ATOM   1747  O   VAL O 234     -17.779 -17.873   6.739  0.97 94.28           O  
ATOM   1748  CB  VAL O 234     -20.717 -16.571   7.460  0.96 93.91           C  
ATOM   1749  CG1 VAL O 234     -22.197 -16.962   7.458  0.96 88.60           C  
ATOM   1750  CG2 VAL O 234     -20.554 -15.268   8.248  0.96 89.40           C  
ATOM   1751  N   CYS O 235     -17.658 -16.835   8.719  0.96 95.95           N  
ATOM   1752  CA  CYS O 235     -16.223 -16.526   8.622  0.96 95.59           C  
ATOM   1753  C   CYS O 235     -15.330 -17.772   8.549  0.96 95.78           C  
ATOM   1754  O   CYS O 235     -14.149 -17.651   8.235  0.96 95.27           O  
ATOM   1755  CB  CYS O 235     -15.782 -15.653   9.808  0.95 94.97           C  
ATOM   1756  SG  CYS O 235     -16.321 -13.933   9.588  0.94 92.89           S  
ATOM   1757  N   LYS O 236     -15.848 -18.954   8.839  0.97 95.44           N  
ATOM   1758  CA  LYS O 236     -15.039 -20.175   8.837  0.97 94.72           C  
ATOM   1759  C   LYS O 236     -14.493 -20.495   7.449  0.97 95.05           C  
ATOM   1760  O   LYS O 236     -13.302 -20.767   7.321  0.97 94.08           O  
ATOM   1761  CB  LYS O 236     -15.871 -21.317   9.409  0.96 93.12           C  
ATOM   1762  CG  LYS O 236     -14.971 -22.506   9.765  0.82 78.27           C  
ATOM   1763  CD  LYS O 236     -15.805 -23.620  10.383  0.79 73.42           C  
ATOM   1764  CE  LYS O 236     -14.879 -24.780  10.719  0.79 62.19           C  
ATOM   1765  NZ  LYS O 236     -15.647 -25.943  11.199  0.79 54.06           N  
ATOM   1766  N   PHE O 237     -15.319 -20.392   6.418  0.93 93.74           N  
ATOM   1767  CA  PHE O 237     -14.883 -20.611   5.031  0.93 93.65           C  
ATOM   1768  C   PHE O 237     -13.837 -19.573   4.607  0.93 94.01           C  
ATOM   1769  O   PHE O 237     -12.817 -19.906   3.996  0.93 93.09           O  
ATOM   1770  CB  PHE O 237     -16.118 -20.562   4.117  0.92 93.07           C  
ATOM   1771  CG  PHE O 237     -15.861 -21.093   2.726  0.91 93.11           C  
ATOM   1772  CD1 PHE O 237     -15.229 -20.294   1.758  0.91 89.96           C  
ATOM   1773  CD2 PHE O 237     -16.247 -22.404   2.390  0.91 89.80           C  
ATOM   1774  CE1 PHE O 237     -14.982 -20.796   0.471  0.91 87.83           C  
ATOM   1775  CE2 PHE O 237     -16.008 -22.913   1.106  0.90 88.17           C  
ATOM   1776  CZ  PHE O 237     -15.374 -22.108   0.143  0.91 90.40           C  
ATOM   1777  N   TYR O 238     -14.063 -18.322   5.001  0.95 94.97           N  
ATOM   1778  CA  TYR O 238     -13.160 -17.211   4.709  0.95 94.60           C  
ATOM   1779  C   TYR O 238     -11.795 -17.386   5.396  0.94 94.99           C  
ATOM   1780  O   TYR O 238     -10.749 -17.160   4.784  0.94 94.85           O  
ATOM   1781  CB  TYR O 238     -13.874 -15.912   5.132  0.94 93.78           C  
ATOM   1782  CG  TYR O 238     -13.287 -14.636   4.578  0.93 94.91           C  
ATOM   1783  CD1 TYR O 238     -12.995 -13.566   5.443  0.94 93.52           C  
ATOM   1784  CD2 TYR O 238     -13.100 -14.471   3.187  0.94 93.06           C  
ATOM   1785  CE1 TYR O 238     -12.515 -12.348   4.940  0.94 92.23           C  
ATOM   1786  CE2 TYR O 238     -12.607 -13.261   2.669  0.93 91.40           C  
ATOM   1787  CZ  TYR O 238     -12.316 -12.199   3.552  0.94 92.06           C  
ATOM   1788  OH  TYR O 238     -11.843 -11.007   3.057  0.91 90.89           O  
ATOM   1789  N   LEU O 239     -11.786 -17.860   6.637  0.94 95.60           N  
ATOM   1790  CA  LEU O 239     -10.563 -18.179   7.379  0.94 95.42           C  
ATOM   1791  C   LEU O 239      -9.778 -19.324   6.723  0.94 95.39           C  
ATOM   1792  O   LEU O 239      -8.560 -19.224   6.578  0.94 95.07           O  
ATOM   1793  CB  LEU O 239     -10.939 -18.526   8.832  0.94 95.39           C  
ATOM   1794  CG  LEU O 239      -9.735 -18.910   9.722  0.93 94.76           C  
ATOM   1795  CD1 LEU O 239      -8.781 -17.732   9.922  0.93 92.41           C  
ATOM   1796  CD2 LEU O 239     -10.226 -19.371  11.088  0.92 92.19           C  
ATOM   1797  N   ASP O 240     -10.461 -20.378   6.315  0.89 95.36           N  
ATOM   1798  CA  ASP O 240      -9.836 -21.526   5.647  0.90 94.33           C  
ATOM   1799  C   ASP O 240      -9.178 -21.088   4.324  0.89 94.16           C  
ATOM   1800  O   ASP O 240      -8.007 -21.394   4.079  0.89 93.88           O  
ATOM   1801  CB  ASP O 240     -10.879 -22.650   5.449  0.89 94.12           C  
ATOM   1802  CG  ASP O 240     -11.336 -23.340   6.754  0.87 92.64           C  
ATOM   1803  OD1 ASP O 240     -10.646 -23.220   7.797  0.86 89.85           O  
ATOM   1804  OD2 ASP O 240     -12.380 -24.036   6.727  0.86 88.83           O  
ATOM   1805  N   TRP O 241      -9.873 -20.268   3.532  0.91 94.57           N  
ATOM   1806  CA  TRP O 241      -9.330 -19.682   2.304  0.91 93.84           C  
ATOM   1807  C   TRP O 241      -8.077 -18.825   2.551  0.90 93.76           C  
ATOM   1808  O   TRP O 241      -7.074 -18.969   1.844  0.90 92.88           O  
ATOM   1809  CB  TRP O 241     -10.408 -18.830   1.622  0.90 92.91           C  
ATOM   1810  CG  TRP O 241      -9.875 -18.025   0.467  0.89 92.07           C  
ATOM   1811  CD1 TRP O 241      -9.702 -16.685   0.449  0.89 86.22           C  
ATOM   1812  CD2 TRP O 241      -9.367 -18.531  -0.801  0.89 89.96           C  
ATOM   1813  NE1 TRP O 241      -9.125 -16.312  -0.762  0.89 83.32           N  
ATOM   1814  CE2 TRP O 241      -8.900 -17.421  -1.556  0.89 87.27           C  
ATOM   1815  CE3 TRP O 241      -9.256 -19.818  -1.388  0.88 82.88           C  
ATOM   1816  CZ2 TRP O 241      -8.345 -17.573  -2.848  0.89 83.29           C  
ATOM   1817  CZ3 TRP O 241      -8.702 -19.960  -2.667  0.89 78.74           C  
ATOM   1818  CH2 TRP O 241      -8.249 -18.849  -3.391  0.90 79.63           C  
ATOM   1819  N   HIS O 242      -8.109 -17.943   3.547  0.88 94.99           N  
ATOM   1820  CA  HIS O 242      -6.947 -17.106   3.884  0.88 94.53           C  
ATOM   1821  C   HIS O 242      -5.759 -17.952   4.326  0.88 94.29           C  
ATOM   1822  O   HIS O 242      -4.629 -17.692   3.913  0.88 93.90           O  
ATOM   1823  CB  HIS O 242      -7.309 -16.089   4.975  0.86 94.17           C  
ATOM   1824  CG  HIS O 242      -8.004 -14.871   4.439  0.89 94.99           C  
ATOM   1825  ND1 HIS O 242      -9.278 -14.825   3.931  0.89 87.27           N  
ATOM   1826  CD2 HIS O 242      -7.472 -13.606   4.316  0.89 86.84           C  
ATOM   1827  CE1 HIS O 242      -9.507 -13.575   3.501  0.89 87.97           C  
ATOM   1828  NE2 HIS O 242      -8.428 -12.815   3.725  0.89 89.36           N  
ATOM   1829  N   THR O 243      -6.005 -18.980   5.123  0.84 94.30           N  
ATOM   1830  CA  THR O 243      -4.967 -19.899   5.598  0.85 93.85           C  
ATOM   1831  C   THR O 243      -4.287 -20.601   4.424  0.85 93.29           C  
ATOM   1832  O   THR O 243      -3.059 -20.667   4.368  0.84 92.33           O  
ATOM   1833  CB  THR O 243      -5.556 -20.928   6.574  0.85 93.87           C  
ATOM   1834  OG1 THR O 243      -6.231 -20.274   7.625  0.84 90.33           O  
ATOM   1835  CG2 THR O 243      -4.470 -21.788   7.217  0.84 90.94           C  
ATOM   1836  N   GLU O 244      -5.057 -21.054   3.450  0.86 93.73           N  
ATOM   1837  CA  GLU O 244      -4.534 -21.740   2.262  0.87 92.55           C  
ATOM   1838  C   GLU O 244      -3.815 -20.793   1.287  0.87 92.29           C  
ATOM   1839  O   GLU O 244      -2.775 -21.139   0.729  0.87 90.82           O  
ATOM   1840  CB  GLU O 244      -5.684 -22.470   1.555  0.86 91.71           C  
ATOM   1841  CG  GLU O 244      -5.386 -23.963   1.420  0.76 80.27           C  
ATOM   1842  CD  GLU O 244      -6.392 -24.738   0.571  0.74 74.58           C  
ATOM   1843  OE1 GLU O 244      -6.153 -25.951   0.380  0.76 67.73           O  
ATOM   1844  OE2 GLU O 244      -7.366 -24.135   0.078  0.75 67.31           O  
ATOM   1845  N   SER O 245      -4.361 -19.593   1.093  0.86 92.39           N  
ATOM   1846  CA  SER O 245      -3.879 -18.646   0.070  0.86 91.92           C  
ATOM   1847  C   SER O 245      -2.701 -17.801   0.534  0.85 91.93           C  
ATOM   1848  O   SER O 245      -1.812 -17.505  -0.266  0.85 90.67           O  
ATOM   1849  CB  SER O 245      -5.009 -17.720  -0.377  0.84 90.90           C  
ATOM   1850  OG  SER O 245      -6.079 -18.488  -0.867  0.84 82.18           O  
ATOM   1851  N   TYR O 246      -2.686 -17.405   1.811  0.85 92.16           N  
ATOM   1852  CA  TYR O 246      -1.682 -16.508   2.391  0.85 91.31           C  
ATOM   1853  C   TYR O 246      -0.800 -17.188   3.453  0.85 90.55           C  
ATOM   1854  O   TYR O 246       0.155 -16.580   3.934  0.85 88.16           O  
ATOM   1855  CB  TYR O 246      -2.376 -15.261   2.953  0.84 90.90           C  
ATOM   1856  CG  TYR O 246      -3.144 -14.445   1.925  0.83 90.78           C  
ATOM   1857  CD1 TYR O 246      -2.464 -13.541   1.084  0.83 87.74           C  
ATOM   1858  CD2 TYR O 246      -4.548 -14.571   1.807  0.83 87.62           C  
ATOM   1859  CE1 TYR O 246      -3.168 -12.749   0.163  0.83 85.70           C  
ATOM   1860  CE2 TYR O 246      -5.265 -13.788   0.890  0.83 85.71           C  
ATOM   1861  CZ  TYR O 246      -4.569 -12.874   0.075  0.83 87.61           C  
ATOM   1862  OH  TYR O 246      -5.275 -12.081  -0.814  0.81 85.53           O  
ATOM   1863  N   GLY O 247      -1.096 -18.424   3.819  0.87 92.01           N  
ATOM   1864  CA  GLY O 247      -0.272 -19.214   4.740  0.88 91.45           C  
ATOM   1865  C   GLY O 247      -0.396 -18.827   6.218  0.87 91.82           C  
ATOM   1866  O   GLY O 247       0.440 -19.241   7.024  0.87 88.85           O  
ATOM   1867  N   ALA O 248      -1.408 -18.037   6.580  0.91 92.02           N  
ATOM   1868  CA  ALA O 248      -1.654 -17.616   7.963  0.92 91.27           C  
ATOM   1869  C   ALA O 248      -3.157 -17.659   8.296  0.92 92.88           C  
ATOM   1870  O   ALA O 248      -3.966 -17.247   7.462  0.92 91.56           O  
ATOM   1871  CB  ALA O 248      -1.063 -16.215   8.167  0.91 88.48           C  
ATOM   1872  N   PRO O 249      -3.545 -18.093   9.512  0.96 93.50           N  
ATOM   1873  CA  PRO O 249      -4.940 -18.169   9.937  0.96 93.26           C  
ATOM   1874  C   PRO O 249      -5.450 -16.792  10.390  0.96 93.74           C  
ATOM   1875  O   PRO O 249      -5.718 -16.550  11.576  0.96 91.46           O  
ATOM   1876  CB  PRO O 249      -4.958 -19.234  11.038  0.96 91.43           C  
ATOM   1877  CG  PRO O 249      -3.602 -19.027  11.717  0.95 88.99           C  
ATOM   1878  CD  PRO O 249      -2.688 -18.646  10.548  0.95 92.14           C  
ATOM   1879  N   VAL O 250      -5.544 -15.874   9.446  0.98 95.56           N  
ATOM   1880  CA  VAL O 250      -6.072 -14.518   9.629  0.98 95.54           C  
ATOM   1881  C   VAL O 250      -7.052 -14.213   8.504  0.98 95.91           C  
ATOM   1882  O   VAL O 250      -6.928 -14.772   7.414  0.98 94.78           O  
ATOM   1883  CB  VAL O 250      -4.956 -13.453   9.673  0.98 94.00           C  
ATOM   1884  CG1 VAL O 250      -3.964 -13.728  10.811  0.97 86.05           C  
ATOM   1885  CG2 VAL O 250      -4.164 -13.344   8.363  0.96 86.29           C  
ATOM   1886  N   ILE O 251      -8.010 -13.317   8.752  1.00 96.08           N  
ATOM   1887  CA  ILE O 251      -8.928 -12.808   7.726  1.00 96.20           C  
ATOM   1888  C   ILE O 251      -8.746 -11.301   7.573  1.00 96.71           C  
ATOM   1889  O   ILE O 251      -8.689 -10.576   8.569  1.00 96.82           O  
ATOM   1890  CB  ILE O 251     -10.400 -13.201   7.998  1.00 95.28           C  
ATOM   1891  CG1 ILE O 251     -10.933 -12.654   9.340  0.99 92.69           C  
ATOM   1892  CG2 ILE O 251     -10.546 -14.735   7.922  0.99 91.58           C  
ATOM   1893  CD1 ILE O 251     -12.440 -12.853   9.536  0.99 91.55           C  
ATOM   1894  N   PHE O 252      -8.656 -10.819   6.334  1.00 96.24           N  
ATOM   1895  CA  PHE O 252      -8.656  -9.386   6.064  1.00 96.11           C  
ATOM   1896  C   PHE O 252     -10.080  -8.836   6.183  1.00 96.20           C  
ATOM   1897  O   PHE O 252     -11.037  -9.423   5.681  1.00 95.68           O  
ATOM   1898  CB  PHE O 252      -8.058  -9.087   4.682  1.00 95.41           C  
ATOM   1899  CG  PHE O 252      -6.614  -9.516   4.507  1.00 95.91           C  
ATOM   1900  CD1 PHE O 252      -5.622  -9.079   5.409  1.00 93.13           C  
ATOM   1901  CD2 PHE O 252      -6.249 -10.349   3.434  1.00 92.76           C  
ATOM   1902  CE1 PHE O 252      -4.286  -9.477   5.250  1.00 91.48           C  
ATOM   1903  CE2 PHE O 252      -4.913 -10.750   3.265  1.00 91.57           C  
ATOM   1904  CZ  PHE O 252      -3.930 -10.316   4.173  1.00 92.52           C  
ATOM   1905  N   LEU O 253     -10.202  -7.682   6.831  1.00 95.90           N  
ATOM   1906  CA  LEU O 253     -11.482  -7.021   7.099  1.00 95.55           C  
ATOM   1907  C   LEU O 253     -11.742  -5.926   6.054  1.00 96.32           C  
ATOM   1908  O   LEU O 253     -11.810  -4.743   6.393  1.00 94.56           O  
ATOM   1909  CB  LEU O 253     -11.466  -6.472   8.544  1.00 93.53           C  
ATOM   1910  CG  LEU O 253     -11.329  -7.531   9.651  1.00 92.62           C  
ATOM   1911  CD1 LEU O 253     -11.172  -6.819  10.993  1.00 90.18           C  
ATOM   1912  CD2 LEU O 253     -12.561  -8.440   9.732  1.00 89.48           C  
ATOM   1913  N   HIS O 254     -11.846  -6.297   4.795  1.00 98.12           N  
ATOM   1914  CA  HIS O 254     -11.931  -5.343   3.687  1.00 98.23           C  
ATOM   1915  C   HIS O 254     -13.139  -4.406   3.827  1.00 98.52           C  
ATOM   1916  O   HIS O 254     -12.980  -3.191   4.017  1.00 98.40           O  
ATOM   1917  CB  HIS O 254     -11.952  -6.103   2.350  1.00 97.79           C  
ATOM   1918  CG  HIS O 254     -10.713  -6.930   2.085  1.00 97.49           C  
ATOM   1919  ND1 HIS O 254      -9.460  -6.431   1.827  1.00 92.97           N  
ATOM   1920  CD2 HIS O 254     -10.617  -8.301   1.995  1.00 92.75           C  
ATOM   1921  CE1 HIS O 254      -8.634  -7.459   1.586  1.00 93.57           C  
ATOM   1922  NE2 HIS O 254      -9.309  -8.607   1.682  1.00 93.99           N  
ATOM   1923  N   ASP O 255     -14.329  -4.960   3.822  1.00 98.64           N  
ATOM   1924  CA  ASP O 255     -15.584  -4.199   3.839  1.00 98.72           C  
ATOM   1925  C   ASP O 255     -15.859  -3.542   5.210  1.00 98.78           C  
ATOM   1926  O   ASP O 255     -16.213  -2.352   5.255  1.00 98.68           O  
ATOM   1927  CB  ASP O 255     -16.731  -5.091   3.326  1.00 98.63           C  
ATOM   1928  CG  ASP O 255     -16.533  -5.546   1.874  1.00 98.41           C  
ATOM   1929  OD1 ASP O 255     -15.634  -5.006   1.192  1.00 96.97           O  
ATOM   1930  OD2 ASP O 255     -17.269  -6.443   1.428  1.00 96.77           O  
ATOM   1931  N   PRO O 256     -15.578  -4.196   6.348  1.00 98.74           N  
ATOM   1932  CA  PRO O 256     -15.628  -3.542   7.655  1.00 98.70           C  
ATOM   1933  C   PRO O 256     -14.741  -2.296   7.772  1.00 98.78           C  
ATOM   1934  O   PRO O 256     -15.143  -1.307   8.391  1.00 98.65           O  
ATOM   1935  CB  PRO O 256     -15.183  -4.610   8.658  1.00 98.31           C  
ATOM   1936  CG  PRO O 256     -15.600  -5.917   7.995  1.00 96.97           C  
ATOM   1937  CD  PRO O 256     -15.356  -5.635   6.522  1.00 98.47           C  
ATOM   1938  N   VAL O 257     -13.552  -2.309   7.186  1.00 98.85           N  
ATOM   1939  CA  VAL O 257     -12.633  -1.156   7.200  1.00 98.84           C  
ATOM   1940  C   VAL O 257     -13.191  -0.008   6.364  1.00 98.86           C  
ATOM   1941  O   VAL O 257     -13.063   1.157   6.745  1.00 98.74           O  
ATOM   1942  CB  VAL O 257     -11.230  -1.565   6.714  1.00 98.67           C  
ATOM   1943  CG1 VAL O 257     -10.299  -0.373   6.484  1.00 97.58           C  
ATOM   1944  CG2 VAL O 257     -10.557  -2.459   7.759  1.00 97.64           C  
ATOM   1945  N   SER O 258     -13.856  -0.309   5.270  1.00 98.80           N  
ATOM   1946  CA  SER O 258     -14.488   0.693   4.406  1.00 98.75           C  
ATOM   1947  C   SER O 258     -15.693   1.343   5.090  1.00 98.80           C  
ATOM   1948  O   SER O 258     -15.852   2.562   5.034  1.00 98.60           O  
ATOM   1949  CB  SER O 258     -14.875   0.052   3.075  1.00 98.19           C  
ATOM   1950  OG  SER O 258     -13.707  -0.542   2.533  1.00 86.42           O  
ATOM   1951  N   PHE O 259     -16.478   0.575   5.842  1.00 98.85           N  
ATOM   1952  CA  PHE O 259     -17.498   1.129   6.729  1.00 98.82           C  
ATOM   1953  C   PHE O 259     -16.878   2.038   7.803  1.00 98.80           C  
ATOM   1954  O   PHE O 259     -17.369   3.150   8.030  1.00 98.67           O  
ATOM   1955  CB  PHE O 259     -18.317  -0.004   7.365  1.00 98.74           C  
ATOM   1956  CG  PHE O 259     -19.365   0.509   8.336  1.00 98.69           C  
ATOM   1957  CD1 PHE O 259     -19.226   0.290   9.717  1.00 98.36           C  
ATOM   1958  CD2 PHE O 259     -20.460   1.258   7.857  1.00 98.36           C  
ATOM   1959  CE1 PHE O 259     -20.174   0.809  10.617  1.00 98.07           C  
ATOM   1960  CE2 PHE O 259     -21.407   1.782   8.748  1.00 98.05           C  
ATOM   1961  CZ  PHE O 259     -21.266   1.553  10.131  1.00 98.05           C  
ATOM   1962  N   ALA O 260     -15.774   1.631   8.417  1.00 98.76           N  
ATOM   1963  CA  ALA O 260     -15.059   2.475   9.371  1.00 98.71           C  
ATOM   1964  C   ALA O 260     -14.592   3.791   8.730  1.00 98.64           C  
ATOM   1965  O   ALA O 260     -14.737   4.846   9.343  1.00 98.43           O  
ATOM   1966  CB  ALA O 260     -13.887   1.688   9.971  1.00 98.62           C  
ATOM   1967  N   ALA O 261     -14.111   3.765   7.498  1.00 98.71           N  
ATOM   1968  CA  ALA O 261     -13.699   4.967   6.771  1.00 98.66           C  
ATOM   1969  C   ALA O 261     -14.864   5.930   6.476  1.00 98.58           C  
ATOM   1970  O   ALA O 261     -14.656   7.145   6.446  1.00 98.34           O  
ATOM   1971  CB  ALA O 261     -12.987   4.545   5.479  1.00 98.60           C  
ATOM   1972  N   LEU O 262     -16.078   5.416   6.319  1.00 98.67           N  
ATOM   1973  CA  LEU O 262     -17.279   6.243   6.154  1.00 98.59           C  
ATOM   1974  C   LEU O 262     -17.658   6.969   7.452  1.00 98.45           C  
ATOM   1975  O   LEU O 262     -17.938   8.171   7.421  1.00 98.03           O  
ATOM   1976  CB  LEU O 262     -18.435   5.362   5.641  1.00 98.52           C  
ATOM   1977  CG  LEU O 262     -19.798   6.086   5.519  1.00 98.07           C  
ATOM   1978  CD1 LEU O 262     -19.750   7.273   4.556  1.00 96.80           C  
ATOM   1979  CD2 LEU O 262     -20.866   5.119   5.023  1.00 96.67           C  
ATOM   1980  N   VAL O 263     -17.692   6.257   8.580  1.00 98.45           N  
ATOM   1981  CA  VAL O 263     -18.263   6.774   9.846  1.00 98.20           C  
ATOM   1982  C   VAL O 263     -17.213   7.284  10.833  1.00 98.12           C  
ATOM   1983  O   VAL O 263     -17.545   8.043  11.745  1.00 97.54           O  
ATOM   1984  CB  VAL O 263     -19.183   5.736  10.518  1.00 97.77           C  
ATOM   1985  CG1 VAL O 263     -20.334   5.336   9.597  1.00 95.90           C  
ATOM   1986  CG2 VAL O 263     -18.445   4.471  10.976  1.00 95.84           C  
ATOM   1987  N   ARG O 264     -15.956   6.908  10.659  1.00 98.14           N  
ATOM   1988  CA  ARG O 264     -14.810   7.271  11.508  1.00 98.11           C  
ATOM   1989  C   ARG O 264     -13.608   7.731  10.664  1.00 98.37           C  
ATOM   1990  O   ARG O 264     -12.499   7.227  10.837  1.00 98.25           O  
ATOM   1991  CB  ARG O 264     -14.447   6.082  12.427  1.00 97.68           C  
ATOM   1992  CG  ARG O 264     -15.563   5.636  13.398  1.00 96.13           C  
ATOM   1993  CD  ARG O 264     -15.900   6.689  14.468  1.00 93.22           C  
ATOM   1994  NE  ARG O 264     -14.715   7.059  15.248  1.00 89.62           N  
ATOM   1995  CZ  ARG O 264     -14.161   6.381  16.253  0.99 87.48           C  
ATOM   1996  NH1 ARG O 264     -14.698   5.304  16.758  0.99 79.89           N  
ATOM   1997  NH2 ARG O 264     -13.029   6.803  16.741  0.99 81.00           N  
ATOM   1998  N   PRO O 265     -13.800   8.706   9.760  1.00 97.99           N  
ATOM   1999  CA  PRO O 265     -12.742   9.109   8.823  1.00 98.04           C  
ATOM   2000  C   PRO O 265     -11.478   9.641   9.517  1.00 98.44           C  
ATOM   2001  O   PRO O 265     -10.395   9.602   8.931  1.00 98.36           O  
ATOM   2002  CB  PRO O 265     -13.387  10.179   7.931  1.00 97.40           C  
ATOM   2003  CG  PRO O 265     -14.508  10.749   8.801  1.00 96.39           C  
ATOM   2004  CD  PRO O 265     -14.982   9.521   9.568  1.00 97.75           C  
ATOM   2005  N   GLU O 266     -11.580  10.092  10.756  1.00 98.02           N  
ATOM   2006  CA  GLU O 266     -10.433  10.553  11.555  1.00 98.09           C  
ATOM   2007  C   GLU O 266      -9.430   9.435  11.912  1.00 98.48           C  
ATOM   2008  O   GLU O 266      -8.313   9.738  12.330  1.00 98.26           O  
ATOM   2009  CB  GLU O 266     -10.919  11.281  12.820  1.00 97.58           C  
ATOM   2010  CG  GLU O 266     -11.412  10.401  13.985  1.00 95.51           C  
ATOM   2011  CD  GLU O 266     -12.784   9.732  13.810  0.99 94.43           C  
ATOM   2012  OE1 GLU O 266     -13.142   8.975  14.733  0.99 90.00           O  
ATOM   2013  OE2 GLU O 266     -13.483   9.943  12.796  0.99 91.19           O  
ATOM   2014  N   LEU O 267      -9.803   8.170  11.732  1.00 98.51           N  
ATOM   2015  CA  LEU O 267      -8.902   7.022  11.906  1.00 98.63           C  
ATOM   2016  C   LEU O 267      -8.007   6.778  10.682  1.00 98.77           C  
ATOM   2017  O   LEU O 267      -7.149   5.894  10.717  1.00 98.66           O  
ATOM   2018  CB  LEU O 267      -9.723   5.763  12.242  1.00 98.49           C  
ATOM   2019  CG  LEU O 267     -10.610   5.875  13.498  1.00 98.06           C  
ATOM   2020  CD1 LEU O 267     -11.261   4.522  13.779  1.00 97.39           C  
ATOM   2021  CD2 LEU O 267      -9.813   6.283  14.741  1.00 97.18           C  
ATOM   2022  N   PHE O 268      -8.200   7.563   9.635  1.00 98.80           N  
ATOM   2023  CA  PHE O 268      -7.485   7.444   8.377  1.00 98.82           C  
ATOM   2024  C   PHE O 268      -6.824   8.773   8.006  1.00 98.78           C  
ATOM   2025  O   PHE O 268      -7.235   9.853   8.438  1.00 98.62           O  
ATOM   2026  CB  PHE O 268      -8.446   6.975   7.268  1.00 98.81           C  
ATOM   2027  CG  PHE O 268      -9.152   5.663   7.557  1.00 98.87           C  
ATOM   2028  CD1 PHE O 268      -8.687   4.462   6.994  1.00 98.68           C  
ATOM   2029  CD2 PHE O 268     -10.276   5.632   8.411  1.00 98.66           C  
ATOM   2030  CE1 PHE O 268      -9.329   3.246   7.280  1.00 98.66           C  
ATOM   2031  CE2 PHE O 268     -10.919   4.421   8.708  1.00 98.69           C  
ATOM   2032  CZ  PHE O 268     -10.443   3.221   8.138  1.00 98.80           C  
ATOM   2033  N   THR O 269      -5.821   8.707   7.149  1.00 98.87           N  
ATOM   2034  CA  THR O 269      -5.407   9.855   6.345  1.00 98.86           C  
ATOM   2035  C   THR O 269      -5.739   9.594   4.883  1.00 98.89           C  
ATOM   2036  O   THR O 269      -5.767   8.441   4.442  1.00 98.80           O  
ATOM   2037  CB  THR O 269      -3.930  10.231   6.518  1.00 98.70           C  
ATOM   2038  OG1 THR O 269      -3.083   9.256   5.969  1.00 97.24           O  
ATOM   2039  CG2 THR O 269      -3.538  10.429   7.982  1.00 97.17           C  
ATOM   2040  N   PHE O 270      -5.981  10.659   4.137  1.00 98.85           N  
ATOM   2041  CA  PHE O 270      -6.301  10.589   2.718  1.00 98.81           C  
ATOM   2042  C   PHE O 270      -5.353  11.489   1.929  1.00 98.71           C  
ATOM   2043  O   PHE O 270      -4.961  12.569   2.389  1.00 98.35           O  
ATOM   2044  CB  PHE O 270      -7.771  10.970   2.472  1.00 98.75           C  
ATOM   2045  CG  PHE O 270      -8.771  10.099   3.210  1.00 98.69           C  
ATOM   2046  CD1 PHE O 270      -9.331   8.970   2.585  1.00 98.10           C  
ATOM   2047  CD2 PHE O 270      -9.132  10.400   4.540  1.00 98.17           C  
ATOM   2048  CE1 PHE O 270     -10.237   8.150   3.277  1.00 97.79           C  
ATOM   2049  CE2 PHE O 270     -10.033   9.582   5.240  1.00 97.84           C  
ATOM   2050  CZ  PHE O 270     -10.587   8.455   4.605  1.00 97.94           C  
ATOM   2051  N   LYS O 271      -5.013  11.067   0.719  1.00 98.76           N  
ATOM   2052  CA  LYS O 271      -4.362  11.911  -0.285  1.00 98.64           C  
ATOM   2053  C   LYS O 271      -5.328  12.178  -1.428  1.00 98.72           C  
ATOM   2054  O   LYS O 271      -6.083  11.292  -1.829  1.00 98.57           O  
ATOM   2055  CB  LYS O 271      -3.061  11.274  -0.787  1.00 98.20           C  
ATOM   2056  CG  LYS O 271      -1.930  11.400   0.246  0.99 94.63           C  
ATOM   2057  CD  LYS O 271      -0.598  10.982  -0.382  0.99 92.05           C  
ATOM   2058  CE  LYS O 271       0.558  11.149   0.599  0.99 86.72           C  
ATOM   2059  NZ  LYS O 271       1.834  10.722  -0.018  0.98 79.65           N  
ATOM   2060  N   LYS O 272      -5.284  13.401  -1.948  1.00 98.56           N  
ATOM   2061  CA  LYS O 272      -6.017  13.756  -3.161  1.00 98.43           C  
ATOM   2062  C   LYS O 272      -5.201  13.375  -4.389  1.00 98.45           C  
ATOM   2063  O   LYS O 272      -3.994  13.617  -4.421  1.00 97.98           O  
ATOM   2064  CB  LYS O 272      -6.349  15.259  -3.155  1.00 97.85           C  
ATOM   2065  CG  LYS O 272      -7.578  15.626  -2.299  0.99 94.22           C  
ATOM   2066  CD  LYS O 272      -8.885  15.252  -3.002  0.99 90.39           C  
ATOM   2067  CE  LYS O 272     -10.124  15.766  -2.258  0.98 83.45           C  
ATOM   2068  NZ  LYS O 272     -11.364  15.420  -2.994  0.98 76.62           N  
ATOM   2069  N   GLY O 273      -5.879  12.851  -5.398  1.00 98.71           N  
ATOM   2070  CA  GLY O 273      -5.284  12.583  -6.703  1.00 98.69           C  
ATOM   2071  C   GLY O 273      -6.331  12.189  -7.735  1.00 98.84           C  
ATOM   2072  O   GLY O 273      -7.453  11.823  -7.381  1.00 98.77           O  
ATOM   2073  N   VAL O 274      -5.954  12.271  -9.004  1.00 98.85           N  
ATOM   2074  CA  VAL O 274      -6.786  11.736 -10.088  1.00 98.86           C  
ATOM   2075  C   VAL O 274      -6.553  10.235 -10.151  1.00 98.90           C  
ATOM   2076  O   VAL O 274      -5.405   9.793 -10.170  1.00 98.84           O  
ATOM   2077  CB  VAL O 274      -6.473  12.411 -11.438  1.00 98.75           C  
ATOM   2078  CG1 VAL O 274      -7.300  11.799 -12.577  1.00 98.10           C  
ATOM   2079  CG2 VAL O 274      -6.781  13.913 -11.378  1.00 98.14           C  
ATOM   2080  N   VAL O 275      -7.629   9.460 -10.186  1.00 98.95           N  
ATOM   2081  CA  VAL O 275      -7.560   8.001 -10.338  1.00 98.96           C  
ATOM   2082  C   VAL O 275      -8.211   7.606 -11.651  1.00 98.97           C  
ATOM   2083  O   VAL O 275      -9.340   7.996 -11.939  1.00 98.93           O  
ATOM   2084  CB  VAL O 275      -8.176   7.256  -9.134  1.00 98.95           C  
ATOM   2085  CG1 VAL O 275      -8.097   5.731  -9.310  1.00 98.76           C  
ATOM   2086  CG2 VAL O 275      -7.441   7.612  -7.836  1.00 98.81           C  
ATOM   2087  N   ARG O 276      -7.492   6.826 -12.448  1.00 98.96           N  
ATOM   2088  CA  ARG O 276      -8.001   6.160 -13.645  1.00 98.96           C  
ATOM   2089  C   ARG O 276      -7.917   4.651 -13.458  1.00 98.97           C  
ATOM   2090  O   ARG O 276      -7.087   4.167 -12.685  1.00 98.93           O  
ATOM   2091  CB  ARG O 276      -7.211   6.604 -14.887  1.00 98.90           C  
ATOM   2092  CG  ARG O 276      -7.327   8.089 -15.257  1.00 98.50           C  
ATOM   2093  CD  ARG O 276      -8.765   8.556 -15.581  1.00 98.38           C  
ATOM   2094  NE  ARG O 276      -9.444   7.733 -16.579  1.00 98.20           N  
ATOM   2095  CZ  ARG O 276      -9.326   7.778 -17.901  1.00 98.52           C  
ATOM   2096  NH1 ARG O 276      -8.531   8.611 -18.514  1.00 96.14           N  
ATOM   2097  NH2 ARG O 276     -10.014   6.951 -18.631  1.00 96.94           N  
ATOM   2098  N   VAL O 277      -8.758   3.935 -14.168  1.00 98.98           N  
ATOM   2099  CA  VAL O 277      -8.775   2.469 -14.158  1.00 98.98           C  
ATOM   2100  C   VAL O 277      -8.420   1.959 -15.546  1.00 98.98           C  
ATOM   2101  O   VAL O 277      -8.952   2.445 -16.546  1.00 98.94           O  
ATOM   2102  CB  VAL O 277     -10.128   1.926 -13.664  1.00 98.97           C  
ATOM   2103  CG1 VAL O 277     -10.129   0.391 -13.606  1.00 98.77           C  
ATOM   2104  CG2 VAL O 277     -10.449   2.449 -12.255  1.00 98.81           C  
ATOM   2105  N   GLU O 278      -7.513   0.991 -15.610  1.00 98.97           N  
ATOM   2106  CA  GLU O 278      -7.208   0.310 -16.862  1.00 98.97           C  
ATOM   2107  C   GLU O 278      -8.367  -0.617 -17.252  1.00 98.96           C  
ATOM   2108  O   GLU O 278      -8.844  -1.412 -16.441  1.00 98.89           O  
ATOM   2109  CB  GLU O 278      -5.873  -0.455 -16.757  1.00 98.94           C  
ATOM   2110  CG  GLU O 278      -5.444  -1.164 -18.061  1.00 98.78           C  
ATOM   2111  CD  GLU O 278      -5.468  -0.216 -19.271  1.00 98.75           C  
ATOM   2112  OE1 GLU O 278      -6.519  -0.163 -19.960  1.00 97.64           O  
ATOM   2113  OE2 GLU O 278      -4.493   0.524 -19.493  1.00 97.71           O  
ATOM   2114  N   THR O 279      -8.796  -0.537 -18.502  1.00 98.91           N  
ATOM   2115  CA  THR O 279      -9.907  -1.351 -19.030  1.00 98.85           C  
ATOM   2116  C   THR O 279      -9.460  -2.361 -20.086  1.00 98.77           C  
ATOM   2117  O   THR O 279     -10.283  -3.114 -20.617  1.00 98.29           O  
ATOM   2118  CB  THR O 279     -11.037  -0.464 -19.571  1.00 98.76           C  
ATOM   2119  OG1 THR O 279     -10.566   0.376 -20.602  1.00 98.17           O  
ATOM   2120  CG2 THR O 279     -11.638   0.434 -18.489  1.00 97.97           C  
ATOM   2121  N   GLN O 280      -8.165  -2.398 -20.400  1.00 98.79           N  
ATOM   2122  CA  GLN O 280      -7.596  -3.242 -21.446  1.00 98.74           C  
ATOM   2123  C   GLN O 280      -6.350  -3.997 -20.968  1.00 98.79           C  
ATOM   2124  O   GLN O 280      -5.736  -3.651 -19.960  1.00 98.43           O  
ATOM   2125  CB  GLN O 280      -7.256  -2.385 -22.682  1.00 98.36           C  
ATOM   2126  CG  GLN O 280      -8.475  -1.683 -23.284  1.00 95.69           C  
ATOM   2127  CD  GLN O 280      -8.105  -0.837 -24.504  1.00 93.45           C  
ATOM   2128  OE1 GLN O 280      -7.613  -1.326 -25.506  1.00 85.76           O  
ATOM   2129  NE2 GLN O 280      -8.331   0.450 -24.438  1.00 82.82           N  
ATOM   2130  N   GLY O 281      -5.962  -5.007 -21.747  1.00 98.77           N  
ATOM   2131  CA  GLY O 281      -4.689  -5.695 -21.574  1.00 98.81           C  
ATOM   2132  C   GLY O 281      -4.596  -6.562 -20.318  1.00 98.87           C  
ATOM   2133  O   GLY O 281      -5.603  -6.959 -19.727  1.00 98.63           O  
ATOM   2134  N   ILE O 282      -3.365  -6.872 -19.927  1.00 98.91           N  
ATOM   2135  CA  ILE O 282      -3.104  -7.772 -18.786  1.00 98.89           C  
ATOM   2136  C   ILE O 282      -3.317  -7.083 -17.435  1.00 98.88           C  
ATOM   2137  O   ILE O 282      -3.556  -7.754 -16.432  1.00 98.71           O  
ATOM   2138  CB  ILE O 282      -1.697  -8.401 -18.877  1.00 98.80           C  
ATOM   2139  CG1 ILE O 282      -0.575  -7.331 -18.785  1.00 97.76           C  
ATOM   2140  CG2 ILE O 282      -1.573  -9.257 -20.149  1.00 97.45           C  
ATOM   2141  CD1 ILE O 282       0.828  -7.924 -18.628  1.00 96.79           C  
ATOM   2142  N   CYS O 283      -3.247  -5.754 -17.403  1.00 98.93           N  
ATOM   2143  CA  CYS O 283      -3.452  -4.935 -16.211  1.00 98.93           C  
ATOM   2144  C   CYS O 283      -4.893  -4.418 -16.082  1.00 98.92           C  
ATOM   2145  O   CYS O 283      -5.140  -3.477 -15.332  1.00 98.79           O  
ATOM   2146  CB  CYS O 283      -2.406  -3.807 -16.169  1.00 98.90           C  
ATOM   2147  SG  CYS O 283      -0.751  -4.499 -15.849  1.00 98.82           S  
ATOM   2148  N   VAL O 284      -5.852  -5.051 -16.760  1.00 98.87           N  
ATOM   2149  CA  VAL O 284      -7.272  -4.704 -16.627  1.00 98.81           C  
ATOM   2150  C   VAL O 284      -7.697  -4.676 -15.150  1.00 98.81           C  
ATOM   2151  O   VAL O 284      -7.386  -5.583 -14.376  1.00 98.64           O  
ATOM   2152  CB  VAL O 284      -8.166  -5.639 -17.475  1.00 98.57           C  
ATOM   2153  CG1 VAL O 284      -8.196  -7.091 -16.984  1.00 97.42           C  
ATOM   2154  CG2 VAL O 284      -9.601  -5.115 -17.544  1.00 97.12           C  
ATOM   2155  N   GLY O 285      -8.384  -3.605 -14.748  1.00 98.83           N  
ATOM   2156  CA  GLY O 285      -8.781  -3.353 -13.361  1.00 98.84           C  
ATOM   2157  C   GLY O 285      -7.705  -2.701 -12.485  1.00 98.90           C  
ATOM   2158  O   GLY O 285      -7.957  -2.463 -11.303  1.00 98.84           O  
ATOM   2159  N   HIS O 286      -6.532  -2.371 -13.037  1.00 98.95           N  
ATOM   2160  CA  HIS O 286      -5.521  -1.633 -12.286  1.00 98.96           C  
ATOM   2161  C   HIS O 286      -5.982  -0.201 -12.005  1.00 98.97           C  
ATOM   2162  O   HIS O 286      -6.426   0.510 -12.902  1.00 98.94           O  
ATOM   2163  CB  HIS O 286      -4.180  -1.647 -13.028  1.00 98.93           C  
ATOM   2164  CG  HIS O 286      -3.078  -0.974 -12.257  1.00 98.88           C  
ATOM   2165  ND1 HIS O 286      -2.577  -1.394 -11.044  1.00 93.32           N  
ATOM   2166  CD2 HIS O 286      -2.416   0.179 -12.584  1.00 93.86           C  
ATOM   2167  CE1 HIS O 286      -1.635  -0.524 -10.651  1.00 95.24           C  
ATOM   2168  NE2 HIS O 286      -1.514   0.444 -11.567  1.00 96.46           N  
ATOM   2169  N   THR O 287      -5.841   0.241 -10.751  1.00 98.95           N  
ATOM   2170  CA  THR O 287      -6.107   1.624 -10.342  1.00 98.94           C  
ATOM   2171  C   THR O 287      -4.808   2.416 -10.338  1.00 98.90           C  
ATOM   2172  O   THR O 287      -3.947   2.207  -9.481  1.00 98.48           O  
ATOM   2173  CB  THR O 287      -6.756   1.692  -8.953  1.00 98.88           C  
ATOM   2174  OG1 THR O 287      -6.035   0.902  -8.018  1.00 98.46           O  
ATOM   2175  CG2 THR O 287      -8.191   1.190  -8.974  1.00 98.34           C  
ATOM   2176  N   SER O 288      -4.674   3.358 -11.258  1.00 98.93           N  
ATOM   2177  CA  SER O 288      -3.500   4.224 -11.356  1.00 98.91           C  
ATOM   2178  C   SER O 288      -3.824   5.637 -10.884  1.00 98.94           C  
ATOM   2179  O   SER O 288      -4.732   6.293 -11.398  1.00 98.84           O  
ATOM   2180  CB  SER O 288      -2.955   4.210 -12.782  1.00 98.72           C  
ATOM   2181  OG  SER O 288      -1.757   4.962 -12.822  1.00 96.68           O  
ATOM   2182  N   MET O 289      -3.073   6.113  -9.892  1.00 98.90           N  
ATOM   2183  CA  MET O 289      -3.266   7.409  -9.246  1.00 98.86           C  
ATOM   2184  C   MET O 289      -2.164   8.391  -9.637  1.00 98.79           C  
ATOM   2185  O   MET O 289      -0.992   8.153  -9.346  1.00 98.36           O  
ATOM   2186  CB  MET O 289      -3.323   7.212  -7.722  1.00 98.77           C  
ATOM   2187  CG  MET O 289      -3.587   8.514  -6.956  1.00 98.28           C  
ATOM   2188  SD  MET O 289      -3.587   8.311  -5.151  1.00 98.03           S  
ATOM   2189  CE  MET O 289      -4.004  10.003  -4.654  1.00 95.55           C  
ATOM   2190  N   ASP O 290      -2.555   9.541 -10.175  1.00 98.69           N  
ATOM   2191  CA  ASP O 290      -1.690  10.720 -10.206  1.00 98.60           C  
ATOM   2192  C   ASP O 290      -1.825  11.468  -8.876  1.00 98.52           C  
ATOM   2193  O   ASP O 290      -2.854  12.081  -8.582  1.00 98.06           O  
ATOM   2194  CB  ASP O 290      -2.011  11.621 -11.405  1.00 98.36           C  
ATOM   2195  CG  ASP O 290      -1.031  12.797 -11.532  1.00 97.86           C  
ATOM   2196  OD1 ASP O 290      -0.097  12.901 -10.701  1.00 96.47           O  
ATOM   2197  OD2 ASP O 290      -1.212  13.610 -12.464  1.00 95.79           O  
ATOM   2198  N   MET O 291      -0.775  11.412  -8.066  0.99 97.07           N  
ATOM   2199  CA  MET O 291      -0.714  12.106  -6.774  1.00 95.76           C  
ATOM   2200  C   MET O 291      -0.435  13.610  -6.907  0.99 95.36           C  
ATOM   2201  O   MET O 291      -0.280  14.285  -5.887  0.99 92.04           O  
ATOM   2202  CB  MET O 291       0.330  11.442  -5.868  1.00 92.66           C  
ATOM   2203  CG  MET O 291      -0.048  10.008  -5.480  0.99 83.84           C  
ATOM   2204  SD  MET O 291       1.075   9.280  -4.247  0.98 80.16           S  
ATOM   2205  CE  MET O 291       2.553   9.052  -5.261  0.98 69.00           C  
ATOM   2206  N   LEU O 292      -0.335  14.133  -8.119  0.98 94.09           N  
ATOM   2207  CA  LEU O 292      -0.087  15.550  -8.424  0.98 92.21           C  
ATOM   2208  C   LEU O 292       1.231  16.080  -7.822  0.98 91.42           C  
ATOM   2209  O   LEU O 292       1.350  17.261  -7.490  0.98 86.47           O  
ATOM   2210  CB  LEU O 292      -1.324  16.401  -8.053  0.98 89.46           C  
ATOM   2211  CG  LEU O 292      -2.662  15.912  -8.648  0.95 81.93           C  
ATOM   2212  CD1 LEU O 292      -3.809  16.741  -8.072  0.95 74.80           C  
ATOM   2213  CD2 LEU O 292      -2.693  16.040 -10.169  0.95 74.10           C  
ATOM   2214  N   LEU O 293       2.224  15.208  -7.676  0.95 90.67           N  
ATOM   2215  CA  LEU O 293       3.555  15.568  -7.164  0.96 89.26           C  
ATOM   2216  C   LEU O 293       4.489  16.086  -8.264  0.95 89.72           C  
ATOM   2217  O   LEU O 293       5.476  16.751  -7.965  0.95 86.62           O  
ATOM   2218  CB  LEU O 293       4.186  14.350  -6.467  0.95 86.70           C  
ATOM   2219  CG  LEU O 293       3.408  13.824  -5.242  0.92 81.70           C  
ATOM   2220  CD1 LEU O 293       4.138  12.613  -4.664  0.92 79.09           C  
ATOM   2221  CD2 LEU O 293       3.273  14.876  -4.138  0.92 77.53           C  
ATOM   2222  N   LYS O 294       4.189  15.775  -9.512  0.96 90.80           N  
ATOM   2223  CA  LYS O 294       4.933  16.197 -10.698  0.96 91.55           C  
ATOM   2224  C   LYS O 294       4.034  17.041 -11.595  0.96 93.03           C  
ATOM   2225  O   LYS O 294       2.881  16.687 -11.841  0.96 92.13           O  
ATOM   2226  CB  LYS O 294       5.474  14.947 -11.421  0.95 87.97           C  
ATOM   2227  CG  LYS O 294       6.224  15.286 -12.717  0.93 83.95           C  
ATOM   2228  CD  LYS O 294       6.808  14.042 -13.393  0.92 84.37           C  
ATOM   2229  CE  LYS O 294       7.485  14.443 -14.706  0.92 82.37           C  
ATOM   2230  NZ  LYS O 294       8.163  13.310 -15.372  0.91 77.57           N  
ATOM   2231  N   LYS O 295       4.592  18.116 -12.139  0.93 92.67           N  
ATOM   2232  CA  LYS O 295       3.962  18.842 -13.236  0.93 92.64           C  
ATOM   2233  C   LYS O 295       4.296  18.121 -14.543  0.93 93.25           C  
ATOM   2234  O   LYS O 295       5.468  17.973 -14.879  0.93 91.58           O  
ATOM   2235  CB  LYS O 295       4.443  20.295 -13.214  0.93 90.04           C  
ATOM   2236  CG  LYS O 295       3.626  21.187 -14.156  0.78 78.96           C  
ATOM   2237  CD  LYS O 295       4.153  22.620 -14.090  0.75 74.09           C  
ATOM   2238  CE  LYS O 295       3.392  23.532 -15.040  0.75 63.38           C  
ATOM   2239  NZ  LYS O 295       4.039  24.863 -15.127  0.74 54.63           N  
ATOM   2240  N   TRP O 296       3.275  17.674 -15.260  0.93 94.58           N  
ATOM   2241  CA  TRP O 296       3.452  17.000 -16.547  0.94 94.65           C  
ATOM   2242  C   TRP O 296       3.724  18.020 -17.650  0.93 93.44           C  
ATOM   2243  O   TRP O 296       3.188  19.127 -17.637  0.93 90.22           O  
ATOM   2244  CB  TRP O 296       2.231  16.124 -16.846  0.93 94.87           C  
ATOM   2245  CG  TRP O 296       1.987  15.081 -15.793  0.93 95.61           C  
ATOM   2246  CD1 TRP O 296       1.039  15.136 -14.826  0.93 95.17           C  
ATOM   2247  CD2 TRP O 296       2.740  13.850 -15.563  0.94 96.57           C  
ATOM   2248  NE1 TRP O 296       1.153  14.011 -14.004  0.94 95.93           N  
ATOM   2249  CE2 TRP O 296       2.189  13.209 -14.427  0.94 96.62           C  
ATOM   2250  CE3 TRP O 296       3.833  13.228 -16.209  0.94 96.63           C  
ATOM   2251  CZ2 TRP O 296       2.697  11.983 -13.932  0.95 96.42           C  
ATOM   2252  CZ3 TRP O 296       4.339  12.006 -15.714  0.95 96.34           C  
ATOM   2253  CH2 TRP O 296       3.774  11.399 -14.588  0.95 96.43           C  
ATOM   2254  N   ASN O 297       4.572  17.643 -18.600  0.94 91.95           N  
ATOM   2255  CA  ASN O 297       4.943  18.513 -19.725  0.94 90.85           C  
ATOM   2256  C   ASN O 297       3.886  18.515 -20.848  0.93 91.40           C  
ATOM   2257  O   ASN O 297       3.753  19.493 -21.583  0.93 87.34           O  
ATOM   2258  CB  ASN O 297       6.309  18.052 -20.248  0.93 86.19           C  
ATOM   2259  CG  ASN O 297       6.826  18.988 -21.331  0.90 79.48           C  
ATOM   2260  OD1 ASN O 297       6.978  20.178 -21.128  0.89 69.85           O  
ATOM   2261  ND2 ASN O 297       7.098  18.459 -22.502  0.90 69.37           N  
ATOM   2262  N   SER O 298       3.144  17.421 -20.971  0.95 92.47           N  
ATOM   2263  CA  SER O 298       2.076  17.247 -21.959  0.95 93.17           C  
ATOM   2264  C   SER O 298       0.835  16.640 -21.304  0.95 94.78           C  
ATOM   2265  O   SER O 298       0.900  16.111 -20.190  0.95 93.95           O  
ATOM   2266  CB  SER O 298       2.568  16.370 -23.119  0.95 90.33           C  
ATOM   2267  OG  SER O 298       3.024  15.116 -22.654  0.92 80.25           O  
ATOM   2268  N   GLU O 299      -0.289  16.706 -21.998  0.98 96.00           N  
ATOM   2269  CA  GLU O 299      -1.501  16.020 -21.563  0.98 96.44           C  
ATOM   2270  C   GLU O 299      -1.300  14.496 -21.565  0.98 96.81           C  
ATOM   2271  O   GLU O 299      -0.590  13.935 -22.401  0.98 95.91           O  
ATOM   2272  CB  GLU O 299      -2.706  16.411 -22.429  0.98 95.53           C  
ATOM   2273  CG  GLU O 299      -3.083  17.887 -22.256  0.92 87.87           C  
ATOM   2274  CD  GLU O 299      -4.378  18.281 -22.968  0.91 81.68           C  
ATOM   2275  OE1 GLU O 299      -4.860  19.409 -22.692  0.91 74.49           O  
ATOM   2276  OE2 GLU O 299      -4.902  17.484 -23.773  0.91 74.86           O  
ATOM   2277  N   ASN O 300      -1.953  13.841 -20.613  0.99 97.72           N  
ATOM   2278  CA  ASN O 300      -1.992  12.392 -20.484  0.99 97.94           C  
ATOM   2279  C   ASN O 300      -3.419  11.946 -20.092  0.99 98.34           C  
ATOM   2280  O   ASN O 300      -4.271  12.803 -19.820  0.99 98.26           O  
ATOM   2281  CB  ASN O 300      -0.885  11.954 -19.501  0.99 97.56           C  
ATOM   2282  CG  ASN O 300      -1.114  12.400 -18.061  0.99 97.70           C  
ATOM   2283  OD1 ASN O 300      -2.205  12.328 -17.526  0.99 94.84           O  
ATOM   2284  ND2 ASN O 300      -0.077  12.834 -17.386  0.99 94.25           N  
ATOM   2285  N   PRO O 301      -3.712  10.636 -20.029  1.00 98.54           N  
ATOM   2286  CA  PRO O 301      -5.062  10.151 -19.717  1.00 98.63           C  
ATOM   2287  C   PRO O 301      -5.623  10.554 -18.342  1.00 98.73           C  
ATOM   2288  O   PRO O 301      -6.819  10.361 -18.101  1.00 98.52           O  
ATOM   2289  CB  PRO O 301      -4.975   8.630 -19.864  1.00 98.43           C  
ATOM   2290  CG  PRO O 301      -3.869   8.435 -20.900  1.00 97.80           C  
ATOM   2291  CD  PRO O 301      -2.889   9.534 -20.515  1.00 98.52           C  
ATOM   2292  N   TRP O 302      -4.820  11.113 -17.440  1.00 98.57           N  
ATOM   2293  CA  TRP O 302      -5.250  11.612 -16.125  1.00 98.68           C  
ATOM   2294  C   TRP O 302      -5.565  13.116 -16.130  1.00 98.60           C  
ATOM   2295  O   TRP O 302      -6.156  13.633 -15.183  1.00 98.38           O  
ATOM   2296  CB  TRP O 302      -4.182  11.295 -15.067  1.00 98.74           C  
ATOM   2297  CG  TRP O 302      -3.986   9.833 -14.764  1.00 98.79           C  
ATOM   2298  CD1 TRP O 302      -4.446   9.200 -13.668  1.00 98.63           C  
ATOM   2299  CD2 TRP O 302      -3.296   8.820 -15.562  1.00 98.78           C  
ATOM   2300  NE1 TRP O 302      -4.097   7.846 -13.725  1.00 98.61           N  
ATOM   2301  CE2 TRP O 302      -3.398   7.576 -14.883  1.00 98.68           C  
ATOM   2302  CE3 TRP O 302      -2.603   8.827 -16.799  1.00 98.65           C  
ATOM   2303  CZ2 TRP O 302      -2.858   6.374 -15.404  1.00 98.54           C  
ATOM   2304  CZ3 TRP O 302      -2.068   7.627 -17.321  1.00 98.53           C  
ATOM   2305  CH2 TRP O 302      -2.199   6.420 -16.630  1.00 98.48           C  
ATOM   2306  N   THR O 303      -5.197  13.814 -17.185  1.00 98.45           N  
ATOM   2307  CA  THR O 303      -5.353  15.268 -17.281  1.00 98.22           C  
ATOM   2308  C   THR O 303      -6.829  15.672 -17.327  1.00 98.15           C  
ATOM   2309  O   THR O 303      -7.627  15.082 -18.047  1.00 97.50           O  
ATOM   2310  CB  THR O 303      -4.604  15.820 -18.508  1.00 97.69           C  
ATOM   2311  OG1 THR O 303      -3.248  15.441 -18.447  1.00 95.72           O  
ATOM   2312  CG2 THR O 303      -4.627  17.345 -18.581  1.00 95.71           C  
ATOM   2313  N   GLY O 304      -7.186  16.707 -16.565  1.00 97.60           N  
ATOM   2314  CA  GLY O 304      -8.501  17.356 -16.644  1.00 97.15           C  
ATOM   2315  C   GLY O 304      -9.594  16.760 -15.756  1.00 97.61           C  
ATOM   2316  O   GLY O 304     -10.642  17.389 -15.592  1.00 96.48           O  
ATOM   2317  N   TYR O 305      -9.371  15.609 -15.133  1.00 98.38           N  
ATOM   2318  CA  TYR O 305     -10.335  15.022 -14.201  1.00 98.43           C  
ATOM   2319  C   TYR O 305     -10.227  15.614 -12.793  1.00 98.31           C  
ATOM   2320  O   TYR O 305      -9.187  16.126 -12.369  1.00 97.75           O  
ATOM   2321  CB  TYR O 305     -10.198  13.493 -14.183  1.00 98.41           C  
ATOM   2322  CG  TYR O 305     -10.559  12.851 -15.505  1.00 98.43           C  
ATOM   2323  CD1 TYR O 305     -11.909  12.739 -15.899  1.00 97.87           C  
ATOM   2324  CD2 TYR O 305      -9.546  12.372 -16.359  1.00 97.95           C  
ATOM   2325  CE1 TYR O 305     -12.249  12.148 -17.122  1.00 97.49           C  
ATOM   2326  CE2 TYR O 305      -9.872  11.778 -17.585  1.00 97.64           C  
ATOM   2327  CZ  TYR O 305     -11.224  11.665 -17.960  1.00 97.80           C  
ATOM   2328  OH  TYR O 305     -11.551  11.070 -19.159  1.00 96.90           O  
ATOM   2329  N   SER O 306     -11.328  15.526 -12.036  1.00 98.05           N  
ATOM   2330  CA  SER O 306     -11.362  15.976 -10.644  1.00 97.91           C  
ATOM   2331  C   SER O 306     -10.620  14.983  -9.741  1.00 98.36           C  
ATOM   2332  O   SER O 306     -10.883  13.782  -9.808  1.00 98.08           O  
ATOM   2333  CB  SER O 306     -12.807  16.137 -10.165  1.00 96.45           C  
ATOM   2334  OG  SER O 306     -13.436  17.186 -10.882  1.00 84.91           O  
ATOM   2335  N   PRO O 307      -9.744  15.464  -8.852  1.00 98.55           N  
ATOM   2336  CA  PRO O 307      -9.072  14.588  -7.902  1.00 98.53           C  
ATOM   2337  C   PRO O 307     -10.050  14.062  -6.850  1.00 98.64           C  
ATOM   2338  O   PRO O 307     -10.865  14.812  -6.300  1.00 98.37           O  
ATOM   2339  CB  PRO O 307      -7.944  15.425  -7.297  1.00 97.95           C  
ATOM   2340  CG  PRO O 307      -8.480  16.856  -7.402  1.00 95.49           C  
ATOM   2341  CD  PRO O 307      -9.302  16.834  -8.690  1.00 97.77           C  
ATOM   2342  N   ILE O 308      -9.918  12.781  -6.518  1.00 98.85           N  
ATOM   2343  CA  ILE O 308     -10.666  12.093  -5.463  1.00 98.88           C  
ATOM   2344  C   ILE O 308      -9.787  11.873  -4.227  1.00 98.90           C  
ATOM   2345  O   ILE O 308      -8.598  12.204  -4.228  1.00 98.83           O  
ATOM   2346  CB  ILE O 308     -11.330  10.806  -6.008  1.00 98.84           C  
ATOM   2347  CG1 ILE O 308     -10.295   9.725  -6.389  1.00 98.27           C  
ATOM   2348  CG2 ILE O 308     -12.247  11.148  -7.200  1.00 97.71           C  
ATOM   2349  CD1 ILE O 308     -10.940   8.376  -6.736  1.00 98.10           C  
ATOM   2350  N   SER O 309     -10.370  11.366  -3.138  1.00 98.90           N  
ATOM   2351  CA  SER O 309      -9.643  11.077  -1.902  1.00 98.90           C  
ATOM   2352  C   SER O 309      -9.314   9.587  -1.823  1.00 98.93           C  
ATOM   2353  O   SER O 309     -10.212   8.757  -1.821  1.00 98.86           O  
ATOM   2354  CB  SER O 309     -10.459  11.513  -0.681  1.00 98.80           C  
ATOM   2355  OG  SER O 309     -10.674  12.919  -0.700  1.00 97.95           O  
ATOM   2356  N   VAL O 310      -8.042   9.257  -1.708  1.00 98.93           N  
ATOM   2357  CA  VAL O 310      -7.567   7.876  -1.557  1.00 98.94           C  
ATOM   2358  C   VAL O 310      -7.003   7.697  -0.153  1.00 98.94           C  
ATOM   2359  O   VAL O 310      -6.151   8.480   0.274  1.00 98.88           O  
ATOM   2360  CB  VAL O 310      -6.533   7.517  -2.643  1.00 98.90           C  
ATOM   2361  CG1 VAL O 310      -6.026   6.076  -2.491  1.00 98.63           C  
ATOM   2362  CG2 VAL O 310      -7.144   7.654  -4.042  1.00 98.69           C  
ATOM   2363  N   ALA O 311      -7.474   6.681   0.569  1.00 98.92           N  
ATOM   2364  CA  ALA O 311      -6.960   6.355   1.890  1.00 98.91           C  
ATOM   2365  C   ALA O 311      -5.473   5.973   1.801  1.00 98.90           C  
ATOM   2366  O   ALA O 311      -5.064   5.168   0.962  1.00 98.75           O  
ATOM   2367  CB  ALA O 311      -7.816   5.258   2.531  1.00 98.85           C  
ATOM   2368  N   TRP O 312      -4.673   6.602   2.667  1.00 98.89           N  
ATOM   2369  CA  TRP O 312      -3.217   6.530   2.598  1.00 98.83           C  
ATOM   2370  C   TRP O 312      -2.584   5.907   3.837  1.00 98.85           C  
ATOM   2371  O   TRP O 312      -1.634   5.125   3.720  1.00 98.60           O  
ATOM   2372  CB  TRP O 312      -2.672   7.941   2.360  1.00 98.52           C  
ATOM   2373  CG  TRP O 312      -1.233   7.939   1.958  1.00 97.57           C  
ATOM   2374  CD1 TRP O 312      -0.182   8.245   2.746  1.00 94.32           C  
ATOM   2375  CD2 TRP O 312      -0.690   7.532   0.665  1.00 94.99           C  
ATOM   2376  NE1 TRP O 312       1.001   8.072   2.018  1.00 90.96           N  
ATOM   2377  CE2 TRP O 312       0.721   7.633   0.742  1.00 93.35           C  
ATOM   2378  CE3 TRP O 312      -1.264   7.094  -0.556  1.00 91.31           C  
ATOM   2379  CZ2 TRP O 312       1.557   7.308  -0.362  1.00 89.72           C  
ATOM   2380  CZ3 TRP O 312      -0.431   6.772  -1.647  1.00 87.71           C  
ATOM   2381  CH2 TRP O 312       0.962   6.877  -1.548  1.00 86.90           C  
ATOM   2382  N   THR O 313      -3.097   6.224   5.017  1.00 98.82           N  
ATOM   2383  CA  THR O 313      -2.721   5.549   6.266  1.00 98.84           C  
ATOM   2384  C   THR O 313      -3.962   5.200   7.073  1.00 98.89           C  
ATOM   2385  O   THR O 313      -5.034   5.786   6.876  1.00 98.84           O  
ATOM   2386  CB  THR O 313      -1.734   6.356   7.132  1.00 98.64           C  
ATOM   2387  OG1 THR O 313      -2.366   7.460   7.727  1.00 96.81           O  
ATOM   2388  CG2 THR O 313      -0.529   6.886   6.353  1.00 96.85           C  
ATOM   2389  N   VAL O 314      -3.813   4.258   7.996  1.00 98.84           N  
ATOM   2390  CA  VAL O 314      -4.877   3.786   8.881  1.00 98.86           C  
ATOM   2391  C   VAL O 314      -4.324   3.582  10.296  1.00 98.87           C  
ATOM   2392  O   VAL O 314      -3.217   3.067  10.472  1.00 98.73           O  
ATOM   2393  CB  VAL O 314      -5.534   2.510   8.299  1.00 98.73           C  
ATOM   2394  CG1 VAL O 314      -4.548   1.360   8.058  1.00 98.03           C  
ATOM   2395  CG2 VAL O 314      -6.680   2.014   9.172  1.00 98.14           C  
ATOM   2396  N   ASP O 315      -5.094   3.984  11.310  1.00 98.84           N  
ATOM   2397  CA  ASP O 315      -4.809   3.648  12.710  1.00 98.82           C  
ATOM   2398  C   ASP O 315      -5.302   2.218  12.983  1.00 98.82           C  
ATOM   2399  O   ASP O 315      -6.419   1.998  13.464  1.00 98.68           O  
ATOM   2400  CB  ASP O 315      -5.430   4.706  13.638  1.00 98.73           C  
ATOM   2401  CG  ASP O 315      -4.988   4.570  15.104  1.00 98.29           C  
ATOM   2402  OD1 ASP O 315      -4.715   3.444  15.576  1.00 96.73           O  
ATOM   2403  OD2 ASP O 315      -4.954   5.616  15.801  1.00 95.97           O  
ATOM   2404  N   VAL O 316      -4.474   1.240  12.638  1.00 98.76           N  
ATOM   2405  CA  VAL O 316      -4.834  -0.188  12.689  1.00 98.73           C  
ATOM   2406  C   VAL O 316      -5.406  -0.609  14.049  1.00 98.73           C  
ATOM   2407  O   VAL O 316      -6.499  -1.176  14.071  1.00 98.59           O  
ATOM   2408  CB  VAL O 316      -3.649  -1.090  12.266  1.00 98.56           C  
ATOM   2409  CG1 VAL O 316      -3.971  -2.580  12.407  1.00 97.78           C  
ATOM   2410  CG2 VAL O 316      -3.247  -0.825  10.816  1.00 97.84           C  
ATOM   2411  N   PRO O 317      -4.768  -0.302  15.196  1.00 98.60           N  
ATOM   2412  CA  PRO O 317      -5.309  -0.709  16.496  1.00 98.46           C  
ATOM   2413  C   PRO O 317      -6.702  -0.138  16.784  1.00 98.44           C  
ATOM   2414  O   PRO O 317      -7.559  -0.842  17.317  1.00 98.19           O  
ATOM   2415  CB  PRO O 317      -4.289  -0.220  17.533  1.00 98.22           C  
ATOM   2416  CG  PRO O 317      -2.983  -0.124  16.750  1.00 97.36           C  
ATOM   2417  CD  PRO O 317      -3.461   0.312  15.368  1.00 98.41           C  
ATOM   2418  N   LYS O 318      -6.949   1.123  16.416  1.00 98.65           N  
ATOM   2419  CA  LYS O 318      -8.262   1.754  16.645  1.00 98.68           C  
ATOM   2420  C   LYS O 318      -9.334   1.235  15.698  1.00 98.69           C  
ATOM   2421  O   LYS O 318     -10.472   1.085  16.131  1.00 98.56           O  
ATOM   2422  CB  LYS O 318      -8.182   3.278  16.530  1.00 98.63           C  
ATOM   2423  CG  LYS O 318      -7.444   3.915  17.709  0.98 97.80           C  
ATOM   2424  CD  LYS O 318      -7.674   5.433  17.674  0.98 96.15           C  
ATOM   2425  CE  LYS O 318      -6.671   6.162  18.573  0.97 92.00           C  
ATOM   2426  NZ  LYS O 318      -5.952   7.195  17.784  0.97 85.70           N  
ATOM   2427  N   VAL O 319      -9.000   0.942  14.453  1.00 98.69           N  
ATOM   2428  CA  VAL O 319      -9.964   0.343  13.512  1.00 98.71           C  
ATOM   2429  C   VAL O 319     -10.321  -1.075  13.945  1.00 98.69           C  
ATOM   2430  O   VAL O 319     -11.506  -1.393  14.031  1.00 98.58           O  
ATOM   2431  CB  VAL O 319      -9.463   0.400  12.057  1.00 98.67           C  
ATOM   2432  CG1 VAL O 319     -10.397  -0.351  11.102  1.00 98.16           C  
ATOM   2433  CG2 VAL O 319      -9.400   1.859  11.586  1.00 98.23           C  
ATOM   2434  N   VAL O 320      -9.348  -1.894  14.328  1.00 98.56           N  
ATOM   2435  CA  VAL O 320      -9.621  -3.234  14.880  1.00 98.39           C  
ATOM   2436  C   VAL O 320     -10.513  -3.143  16.123  1.00 98.39           C  
ATOM   2437  O   VAL O 320     -11.482  -3.887  16.242  1.00 98.22           O  
ATOM   2438  CB  VAL O 320      -8.309  -3.984  15.197  1.00 98.06           C  
ATOM   2439  CG1 VAL O 320      -8.542  -5.293  15.966  1.00 97.04           C  
ATOM   2440  CG2 VAL O 320      -7.560  -4.343  13.909  1.00 97.12           C  
ATOM   2441  N   ALA O 321     -10.234  -2.205  17.031  1.00 98.40           N  
ATOM   2442  CA  ALA O 321     -11.054  -1.994  18.225  1.00 98.30           C  
ATOM   2443  C   ALA O 321     -12.489  -1.562  17.882  1.00 98.33           C  
ATOM   2444  O   ALA O 321     -13.433  -2.067  18.481  1.00 98.08           O  
ATOM   2445  CB  ALA O 321     -10.359  -0.970  19.131  1.00 98.10           C  
ATOM   2446  N   PHE O 322     -12.653  -0.675  16.900  1.00 98.52           N  
ATOM   2447  CA  PHE O 322     -13.964  -0.231  16.418  1.00 98.53           C  
ATOM   2448  C   PHE O 322     -14.785  -1.381  15.814  1.00 98.54           C  
ATOM   2449  O   PHE O 322     -15.963  -1.534  16.147  1.00 98.33           O  
ATOM   2450  CB  PHE O 322     -13.754   0.893  15.393  1.00 98.44           C  
ATOM   2451  CG  PHE O 322     -15.007   1.282  14.643  1.00 98.40           C  
ATOM   2452  CD1 PHE O 322     -15.202   0.856  13.316  1.00 97.67           C  
ATOM   2453  CD2 PHE O 322     -15.998   2.049  15.284  1.00 97.72           C  
ATOM   2454  CE1 PHE O 322     -16.372   1.200  12.626  1.00 97.25           C  
ATOM   2455  CE2 PHE O 322     -17.172   2.397  14.603  1.00 97.28           C  
ATOM   2456  CZ  PHE O 322     -17.358   1.974  13.270  1.00 97.56           C  
ATOM   2457  N   VAL O 323     -14.169  -2.218  14.994  1.00 98.45           N  
ATOM   2458  CA  VAL O 323     -14.846  -3.403  14.438  1.00 98.40           C  
ATOM   2459  C   VAL O 323     -15.247  -4.346  15.568  1.00 98.32           C  
ATOM   2460  O   VAL O 323     -16.417  -4.722  15.652  1.00 98.14           O  
ATOM   2461  CB  VAL O 323     -13.986  -4.130  13.383  1.00 98.27           C  
ATOM   2462  CG1 VAL O 323     -14.692  -5.381  12.851  1.00 97.28           C  
ATOM   2463  CG2 VAL O 323     -13.688  -3.231  12.180  1.00 97.50           C  
ATOM   2464  N   LYS O 324     -14.333  -4.655  16.486  1.00 98.27           N  
ATOM   2465  CA  LYS O 324     -14.621  -5.502  17.654  1.00 97.98           C  
ATOM   2466  C   LYS O 324     -15.784  -4.962  18.482  1.00 97.95           C  
ATOM   2467  O   LYS O 324     -16.670  -5.731  18.846  1.00 97.57           O  
ATOM   2468  CB  LYS O 324     -13.374  -5.649  18.543  1.00 97.40           C  
ATOM   2469  CG  LYS O 324     -12.351  -6.641  17.968  0.98 94.75           C  
ATOM   2470  CD  LYS O 324     -11.206  -6.877  18.960  0.98 93.01           C  
ATOM   2471  CE  LYS O 324     -10.268  -7.958  18.434  0.97 89.09           C  
ATOM   2472  NZ  LYS O 324      -9.331  -8.464  19.466  0.97 83.92           N  
ATOM   2473  N   GLU O 325     -15.810  -3.663  18.749  1.00 98.07           N  
ATOM   2474  CA  GLU O 325     -16.875  -3.031  19.533  1.00 97.84           C  
ATOM   2475  C   GLU O 325     -18.260  -3.263  18.905  1.00 97.89           C  
ATOM   2476  O   GLU O 325     -19.194  -3.642  19.611  1.00 97.37           O  
ATOM   2477  CB  GLU O 325     -16.572  -1.528  19.666  1.00 97.37           C  
ATOM   2478  CG  GLU O 325     -17.586  -0.794  20.555  0.98 92.86           C  
ATOM   2479  CD  GLU O 325     -17.328   0.717  20.667  0.97 87.80           C  
ATOM   2480  OE1 GLU O 325     -18.130   1.381  21.365  0.97 79.85           O  
ATOM   2481  OE2 GLU O 325     -16.356   1.229  20.064  0.97 80.79           O  
ATOM   2482  N   LEU O 326     -18.391  -3.090  17.597  1.00 97.89           N  
ATOM   2483  CA  LEU O 326     -19.679  -3.248  16.918  1.00 97.82           C  
ATOM   2484  C   LEU O 326     -20.102  -4.713  16.765  1.00 97.80           C  
ATOM   2485  O   LEU O 326     -21.271  -5.022  17.007  1.00 97.25           O  
ATOM   2486  CB  LEU O 326     -19.652  -2.525  15.561  1.00 97.61           C  
ATOM   2487  CG  LEU O 326     -19.640  -0.991  15.662  0.99 97.07           C  
ATOM   2488  CD1 LEU O 326     -19.617  -0.405  14.259  0.99 95.83           C  
ATOM   2489  CD2 LEU O 326     -20.879  -0.430  16.373  0.99 95.57           C  
ATOM   2490  N   VAL O 327     -19.191  -5.613  16.434  0.99 97.80           N  
ATOM   2491  CA  VAL O 327     -19.531  -7.040  16.253  0.99 97.70           C  
ATOM   2492  C   VAL O 327     -19.772  -7.773  17.578  0.99 97.66           C  
ATOM   2493  O   VAL O 327     -20.445  -8.798  17.596  0.99 97.05           O  
ATOM   2494  CB  VAL O 327     -18.507  -7.809  15.392  0.99 97.19           C  
ATOM   2495  CG1 VAL O 327     -18.384  -7.197  13.999  0.99 94.31           C  
ATOM   2496  CG2 VAL O 327     -17.125  -7.922  16.034  0.99 94.42           C  
ATOM   2497  N   THR O 328     -19.269  -7.248  18.697  0.99 97.64           N  
ATOM   2498  CA  THR O 328     -19.518  -7.800  20.039  0.99 97.27           C  
ATOM   2499  C   THR O 328     -20.666  -7.106  20.774  0.99 97.03           C  
ATOM   2500  O   THR O 328     -21.026  -7.524  21.877  0.99 95.84           O  
ATOM   2501  CB  THR O 328     -18.256  -7.807  20.916  0.99 96.62           C  
ATOM   2502  OG1 THR O 328     -17.790  -6.492  21.151  0.98 93.25           O  
ATOM   2503  CG2 THR O 328     -17.112  -8.610  20.299  0.98 93.07           C  
ATOM   2504  N   LYS O 329     -21.265  -6.071  20.184  0.97 96.60           N  
ATOM   2505  CA  LYS O 329     -22.374  -5.331  20.789  0.97 96.23           C  
ATOM   2506  C   LYS O 329     -23.621  -6.220  20.898  0.97 96.26           C  
ATOM   2507  O   LYS O 329     -24.048  -6.787  19.896  0.97 94.95           O  
ATOM   2508  CB  LYS O 329     -22.626  -4.064  19.965  0.96 94.87           C  
ATOM   2509  CG  LYS O 329     -23.627  -3.117  20.635  0.94 91.71           C  
ATOM   2510  CD  LYS O 329     -23.777  -1.867  19.774  0.93 89.70           C  
ATOM   2511  CE  LYS O 329     -24.832  -0.940  20.364  0.92 85.07           C  
ATOM   2512  NZ  LYS O 329     -25.074   0.199  19.451  0.91 78.77           N  
ATOM   2513  N   PRO O 330     -24.228  -6.327  22.101  0.90 95.52           N  
ATOM   2514  CA  PRO O 330     -25.408  -7.166  22.338  0.91 95.25           C  
ATOM   2515  C   PRO O 330     -26.685  -6.628  21.678  0.91 93.22           C  
ATOM   2516  O   PRO O 330     -26.811  -5.402  21.461  0.91 87.36           O  
ATOM   2517  CB  PRO O 330     -25.536  -7.260  23.862  0.92 93.26           C  
ATOM   2518  CG  PRO O 330     -24.906  -5.951  24.348  0.91 92.18           C  
ATOM   2519  CD  PRO O 330     -23.788  -5.712  23.356  0.91 94.85           C  
ATOM   2520  OXT PRO O 330     -27.588  -7.443  21.397  0.77 87.22           O  
TER    2521      PRO O 330                                                      
ATOM   2522  N   MET V   1      25.446 -28.056  16.752  0.00 25.16           N  
ATOM   2523  CA  MET V   1      26.429 -27.907  15.650  0.00 28.93           C  
ATOM   2524  C   MET V   1      26.166 -26.555  15.023  0.00 30.46           C  
ATOM   2525  O   MET V   1      25.011 -26.262  14.741  0.00 28.44           O  
ATOM   2526  CB  MET V   1      26.292 -29.040  14.625  0.00 29.14           C  
ATOM   2527  CG  MET V   1      26.784 -30.380  15.192  0.00 24.70           C  
ATOM   2528  SD  MET V   1      26.519 -31.769  14.062  0.00 23.73           S  
ATOM   2529  CE  MET V   1      27.122 -33.146  15.057  0.00 19.39           C  
ATOM   2530  N   GLY V   2      27.177 -25.700  14.941  0.00 30.15           N  
ATOM   2531  CA  GLY V   2      27.004 -24.306  14.523  0.00 35.14           C  
ATOM   2532  C   GLY V   2      26.666 -24.222  13.042  0.00 36.23           C  
ATOM   2533  O   GLY V   2      27.419 -24.725  12.208  0.00 34.43           O  
ATOM   2534  N   SER V   3      25.543 -23.605  12.721  0.00 27.48           N  
ATOM   2535  CA  SER V   3      25.185 -23.258  11.349  0.00 31.62           C  
ATOM   2536  C   SER V   3      26.174 -22.206  10.855  0.00 31.49           C  
ATOM   2537  O   SER V   3      26.061 -21.024  11.189  0.00 30.05           O  
ATOM   2538  CB  SER V   3      23.739 -22.744  11.295  0.00 31.69           C  
ATOM   2539  OG  SER V   3      23.522 -21.778  12.309  0.00 27.56           O  
ATOM   2540  N   SER V   4      27.182 -22.641  10.096  0.00 30.57           N  
ATOM   2541  CA  SER V   4      28.087 -21.746   9.386  0.00 34.92           C  
ATOM   2542  C   SER V   4      27.275 -20.999   8.332  0.00 35.33           C  
ATOM   2543  O   SER V   4      27.021 -21.524   7.247  0.00 34.14           O  
ATOM   2544  CB  SER V   4      29.238 -22.541   8.748  0.00 34.35           C  
ATOM   2545  OG  SER V   4      28.731 -23.614   7.982  0.00 29.92           O  
ATOM   2546  N   HIS V   5      26.860 -19.777   8.669  0.00 28.92           N  
ATOM   2547  CA  HIS V   5      26.424 -18.823   7.667  0.00 30.08           C  
ATOM   2548  C   HIS V   5      27.626 -18.554   6.762  0.00 30.33           C  
ATOM   2549  O   HIS V   5      28.524 -17.785   7.105  0.00 29.95           O  
ATOM   2550  CB  HIS V   5      25.901 -17.537   8.334  0.00 30.49           C  
ATOM   2551  CG  HIS V   5      24.495 -17.676   8.853  0.00 27.24           C  
ATOM   2552  ND1 HIS V   5      23.357 -17.677   8.081  0.00 25.42           N  
ATOM   2553  CD2 HIS V   5      24.085 -17.810  10.157  0.00 25.47           C  
ATOM   2554  CE1 HIS V   5      22.293 -17.810   8.890  0.00 22.89           C  
ATOM   2555  NE2 HIS V   5      22.696 -17.889  10.155  0.00 22.78           N  
ATOM   2556  N   HIS V   6      27.672 -19.227   5.626  0.00 30.22           N  
ATOM   2557  CA  HIS V   6      28.559 -18.855   4.542  0.00 31.21           C  
ATOM   2558  C   HIS V   6      28.131 -17.464   4.080  0.00 31.71           C  
ATOM   2559  O   HIS V   6      27.195 -17.306   3.297  0.00 31.55           O  
ATOM   2560  CB  HIS V   6      28.509 -19.895   3.412  0.00 31.13           C  
ATOM   2561  CG  HIS V   6      29.422 -21.069   3.661  0.00 27.79           C  
ATOM   2562  ND1 HIS V   6      30.793 -21.043   3.569  0.00 25.64           N  
ATOM   2563  CD2 HIS V   6      29.073 -22.354   3.993  0.00 25.41           C  
ATOM   2564  CE1 HIS V   6      31.259 -22.273   3.844  0.00 22.86           C  
ATOM   2565  NE2 HIS V   6      30.247 -23.096   4.101  0.00 22.83           N  
ATOM   2566  N   HIS V   7      28.829 -16.447   4.594  0.01 32.83           N  
ATOM   2567  CA  HIS V   7      28.898 -15.167   3.928  0.01 34.03           C  
ATOM   2568  C   HIS V   7      29.514 -15.435   2.557  0.01 34.47           C  
ATOM   2569  O   HIS V   7      30.731 -15.564   2.421  0.01 33.95           O  
ATOM   2570  CB  HIS V   7      29.742 -14.170   4.747  0.01 33.50           C  
ATOM   2571  CG  HIS V   7      28.978 -13.537   5.878  0.01 29.84           C  
ATOM   2572  ND1 HIS V   7      28.044 -12.538   5.743  0.01 27.43           N  
ATOM   2573  CD2 HIS V   7      29.079 -13.806   7.222  0.01 27.07           C  
ATOM   2574  CE1 HIS V   7      27.590 -12.212   6.967  0.01 24.52           C  
ATOM   2575  NE2 HIS V   7      28.196 -12.958   7.885  0.01 24.52           N  
ATOM   2576  N   HIS V   8      28.666 -15.562   1.548  0.01 37.64           N  
ATOM   2577  CA  HIS V   8      29.104 -15.384   0.179  0.01 38.53           C  
ATOM   2578  C   HIS V   8      29.582 -13.936   0.075  0.01 38.42           C  
ATOM   2579  O   HIS V   8      28.801 -13.018  -0.169  0.01 37.63           O  
ATOM   2580  CB  HIS V   8      27.977 -15.715  -0.810  0.01 37.87           C  
ATOM   2581  CG  HIS V   8      27.868 -17.192  -1.089  0.01 34.03           C  
ATOM   2582  ND1 HIS V   8      28.732 -17.923  -1.871  0.01 31.59           N  
ATOM   2583  CD2 HIS V   8      26.904 -18.067  -0.645  0.01 31.12           C  
ATOM   2584  CE1 HIS V   8      28.310 -19.200  -1.897  0.01 28.11           C  
ATOM   2585  NE2 HIS V   8      27.203 -19.322  -1.167  0.01 27.85           N  
ATOM   2586  N   HIS V   9      30.877 -13.734   0.317  0.02 37.39           N  
ATOM   2587  CA  HIS V   9      31.566 -12.589  -0.233  0.02 38.10           C  
ATOM   2588  C   HIS V   9      31.367 -12.673  -1.745  0.02 38.53           C  
ATOM   2589  O   HIS V   9      32.037 -13.451  -2.426  0.02 37.51           O  
ATOM   2590  CB  HIS V   9      33.058 -12.610   0.146  0.01 36.61           C  
ATOM   2591  CG  HIS V   9      33.366 -11.874   1.420  0.01 32.73           C  
ATOM   2592  ND1 HIS V   9      33.308 -10.510   1.578  0.01 30.15           N  
ATOM   2593  CD2 HIS V   9      33.788 -12.394   2.617  0.01 29.32           C  
ATOM   2594  CE1 HIS V   9      33.679 -10.215   2.833  0.01 26.58           C  
ATOM   2595  NE2 HIS V   9      33.979 -11.330   3.491  0.01 26.62           N  
ATOM   2596  N   HIS V  10      30.430 -11.893  -2.258  0.02 43.36           N  
ATOM   2597  CA  HIS V  10      30.468 -11.503  -3.650  0.02 44.12           C  
ATOM   2598  C   HIS V  10      31.746 -10.683  -3.807  0.02 44.32           C  
ATOM   2599  O   HIS V  10      31.761  -9.468  -3.614  0.02 42.62           O  
ATOM   2600  CB  HIS V  10      29.197 -10.730  -4.036  0.02 42.19           C  
ATOM   2601  CG  HIS V  10      28.043 -11.639  -4.363  0.02 38.20           C  
ATOM   2602  ND1 HIS V  10      27.907 -12.373  -5.521  0.02 35.79           N  
ATOM   2603  CD2 HIS V  10      26.922 -11.890  -3.605  0.02 34.83           C  
ATOM   2604  CE1 HIS V  10      26.747 -13.047  -5.464  0.02 31.76           C  
ATOM   2605  NE2 HIS V  10      26.126 -12.776  -4.319  0.02 31.52           N  
ATOM   2606  N   SER V  11      32.858 -11.368  -4.065  0.05 42.42           N  
ATOM   2607  CA  SER V  11      34.078 -10.721  -4.493  0.05 42.88           C  
ATOM   2608  C   SER V  11      33.714  -9.914  -5.730  0.05 44.64           C  
ATOM   2609  O   SER V  11      33.113 -10.466  -6.659  0.05 42.35           O  
ATOM   2610  CB  SER V  11      35.160 -11.761  -4.821  0.04 39.18           C  
ATOM   2611  OG  SER V  11      34.673 -12.731  -5.719  0.04 35.28           O  
ATOM   2612  N   GLN V  12      34.066  -8.632  -5.732  0.07 49.40           N  
ATOM   2613  CA  GLN V  12      34.056  -7.856  -6.968  0.07 50.00           C  
ATOM   2614  C   GLN V  12      34.838  -8.662  -7.998  0.07 51.36           C  
ATOM   2615  O   GLN V  12      36.007  -8.970  -7.773  0.07 48.67           O  
ATOM   2616  CB  GLN V  12      34.712  -6.488  -6.739  0.06 46.79           C  
ATOM   2617  CG  GLN V  12      33.795  -5.504  -6.000  0.06 41.42           C  
ATOM   2618  CD  GLN V  12      34.458  -4.141  -5.760  0.06 38.77           C  
ATOM   2619  OE1 GLN V  12      35.668  -4.003  -5.702  0.06 36.29           O  
ATOM   2620  NE2 GLN V  12      33.675  -3.107  -5.595  0.06 36.45           N  
ATOM   2621  N   ASP V  13      34.186  -9.057  -9.067  0.13 54.36           N  
ATOM   2622  CA  ASP V  13      34.823  -9.806 -10.140  0.13 54.05           C  
ATOM   2623  C   ASP V  13      35.824  -8.847 -10.796  0.12 55.19           C  
ATOM   2624  O   ASP V  13      35.392  -7.847 -11.378  0.13 52.29           O  
ATOM   2625  CB  ASP V  13      33.744 -10.346 -11.089  0.12 50.17           C  
ATOM   2626  CG  ASP V  13      34.253 -11.413 -12.052  0.12 46.34           C  
ATOM   2627  OD1 ASP V  13      35.471 -11.698 -12.039  0.12 43.71           O  
ATOM   2628  OD2 ASP V  13      33.401 -11.953 -12.799  0.12 43.24           O  
ATOM   2629  N   PRO V  14      37.145  -9.041 -10.625  0.21 52.99           N  
ATOM   2630  CA  PRO V  14      38.138  -7.992 -10.894  0.21 52.03           C  
ATOM   2631  C   PRO V  14      38.243  -7.640 -12.371  0.21 55.63           C  
ATOM   2632  O   PRO V  14      38.901  -6.663 -12.726  0.21 51.58           O  
ATOM   2633  CB  PRO V  14      39.458  -8.534 -10.339  0.19 45.18           C  
ATOM   2634  CG  PRO V  14      39.266 -10.049 -10.358  0.19 43.20           C  
ATOM   2635  CD  PRO V  14      37.788 -10.215 -10.061  0.19 45.20           C  
ATOM   2636  N   ASN V  15      37.610  -8.420 -13.231  0.53 73.26           N  
ATOM   2637  CA  ASN V  15      37.640  -8.235 -14.675  0.54 76.04           C  
ATOM   2638  C   ASN V  15      36.224  -8.286 -15.275  0.53 79.48           C  
ATOM   2639  O   ASN V  15      35.965  -8.991 -16.257  0.53 72.02           O  
ATOM   2640  CB  ASN V  15      38.631  -9.249 -15.275  0.51 65.25           C  
ATOM   2641  CG  ASN V  15      39.242  -8.783 -16.588  0.46 53.82           C  
ATOM   2642  OD1 ASN V  15      39.223  -7.624 -16.955  0.46 45.81           O  
ATOM   2643  ND2 ASN V  15      39.855  -9.694 -17.312  0.48 44.47           N  
ATOM   2644  N   SER V  16      35.307  -7.547 -14.675  0.98 89.12           N  
ATOM   2645  CA  SER V  16      33.909  -7.519 -15.104  0.98 93.24           C  
ATOM   2646  C   SER V  16      33.776  -6.858 -16.473  0.98 96.32           C  
ATOM   2647  O   SER V  16      34.008  -5.656 -16.612  0.98 95.14           O  
ATOM   2648  CB  SER V  16      33.030  -6.798 -14.077  0.98 86.24           C  
ATOM   2649  OG  SER V  16      32.942  -7.567 -12.891  0.95 70.93           O  
ATOM   2650  N   LYS V  17      33.390  -7.634 -17.471  1.00 98.03           N  
ATOM   2651  CA  LYS V  17      33.084  -7.140 -18.814  1.00 98.36           C  
ATOM   2652  C   LYS V  17      31.641  -6.658 -18.852  1.00 98.60           C  
ATOM   2653  O   LYS V  17      30.732  -7.428 -18.530  1.00 98.49           O  
ATOM   2654  CB  LYS V  17      33.302  -8.232 -19.873  1.00 98.17           C  
ATOM   2655  CG  LYS V  17      34.758  -8.709 -19.951  0.99 97.45           C  
ATOM   2656  CD  LYS V  17      34.904  -9.791 -21.039  0.99 96.25           C  
ATOM   2657  CE  LYS V  17      36.300 -10.424 -21.037  0.99 93.41           C  
ATOM   2658  NZ  LYS V  17      36.531 -11.210 -19.780  0.99 90.43           N  
ATOM   2659  N   ILE V  18      31.445  -5.414 -19.253  1.00 98.73           N  
ATOM   2660  CA  ILE V  18      30.106  -4.840 -19.386  1.00 98.77           C  
ATOM   2661  C   ILE V  18      29.899  -4.219 -20.768  1.00 98.83           C  
ATOM   2662  O   ILE V  18      30.825  -3.668 -21.358  1.00 98.76           O  
ATOM   2663  CB  ILE V  18      29.759  -3.859 -18.238  1.00 98.56           C  
ATOM   2664  CG1 ILE V  18      30.495  -2.507 -18.350  1.00 96.09           C  
ATOM   2665  CG2 ILE V  18      30.035  -4.514 -16.866  1.00 95.71           C  
ATOM   2666  CD1 ILE V  18      30.025  -1.460 -17.324  1.00 95.06           C  
ATOM   2667  N   ILE V  19      28.679  -4.293 -21.259  1.00 98.92           N  
ATOM   2668  CA  ILE V  19      28.161  -3.449 -22.332  1.00 98.94           C  
ATOM   2669  C   ILE V  19      27.142  -2.512 -21.690  1.00 98.95           C  
ATOM   2670  O   ILE V  19      26.336  -2.961 -20.878  1.00 98.92           O  
ATOM   2671  CB  ILE V  19      27.544  -4.288 -23.471  1.00 98.93           C  
ATOM   2672  CG1 ILE V  19      28.605  -5.235 -24.085  1.00 98.74           C  
ATOM   2673  CG2 ILE V  19      26.939  -3.369 -24.551  1.00 98.62           C  
ATOM   2674  CD1 ILE V  19      28.022  -6.261 -25.071  1.00 98.47           C  
ATOM   2675  N   ILE V  20      27.193  -1.237 -22.031  1.00 98.96           N  
ATOM   2676  CA  ILE V  20      26.200  -0.257 -21.590  1.00 98.97           C  
ATOM   2677  C   ILE V  20      25.309   0.061 -22.790  1.00 98.97           C  
ATOM   2678  O   ILE V  20      25.792   0.590 -23.791  1.00 98.94           O  
ATOM   2679  CB  ILE V  20      26.858   1.003 -20.981  1.00 98.93           C  
ATOM   2680  CG1 ILE V  20      27.898   0.636 -19.891  1.00 98.73           C  
ATOM   2681  CG2 ILE V  20      25.757   1.914 -20.406  1.00 98.65           C  
ATOM   2682  CD1 ILE V  20      28.635   1.839 -19.282  1.00 98.49           C  
ATOM   2683  N   ASP V  21      24.046  -0.298 -22.692  1.00 98.97           N  
ATOM   2684  CA  ASP V  21      23.005   0.084 -23.651  1.00 98.97           C  
ATOM   2685  C   ASP V  21      22.337   1.364 -23.132  1.00 98.97           C  
ATOM   2686  O   ASP V  21      21.845   1.389 -22.003  1.00 98.90           O  
ATOM   2687  CB  ASP V  21      22.014  -1.080 -23.818  1.00 98.95           C  
ATOM   2688  CG  ASP V  21      21.049  -0.875 -24.989  1.00 98.89           C  
ATOM   2689  OD1 ASP V  21      21.533  -0.891 -26.144  1.00 98.11           O  
ATOM   2690  OD2 ASP V  21      19.829  -0.779 -24.753  1.00 98.07           O  
ATOM   2691  N   THR V  22      22.414   2.434 -23.900  1.00 98.92           N  
ATOM   2692  CA  THR V  22      22.243   3.789 -23.382  1.00 98.91           C  
ATOM   2693  C   THR V  22      21.610   4.728 -24.405  1.00 98.91           C  
ATOM   2694  O   THR V  22      21.876   4.638 -25.604  1.00 98.78           O  
ATOM   2695  CB  THR V  22      23.603   4.317 -22.876  1.00 98.79           C  
ATOM   2696  OG1 THR V  22      23.537   5.640 -22.403  1.00 97.85           O  
ATOM   2697  CG2 THR V  22      24.709   4.295 -23.928  1.00 97.88           C  
ATOM   2698  N   ASP V  23      20.818   5.663 -23.924  1.00 98.71           N  
ATOM   2699  CA  ASP V  23      20.205   6.752 -24.682  1.00 98.54           C  
ATOM   2700  C   ASP V  23      20.772   8.124 -24.245  1.00 98.36           C  
ATOM   2701  O   ASP V  23      19.994   8.996 -23.862  1.00 97.63           O  
ATOM   2702  CB  ASP V  23      18.662   6.677 -24.560  1.00 98.31           C  
ATOM   2703  CG  ASP V  23      18.110   6.804 -23.124  1.00 98.26           C  
ATOM   2704  OD1 ASP V  23      18.784   6.359 -22.173  1.00 97.37           O  
ATOM   2705  OD2 ASP V  23      16.970   7.300 -22.964  1.00 96.98           O  
ATOM   2706  N   PRO V  24      22.104   8.362 -24.275  1.00 98.03           N  
ATOM   2707  CA  PRO V  24      22.703   9.519 -23.599  1.00 97.58           C  
ATOM   2708  C   PRO V  24      21.972  10.833 -23.826  1.00 97.45           C  
ATOM   2709  O   PRO V  24      22.116  11.499 -24.851  1.00 94.21           O  
ATOM   2710  CB  PRO V  24      24.135   9.613 -24.128  1.00 95.83           C  
ATOM   2711  CG  PRO V  24      24.459   8.196 -24.526  1.00 95.87           C  
ATOM   2712  CD  PRO V  24      23.121   7.657 -25.010  1.00 98.02           C  
ATOM   2713  N   GLY V  25      21.272  11.034 -22.784  1.00 96.10           N  
ATOM   2714  CA  GLY V  25      20.950  11.909 -21.883  1.00 95.80           C  
ATOM   2715  C   GLY V  25      22.000  12.179 -20.788  1.00 96.92           C  
ATOM   2716  O   GLY V  25      23.173  11.775 -20.849  1.00 96.13           O  
ATOM   2717  N   ILE V  26      21.594  12.931 -19.812  1.00 95.60           N  
ATOM   2718  CA  ILE V  26      22.481  13.570 -18.844  1.00 95.29           C  
ATOM   2719  C   ILE V  26      22.890  12.572 -17.760  1.00 96.21           C  
ATOM   2720  O   ILE V  26      24.082  12.437 -17.472  1.00 96.73           O  
ATOM   2721  CB  ILE V  26      21.820  14.848 -18.274  1.00 94.39           C  
ATOM   2722  CG1 ILE V  26      21.602  15.884 -19.404  0.99 92.53           C  
ATOM   2723  CG2 ILE V  26      22.675  15.434 -17.147  0.99 92.21           C  
ATOM   2724  CD1 ILE V  26      20.770  17.104 -18.996  0.99 89.60           C  
ATOM   2725  N   ASP V  27      21.947  11.843 -17.206  1.00 97.32           N  
ATOM   2726  CA  ASP V  27      22.207  10.811 -16.207  1.00 97.44           C  
ATOM   2727  C   ASP V  27      22.921   9.586 -16.794  1.00 97.99           C  
ATOM   2728  O   ASP V  27      23.876   9.097 -16.166  1.00 97.98           O  
ATOM   2729  CB  ASP V  27      20.923  10.475 -15.427  1.00 96.53           C  
ATOM   2730  CG  ASP V  27      19.739   9.968 -16.246  1.00 95.87           C  
ATOM   2731  OD1 ASP V  27      19.635  10.309 -17.451  1.00 92.30           O  
ATOM   2732  OD2 ASP V  27      18.884   9.288 -15.640  1.00 91.17           O  
ATOM   2733  N   ASP V  28      22.625   9.185 -18.019  1.00 98.26           N  
ATOM   2734  CA  ASP V  28      23.438   8.225 -18.788  1.00 98.36           C  
ATOM   2735  C   ASP V  28      24.911   8.655 -18.848  1.00 98.42           C  
ATOM   2736  O   ASP V  28      25.830   7.866 -18.603  1.00 98.38           O  
ATOM   2737  CB  ASP V  28      22.934   8.142 -20.240  1.00 98.39           C  
ATOM   2738  CG  ASP V  28      21.549   7.546 -20.380  1.00 98.30           C  
ATOM   2739  OD1 ASP V  28      20.568   8.264 -20.085  1.00 96.92           O  
ATOM   2740  OD2 ASP V  28      21.455   6.379 -20.817  1.00 96.76           O  
ATOM   2741  N   SER V  29      25.156   9.935 -19.134  1.00 98.15           N  
ATOM   2742  CA  SER V  29      26.511  10.495 -19.195  1.00 97.90           C  
ATOM   2743  C   SER V  29      27.244  10.362 -17.863  1.00 97.96           C  
ATOM   2744  O   SER V  29      28.431  10.019 -17.845  1.00 97.80           O  
ATOM   2745  CB  SER V  29      26.474  11.968 -19.605  1.00 97.40           C  
ATOM   2746  OG  SER V  29      25.918  12.116 -20.896  1.00 94.16           O  
ATOM   2747  N   VAL V  30      26.557  10.587 -16.747  1.00 98.11           N  
ATOM   2748  CA  VAL V  30      27.133  10.386 -15.411  1.00 97.97           C  
ATOM   2749  C   VAL V  30      27.500   8.913 -15.220  1.00 98.01           C  
ATOM   2750  O   VAL V  30      28.635   8.618 -14.858  1.00 98.00           O  
ATOM   2751  CB  VAL V  30      26.206  10.889 -14.282  1.00 97.76           C  
ATOM   2752  CG1 VAL V  30      26.863  10.734 -12.908  1.00 96.72           C  
ATOM   2753  CG2 VAL V  30      25.842  12.371 -14.434  1.00 96.75           C  
ATOM   2754  N   ALA V  31      26.596   7.987 -15.531  1.00 98.60           N  
ATOM   2755  CA  ALA V  31      26.818   6.549 -15.373  1.00 98.64           C  
ATOM   2756  C   ALA V  31      27.971   6.024 -16.249  1.00 98.56           C  
ATOM   2757  O   ALA V  31      28.843   5.297 -15.767  1.00 98.40           O  
ATOM   2758  CB  ALA V  31      25.506   5.820 -15.680  1.00 98.63           C  
ATOM   2759  N   ILE V  32      28.039   6.435 -17.512  1.00 98.64           N  
ATOM   2760  CA  ILE V  32      29.107   6.049 -18.447  1.00 98.59           C  
ATOM   2761  C   ILE V  32      30.469   6.551 -17.953  1.00 98.44           C  
ATOM   2762  O   ILE V  32      31.440   5.789 -17.909  1.00 98.27           O  
ATOM   2763  CB  ILE V  32      28.782   6.565 -19.871  1.00 98.62           C  
ATOM   2764  CG1 ILE V  32      27.577   5.788 -20.457  1.00 98.35           C  
ATOM   2765  CG2 ILE V  32      30.002   6.432 -20.808  1.00 98.23           C  
ATOM   2766  CD1 ILE V  32      26.929   6.477 -21.669  1.00 97.90           C  
ATOM   2767  N   LEU V  33      30.569   7.808 -17.538  1.00 98.41           N  
ATOM   2768  CA  LEU V  33      31.825   8.373 -17.037  1.00 98.10           C  
ATOM   2769  C   LEU V  33      32.235   7.771 -15.685  1.00 97.95           C  
ATOM   2770  O   LEU V  33      33.432   7.612 -15.436  1.00 97.56           O  
ATOM   2771  CB  LEU V  33      31.731   9.905 -16.992  1.00 97.82           C  
ATOM   2772  CG  LEU V  33      31.612  10.578 -18.379  1.00 96.96           C  
ATOM   2773  CD1 LEU V  33      31.513  12.091 -18.206  1.00 95.16           C  
ATOM   2774  CD2 LEU V  33      32.802  10.295 -19.297  1.00 94.84           C  
ATOM   2775  N   MET V  34      31.279   7.360 -14.856  1.00 98.29           N  
ATOM   2776  CA  MET V  34      31.546   6.544 -13.668  1.00 98.06           C  
ATOM   2777  C   MET V  34      32.140   5.185 -14.049  1.00 97.82           C  
ATOM   2778  O   MET V  34      33.156   4.786 -13.480  1.00 97.54           O  
ATOM   2779  CB  MET V  34      30.262   6.317 -12.858  1.00 98.01           C  
ATOM   2780  CG  MET V  34      29.798   7.549 -12.080  1.00 97.56           C  
ATOM   2781  SD  MET V  34      28.132   7.353 -11.374  1.00 97.44           S  
ATOM   2782  CE  MET V  34      28.405   5.983 -10.225  1.00 94.81           C  
ATOM   2783  N   ALA V  35      31.563   4.500 -15.032  1.00 98.38           N  
ATOM   2784  CA  ALA V  35      32.058   3.203 -15.495  1.00 98.26           C  
ATOM   2785  C   ALA V  35      33.497   3.291 -16.030  1.00 98.10           C  
ATOM   2786  O   ALA V  35      34.327   2.437 -15.713  1.00 97.83           O  
ATOM   2787  CB  ALA V  35      31.087   2.650 -16.548  1.00 98.25           C  
ATOM   2788  N   PHE V  36      33.839   4.350 -16.756  1.00 97.97           N  
ATOM   2789  CA  PHE V  36      35.206   4.608 -17.230  1.00 97.74           C  
ATOM   2790  C   PHE V  36      36.206   4.892 -16.097  1.00 97.54           C  
ATOM   2791  O   PHE V  36      37.406   4.673 -16.276  1.00 96.93           O  
ATOM   2792  CB  PHE V  36      35.191   5.774 -18.231  1.00 97.69           C  
ATOM   2793  CG  PHE V  36      34.527   5.509 -19.572  1.00 97.85           C  
ATOM   2794  CD1 PHE V  36      34.497   4.223 -20.148  1.00 97.02           C  
ATOM   2795  CD2 PHE V  36      33.981   6.592 -20.290  1.00 96.87           C  
ATOM   2796  CE1 PHE V  36      33.934   4.017 -21.416  1.00 96.45           C  
ATOM   2797  CE2 PHE V  36      33.418   6.396 -21.561  1.00 96.73           C  
ATOM   2798  CZ  PHE V  36      33.395   5.106 -22.122  1.00 97.31           C  
ATOM   2799  N   GLN V  37      35.739   5.354 -14.953  1.00 97.56           N  
ATOM   2800  CA  GLN V  37      36.586   5.610 -13.780  1.00 97.13           C  
ATOM   2801  C   GLN V  37      36.599   4.443 -12.776  1.00 97.07           C  
ATOM   2802  O   GLN V  37      37.377   4.484 -11.819  1.00 96.19           O  
ATOM   2803  CB  GLN V  37      36.146   6.927 -13.107  1.00 96.42           C  
ATOM   2804  CG  GLN V  37      36.472   8.185 -13.931  1.00 94.02           C  
ATOM   2805  CD  GLN V  37      37.956   8.582 -13.858  1.00 92.70           C  
ATOM   2806  OE1 GLN V  37      38.824   8.015 -14.498  0.99 85.11           O  
ATOM   2807  NE2 GLN V  37      38.281   9.570 -13.052  0.99 82.39           N  
ATOM   2808  N   MET V  38      35.784   3.414 -12.972  1.00 97.61           N  
ATOM   2809  CA  MET V  38      35.640   2.308 -12.024  1.00 97.49           C  
ATOM   2810  C   MET V  38      36.746   1.254 -12.218  1.00 97.43           C  
ATOM   2811  O   MET V  38      36.793   0.589 -13.260  1.00 96.69           O  
ATOM   2812  CB  MET V  38      34.243   1.695 -12.162  1.00 97.04           C  
ATOM   2813  CG  MET V  38      33.960   0.577 -11.138  1.00 95.31           C  
ATOM   2814  SD  MET V  38      34.025   1.092  -9.400  1.00 94.24           S  
ATOM   2815  CE  MET V  38      33.599  -0.480  -8.603  1.00 86.16           C  
ATOM   2816  N   PRO V  39      37.627   1.039 -11.224  1.00 96.57           N  
ATOM   2817  CA  PRO V  39      38.627  -0.023 -11.305  1.00 96.13           C  
ATOM   2818  C   PRO V  39      37.976  -1.400 -11.438  1.00 96.47           C  
ATOM   2819  O   PRO V  39      37.007  -1.707 -10.742  1.00 95.30           O  
ATOM   2820  CB  PRO V  39      39.457   0.085 -10.020  1.00 95.03           C  
ATOM   2821  CG  PRO V  39      39.224   1.520  -9.549  1.00 92.82           C  
ATOM   2822  CD  PRO V  39      37.794   1.800 -10.001  1.00 95.39           C  
ATOM   2823  N   GLY V  40      38.551  -2.251 -12.296  1.00 96.34           N  
ATOM   2824  CA  GLY V  40      38.075  -3.630 -12.483  1.00 96.40           C  
ATOM   2825  C   GLY V  40      36.860  -3.778 -13.403  1.00 97.11           C  
ATOM   2826  O   GLY V  40      36.468  -4.909 -13.695  1.00 95.84           O  
ATOM   2827  N   VAL V  41      36.305  -2.682 -13.897  1.00 97.71           N  
ATOM   2828  CA  VAL V  41      35.253  -2.702 -14.923  1.00 97.80           C  
ATOM   2829  C   VAL V  41      35.880  -2.483 -16.296  1.00 97.76           C  
ATOM   2830  O   VAL V  41      36.590  -1.505 -16.523  1.00 97.15           O  
ATOM   2831  CB  VAL V  41      34.148  -1.667 -14.621  1.00 97.49           C  
ATOM   2832  CG1 VAL V  41      33.120  -1.571 -15.759  1.00 95.94           C  
ATOM   2833  CG2 VAL V  41      33.400  -2.049 -13.341  1.00 96.03           C  
ATOM   2834  N   GLN V  42      35.609  -3.393 -17.222  1.00 97.97           N  
ATOM   2835  CA  GLN V  42      35.969  -3.260 -18.632  1.00 97.92           C  
ATOM   2836  C   GLN V  42      34.702  -2.976 -19.449  1.00 98.24           C  
ATOM   2837  O   GLN V  42      33.890  -3.878 -19.672  1.00 98.13           O  
ATOM   2838  CB  GLN V  42      36.696  -4.528 -19.101  1.00 97.52           C  
ATOM   2839  CG  GLN V  42      37.146  -4.415 -20.568  0.99 95.60           C  
ATOM   2840  CD  GLN V  42      37.785  -5.689 -21.129  0.99 93.63           C  
ATOM   2841  OE1 GLN V  42      37.865  -6.734 -20.503  0.99 89.06           O  
ATOM   2842  NE2 GLN V  42      38.244  -5.629 -22.353  0.99 87.09           N  
ATOM   2843  N   VAL V  43      34.573  -1.755 -19.928  1.00 98.27           N  
ATOM   2844  CA  VAL V  43      33.505  -1.398 -20.871  1.00 98.41           C  
ATOM   2845  C   VAL V  43      33.881  -1.944 -22.249  1.00 98.51           C  
ATOM   2846  O   VAL V  43      34.802  -1.446 -22.896  1.00 98.35           O  
ATOM   2847  CB  VAL V  43      33.247   0.126 -20.894  1.00 98.33           C  
ATOM   2848  CG1 VAL V  43      32.059   0.461 -21.804  1.00 97.91           C  
ATOM   2849  CG2 VAL V  43      32.938   0.665 -19.489  1.00 97.96           C  
ATOM   2850  N   LEU V  44      33.201  -2.996 -22.690  1.00 98.58           N  
ATOM   2851  CA  LEU V  44      33.436  -3.614 -24.006  1.00 98.61           C  
ATOM   2852  C   LEU V  44      32.945  -2.729 -25.154  1.00 98.74           C  
ATOM   2853  O   LEU V  44      33.478  -2.809 -26.259  1.00 98.55           O  
ATOM   2854  CB  LEU V  44      32.719  -4.972 -24.092  1.00 98.33           C  
ATOM   2855  CG  LEU V  44      33.237  -6.074 -23.155  1.00 97.47           C  
ATOM   2856  CD1 LEU V  44      32.465  -7.359 -23.445  1.00 96.25           C  
ATOM   2857  CD2 LEU V  44      34.731  -6.360 -23.366  1.00 95.80           C  
ATOM   2858  N   GLY V  45      31.943  -1.922 -24.888  1.00 98.75           N  
ATOM   2859  CA  GLY V  45      31.346  -0.997 -25.841  1.00 98.80           C  
ATOM   2860  C   GLY V  45      30.094  -0.328 -25.290  1.00 98.89           C  
ATOM   2861  O   GLY V  45      29.562  -0.740 -24.250  1.00 98.84           O  
ATOM   2862  N   LEU V  46      29.654   0.681 -26.011  1.00 98.93           N  
ATOM   2863  CA  LEU V  46      28.367   1.330 -25.817  1.00 98.94           C  
ATOM   2864  C   LEU V  46      27.451   0.944 -26.978  1.00 98.96           C  
ATOM   2865  O   LEU V  46      27.859   1.019 -28.140  1.00 98.90           O  
ATOM   2866  CB  LEU V  46      28.541   2.860 -25.728  1.00 98.85           C  
ATOM   2867  CG  LEU V  46      29.580   3.368 -24.704  1.00 98.34           C  
ATOM   2868  CD1 LEU V  46      29.613   4.896 -24.701  1.00 97.16           C  
ATOM   2869  CD2 LEU V  46      29.287   2.900 -23.277  1.00 96.82           C  
ATOM   2870  N   THR V  47      26.242   0.541 -26.673  1.00 98.97           N  
ATOM   2871  CA  THR V  47      25.175   0.325 -27.655  1.00 98.97           C  
ATOM   2872  C   THR V  47      24.126   1.414 -27.470  1.00 98.96           C  
ATOM   2873  O   THR V  47      23.718   1.694 -26.346  1.00 98.89           O  
ATOM   2874  CB  THR V  47      24.564  -1.079 -27.537  1.00 98.92           C  
ATOM   2875  OG1 THR V  47      24.274  -1.420 -26.194  1.00 98.46           O  
ATOM   2876  CG2 THR V  47      25.533  -2.138 -28.059  1.00 98.35           C  
ATOM   2877  N   THR V  48      23.738   2.075 -28.534  1.00 98.95           N  
ATOM   2878  CA  THR V  48      22.892   3.269 -28.431  1.00 98.94           C  
ATOM   2879  C   THR V  48      21.440   2.988 -28.790  1.00 98.95           C  
ATOM   2880  O   THR V  48      21.147   2.174 -29.669  1.00 98.88           O  
ATOM   2881  CB  THR V  48      23.442   4.453 -29.240  1.00 98.84           C  
ATOM   2882  OG1 THR V  48      23.452   4.165 -30.619  1.00 98.19           O  
ATOM   2883  CG2 THR V  48      24.874   4.801 -28.835  1.00 98.19           C  
ATOM   2884  N   ILE V  49      20.548   3.694 -28.129  1.00 98.91           N  
ATOM   2885  CA  ILE V  49      19.107   3.578 -28.336  1.00 98.90           C  
ATOM   2886  C   ILE V  49      18.434   4.958 -28.225  1.00 98.86           C  
ATOM   2887  O   ILE V  49      19.029   5.910 -27.720  1.00 98.62           O  
ATOM   2888  CB  ILE V  49      18.549   2.493 -27.373  1.00 98.85           C  
ATOM   2889  CG1 ILE V  49      17.125   2.028 -27.714  1.00 98.42           C  
ATOM   2890  CG2 ILE V  49      18.627   2.910 -25.903  1.00 98.60           C  
ATOM   2891  CD1 ILE V  49      17.001   1.407 -29.107  1.00 97.62           C  
ATOM   2892  N   PHE V  50      17.232   5.088 -28.727  1.00 98.68           N  
ATOM   2893  CA  PHE V  50      16.379   6.255 -28.508  1.00 98.66           C  
ATOM   2894  C   PHE V  50      15.836   6.283 -27.061  1.00 98.65           C  
ATOM   2895  O   PHE V  50      15.980   5.313 -26.322  1.00 98.49           O  
ATOM   2896  CB  PHE V  50      15.229   6.252 -29.530  1.00 98.61           C  
ATOM   2897  CG  PHE V  50      14.296   5.057 -29.399  1.00 98.69           C  
ATOM   2898  CD1 PHE V  50      14.545   3.883 -30.140  1.00 98.34           C  
ATOM   2899  CD2 PHE V  50      13.215   5.089 -28.497  1.00 98.25           C  
ATOM   2900  CE1 PHE V  50      13.738   2.747 -29.966  1.00 98.18           C  
ATOM   2901  CE2 PHE V  50      12.402   3.958 -28.316  1.00 98.18           C  
ATOM   2902  CZ  PHE V  50      12.672   2.786 -29.052  1.00 98.49           C  
ATOM   2903  N   GLY V  51      15.203   7.384 -26.699  1.00 98.38           N  
ATOM   2904  CA  GLY V  51      14.543   7.550 -25.394  1.00 98.15           C  
ATOM   2905  C   GLY V  51      14.600   9.006 -24.938  1.00 98.03           C  
ATOM   2906  O   GLY V  51      13.665   9.778 -25.179  1.00 96.96           O  
ATOM   2907  N   ASN V  52      15.718   9.409 -24.361  1.00 98.24           N  
ATOM   2908  CA  ASN V  52      15.982  10.811 -24.016  1.00 98.02           C  
ATOM   2909  C   ASN V  52      16.123  11.689 -25.266  1.00 97.69           C  
ATOM   2910  O   ASN V  52      15.695  12.848 -25.291  1.00 96.95           O  
ATOM   2911  CB  ASN V  52      17.261  10.878 -23.178  1.00 97.93           C  
ATOM   2912  CG  ASN V  52      17.073  10.296 -21.797  1.00 97.90           C  
ATOM   2913  OD1 ASN V  52      16.007  10.395 -21.207  1.00 93.54           O  
ATOM   2914  ND2 ASN V  52      18.107   9.720 -21.240  1.00 93.09           N  
ATOM   2915  N   CYS V  53      16.714  11.112 -26.307  1.00 97.84           N  
ATOM   2916  CA  CYS V  53      16.886  11.716 -27.613  1.00 97.64           C  
ATOM   2917  C   CYS V  53      16.681  10.661 -28.717  1.00 97.84           C  
ATOM   2918  O   CYS V  53      16.379   9.497 -28.443  1.00 97.57           O  
ATOM   2919  CB  CYS V  53      18.262  12.407 -27.649  1.00 97.15           C  
ATOM   2920  SG  CYS V  53      19.600  11.212 -27.356  1.00 96.65           S  
ATOM   2921  N   THR V  54      16.838  11.050 -29.971  1.00 97.71           N  
ATOM   2922  CA  THR V  54      16.829  10.081 -31.080  1.00 97.72           C  
ATOM   2923  C   THR V  54      18.072   9.189 -31.017  1.00 98.12           C  
ATOM   2924  O   THR V  54      19.114   9.612 -30.517  1.00 98.13           O  
ATOM   2925  CB  THR V  54      16.757  10.767 -32.453  1.00 97.16           C  
ATOM   2926  OG1 THR V  54      17.932  11.499 -32.717  1.00 95.89           O  
ATOM   2927  CG2 THR V  54      15.573  11.728 -32.580  1.00 95.58           C  
ATOM   2928  N   THR V  55      18.017   7.995 -31.597  1.00 98.15           N  
ATOM   2929  CA  THR V  55      19.170   7.080 -31.662  1.00 98.46           C  
ATOM   2930  C   THR V  55      20.383   7.714 -32.357  1.00 98.54           C  
ATOM   2931  O   THR V  55      21.521   7.471 -31.957  1.00 98.51           O  
ATOM   2932  CB  THR V  55      18.775   5.784 -32.381  1.00 98.53           C  
ATOM   2933  OG1 THR V  55      17.577   5.276 -31.835  1.00 97.87           O  
ATOM   2934  CG2 THR V  55      19.825   4.687 -32.236  1.00 97.57           C  
ATOM   2935  N   GLU V  56      20.177   8.578 -33.336  1.00 98.04           N  
ATOM   2936  CA  GLU V  56      21.257   9.338 -33.991  1.00 97.82           C  
ATOM   2937  C   GLU V  56      21.944  10.305 -33.010  1.00 98.12           C  
ATOM   2938  O   GLU V  56      23.173  10.336 -32.932  1.00 97.90           O  
ATOM   2939  CB  GLU V  56      20.694  10.123 -35.186  1.00 96.84           C  
ATOM   2940  CG  GLU V  56      20.257   9.206 -36.337  0.94 81.34           C  
ATOM   2941  CD  GLU V  56      19.554   9.968 -37.473  0.92 73.36           C  
ATOM   2942  OE1 GLU V  56      19.643   9.493 -38.630  0.93 66.54           O  
ATOM   2943  OE2 GLU V  56      18.906  11.005 -37.194  0.93 67.65           O  
ATOM   2944  N   HIS V  57      21.174  11.048 -32.218  1.00 97.59           N  
ATOM   2945  CA  HIS V  57      21.725  11.910 -31.164  1.00 97.58           C  
ATOM   2946  C   HIS V  57      22.385  11.090 -30.057  1.00 98.12           C  
ATOM   2947  O   HIS V  57      23.488  11.435 -29.644  1.00 98.13           O  
ATOM   2948  CB  HIS V  57      20.641  12.825 -30.579  1.00 96.76           C  
ATOM   2949  CG  HIS V  57      20.291  13.980 -31.476  1.00 94.37           C  
ATOM   2950  ND1 HIS V  57      19.152  14.100 -32.230  1.00 81.30           N  
ATOM   2951  CD2 HIS V  57      21.033  15.118 -31.688  1.00 80.20           C  
ATOM   2952  CE1 HIS V  57      19.197  15.277 -32.883  1.00 82.66           C  
ATOM   2953  NE2 HIS V  57      20.324  15.917 -32.571  1.00 84.69           N  
ATOM   2954  N   ALA V  58      21.802   9.975 -29.642  1.00 98.05           N  
ATOM   2955  CA  ALA V  58      22.396   9.071 -28.660  1.00 98.38           C  
ATOM   2956  C   ALA V  58      23.766   8.563 -29.134  1.00 98.57           C  
ATOM   2957  O   ALA V  58      24.740   8.603 -28.385  1.00 98.59           O  
ATOM   2958  CB  ALA V  58      21.413   7.921 -28.395  1.00 98.38           C  
ATOM   2959  N   THR V  59      23.890   8.185 -30.403  1.00 98.54           N  
ATOM   2960  CA  THR V  59      25.159   7.770 -31.016  1.00 98.68           C  
ATOM   2961  C   THR V  59      26.179   8.903 -30.998  1.00 98.71           C  
ATOM   2962  O   THR V  59      27.313   8.711 -30.555  1.00 98.65           O  
ATOM   2963  CB  THR V  59      24.941   7.277 -32.454  1.00 98.70           C  
ATOM   2964  OG1 THR V  59      24.016   6.212 -32.459  1.00 98.20           O  
ATOM   2965  CG2 THR V  59      26.229   6.745 -33.075  1.00 97.93           C  
ATOM   2966  N   ARG V  60      25.787  10.105 -31.423  1.00 98.51           N  
ATOM   2967  CA  ARG V  60      26.646  11.295 -31.365  1.00 98.35           C  
ATOM   2968  C   ARG V  60      27.122  11.569 -29.935  1.00 98.48           C  
ATOM   2969  O   ARG V  60      28.310  11.803 -29.715  1.00 98.32           O  
ATOM   2970  CB  ARG V  60      25.877  12.496 -31.935  1.00 97.80           C  
ATOM   2971  CG  ARG V  60      26.700  13.789 -31.877  0.98 94.20           C  
ATOM   2972  CD  ARG V  60      25.865  14.983 -32.361  0.98 89.99           C  
ATOM   2973  NE  ARG V  60      26.596  16.251 -32.225  0.98 84.49           N  
ATOM   2974  CZ  ARG V  60      26.686  17.017 -31.145  0.98 79.49           C  
ATOM   2975  NH1 ARG V  60      26.064  16.744 -30.024  0.97 72.03           N  
ATOM   2976  NH2 ARG V  60      27.420  18.088 -31.187  0.97 73.43           N  
ATOM   2977  N   ASN V  61      26.219  11.503 -28.977  1.00 98.19           N  
ATOM   2978  CA  ASN V  61      26.498  11.801 -27.580  1.00 98.19           C  
ATOM   2979  C   ASN V  61      27.422  10.750 -26.953  1.00 98.26           C  
ATOM   2980  O   ASN V  61      28.403  11.106 -26.300  1.00 98.19           O  
ATOM   2981  CB  ASN V  61      25.163  11.952 -26.837  1.00 98.08           C  
ATOM   2982  CG  ASN V  61      24.358  13.165 -27.293  1.00 98.01           C  
ATOM   2983  OD1 ASN V  61      24.834  14.043 -28.003  1.00 94.72           O  
ATOM   2984  ND2 ASN V  61      23.115  13.250 -26.886  1.00 94.64           N  
ATOM   2985  N   ALA V  62      27.197   9.468 -27.243  1.00 98.57           N  
ATOM   2986  CA  ALA V  62      28.083   8.390 -26.806  1.00 98.66           C  
ATOM   2987  C   ALA V  62      29.517   8.565 -27.343  1.00 98.62           C  
ATOM   2988  O   ALA V  62      30.489   8.398 -26.603  1.00 98.47           O  
ATOM   2989  CB  ALA V  62      27.469   7.056 -27.249  1.00 98.67           C  
ATOM   2990  N   LEU V  63      29.672   8.973 -28.598  1.00 98.65           N  
ATOM   2991  CA  LEU V  63      30.981   9.285 -29.189  1.00 98.60           C  
ATOM   2992  C   LEU V  63      31.653  10.481 -28.492  1.00 98.46           C  
ATOM   2993  O   LEU V  63      32.844  10.409 -28.176  1.00 98.13           O  
ATOM   2994  CB  LEU V  63      30.816   9.548 -30.696  1.00 98.61           C  
ATOM   2995  CG  LEU V  63      30.442   8.310 -31.534  1.00 98.42           C  
ATOM   2996  CD1 LEU V  63      30.016   8.742 -32.937  1.00 97.80           C  
ATOM   2997  CD2 LEU V  63      31.606   7.331 -31.679  1.00 97.78           C  
ATOM   2998  N   ILE V  64      30.907  11.534 -28.185  1.00 98.27           N  
ATOM   2999  CA  ILE V  64      31.405  12.692 -27.420  1.00 97.80           C  
ATOM   3000  C   ILE V  64      31.917  12.250 -26.044  1.00 97.54           C  
ATOM   3001  O   ILE V  64      32.993  12.681 -25.624  1.00 97.01           O  
ATOM   3002  CB  ILE V  64      30.311  13.782 -27.288  1.00 97.45           C  
ATOM   3003  CG1 ILE V  64      30.091  14.474 -28.654  1.00 96.51           C  
ATOM   3004  CG2 ILE V  64      30.674  14.837 -26.222  1.00 96.38           C  
ATOM   3005  CD1 ILE V  64      28.837  15.355 -28.709  0.99 94.61           C  
ATOM   3006  N   LEU V  65      31.199  11.365 -25.362  1.00 98.07           N  
ATOM   3007  CA  LEU V  65      31.602  10.844 -24.053  1.00 97.94           C  
ATOM   3008  C   LEU V  65      32.901  10.035 -24.145  1.00 97.76           C  
ATOM   3009  O   LEU V  65      33.818  10.260 -23.348  1.00 97.26           O  
ATOM   3010  CB  LEU V  65      30.461   9.994 -23.457  1.00 97.78           C  
ATOM   3011  CG  LEU V  65      29.191  10.789 -23.087  1.00 97.32           C  
ATOM   3012  CD1 LEU V  65      28.084   9.818 -22.700  1.00 96.26           C  
ATOM   3013  CD2 LEU V  65      29.426  11.756 -21.927  1.00 96.09           C  
ATOM   3014  N   CYS V  66      33.031   9.154 -25.138  1.00 98.23           N  
ATOM   3015  CA  CYS V  66      34.257   8.388 -25.381  1.00 98.13           C  
ATOM   3016  C   CYS V  66      35.455   9.307 -25.667  1.00 97.81           C  
ATOM   3017  O   CYS V  66      36.535   9.109 -25.110  1.00 97.07           O  
ATOM   3018  CB  CYS V  66      34.030   7.407 -26.540  1.00 98.19           C  
ATOM   3019  SG  CYS V  66      32.889   6.082 -26.042  1.00 97.86           S  
ATOM   3020  N   GLU V  67      35.276  10.342 -26.469  1.00 97.72           N  
ATOM   3021  CA  GLU V  67      36.323  11.327 -26.771  1.00 97.09           C  
ATOM   3022  C   GLU V  67      36.739  12.130 -25.527  1.00 96.67           C  
ATOM   3023  O   GLU V  67      37.927  12.225 -25.214  1.00 95.34           O  
ATOM   3024  CB  GLU V  67      35.850  12.262 -27.899  1.00 95.59           C  
ATOM   3025  CG  GLU V  67      36.760  12.152 -29.113  0.98 88.42           C  
ATOM   3026  CD  GLU V  67      36.319  12.983 -30.324  0.98 90.75           C  
ATOM   3027  OE1 GLU V  67      36.726  12.621 -31.443  0.98 83.00           O  
ATOM   3028  OE2 GLU V  67      35.578  13.976 -30.179  0.98 84.10           O  
ATOM   3029  N   LYS V  68      35.767  12.643 -24.783  1.00 96.34           N  
ATOM   3030  CA  LYS V  68      35.997  13.375 -23.520  1.00 95.37           C  
ATOM   3031  C   LYS V  68      36.761  12.534 -22.502  1.00 95.37           C  
ATOM   3032  O   LYS V  68      37.618  13.059 -21.791  1.00 93.55           O  
ATOM   3033  CB  LYS V  68      34.642  13.790 -22.908  1.00 93.38           C  
ATOM   3034  CG  LYS V  68      34.035  15.044 -23.533  0.94 85.33           C  
ATOM   3035  CD  LYS V  68      34.607  16.328 -22.929  0.93 83.12           C  
ATOM   3036  CE  LYS V  68      33.873  17.523 -23.550  0.92 77.21           C  
ATOM   3037  NZ  LYS V  68      34.311  18.806 -22.970  0.91 70.34           N  
ATOM   3038  N   ALA V  69      36.450  11.245 -22.442  0.99 96.02           N  
ATOM   3039  CA  ALA V  69      37.081  10.297 -21.537  0.99 95.48           C  
ATOM   3040  C   ALA V  69      38.441   9.782 -22.037  0.99 95.43           C  
ATOM   3041  O   ALA V  69      39.152   9.115 -21.289  0.99 93.95           O  
ATOM   3042  CB  ALA V  69      36.090   9.159 -21.288  0.99 94.80           C  
ATOM   3043  N   SER V  70      38.836  10.092 -23.274  0.99 95.31           N  
ATOM   3044  CA  SER V  70      39.992   9.495 -23.963  0.99 95.09           C  
ATOM   3045  C   SER V  70      39.919   7.962 -24.046  0.99 95.62           C  
ATOM   3046  O   SER V  70      40.947   7.287 -24.036  0.99 92.82           O  
ATOM   3047  CB  SER V  70      41.320   9.993 -23.379  0.99 93.31           C  
ATOM   3048  OG  SER V  70      41.345  11.413 -23.345  0.97 84.81           O  
ATOM   3049  N   HIS V  71      38.714   7.420 -24.145  0.99 95.49           N  
ATOM   3050  CA  HIS V  71      38.432   5.994 -24.349  0.99 95.97           C  
ATOM   3051  C   HIS V  71      38.110   5.724 -25.825  0.99 96.65           C  
ATOM   3052  O   HIS V  71      37.026   5.258 -26.182  0.99 95.01           O  
ATOM   3053  CB  HIS V  71      37.338   5.524 -23.376  0.99 94.42           C  
ATOM   3054  CG  HIS V  71      37.892   5.161 -22.029  0.98 94.12           C  
ATOM   3055  ND1 HIS V  71      38.687   4.067 -21.780  0.98 83.88           N  
ATOM   3056  CD2 HIS V  71      37.713   5.806 -20.829  0.98 83.72           C  
ATOM   3057  CE1 HIS V  71      38.976   4.050 -20.465  0.98 84.56           C  
ATOM   3058  NE2 HIS V  71      38.400   5.092 -19.866  0.98 86.68           N  
ATOM   3059  N   LEU V  72      39.069   6.038 -26.699  0.98 95.57           N  
ATOM   3060  CA  LEU V  72      38.890   5.920 -28.158  0.99 95.36           C  
ATOM   3061  C   LEU V  72      38.813   4.463 -28.635  0.98 95.50           C  
ATOM   3062  O   LEU V  72      38.403   4.205 -29.766  0.98 92.19           O  
ATOM   3063  CB  LEU V  72      40.042   6.644 -28.879  0.98 93.60           C  
ATOM   3064  CG  LEU V  72      40.279   8.108 -28.463  0.96 89.73           C  
ATOM   3065  CD1 LEU V  72      41.402   8.693 -29.326  0.96 85.39           C  
ATOM   3066  CD2 LEU V  72      39.037   8.982 -28.632  0.96 84.30           C  
ATOM   3067  N   GLU V  73      39.232   3.522 -27.786  1.00 96.43           N  
ATOM   3068  CA  GLU V  73      39.165   2.086 -28.032  1.00 96.18           C  
ATOM   3069  C   GLU V  73      37.772   1.499 -27.772  1.00 97.15           C  
ATOM   3070  O   GLU V  73      37.502   0.384 -28.210  1.00 95.93           O  
ATOM   3071  CB  GLU V  73      40.225   1.356 -27.191  0.99 94.10           C  
ATOM   3072  CG  GLU V  73      39.950   1.216 -25.676  0.95 89.06           C  
ATOM   3073  CD  GLU V  73      40.044   2.507 -24.834  0.94 83.84           C  
ATOM   3074  OE1 GLU V  73      39.694   2.436 -23.647  0.94 77.45           O  
ATOM   3075  OE2 GLU V  73      40.463   3.568 -25.356  0.94 79.14           O  
ATOM   3076  N   VAL V  74      36.915   2.211 -27.067  1.00 98.03           N  
ATOM   3077  CA  VAL V  74      35.558   1.745 -26.747  1.00 98.33           C  
ATOM   3078  C   VAL V  74      34.667   1.941 -27.976  1.00 98.56           C  
ATOM   3079  O   VAL V  74      34.396   3.076 -28.362  1.00 98.38           O  
ATOM   3080  CB  VAL V  74      34.980   2.453 -25.503  1.00 98.09           C  
ATOM   3081  CG1 VAL V  74      33.531   2.030 -25.236  1.00 96.98           C  
ATOM   3082  CG2 VAL V  74      35.799   2.102 -24.253  1.00 97.01           C  
ATOM   3083  N   PRO V  75      34.212   0.853 -28.601  1.00 98.71           N  
ATOM   3084  CA  PRO V  75      33.342   0.963 -29.763  1.00 98.73           C  
ATOM   3085  C   PRO V  75      31.942   1.446 -29.376  1.00 98.86           C  
ATOM   3086  O   PRO V  75      31.391   1.045 -28.347  1.00 98.73           O  
ATOM   3087  CB  PRO V  75      33.325  -0.436 -30.391  1.00 98.26           C  
ATOM   3088  CG  PRO V  75      33.573  -1.361 -29.199  1.00 96.98           C  
ATOM   3089  CD  PRO V  75      34.495  -0.539 -28.298  1.00 98.50           C  
ATOM   3090  N   VAL V  76      31.366   2.258 -30.239  1.00 98.84           N  
ATOM   3091  CA  VAL V  76      29.966   2.690 -30.165  1.00 98.89           C  
ATOM   3092  C   VAL V  76      29.208   2.062 -31.330  1.00 98.91           C  
ATOM   3093  O   VAL V  76      29.524   2.329 -32.492  1.00 98.82           O  
ATOM   3094  CB  VAL V  76      29.848   4.226 -30.168  1.00 98.83           C  
ATOM   3095  CG1 VAL V  76      28.380   4.673 -30.107  1.00 98.44           C  
ATOM   3096  CG2 VAL V  76      30.592   4.851 -28.980  1.00 98.44           C  
ATOM   3097  N   ALA V  77      28.233   1.220 -31.015  1.00 98.95           N  
ATOM   3098  CA  ALA V  77      27.395   0.531 -31.996  1.00 98.96           C  
ATOM   3099  C   ALA V  77      25.961   1.084 -31.950  1.00 98.96           C  
ATOM   3100  O   ALA V  77      25.300   1.054 -30.913  1.00 98.91           O  
ATOM   3101  CB  ALA V  77      27.454  -0.981 -31.730  1.00 98.90           C  
ATOM   3102  N   GLU V  78      25.493   1.575 -33.074  1.00 98.94           N  
ATOM   3103  CA  GLU V  78      24.179   2.214 -33.173  1.00 98.95           C  
ATOM   3104  C   GLU V  78      23.048   1.184 -33.193  1.00 98.96           C  
ATOM   3105  O   GLU V  78      23.096   0.193 -33.927  1.00 98.90           O  
ATOM   3106  CB  GLU V  78      24.162   3.115 -34.409  1.00 98.89           C  
ATOM   3107  CG  GLU V  78      22.921   4.028 -34.499  1.00 98.62           C  
ATOM   3108  CD  GLU V  78      23.173   5.076 -35.578  1.00 98.55           C  
ATOM   3109  OE1 GLU V  78      22.931   4.799 -36.758  1.00 96.38           O  
ATOM   3110  OE2 GLU V  78      23.717   6.146 -35.259  1.00 96.78           O  
ATOM   3111  N   GLY V  79      22.033   1.442 -32.389  1.00 98.92           N  
ATOM   3112  CA  GLY V  79      20.890   0.556 -32.211  1.00 98.89           C  
ATOM   3113  C   GLY V  79      19.698   0.868 -33.110  1.00 98.91           C  
ATOM   3114  O   GLY V  79      19.805   1.499 -34.160  1.00 98.73           O  
ATOM   3115  N   SER V  80      18.553   0.374 -32.678  1.00 98.89           N  
ATOM   3116  CA  SER V  80      17.294   0.585 -33.397  1.00 98.86           C  
ATOM   3117  C   SER V  80      16.876   2.059 -33.364  1.00 98.84           C  
ATOM   3118  O   SER V  80      17.080   2.751 -32.373  1.00 98.64           O  
ATOM   3119  CB  SER V  80      16.191  -0.299 -32.802  1.00 98.75           C  
ATOM   3120  OG  SER V  80      15.037  -0.221 -33.617  1.00 98.01           O  
ATOM   3121  N   HIS V  81      16.256   2.514 -34.437  1.00 98.71           N  
ATOM   3122  CA  HIS V  81      15.678   3.864 -34.528  1.00 98.62           C  
ATOM   3123  C   HIS V  81      14.193   3.915 -34.145  1.00 98.59           C  
ATOM   3124  O   HIS V  81      13.605   4.994 -34.097  1.00 98.03           O  
ATOM   3125  CB  HIS V  81      15.898   4.409 -35.943  1.00 98.30           C  
ATOM   3126  CG  HIS V  81      17.344   4.706 -36.233  1.00 96.93           C  
ATOM   3127  ND1 HIS V  81      17.949   5.943 -36.096  1.00 87.23           N  
ATOM   3128  CD2 HIS V  81      18.306   3.825 -36.664  1.00 87.62           C  
ATOM   3129  CE1 HIS V  81      19.241   5.806 -36.437  1.00 88.31           C  
ATOM   3130  NE2 HIS V  81      19.485   4.536 -36.788  1.00 90.48           N  
ATOM   3131  N   GLU V  82      13.588   2.758 -33.890  1.00 98.65           N  
ATOM   3132  CA  GLU V  82      12.166   2.614 -33.585  1.00 98.59           C  
ATOM   3133  C   GLU V  82      11.934   1.480 -32.565  1.00 98.71           C  
ATOM   3134  O   GLU V  82      12.709   0.519 -32.531  1.00 98.55           O  
ATOM   3135  CB  GLU V  82      11.373   2.381 -34.884  1.00 98.00           C  
ATOM   3136  CG  GLU V  82      11.743   1.120 -35.674  0.99 94.46           C  
ATOM   3137  CD  GLU V  82      10.944   0.928 -36.974  0.98 93.48           C  
ATOM   3138  OE1 GLU V  82      11.248  -0.042 -37.707  0.98 87.21           O  
ATOM   3139  OE2 GLU V  82      10.022   1.720 -37.264  0.98 87.81           O  
ATOM   3140  N   PRO V  83      10.870   1.558 -31.753  1.00 98.80           N  
ATOM   3141  CA  PRO V  83      10.467   0.461 -30.880  1.00 98.79           C  
ATOM   3142  C   PRO V  83      10.028  -0.773 -31.692  1.00 98.83           C  
ATOM   3143  O   PRO V  83       9.789  -0.678 -32.900  1.00 98.60           O  
ATOM   3144  CB  PRO V  83       9.327   1.034 -30.021  1.00 98.42           C  
ATOM   3145  CG  PRO V  83       8.704   2.100 -30.918  1.00 96.62           C  
ATOM   3146  CD  PRO V  83       9.914   2.659 -31.666  1.00 98.38           C  
ATOM   3147  N   LEU V  84       9.870  -1.923 -31.026  1.00 98.77           N  
ATOM   3148  CA  LEU V  84       9.489  -3.183 -31.695  1.00 98.73           C  
ATOM   3149  C   LEU V  84       8.176  -3.083 -32.475  1.00 98.70           C  
ATOM   3150  O   LEU V  84       8.027  -3.722 -33.516  1.00 98.04           O  
ATOM   3151  CB  LEU V  84       9.359  -4.320 -30.671  1.00 98.45           C  
ATOM   3152  CG  LEU V  84      10.653  -4.761 -29.974  1.00 97.43           C  
ATOM   3153  CD1 LEU V  84      10.353  -6.006 -29.138  1.00 96.59           C  
ATOM   3154  CD2 LEU V  84      11.771  -5.113 -30.958  1.00 96.59           C  
ATOM   3155  N   LYS V  85       7.244  -2.279 -31.987  1.00 98.25           N  
ATOM   3156  CA  LYS V  85       5.946  -2.046 -32.649  1.00 97.99           C  
ATOM   3157  C   LYS V  85       6.063  -1.167 -33.904  1.00 98.10           C  
ATOM   3158  O   LYS V  85       5.105  -1.058 -34.667  1.00 96.02           O  
ATOM   3159  CB  LYS V  85       4.989  -1.444 -31.614  0.99 96.24           C  
ATOM   3160  CG  LYS V  85       3.531  -1.833 -31.853  0.94 85.67           C  
ATOM   3161  CD  LYS V  85       2.691  -1.296 -30.694  0.92 80.51           C  
ATOM   3162  CE  LYS V  85       1.293  -1.907 -30.645  0.91 69.28           C  
ATOM   3163  NZ  LYS V  85       0.732  -1.734 -29.284  0.91 60.92           N  
ATOM   3164  N   GLY V  86       7.221  -0.546 -34.101  0.98 97.33           N  
ATOM   3165  CA  GLY V  86       7.483   0.417 -35.161  0.98 97.21           C  
ATOM   3166  C   GLY V  86       6.940   1.815 -34.866  0.98 97.17           C  
ATOM   3167  O   GLY V  86       6.297   2.080 -33.843  0.98 93.76           O  
ATOM   3168  N   GLY V  87       7.204   2.712 -35.794  0.96 95.24           N  
ATOM   3169  CA  GLY V  87       6.788   4.106 -35.713  0.96 94.64           C  
ATOM   3170  C   GLY V  87       7.854   5.022 -35.111  0.96 95.38           C  
ATOM   3171  O   GLY V  87       8.898   4.581 -34.641  0.96 90.96           O  
ATOM   3172  N   LYS V  88       7.602   6.327 -35.150  0.92 94.21           N  
ATOM   3173  CA  LYS V  88       8.556   7.311 -34.634  0.93 93.37           C  
ATOM   3174  C   LYS V  88       8.498   7.327 -33.099  0.92 93.29           C  
ATOM   3175  O   LYS V  88       7.418   7.555 -32.563  0.92 88.34           O  
ATOM   3176  CB  LYS V  88       8.254   8.690 -35.239  0.91 89.39           C  
ATOM   3177  CG  LYS V  88       9.372   9.687 -34.896  0.71 77.17           C  
ATOM   3178  CD  LYS V  88       9.114  11.072 -35.493  0.67 70.86           C  
ATOM   3179  CE  LYS V  88      10.265  11.989 -35.075  0.67 59.98           C  
ATOM   3180  NZ  LYS V  88      10.075  13.384 -35.534  0.66 50.70           N  
ATOM   3181  N   PRO V  89       9.627   7.133 -32.403  0.92 94.56           N  
ATOM   3182  CA  PRO V  89       9.632   7.209 -30.950  0.93 93.78           C  
ATOM   3183  C   PRO V  89       9.361   8.636 -30.462  0.93 93.45           C  
ATOM   3184  O   PRO V  89       9.746   9.626 -31.096  0.92 89.44           O  
ATOM   3185  CB  PRO V  89      11.011   6.700 -30.523  0.92 90.78           C  
ATOM   3186  CG  PRO V  89      11.898   7.030 -31.721  0.92 87.72           C  
ATOM   3187  CD  PRO V  89      10.954   6.866 -32.913  0.92 92.18           C  
ATOM   3188  N   HIS V  90       8.722   8.733 -29.300  0.89 92.79           N  
ATOM   3189  CA  HIS V  90       8.731   9.960 -28.510  0.90 90.44           C  
ATOM   3190  C   HIS V  90      10.074  10.083 -27.792  0.90 91.32           C  
ATOM   3191  O   HIS V  90      10.654   9.079 -27.382  0.90 87.54           O  
ATOM   3192  CB  HIS V  90       7.551   9.968 -27.532  0.89 85.19           C  
ATOM   3193  CG  HIS V  90       6.227  10.086 -28.239  0.78 75.98           C  
ATOM   3194  ND1 HIS V  90       5.714  11.246 -28.779  0.77 63.16           N  
ATOM   3195  CD2 HIS V  90       5.317   9.089 -28.503  0.78 62.73           C  
ATOM   3196  CE1 HIS V  90       4.533  10.960 -29.357  0.78 59.60           C  
ATOM   3197  NE2 HIS V  90       4.265   9.660 -29.202  0.78 60.20           N  
ATOM   3198  N   VAL V  91      10.573  11.302 -27.654  0.82 94.48           N  
ATOM   3199  CA  VAL V  91      11.844  11.587 -26.974  0.83 94.68           C  
ATOM   3200  C   VAL V  91      11.631  12.603 -25.859  0.82 94.18           C  
ATOM   3201  O   VAL V  91      10.752  13.462 -25.944  0.82 91.24           O  
ATOM   3202  CB  VAL V  91      12.948  12.032 -27.962  0.83 93.17           C  
ATOM   3203  CG1 VAL V  91      13.295  10.904 -28.934  0.83 88.19           C  
ATOM   3204  CG2 VAL V  91      12.576  13.282 -28.771  0.82 88.20           C  
ATOM   3205  N   ALA V  92      12.443  12.497 -24.804  0.87 92.95           N  
ATOM   3206  CA  ALA V  92      12.360  13.343 -23.618  0.87 92.52           C  
ATOM   3207  C   ALA V  92      13.259  14.590 -23.727  0.87 92.97           C  
ATOM   3208  O   ALA V  92      13.983  14.937 -22.791  0.87 91.66           O  
ATOM   3209  CB  ALA V  92      12.644  12.471 -22.386  0.85 91.02           C  
ATOM   3210  N   ASP V  93      13.204  15.280 -24.854  0.81 92.50           N  
ATOM   3211  CA  ASP V  93      13.992  16.489 -25.137  0.82 92.18           C  
ATOM   3212  C   ASP V  93      13.763  17.612 -24.109  0.82 93.03           C  
ATOM   3213  O   ASP V  93      14.677  18.377 -23.791  0.82 91.24           O  
ATOM   3214  CB  ASP V  93      13.681  16.970 -26.567  0.82 89.62           C  
ATOM   3215  CG  ASP V  93      12.217  17.367 -26.840  0.79 85.17           C  
ATOM   3216  OD1 ASP V  93      11.321  17.004 -26.043  0.78 78.81           O  
ATOM   3217  OD2 ASP V  93      11.986  18.026 -27.880  0.78 79.27           O  
ATOM   3218  N   PHE V  94      12.574  17.657 -23.526  0.82 92.24           N  
ATOM   3219  CA  PHE V  94      12.228  18.589 -22.451  0.82 91.98           C  
ATOM   3220  C   PHE V  94      12.982  18.317 -21.135  0.82 92.88           C  
ATOM   3221  O   PHE V  94      13.038  19.212 -20.282  0.82 91.28           O  
ATOM   3222  CB  PHE V  94      10.703  18.560 -22.245  0.80 89.97           C  
ATOM   3223  CG  PHE V  94      10.124  17.192 -21.927  0.79 88.72           C  
ATOM   3224  CD1 PHE V  94       9.669  16.353 -22.968  0.78 82.69           C  
ATOM   3225  CD2 PHE V  94      10.052  16.741 -20.597  0.78 82.69           C  
ATOM   3226  CE1 PHE V  94       9.158  15.078 -22.679  0.78 79.17           C  
ATOM   3227  CE2 PHE V  94       9.541  15.471 -20.301  0.79 79.19           C  
ATOM   3228  CZ  PHE V  94       9.094  14.640 -21.346  0.78 81.63           C  
ATOM   3229  N   VAL V  95      13.548  17.126 -20.947  0.79 92.74           N  
ATOM   3230  CA  VAL V  95      14.312  16.750 -19.738  0.78 93.03           C  
ATOM   3231  C   VAL V  95      15.810  16.903 -19.961  0.78 93.76           C  
ATOM   3232  O   VAL V  95      16.522  17.371 -19.072  0.78 93.16           O  
ATOM   3233  CB  VAL V  95      13.993  15.305 -19.293  0.75 92.29           C  
ATOM   3234  CG1 VAL V  95      14.699  14.940 -17.983  0.75 89.35           C  
ATOM   3235  CG2 VAL V  95      12.492  15.095 -19.092  0.75 91.27           C  
ATOM   3236  N   HIS V  96      16.302  16.508 -21.137  0.77 93.60           N  
ATOM   3237  CA  HIS V  96      17.732  16.402 -21.453  0.77 93.88           C  
ATOM   3238  C   HIS V  96      18.211  17.459 -22.458  0.76 94.14           C  
ATOM   3239  O   HIS V  96      19.401  17.546 -22.762  0.76 93.25           O  
ATOM   3240  CB  HIS V  96      18.022  14.968 -21.916  0.71 93.70           C  
ATOM   3241  CG  HIS V  96      17.760  13.954 -20.830  0.74 94.73           C  
ATOM   3242  ND1 HIS V  96      18.687  13.491 -19.920  0.75 90.94           N  
ATOM   3243  CD2 HIS V  96      16.561  13.364 -20.519  0.77 90.66           C  
ATOM   3244  CE1 HIS V  96      18.068  12.646 -19.088  0.75 90.23           C  
ATOM   3245  NE2 HIS V  96      16.777  12.549 -19.429  0.75 91.18           N  
ATOM   3246  N   GLY V  97      17.310  18.290 -22.949  0.70 94.13           N  
ATOM   3247  CA  GLY V  97      17.573  19.262 -24.004  0.70 93.90           C  
ATOM   3248  C   GLY V  97      17.405  18.668 -25.410  0.70 94.81           C  
ATOM   3249  O   GLY V  97      17.370  17.447 -25.583  0.70 93.81           O  
ATOM   3250  N   PRO V  98      17.332  19.515 -26.430  0.72 93.75           N  
ATOM   3251  CA  PRO V  98      17.090  19.078 -27.807  0.73 91.96           C  
ATOM   3252  C   PRO V  98      18.228  18.236 -28.406  0.73 92.02           C  
ATOM   3253  O   PRO V  98      18.003  17.506 -29.371  0.73 89.52           O  
ATOM   3254  CB  PRO V  98      16.874  20.376 -28.601  0.73 90.43           C  
ATOM   3255  CG  PRO V  98      17.616  21.436 -27.785  0.74 88.73           C  
ATOM   3256  CD  PRO V  98      17.429  20.957 -26.347  0.73 92.77           C  
ATOM   3257  N   ASP V  99      19.441  18.316 -27.848  0.75 93.47           N  
ATOM   3258  CA  ASP V  99      20.596  17.500 -28.235  0.75 93.51           C  
ATOM   3259  C   ASP V  99      20.829  16.293 -27.299  0.75 94.73           C  
ATOM   3260  O   ASP V  99      21.743  15.503 -27.538  0.75 93.61           O  
ATOM   3261  CB  ASP V  99      21.842  18.394 -28.355  0.75 91.63           C  
ATOM   3262  CG  ASP V  99      22.385  18.926 -27.020  0.74 92.47           C  
ATOM   3263  OD1 ASP V  99      21.698  18.786 -25.977  0.72 88.98           O  
ATOM   3264  OD2 ASP V  99      23.505  19.477 -27.032  0.74 88.30           O  
ATOM   3265  N   GLY V 100      20.042  16.154 -26.237  0.80 95.06           N  
ATOM   3266  CA  GLY V 100      20.181  15.115 -25.211  0.80 95.20           C  
ATOM   3267  C   GLY V 100      21.208  15.412 -24.114  0.79 95.92           C  
ATOM   3268  O   GLY V 100      21.141  14.817 -23.040  0.79 94.82           O  
ATOM   3269  N   LEU V 101      22.151  16.328 -24.326  0.80 94.43           N  
ATOM   3270  CA  LEU V 101      23.231  16.660 -23.379  0.81 94.50           C  
ATOM   3271  C   LEU V 101      23.109  18.080 -22.807  0.81 94.34           C  
ATOM   3272  O   LEU V 101      24.109  18.777 -22.606  0.80 91.34           O  
ATOM   3273  CB  LEU V 101      24.610  16.379 -24.005  0.81 93.64           C  
ATOM   3274  CG  LEU V 101      24.935  14.902 -24.277  0.80 93.79           C  
ATOM   3275  CD1 LEU V 101      26.363  14.798 -24.815  0.79 92.33           C  
ATOM   3276  CD2 LEU V 101      24.851  14.025 -23.023  0.78 92.17           C  
ATOM   3277  N   GLY V 102      21.898  18.509 -22.532  0.81 94.04           N  
ATOM   3278  CA  GLY V 102      21.640  19.774 -21.840  0.81 93.18           C  
ATOM   3279  C   GLY V 102      21.891  21.026 -22.679  0.81 93.20           C  
ATOM   3280  O   GLY V 102      21.989  22.118 -22.117  0.80 90.35           O  
ATOM   3281  N   ASN V 103      22.008  20.874 -23.981  0.86 91.19           N  
ATOM   3282  CA  ASN V 103      22.174  21.967 -24.942  0.87 89.84           C  
ATOM   3283  C   ASN V 103      23.362  22.903 -24.616  0.86 90.27           C  
ATOM   3284  O   ASN V 103      23.240  24.129 -24.615  0.86 85.16           O  
ATOM   3285  CB  ASN V 103      20.817  22.676 -25.115  0.85 85.53           C  
ATOM   3286  CG  ASN V 103      20.678  23.337 -26.475  0.81 78.97           C  
ATOM   3287  OD1 ASN V 103      20.789  22.701 -27.507  0.80 68.13           O  
ATOM   3288  ND2 ASN V 103      20.375  24.619 -26.515  0.80 67.72           N  
ATOM   3289  N   VAL V 104      24.525  22.298 -24.306  0.85 91.16           N  
ATOM   3290  CA  VAL V 104      25.753  23.002 -23.865  0.86 89.58           C  
ATOM   3291  C   VAL V 104      26.674  23.368 -25.047  0.85 89.17           C  
ATOM   3292  O   VAL V 104      27.845  23.693 -24.854  0.85 84.22           O  
ATOM   3293  CB  VAL V 104      26.483  22.214 -22.742  0.85 86.30           C  
ATOM   3294  CG1 VAL V 104      27.422  23.111 -21.923  0.81 79.48           C  
ATOM   3295  CG2 VAL V 104      25.520  21.604 -21.725  0.81 80.72           C  
ATOM   3296  N   ASP V 105      26.179  23.298 -26.266  0.87 90.98           N  
ATOM   3297  CA  ASP V 105      26.899  23.630 -27.507  0.88 90.53           C  
ATOM   3298  C   ASP V 105      28.220  22.845 -27.666  0.88 91.04           C  
ATOM   3299  O   ASP V 105      29.312  23.389 -27.857  0.88 86.31           O  
ATOM   3300  CB  ASP V 105      27.018  25.162 -27.642  0.86 86.86           C  
ATOM   3301  CG  ASP V 105      27.084  25.660 -29.087  0.76 77.69           C  
ATOM   3302  OD1 ASP V 105      26.607  24.936 -29.996  0.75 69.65           O  
ATOM   3303  OD2 ASP V 105      27.553  26.806 -29.275  0.76 69.36           O  
ATOM   3304  N   LEU V 106      28.117  21.523 -27.527  0.90 92.31           N  
ATOM   3305  CA  LEU V 106      29.262  20.620 -27.596  0.91 92.70           C  
ATOM   3306  C   LEU V 106      29.707  20.423 -29.050  0.90 93.46           C  
ATOM   3307  O   LEU V 106      28.860  20.233 -29.929  0.90 92.12           O  
ATOM   3308  CB  LEU V 106      28.918  19.269 -26.938  0.90 91.71           C  
ATOM   3309  CG  LEU V 106      28.668  19.363 -25.421  0.87 91.00           C  
ATOM   3310  CD1 LEU V 106      28.137  18.026 -24.915  0.87 88.65           C  
ATOM   3311  CD2 LEU V 106      29.947  19.690 -24.642  0.87 88.24           C  
ATOM   3312  N   PRO V 107      31.025  20.400 -29.315  0.95 93.95           N  
ATOM   3313  CA  PRO V 107      31.525  20.140 -30.657  0.95 93.94           C  
ATOM   3314  C   PRO V 107      31.191  18.716 -31.107  0.95 95.00           C  
ATOM   3315  O   PRO V 107      31.130  17.787 -30.296  0.95 93.92           O  
ATOM   3316  CB  PRO V 107      33.035  20.382 -30.588  0.95 92.20           C  
ATOM   3317  CG  PRO V 107      33.372  20.077 -29.128  0.94 88.72           C  
ATOM   3318  CD  PRO V 107      32.125  20.540 -28.376  0.94 92.33           C  
ATOM   3319  N   ASP V 108      31.040  18.539 -32.409  0.98 95.62           N  
ATOM   3320  CA  ASP V 108      30.849  17.213 -32.989  0.98 95.65           C  
ATOM   3321  C   ASP V 108      32.055  16.306 -32.695  0.98 96.45           C  
ATOM   3322  O   ASP V 108      33.199  16.775 -32.689  0.98 95.64           O  
ATOM   3323  CB  ASP V 108      30.586  17.307 -34.501  0.97 94.38           C  
ATOM   3324  CG  ASP V 108      29.195  17.853 -34.842  0.94 91.28           C  
ATOM   3325  OD1 ASP V 108      28.265  17.694 -34.010  0.94 86.81           O  
ATOM   3326  OD2 ASP V 108      29.049  18.403 -35.955  0.94 85.22           O  
ATOM   3327  N   PRO V 109      31.818  15.011 -32.465  0.97 96.34           N  
ATOM   3328  CA  PRO V 109      32.895  14.056 -32.240  0.97 96.64           C  
ATOM   3329  C   PRO V 109      33.729  13.862 -33.511  0.97 96.88           C  
ATOM   3330  O   PRO V 109      33.210  13.896 -34.630  0.97 95.82           O  
ATOM   3331  CB  PRO V 109      32.201  12.763 -31.798  0.97 95.83           C  
ATOM   3332  CG  PRO V 109      30.844  12.839 -32.494  0.97 95.14           C  
ATOM   3333  CD  PRO V 109      30.523  14.332 -32.476  0.97 96.81           C  
ATOM   3334  N   THR V 110      35.034  13.619 -33.343  0.99 97.05           N  
ATOM   3335  CA  THR V 110      35.947  13.321 -34.466  0.99 96.90           C  
ATOM   3336  C   THR V 110      36.046  11.825 -34.760  0.99 97.16           C  
ATOM   3337  O   THR V 110      36.389  11.435 -35.879  0.99 95.47           O  
ATOM   3338  CB  THR V 110      37.343  13.902 -34.239  0.99 95.70           C  
ATOM   3339  OG1 THR V 110      38.022  13.263 -33.190  0.97 88.89           O  
ATOM   3340  CG2 THR V 110      37.314  15.406 -33.945  0.97 87.47           C  
ATOM   3341  N   ILE V 111      35.734  10.984 -33.775  0.99 97.52           N  
ATOM   3342  CA  ILE V 111      35.639   9.533 -33.927  0.99 97.52           C  
ATOM   3343  C   ILE V 111      34.290   9.132 -34.537  0.99 97.91           C  
ATOM   3344  O   ILE V 111      33.347   9.921 -34.599  0.99 97.50           O  
ATOM   3345  CB  ILE V 111      35.930   8.800 -32.600  0.99 96.72           C  
ATOM   3346  CG1 ILE V 111      34.944   9.200 -31.474  0.98 93.89           C  
ATOM   3347  CG2 ILE V 111      37.394   9.042 -32.194  0.98 92.19           C  
ATOM   3348  CD1 ILE V 111      35.059   8.338 -30.215  0.98 91.41           C  
ATOM   3349  N   LYS V 112      34.218   7.877 -34.986  1.00 97.89           N  
ATOM   3350  CA  LYS V 112      33.020   7.334 -35.628  1.00 98.01           C  
ATOM   3351  C   LYS V 112      32.518   6.091 -34.909  1.00 98.40           C  
ATOM   3352  O   LYS V 112      33.299   5.350 -34.313  1.00 98.08           O  
ATOM   3353  CB  LYS V 112      33.296   7.022 -37.102  0.99 97.20           C  
ATOM   3354  CG  LYS V 112      33.609   8.285 -37.915  0.86 89.87           C  
ATOM   3355  CD  LYS V 112      33.742   7.937 -39.393  0.82 82.12           C  
ATOM   3356  CE  LYS V 112      34.025   9.200 -40.200  0.81 70.28           C  
ATOM   3357  NZ  LYS V 112      34.046   8.902 -41.648  0.80 60.70           N  
ATOM   3358  N   LYS V 113      31.232   5.836 -35.032  1.00 98.47           N  
ATOM   3359  CA  LYS V 113      30.623   4.567 -34.655  1.00 98.63           C  
ATOM   3360  C   LYS V 113      31.189   3.412 -35.492  1.00 98.63           C  
ATOM   3361  O   LYS V 113      31.696   3.627 -36.598  1.00 98.27           O  
ATOM   3362  CB  LYS V 113      29.091   4.664 -34.756  1.00 98.54           C  
ATOM   3363  CG  LYS V 113      28.549   4.707 -36.194  0.99 98.14           C  
ATOM   3364  CD  LYS V 113      27.042   4.929 -36.195  0.99 97.23           C  
ATOM   3365  CE  LYS V 113      26.418   4.818 -37.591  0.99 94.92           C  
ATOM   3366  NZ  LYS V 113      26.200   3.412 -37.991  0.99 92.29           N  
ATOM   3367  N   VAL V 114      31.083   2.192 -34.976  1.00 98.73           N  
ATOM   3368  CA  VAL V 114      31.352   0.981 -35.764  1.00 98.72           C  
ATOM   3369  C   VAL V 114      30.220   0.737 -36.775  1.00 98.77           C  
ATOM   3370  O   VAL V 114      29.117   1.262 -36.630  1.00 98.45           O  
ATOM   3371  CB  VAL V 114      31.610  -0.250 -34.865  1.00 98.41           C  
ATOM   3372  CG1 VAL V 114      32.857  -0.035 -34.008  1.00 96.50           C  
ATOM   3373  CG2 VAL V 114      30.429  -0.618 -33.963  1.00 96.42           C  
ATOM   3374  N   GLU V 115      30.512  -0.062 -37.797  1.00 98.59           N  
ATOM   3375  CA  GLU V 115      29.503  -0.440 -38.800  1.00 98.48           C  
ATOM   3376  C   GLU V 115      28.501  -1.476 -38.266  1.00 98.54           C  
ATOM   3377  O   GLU V 115      27.375  -1.569 -38.752  1.00 97.69           O  
ATOM   3378  CB  GLU V 115      30.206  -0.992 -40.047  1.00 97.92           C  
ATOM   3379  CG  GLU V 115      31.078   0.034 -40.785  0.89 89.08           C  
ATOM   3380  CD  GLU V 115      30.273   1.208 -41.355  0.86 76.54           C  
ATOM   3381  OE1 GLU V 115      30.772   2.354 -41.263  0.86 67.29           O  
ATOM   3382  OE2 GLU V 115      29.172   0.977 -41.894  0.85 68.45           O  
ATOM   3383  N   GLU V 116      28.923  -2.263 -37.271  1.00 98.63           N  
ATOM   3384  CA  GLU V 116      28.094  -3.269 -36.612  1.00 98.58           C  
ATOM   3385  C   GLU V 116      26.930  -2.609 -35.854  1.00 98.79           C  
ATOM   3386  O   GLU V 116      27.110  -1.598 -35.167  1.00 98.51           O  
ATOM   3387  CB  GLU V 116      29.001  -4.100 -35.697  1.00 97.23           C  
ATOM   3388  CG  GLU V 116      28.314  -5.315 -35.071  0.99 90.91           C  
ATOM   3389  CD  GLU V 116      29.307  -6.207 -34.308  0.99 92.64           C  
ATOM   3390  OE1 GLU V 116      29.167  -7.446 -34.383  0.99 86.17           O  
ATOM   3391  OE2 GLU V 116      30.240  -5.667 -33.673  0.98 87.47           O  
ATOM   3392  N   SER V 117      25.750  -3.196 -35.963  1.00 98.84           N  
ATOM   3393  CA  SER V 117      24.583  -2.723 -35.213  1.00 98.86           C  
ATOM   3394  C   SER V 117      24.699  -3.077 -33.729  1.00 98.93           C  
ATOM   3395  O   SER V 117      25.346  -4.063 -33.368  1.00 98.86           O  
ATOM   3396  CB  SER V 117      23.286  -3.290 -35.802  1.00 98.64           C  
ATOM   3397  OG  SER V 117      23.138  -4.675 -35.529  1.00 97.30           O  
ATOM   3398  N   ALA V 118      24.009  -2.349 -32.865  1.00 98.93           N  
ATOM   3399  CA  ALA V 118      23.937  -2.669 -31.436  1.00 98.95           C  
ATOM   3400  C   ALA V 118      23.465  -4.106 -31.181  1.00 98.96           C  
ATOM   3401  O   ALA V 118      24.046  -4.818 -30.362  1.00 98.90           O  
ATOM   3402  CB  ALA V 118      22.989  -1.670 -30.772  1.00 98.87           C  
ATOM   3403  N   THR V 119      22.472  -4.569 -31.920  1.00 98.92           N  
ATOM   3404  CA  THR V 119      21.964  -5.944 -31.821  1.00 98.89           C  
ATOM   3405  C   THR V 119      23.056  -6.967 -32.124  1.00 98.93           C  
ATOM   3406  O   THR V 119      23.230  -7.931 -31.377  1.00 98.82           O  
ATOM   3407  CB  THR V 119      20.793  -6.159 -32.792  1.00 98.59           C  
ATOM   3408  OG1 THR V 119      19.781  -5.207 -32.566  1.00 93.85           O  
ATOM   3409  CG2 THR V 119      20.154  -7.538 -32.649  1.00 94.25           C  
ATOM   3410  N   ASP V 120      23.819  -6.768 -33.195  1.00 98.91           N  
ATOM   3411  CA  ASP V 120      24.885  -7.675 -33.620  1.00 98.90           C  
ATOM   3412  C   ASP V 120      26.074  -7.615 -32.667  1.00 98.93           C  
ATOM   3413  O   ASP V 120      26.620  -8.659 -32.306  1.00 98.85           O  
ATOM   3414  CB  ASP V 120      25.304  -7.356 -35.068  1.00 98.79           C  
ATOM   3415  CG  ASP V 120      24.222  -7.743 -36.077  1.00 98.09           C  
ATOM   3416  OD1 ASP V 120      23.367  -8.586 -35.731  1.00 95.83           O  
ATOM   3417  OD2 ASP V 120      24.221  -7.238 -37.215  1.00 95.07           O  
ATOM   3418  N   PHE V 121      26.421  -6.430 -32.179  1.00 98.95           N  
ATOM   3419  CA  PHE V 121      27.454  -6.232 -31.171  1.00 98.95           C  
ATOM   3420  C   PHE V 121      27.129  -6.986 -29.871  1.00 98.96           C  
ATOM   3421  O   PHE V 121      27.979  -7.706 -29.340  1.00 98.91           O  
ATOM   3422  CB  PHE V 121      27.613  -4.729 -30.913  1.00 98.94           C  
ATOM   3423  CG  PHE V 121      28.763  -4.402 -29.991  1.00 98.92           C  
ATOM   3424  CD1 PHE V 121      28.571  -4.354 -28.597  1.00 98.57           C  
ATOM   3425  CD2 PHE V 121      30.042  -4.173 -30.525  1.00 98.56           C  
ATOM   3426  CE1 PHE V 121      29.650  -4.081 -27.745  1.00 98.40           C  
ATOM   3427  CE2 PHE V 121      31.126  -3.898 -29.680  1.00 98.41           C  
ATOM   3428  CZ  PHE V 121      30.927  -3.852 -28.286  1.00 98.61           C  
ATOM   3429  N   LEU V 122      25.907  -6.870 -29.376  1.00 98.97           N  
ATOM   3430  CA  LEU V 122      25.433  -7.595 -28.191  1.00 98.97           C  
ATOM   3431  C   LEU V 122      25.551  -9.113 -28.391  1.00 98.96           C  
ATOM   3432  O   LEU V 122      26.147  -9.802 -27.559  1.00 98.89           O  
ATOM   3433  CB  LEU V 122      23.970  -7.195 -27.890  1.00 98.94           C  
ATOM   3434  CG  LEU V 122      23.794  -5.805 -27.242  1.00 98.80           C  
ATOM   3435  CD1 LEU V 122      22.328  -5.376 -27.318  1.00 98.60           C  
ATOM   3436  CD2 LEU V 122      24.206  -5.820 -25.765  1.00 98.55           C  
ATOM   3437  N   VAL V 123      25.053  -9.623 -29.504  1.00 98.95           N  
ATOM   3438  CA  VAL V 123      25.116 -11.053 -29.844  1.00 98.94           C  
ATOM   3439  C   VAL V 123      26.565 -11.533 -29.956  1.00 98.94           C  
ATOM   3440  O   VAL V 123      26.917 -12.531 -29.326  1.00 98.84           O  
ATOM   3441  CB  VAL V 123      24.314 -11.349 -31.130  1.00 98.88           C  
ATOM   3442  CG1 VAL V 123      24.549 -12.770 -31.666  1.00 98.26           C  
ATOM   3443  CG2 VAL V 123      22.809 -11.205 -30.857  1.00 98.28           C  
ATOM   3444  N   ASP V 124      27.434 -10.818 -30.685  1.00 98.91           N  
ATOM   3445  CA  ASP V 124      28.845 -11.196 -30.869  1.00 98.86           C  
ATOM   3446  C   ASP V 124      29.599 -11.249 -29.534  1.00 98.87           C  
ATOM   3447  O   ASP V 124      30.245 -12.250 -29.215  1.00 98.70           O  
ATOM   3448  CB  ASP V 124      29.540 -10.221 -31.835  1.00 98.64           C  
ATOM   3449  CG  ASP V 124      31.040 -10.542 -31.965  1.00 95.23           C  
ATOM   3450  OD1 ASP V 124      31.369 -11.642 -32.443  1.00 91.35           O  
ATOM   3451  OD2 ASP V 124      31.875  -9.719 -31.523  1.00 91.08           O  
ATOM   3452  N   LYS V 125      29.510 -10.215 -28.720  1.00 98.87           N  
ATOM   3453  CA  LYS V 125      30.254 -10.150 -27.454  1.00 98.84           C  
ATOM   3454  C   LYS V 125      29.770 -11.184 -26.444  1.00 98.83           C  
ATOM   3455  O   LYS V 125      30.597 -11.827 -25.801  1.00 98.58           O  
ATOM   3456  CB  LYS V 125      30.205  -8.739 -26.853  1.00 98.70           C  
ATOM   3457  CG  LYS V 125      30.910  -7.682 -27.719  1.00 97.96           C  
ATOM   3458  CD  LYS V 125      32.417  -7.919 -27.873  1.00 96.09           C  
ATOM   3459  CE  LYS V 125      32.999  -7.001 -28.947  0.99 91.91           C  
ATOM   3460  NZ  LYS V 125      32.702  -7.505 -30.330  0.99 87.37           N  
ATOM   3461  N   VAL V 126      28.474 -11.384 -26.327  1.00 98.85           N  
ATOM   3462  CA  VAL V 126      27.902 -12.381 -25.407  1.00 98.85           C  
ATOM   3463  C   VAL V 126      28.219 -13.805 -25.875  1.00 98.81           C  
ATOM   3464  O   VAL V 126      28.544 -14.660 -25.053  1.00 98.55           O  
ATOM   3465  CB  VAL V 126      26.389 -12.136 -25.219  1.00 98.78           C  
ATOM   3466  CG1 VAL V 126      25.711 -13.264 -24.432  1.00 98.30           C  
ATOM   3467  CG2 VAL V 126      26.163 -10.832 -24.442  1.00 98.35           C  
ATOM   3468  N   SER V 127      28.225 -14.056 -27.175  1.00 98.81           N  
ATOM   3469  CA  SER V 127      28.629 -15.342 -27.750  1.00 98.74           C  
ATOM   3470  C   SER V 127      30.123 -15.627 -27.571  1.00 98.75           C  
ATOM   3471  O   SER V 127      30.511 -16.754 -27.256  1.00 98.17           O  
ATOM   3472  CB  SER V 127      28.260 -15.364 -29.236  1.00 98.12           C  
ATOM   3473  OG  SER V 127      28.595 -16.616 -29.810  1.00 84.44           O  
ATOM   3474  N   ARG V 128      30.989 -14.610 -27.733  1.00 98.59           N  
ATOM   3475  CA  ARG V 128      32.451 -14.748 -27.577  1.00 98.43           C  
ATOM   3476  C   ARG V 128      32.901 -14.931 -26.134  1.00 98.46           C  
ATOM   3477  O   ARG V 128      33.948 -15.534 -25.911  1.00 97.72           O  
ATOM   3478  CB  ARG V 128      33.156 -13.525 -28.175  1.00 97.65           C  
ATOM   3479  CG  ARG V 128      33.284 -13.637 -29.698  0.97 87.73           C  
ATOM   3480  CD  ARG V 128      34.001 -12.417 -30.274  0.96 85.24           C  
ATOM   3481  NE  ARG V 128      35.399 -12.338 -29.792  0.95 79.09           N  
ATOM   3482  CZ  ARG V 128      36.238 -11.342 -30.034  0.95 72.91           C  
ATOM   3483  NH1 ARG V 128      35.887 -10.317 -30.767  0.95 65.33           N  
ATOM   3484  NH2 ARG V 128      37.451 -11.369 -29.540  0.95 66.05           N  
ATOM   3485  N   PHE V 129      32.161 -14.415 -25.168  1.00 98.45           N  
ATOM   3486  CA  PHE V 129      32.484 -14.476 -23.741  1.00 98.34           C  
ATOM   3487  C   PHE V 129      31.295 -15.034 -22.937  1.00 98.43           C  
ATOM   3488  O   PHE V 129      30.752 -14.338 -22.071  1.00 98.05           O  
ATOM   3489  CB  PHE V 129      32.925 -13.080 -23.253  1.00 97.98           C  
ATOM   3490  CG  PHE V 129      34.048 -12.444 -24.043  1.00 97.76           C  
ATOM   3491  CD1 PHE V 129      35.353 -12.959 -23.967  1.00 96.48           C  
ATOM   3492  CD2 PHE V 129      33.793 -11.322 -24.856  1.00 96.34           C  
ATOM   3493  CE1 PHE V 129      36.398 -12.362 -24.688  1.00 95.48           C  
ATOM   3494  CE2 PHE V 129      34.831 -10.717 -25.577  1.00 95.60           C  
ATOM   3495  CZ  PHE V 129      36.134 -11.237 -25.492  1.00 95.85           C  
ATOM   3496  N   PRO V 130      30.870 -16.286 -23.195  1.00 98.34           N  
ATOM   3497  CA  PRO V 130      29.689 -16.844 -22.550  1.00 98.29           C  
ATOM   3498  C   PRO V 130      29.832 -16.869 -21.022  1.00 98.32           C  
ATOM   3499  O   PRO V 130      30.824 -17.358 -20.482  1.00 97.68           O  
ATOM   3500  CB  PRO V 130      29.510 -18.249 -23.149  1.00 97.76           C  
ATOM   3501  CG  PRO V 130      30.916 -18.620 -23.625  1.00 96.23           C  
ATOM   3502  CD  PRO V 130      31.496 -17.278 -24.057  1.00 98.15           C  
ATOM   3503  N   GLY V 131      28.844 -16.348 -20.327  1.00 98.31           N  
ATOM   3504  CA  GLY V 131      28.813 -16.268 -18.861  1.00 98.19           C  
ATOM   3505  C   GLY V 131      29.669 -15.158 -18.246  1.00 98.31           C  
ATOM   3506  O   GLY V 131      29.731 -15.073 -17.016  1.00 97.79           O  
ATOM   3507  N   GLU V 132      30.330 -14.317 -19.051  1.00 98.44           N  
ATOM   3508  CA  GLU V 132      31.222 -13.255 -18.559  1.00 98.40           C  
ATOM   3509  C   GLU V 132      30.678 -11.834 -18.769  1.00 98.51           C  
ATOM   3510  O   GLU V 132      31.041 -10.931 -18.014  1.00 98.23           O  
ATOM   3511  CB  GLU V 132      32.588 -13.358 -19.245  1.00 98.08           C  
ATOM   3512  CG  GLU V 132      33.367 -14.644 -18.908  1.00 96.96           C  
ATOM   3513  CD  GLU V 132      34.757 -14.623 -19.563  1.00 95.85           C  
ATOM   3514  OE1 GLU V 132      35.093 -15.574 -20.289  1.00 91.38           O  
ATOM   3515  OE2 GLU V 132      35.493 -13.632 -19.377  0.99 91.79           O  
ATOM   3516  N   VAL V 133      29.851 -11.619 -19.772  1.00 98.71           N  
ATOM   3517  CA  VAL V 133      29.376 -10.276 -20.148  1.00 98.78           C  
ATOM   3518  C   VAL V 133      28.088  -9.939 -19.406  1.00 98.82           C  
ATOM   3519  O   VAL V 133      27.083 -10.640 -19.544  1.00 98.72           O  
ATOM   3520  CB  VAL V 133      29.182 -10.134 -21.672  1.00 98.71           C  
ATOM   3521  CG1 VAL V 133      28.801  -8.697 -22.057  1.00 98.29           C  
ATOM   3522  CG2 VAL V 133      30.458 -10.504 -22.434  1.00 98.32           C  
ATOM   3523  N   SER V 134      28.115  -8.844 -18.658  1.00 98.82           N  
ATOM   3524  CA  SER V 134      26.894  -8.217 -18.145  1.00 98.84           C  
ATOM   3525  C   SER V 134      26.457  -7.076 -19.068  1.00 98.91           C  
ATOM   3526  O   SER V 134      27.294  -6.368 -19.627  1.00 98.86           O  
ATOM   3527  CB  SER V 134      27.079  -7.712 -16.711  1.00 98.68           C  
ATOM   3528  OG  SER V 134      27.446  -8.776 -15.847  1.00 97.77           O  
ATOM   3529  N   VAL V 135      25.162  -6.879 -19.193  1.00 98.93           N  
ATOM   3530  CA  VAL V 135      24.580  -5.726 -19.889  1.00 98.95           C  
ATOM   3531  C   VAL V 135      23.972  -4.792 -18.851  1.00 98.95           C  
ATOM   3532  O   VAL V 135      23.191  -5.229 -18.008  1.00 98.90           O  
ATOM   3533  CB  VAL V 135      23.544  -6.156 -20.952  1.00 98.92           C  
ATOM   3534  CG1 VAL V 135      22.973  -4.937 -21.694  1.00 98.63           C  
ATOM   3535  CG2 VAL V 135      24.173  -7.095 -21.989  1.00 98.66           C  
ATOM   3536  N   LEU V 136      24.353  -3.527 -18.897  1.00 98.94           N  
ATOM   3537  CA  LEU V 136      23.700  -2.453 -18.157  1.00 98.95           C  
ATOM   3538  C   LEU V 136      22.788  -1.706 -19.129  1.00 98.96           C  
ATOM   3539  O   LEU V 136      23.280  -1.027 -20.027  1.00 98.91           O  
ATOM   3540  CB  LEU V 136      24.776  -1.543 -17.539  1.00 98.89           C  
ATOM   3541  CG  LEU V 136      24.204  -0.344 -16.758  1.00 98.72           C  
ATOM   3542  CD1 LEU V 136      23.388  -0.785 -15.537  1.00 98.52           C  
ATOM   3543  CD2 LEU V 136      25.347   0.542 -16.267  1.00 98.44           C  
ATOM   3544  N   ALA V 137      21.495  -1.857 -18.959  1.00 98.97           N  
ATOM   3545  CA  ALA V 137      20.488  -1.235 -19.809  1.00 98.97           C  
ATOM   3546  C   ALA V 137      19.959   0.039 -19.142  1.00 98.97           C  
ATOM   3547  O   ALA V 137      19.260  -0.033 -18.129  1.00 98.88           O  
ATOM   3548  CB  ALA V 137      19.384  -2.260 -20.093  1.00 98.90           C  
ATOM   3549  N   LEU V 138      20.302   1.185 -19.713  1.00 98.96           N  
ATOM   3550  CA  LEU V 138      19.960   2.517 -19.204  1.00 98.95           C  
ATOM   3551  C   LEU V 138      18.881   3.219 -20.037  1.00 98.91           C  
ATOM   3552  O   LEU V 138      18.418   4.292 -19.666  1.00 98.65           O  
ATOM   3553  CB  LEU V 138      21.234   3.377 -19.126  1.00 98.91           C  
ATOM   3554  CG  LEU V 138      22.384   2.805 -18.271  1.00 98.80           C  
ATOM   3555  CD1 LEU V 138      23.543   3.801 -18.260  1.00 98.66           C  
ATOM   3556  CD2 LEU V 138      21.959   2.535 -16.822  1.00 98.61           C  
ATOM   3557  N   GLY V 139      18.483   2.620 -21.144  1.00 98.90           N  
ATOM   3558  CA  GLY V 139      17.419   3.116 -22.009  1.00 98.87           C  
ATOM   3559  C   GLY V 139      16.329   2.066 -22.279  1.00 98.92           C  
ATOM   3560  O   GLY V 139      16.274   1.022 -21.614  1.00 98.83           O  
ATOM   3561  N   PRO V 140      15.467   2.313 -23.262  1.00 98.93           N  
ATOM   3562  CA  PRO V 140      14.489   1.339 -23.740  1.00 98.92           C  
ATOM   3563  C   PRO V 140      15.144   0.021 -24.171  1.00 98.95           C  
ATOM   3564  O   PRO V 140      16.205   0.006 -24.795  1.00 98.89           O  
ATOM   3565  CB  PRO V 140      13.778   2.016 -24.919  1.00 98.72           C  
ATOM   3566  CG  PRO V 140      13.922   3.506 -24.610  1.00 97.91           C  
ATOM   3567  CD  PRO V 140      15.292   3.591 -23.947  1.00 98.78           C  
ATOM   3568  N   LEU V 141      14.492  -1.101 -23.888  1.00 98.97           N  
ATOM   3569  CA  LEU V 141      15.066  -2.449 -24.014  1.00 98.98           C  
ATOM   3570  C   LEU V 141      15.056  -3.027 -25.445  1.00 98.98           C  
ATOM   3571  O   LEU V 141      15.303  -4.225 -25.633  1.00 98.95           O  
ATOM   3572  CB  LEU V 141      14.366  -3.368 -23.001  1.00 98.96           C  
ATOM   3573  CG  LEU V 141      14.638  -3.003 -21.528  1.00 98.86           C  
ATOM   3574  CD1 LEU V 141      13.793  -3.893 -20.617  1.00 98.64           C  
ATOM   3575  CD2 LEU V 141      16.104  -3.207 -21.137  1.00 98.58           C  
ATOM   3576  N   THR V 142      14.826  -2.217 -26.448  1.00 98.96           N  
ATOM   3577  CA  THR V 142      14.654  -2.626 -27.847  1.00 98.96           C  
ATOM   3578  C   THR V 142      15.846  -3.427 -28.378  1.00 98.97           C  
ATOM   3579  O   THR V 142      15.663  -4.506 -28.942  1.00 98.95           O  
ATOM   3580  CB  THR V 142      14.441  -1.397 -28.746  1.00 98.92           C  
ATOM   3581  OG1 THR V 142      13.494  -0.526 -28.164  1.00 98.57           O  
ATOM   3582  CG2 THR V 142      13.941  -1.776 -30.138  1.00 98.53           C  
ATOM   3583  N   ASN V 143      17.072  -2.951 -28.182  1.00 98.97           N  
ATOM   3584  CA  ASN V 143      18.286  -3.617 -28.667  1.00 98.98           C  
ATOM   3585  C   ASN V 143      18.457  -4.998 -28.022  1.00 98.98           C  
ATOM   3586  O   ASN V 143      18.803  -5.970 -28.693  1.00 98.95           O  
ATOM   3587  CB  ASN V 143      19.515  -2.744 -28.369  1.00 98.96           C  
ATOM   3588  CG  ASN V 143      19.579  -1.455 -29.172  1.00 98.95           C  
ATOM   3589  OD1 ASN V 143      19.045  -1.342 -30.273  1.00 95.87           O  
ATOM   3590  ND2 ASN V 143      20.278  -0.475 -28.651  1.00 95.88           N  
ATOM   3591  N   ILE V 144      18.178  -5.092 -26.730  1.00 98.98           N  
ATOM   3592  CA  ILE V 144      18.302  -6.328 -25.953  1.00 98.98           C  
ATOM   3593  C   ILE V 144      17.229  -7.332 -26.383  1.00 98.98           C  
ATOM   3594  O   ILE V 144      17.541  -8.498 -26.618  1.00 98.95           O  
ATOM   3595  CB  ILE V 144      18.258  -6.019 -24.441  1.00 98.91           C  
ATOM   3596  CG1 ILE V 144      19.395  -5.040 -24.076  1.00 97.51           C  
ATOM   3597  CG2 ILE V 144      18.382  -7.322 -23.628  1.00 98.08           C  
ATOM   3598  CD1 ILE V 144      19.325  -4.526 -22.642  1.00 90.92           C  
ATOM   3599  N   ALA V 145      16.003  -6.886 -26.573  1.00 98.98           N  
ATOM   3600  CA  ALA V 145      14.933  -7.728 -27.106  1.00 98.97           C  
ATOM   3601  C   ALA V 145      15.272  -8.259 -28.510  1.00 98.97           C  
ATOM   3602  O   ALA V 145      15.088  -9.446 -28.795  1.00 98.92           O  
ATOM   3603  CB  ALA V 145      13.633  -6.916 -27.107  1.00 98.95           C  
ATOM   3604  N   LEU V 146      15.850  -7.416 -29.367  1.00 98.96           N  
ATOM   3605  CA  LEU V 146      16.305  -7.816 -30.702  1.00 98.96           C  
ATOM   3606  C   LEU V 146      17.467  -8.819 -30.640  1.00 98.96           C  
ATOM   3607  O   LEU V 146      17.479  -9.772 -31.423  1.00 98.88           O  
ATOM   3608  CB  LEU V 146      16.696  -6.569 -31.513  1.00 98.91           C  
ATOM   3609  CG  LEU V 146      15.510  -5.696 -31.973  1.00 98.68           C  
ATOM   3610  CD1 LEU V 146      16.047  -4.414 -32.607  1.00 98.18           C  
ATOM   3611  CD2 LEU V 146      14.628  -6.405 -33.007  1.00 98.12           C  
ATOM   3612  N   ALA V 147      18.404  -8.670 -29.695  1.00 98.96           N  
ATOM   3613  CA  ALA V 147      19.485  -9.632 -29.482  1.00 98.96           C  
ATOM   3614  C   ALA V 147      18.941 -11.003 -29.045  1.00 98.96           C  
ATOM   3615  O   ALA V 147      19.303 -12.021 -29.634  1.00 98.88           O  
ATOM   3616  CB  ALA V 147      20.477  -9.051 -28.470  1.00 98.92           C  
ATOM   3617  N   ILE V 148      18.021 -11.029 -28.091  1.00 98.94           N  
ATOM   3618  CA  ILE V 148      17.331 -12.249 -27.632  1.00 98.90           C  
ATOM   3619  C   ILE V 148      16.591 -12.929 -28.789  1.00 98.87           C  
ATOM   3620  O   ILE V 148      16.658 -14.148 -28.950  1.00 98.66           O  
ATOM   3621  CB  ILE V 148      16.356 -11.908 -26.475  1.00 98.85           C  
ATOM   3622  CG1 ILE V 148      17.148 -11.503 -25.208  1.00 98.58           C  
ATOM   3623  CG2 ILE V 148      15.418 -13.090 -26.154  1.00 98.52           C  
ATOM   3624  CD1 ILE V 148      16.281 -10.835 -24.127  1.00 98.16           C  
ATOM   3625  N   LYS V 149      15.923 -12.143 -29.620  1.00 98.84           N  
ATOM   3626  CA  LYS V 149      15.177 -12.654 -30.779  1.00 98.73           C  
ATOM   3627  C   LYS V 149      16.103 -13.205 -31.871  1.00 98.72           C  
ATOM   3628  O   LYS V 149      15.732 -14.161 -32.554  1.00 98.25           O  
ATOM   3629  CB  LYS V 149      14.281 -11.523 -31.298  1.00 98.31           C  
ATOM   3630  CG  LYS V 149      13.241 -11.996 -32.319  0.98 90.61           C  
ATOM   3631  CD  LYS V 149      12.335 -10.824 -32.702  0.97 87.83           C  
ATOM   3632  CE  LYS V 149      11.223 -11.266 -33.646  0.96 80.72           C  
ATOM   3633  NZ  LYS V 149      10.327 -10.127 -33.976  0.96 72.42           N  
ATOM   3634  N   LYS V 150      17.288 -12.602 -32.034  1.00 98.84           N  
ATOM   3635  CA  LYS V 150      18.269 -12.992 -33.057  1.00 98.82           C  
ATOM   3636  C   LYS V 150      19.062 -14.232 -32.656  1.00 98.80           C  
ATOM   3637  O   LYS V 150      19.252 -15.115 -33.494  1.00 98.42           O  
ATOM   3638  CB  LYS V 150      19.188 -11.798 -33.358  1.00 98.69           C  
ATOM   3639  CG  LYS V 150      20.144 -12.096 -34.525  0.99 97.26           C  
ATOM   3640  CD  LYS V 150      20.823 -10.821 -35.029  0.98 93.64           C  
ATOM   3641  CE  LYS V 150      21.671 -11.140 -36.263  0.97 86.93           C  
ATOM   3642  NZ  LYS V 150      22.028  -9.914 -37.010  0.97 77.68           N  
ATOM   3643  N   ASP V 151      19.503 -14.309 -31.412  1.00 98.78           N  
ATOM   3644  CA  ASP V 151      20.225 -15.462 -30.881  1.00 98.73           C  
ATOM   3645  C   ASP V 151      19.475 -16.062 -29.678  1.00 98.71           C  
ATOM   3646  O   ASP V 151      19.550 -15.534 -28.564  1.00 98.39           O  
ATOM   3647  CB  ASP V 151      21.669 -15.075 -30.518  1.00 98.58           C  
ATOM   3648  CG  ASP V 151      22.474 -16.269 -29.976  1.00 98.16           C  
ATOM   3649  OD1 ASP V 151      21.940 -17.406 -29.946  1.00 96.72           O  
ATOM   3650  OD2 ASP V 151      23.627 -16.059 -29.559  1.00 96.28           O  
ATOM   3651  N   PRO V 152      18.817 -17.213 -29.846  1.00 98.07           N  
ATOM   3652  CA  PRO V 152      18.133 -17.900 -28.749  1.00 97.38           C  
ATOM   3653  C   PRO V 152      19.046 -18.300 -27.582  1.00 97.79           C  
ATOM   3654  O   PRO V 152      18.558 -18.593 -26.490  1.00 96.99           O  
ATOM   3655  CB  PRO V 152      17.500 -19.142 -29.389  1.00 95.54           C  
ATOM   3656  CG  PRO V 152      17.341 -18.761 -30.858  1.00 92.84           C  
ATOM   3657  CD  PRO V 152      18.545 -17.873 -31.114  1.00 96.52           C  
ATOM   3658  N   SER V 153      20.368 -18.344 -27.786  1.00 98.54           N  
ATOM   3659  CA  SER V 153      21.341 -18.666 -26.737  1.00 98.56           C  
ATOM   3660  C   SER V 153      21.744 -17.452 -25.890  1.00 98.76           C  
ATOM   3661  O   SER V 153      22.313 -17.636 -24.816  1.00 98.53           O  
ATOM   3662  CB  SER V 153      22.563 -19.374 -27.335  1.00 97.92           C  
ATOM   3663  OG  SER V 153      23.488 -18.478 -27.913  1.00 92.00           O  
ATOM   3664  N   PHE V 154      21.427 -16.234 -26.330  1.00 98.84           N  
ATOM   3665  CA  PHE V 154      21.786 -14.983 -25.649  1.00 98.90           C  
ATOM   3666  C   PHE V 154      21.384 -14.990 -24.170  1.00 98.91           C  
ATOM   3667  O   PHE V 154      22.215 -14.753 -23.293  1.00 98.84           O  
ATOM   3668  CB  PHE V 154      21.122 -13.807 -26.384  1.00 98.88           C  
ATOM   3669  CG  PHE V 154      21.506 -12.452 -25.833  1.00 98.89           C  
ATOM   3670  CD1 PHE V 154      20.769 -11.868 -24.787  1.00 98.70           C  
ATOM   3671  CD2 PHE V 154      22.623 -11.773 -26.351  1.00 98.69           C  
ATOM   3672  CE1 PHE V 154      21.136 -10.621 -24.266  1.00 98.58           C  
ATOM   3673  CE2 PHE V 154      22.997 -10.524 -25.839  1.00 98.59           C  
ATOM   3674  CZ  PHE V 154      22.250  -9.947 -24.794  1.00 98.72           C  
ATOM   3675  N   VAL V 155      20.147 -15.371 -23.896  1.00 98.89           N  
ATOM   3676  CA  VAL V 155      19.555 -15.467 -22.549  1.00 98.83           C  
ATOM   3677  C   VAL V 155      20.379 -16.341 -21.606  1.00 98.81           C  
ATOM   3678  O   VAL V 155      20.475 -16.070 -20.409  1.00 98.22           O  
ATOM   3679  CB  VAL V 155      18.129 -16.041 -22.680  1.00 98.29           C  
ATOM   3680  CG1 VAL V 155      17.490 -16.411 -21.342  1.00 92.30           C  
ATOM   3681  CG2 VAL V 155      17.213 -15.042 -23.383  1.00 92.53           C  
ATOM   3682  N   LYS V 156      20.991 -17.395 -22.137  1.00 98.72           N  
ATOM   3683  CA  LYS V 156      21.771 -18.355 -21.354  1.00 98.58           C  
ATOM   3684  C   LYS V 156      23.239 -17.947 -21.217  1.00 98.69           C  
ATOM   3685  O   LYS V 156      23.879 -18.305 -20.232  1.00 98.08           O  
ATOM   3686  CB  LYS V 156      21.626 -19.731 -22.018  1.00 97.64           C  
ATOM   3687  CG  LYS V 156      21.526 -20.849 -20.987  0.88 84.48           C  
ATOM   3688  CD  LYS V 156      21.350 -22.189 -21.695  0.83 76.20           C  
ATOM   3689  CE  LYS V 156      21.087 -23.292 -20.682  0.81 63.69           C  
ATOM   3690  NZ  LYS V 156      20.940 -24.601 -21.349  0.82 53.99           N  
ATOM   3691  N   ASN V 157      23.766 -17.219 -22.195  1.00 98.81           N  
ATOM   3692  CA  ASN V 157      25.168 -16.820 -22.280  1.00 98.80           C  
ATOM   3693  C   ASN V 157      25.451 -15.461 -21.623  1.00 98.83           C  
ATOM   3694  O   ASN V 157      26.573 -15.240 -21.166  1.00 98.58           O  
ATOM   3695  CB  ASN V 157      25.594 -16.819 -23.755  1.00 98.64           C  
ATOM   3696  CG  ASN V 157      25.700 -18.210 -24.364  1.00 97.86           C  
ATOM   3697  OD1 ASN V 157      25.895 -19.216 -23.698  1.00 91.07           O  
ATOM   3698  ND2 ASN V 157      25.617 -18.291 -25.670  1.00 90.41           N  
ATOM   3699  N   VAL V 158      24.481 -14.561 -21.548  1.00 98.85           N  
ATOM   3700  CA  VAL V 158      24.617 -13.300 -20.807  1.00 98.86           C  
ATOM   3701  C   VAL V 158      24.803 -13.610 -19.316  1.00 98.84           C  
ATOM   3702  O   VAL V 158      24.122 -14.465 -18.752  1.00 98.64           O  
ATOM   3703  CB  VAL V 158      23.444 -12.334 -21.090  1.00 98.79           C  
ATOM   3704  CG1 VAL V 158      22.119 -12.743 -20.438  1.00 97.98           C  
ATOM   3705  CG2 VAL V 158      23.791 -10.909 -20.661  1.00 97.81           C  
ATOM   3706  N   LYS V 159      25.749 -12.926 -18.659  1.00 98.77           N  
ATOM   3707  CA  LYS V 159      25.981 -13.113 -17.216  1.00 98.69           C  
ATOM   3708  C   LYS V 159      24.805 -12.569 -16.412  1.00 98.68           C  
ATOM   3709  O   LYS V 159      24.235 -13.281 -15.595  1.00 98.37           O  
ATOM   3710  CB  LYS V 159      27.307 -12.449 -16.816  1.00 98.50           C  
ATOM   3711  CG  LYS V 159      27.683 -12.682 -15.339  1.00 97.78           C  
ATOM   3712  CD  LYS V 159      29.044 -12.056 -15.037  1.00 96.26           C  
ATOM   3713  CE  LYS V 159      29.459 -12.255 -13.580  0.99 92.40           C  
ATOM   3714  NZ  LYS V 159      30.827 -11.734 -13.333  0.99 86.79           N  
ATOM   3715  N   LYS V 160      24.476 -11.312 -16.637  1.00 98.56           N  
ATOM   3716  CA  LYS V 160      23.363 -10.581 -16.022  1.00 98.41           C  
ATOM   3717  C   LYS V 160      22.893  -9.480 -16.957  1.00 98.77           C  
ATOM   3718  O   LYS V 160      23.699  -8.932 -17.709  1.00 98.62           O  
ATOM   3719  CB  LYS V 160      23.790  -9.924 -14.700  1.00 96.29           C  
ATOM   3720  CG  LYS V 160      24.153 -10.927 -13.613  0.99 86.77           C  
ATOM   3721  CD  LYS V 160      24.398 -10.214 -12.288  0.99 87.26           C  
ATOM   3722  CE  LYS V 160      24.683 -11.240 -11.198  0.98 83.66           C  
ATOM   3723  NZ  LYS V 160      24.590 -10.624  -9.858  0.98 77.99           N  
ATOM   3724  N   ILE V 161      21.641  -9.098 -16.824  1.00 98.88           N  
ATOM   3725  CA  ILE V 161      21.109  -7.854 -17.379  1.00 98.92           C  
ATOM   3726  C   ILE V 161      20.622  -7.016 -16.198  1.00 98.92           C  
ATOM   3727  O   ILE V 161      19.720  -7.439 -15.471  1.00 98.87           O  
ATOM   3728  CB  ILE V 161      19.996  -8.117 -18.425  1.00 98.91           C  
ATOM   3729  CG1 ILE V 161      20.444  -9.134 -19.508  1.00 98.68           C  
ATOM   3730  CG2 ILE V 161      19.587  -6.779 -19.067  1.00 98.50           C  
ATOM   3731  CD1 ILE V 161      19.322  -9.556 -20.473  1.00 98.49           C  
ATOM   3732  N   VAL V 162      21.250  -5.877 -15.976  1.00 98.94           N  
ATOM   3733  CA  VAL V 162      20.785  -4.882 -14.999  1.00 98.94           C  
ATOM   3734  C   VAL V 162      20.050  -3.794 -15.764  1.00 98.95           C  
ATOM   3735  O   VAL V 162      20.623  -3.179 -16.658  1.00 98.91           O  
ATOM   3736  CB  VAL V 162      21.930  -4.315 -14.145  1.00 98.86           C  
ATOM   3737  CG1 VAL V 162      21.415  -3.277 -13.136  1.00 98.39           C  
ATOM   3738  CG2 VAL V 162      22.624  -5.439 -13.363  1.00 98.47           C  
ATOM   3739  N   VAL V 163      18.798  -3.585 -15.430  1.00 98.96           N  
ATOM   3740  CA  VAL V 163      17.886  -2.683 -16.141  1.00 98.96           C  
ATOM   3741  C   VAL V 163      17.520  -1.527 -15.228  1.00 98.96           C  
ATOM   3742  O   VAL V 163      16.973  -1.759 -14.145  1.00 98.87           O  
ATOM   3743  CB  VAL V 163      16.610  -3.439 -16.582  1.00 98.92           C  
ATOM   3744  CG1 VAL V 163      15.613  -2.521 -17.300  1.00 98.48           C  
ATOM   3745  CG2 VAL V 163      16.932  -4.615 -17.513  1.00 98.57           C  
ATOM   3746  N   LEU V 164      17.768  -0.297 -15.660  1.00 98.95           N  
ATOM   3747  CA  LEU V 164      17.000   0.830 -15.161  1.00 98.93           C  
ATOM   3748  C   LEU V 164      15.643   0.817 -15.864  1.00 98.94           C  
ATOM   3749  O   LEU V 164      15.574   0.977 -17.089  1.00 98.76           O  
ATOM   3750  CB  LEU V 164      17.731   2.154 -15.410  1.00 98.66           C  
ATOM   3751  CG  LEU V 164      16.854   3.358 -14.998  1.00 96.88           C  
ATOM   3752  CD1 LEU V 164      16.600   3.396 -13.492  1.00 92.89           C  
ATOM   3753  CD2 LEU V 164      17.520   4.652 -15.407  1.00 92.95           C  
ATOM   3754  N   GLY V 165      14.586   0.638 -15.096  1.00 98.89           N  
ATOM   3755  CA  GLY V 165      13.262   0.639 -15.687  1.00 98.86           C  
ATOM   3756  C   GLY V 165      12.148   0.295 -14.713  1.00 98.90           C  
ATOM   3757  O   GLY V 165      12.336  -0.402 -13.713  1.00 98.67           O  
ATOM   3758  N   GLY V 166      10.975   0.766 -15.035  1.00 98.93           N  
ATOM   3759  CA  GLY V 166       9.773   0.484 -14.275  1.00 98.91           C  
ATOM   3760  C   GLY V 166       9.617   1.304 -12.994  1.00 98.92           C  
ATOM   3761  O   GLY V 166      10.499   2.034 -12.543  1.00 98.73           O  
ATOM   3762  N   ALA V 167       8.444   1.158 -12.409  1.00 98.87           N  
ATOM   3763  CA  ALA V 167       8.078   1.747 -11.134  1.00 98.79           C  
ATOM   3764  C   ALA V 167       7.305   0.693 -10.335  1.00 98.78           C  
ATOM   3765  O   ALA V 167       6.143   0.400 -10.626  1.00 98.32           O  
ATOM   3766  CB  ALA V 167       7.267   3.025 -11.387  1.00 98.48           C  
ATOM   3767  N   PHE V 168       7.956   0.097  -9.353  1.00 98.81           N  
ATOM   3768  CA  PHE V 168       7.383  -1.005  -8.586  1.00 98.82           C  
ATOM   3769  C   PHE V 168       6.715  -0.461  -7.327  1.00 98.70           C  
ATOM   3770  O   PHE V 168       7.403  -0.050  -6.385  1.00 98.32           O  
ATOM   3771  CB  PHE V 168       8.455  -2.058  -8.283  1.00 98.84           C  
ATOM   3772  CG  PHE V 168       9.009  -2.704  -9.535  1.00 98.88           C  
ATOM   3773  CD1 PHE V 168       8.376  -3.830 -10.088  1.00 98.69           C  
ATOM   3774  CD2 PHE V 168      10.113  -2.134 -10.195  1.00 98.70           C  
ATOM   3775  CE1 PHE V 168       8.844  -4.384 -11.291  1.00 98.58           C  
ATOM   3776  CE2 PHE V 168      10.584  -2.680 -11.397  1.00 98.61           C  
ATOM   3777  CZ  PHE V 168       9.947  -3.808 -11.945  1.00 98.72           C  
ATOM   3778  N   PHE V 169       5.396  -0.454  -7.327  1.00 98.50           N  
ATOM   3779  CA  PHE V 169       4.583   0.130  -6.252  1.00 98.25           C  
ATOM   3780  C   PHE V 169       4.936   1.605  -5.982  1.00 97.95           C  
ATOM   3781  O   PHE V 169       4.985   2.066  -4.834  1.00 96.16           O  
ATOM   3782  CB  PHE V 169       4.637  -0.772  -5.004  1.00 97.89           C  
ATOM   3783  CG  PHE V 169       4.433  -2.243  -5.309  1.00 97.75           C  
ATOM   3784  CD1 PHE V 169       3.162  -2.717  -5.683  1.00 96.55           C  
ATOM   3785  CD2 PHE V 169       5.525  -3.137  -5.281  1.00 96.52           C  
ATOM   3786  CE1 PHE V 169       2.981  -4.069  -6.025  1.00 95.46           C  
ATOM   3787  CE2 PHE V 169       5.352  -4.488  -5.618  1.00 95.67           C  
ATOM   3788  CZ  PHE V 169       4.076  -4.953  -5.992  1.00 95.59           C  
ATOM   3789  N   ALA V 170       5.211   2.333  -7.068  1.00 98.27           N  
ATOM   3790  CA  ALA V 170       5.542   3.752  -7.070  1.00 98.21           C  
ATOM   3791  C   ALA V 170       4.988   4.418  -8.338  1.00 98.28           C  
ATOM   3792  O   ALA V 170       4.623   3.738  -9.301  1.00 97.91           O  
ATOM   3793  CB  ALA V 170       7.070   3.893  -6.966  1.00 97.88           C  
ATOM   3794  N   ALA V 171       4.939   5.747  -8.336  1.00 97.92           N  
ATOM   3795  CA  ALA V 171       4.482   6.500  -9.494  1.00 97.87           C  
ATOM   3796  C   ALA V 171       5.511   6.448 -10.635  1.00 98.10           C  
ATOM   3797  O   ALA V 171       6.721   6.483 -10.394  1.00 97.89           O  
ATOM   3798  CB  ALA V 171       4.184   7.945  -9.064  1.00 97.35           C  
ATOM   3799  N   GLY V 172       5.008   6.430 -11.864  1.00 98.13           N  
ATOM   3800  CA  GLY V 172       5.816   6.592 -13.064  1.00 98.13           C  
ATOM   3801  C   GLY V 172       6.276   8.041 -13.291  1.00 98.11           C  
ATOM   3802  O   GLY V 172       5.865   8.974 -12.593  1.00 97.84           O  
ATOM   3803  N   ASN V 173       7.139   8.228 -14.284  1.00 97.58           N  
ATOM   3804  CA  ASN V 173       7.641   9.543 -14.695  1.00 97.24           C  
ATOM   3805  C   ASN V 173       7.301   9.912 -16.153  1.00 97.06           C  
ATOM   3806  O   ASN V 173       7.301  11.103 -16.482  1.00 96.55           O  
ATOM   3807  CB  ASN V 173       9.148   9.648 -14.383  1.00 97.17           C  
ATOM   3808  CG  ASN V 173      10.027   8.749 -15.241  1.00 97.48           C  
ATOM   3809  OD1 ASN V 173       9.554   7.851 -15.915  1.00 96.30           O  
ATOM   3810  ND2 ASN V 173      11.321   8.974 -15.227  1.00 96.02           N  
ATOM   3811  N   ALA V 174       6.975   8.938 -17.009  1.00 97.79           N  
ATOM   3812  CA  ALA V 174       6.401   9.189 -18.333  1.00 97.76           C  
ATOM   3813  C   ALA V 174       4.886   9.423 -18.227  1.00 97.75           C  
ATOM   3814  O   ALA V 174       4.349  10.370 -18.804  1.00 97.35           O  
ATOM   3815  CB  ALA V 174       6.741   8.015 -19.260  1.00 97.64           C  
ATOM   3816  N   THR V 175       4.226   8.585 -17.452  1.00 98.14           N  
ATOM   3817  CA  THR V 175       2.833   8.768 -17.016  1.00 98.20           C  
ATOM   3818  C   THR V 175       2.738   8.425 -15.526  1.00 98.33           C  
ATOM   3819  O   THR V 175       3.693   7.871 -14.976  1.00 98.29           O  
ATOM   3820  CB  THR V 175       1.852   7.893 -17.828  1.00 98.11           C  
ATOM   3821  OG1 THR V 175       1.959   6.537 -17.454  1.00 97.51           O  
ATOM   3822  CG2 THR V 175       2.047   7.969 -19.344  1.00 97.43           C  
ATOM   3823  N   PRO V 176       1.614   8.686 -14.845  1.00 98.51           N  
ATOM   3824  CA  PRO V 176       1.442   8.212 -13.465  1.00 98.54           C  
ATOM   3825  C   PRO V 176       1.640   6.702 -13.284  1.00 98.57           C  
ATOM   3826  O   PRO V 176       2.038   6.265 -12.205  1.00 98.38           O  
ATOM   3827  CB  PRO V 176       0.021   8.638 -13.081  1.00 98.37           C  
ATOM   3828  CG  PRO V 176      -0.216   9.880 -13.941  1.00 97.76           C  
ATOM   3829  CD  PRO V 176       0.506   9.533 -15.243  1.00 98.47           C  
ATOM   3830  N   SER V 177       1.404   5.916 -14.325  1.00 98.66           N  
ATOM   3831  CA  SER V 177       1.510   4.452 -14.313  1.00 98.67           C  
ATOM   3832  C   SER V 177       2.866   3.910 -14.783  1.00 98.73           C  
ATOM   3833  O   SER V 177       3.223   2.788 -14.419  1.00 98.43           O  
ATOM   3834  CB  SER V 177       0.398   3.879 -15.200  1.00 98.18           C  
ATOM   3835  OG  SER V 177       0.332   2.475 -15.067  1.00 89.04           O  
ATOM   3836  N   ALA V 178       3.611   4.642 -15.603  1.00 98.68           N  
ATOM   3837  CA  ALA V 178       4.745   4.095 -16.347  1.00 98.67           C  
ATOM   3838  C   ALA V 178       6.031   4.919 -16.211  1.00 98.60           C  
ATOM   3839  O   ALA V 178       6.018   6.157 -16.221  1.00 98.45           O  
ATOM   3840  CB  ALA V 178       4.330   3.916 -17.814  1.00 98.66           C  
ATOM   3841  N   GLU V 179       7.142   4.201 -16.128  1.00 98.64           N  
ATOM   3842  CA  GLU V 179       8.485   4.759 -16.229  1.00 98.68           C  
ATOM   3843  C   GLU V 179       8.902   4.888 -17.710  1.00 98.59           C  
ATOM   3844  O   GLU V 179       8.470   4.117 -18.565  1.00 98.51           O  
ATOM   3845  CB  GLU V 179       9.435   3.897 -15.384  1.00 98.72           C  
ATOM   3846  CG  GLU V 179      10.899   4.356 -15.335  1.00 98.68           C  
ATOM   3847  CD  GLU V 179      11.688   3.990 -16.586  1.00 98.76           C  
ATOM   3848  OE1 GLU V 179      12.440   4.850 -17.066  1.00 98.05           O  
ATOM   3849  OE2 GLU V 179      11.535   2.860 -17.109  1.00 98.34           O  
ATOM   3850  N   ALA V 180       9.770   5.860 -17.994  1.00 98.54           N  
ATOM   3851  CA  ALA V 180      10.081   6.299 -19.349  1.00 98.41           C  
ATOM   3852  C   ALA V 180      10.737   5.223 -20.233  1.00 98.48           C  
ATOM   3853  O   ALA V 180      10.315   5.054 -21.376  1.00 98.34           O  
ATOM   3854  CB  ALA V 180      10.954   7.556 -19.253  1.00 98.07           C  
ATOM   3855  N   ASN V 181      11.726   4.478 -19.737  1.00 98.70           N  
ATOM   3856  CA  ASN V 181      12.410   3.439 -20.521  1.00 98.80           C  
ATOM   3857  C   ASN V 181      11.447   2.316 -20.923  1.00 98.83           C  
ATOM   3858  O   ASN V 181      11.451   1.850 -22.059  1.00 98.79           O  
ATOM   3859  CB  ASN V 181      13.608   2.883 -19.732  1.00 98.81           C  
ATOM   3860  CG  ASN V 181      14.760   3.868 -19.604  1.00 98.80           C  
ATOM   3861  OD1 ASN V 181      14.870   4.823 -20.354  1.00 96.59           O  
ATOM   3862  ND2 ASN V 181      15.648   3.649 -18.666  1.00 96.49           N  
ATOM   3863  N   ILE V 182      10.579   1.915 -20.001  1.00 98.89           N  
ATOM   3864  CA  ILE V 182       9.582   0.874 -20.254  1.00 98.91           C  
ATOM   3865  C   ILE V 182       8.453   1.402 -21.146  1.00 98.88           C  
ATOM   3866  O   ILE V 182       8.027   0.725 -22.078  1.00 98.81           O  
ATOM   3867  CB  ILE V 182       9.043   0.301 -18.926  1.00 98.93           C  
ATOM   3868  CG1 ILE V 182      10.166  -0.139 -17.954  1.00 98.74           C  
ATOM   3869  CG2 ILE V 182       8.092  -0.869 -19.193  1.00 98.77           C  
ATOM   3870  CD1 ILE V 182      11.188  -1.123 -18.537  1.00 98.21           C  
ATOM   3871  N   HIS V 183       8.014   2.627 -20.904  1.00 98.76           N  
ATOM   3872  CA  HIS V 183       6.967   3.271 -21.696  1.00 98.61           C  
ATOM   3873  C   HIS V 183       7.375   3.476 -23.162  1.00 98.58           C  
ATOM   3874  O   HIS V 183       6.526   3.441 -24.056  1.00 98.36           O  
ATOM   3875  CB  HIS V 183       6.608   4.609 -21.037  1.00 98.44           C  
ATOM   3876  CG  HIS V 183       5.461   5.314 -21.706  1.00 98.31           C  
ATOM   3877  ND1 HIS V 183       5.558   6.237 -22.726  1.00 92.82           N  
ATOM   3878  CD2 HIS V 183       4.122   5.149 -21.445  1.00 93.09           C  
ATOM   3879  CE1 HIS V 183       4.314   6.620 -23.065  1.00 95.44           C  
ATOM   3880  NE2 HIS V 183       3.424   5.981 -22.304  1.00 96.17           N  
ATOM   3881  N   SER V 184       8.670   3.659 -23.424  1.00 98.70           N  
ATOM   3882  CA  SER V 184       9.196   3.891 -24.777  1.00 98.62           C  
ATOM   3883  C   SER V 184       9.188   2.641 -25.665  1.00 98.65           C  
ATOM   3884  O   SER V 184       9.040   2.767 -26.880  1.00 98.39           O  
ATOM   3885  CB  SER V 184      10.606   4.467 -24.695  1.00 98.40           C  
ATOM   3886  OG  SER V 184      10.566   5.764 -24.127  1.00 96.91           O  
ATOM   3887  N   ASP V 185       9.323   1.447 -25.087  1.00 98.71           N  
ATOM   3888  CA  ASP V 185       9.115   0.169 -25.785  1.00 98.81           C  
ATOM   3889  C   ASP V 185       8.574  -0.911 -24.826  1.00 98.86           C  
ATOM   3890  O   ASP V 185       9.332  -1.752 -24.327  1.00 98.84           O  
ATOM   3891  CB  ASP V 185      10.397  -0.279 -26.520  1.00 98.83           C  
ATOM   3892  CG  ASP V 185      10.129  -1.390 -27.552  1.00 98.83           C  
ATOM   3893  OD1 ASP V 185       9.103  -2.104 -27.442  1.00 98.54           O  
ATOM   3894  OD2 ASP V 185      10.943  -1.531 -28.490  1.00 98.54           O  
ATOM   3895  N   PRO V 186       7.266  -0.913 -24.559  1.00 98.90           N  
ATOM   3896  CA  PRO V 186       6.661  -1.875 -23.636  1.00 98.90           C  
ATOM   3897  C   PRO V 186       6.781  -3.328 -24.103  1.00 98.94           C  
ATOM   3898  O   PRO V 186       6.997  -4.229 -23.292  1.00 98.91           O  
ATOM   3899  CB  PRO V 186       5.190  -1.462 -23.517  1.00 98.73           C  
ATOM   3900  CG  PRO V 186       5.150  -0.018 -24.002  1.00 97.97           C  
ATOM   3901  CD  PRO V 186       6.279   0.058 -25.012  1.00 98.76           C  
ATOM   3902  N   GLU V 187       6.680  -3.570 -25.407  1.00 98.92           N  
ATOM   3903  CA  GLU V 187       6.791  -4.910 -25.990  1.00 98.91           C  
ATOM   3904  C   GLU V 187       8.206  -5.483 -25.797  1.00 98.95           C  
ATOM   3905  O   GLU V 187       8.356  -6.659 -25.455  1.00 98.90           O  
ATOM   3906  CB  GLU V 187       6.416  -4.894 -27.487  1.00 98.80           C  
ATOM   3907  CG  GLU V 187       4.916  -4.727 -27.791  1.00 97.67           C  
ATOM   3908  CD  GLU V 187       4.344  -3.296 -27.774  1.00 96.96           C  
ATOM   3909  OE1 GLU V 187       3.117  -3.170 -28.035  1.00 93.91           O  
ATOM   3910  OE2 GLU V 187       5.077  -2.317 -27.544  1.00 94.35           O  
ATOM   3911  N   ALA V 188       9.241  -4.662 -25.963  1.00 98.95           N  
ATOM   3912  CA  ALA V 188      10.616  -5.070 -25.696  1.00 98.96           C  
ATOM   3913  C   ALA V 188      10.826  -5.387 -24.214  1.00 98.97           C  
ATOM   3914  O   ALA V 188      11.418  -6.416 -23.887  1.00 98.95           O  
ATOM   3915  CB  ALA V 188      11.570  -3.965 -26.165  1.00 98.93           C  
ATOM   3916  N   ALA V 189      10.308  -4.552 -23.319  1.00 98.98           N  
ATOM   3917  CA  ALA V 189      10.427  -4.769 -21.881  1.00 98.98           C  
ATOM   3918  C   ALA V 189       9.758  -6.080 -21.439  1.00 98.98           C  
ATOM   3919  O   ALA V 189      10.390  -6.887 -20.759  1.00 98.96           O  
ATOM   3920  CB  ALA V 189       9.862  -3.547 -21.152  1.00 98.95           C  
ATOM   3921  N   ASP V 190       8.537  -6.347 -21.874  1.00 98.98           N  
ATOM   3922  CA  ASP V 190       7.840  -7.604 -21.558  1.00 98.97           C  
ATOM   3923  C   ASP V 190       8.616  -8.824 -22.081  1.00 98.97           C  
ATOM   3924  O   ASP V 190       8.803  -9.808 -21.362  1.00 98.91           O  
ATOM   3925  CB  ASP V 190       6.401  -7.571 -22.106  1.00 98.95           C  
ATOM   3926  CG  ASP V 190       5.540  -8.704 -21.530  1.00 98.88           C  
ATOM   3927  OD1 ASP V 190       5.331  -8.743 -20.294  1.00 98.25           O  
ATOM   3928  OD2 ASP V 190       5.040  -9.561 -22.284  1.00 98.16           O  
ATOM   3929  N   MET V 191       9.154  -8.734 -23.310  1.00 98.94           N  
ATOM   3930  CA  MET V 191       9.983  -9.793 -23.893  1.00 98.91           C  
ATOM   3931  C   MET V 191      11.243 -10.061 -23.059  1.00 98.94           C  
ATOM   3932  O   MET V 191      11.567 -11.221 -22.801  1.00 98.84           O  
ATOM   3933  CB  MET V 191      10.351  -9.423 -25.336  1.00 98.62           C  
ATOM   3934  CG  MET V 191      11.079 -10.568 -26.061  1.00 89.17           C  
ATOM   3935  SD  MET V 191      11.642 -10.198 -27.749  1.00 87.10           S  
ATOM   3936  CE  MET V 191      10.076  -9.750 -28.533  0.99 78.83           C  
ATOM   3937  N   VAL V 192      11.948  -9.024 -22.633  1.00 98.95           N  
ATOM   3938  CA  VAL V 192      13.167  -9.166 -21.821  1.00 98.96           C  
ATOM   3939  C   VAL V 192      12.835  -9.739 -20.444  1.00 98.97           C  
ATOM   3940  O   VAL V 192      13.435 -10.736 -20.039  1.00 98.93           O  
ATOM   3941  CB  VAL V 192      13.939  -7.832 -21.730  1.00 98.95           C  
ATOM   3942  CG1 VAL V 192      15.132  -7.924 -20.771  1.00 98.71           C  
ATOM   3943  CG2 VAL V 192      14.493  -7.431 -23.106  1.00 98.69           C  
ATOM   3944  N   PHE V 193      11.854  -9.195 -19.745  1.00 98.98           N  
ATOM   3945  CA  PHE V 193      11.490  -9.629 -18.387  1.00 98.97           C  
ATOM   3946  C   PHE V 193      10.953 -11.063 -18.321  1.00 98.94           C  
ATOM   3947  O   PHE V 193      11.100 -11.731 -17.294  1.00 98.75           O  
ATOM   3948  CB  PHE V 193      10.479  -8.640 -17.786  1.00 98.96           C  
ATOM   3949  CG  PHE V 193      10.980  -7.222 -17.564  1.00 98.95           C  
ATOM   3950  CD1 PHE V 193      12.347  -6.942 -17.354  1.00 98.71           C  
ATOM   3951  CD2 PHE V 193      10.054  -6.161 -17.526  1.00 98.72           C  
ATOM   3952  CE1 PHE V 193      12.784  -5.622 -17.123  1.00 98.61           C  
ATOM   3953  CE2 PHE V 193      10.479  -4.843 -17.291  1.00 98.67           C  
ATOM   3954  CZ  PHE V 193      11.847  -4.573 -17.093  1.00 98.81           C  
ATOM   3955  N   THR V 194      10.393 -11.561 -19.414  1.00 98.93           N  
ATOM   3956  CA  THR V 194       9.877 -12.936 -19.521  1.00 98.87           C  
ATOM   3957  C   THR V 194      10.841 -13.903 -20.220  1.00 98.85           C  
ATOM   3958  O   THR V 194      10.542 -15.091 -20.349  1.00 98.50           O  
ATOM   3959  CB  THR V 194       8.494 -12.961 -20.184  1.00 98.72           C  
ATOM   3960  OG1 THR V 194       8.547 -12.398 -21.475  1.00 97.80           O  
ATOM   3961  CG2 THR V 194       7.455 -12.180 -19.375  1.00 97.31           C  
ATOM   3962  N   SER V 195      12.031 -13.439 -20.631  1.00 98.85           N  
ATOM   3963  CA  SER V 195      12.989 -14.222 -21.429  1.00 98.83           C  
ATOM   3964  C   SER V 195      13.645 -15.386 -20.677  1.00 98.79           C  
ATOM   3965  O   SER V 195      14.149 -16.326 -21.298  1.00 98.43           O  
ATOM   3966  CB  SER V 195      14.078 -13.297 -21.976  1.00 98.80           C  
ATOM   3967  OG  SER V 195      14.925 -12.835 -20.934  1.00 98.72           O  
ATOM   3968  N   GLY V 196      13.690 -15.325 -19.352  1.00 98.68           N  
ATOM   3969  CA  GLY V 196      14.420 -16.271 -18.500  1.00 98.55           C  
ATOM   3970  C   GLY V 196      15.901 -15.928 -18.277  1.00 98.70           C  
ATOM   3971  O   GLY V 196      16.609 -16.724 -17.655  1.00 98.21           O  
ATOM   3972  N   ALA V 197      16.383 -14.774 -18.734  1.00 98.78           N  
ATOM   3973  CA  ALA V 197      17.722 -14.279 -18.401  1.00 98.83           C  
ATOM   3974  C   ALA V 197      17.847 -13.950 -16.899  1.00 98.87           C  
ATOM   3975  O   ALA V 197      16.846 -13.739 -16.203  1.00 98.72           O  
ATOM   3976  CB  ALA V 197      18.042 -13.058 -19.281  1.00 98.69           C  
ATOM   3977  N   ASP V 198      19.092 -13.867 -16.394  1.00 98.83           N  
ATOM   3978  CA  ASP V 198      19.350 -13.397 -15.023  1.00 98.81           C  
ATOM   3979  C   ASP V 198      19.243 -11.864 -14.972  1.00 98.87           C  
ATOM   3980  O   ASP V 198      20.199 -11.140 -15.277  1.00 98.75           O  
ATOM   3981  CB  ASP V 198      20.710 -13.906 -14.511  1.00 98.55           C  
ATOM   3982  CG  ASP V 198      20.947 -13.588 -13.022  1.00 97.46           C  
ATOM   3983  OD1 ASP V 198      19.952 -13.452 -12.272  1.00 95.33           O  
ATOM   3984  OD2 ASP V 198      22.124 -13.513 -12.597  1.00 94.38           O  
ATOM   3985  N   ILE V 199      18.058 -11.383 -14.613  1.00 98.91           N  
ATOM   3986  CA  ILE V 199      17.695  -9.964 -14.676  1.00 98.93           C  
ATOM   3987  C   ILE V 199      17.613  -9.352 -13.278  1.00 98.94           C  
ATOM   3988  O   ILE V 199      17.050  -9.940 -12.347  1.00 98.84           O  
ATOM   3989  CB  ILE V 199      16.388  -9.755 -15.480  1.00 98.80           C  
ATOM   3990  CG1 ILE V 199      16.566 -10.298 -16.920  1.00 97.15           C  
ATOM   3991  CG2 ILE V 199      15.988  -8.267 -15.518  1.00 97.95           C  
ATOM   3992  CD1 ILE V 199      15.269 -10.392 -17.708  1.00 91.75           C  
ATOM   3993  N   TYR V 200      18.143  -8.143 -13.160  1.00 98.93           N  
ATOM   3994  CA  TYR V 200      18.007  -7.263 -12.006  1.00 98.92           C  
ATOM   3995  C   TYR V 200      17.407  -5.950 -12.480  1.00 98.94           C  
ATOM   3996  O   TYR V 200      18.022  -5.245 -13.276  1.00 98.84           O  
ATOM   3997  CB  TYR V 200      19.370  -7.023 -11.346  1.00 98.81           C  
ATOM   3998  CG  TYR V 200      19.971  -8.259 -10.710  1.00 98.39           C  
ATOM   3999  CD1 TYR V 200      19.895  -8.447  -9.317  1.00 96.22           C  
ATOM   4000  CD2 TYR V 200      20.575  -9.242 -11.518  1.00 96.25           C  
ATOM   4001  CE1 TYR V 200      20.401  -9.614  -8.729  1.00 94.46           C  
ATOM   4002  CE2 TYR V 200      21.080 -10.419 -10.946  1.00 94.86           C  
ATOM   4003  CZ  TYR V 200      20.986 -10.602  -9.550  1.00 95.45           C  
ATOM   4004  OH  TYR V 200      21.456 -11.761  -8.980  1.00 92.90           O  
ATOM   4005  N   VAL V 201      16.229  -5.613 -11.991  1.00 98.96           N  
ATOM   4006  CA  VAL V 201      15.543  -4.366 -12.348  1.00 98.95           C  
ATOM   4007  C   VAL V 201      15.669  -3.366 -11.208  1.00 98.97           C  
ATOM   4008  O   VAL V 201      15.375  -3.688 -10.051  1.00 98.88           O  
ATOM   4009  CB  VAL V 201      14.062  -4.590 -12.726  1.00 98.73           C  
ATOM   4010  CG1 VAL V 201      13.472  -3.322 -13.357  1.00 94.42           C  
ATOM   4011  CG2 VAL V 201      13.889  -5.732 -13.726  1.00 94.39           C  
ATOM   4012  N   VAL V 202      16.089  -2.161 -11.537  1.00 98.95           N  
ATOM   4013  CA  VAL V 202      16.116  -1.005 -10.633  1.00 98.95           C  
ATOM   4014  C   VAL V 202      15.056  -0.024 -11.122  1.00 98.96           C  
ATOM   4015  O   VAL V 202      15.189   0.558 -12.196  1.00 98.89           O  
ATOM   4016  CB  VAL V 202      17.516  -0.361 -10.586  1.00 98.89           C  
ATOM   4017  CG1 VAL V 202      17.561   0.763  -9.548  1.00 98.40           C  
ATOM   4018  CG2 VAL V 202      18.601  -1.386 -10.225  1.00 98.51           C  
ATOM   4019  N   GLY V 203      13.991   0.122 -10.359  1.00 98.94           N  
ATOM   4020  CA  GLY V 203      12.872   0.998 -10.709  1.00 98.92           C  
ATOM   4021  C   GLY V 203      12.938   2.371 -10.040  1.00 98.92           C  
ATOM   4022  O   GLY V 203      13.762   2.618  -9.151  1.00 98.80           O  
ATOM   4023  N   LEU V 204      12.005   3.238 -10.414  1.00 98.83           N  
ATOM   4024  CA  LEU V 204      11.879   4.583  -9.825  1.00 98.73           C  
ATOM   4025  C   LEU V 204      11.630   4.556  -8.311  1.00 98.65           C  
ATOM   4026  O   LEU V 204      12.015   5.493  -7.607  1.00 98.29           O  
ATOM   4027  CB  LEU V 204      10.727   5.347 -10.500  1.00 98.52           C  
ATOM   4028  CG  LEU V 204      10.889   5.625 -12.005  1.00 98.20           C  
ATOM   4029  CD1 LEU V 204       9.702   6.460 -12.469  1.00 97.73           C  
ATOM   4030  CD2 LEU V 204      12.169   6.396 -12.322  1.00 97.72           C  
ATOM   4031  N   ASN V 205      11.040   3.478  -7.794  1.00 98.67           N  
ATOM   4032  CA  ASN V 205      10.889   3.260  -6.351  1.00 98.64           C  
ATOM   4033  C   ASN V 205      12.229   3.262  -5.594  1.00 98.65           C  
ATOM   4034  O   ASN V 205      12.247   3.526  -4.394  1.00 98.34           O  
ATOM   4035  CB  ASN V 205      10.128   1.938  -6.125  1.00 98.52           C  
ATOM   4036  CG  ASN V 205      10.842   0.745  -6.750  1.00 98.51           C  
ATOM   4037  OD1 ASN V 205      10.809   0.558  -7.962  1.00 94.70           O  
ATOM   4038  ND2 ASN V 205      11.524  -0.055  -5.962  1.00 93.34           N  
ATOM   4039  N   ILE V 206      13.332   2.993  -6.289  1.00 98.83           N  
ATOM   4040  CA  ILE V 206      14.693   3.070  -5.761  1.00 98.87           C  
ATOM   4041  C   ILE V 206      15.353   4.395  -6.141  1.00 98.86           C  
ATOM   4042  O   ILE V 206      15.850   5.104  -5.264  1.00 98.71           O  
ATOM   4043  CB  ILE V 206      15.526   1.864  -6.255  1.00 98.86           C  
ATOM   4044  CG1 ILE V 206      14.918   0.515  -5.815  1.00 98.58           C  
ATOM   4045  CG2 ILE V 206      16.987   1.979  -5.809  1.00 98.63           C  
ATOM   4046  CD1 ILE V 206      14.797   0.317  -4.293  1.00 98.04           C  
ATOM   4047  N   THR V 207      15.366   4.736  -7.419  1.00 98.79           N  
ATOM   4048  CA  THR V 207      16.205   5.832  -7.929  1.00 98.68           C  
ATOM   4049  C   THR V 207      15.736   7.211  -7.476  1.00 98.49           C  
ATOM   4050  O   THR V 207      16.560   8.092  -7.257  1.00 98.01           O  
ATOM   4051  CB  THR V 207      16.340   5.792  -9.456  1.00 98.54           C  
ATOM   4052  OG1 THR V 207      15.092   6.000 -10.062  1.00 97.64           O  
ATOM   4053  CG2 THR V 207      16.887   4.454  -9.955  1.00 97.43           C  
ATOM   4054  N   THR V 208      14.441   7.402  -7.243  1.00 98.29           N  
ATOM   4055  CA  THR V 208      13.901   8.658  -6.686  1.00 97.74           C  
ATOM   4056  C   THR V 208      14.276   8.884  -5.218  1.00 97.65           C  
ATOM   4057  O   THR V 208      14.068   9.979  -4.700  1.00 96.89           O  
ATOM   4058  CB  THR V 208      12.378   8.745  -6.835  1.00 96.93           C  
ATOM   4059  OG1 THR V 208      11.755   7.655  -6.194  1.00 95.18           O  
ATOM   4060  CG2 THR V 208      11.937   8.756  -8.294  1.00 94.90           C  
ATOM   4061  N   GLN V 209      14.840   7.888  -4.536  1.00 98.18           N  
ATOM   4062  CA  GLN V 209      15.402   8.043  -3.190  1.00 98.27           C  
ATOM   4063  C   GLN V 209      16.839   8.591  -3.220  1.00 98.25           C  
ATOM   4064  O   GLN V 209      17.335   9.036  -2.182  1.00 97.88           O  
ATOM   4065  CB  GLN V 209      15.379   6.701  -2.445  1.00 98.33           C  
ATOM   4066  CG  GLN V 209      13.967   6.131  -2.257  1.00 98.02           C  
ATOM   4067  CD  GLN V 209      14.010   4.761  -1.574  1.00 98.14           C  
ATOM   4068  OE1 GLN V 209      14.469   4.614  -0.449  1.00 93.76           O  
ATOM   4069  NE2 GLN V 209      13.550   3.730  -2.246  1.00 93.39           N  
ATOM   4070  N   VAL V 210      17.503   8.546  -4.372  1.00 98.17           N  
ATOM   4071  CA  VAL V 210      18.915   8.914  -4.532  1.00 98.14           C  
ATOM   4072  C   VAL V 210      19.023  10.135  -5.432  1.00 97.97           C  
ATOM   4073  O   VAL V 210      18.741  10.073  -6.628  1.00 97.40           O  
ATOM   4074  CB  VAL V 210      19.754   7.741  -5.074  1.00 97.99           C  
ATOM   4075  CG1 VAL V 210      21.240   8.105  -5.083  1.00 96.81           C  
ATOM   4076  CG2 VAL V 210      19.587   6.476  -4.226  1.00 97.22           C  
ATOM   4077  N   SER V 211      19.447  11.244  -4.859  1.00 97.96           N  
ATOM   4078  CA  SER V 211      19.546  12.516  -5.567  1.00 97.64           C  
ATOM   4079  C   SER V 211      20.811  13.280  -5.203  1.00 97.66           C  
ATOM   4080  O   SER V 211      21.354  13.117  -4.106  1.00 97.03           O  
ATOM   4081  CB  SER V 211      18.302  13.371  -5.299  1.00 96.45           C  
ATOM   4082  OG  SER V 211      18.111  13.581  -3.912  0.99 89.92           O  
ATOM   4083  N   PHE V 212      21.265  14.126  -6.104  0.99 97.20           N  
ATOM   4084  CA  PHE V 212      22.186  15.208  -5.785  0.99 97.21           C  
ATOM   4085  C   PHE V 212      21.399  16.500  -5.604  0.99 96.94           C  
ATOM   4086  O   PHE V 212      20.532  16.842  -6.410  0.99 96.11           O  
ATOM   4087  CB  PHE V 212      23.269  15.357  -6.863  0.99 96.96           C  
ATOM   4088  CG  PHE V 212      24.437  14.390  -6.800  0.99 97.29           C  
ATOM   4089  CD1 PHE V 212      24.543  13.399  -5.805  0.99 95.26           C  
ATOM   4090  CD2 PHE V 212      25.469  14.515  -7.753  0.99 95.36           C  
ATOM   4091  CE1 PHE V 212      25.656  12.543  -5.764  0.99 94.44           C  
ATOM   4092  CE2 PHE V 212      26.583  13.665  -7.719  0.99 94.63           C  
ATOM   4093  CZ  PHE V 212      26.678  12.677  -6.724  0.99 95.31           C  
ATOM   4094  N   THR V 213      21.731  17.210  -4.553  0.99 96.85           N  
ATOM   4095  CA  THR V 213      21.262  18.582  -4.347  0.99 95.91           C  
ATOM   4096  C   THR V 213      22.107  19.566  -5.165  0.99 95.91           C  
ATOM   4097  O   THR V 213      23.190  19.232  -5.661  0.99 95.37           O  
ATOM   4098  CB  THR V 213      21.307  18.953  -2.859  0.99 94.86           C  
ATOM   4099  OG1 THR V 213      22.627  18.898  -2.372  0.98 91.98           O  
ATOM   4100  CG2 THR V 213      20.466  18.017  -1.991  0.98 91.38           C  
ATOM   4101  N   ASP V 214      21.659  20.804  -5.247  0.98 94.52           N  
ATOM   4102  CA  ASP V 214      22.462  21.917  -5.763  0.98 93.30           C  
ATOM   4103  C   ASP V 214      23.814  22.055  -5.034  0.98 94.18           C  
ATOM   4104  O   ASP V 214      24.836  22.348  -5.666  0.98 93.27           O  
ATOM   4105  CB  ASP V 214      21.636  23.209  -5.663  0.98 90.27           C  
ATOM   4106  CG  ASP V 214      21.247  23.623  -4.232  0.94 84.91           C  
ATOM   4107  OD1 ASP V 214      21.175  22.746  -3.338  0.93 78.26           O  
ATOM   4108  OD2 ASP V 214      21.020  24.833  -4.022  0.94 77.99           O  
ATOM   4109  N   LYS V 215      23.860  21.768  -3.738  0.98 95.29           N  
ATOM   4110  CA  LYS V 215      25.106  21.710  -2.961  0.98 95.33           C  
ATOM   4111  C   LYS V 215      26.034  20.592  -3.414  0.98 96.04           C  
ATOM   4112  O   LYS V 215      27.236  20.825  -3.503  0.98 95.42           O  
ATOM   4113  CB  LYS V 215      24.805  21.527  -1.469  0.97 94.26           C  
ATOM   4114  CG  LYS V 215      24.642  22.856  -0.756  0.74 80.93           C  
ATOM   4115  CD  LYS V 215      24.487  22.605   0.747  0.70 75.52           C  
ATOM   4116  CE  LYS V 215      24.439  23.928   1.495  0.70 63.87           C  
ATOM   4117  NZ  LYS V 215      24.268  23.700   2.944  0.70 55.94           N  
ATOM   4118  N   ASP V 216      25.509  19.414  -3.704  0.97 95.96           N  
ATOM   4119  CA  ASP V 216      26.322  18.287  -4.175  0.98 96.31           C  
ATOM   4120  C   ASP V 216      26.912  18.576  -5.563  0.97 96.85           C  
ATOM   4121  O   ASP V 216      28.077  18.274  -5.823  0.97 96.67           O  
ATOM   4122  CB  ASP V 216      25.487  17.001  -4.205  0.98 96.17           C  
ATOM   4123  CG  ASP V 216      24.982  16.589  -2.822  0.97 96.16           C  
ATOM   4124  OD1 ASP V 216      25.831  16.345  -1.926  0.96 93.60           O  
ATOM   4125  OD2 ASP V 216      23.745  16.502  -2.650  0.97 93.17           O  
ATOM   4126  N   LEU V 217      26.156  19.240  -6.424  0.97 96.19           N  
ATOM   4127  CA  LEU V 217      26.633  19.699  -7.733  0.98 96.12           C  
ATOM   4128  C   LEU V 217      27.699  20.799  -7.605  0.97 96.52           C  
ATOM   4129  O   LEU V 217      28.677  20.806  -8.356  0.97 96.29           O  
ATOM   4130  CB  LEU V 217      25.440  20.196  -8.570  0.97 95.81           C  
ATOM   4131  CG  LEU V 217      24.471  19.086  -9.023  0.95 94.61           C  
ATOM   4132  CD1 LEU V 217      23.241  19.725  -9.655  0.95 92.73           C  
ATOM   4133  CD2 LEU V 217      25.112  18.150 -10.055  0.95 92.40           C  
ATOM   4134  N   LEU V 218      27.564  21.696  -6.643  0.97 96.11           N  
ATOM   4135  CA  LEU V 218      28.585  22.708  -6.358  0.98 95.74           C  
ATOM   4136  C   LEU V 218      29.873  22.070  -5.816  0.97 96.37           C  
ATOM   4137  O   LEU V 218      30.968  22.485  -6.192  0.97 96.08           O  
ATOM   4138  CB  LEU V 218      28.001  23.744  -5.382  0.97 95.21           C  
ATOM   4139  CG  LEU V 218      28.930  24.954  -5.138  0.93 91.82           C  
ATOM   4140  CD1 LEU V 218      29.095  25.799  -6.407  0.93 88.41           C  
ATOM   4141  CD2 LEU V 218      28.349  25.842  -4.044  0.93 87.77           C  
ATOM   4142  N   GLU V 219      29.743  21.054  -4.966  0.97 96.43           N  
ATOM   4143  CA  GLU V 219      30.869  20.266  -4.461  0.98 96.54           C  
ATOM   4144  C   GLU V 219      31.594  19.550  -5.612  0.97 97.20           C  
ATOM   4145  O   GLU V 219      32.814  19.652  -5.717  0.97 96.88           O  
ATOM   4146  CB  GLU V 219      30.354  19.287  -3.393  0.97 95.75           C  
ATOM   4147  CG  GLU V 219      31.478  18.571  -2.631  0.90 87.25           C  
ATOM   4148  CD  GLU V 219      30.964  17.602  -1.544  0.89 84.62           C  
ATOM   4149  OE1 GLU V 219      31.785  17.200  -0.698  0.89 77.01           O  
ATOM   4150  OE2 GLU V 219      29.764  17.234  -1.540  0.89 78.01           O  
ATOM   4151  N   LEU V 220      30.854  18.935  -6.526  0.97 96.58           N  
ATOM   4152  CA  LEU V 220      31.401  18.329  -7.741  0.97 96.82           C  
ATOM   4153  C   LEU V 220      32.165  19.356  -8.584  0.97 97.16           C  
ATOM   4154  O   LEU V 220      33.311  19.111  -8.956  0.97 96.97           O  
ATOM   4155  CB  LEU V 220      30.255  17.670  -8.544  0.97 96.73           C  
ATOM   4156  CG  LEU V 220      30.674  17.104  -9.916  0.95 95.91           C  
ATOM   4157  CD1 LEU V 220      31.754  16.025  -9.785  0.95 94.38           C  
ATOM   4158  CD2 LEU V 220      29.468  16.496 -10.622  0.95 94.40           C  
ATOM   4159  N   ARG V 221      31.586  20.518  -8.835  0.97 97.15           N  
ATOM   4160  CA  ARG V 221      32.231  21.587  -9.626  0.97 96.75           C  
ATOM   4161  C   ARG V 221      33.554  22.063  -9.015  0.97 96.96           C  
ATOM   4162  O   ARG V 221      34.473  22.410  -9.756  0.97 95.89           O  
ATOM   4163  CB  ARG V 221      31.240  22.746  -9.805  0.97 95.72           C  
ATOM   4164  CG  ARG V 221      31.790  23.817 -10.758  0.91 90.96           C  
ATOM   4165  CD  ARG V 221      30.737  24.876 -11.088  0.90 86.95           C  
ATOM   4166  NE  ARG V 221      30.277  24.783 -12.477  0.89 80.49           N  
ATOM   4167  CZ  ARG V 221      29.232  25.385 -13.005  0.88 75.48           C  
ATOM   4168  NH1 ARG V 221      28.444  26.140 -12.293  0.88 67.23           N  
ATOM   4169  NH2 ARG V 221      28.962  25.235 -14.276  0.88 69.10           N  
ATOM   4170  N   ASN V 222      33.655  22.059  -7.699  0.97 97.11           N  
ATOM   4171  CA  ASN V 222      34.858  22.466  -6.963  0.98 97.01           C  
ATOM   4172  C   ASN V 222      35.844  21.309  -6.715  0.97 97.16           C  
ATOM   4173  O   ASN V 222      36.893  21.521  -6.110  0.97 96.11           O  
ATOM   4174  CB  ASN V 222      34.412  23.136  -5.652  0.97 96.69           C  
ATOM   4175  CG  ASN V 222      33.694  24.465  -5.880  0.95 94.35           C  
ATOM   4176  OD1 ASN V 222      33.996  25.236  -6.774  0.95 87.06           O  
ATOM   4177  ND2 ASN V 222      32.737  24.785  -5.046  0.95 85.76           N  
ATOM   4178  N   SER V 223      35.522  20.100  -7.160  0.97 97.14           N  
ATOM   4179  CA  SER V 223      36.368  18.920  -6.982  0.97 97.14           C  
ATOM   4180  C   SER V 223      37.487  18.836  -8.032  0.97 97.13           C  
ATOM   4181  O   SER V 223      37.536  19.600  -8.995  0.97 95.82           O  
ATOM   4182  CB  SER V 223      35.501  17.653  -6.984  0.97 96.74           C  
ATOM   4183  OG  SER V 223      35.187  17.255  -8.299  0.96 95.83           O  
ATOM   4184  N   GLN V 224      38.371  17.850  -7.849  0.97 96.57           N  
ATOM   4185  CA  GLN V 224      39.401  17.488  -8.836  0.97 96.31           C  
ATOM   4186  C   GLN V 224      38.928  16.383  -9.801  0.97 96.42           C  
ATOM   4187  O   GLN V 224      39.751  15.760 -10.474  0.97 93.50           O  
ATOM   4188  CB  GLN V 224      40.696  17.086  -8.102  0.96 95.14           C  
ATOM   4189  CG  GLN V 224      41.270  18.197  -7.211  0.86 88.62           C  
ATOM   4190  CD  GLN V 224      41.610  19.474  -7.987  0.84 79.44           C  
ATOM   4191  OE1 GLN V 224      42.353  19.466  -8.948  0.84 70.26           O  
ATOM   4192  NE2 GLN V 224      41.071  20.601  -7.578  0.83 66.82           N  
ATOM   4193  N   GLY V 225      37.638  16.124  -9.851  0.95 96.23           N  
ATOM   4194  CA  GLY V 225      37.071  15.088 -10.714  0.96 96.17           C  
ATOM   4195  C   GLY V 225      37.409  15.335 -12.186  0.95 96.60           C  
ATOM   4196  O   GLY V 225      37.188  16.429 -12.706  0.95 95.57           O  
ATOM   4197  N   LYS V 226      37.921  14.304 -12.857  0.97 95.66           N  
ATOM   4198  CA  LYS V 226      38.412  14.388 -14.249  0.97 94.92           C  
ATOM   4199  C   LYS V 226      37.383  14.972 -15.224  0.97 95.13           C  
ATOM   4200  O   LYS V 226      37.746  15.657 -16.181  0.97 93.32           O  
ATOM   4201  CB  LYS V 226      38.842  12.980 -14.666  0.96 93.82           C  
ATOM   4202  CG  LYS V 226      39.538  12.931 -16.029  0.90 91.70           C  
ATOM   4203  CD  LYS V 226      40.006  11.504 -16.298  0.89 87.60           C  
ATOM   4204  CE  LYS V 226      40.602  11.367 -17.691  0.88 81.74           C  
ATOM   4205  NZ  LYS V 226      40.851   9.939 -17.998  0.86 73.83           N  
ATOM   4206  N   TYR V 227      36.110  14.713 -14.974  0.98 96.03           N  
ATOM   4207  CA  TYR V 227      34.991  15.167 -15.816  0.99 95.54           C  
ATOM   4208  C   TYR V 227      34.030  16.109 -15.078  0.98 95.93           C  
ATOM   4209  O   TYR V 227      32.944  16.397 -15.581  0.98 95.28           O  
ATOM   4210  CB  TYR V 227      34.252  13.942 -16.391  0.98 94.62           C  
ATOM   4211  CG  TYR V 227      35.169  12.866 -16.938  0.97 94.77           C  
ATOM   4212  CD1 TYR V 227      36.035  13.137 -18.015  0.97 92.04           C  
ATOM   4213  CD2 TYR V 227      35.184  11.586 -16.337  0.97 92.03           C  
ATOM   4214  CE1 TYR V 227      36.909  12.150 -18.490  0.97 90.63           C  
ATOM   4215  CE2 TYR V 227      36.052  10.593 -16.806  0.97 90.27           C  
ATOM   4216  CZ  TYR V 227      36.912  10.882 -17.876  0.96 90.42           C  
ATOM   4217  OH  TYR V 227      37.772   9.904 -18.328  0.97 87.66           O  
ATOM   4218  N   ALA V 228      34.426  16.600 -13.903  0.98 96.34           N  
ATOM   4219  CA  ALA V 228      33.547  17.367 -13.019  0.98 96.32           C  
ATOM   4220  C   ALA V 228      32.926  18.591 -13.700  0.98 96.43           C  
ATOM   4221  O   ALA V 228      31.716  18.795 -13.627  0.98 95.68           O  
ATOM   4222  CB  ALA V 228      34.350  17.777 -11.778  0.98 95.91           C  
ATOM   4223  N   GLN V 229      33.739  19.380 -14.408  0.99 96.19           N  
ATOM   4224  CA  GLN V 229      33.242  20.574 -15.101  0.99 95.53           C  
ATOM   4225  C   GLN V 229      32.226  20.209 -16.192  0.99 95.98           C  
ATOM   4226  O   GLN V 229      31.140  20.786 -16.225  0.99 94.91           O  
ATOM   4227  CB  GLN V 229      34.425  21.368 -15.677  0.98 94.00           C  
ATOM   4228  CG  GLN V 229      33.991  22.729 -16.249  0.93 85.19           C  
ATOM   4229  CD  GLN V 229      33.328  23.626 -15.194  0.92 79.78           C  
ATOM   4230  OE1 GLN V 229      33.865  23.850 -14.121  0.92 73.27           O  
ATOM   4231  NE2 GLN V 229      32.156  24.140 -15.469  0.92 69.21           N  
ATOM   4232  N   PHE V 230      32.553  19.218 -17.025  0.97 96.04           N  
ATOM   4233  CA  PHE V 230      31.653  18.744 -18.075  0.98 95.78           C  
ATOM   4234  C   PHE V 230      30.323  18.238 -17.499  0.97 96.13           C  
ATOM   4235  O   PHE V 230      29.260  18.643 -17.967  0.97 95.64           O  
ATOM   4236  CB  PHE V 230      32.358  17.642 -18.879  0.97 95.30           C  
ATOM   4237  CG  PHE V 230      31.442  16.918 -19.842  0.96 95.93           C  
ATOM   4238  CD1 PHE V 230      30.922  15.649 -19.520  0.96 94.00           C  
ATOM   4239  CD2 PHE V 230      31.061  17.540 -21.045  0.96 93.82           C  
ATOM   4240  CE1 PHE V 230      30.033  15.002 -20.392  0.96 93.20           C  
ATOM   4241  CE2 PHE V 230      30.173  16.901 -21.924  0.96 93.26           C  
ATOM   4242  CZ  PHE V 230      29.661  15.627 -21.597  0.96 94.14           C  
ATOM   4243  N   LEU V 231      30.379  17.411 -16.456  0.97 96.05           N  
ATOM   4244  CA  LEU V 231      29.175  16.888 -15.808  0.98 95.90           C  
ATOM   4245  C   LEU V 231      28.327  18.009 -15.205  0.97 96.01           C  
ATOM   4246  O   LEU V 231      27.115  18.023 -15.401  0.97 95.87           O  
ATOM   4247  CB  LEU V 231      29.564  15.852 -14.739  0.97 95.90           C  
ATOM   4248  CG  LEU V 231      30.076  14.517 -15.304  0.96 95.02           C  
ATOM   4249  CD1 LEU V 231      30.531  13.627 -14.153  0.95 93.61           C  
ATOM   4250  CD2 LEU V 231      28.997  13.770 -16.094  0.95 93.05           C  
ATOM   4251  N   CYS V 232      28.944  18.980 -14.541  0.96 96.46           N  
ATOM   4252  CA  CYS V 232      28.213  20.133 -14.004  0.97 95.81           C  
ATOM   4253  C   CYS V 232      27.554  20.978 -15.099  0.96 95.58           C  
ATOM   4254  O   CYS V 232      26.470  21.516 -14.879  0.96 94.49           O  
ATOM   4255  CB  CYS V 232      29.162  21.011 -13.185  0.96 95.24           C  
ATOM   4256  SG  CYS V 232      29.575  20.201 -11.623  0.94 92.96           S  
ATOM   4257  N   ASP V 233      28.201  21.105 -16.253  0.96 95.48           N  
ATOM   4258  CA  ASP V 233      27.664  21.894 -17.362  0.96 94.59           C  
ATOM   4259  C   ASP V 233      26.430  21.211 -17.980  0.96 94.63           C  
ATOM   4260  O   ASP V 233      25.386  21.861 -18.105  0.96 94.32           O  
ATOM   4261  CB  ASP V 233      28.770  22.185 -18.398  0.96 94.09           C  
ATOM   4262  CG  ASP V 233      29.880  23.125 -17.883  0.93 92.10           C  
ATOM   4263  OD1 ASP V 233      29.680  23.835 -16.861  0.93 89.27           O  
ATOM   4264  OD2 ASP V 233      30.960  23.157 -18.516  0.93 88.26           O  
ATOM   4265  N   VAL V 234      26.497  19.906 -18.252  0.96 95.23           N  
ATOM   4266  CA  VAL V 234      25.340  19.159 -18.791  0.96 94.61           C  
ATOM   4267  C   VAL V 234      24.216  19.008 -17.763  0.96 94.82           C  
ATOM   4268  O   VAL V 234      23.049  19.178 -18.103  0.96 94.16           O  
ATOM   4269  CB  VAL V 234      25.735  17.797 -19.410  0.95 93.74           C  
ATOM   4270  CG1 VAL V 234      26.692  17.987 -20.592  0.95 88.54           C  
ATOM   4271  CG2 VAL V 234      26.373  16.814 -18.422  0.94 89.43           C  
ATOM   4272  N   CYS V 235      24.539  18.794 -16.480  0.94 95.77           N  
ATOM   4273  CA  CYS V 235      23.542  18.651 -15.409  0.95 95.42           C  
ATOM   4274  C   CYS V 235      22.721  19.919 -15.165  0.94 95.65           C  
ATOM   4275  O   CYS V 235      21.710  19.860 -14.471  0.94 95.18           O  
ATOM   4276  CB  CYS V 235      24.225  18.225 -14.098  0.94 94.85           C  
ATOM   4277  SG  CYS V 235      24.657  16.459 -14.135  0.92 92.55           S  
ATOM   4278  N   LYS V 236      23.128  21.063 -15.696  0.96 95.24           N  
ATOM   4279  CA  LYS V 236      22.408  22.319 -15.465  0.96 94.59           C  
ATOM   4280  C   LYS V 236      20.990  22.275 -16.028  0.96 95.04           C  
ATOM   4281  O   LYS V 236      20.051  22.638 -15.324  0.96 94.18           O  
ATOM   4282  CB  LYS V 236      23.225  23.472 -16.042  0.95 92.93           C  
ATOM   4283  CG  LYS V 236      22.681  24.815 -15.539  0.81 77.84           C  
ATOM   4284  CD  LYS V 236      23.525  25.956 -16.090  0.77 73.15           C  
ATOM   4285  CE  LYS V 236      22.931  27.267 -15.589  0.77 61.98           C  
ATOM   4286  NZ  LYS V 236      23.604  28.421 -16.215  0.77 53.77           N  
ATOM   4287  N   PHE V 237      20.828  21.774 -17.249  0.91 93.67           N  
ATOM   4288  CA  PHE V 237      19.501  21.628 -17.866  0.92 93.46           C  
ATOM   4289  C   PHE V 237      18.625  20.648 -17.073  0.92 93.78           C  
ATOM   4290  O   PHE V 237      17.445  20.908 -16.818  0.92 93.09           O  
ATOM   4291  CB  PHE V 237      19.680  21.164 -19.319  0.90 92.93           C  
ATOM   4292  CG  PHE V 237      18.422  21.284 -20.157  0.89 92.89           C  
ATOM   4293  CD1 PHE V 237      17.403  20.318 -20.071  0.89 89.58           C  
ATOM   4294  CD2 PHE V 237      18.260  22.378 -21.028  0.89 89.75           C  
ATOM   4295  CE1 PHE V 237      16.239  20.441 -20.847  0.88 87.69           C  
ATOM   4296  CE2 PHE V 237      17.101  22.505 -21.808  0.88 88.20           C  
ATOM   4297  CZ  PHE V 237      16.087  21.534 -21.717  0.89 90.28           C  
ATOM   4298  N   TYR V 238      19.228  19.553 -16.626  0.93 94.88           N  
ATOM   4299  CA  TYR V 238      18.556  18.522 -15.833  0.94 94.49           C  
ATOM   4300  C   TYR V 238      18.106  19.058 -14.464  0.93 94.99           C  
ATOM   4301  O   TYR V 238      16.984  18.793 -14.024  0.93 94.94           O  
ATOM   4302  CB  TYR V 238      19.524  17.327 -15.710  0.92 93.76           C  
ATOM   4303  CG  TYR V 238      18.893  16.025 -15.264  0.91 94.86           C  
ATOM   4304  CD1 TYR V 238      19.460  15.293 -14.205  0.92 93.40           C  
ATOM   4305  CD2 TYR V 238      17.777  15.498 -15.949  0.92 93.09           C  
ATOM   4306  CE1 TYR V 238      18.919  14.052 -13.828  0.92 92.41           C  
ATOM   4307  CE2 TYR V 238      17.222  14.266 -15.572  0.91 91.57           C  
ATOM   4308  CZ  TYR V 238      17.800  13.542 -14.510  0.92 92.39           C  
ATOM   4309  OH  TYR V 238      17.266  12.333 -14.143  0.89 91.03           O  
ATOM   4310  N   LEU V 239      18.932  19.881 -13.820  0.92 95.52           N  
ATOM   4311  CA  LEU V 239      18.597  20.554 -12.561  0.93 95.40           C  
ATOM   4312  C   LEU V 239      17.437  21.544 -12.738  0.93 95.40           C  
ATOM   4313  O   LEU V 239      16.519  21.559 -11.915  0.93 95.18           O  
ATOM   4314  CB  LEU V 239      19.854  21.265 -12.027  0.93 95.44           C  
ATOM   4315  CG  LEU V 239      19.632  22.039 -10.709  0.92 94.88           C  
ATOM   4316  CD1 LEU V 239      19.289  21.102  -9.547  0.91 92.39           C  
ATOM   4317  CD2 LEU V 239      20.890  22.816 -10.343  0.91 92.30           C  
ATOM   4318  N   ASP V 240      17.470  22.337 -13.792  0.87 95.38           N  
ATOM   4319  CA  ASP V 240      16.409  23.307 -14.087  0.87 94.30           C  
ATOM   4320  C   ASP V 240      15.067  22.582 -14.309  0.87 94.13           C  
ATOM   4321  O   ASP V 240      14.057  22.948 -13.707  0.87 93.89           O  
ATOM   4322  CB  ASP V 240      16.819  24.185 -15.290  0.87 94.11           C  
ATOM   4323  CG  ASP V 240      17.977  25.168 -15.006  0.84 92.75           C  
ATOM   4324  OD1 ASP V 240      18.280  25.446 -13.817  0.84 90.03           O  
ATOM   4325  OD2 ASP V 240      18.574  25.686 -15.980  0.84 89.11           O  
ATOM   4326  N   TRP V 241      15.081  21.483 -15.079  0.89 94.46           N  
ATOM   4327  CA  TRP V 241      13.905  20.632 -15.281  0.89 93.83           C  
ATOM   4328  C   TRP V 241      13.351  20.048 -13.976  0.88 93.84           C  
ATOM   4329  O   TRP V 241      12.137  20.101 -13.734  0.88 92.98           O  
ATOM   4330  CB  TRP V 241      14.255  19.489 -16.239  0.88 92.80           C  
ATOM   4331  CG  TRP V 241      13.164  18.455 -16.342  0.87 92.07           C  
ATOM   4332  CD1 TRP V 241      13.204  17.205 -15.831  0.87 86.09           C  
ATOM   4333  CD2 TRP V 241      11.838  18.625 -16.928  0.87 89.96           C  
ATOM   4334  NE1 TRP V 241      11.988  16.565 -16.074  0.87 83.59           N  
ATOM   4335  CE2 TRP V 241      11.122  17.414 -16.743  0.87 87.47           C  
ATOM   4336  CE3 TRP V 241      11.178  19.684 -17.600  0.86 83.09           C  
ATOM   4337  CZ2 TRP V 241       9.793  17.251 -17.205  0.87 83.24           C  
ATOM   4338  CZ3 TRP V 241       9.860  19.516 -18.052  0.87 79.23           C  
ATOM   4339  CH2 TRP V 241       9.175  18.313 -17.856  0.88 80.16           C  
ATOM   4340  N   HIS V 242      14.205  19.502 -13.111  0.85 94.98           N  
ATOM   4341  CA  HIS V 242      13.776  18.954 -11.816  0.86 94.55           C  
ATOM   4342  C   HIS V 242      13.176  20.036 -10.922  0.85 94.43           C  
ATOM   4343  O   HIS V 242      12.146  19.812 -10.287  0.85 94.09           O  
ATOM   4344  CB  HIS V 242      14.947  18.267 -11.104  0.83 94.14           C  
ATOM   4345  CG  HIS V 242      15.191  16.868 -11.592  0.86 95.03           C  
ATOM   4346  ND1 HIS V 242      15.695  16.514 -12.820  0.86 87.15           N  
ATOM   4347  CD2 HIS V 242      14.918  15.698 -10.919  0.87 87.04           C  
ATOM   4348  CE1 HIS V 242      15.719  15.173 -12.889  0.86 87.94           C  
ATOM   4349  NE2 HIS V 242      15.252  14.653 -11.744  0.86 89.39           N  
ATOM   4350  N   THR V 243      13.785  21.215 -10.903  0.82 94.44           N  
ATOM   4351  CA  THR V 243      13.299  22.353 -10.117  0.83 93.94           C  
ATOM   4352  C   THR V 243      11.895  22.755 -10.560  0.82 93.36           C  
ATOM   4353  O   THR V 243      11.012  22.953  -9.725  0.82 92.32           O  
ATOM   4354  CB  THR V 243      14.261  23.543 -10.233  0.83 93.94           C  
ATOM   4355  OG1 THR V 243      15.565  23.147  -9.875  0.83 90.63           O  
ATOM   4356  CG2 THR V 243      13.875  24.686  -9.296  0.82 91.10           C  
ATOM   4357  N   GLU V 244      11.658  22.804 -11.860  0.84 93.73           N  
ATOM   4358  CA  GLU V 244      10.354  23.174 -12.423  0.85 92.62           C  
ATOM   4359  C   GLU V 244       9.289  22.080 -12.244  0.85 92.46           C  
ATOM   4360  O   GLU V 244       8.131  22.375 -11.938  0.85 90.94           O  
ATOM   4361  CB  GLU V 244      10.532  23.528 -13.909  0.84 91.73           C  
ATOM   4362  CG  GLU V 244       9.958  24.906 -14.218  0.74 79.93           C  
ATOM   4363  CD  GLU V 244       9.958  25.287 -15.698  0.72 74.21           C  
ATOM   4364  OE1 GLU V 244       9.496  26.414 -15.993  0.74 67.41           O  
ATOM   4365  OE2 GLU V 244      10.376  24.467 -16.540  0.73 67.18           O  
ATOM   4366  N   SER V 245       9.678  20.820 -12.417  0.84 92.35           N  
ATOM   4367  CA  SER V 245       8.742  19.682 -12.434  0.84 92.00           C  
ATOM   4368  C   SER V 245       8.392  19.159 -11.045  0.83 92.02           C  
ATOM   4369  O   SER V 245       7.250  18.750 -10.820  0.83 90.85           O  
ATOM   4370  CB  SER V 245       9.308  18.532 -13.268  0.83 91.10           C  
ATOM   4371  OG  SER V 245       9.559  18.984 -14.577  0.83 82.49           O  
ATOM   4372  N   TYR V 246       9.357  19.163 -10.122  0.84 92.13           N  
ATOM   4373  CA  TYR V 246       9.215  18.609  -8.773  0.84 91.38           C  
ATOM   4374  C   TYR V 246       9.288  19.675  -7.667  0.84 90.78           C  
ATOM   4375  O   TYR V 246       9.062  19.360  -6.500  0.83 88.58           O  
ATOM   4376  CB  TYR V 246      10.257  17.504  -8.561  0.82 90.97           C  
ATOM   4377  CG  TYR V 246      10.146  16.333  -9.525  0.81 90.93           C  
ATOM   4378  CD1 TYR V 246       9.201  15.312  -9.295  0.81 87.96           C  
ATOM   4379  CD2 TYR V 246      10.993  16.249 -10.651  0.81 87.99           C  
ATOM   4380  CE1 TYR V 246       9.120  14.209 -10.159  0.81 85.97           C  
ATOM   4381  CE2 TYR V 246      10.919  15.151 -11.521  0.81 86.04           C  
ATOM   4382  CZ  TYR V 246       9.987  14.131 -11.267  0.81 87.92           C  
ATOM   4383  OH  TYR V 246       9.929  13.035 -12.110  0.79 85.63           O  
ATOM   4384  N   GLY V 247       9.589  20.917  -8.008  0.86 92.14           N  
ATOM   4385  CA  GLY V 247       9.592  22.040  -7.065  0.87 91.61           C  
ATOM   4386  C   GLY V 247      10.795  22.088  -6.112  0.86 91.86           C  
ATOM   4387  O   GLY V 247      10.750  22.818  -5.119  0.86 88.78           O  
ATOM   4388  N   ALA V 248      11.846  21.322  -6.392  0.90 92.22           N  
ATOM   4389  CA  ALA V 248      13.067  21.301  -5.583  0.91 91.32           C  
ATOM   4390  C   ALA V 248      14.322  21.248  -6.473  0.90 92.83           C  
ATOM   4391  O   ALA V 248      14.324  20.514  -7.467  0.90 91.54           O  
ATOM   4392  CB  ALA V 248      13.002  20.110  -4.618  0.90 88.56           C  
ATOM   4393  N   PRO V 249      15.404  21.970  -6.115  0.95 93.67           N  
ATOM   4394  CA  PRO V 249      16.649  21.992  -6.880  0.95 93.34           C  
ATOM   4395  C   PRO V 249      17.507  20.754  -6.571  0.95 93.74           C  
ATOM   4396  O   PRO V 249      18.576  20.838  -5.954  0.95 91.47           O  
ATOM   4397  CB  PRO V 249      17.316  23.322  -6.507  0.95 91.51           C  
ATOM   4398  CG  PRO V 249      16.917  23.489  -5.040  0.95 89.10           C  
ATOM   4399  CD  PRO V 249      15.498  22.902  -4.999  0.95 92.33           C  
ATOM   4400  N   VAL V 250      17.009  19.600  -6.967  0.97 95.44           N  
ATOM   4401  CA  VAL V 250      17.678  18.299  -6.848  0.97 95.39           C  
ATOM   4402  C   VAL V 250      17.567  17.561  -8.172  0.97 95.82           C  
ATOM   4403  O   VAL V 250      16.618  17.787  -8.920  0.97 94.68           O  
ATOM   4404  CB  VAL V 250      17.100  17.441  -5.701  0.97 93.86           C  
ATOM   4405  CG1 VAL V 250      17.217  18.155  -4.350  0.96 86.12           C  
ATOM   4406  CG2 VAL V 250      15.630  17.053  -5.915  0.96 86.40           C  
ATOM   4407  N   ILE V 251      18.521  16.665  -8.455  0.99 95.95           N  
ATOM   4408  CA  ILE V 251      18.467  15.769  -9.616  1.00 96.11           C  
ATOM   4409  C   ILE V 251      18.436  14.315  -9.146  0.99 96.60           C  
ATOM   4410  O   ILE V 251      19.215  13.928  -8.272  0.99 96.73           O  
ATOM   4411  CB  ILE V 251      19.605  16.039 -10.628  0.99 95.27           C  
ATOM   4412  CG1 ILE V 251      21.015  15.848 -10.022  0.99 92.75           C  
ATOM   4413  CG2 ILE V 251      19.441  17.454 -11.223  0.99 91.59           C  
ATOM   4414  CD1 ILE V 251      22.147  15.900 -11.054  0.99 91.76           C  
ATOM   4415  N   PHE V 252      17.549  13.506  -9.718  1.00 96.20           N  
ATOM   4416  CA  PHE V 252      17.546  12.067  -9.476  1.00 95.98           C  
ATOM   4417  C   PHE V 252      18.669  11.402 -10.271  1.00 96.06           C  
ATOM   4418  O   PHE V 252      18.878  11.696 -11.450  1.00 95.57           O  
ATOM   4419  CB  PHE V 252      16.181  11.455  -9.824  1.00 95.34           C  
ATOM   4420  CG  PHE V 252      15.020  11.987  -9.008  1.00 95.98           C  
ATOM   4421  CD1 PHE V 252      15.063  11.961  -7.601  1.00 93.31           C  
ATOM   4422  CD2 PHE V 252      13.880  12.502  -9.655  1.00 92.97           C  
ATOM   4423  CE1 PHE V 252      13.989  12.455  -6.844  0.99 91.68           C  
ATOM   4424  CE2 PHE V 252      12.801  12.993  -8.905  0.99 91.78           C  
ATOM   4425  CZ  PHE V 252      12.854  12.972  -7.500  0.99 92.79           C  
ATOM   4426  N   LEU V 253      19.380  10.486  -9.625  1.00 95.78           N  
ATOM   4427  CA  LEU V 253      20.529   9.779 -10.191  1.00 95.40           C  
ATOM   4428  C   LEU V 253      20.097   8.404 -10.721  1.00 96.20           C  
ATOM   4429  O   LEU V 253      20.544   7.373 -10.218  1.00 94.48           O  
ATOM   4430  CB  LEU V 253      21.636   9.685  -9.120  1.00 93.60           C  
ATOM   4431  CG  LEU V 253      22.201  11.030  -8.629  0.99 92.63           C  
ATOM   4432  CD1 LEU V 253      23.165  10.765  -7.473  0.99 90.22           C  
ATOM   4433  CD2 LEU V 253      22.965  11.768  -9.731  0.99 89.52           C  
ATOM   4434  N   HIS V 254      19.202   8.371 -11.691  1.00 98.10           N  
ATOM   4435  CA  HIS V 254      18.587   7.128 -12.170  1.00 98.23           C  
ATOM   4436  C   HIS V 254      19.634   6.130 -12.688  1.00 98.52           C  
ATOM   4437  O   HIS V 254      19.830   5.060 -12.098  1.00 98.41           O  
ATOM   4438  CB  HIS V 254      17.530   7.455 -13.240  1.00 97.82           C  
ATOM   4439  CG  HIS V 254      16.390   8.315 -12.747  1.00 97.53           C  
ATOM   4440  ND1 HIS V 254      15.426   7.928 -11.843  1.00 92.89           N  
ATOM   4441  CD2 HIS V 254      16.066   9.601 -13.137  1.00 92.67           C  
ATOM   4442  CE1 HIS V 254      14.554   8.935 -11.692  1.00 93.54           C  
ATOM   4443  NE2 HIS V 254      14.916   9.964 -12.463  1.00 93.95           N  
ATOM   4444  N   ASP V 255      20.359   6.507 -13.718  1.00 98.65           N  
ATOM   4445  CA  ASP V 255      21.324   5.631 -14.392  1.00 98.72           C  
ATOM   4446  C   ASP V 255      22.590   5.377 -13.544  1.00 98.78           C  
ATOM   4447  O   ASP V 255      23.024   4.220 -13.433  1.00 98.69           O  
ATOM   4448  CB  ASP V 255      21.609   6.178 -15.806  1.00 98.62           C  
ATOM   4449  CG  ASP V 255      20.359   6.208 -16.698  1.00 98.39           C  
ATOM   4450  OD1 ASP V 255      19.332   5.599 -16.321  1.00 96.91           O  
ATOM   4451  OD2 ASP V 255      20.402   6.850 -17.761  1.00 96.64           O  
ATOM   4452  N   PRO V 256      23.138   6.368 -12.823  1.00 98.74           N  
ATOM   4453  CA  PRO V 256      24.204   6.126 -11.849  1.00 98.69           C  
ATOM   4454  C   PRO V 256      23.855   5.091 -10.775  1.00 98.78           C  
ATOM   4455  O   PRO V 256      24.708   4.286 -10.393  1.00 98.65           O  
ATOM   4456  CB  PRO V 256      24.480   7.491 -11.205  1.00 98.28           C  
ATOM   4457  CG  PRO V 256      24.111   8.482 -12.301  1.00 96.89           C  
ATOM   4458  CD  PRO V 256      22.922   7.814 -12.971  1.00 98.46           C  
ATOM   4459  N   VAL V 257      22.623   5.079 -10.280  1.00 98.85           N  
ATOM   4460  CA  VAL V 257      22.166   4.104  -9.274  1.00 98.84           C  
ATOM   4461  C   VAL V 257      22.095   2.701  -9.868  1.00 98.86           C  
ATOM   4462  O   VAL V 257      22.443   1.726  -9.200  1.00 98.74           O  
ATOM   4463  CB  VAL V 257      20.808   4.525  -8.676  1.00 98.66           C  
ATOM   4464  CG1 VAL V 257      20.171   3.440  -7.804  1.00 97.55           C  
ATOM   4465  CG2 VAL V 257      20.988   5.760  -7.791  1.00 97.56           C  
ATOM   4466  N   SER V 258      21.714   2.580 -11.121  1.00 98.79           N  
ATOM   4467  CA  SER V 258      21.654   1.300 -11.832  1.00 98.75           C  
ATOM   4468  C   SER V 258      23.051   0.735 -12.093  1.00 98.81           C  
ATOM   4469  O   SER V 258      23.281  -0.459 -11.895  1.00 98.60           O  
ATOM   4470  CB  SER V 258      20.861   1.469 -13.126  1.00 98.14           C  
ATOM   4471  OG  SER V 258      19.600   2.018 -12.784  1.00 86.70           O  
ATOM   4472  N   PHE V 259      24.023   1.591 -12.414  1.00 98.86           N  
ATOM   4473  CA  PHE V 259      25.432   1.203 -12.437  1.00 98.83           C  
ATOM   4474  C   PHE V 259      25.912   0.730 -11.055  1.00 98.82           C  
ATOM   4475  O   PHE V 259      26.555  -0.318 -10.949  1.00 98.70           O  
ATOM   4476  CB  PHE V 259      26.291   2.366 -12.955  1.00 98.75           C  
ATOM   4477  CG  PHE V 259      27.771   2.035 -12.962  1.00 98.70           C  
ATOM   4478  CD1 PHE V 259      28.647   2.659 -12.056  1.00 98.36           C  
ATOM   4479  CD2 PHE V 259      28.269   1.055 -13.842  1.00 98.35           C  
ATOM   4480  CE1 PHE V 259      30.009   2.315 -12.033  1.00 98.05           C  
ATOM   4481  CE2 PHE V 259      29.629   0.705 -13.827  1.00 98.04           C  
ATOM   4482  CZ  PHE V 259      30.500   1.340 -12.919  1.00 98.05           C  
ATOM   4483  N   ALA V 260      25.553   1.433  -9.988  1.00 98.76           N  
ATOM   4484  CA  ALA V 260      25.871   0.999  -8.627  1.00 98.72           C  
ATOM   4485  C   ALA V 260      25.269  -0.379  -8.309  1.00 98.66           C  
ATOM   4486  O   ALA V 260      25.952  -1.218  -7.727  1.00 98.45           O  
ATOM   4487  CB  ALA V 260      25.404   2.072  -7.629  1.00 98.63           C  
ATOM   4488  N   ALA V 261      24.052  -0.654  -8.742  1.00 98.73           N  
ATOM   4489  CA  ALA V 261      23.407  -1.958  -8.549  1.00 98.68           C  
ATOM   4490  C   ALA V 261      24.112  -3.104  -9.297  1.00 98.61           C  
ATOM   4491  O   ALA V 261      24.114  -4.238  -8.813  1.00 98.35           O  
ATOM   4492  CB  ALA V 261      21.934  -1.845  -8.962  1.00 98.61           C  
ATOM   4493  N   LEU V 262      24.753  -2.814 -10.430  1.00 98.70           N  
ATOM   4494  CA  LEU V 262      25.558  -3.796 -11.161  1.00 98.63           C  
ATOM   4495  C   LEU V 262      26.854  -4.148 -10.416  1.00 98.51           C  
ATOM   4496  O   LEU V 262      27.186  -5.329 -10.290  1.00 98.10           O  
ATOM   4497  CB  LEU V 262      25.850  -3.255 -12.580  1.00 98.54           C  
ATOM   4498  CG  LEU V 262      26.785  -4.146 -13.433  1.00 98.05           C  
ATOM   4499  CD1 LEU V 262      26.227  -5.549 -13.657  1.00 96.69           C  
ATOM   4500  CD2 LEU V 262      27.011  -3.503 -14.798  1.00 96.49           C  
ATOM   4501  N   VAL V 263      27.596  -3.142  -9.944  1.00 98.48           N  
ATOM   4502  CA  VAL V 263      28.969  -3.326  -9.414  1.00 98.25           C  
ATOM   4503  C   VAL V 263      29.039  -3.393  -7.888  1.00 98.17           C  
ATOM   4504  O   VAL V 263      30.024  -3.887  -7.339  1.00 97.61           O  
ATOM   4505  CB  VAL V 263      29.936  -2.255  -9.958  1.00 97.83           C  
ATOM   4506  CG1 VAL V 263      30.003  -2.288 -11.486  1.00 95.84           C  
ATOM   4507  CG2 VAL V 263      29.586  -0.832  -9.506  1.00 95.69           C  
ATOM   4508  N   ARG V 264      28.016  -2.923  -7.194  1.00 98.24           N  
ATOM   4509  CA  ARG V 264      27.895  -2.879  -5.725  1.00 98.19           C  
ATOM   4510  C   ARG V 264      26.532  -3.417  -5.257  1.00 98.43           C  
ATOM   4511  O   ARG V 264      25.833  -2.748  -4.497  1.00 98.28           O  
ATOM   4512  CB  ARG V 264      28.154  -1.440  -5.230  1.00 97.76           C  
ATOM   4513  CG  ARG V 264      29.551  -0.870  -5.556  1.00 96.26           C  
ATOM   4514  CD  ARG V 264      30.695  -1.601  -4.829  1.00 93.48           C  
ATOM   4515  NE  ARG V 264      30.515  -1.570  -3.376  0.99 90.04           N  
ATOM   4516  CZ  ARG V 264      30.762  -0.565  -2.543  0.99 88.04           C  
ATOM   4517  NH1 ARG V 264      31.338   0.539  -2.932  0.99 80.79           N  
ATOM   4518  NH2 ARG V 264      30.410  -0.668  -1.297  0.99 81.63           N  
ATOM   4519  N   PRO V 265      26.145  -4.634  -5.678  1.00 98.03           N  
ATOM   4520  CA  PRO V 265      24.808  -5.166  -5.380  1.00 98.10           C  
ATOM   4521  C   PRO V 265      24.523  -5.309  -3.879  1.00 98.49           C  
ATOM   4522  O   PRO V 265      23.361  -5.308  -3.469  1.00 98.39           O  
ATOM   4523  CB  PRO V 265      24.744  -6.521  -6.097  1.00 97.44           C  
ATOM   4524  CG  PRO V 265      26.213  -6.942  -6.197  1.00 96.41           C  
ATOM   4525  CD  PRO V 265      26.919  -5.607  -6.418  1.00 97.77           C  
ATOM   4526  N   GLU V 266      25.551  -5.369  -3.046  1.00 98.11           N  
ATOM   4527  CA  GLU V 266      25.415  -5.433  -1.584  1.00 98.18           C  
ATOM   4528  C   GLU V 266      24.837  -4.147  -0.959  1.00 98.52           C  
ATOM   4529  O   GLU V 266      24.425  -4.176   0.204  1.00 98.28           O  
ATOM   4530  CB  GLU V 266      26.755  -5.807  -0.932  1.00 97.69           C  
ATOM   4531  CG  GLU V 266      27.808  -4.693  -0.813  1.00 95.72           C  
ATOM   4532  CD  GLU V 266      28.520  -4.282  -2.109  0.99 94.89           C  
ATOM   4533  OE1 GLU V 266      29.335  -3.351  -2.008  0.99 90.33           O  
ATOM   4534  OE2 GLU V 266      28.286  -4.864  -3.190  0.99 91.46           O  
ATOM   4535  N   LEU V 267      24.788  -3.049  -1.701  1.00 98.55           N  
ATOM   4536  CA  LEU V 267      24.148  -1.799  -1.269  1.00 98.65           C  
ATOM   4537  C   LEU V 267      22.626  -1.819  -1.453  1.00 98.78           C  
ATOM   4538  O   LEU V 267      21.951  -0.863  -1.067  1.00 98.66           O  
ATOM   4539  CB  LEU V 267      24.777  -0.607  -2.015  1.00 98.51           C  
ATOM   4540  CG  LEU V 267      26.303  -0.455  -1.841  1.00 98.07           C  
ATOM   4541  CD1 LEU V 267      26.763   0.834  -2.527  1.00 97.34           C  
ATOM   4542  CD2 LEU V 267      26.720  -0.376  -0.369  1.00 97.15           C  
ATOM   4543  N   PHE V 268      22.105  -2.894  -2.018  1.00 98.82           N  
ATOM   4544  CA  PHE V 268      20.692  -3.063  -2.319  1.00 98.84           C  
ATOM   4545  C   PHE V 268      20.155  -4.349  -1.691  1.00 98.80           C  
ATOM   4546  O   PHE V 268      20.891  -5.299  -1.405  1.00 98.63           O  
ATOM   4547  CB  PHE V 268      20.479  -3.061  -3.845  1.00 98.84           C  
ATOM   4548  CG  PHE V 268      20.989  -1.818  -4.553  1.00 98.89           C  
ATOM   4549  CD1 PHE V 268      20.105  -0.790  -4.918  1.00 98.69           C  
ATOM   4550  CD2 PHE V 268      22.365  -1.677  -4.840  1.00 98.68           C  
ATOM   4551  CE1 PHE V 268      20.583   0.371  -5.555  1.00 98.66           C  
ATOM   4552  CE2 PHE V 268      22.850  -0.521  -5.471  1.00 98.71           C  
ATOM   4553  CZ  PHE V 268      21.955   0.506  -5.829  1.00 98.81           C  
ATOM   4554  N   THR V 269      18.847  -4.411  -1.520  1.00 98.89           N  
ATOM   4555  CA  THR V 269      18.138  -5.685  -1.385  1.00 98.88           C  
ATOM   4556  C   THR V 269      17.269  -5.907  -2.612  1.00 98.90           C  
ATOM   4557  O   THR V 269      16.810  -4.949  -3.241  1.00 98.81           O  
ATOM   4558  CB  THR V 269      17.315  -5.807  -0.094  1.00 98.73           C  
ATOM   4559  OG1 THR V 269      16.210  -4.944  -0.110  1.00 97.35           O  
ATOM   4560  CG2 THR V 269      18.136  -5.505   1.163  1.00 97.35           C  
ATOM   4561  N   PHE V 270      17.034  -7.170  -2.943  1.00 98.84           N  
ATOM   4562  CA  PHE V 270      16.209  -7.560  -4.081  1.00 98.81           C  
ATOM   4563  C   PHE V 270      15.117  -8.524  -3.622  1.00 98.71           C  
ATOM   4564  O   PHE V 270      15.328  -9.359  -2.740  1.00 98.34           O  
ATOM   4565  CB  PHE V 270      17.076  -8.180  -5.190  1.00 98.76           C  
ATOM   4566  CG  PHE V 270      18.173  -7.265  -5.709  1.00 98.70           C  
ATOM   4567  CD1 PHE V 270      17.949  -6.452  -6.836  1.00 98.09           C  
ATOM   4568  CD2 PHE V 270      19.419  -7.205  -5.051  1.00 98.15           C  
ATOM   4569  CE1 PHE V 270      18.955  -5.586  -7.302  1.00 97.75           C  
ATOM   4570  CE2 PHE V 270      20.426  -6.340  -5.506  1.00 97.82           C  
ATOM   4571  CZ  PHE V 270      20.192  -5.528  -6.635  1.00 97.91           C  
ATOM   4572  N   LYS V 271      13.948  -8.431  -4.252  1.00 98.76           N  
ATOM   4573  CA  LYS V 271      12.894  -9.442  -4.162  1.00 98.62           C  
ATOM   4574  C   LYS V 271      12.758 -10.153  -5.499  1.00 98.71           C  
ATOM   4575  O   LYS V 271      12.863  -9.526  -6.553  1.00 98.54           O  
ATOM   4576  CB  LYS V 271      11.564  -8.823  -3.716  1.00 98.16           C  
ATOM   4577  CG  LYS V 271      11.564  -8.495  -2.216  0.99 94.75           C  
ATOM   4578  CD  LYS V 271      10.154  -8.127  -1.758  0.99 92.01           C  
ATOM   4579  CE  LYS V 271      10.101  -7.848  -0.260  0.99 86.57           C  
ATOM   4580  NZ  LYS V 271       8.728  -7.478   0.154  0.98 79.05           N  
ATOM   4581  N   LYS V 272      12.509 -11.457  -5.444  1.00 98.54           N  
ATOM   4582  CA  LYS V 272      12.171 -12.245  -6.629  1.00 98.39           C  
ATOM   4583  C   LYS V 272      10.676 -12.138  -6.911  1.00 98.43           C  
ATOM   4584  O   LYS V 272       9.868 -12.219  -5.981  1.00 97.93           O  
ATOM   4585  CB  LYS V 272      12.601 -13.712  -6.430  1.00 97.79           C  
ATOM   4586  CG  LYS V 272      14.099 -13.964  -6.679  0.99 93.96           C  
ATOM   4587  CD  LYS V 272      14.417 -14.011  -8.174  0.99 90.12           C  
ATOM   4588  CE  LYS V 272      15.863 -14.418  -8.460  0.98 82.82           C  
ATOM   4589  NZ  LYS V 272      16.124 -14.467  -9.920  0.98 75.80           N  
ATOM   4590  N   GLY V 273      10.336 -12.028  -8.179  1.00 98.69           N  
ATOM   4591  CA  GLY V 273       8.951 -12.078  -8.636  1.00 98.67           C  
ATOM   4592  C   GLY V 273       8.856 -12.147 -10.153  1.00 98.83           C  
ATOM   4593  O   GLY V 273       9.822 -11.842 -10.859  1.00 98.75           O  
ATOM   4594  N   VAL V 274       7.695 -12.552 -10.647  1.00 98.84           N  
ATOM   4595  CA  VAL V 274       7.397 -12.470 -12.082  1.00 98.85           C  
ATOM   4596  C   VAL V 274       6.997 -11.036 -12.390  1.00 98.89           C  
ATOM   4597  O   VAL V 274       6.150 -10.473 -11.696  1.00 98.83           O  
ATOM   4598  CB  VAL V 274       6.295 -13.459 -12.494  1.00 98.73           C  
ATOM   4599  CG1 VAL V 274       5.943 -13.321 -13.981  1.00 98.07           C  
ATOM   4600  CG2 VAL V 274       6.742 -14.908 -12.245  1.00 98.09           C  
ATOM   4601  N   VAL V 275       7.600 -10.451 -13.416  1.00 98.95           N  
ATOM   4602  CA  VAL V 275       7.249  -9.104 -13.885  1.00 98.96           C  
ATOM   4603  C   VAL V 275       6.685  -9.200 -15.292  1.00 98.97           C  
ATOM   4604  O   VAL V 275       7.298  -9.794 -16.178  1.00 98.92           O  
ATOM   4605  CB  VAL V 275       8.442  -8.127 -13.801  1.00 98.94           C  
ATOM   4606  CG1 VAL V 275       8.064  -6.722 -14.298  1.00 98.75           C  
ATOM   4607  CG2 VAL V 275       8.937  -7.990 -12.352  1.00 98.79           C  
ATOM   4608  N   ARG V 276       5.523  -8.605 -15.498  1.00 98.96           N  
ATOM   4609  CA  ARG V 276       4.913  -8.386 -16.807  1.00 98.96           C  
ATOM   4610  C   ARG V 276       4.790  -6.891 -17.067  1.00 98.97           C  
ATOM   4611  O   ARG V 276       4.725  -6.100 -16.121  1.00 98.92           O  
ATOM   4612  CB  ARG V 276       3.533  -9.065 -16.878  1.00 98.90           C  
ATOM   4613  CG  ARG V 276       3.530 -10.590 -16.761  1.00 98.48           C  
ATOM   4614  CD  ARG V 276       4.338 -11.311 -17.861  1.00 98.34           C  
ATOM   4615  NE  ARG V 276       3.976 -10.921 -19.220  1.00 98.17           N  
ATOM   4616  CZ  ARG V 276       2.944 -11.332 -19.953  1.00 98.51           C  
ATOM   4617  NH1 ARG V 276       2.062 -12.185 -19.513  1.00 96.00           N  
ATOM   4618  NH2 ARG V 276       2.787 -10.869 -21.154  1.00 96.86           N  
ATOM   4619  N   VAL V 277       4.752  -6.526 -18.326  1.00 98.98           N  
ATOM   4620  CA  VAL V 277       4.576  -5.136 -18.757  1.00 98.98           C  
ATOM   4621  C   VAL V 277       3.261  -5.013 -19.516  1.00 98.98           C  
ATOM   4622  O   VAL V 277       2.965  -5.834 -20.385  1.00 98.94           O  
ATOM   4623  CB  VAL V 277       5.777  -4.650 -19.591  1.00 98.97           C  
ATOM   4624  CG1 VAL V 277       5.618  -3.179 -20.001  1.00 98.76           C  
ATOM   4625  CG2 VAL V 277       7.085  -4.777 -18.795  1.00 98.79           C  
ATOM   4626  N   GLU V 278       2.476  -3.995 -19.176  1.00 98.97           N  
ATOM   4627  CA  GLU V 278       1.275  -3.680 -19.935  1.00 98.97           C  
ATOM   4628  C   GLU V 278       1.654  -3.061 -21.290  1.00 98.96           C  
ATOM   4629  O   GLU V 278       2.456  -2.131 -21.356  1.00 98.89           O  
ATOM   4630  CB  GLU V 278       0.346  -2.756 -19.122  1.00 98.94           C  
ATOM   4631  CG  GLU V 278      -0.984  -2.411 -19.833  1.00 98.78           C  
ATOM   4632  CD  GLU V 278      -1.719  -3.667 -20.334  1.00 98.76           C  
ATOM   4633  OE1 GLU V 278      -1.515  -4.045 -21.516  1.00 97.73           O  
ATOM   4634  OE2 GLU V 278      -2.431  -4.314 -19.547  1.00 97.79           O  
ATOM   4635  N   THR V 279       1.049  -3.558 -22.359  1.00 98.91           N  
ATOM   4636  CA  THR V 279       1.312  -3.087 -23.731  1.00 98.85           C  
ATOM   4637  C   THR V 279       0.112  -2.378 -24.360  1.00 98.78           C  
ATOM   4638  O   THR V 279       0.183  -1.929 -25.508  1.00 98.28           O  
ATOM   4639  CB  THR V 279       1.796  -4.236 -24.628  1.00 98.76           C  
ATOM   4640  OG1 THR V 279       0.836  -5.269 -24.684  1.00 98.12           O  
ATOM   4641  CG2 THR V 279       3.104  -4.851 -24.127  1.00 97.94           C  
ATOM   4642  N   GLN V 280      -0.995  -2.266 -23.629  1.00 98.80           N  
ATOM   4643  CA  GLN V 280      -2.251  -1.701 -24.114  1.00 98.75           C  
ATOM   4644  C   GLN V 280      -2.841  -0.682 -23.134  1.00 98.81           C  
ATOM   4645  O   GLN V 280      -2.474  -0.629 -21.959  1.00 98.45           O  
ATOM   4646  CB  GLN V 280      -3.265  -2.835 -24.378  1.00 98.40           C  
ATOM   4647  CG  GLN V 280      -2.791  -3.831 -25.438  1.00 95.84           C  
ATOM   4648  CD  GLN V 280      -3.817  -4.940 -25.681  1.00 93.53           C  
ATOM   4649  OE1 GLN V 280      -4.943  -4.706 -26.090  1.00 85.59           O  
ATOM   4650  NE2 GLN V 280      -3.448  -6.170 -25.433  1.00 82.57           N  
ATOM   4651  N   GLY V 281      -3.808   0.091 -23.631  1.00 98.78           N  
ATOM   4652  CA  GLY V 281      -4.635   0.955 -22.798  1.00 98.82           C  
ATOM   4653  C   GLY V 281      -3.899   2.155 -22.199  1.00 98.88           C  
ATOM   4654  O   GLY V 281      -2.840   2.571 -22.674  1.00 98.64           O  
ATOM   4655  N   ILE V 282      -4.487   2.727 -21.151  1.00 98.92           N  
ATOM   4656  CA  ILE V 282      -3.955   3.945 -20.513  1.00 98.90           C  
ATOM   4657  C   ILE V 282      -2.743   3.659 -19.625  1.00 98.89           C  
ATOM   4658  O   ILE V 282      -1.939   4.555 -19.371  1.00 98.73           O  
ATOM   4659  CB  ILE V 282      -5.055   4.700 -19.734  1.00 98.82           C  
ATOM   4660  CG1 ILE V 282      -5.605   3.856 -18.552  1.00 97.89           C  
ATOM   4661  CG2 ILE V 282      -6.174   5.155 -20.688  1.00 97.59           C  
ATOM   4662  CD1 ILE V 282      -6.527   4.639 -17.613  1.00 96.95           C  
ATOM   4663  N   CYS V 283      -2.594   2.419 -19.162  1.00 98.94           N  
ATOM   4664  CA  CYS V 283      -1.485   1.962 -18.331  1.00 98.93           C  
ATOM   4665  C   CYS V 283      -0.352   1.321 -19.150  1.00 98.92           C  
ATOM   4666  O   CYS V 283       0.484   0.615 -18.587  1.00 98.80           O  
ATOM   4667  CB  CYS V 283      -2.012   1.042 -17.221  1.00 98.91           C  
ATOM   4668  SG  CYS V 283      -2.990   2.005 -16.025  1.00 98.83           S  
ATOM   4669  N   VAL V 284      -0.272   1.598 -20.448  1.00 98.89           N  
ATOM   4670  CA  VAL V 284       0.829   1.129 -21.299  1.00 98.83           C  
ATOM   4671  C   VAL V 284       2.191   1.483 -20.677  1.00 98.83           C  
ATOM   4672  O   VAL V 284       2.418   2.608 -20.232  1.00 98.67           O  
ATOM   4673  CB  VAL V 284       0.692   1.658 -22.746  1.00 98.61           C  
ATOM   4674  CG1 VAL V 284       0.878   3.174 -22.884  1.00 97.50           C  
ATOM   4675  CG2 VAL V 284       1.683   0.955 -23.674  1.00 97.19           C  
ATOM   4676  N   GLY V 285       3.089   0.495 -20.611  1.00 98.85           N  
ATOM   4677  CA  GLY V 285       4.393   0.609 -19.957  1.00 98.86           C  
ATOM   4678  C   GLY V 285       4.382   0.387 -18.440  1.00 98.91           C  
ATOM   4679  O   GLY V 285       5.438   0.478 -17.813  1.00 98.85           O  
ATOM   4680  N   HIS V 286       3.234   0.060 -17.841  1.00 98.95           N  
ATOM   4681  CA  HIS V 286       3.188  -0.289 -16.423  1.00 98.96           C  
ATOM   4682  C   HIS V 286       3.892  -1.623 -16.165  1.00 98.97           C  
ATOM   4683  O   HIS V 286       3.633  -2.619 -16.839  1.00 98.93           O  
ATOM   4684  CB  HIS V 286       1.742  -0.315 -15.918  1.00 98.93           C  
ATOM   4685  CG  HIS V 286       1.641  -0.591 -14.443  1.00 98.87           C  
ATOM   4686  ND1 HIS V 286       2.118   0.225 -13.442  1.00 93.39           N  
ATOM   4687  CD2 HIS V 286       1.111  -1.699 -13.834  1.00 93.86           C  
ATOM   4688  CE1 HIS V 286       1.884  -0.371 -12.263  1.00 95.20           C  
ATOM   4689  NE2 HIS V 286       1.269  -1.540 -12.471  1.00 96.46           N  
ATOM   4690  N   THR V 287       4.764  -1.654 -15.158  1.00 98.95           N  
ATOM   4691  CA  THR V 287       5.425  -2.877 -14.691  1.00 98.94           C  
ATOM   4692  C   THR V 287       4.653  -3.462 -13.515  1.00 98.89           C  
ATOM   4693  O   THR V 287       4.664  -2.903 -12.413  1.00 98.47           O  
ATOM   4694  CB  THR V 287       6.877  -2.615 -14.275  1.00 98.88           C  
ATOM   4695  OG1 THR V 287       6.961  -1.500 -13.398  1.00 98.41           O  
ATOM   4696  CG2 THR V 287       7.768  -2.330 -15.474  1.00 98.30           C  
ATOM   4697  N   SER V 288       4.019  -4.607 -13.720  1.00 98.93           N  
ATOM   4698  CA  SER V 288       3.266  -5.305 -12.676  1.00 98.91           C  
ATOM   4699  C   SER V 288       4.013  -6.550 -12.206  1.00 98.93           C  
ATOM   4700  O   SER V 288       4.342  -7.437 -12.996  1.00 98.82           O  
ATOM   4701  CB  SER V 288       1.863  -5.639 -13.173  1.00 98.72           C  
ATOM   4702  OG  SER V 288       1.123  -6.203 -12.109  1.00 96.63           O  
ATOM   4703  N   MET V 289       4.288  -6.610 -10.906  1.00 98.89           N  
ATOM   4704  CA  MET V 289       5.055  -7.675 -10.263  1.00 98.86           C  
ATOM   4705  C   MET V 289       4.153  -8.575  -9.420  1.00 98.80           C  
ATOM   4706  O   MET V 289       3.540  -8.111  -8.457  1.00 98.37           O  
ATOM   4707  CB  MET V 289       6.170  -7.049  -9.411  1.00 98.75           C  
ATOM   4708  CG  MET V 289       7.074  -8.093  -8.745  1.00 98.24           C  
ATOM   4709  SD  MET V 289       8.357  -7.368  -7.676  1.00 97.96           S  
ATOM   4710  CE  MET V 289       9.225  -8.875  -7.180  1.00 95.35           C  
ATOM   4711  N   ASP V 290       4.175  -9.877  -9.706  1.00 98.65           N  
ATOM   4712  CA  ASP V 290       3.720 -10.889  -8.753  1.00 98.57           C  
ATOM   4713  C   ASP V 290       4.871 -11.225  -7.803  1.00 98.49           C  
ATOM   4714  O   ASP V 290       5.861 -11.856  -8.185  1.00 98.00           O  
ATOM   4715  CB  ASP V 290       3.184 -12.134  -9.473  1.00 98.31           C  
ATOM   4716  CG  ASP V 290       2.584 -13.159  -8.500  1.00 97.76           C  
ATOM   4717  OD1 ASP V 290       2.560 -12.892  -7.273  1.00 96.38           O  
ATOM   4718  OD2 ASP V 290       2.142 -14.227  -8.973  1.00 95.64           O  
ATOM   4719  N   MET V 291       4.740 -10.797  -6.554  0.99 96.80           N  
ATOM   4720  CA  MET V 291       5.723 -11.072  -5.496  1.00 95.43           C  
ATOM   4721  C   MET V 291       5.627 -12.501  -4.934  0.99 94.96           C  
ATOM   4722  O   MET V 291       6.344 -12.818  -3.984  0.99 91.29           O  
ATOM   4723  CB  MET V 291       5.588 -10.040  -4.370  1.00 92.19           C  
ATOM   4724  CG  MET V 291       5.939  -8.620  -4.821  0.99 83.46           C  
ATOM   4725  SD  MET V 291       5.981  -7.422  -3.455  0.98 79.90           S  
ATOM   4726  CE  MET V 291       4.216  -7.307  -3.076  0.99 68.99           C  
ATOM   4727  N   LEU V 292       4.751 -13.337  -5.471  0.99 93.91           N  
ATOM   4728  CA  LEU V 292       4.544 -14.735  -5.068  0.99 92.18           C  
ATOM   4729  C   LEU V 292       4.151 -14.892  -3.581  0.99 91.24           C  
ATOM   4730  O   LEU V 292       4.463 -15.899  -2.943  0.99 86.19           O  
ATOM   4731  CB  LEU V 292       5.764 -15.592  -5.480  0.98 89.74           C  
ATOM   4732  CG  LEU V 292       6.186 -15.473  -6.961  0.96 82.77           C  
ATOM   4733  CD1 LEU V 292       7.487 -16.240  -7.187  0.96 76.03           C  
ATOM   4734  CD2 LEU V 292       5.122 -16.042  -7.899  0.96 75.16           C  
ATOM   4735  N   LEU V 293       3.469 -13.893  -3.024  0.96 90.67           N  
ATOM   4736  CA  LEU V 293       2.984 -13.910  -1.632  0.96 89.21           C  
ATOM   4737  C   LEU V 293       1.621 -14.603  -1.488  0.96 89.43           C  
ATOM   4738  O   LEU V 293       1.258 -15.015  -0.392  0.96 86.07           O  
ATOM   4739  CB  LEU V 293       2.906 -12.468  -1.097  0.96 86.73           C  
ATOM   4740  CG  LEU V 293       4.254 -11.717  -1.051  0.92 81.89           C  
ATOM   4741  CD1 LEU V 293       4.021 -10.301  -0.525  0.92 79.19           C  
ATOM   4742  CD2 LEU V 293       5.279 -12.405  -0.144  0.92 77.51           C  
ATOM   4743  N   LYS V 294       0.875 -14.702  -2.577  0.96 90.75           N  
ATOM   4744  CA  LYS V 294      -0.435 -15.346  -2.650  0.96 91.35           C  
ATOM   4745  C   LYS V 294      -0.373 -16.525  -3.613  0.96 92.72           C  
ATOM   4746  O   LYS V 294       0.181 -16.413  -4.707  0.96 91.78           O  
ATOM   4747  CB  LYS V 294      -1.489 -14.300  -3.070  0.96 87.80           C  
ATOM   4748  CG  LYS V 294      -2.892 -14.898  -3.227  0.93 83.85           C  
ATOM   4749  CD  LYS V 294      -3.939 -13.843  -3.588  0.93 84.01           C  
ATOM   4750  CE  LYS V 294      -5.297 -14.516  -3.790  0.92 81.90           C  
ATOM   4751  NZ  LYS V 294      -6.385 -13.545  -4.049  0.92 76.75           N  
ATOM   4752  N   LYS V 295      -1.012 -17.630  -3.233  0.95 92.47           N  
ATOM   4753  CA  LYS V 295      -1.288 -18.721  -4.160  0.95 92.43           C  
ATOM   4754  C   LYS V 295      -2.552 -18.375  -4.944  0.94 93.05           C  
ATOM   4755  O   LYS V 295      -3.609 -18.177  -4.350  0.94 91.39           O  
ATOM   4756  CB  LYS V 295      -1.409 -20.025  -3.370  0.94 89.88           C  
ATOM   4757  CG  LYS V 295      -1.417 -21.251  -4.290  0.79 78.93           C  
ATOM   4758  CD  LYS V 295      -1.533 -22.523  -3.451  0.77 73.48           C  
ATOM   4759  CE  LYS V 295      -1.580 -23.758  -4.337  0.76 62.74           C  
ATOM   4760  NZ  LYS V 295      -1.893 -24.968  -3.537  0.75 53.87           N  
ATOM   4761  N   TRP V 296      -2.434 -18.302  -6.265  0.94 94.11           N  
ATOM   4762  CA  TRP V 296      -3.572 -18.017  -7.141  0.94 94.27           C  
ATOM   4763  C   TRP V 296      -4.427 -19.269  -7.337  0.94 93.01           C  
ATOM   4764  O   TRP V 296      -3.914 -20.385  -7.387  0.94 89.86           O  
ATOM   4765  CB  TRP V 296      -3.072 -17.434  -8.467  0.94 94.57           C  
ATOM   4766  CG  TRP V 296      -2.278 -16.170  -8.291  0.94 95.41           C  
ATOM   4767  CD1 TRP V 296      -0.930 -16.069  -8.358  0.94 95.03           C  
ATOM   4768  CD2 TRP V 296      -2.780 -14.841  -7.958  0.95 96.38           C  
ATOM   4769  NE1 TRP V 296      -0.554 -14.751  -8.090  0.95 95.76           N  
ATOM   4770  CE2 TRP V 296      -1.661 -13.971  -7.835  0.95 96.47           C  
ATOM   4771  CE3 TRP V 296      -4.067 -14.292  -7.747  0.95 96.48           C  
ATOM   4772  CZ2 TRP V 296      -1.805 -12.602  -7.513  0.96 96.28           C  
ATOM   4773  CZ3 TRP V 296      -4.205 -12.926  -7.428  0.96 96.20           C  
ATOM   4774  CH2 TRP V 296      -3.090 -12.098  -7.310  0.96 96.28           C  
ATOM   4775  N   ASN V 297      -5.735 -19.067  -7.429  0.94 91.36           N  
ATOM   4776  CA  ASN V 297      -6.693 -20.168  -7.605  0.95 90.41           C  
ATOM   4777  C   ASN V 297      -6.790 -20.640  -9.068  0.94 90.96           C  
ATOM   4778  O   ASN V 297      -7.121 -21.796  -9.337  0.94 86.59           O  
ATOM   4779  CB  ASN V 297      -8.053 -19.699  -7.076  0.94 85.63           C  
ATOM   4780  CG  ASN V 297      -9.074 -20.825  -7.096  0.91 79.08           C  
ATOM   4781  OD1 ASN V 297      -8.876 -21.880  -6.518  0.91 69.47           O  
ATOM   4782  ND2 ASN V 297     -10.181 -20.628  -7.770  0.91 68.80           N  
ATOM   4783  N   SER V 298      -6.500 -19.745 -10.008  0.96 92.16           N  
ATOM   4784  CA  SER V 298      -6.512 -20.010 -11.449  0.96 92.83           C  
ATOM   4785  C   SER V 298      -5.273 -19.412 -12.114  0.96 94.50           C  
ATOM   4786  O   SER V 298      -4.582 -18.576 -11.525  0.96 93.54           O  
ATOM   4787  CB  SER V 298      -7.797 -19.451 -12.079  0.96 89.85           C  
ATOM   4788  OG  SER V 298      -7.928 -18.069 -11.825  0.93 79.86           O  
ATOM   4789  N   GLU V 299      -5.004 -19.825 -13.340  0.98 95.72           N  
ATOM   4790  CA  GLU V 299      -3.954 -19.208 -14.145  0.99 96.19           C  
ATOM   4791  C   GLU V 299      -4.285 -17.739 -14.450  0.98 96.54           C  
ATOM   4792  O   GLU V 299      -5.445 -17.356 -14.619  0.98 95.55           O  
ATOM   4793  CB  GLU V 299      -3.719 -19.989 -15.444  0.98 95.29           C  
ATOM   4794  CG  GLU V 299      -3.151 -21.389 -15.175  0.93 87.47           C  
ATOM   4795  CD  GLU V 299      -2.719 -22.132 -16.442  0.92 81.15           C  
ATOM   4796  OE1 GLU V 299      -2.053 -23.185 -16.286  0.92 73.85           O  
ATOM   4797  OE2 GLU V 299      -3.030 -21.667 -17.558  0.92 74.09           O  
ATOM   4798  N   ASN V 300      -3.237 -16.930 -14.518  0.99 97.66           N  
ATOM   4799  CA  ASN V 300      -3.305 -15.520 -14.895  0.99 97.91           C  
ATOM   4800  C   ASN V 300      -2.115 -15.166 -15.815  0.99 98.31           C  
ATOM   4801  O   ASN V 300      -1.231 -16.011 -16.014  0.99 98.20           O  
ATOM   4802  CB  ASN V 300      -3.401 -14.673 -13.607  0.99 97.46           C  
ATOM   4803  CG  ASN V 300      -2.142 -14.701 -12.747  0.99 97.63           C  
ATOM   4804  OD1 ASN V 300      -1.026 -14.617 -13.229  0.99 94.74           O  
ATOM   4805  ND2 ASN V 300      -2.297 -14.781 -11.447  0.99 93.97           N  
ATOM   4806  N   PRO V 301      -2.040 -13.948 -16.374  1.00 98.54           N  
ATOM   4807  CA  PRO V 301      -0.963 -13.576 -17.302  1.00 98.62           C  
ATOM   4808  C   PRO V 301       0.466 -13.629 -16.733  1.00 98.72           C  
ATOM   4809  O   PRO V 301       1.425 -13.539 -17.501  1.00 98.50           O  
ATOM   4810  CB  PRO V 301      -1.323 -12.166 -17.778  1.00 98.40           C  
ATOM   4811  CG  PRO V 301      -2.848 -12.138 -17.678  1.00 97.69           C  
ATOM   4812  CD  PRO V 301      -3.091 -12.938 -16.403  1.00 98.48           C  
ATOM   4813  N   TRP V 302       0.650 -13.780 -15.421  1.00 98.56           N  
ATOM   4814  CA  TRP V 302       1.959 -13.929 -14.766  1.00 98.67           C  
ATOM   4815  C   TRP V 302       2.367 -15.391 -14.565  1.00 98.59           C  
ATOM   4816  O   TRP V 302       3.521 -15.680 -14.252  1.00 98.37           O  
ATOM   4817  CB  TRP V 302       1.961 -13.181 -13.422  1.00 98.73           C  
ATOM   4818  CG  TRP V 302       1.856 -11.683 -13.516  1.00 98.78           C  
ATOM   4819  CD1 TRP V 302       2.874 -10.818 -13.339  1.00 98.61           C  
ATOM   4820  CD2 TRP V 302       0.676 -10.867 -13.808  1.00 98.78           C  
ATOM   4821  NE1 TRP V 302       2.416  -9.508 -13.510  1.00 98.60           N  
ATOM   4822  CE2 TRP V 302       1.072  -9.503 -13.811  1.00 98.68           C  
ATOM   4823  CE3 TRP V 302      -0.685 -11.151 -14.082  1.00 98.65           C  
ATOM   4824  CZ2 TRP V 302       0.166  -8.448 -14.095  1.00 98.52           C  
ATOM   4825  CZ3 TRP V 302      -1.585 -10.100 -14.364  1.00 98.53           C  
ATOM   4826  CH2 TRP V 302      -1.158  -8.767 -14.369  1.00 98.46           C  
ATOM   4827  N   THR V 303       1.446 -16.319 -14.748  1.00 98.41           N  
ATOM   4828  CA  THR V 303       1.672 -17.746 -14.501  1.00 98.17           C  
ATOM   4829  C   THR V 303       2.694 -18.329 -15.480  1.00 98.10           C  
ATOM   4830  O   THR V 303       2.635 -18.082 -16.682  1.00 97.41           O  
ATOM   4831  CB  THR V 303       0.350 -18.527 -14.562  1.00 97.62           C  
ATOM   4832  OG1 THR V 303      -0.573 -17.976 -13.647  1.00 95.58           O  
ATOM   4833  CG2 THR V 303       0.516 -19.998 -14.175  1.00 95.64           C  
ATOM   4834  N   GLY V 304       3.626 -19.129 -14.968  1.00 97.49           N  
ATOM   4835  CA  GLY V 304       4.547 -19.933 -15.780  1.00 97.03           C  
ATOM   4836  C   GLY V 304       5.853 -19.249 -16.194  1.00 97.54           C  
ATOM   4837  O   GLY V 304       6.758 -19.931 -16.676  1.00 96.40           O  
ATOM   4838  N   TYR V 305       6.001 -17.943 -15.974  1.00 98.34           N  
ATOM   4839  CA  TYR V 305       7.250 -17.237 -16.267  1.00 98.41           C  
ATOM   4840  C   TYR V 305       8.280 -17.373 -15.140  1.00 98.31           C  
ATOM   4841  O   TYR V 305       7.957 -17.601 -13.970  1.00 97.77           O  
ATOM   4842  CB  TYR V 305       6.965 -15.767 -16.599  1.00 98.39           C  
ATOM   4843  CG  TYR V 305       6.168 -15.589 -17.870  1.00 98.43           C  
ATOM   4844  CD1 TYR V 305       6.783 -15.773 -19.127  1.00 97.87           C  
ATOM   4845  CD2 TYR V 305       4.801 -15.257 -17.809  1.00 97.93           C  
ATOM   4846  CE1 TYR V 305       6.048 -15.616 -20.310  1.00 97.48           C  
ATOM   4847  CE2 TYR V 305       4.054 -15.096 -18.983  1.00 97.60           C  
ATOM   4848  CZ  TYR V 305       4.685 -15.272 -20.230  1.00 97.76           C  
ATOM   4849  OH  TYR V 305       3.959 -15.101 -21.388  1.00 96.88           O  
ATOM   4850  N   SER V 306       9.559 -17.210 -15.495  1.00 98.02           N  
ATOM   4851  CA  SER V 306      10.654 -17.228 -14.524  1.00 97.89           C  
ATOM   4852  C   SER V 306      10.676 -15.929 -13.710  1.00 98.35           C  
ATOM   4853  O   SER V 306      10.648 -14.845 -14.291  1.00 98.05           O  
ATOM   4854  CB  SER V 306      11.999 -17.422 -15.230  1.00 96.46           C  
ATOM   4855  OG  SER V 306      12.046 -18.705 -15.829  1.00 84.95           O  
ATOM   4856  N   PRO V 307      10.790 -16.007 -12.378  1.00 98.52           N  
ATOM   4857  CA  PRO V 307      10.907 -14.813 -11.555  1.00 98.51           C  
ATOM   4858  C   PRO V 307      12.263 -14.132 -11.760  1.00 98.64           C  
ATOM   4859  O   PRO V 307      13.311 -14.783 -11.785  1.00 98.36           O  
ATOM   4860  CB  PRO V 307      10.691 -15.283 -10.115  1.00 97.89           C  
ATOM   4861  CG  PRO V 307      11.165 -16.741 -10.150  1.00 95.21           C  
ATOM   4862  CD  PRO V 307      10.788 -17.203 -11.558  1.00 97.68           C  
ATOM   4863  N   ILE V 308      12.244 -12.802 -11.829  1.00 98.84           N  
ATOM   4864  CA  ILE V 308      13.431 -11.940 -11.915  1.00 98.88           C  
ATOM   4865  C   ILE V 308      13.702 -11.255 -10.572  1.00 98.89           C  
ATOM   4866  O   ILE V 308      12.939 -11.410  -9.614  1.00 98.82           O  
ATOM   4867  CB  ILE V 308      13.316 -10.965 -13.110  1.00 98.83           C  
ATOM   4868  CG1 ILE V 308      12.202  -9.916 -12.908  1.00 98.27           C  
ATOM   4869  CG2 ILE V 308      13.112 -11.754 -14.419  1.00 97.70           C  
ATOM   4870  CD1 ILE V 308      12.205  -8.818 -13.986  1.00 98.17           C  
ATOM   4871  N   SER V 309      14.818 -10.534 -10.465  1.00 98.90           N  
ATOM   4872  CA  SER V 309      15.186  -9.801  -9.251  1.00 98.90           C  
ATOM   4873  C   SER V 309      14.820  -8.326  -9.396  1.00 98.93           C  
ATOM   4874  O   SER V 309      15.319  -7.653 -10.289  1.00 98.86           O  
ATOM   4875  CB  SER V 309      16.680  -9.961  -8.958  1.00 98.80           C  
ATOM   4876  OG  SER V 309      16.997 -11.323  -8.707  1.00 97.85           O  
ATOM   4877  N   VAL V 310      14.003  -7.818  -8.495  1.00 98.93           N  
ATOM   4878  CA  VAL V 310      13.606  -6.405  -8.456  1.00 98.94           C  
ATOM   4879  C   VAL V 310      14.217  -5.752  -7.221  1.00 98.94           C
[truncated: 13,447 more chars]
