# Supplementary material for: Accurate structure prediction of biomolecular interactions with AlphaFold 3
Source: Nature. 2024 May 8;630(8016):493–500. doi: 10.1038/s41586-024-07487-w (PMC11168924; doi:10.1038/s41586-024-07487-w)
Supplement: Supplementary file 3 — AF3 predictions for the Posebusters benchmark and outputs of the Posebusters checks for those predictions. [file 41586_2024_7487_MOESM3_ESM.zip › 6ZK5_IMH_pred_lig_pose.sdf]

6ZK5_IMH_B_401
     RDKit          3D

 19 21  0  0  0  0  0  0  0  0999 V2000
  -11.1562   -7.2095   -2.8843 O   0  0  0  0  0  0  0  0  0  0  0  0
  -11.9433   -7.1415   -1.7130 C   0  0  0  0  0  0  0  0  0  0  0  0
  -13.4301   -7.1363   -2.0573 C   0  0  1  0  0  0  0  0  0  0  0  0
  -13.8407   -8.3470   -2.7453 N   0  0  0  0  0  0  0  0  0  0  0  0
  -14.3340   -7.0929   -0.8366 C   0  0  1  0  0  0  0  0  0  0  0  0
  -15.4819   -6.2918   -1.1353 O   0  0  0  0  0  0  0  0  0  0  0  0
  -14.7064   -8.5338   -0.5230 C   0  0  1  0  0  0  0  0  0  0  0  0
  -16.1062   -8.7266   -0.3376 O   0  0  0  0  0  0  0  0  0  0  0  0
  -14.2313   -9.3282   -1.7291 C   0  0  2  0  0  0  0  0  0  0  0  0
  -13.0353  -10.1914   -1.4360 C   0  0  0  0  0  0  0  0  0  0  0  0
  -12.4134  -10.4005   -0.2312 C   0  0  0  0  0  0  0  0  0  0  0  0
  -11.3354  -11.2131   -0.3997 N   0  0  0  0  0  0  0  0  0  0  0  0
  -11.2628  -11.5341   -1.7143 C   0  0  0  0  0  0  0  0  0  0  0  0
  -10.3491  -12.3357   -2.4857 C   0  0  0  0  0  0  0  0  0  0  0  0
   -9.3461  -12.9131   -1.9692 O   0  0  0  0  0  0  0  0  0  0  0  0
  -10.5918  -12.4413   -3.8107 N   0  0  0  0  0  0  0  0  0  0  0  0
  -11.6565  -11.8320   -4.3938 C   0  0  0  0  0  0  0  0  0  0  0  0
  -12.5211  -11.0655   -3.7182 N   0  0  0  0  0  0  0  0  0  0  0  0
  -12.3337  -10.9054   -2.3878 C   0  0  0  0  0  0  0  0  0  0  0  0
  1  2  1  0
  3  2  1  1
  3  4  1  0
  3  5  1  0
  5  6  1  6
  5  7  1  0
  7  8  1  6
  4  9  1  0
  7  9  1  0
  9 10  1  1
 10 11  2  0
 11 12  1  0
 12 13  1  0
 13 14  1  0
 14 15  1  0
 14 16  2  0
 16 17  1  0
 17 18  2  0
 10 19  1  0
 13 19  2  0
 18 19  1  0
M  END
