# Supplementary material for: Accurate structure prediction of biomolecular interactions with AlphaFold 3
Source: Nature. 2024 May 8;630(8016):493–500. doi: 10.1038/s41586-024-07487-w (PMC11168924; doi:10.1038/s41586-024-07487-w)
Supplement: Supplementary file 3 — AF3 predictions for the Posebusters benchmark and outputs of the Posebusters checks for those predictions. [file 41586_2024_7487_MOESM3_ESM.zip › 6ZPB_3D1_pred_context_pose.pdb]

TITLE     6ZPB                                                                  
REVDAT   1   01-OCT-21         0                                                
REMARK   6                                                                      
REMARK   6 PDB GENERATED WITH DEEPMIND STRUCTURE CLASS VERSION 1.0.2.           
SEQRES   1 O  181  GLY THR GLY ASP GLY SER MET THR LEU GLN ILE THR GLU          
SEQRES   2 O  181  THR TYR GLU ARG LEU ARG ALA SER HIS ILE SER ARG TRP          
SEQRES   3 O  181  GLY ILE VAL GLN THR THR TYR PRO GLN ASN ILE ALA GLU          
SEQRES   4 O  181  HIS MET TRP ARG VAL TRP LEU LEU CYS ARG ASP TRP GLY          
SEQRES   5 O  181  ALA ALA ALA GLY MET PRO GLN HIS THR VAL ARG GLN ALA          
SEQRES   6 O  181  CYS GLU PHE ALA LEU VAL HIS ASP LEU ALA GLU ILE ARG          
SEQRES   7 O  181  THR GLY ASP ALA PRO THR PRO HIS LYS THR PRO GLU LEU          
SEQRES   8 O  181  LYS GLU LEU LEU ALA GLY ILE GLU ALA GLN ILE VAL PRO          
SEQRES   9 O  181  GLU VAL ALA GLU LEU GLU ALA THR MET ALA PRO GLU ALA          
SEQRES  10 O  181  ARG GLU LEU TRP LYS PHE CYS ASP THR ALA GLU ALA VAL          
SEQRES  11 O  181  LEU PHE LEU LYS VAL ASN GLY LEU GLY ALA HIS ALA TYR          
SEQRES  12 O  181  ASP VAL GLN HIS LEU LEU MET GLU GLN MET LYS ARG ARG          
SEQRES  13 O  181  LEU MET ASP SER VAL LEU ASP VAL GLU VAL GLN ASP GLU          
SEQRES  14 O  181  LEU MET PHE GLN PHE GLU ARG THR ILE LYS LYS THR              
HET     CO  V   1       1                                                       
HET     CO  R   1       1                                                       
HETNAM      CO ?                                                                
MODEL        1                                                                  
ATOM      1  N   GLY O   1      -1.935  23.002  21.100  0.04 60.32           N  
ATOM      2  CA  GLY O   1      -2.846  22.002  20.567  0.03 65.23           C  
ATOM      3  C   GLY O   1      -3.343  22.354  19.184  0.03 67.26           C  
ATOM      4  O   GLY O   1      -2.889  23.326  18.568  0.03 62.77           O  
ATOM      5  N   THR O   2      -4.298  21.560  18.702  0.03 64.18           N  
ATOM      6  CA  THR O   2      -4.857  21.747  17.376  0.03 66.96           C  
ATOM      7  C   THR O   2      -6.358  22.024  17.432  0.03 66.82           C  
ATOM      8  O   THR O   2      -7.084  21.742  16.470  0.03 63.04           O  
ATOM      9  CB  THR O   2      -4.593  20.508  16.501  0.03 64.32           C  
ATOM     10  OG1 THR O   2      -5.140  19.343  17.133  0.02 61.25           O  
ATOM     11  CG2 THR O   2      -3.093  20.305  16.304  0.02 60.22           C  
ATOM     12  N   GLY O   3      -6.819  22.574  18.525  0.05 68.02           N  
ATOM     13  CA  GLY O   3      -8.231  22.843  18.707  0.05 70.25           C  
ATOM     14  C   GLY O   3      -8.785  23.889  17.755  0.05 72.65           C  
ATOM     15  O   GLY O   3      -8.043  24.601  17.066  0.05 68.79           O  
ATOM     16  N   ASP O   4     -10.116  23.983  17.721  0.08 73.22           N  
ATOM     17  CA  ASP O   4     -10.795  24.924  16.848  0.07 77.26           C  
ATOM     18  C   ASP O   4     -10.581  26.365  17.296  0.07 77.75           C  
ATOM     19  O   ASP O   4     -10.279  26.637  18.461  0.07 73.70           O  
ATOM     20  CB  ASP O   4     -12.294  24.611  16.818  0.07 73.49           C  
ATOM     21  CG  ASP O   4     -12.586  23.238  16.254  0.07 70.42           C  
ATOM     22  OD1 ASP O   4     -11.772  22.740  15.448  0.07 63.35           O  
ATOM     23  OD2 ASP O   4     -13.634  22.664  16.611  0.07 67.77           O  
ATOM     24  N   GLY O   5     -10.749  27.290  16.347  0.12 72.41           N  
ATOM     25  CA  GLY O   5     -10.659  28.704  16.644  0.11 76.35           C  
ATOM     26  C   GLY O   5      -9.488  29.375  15.952  0.11 80.15           C  
ATOM     27  O   GLY O   5      -8.482  28.736  15.633  0.11 75.83           O  
ATOM     28  N   SER O   6      -9.610  30.671  15.731  0.26 76.09           N  
ATOM     29  CA  SER O   6      -8.580  31.408  15.008  0.25 79.60           C  
ATOM     30  C   SER O   6      -7.255  31.433  15.768  0.25 81.60           C  
ATOM     31  O   SER O   6      -6.185  31.523  15.159  0.25 77.92           O  
ATOM     32  CB  SER O   6      -9.050  32.834  14.730  0.25 73.82           C  
ATOM     33  OG  SER O   6      -9.298  33.536  15.934  0.21 68.08           O  
ATOM     34  N   MET O   7      -7.307  31.331  17.080  0.52 78.55           N  
ATOM     35  CA  MET O   7      -6.097  31.421  17.881  0.51 84.78           C  
ATOM     36  C   MET O   7      -5.214  30.184  17.726  0.51 88.64           C  
ATOM     37  O   MET O   7      -3.983  30.284  17.807  0.51 86.37           O  
ATOM     38  CB  MET O   7      -6.453  31.644  19.349  0.50 78.63           C  
ATOM     39  CG  MET O   7      -5.328  32.234  20.177  0.42 71.35           C  
ATOM     40  SD  MET O   7      -5.876  32.740  21.813  0.41 65.51           S  
ATOM     41  CE  MET O   7      -7.075  34.010  21.412  0.40 58.85           C  
ATOM     42  N   THR O   8      -5.835  29.028  17.492  0.91 90.17           N  
ATOM     43  CA  THR O   8      -5.095  27.777  17.334  0.91 93.15           C  
ATOM     44  C   THR O   8      -4.969  27.353  15.877  0.91 94.82           C  
ATOM     45  O   THR O   8      -4.390  26.298  15.590  0.91 92.83           O  
ATOM     46  CB  THR O   8      -5.757  26.638  18.130  0.91 88.25           C  
ATOM     47  OG1 THR O   8      -7.103  26.455  17.678  0.87 78.87           O  
ATOM     48  CG2 THR O   8      -5.767  26.963  19.616  0.87 75.64           C  
ATOM     49  N   LEU O   9      -5.489  28.152  14.956  0.99 97.01           N  
ATOM     50  CA  LEU O   9      -5.431  27.815  13.539  0.99 97.37           C  
ATOM     51  C   LEU O   9      -4.010  27.918  12.996  0.99 97.86           C  
ATOM     52  O   LEU O   9      -3.577  27.069  12.210  0.99 97.47           O  
ATOM     53  CB  LEU O   9      -6.361  28.735  12.743  0.99 96.48           C  
ATOM     54  CG  LEU O   9      -6.542  28.425  11.260  0.98 94.49           C  
ATOM     55  CD1 LEU O   9      -7.167  27.050  11.066  0.98 93.43           C  
ATOM     56  CD2 LEU O   9      -7.380  29.504  10.593  0.98 92.98           C  
ATOM     57  N   GLN O  10      -3.280  28.942  13.409  1.00 98.22           N  
ATOM     58  CA  GLN O  10      -1.943  29.176  12.883  1.00 98.34           C  
ATOM     59  C   GLN O  10      -0.979  28.066  13.294  1.00 98.36           C  
ATOM     60  O   GLN O  10      -0.973  27.616  14.439  1.00 98.02           O  
ATOM     61  CB  GLN O  10      -1.406  30.527  13.352  1.00 98.22           C  
ATOM     62  CG  GLN O  10      -0.058  30.893  12.739  1.00 97.60           C  
ATOM     63  CD  GLN O  10       0.407  32.287  13.113  1.00 97.31           C  
ATOM     64  OE1 GLN O  10      -0.338  33.071  13.707  0.99 93.81           O  
ATOM     65  NE2 GLN O  10       1.648  32.607  12.766  0.99 93.11           N  
ATOM     66  N   ILE O  11      -0.167  27.628  12.335  1.00 98.32           N  
ATOM     67  CA  ILE O  11       0.876  26.649  12.608  1.00 98.37           C  
ATOM     68  C   ILE O  11       2.088  27.374  13.185  1.00 98.29           C  
ATOM     69  O   ILE O  11       2.621  28.295  12.560  1.00 97.84           O  
ATOM     70  CB  ILE O  11       1.265  25.877  11.334  1.00 98.21           C  
ATOM     71  CG1 ILE O  11       0.071  25.049  10.835  1.00 97.29           C  
ATOM     72  CG2 ILE O  11       2.478  24.982  11.592  1.00 97.14           C  
ATOM     73  CD1 ILE O  11       0.300  24.378   9.492  1.00 95.77           C  
ATOM     74  N   THR O  12       2.524  26.953  14.364  1.00 97.10           N  
ATOM     75  CA  THR O  12       3.631  27.619  15.050  1.00 96.69           C  
ATOM     76  C   THR O  12       4.771  26.680  15.431  1.00 97.11           C  
ATOM     77  O   THR O  12       5.821  27.149  15.876  1.00 96.08           O  
ATOM     78  CB  THR O  12       3.143  28.311  16.330  1.00 94.91           C  
ATOM     79  OG1 THR O  12       2.594  27.335  17.224  0.99 91.63           O  
ATOM     80  CG2 THR O  12       2.077  29.355  16.004  0.99 91.21           C  
ATOM     81  N   GLU O  13       4.581  25.377  15.269  1.00 97.78           N  
ATOM     82  CA  GLU O  13       5.570  24.416  15.741  1.00 97.75           C  
ATOM     83  C   GLU O  13       6.079  23.519  14.625  1.00 98.18           C  
ATOM     84  O   GLU O  13       5.347  23.177  13.693  1.00 98.00           O  
ATOM     85  CB  GLU O  13       4.995  23.556  16.869  1.00 96.85           C  
ATOM     86  CG  GLU O  13       4.567  24.364  18.082  0.99 94.23           C  
ATOM     87  CD  GLU O  13       4.249  23.488  19.272  0.99 92.14           C  
ATOM     88  OE1 GLU O  13       5.124  22.701  19.684  0.98 88.46           O  
ATOM     89  OE2 GLU O  13       3.122  23.590  19.796  0.98 88.30           O  
ATOM     90  N   THR O  14       7.327  23.111  14.756  1.00 98.21           N  
ATOM     91  CA  THR O  14       7.971  22.278  13.749  1.00 98.39           C  
ATOM     92  C   THR O  14       7.250  20.945  13.565  1.00 98.54           C  
ATOM     93  O   THR O  14       7.091  20.477  12.434  1.00 98.27           O  
ATOM     94  CB  THR O  14       9.448  22.040  14.112  1.00 98.27           C  
ATOM     95  OG1 THR O  14      10.119  23.304  14.167  1.00 97.67           O  
ATOM     96  CG2 THR O  14      10.131  21.146  13.089  1.00 97.47           C  
ATOM     97  N   TYR O  15       6.813  20.326  14.655  1.00 98.60           N  
ATOM     98  CA  TYR O  15       6.157  19.027  14.524  1.00 98.47           C  
ATOM     99  C   TYR O  15       4.880  19.134  13.683  1.00 98.52           C  
ATOM    100  O   TYR O  15       4.510  18.183  12.990  1.00 98.15           O  
ATOM    101  CB  TYR O  15       5.867  18.397  15.899  1.00 98.06           C  
ATOM    102  CG  TYR O  15       4.582  18.842  16.563  1.00 97.36           C  
ATOM    103  CD1 TYR O  15       3.386  18.168  16.332  1.00 96.42           C  
ATOM    104  CD2 TYR O  15       4.563  19.925  17.436  1.00 96.28           C  
ATOM    105  CE1 TYR O  15       2.204  18.564  16.941  1.00 95.22           C  
ATOM    106  CE2 TYR O  15       3.384  20.329  18.046  1.00 95.36           C  
ATOM    107  CZ  TYR O  15       2.210  19.645  17.792  1.00 95.42           C  
ATOM    108  OH  TYR O  15       1.038  20.047  18.390  1.00 94.23           O  
ATOM    109  N   GLU O  16       4.222  20.282  13.731  1.00 98.52           N  
ATOM    110  CA  GLU O  16       3.021  20.490  12.921  1.00 98.42           C  
ATOM    111  C   GLU O  16       3.375  20.625  11.447  1.00 98.57           C  
ATOM    112  O   GLU O  16       2.698  20.053  10.589  1.00 98.43           O  
ATOM    113  CB  GLU O  16       2.261  21.725  13.396  1.00 97.83           C  
ATOM    114  CG  GLU O  16       1.787  21.635  14.835  1.00 95.41           C  
ATOM    115  CD  GLU O  16       0.919  22.814  15.212  1.00 94.46           C  
ATOM    116  OE1 GLU O  16      -0.307  22.731  15.010  1.00 91.05           O  
ATOM    117  OE2 GLU O  16       1.464  23.831  15.686  1.00 91.25           O  
ATOM    118  N   ARG O  17       4.423  21.380  11.141  1.00 98.77           N  
ATOM    119  CA  ARG O  17       4.847  21.513   9.750  1.00 98.79           C  
ATOM    120  C   ARG O  17       5.271  20.168   9.171  1.00 98.87           C  
ATOM    121  O   ARG O  17       5.042  19.892   7.991  1.00 98.82           O  
ATOM    122  CB  ARG O  17       5.969  22.550   9.630  1.00 98.64           C  
ATOM    123  CG  ARG O  17       5.487  23.979   9.857  1.00 97.86           C  
ATOM    124  CD  ARG O  17       6.573  25.013   9.559  1.00 96.51           C  
ATOM    125  NE  ARG O  17       7.594  25.058  10.603  1.00 95.78           N  
ATOM    126  CZ  ARG O  17       7.539  25.832  11.680  1.00 95.21           C  
ATOM    127  NH1 ARG O  17       6.512  26.642  11.873  1.00 92.43           N  
ATOM    128  NH2 ARG O  17       8.519  25.799  12.571  1.00 92.78           N  
ATOM    129  N   LEU O  18       5.857  19.313  10.004  1.00 98.85           N  
ATOM    130  CA  LEU O  18       6.261  17.981   9.554  1.00 98.88           C  
ATOM    131  C   LEU O  18       5.072  17.098   9.180  1.00 98.87           C  
ATOM    132  O   LEU O  18       5.245  16.087   8.487  1.00 98.71           O  
ATOM    133  CB  LEU O  18       7.116  17.293  10.624  1.00 98.86           C  
ATOM    134  CG  LEU O  18       8.529  17.867  10.794  1.00 98.65           C  
ATOM    135  CD1 LEU O  18       9.209  17.260  12.013  1.00 98.38           C  
ATOM    136  CD2 LEU O  18       9.362  17.633   9.539  1.00 98.24           C  
ATOM    137  N   ARG O  19       3.873  17.465   9.607  1.00 98.86           N  
ATOM    138  CA  ARG O  19       2.670  16.736   9.207  1.00 98.79           C  
ATOM    139  C   ARG O  19       2.394  16.840   7.709  1.00 98.87           C  
ATOM    140  O   ARG O  19       1.547  16.113   7.185  1.00 98.78           O  
ATOM    141  CB  ARG O  19       1.451  17.219  10.003  1.00 98.36           C  
ATOM    142  CG  ARG O  19       1.501  16.862  11.493  1.00 96.27           C  
ATOM    143  CD  ARG O  19       0.282  17.404  12.232  1.00 93.55           C  
ATOM    144  NE  ARG O  19      -0.964  16.909  11.633  1.00 91.39           N  
ATOM    145  CZ  ARG O  19      -2.104  17.585  11.610  1.00 89.63           C  
ATOM    146  NH1 ARG O  19      -2.183  18.789  12.148  1.00 85.31           N  
ATOM    147  NH2 ARG O  19      -3.178  17.049  11.030  1.00 86.55           N  
ATOM    148  N   ALA O  20       3.106  17.729   7.015  1.00 98.92           N  
ATOM    149  CA  ALA O  20       2.999  17.782   5.556  1.00 98.95           C  
ATOM    150  C   ALA O  20       3.265  16.418   4.921  1.00 98.97           C  
ATOM    151  O   ALA O  20       2.799  16.145   3.812  1.00 98.95           O  
ATOM    152  CB  ALA O  20       3.963  18.828   4.996  1.00 98.93           C  
ATOM    153  N   SER O  21       4.000  15.568   5.619  1.00 98.96           N  
ATOM    154  CA  SER O  21       4.331  14.234   5.118  1.00 98.95           C  
ATOM    155  C   SER O  21       3.148  13.269   5.122  1.00 98.94           C  
ATOM    156  O   SER O  21       3.284  12.145   4.631  1.00 98.71           O  
ATOM    157  CB  SER O  21       5.481  13.631   5.928  1.00 98.87           C  
ATOM    158  OG  SER O  21       6.670  14.390   5.780  1.00 97.63           O  
ATOM    159  N   HIS O  22       2.003  13.667   5.676  1.00 98.71           N  
ATOM    160  CA  HIS O  22       0.842  12.782   5.633  1.00 98.50           C  
ATOM    161  C   HIS O  22      -0.448  13.489   5.228  1.00 98.63           C  
ATOM    162  O   HIS O  22      -1.539  13.012   5.541  1.00 98.13           O  
ATOM    163  CB  HIS O  22       0.665  12.019   6.957  1.00 97.30           C  
ATOM    164  CG  HIS O  22       0.448  12.884   8.155  1.00 93.59           C  
ATOM    165  ND1 HIS O  22      -0.764  13.448   8.458  1.00 86.79           N  
ATOM    166  CD2 HIS O  22       1.293  13.261   9.140  1.00 88.44           C  
ATOM    167  CE1 HIS O  22      -0.663  14.142   9.576  1.00 88.61           C  
ATOM    168  NE2 HIS O  22       0.576  14.043  10.016  1.00 90.50           N  
ATOM    169  N   ILE O  23      -0.323  14.588   4.511  1.00 98.82           N  
ATOM    170  CA  ILE O  23      -1.481  15.259   3.920  1.00 98.86           C  
ATOM    171  C   ILE O  23      -1.585  14.814   2.464  1.00 98.92           C  
ATOM    172  O   ILE O  23      -0.666  15.044   1.676  1.00 98.88           O  
ATOM    173  CB  ILE O  23      -1.352  16.790   4.006  1.00 98.76           C  
ATOM    174  CG1 ILE O  23      -1.139  17.235   5.463  1.00 98.20           C  
ATOM    175  CG2 ILE O  23      -2.575  17.469   3.392  1.00 98.36           C  
ATOM    176  CD1 ILE O  23      -2.244  16.809   6.418  1.00 96.60           C  
ATOM    177  N   SER O  24      -2.701  14.185   2.113  1.00 98.86           N  
ATOM    178  CA  SER O  24      -2.830  13.506   0.828  1.00 98.84           C  
ATOM    179  C   SER O  24      -3.352  14.400  -0.288  1.00 98.83           C  
ATOM    180  O   SER O  24      -4.159  15.305  -0.062  1.00 98.66           O  
ATOM    181  CB  SER O  24      -3.762  12.300   0.971  1.00 98.70           C  
ATOM    182  OG  SER O  24      -3.226  11.349   1.873  1.00 95.56           O  
ATOM    183  N   ARG O  25      -2.893  14.106  -1.510  1.00 98.81           N  
ATOM    184  CA  ARG O  25      -3.374  14.713  -2.744  1.00 98.81           C  
ATOM    185  C   ARG O  25      -4.196  13.701  -3.534  1.00 98.77           C  
ATOM    186  O   ARG O  25      -4.305  12.530  -3.152  1.00 98.68           O  
ATOM    187  CB  ARG O  25      -2.179  15.203  -3.580  1.00 98.80           C  
ATOM    188  CG  ARG O  25      -1.489  16.431  -2.998  1.00 98.65           C  
ATOM    189  CD  ARG O  25      -0.118  16.678  -3.604  1.00 98.57           C  
ATOM    190  NE  ARG O  25      -0.075  16.762  -5.062  1.00 98.56           N  
ATOM    191  CZ  ARG O  25      -0.365  17.854  -5.772  1.00 98.63           C  
ATOM    192  NH1 ARG O  25      -0.773  18.971  -5.161  1.00 98.01           N  
ATOM    193  NH2 ARG O  25      -0.255  17.836  -7.090  1.00 98.13           N  
ATOM    194  N   TRP O  26      -4.783  14.169  -4.639  1.00 98.70           N  
ATOM    195  CA  TRP O  26      -5.461  13.325  -5.630  1.00 98.65           C  
ATOM    196  C   TRP O  26      -6.683  12.598  -5.067  1.00 98.47           C  
ATOM    197  O   TRP O  26      -6.938  11.438  -5.385  1.00 97.96           O  
ATOM    198  CB  TRP O  26      -4.466  12.339  -6.268  1.00 98.70           C  
ATOM    199  CG  TRP O  26      -3.337  13.046  -6.949  1.00 98.78           C  
ATOM    200  CD1 TRP O  26      -2.023  13.067  -6.571  1.00 98.68           C  
ATOM    201  CD2 TRP O  26      -3.433  13.864  -8.121  1.00 98.82           C  
ATOM    202  NE1 TRP O  26      -1.297  13.843  -7.449  1.00 98.71           N  
ATOM    203  CE2 TRP O  26      -2.131  14.340  -8.407  1.00 98.80           C  
ATOM    204  CE3 TRP O  26      -4.492  14.235  -8.965  1.00 98.83           C  
ATOM    205  CZ2 TRP O  26      -1.863  15.165  -9.501  1.00 98.77           C  
ATOM    206  CZ3 TRP O  26      -4.222  15.058 -10.054  1.00 98.74           C  
ATOM    207  CH2 TRP O  26      -2.918  15.512 -10.309  1.00 98.73           C  
ATOM    208  N   GLY O  27      -7.453  13.293  -4.263  1.00 98.24           N  
ATOM    209  CA  GLY O  27      -8.610  12.693  -3.626  1.00 97.89           C  
ATOM    210  C   GLY O  27      -9.698  12.210  -4.571  1.00 97.93           C  
ATOM    211  O   GLY O  27     -10.503  11.352  -4.193  1.00 96.97           O  
ATOM    212  N   ILE O  28      -9.753  12.744  -5.804  1.00 98.08           N  
ATOM    213  CA  ILE O  28     -10.779  12.324  -6.766  1.00 98.04           C  
ATOM    214  C   ILE O  28     -10.180  11.720  -8.033  1.00 98.22           C  
ATOM    215  O   ILE O  28     -10.869  11.594  -9.052  1.00 97.86           O  
ATOM    216  CB  ILE O  28     -11.742  13.484  -7.121  1.00 97.54           C  
ATOM    217  CG1 ILE O  28     -10.997  14.632  -7.807  1.00 96.22           C  
ATOM    218  CG2 ILE O  28     -12.466  13.971  -5.867  1.00 95.89           C  
ATOM    219  CD1 ILE O  28     -11.934  15.711  -8.350  1.00 94.26           C  
ATOM    220  N   VAL O  29      -8.914  11.343  -7.965  1.00 98.44           N  
ATOM    221  CA  VAL O  29      -8.238  10.661  -9.066  1.00 98.59           C  
ATOM    222  C   VAL O  29      -7.570   9.417  -8.500  1.00 98.72           C  
ATOM    223  O   VAL O  29      -6.928   9.477  -7.451  1.00 98.70           O  
ATOM    224  CB  VAL O  29      -7.174  11.555  -9.739  1.00 98.55           C  
ATOM    225  CG1 VAL O  29      -6.457  10.795 -10.857  1.00 98.40           C  
ATOM    226  CG2 VAL O  29      -7.814  12.828 -10.287  1.00 98.44           C  
ATOM    227  N   GLN O  30      -7.708   8.290  -9.192  1.00 98.84           N  
ATOM    228  CA  GLN O  30      -7.114   7.050  -8.711  1.00 98.88           C  
ATOM    229  C   GLN O  30      -5.614   7.033  -9.000  1.00 98.94           C  
ATOM    230  O   GLN O  30      -5.188   7.160 -10.153  1.00 98.90           O  
ATOM    231  CB  GLN O  30      -7.794   5.846  -9.361  1.00 98.71           C  
ATOM    232  CG  GLN O  30      -7.380   4.516  -8.748  1.00 94.61           C  
ATOM    233  CD  GLN O  30      -8.159   3.348  -9.332  1.00 92.33           C  
ATOM    234  OE1 GLN O  30      -9.003   3.528 -10.216  1.00 89.14           O  
ATOM    235  NE2 GLN O  30      -7.884   2.145  -8.845  1.00 86.46           N  
ATOM    236  N   THR O  31      -4.821   6.878  -7.955  1.00 98.96           N  
ATOM    237  CA  THR O  31      -3.369   6.825  -8.077  1.00 98.97           C  
ATOM    238  C   THR O  31      -2.822   5.635  -7.296  1.00 98.97           C  
ATOM    239  O   THR O  31      -3.498   5.084  -6.425  1.00 98.94           O  
ATOM    240  CB  THR O  31      -2.706   8.130  -7.588  1.00 98.95           C  
ATOM    241  OG1 THR O  31      -3.134   8.415  -6.247  1.00 98.83           O  
ATOM    242  CG2 THR O  31      -3.089   9.303  -8.490  1.00 98.81           C  
ATOM    243  N   THR O  32      -1.596   5.231  -7.618  1.00 98.98           N  
ATOM    244  CA  THR O  32      -1.009   4.057  -6.975  1.00 98.97           C  
ATOM    245  C   THR O  32      -0.819   4.256  -5.478  1.00 98.96           C  
ATOM    246  O   THR O  32      -0.875   3.291  -4.712  1.00 98.76           O  
ATOM    247  CB  THR O  32       0.343   3.691  -7.604  1.00 98.95           C  
ATOM    248  OG1 THR O  32       1.219   4.825  -7.547  1.00 98.55           O  
ATOM    249  CG2 THR O  32       0.163   3.266  -9.057  1.00 98.63           C  
ATOM    250  N   TYR O  33      -0.578   5.486  -5.077  1.00 98.95           N  
ATOM    251  CA  TYR O  33      -0.507   5.816  -3.659  1.00 98.94           C  
ATOM    252  C   TYR O  33      -0.942   7.264  -3.479  1.00 98.92           C  
ATOM    253  O   TYR O  33      -0.872   8.057  -4.419  1.00 98.79           O  
ATOM    254  CB  TYR O  33       0.901   5.586  -3.076  1.00 98.90           C  
ATOM    255  CG  TYR O  33       1.967   6.552  -3.561  1.00 98.83           C  
ATOM    256  CD1 TYR O  33       2.281   7.698  -2.840  1.00 98.64           C  
ATOM    257  CD2 TYR O  33       2.671   6.307  -4.736  1.00 98.62           C  
ATOM    258  CE1 TYR O  33       3.268   8.576  -3.276  1.00 98.43           C  
ATOM    259  CE2 TYR O  33       3.656   7.179  -5.179  1.00 98.42           C  
ATOM    260  CZ  TYR O  33       3.950   8.309  -4.446  1.00 98.43           C  
ATOM    261  OH  TYR O  33       4.928   9.177  -4.888  1.00 98.35           O  
ATOM    262  N   PRO O  34      -1.403   7.604  -2.277  1.00 98.76           N  
ATOM    263  CA  PRO O  34      -1.846   8.980  -2.024  1.00 98.50           C  
ATOM    264  C   PRO O  34      -0.649   9.902  -1.790  1.00 98.27           C  
ATOM    265  O   PRO O  34      -0.197  10.083  -0.658  1.00 96.21           O  
ATOM    266  CB  PRO O  34      -2.702   8.836  -0.756  1.00 97.77           C  
ATOM    267  CG  PRO O  34      -2.105   7.666  -0.039  1.00 96.66           C  
ATOM    268  CD  PRO O  34      -1.637   6.713  -1.115  1.00 98.31           C  
ATOM    269  N   GLN O  35      -0.147  10.481  -2.870  1.00 98.95           N  
ATOM    270  CA  GLN O  35       0.983  11.405  -2.765  1.00 98.97           C  
ATOM    271  C   GLN O  35       0.730  12.441  -1.669  1.00 98.97           C  
ATOM    272  O   GLN O  35      -0.363  13.003  -1.576  1.00 98.93           O  
ATOM    273  CB  GLN O  35       1.198  12.129  -4.098  1.00 98.94           C  
ATOM    274  CG  GLN O  35       2.415  13.046  -4.107  1.00 98.85           C  
ATOM    275  CD  GLN O  35       2.424  13.992  -5.296  1.00 98.86           C  
ATOM    276  OE1 GLN O  35       1.384  14.533  -5.678  1.00 97.43           O  
ATOM    277  NE2 GLN O  35       3.595  14.201  -5.882  1.00 97.50           N  
ATOM    278  N   ASN O  36       1.741  12.684  -0.850  1.00 98.97           N  
ATOM    279  CA  ASN O  36       1.593  13.697   0.191  1.00 98.98           C  
ATOM    280  C   ASN O  36       2.197  15.028  -0.244  1.00 98.98           C  
ATOM    281  O   ASN O  36       3.009  15.093  -1.174  1.00 98.96           O  
ATOM    282  CB  ASN O  36       2.174  13.211   1.534  1.00 98.95           C  
ATOM    283  CG  ASN O  36       3.683  13.062   1.511  1.00 98.89           C  
ATOM    284  OD1 ASN O  36       4.413  14.049   1.446  1.00 96.61           O  
ATOM    285  ND2 ASN O  36       4.156  11.824   1.595  1.00 95.87           N  
ATOM    286  N   ILE O  37       1.786  16.099   0.428  1.00 98.98           N  
ATOM    287  CA  ILE O  37       2.182  17.434  -0.020  1.00 98.98           C  
ATOM    288  C   ILE O  37       3.661  17.731   0.230  1.00 98.99           C  
ATOM    289  O   ILE O  37       4.226  18.596  -0.437  1.00 98.98           O  
ATOM    290  CB  ILE O  37       1.292  18.549   0.578  1.00 98.94           C  
ATOM    291  CG1 ILE O  37       1.371  18.569   2.109  1.00 98.79           C  
ATOM    292  CG2 ILE O  37      -0.153  18.403   0.090  1.00 98.60           C  
ATOM    293  CD1 ILE O  37       0.716  19.806   2.733  1.00 98.69           C  
ATOM    294  N   ALA O  38       4.295  17.034   1.163  1.00 98.99           N  
ATOM    295  CA  ALA O  38       5.730  17.234   1.365  1.00 98.99           C  
ATOM    296  C   ALA O  38       6.509  16.768   0.137  1.00 98.99           C  
ATOM    297  O   ALA O  38       7.377  17.485  -0.374  1.00 98.99           O  
ATOM    298  CB  ALA O  38       6.208  16.504   2.623  1.00 98.98           C  
ATOM    299  N   GLU O  39       6.181  15.578  -0.347  1.00 98.99           N  
ATOM    300  CA  GLU O  39       6.781  15.084  -1.584  1.00 98.99           C  
ATOM    301  C   GLU O  39       6.476  16.024  -2.747  1.00 99.00           C  
ATOM    302  O   GLU O  39       7.362  16.379  -3.532  1.00 98.99           O  
ATOM    303  CB  GLU O  39       6.267  13.673  -1.899  1.00 98.97           C  
ATOM    304  CG  GLU O  39       6.707  13.162  -3.269  1.00 97.98           C  
ATOM    305  CD  GLU O  39       6.067  11.842  -3.667  1.00 97.40           C  
ATOM    306  OE1 GLU O  39       5.546  11.130  -2.780  1.00 95.88           O  
ATOM    307  OE2 GLU O  39       6.088  11.515  -4.872  1.00 96.26           O  
ATOM    308  N   HIS O  40       5.214  16.431  -2.863  1.00 98.99           N  
ATOM    309  CA  HIS O  40       4.794  17.347  -3.923  1.00 98.99           C  
ATOM    310  C   HIS O  40       5.618  18.631  -3.920  1.00 99.00           C  
ATOM    311  O   HIS O  40       6.153  19.048  -4.956  1.00 98.99           O  
ATOM    312  CB  HIS O  40       3.302  17.656  -3.752  1.00 98.98           C  
ATOM    313  CG  HIS O  40       2.834  18.861  -4.509  1.00 98.96           C  
ATOM    314  ND1 HIS O  40       2.835  18.929  -5.888  1.00 98.81           N  
ATOM    315  CD2 HIS O  40       2.337  20.040  -4.077  1.00 98.81           C  
ATOM    316  CE1 HIS O  40       2.358  20.102  -6.266  1.00 98.80           C  
ATOM    317  NE2 HIS O  40       2.048  20.795  -5.188  1.00 98.81           N  
ATOM    318  N   MET O  41       5.733  19.257  -2.766  1.00 99.00           N  
ATOM    319  CA  MET O  41       6.447  20.530  -2.691  1.00 99.00           C  
ATOM    320  C   MET O  41       7.928  20.365  -3.032  1.00 99.00           C  
ATOM    321  O   MET O  41       8.508  21.212  -3.725  1.00 98.99           O  
ATOM    322  CB  MET O  41       6.258  21.167  -1.308  1.00 98.99           C  
ATOM    323  CG  MET O  41       4.826  21.663  -1.092  1.00 98.90           C  
ATOM    324  SD  MET O  41       4.563  22.565   0.454  1.00 98.82           S  
ATOM    325  CE  MET O  41       4.730  21.238   1.662  1.00 98.18           C  
ATOM    326  N   TRP O  42       8.532  19.285  -2.566  1.00 99.00           N  
ATOM    327  CA  TRP O  42       9.932  19.032  -2.916  1.00 99.00           C  
ATOM    328  C   TRP O  42      10.109  18.843  -4.426  1.00 99.00           C  
ATOM    329  O   TRP O  42      11.053  19.369  -5.028  1.00 98.99           O  
ATOM    330  CB  TRP O  42      10.470  17.805  -2.176  1.00 98.99           C  
ATOM    331  CG  TRP O  42      11.860  17.445  -2.624  1.00 98.89           C  
ATOM    332  CD1 TRP O  42      13.032  18.011  -2.201  1.00 98.51           C  
ATOM    333  CD2 TRP O  42      12.211  16.475  -3.614  1.00 98.73           C  
ATOM    334  NE1 TRP O  42      14.097  17.443  -2.868  1.00 98.23           N  
ATOM    335  CE2 TRP O  42      13.622  16.497  -3.736  1.00 98.54           C  
ATOM    336  CE3 TRP O  42      11.480  15.584  -4.406  1.00 98.29           C  
ATOM    337  CZ2 TRP O  42      14.307  15.663  -4.619  1.00 97.92           C  
ATOM    338  CZ3 TRP O  42      12.165  14.756  -5.288  1.00 97.06           C  
ATOM    339  CH2 TRP O  42      13.562  14.798  -5.383  1.00 96.89           C  
ATOM    340  N   ARG O  43       9.207  18.101  -5.040  1.00 99.00           N  
ATOM    341  CA  ARG O  43       9.299  17.868  -6.476  1.00 99.00           C  
ATOM    342  C   ARG O  43       9.129  19.165  -7.266  1.00 99.00           C  
ATOM    343  O   ARG O  43       9.843  19.400  -8.246  1.00 99.00           O  
ATOM    344  CB  ARG O  43       8.282  16.806  -6.911  1.00 99.00           C  
ATOM    345  CG  ARG O  43       8.686  15.380  -6.513  1.00 98.92           C  
ATOM    346  CD  ARG O  43       7.504  14.417  -6.543  1.00 98.84           C  
ATOM    347  NE  ARG O  43       6.756  14.439  -7.798  1.00 98.75           N  
ATOM    348  CZ  ARG O  43       6.993  13.654  -8.848  1.00 98.77           C  
ATOM    349  NH1 ARG O  43       7.982  12.768  -8.819  1.00 98.14           N  
ATOM    350  NH2 ARG O  43       6.238  13.758  -9.939  1.00 97.93           N  
ATOM    351  N   VAL O  44       8.194  20.018  -6.856  1.00 99.00           N  
ATOM    352  CA  VAL O  44       8.020  21.308  -7.533  1.00 99.00           C  
ATOM    353  C   VAL O  44       9.287  22.147  -7.385  1.00 99.00           C  
ATOM    354  O   VAL O  44       9.740  22.785  -8.344  1.00 99.00           O  
ATOM    355  CB  VAL O  44       6.789  22.068  -7.007  1.00 99.00           C  
ATOM    356  CG1 VAL O  44       6.667  23.424  -7.714  1.00 98.95           C  
ATOM    357  CG2 VAL O  44       5.521  21.244  -7.229  1.00 98.96           C  
ATOM    358  N   TRP O  45       9.862  22.145  -6.187  1.00 99.00           N  
ATOM    359  CA  TRP O  45      11.123  22.852  -5.958  1.00 99.00           C  
ATOM    360  C   TRP O  45      12.211  22.374  -6.918  1.00 99.00           C  
ATOM    361  O   TRP O  45      12.942  23.180  -7.508  1.00 99.00           O  
ATOM    362  CB  TRP O  45      11.580  22.662  -4.507  1.00 99.00           C  
ATOM    363  CG  TRP O  45      13.019  23.024  -4.283  1.00 98.98           C  
ATOM    364  CD1 TRP O  45      13.533  24.277  -4.065  1.00 98.89           C  
ATOM    365  CD2 TRP O  45      14.128  22.123  -4.279  1.00 98.96           C  
ATOM    366  NE1 TRP O  45      14.898  24.206  -3.921  1.00 98.82           N  
ATOM    367  CE2 TRP O  45      15.286  22.898  -4.044  1.00 98.90           C  
ATOM    368  CE3 TRP O  45      14.254  20.742  -4.443  1.00 98.69           C  
ATOM    369  CZ2 TRP O  45      16.554  22.328  -3.979  1.00 98.71           C  
ATOM    370  CZ3 TRP O  45      15.519  20.174  -4.376  1.00 98.18           C  
ATOM    371  CH2 TRP O  45      16.651  20.967  -4.145  1.00 98.27           C  
ATOM    372  N   LEU O  46      12.316  21.065  -7.094  1.00 99.00           N  
ATOM    373  CA  LEU O  46      13.357  20.508  -7.955  1.00 99.00           C  
ATOM    374  C   LEU O  46      13.175  20.955  -9.401  1.00 99.00           C  
ATOM    375  O   LEU O  46      14.149  21.299 -10.086  1.00 99.00           O  
ATOM    376  CB  LEU O  46      13.353  18.981  -7.856  1.00 98.99           C  
ATOM    377  CG  LEU O  46      14.442  18.251  -8.642  1.00 98.60           C  
ATOM    378  CD1 LEU O  46      15.830  18.650  -8.144  1.00 97.09           C  
ATOM    379  CD2 LEU O  46      14.249  16.745  -8.529  1.00 97.16           C  
ATOM    380  N   LEU O  47      11.937  20.966  -9.880  1.00 99.00           N  
ATOM    381  CA  LEU O  47      11.670  21.415 -11.244  1.00 99.00           C  
ATOM    382  C   LEU O  47      11.966  22.904 -11.403  1.00 99.00           C  
ATOM    383  O   LEU O  47      12.555  23.319 -12.407  1.00 99.00           O  
ATOM    384  CB  LEU O  47      10.221  21.110 -11.635  1.00 99.00           C  
ATOM    385  CG  LEU O  47       9.811  19.635 -11.624  1.00 98.98           C  
ATOM    386  CD1 LEU O  47       8.372  19.493 -12.107  1.00 98.96           C  
ATOM    387  CD2 LEU O  47      10.759  18.784 -12.464  1.00 98.96           C  
ATOM    388  N   CYS O  48      11.571  23.719 -10.434  1.00 99.00           N  
ATOM    389  CA  CYS O  48      11.885  25.148 -10.486  1.00 99.00           C  
ATOM    390  C   CYS O  48      13.392  25.366 -10.555  1.00 99.00           C  
ATOM    391  O   CYS O  48      13.882  26.186 -11.340  1.00 99.00           O  
ATOM    392  CB  CYS O  48      11.326  25.871  -9.256  1.00 99.00           C  
ATOM    393  SG  CYS O  48       9.533  26.090  -9.245  1.00 98.97           S  
ATOM    394  N   ARG O  49      14.120  24.640  -9.721  1.00 99.00           N  
ATOM    395  CA  ARG O  49      15.565  24.784  -9.657  1.00 99.00           C  
ATOM    396  C   ARG O  49      16.213  24.447 -10.999  1.00 99.00           C  
ATOM    397  O   ARG O  49      16.981  25.240 -11.556  1.00 98.99           O  
ATOM    398  CB  ARG O  49      16.134  23.876  -8.564  1.00 98.98           C  
ATOM    399  CG  ARG O  49      17.634  24.053  -8.338  1.00 98.24           C  
ATOM    400  CD  ARG O  49      18.194  22.936  -7.466  1.00 97.18           C  
ATOM    401  NE  ARG O  49      18.299  21.679  -8.201  1.00 96.67           N  
ATOM    402  CZ  ARG O  49      18.826  20.561  -7.708  1.00 96.18           C  
ATOM    403  NH1 ARG O  49      19.288  20.533  -6.461  1.00 94.00           N  
ATOM    404  NH2 ARG O  49      18.890  19.469  -8.463  1.00 94.33           N  
ATOM    405  N   ASP O  50      15.899  23.279 -11.523  1.00 99.00           N  
ATOM    406  CA  ASP O  50      16.565  22.804 -12.730  1.00 99.00           C  
ATOM    407  C   ASP O  50      16.085  23.527 -13.981  1.00 99.00           C  
ATOM    408  O   ASP O  50      16.891  23.948 -14.815  1.00 98.99           O  
ATOM    409  CB  ASP O  50      16.353  21.296 -12.895  1.00 98.99           C  
ATOM    410  CG  ASP O  50      17.156  20.473 -11.906  1.00 98.93           C  
ATOM    411  OD1 ASP O  50      17.930  21.055 -11.115  1.00 98.59           O  
ATOM    412  OD2 ASP O  50      17.017  19.234 -11.933  1.00 98.50           O  
ATOM    413  N   TRP O  51      14.772  23.676 -14.130  1.00 99.00           N  
ATOM    414  CA  TRP O  51      14.231  24.251 -15.355  1.00 99.00           C  
ATOM    415  C   TRP O  51      14.398  25.764 -15.396  1.00 99.00           C  
ATOM    416  O   TRP O  51      14.653  26.331 -16.461  1.00 98.99           O  
ATOM    417  CB  TRP O  51      12.759  23.872 -15.508  1.00 99.00           C  
ATOM    418  CG  TRP O  51      12.522  22.399 -15.677  1.00 99.00           C  
ATOM    419  CD1 TRP O  51      13.469  21.414 -15.787  1.00 98.99           C  
ATOM    420  CD2 TRP O  51      11.251  21.744 -15.751  1.00 99.00           C  
ATOM    421  NE1 TRP O  51      12.862  20.184 -15.927  1.00 98.98           N  
ATOM    422  CE2 TRP O  51      11.501  20.360 -15.913  1.00 98.99           C  
ATOM    423  CE3 TRP O  51       9.926  22.194 -15.701  1.00 98.99           C  
ATOM    424  CZ2 TRP O  51      10.473  19.426 -16.022  1.00 98.97           C  
ATOM    425  CZ3 TRP O  51       8.904  21.266 -15.815  1.00 98.96           C  
ATOM    426  CH2 TRP O  51       9.182  19.901 -15.975  1.00 98.96           C  
ATOM    427  N   GLY O  52      14.260  26.431 -14.261  1.00 99.00           N  
ATOM    428  CA  GLY O  52      14.495  27.866 -14.220  1.00 99.00           C  
ATOM    429  C   GLY O  52      15.917  28.212 -14.626  1.00 99.00           C  
ATOM    430  O   GLY O  52      16.150  29.142 -15.404  1.00 98.98           O  
ATOM    431  N   ALA O  53      16.874  27.456 -14.104  1.00 98.99           N  
ATOM    432  CA  ALA O  53      18.273  27.669 -14.463  1.00 98.99           C  
ATOM    433  C   ALA O  53      18.522  27.357 -15.936  1.00 98.99           C  
ATOM    434  O   ALA O  53      19.217  28.105 -16.631  1.00 98.95           O  
ATOM    435  CB  ALA O  53      19.179  26.819 -13.574  1.00 98.95           C  
ATOM    436  N   ALA O  54      17.949  26.262 -16.428  1.00 98.99           N  
ATOM    437  CA  ALA O  54      18.136  25.877 -17.824  1.00 98.99           C  
ATOM    438  C   ALA O  54      17.574  26.927 -18.775  1.00 98.99           C  
ATOM    439  O   ALA O  54      18.101  27.130 -19.874  1.00 98.95           O  
ATOM    440  CB  ALA O  54      17.488  24.520 -18.092  1.00 98.97           C  
ATOM    441  N   ALA O  55      16.510  27.603 -18.359  1.00 98.99           N  
ATOM    442  CA  ALA O  55      15.870  28.628 -19.179  1.00 98.98           C  
ATOM    443  C   ALA O  55      16.567  29.982 -19.082  1.00 98.98           C  
ATOM    444  O   ALA O  55      16.120  30.956 -19.695  1.00 98.91           O  
ATOM    445  CB  ALA O  55      14.398  28.767 -18.799  1.00 98.96           C  
ATOM    446  N   GLY O  56      17.645  30.053 -18.326  1.00 98.96           N  
ATOM    447  CA  GLY O  56      18.404  31.283 -18.208  1.00 98.92           C  
ATOM    448  C   GLY O  56      17.726  32.364 -17.391  1.00 98.93           C  
ATOM    449  O   GLY O  56      18.031  33.548 -17.553  1.00 98.77           O  
ATOM    450  N   MET O  57      16.811  31.985 -16.523  1.00 98.99           N  
ATOM    451  CA  MET O  57      16.129  32.976 -15.696  1.00 98.99           C  
ATOM    452  C   MET O  57      17.080  33.519 -14.627  1.00 98.99           C  
ATOM    453  O   MET O  57      17.979  32.803 -14.175  1.00 98.96           O  
ATOM    454  CB  MET O  57      14.879  32.370 -15.058  1.00 98.98           C  
ATOM    455  CG  MET O  57      13.857  31.917 -16.094  1.00 98.95           C  
ATOM    456  SD  MET O  57      12.335  31.259 -15.374  1.00 98.93           S  
ATOM    457  CE  MET O  57      11.537  32.768 -14.814  1.00 98.67           C  
ATOM    458  N   PRO O  58      16.896  34.784 -14.226  1.00 98.98           N  
ATOM    459  CA  PRO O  58      17.776  35.356 -13.203  1.00 98.98           C  
ATOM    460  C   PRO O  58      17.775  34.524 -11.928  1.00 98.98           C  
ATOM    461  O   PRO O  58      16.732  34.008 -11.513  1.00 98.97           O  
ATOM    462  CB  PRO O  58      17.168  36.746 -12.953  1.00 98.92           C  
ATOM    463  CG  PRO O  58      16.447  37.068 -14.224  1.00 98.49           C  
ATOM    464  CD  PRO O  58      15.920  35.753 -14.733  1.00 98.92           C  
ATOM    465  N   GLN O  59      18.950  34.417 -11.305  1.00 98.95           N  
ATOM    466  CA  GLN O  59      19.090  33.560 -10.132  1.00 98.95           C  
ATOM    467  C   GLN O  59      18.120  33.952  -9.022  1.00 98.97           C  
ATOM    468  O   GLN O  59      17.544  33.080  -8.359  1.00 98.93           O  
ATOM    469  CB  GLN O  59      20.530  33.597  -9.617  1.00 98.81           C  
ATOM    470  CG  GLN O  59      20.843  32.536  -8.565  0.95 93.01           C  
ATOM    471  CD  GLN O  59      20.406  32.941  -7.167  0.91 90.08           C  
ATOM    472  OE1 GLN O  59      20.298  34.131  -6.859  0.90 84.12           O  
ATOM    473  NE2 GLN O  59      20.164  31.954  -6.320  0.90 80.08           N  
ATOM    474  N   HIS O  60      17.926  35.262  -8.820  1.00 98.93           N  
ATOM    475  CA  HIS O  60      17.045  35.693  -7.741  1.00 98.91           C  
ATOM    476  C   HIS O  60      15.592  35.313  -8.020  1.00 98.95           C  
ATOM    477  O   HIS O  60      14.829  35.049  -7.088  1.00 98.90           O  
ATOM    478  CB  HIS O  60      17.173  37.199  -7.487  1.00 98.72           C  
ATOM    479  CG  HIS O  60      16.621  38.066  -8.575  0.99 94.60           C  
ATOM    480  ND1 HIS O  60      17.343  38.413  -9.690  0.99 87.69           N  
ATOM    481  CD2 HIS O  60      15.409  38.657  -8.708  0.99 89.40           C  
ATOM    482  CE1 HIS O  60      16.602  39.181 -10.467  0.99 88.12           C  
ATOM    483  NE2 HIS O  60      15.426  39.346  -9.897  0.99 90.43           N  
ATOM    484  N   THR O  61      15.216  35.288  -9.292  1.00 98.97           N  
ATOM    485  CA  THR O  61      13.870  34.882  -9.679  1.00 98.98           C  
ATOM    486  C   THR O  61      13.670  33.390  -9.434  1.00 98.99           C  
ATOM    487  O   THR O  61      12.646  32.964  -8.886  1.00 98.98           O  
ATOM    488  CB  THR O  61      13.613  35.221 -11.156  1.00 98.93           C  
ATOM    489  OG1 THR O  61      13.770  36.633 -11.353  1.00 98.24           O  
ATOM    490  CG2 THR O  61      12.207  34.809 -11.572  1.00 98.28           C  
ATOM    491  N   VAL O  62      14.650  32.592  -9.839  1.00 98.99           N  
ATOM    492  CA  VAL O  62      14.582  31.155  -9.594  1.00 99.00           C  
ATOM    493  C   VAL O  62      14.537  30.871  -8.094  1.00 99.00           C  
ATOM    494  O   VAL O  62      13.778  30.012  -7.632  1.00 98.99           O  
ATOM    495  CB  VAL O  62      15.768  30.425 -10.258  1.00 98.99           C  
ATOM    496  CG1 VAL O  62      15.723  28.928  -9.942  1.00 98.95           C  
ATOM    497  CG2 VAL O  62      15.747  30.655 -11.771  1.00 98.97           C  
ATOM    498  N   ARG O  63      15.348  31.607  -7.322  1.00 98.99           N  
ATOM    499  CA  ARG O  63      15.369  31.427  -5.876  1.00 98.98           C  
ATOM    500  C   ARG O  63      13.996  31.690  -5.260  1.00 98.99           C  
ATOM    501  O   ARG O  63      13.548  30.949  -4.384  1.00 98.97           O  
ATOM    502  CB  ARG O  63      16.410  32.344  -5.233  1.00 98.94           C  
ATOM    503  CG  ARG O  63      16.534  32.160  -3.725  0.99 96.72           C  
ATOM    504  CD  ARG O  63      17.038  33.419  -3.043  0.98 96.14           C  
ATOM    505  NE  ARG O  63      16.111  34.538  -3.227  0.97 93.67           N  
ATOM    506  CZ  ARG O  63      14.993  34.715  -2.521  0.96 90.84           C  
ATOM    507  NH1 ARG O  63      14.651  33.847  -1.575  0.96 87.53           N  
ATOM    508  NH2 ARG O  63      14.217  35.755  -2.766  0.96 87.94           N  
ATOM    509  N   GLN O  64      13.327  32.756  -5.717  1.00 98.98           N  
ATOM    510  CA  GLN O  64      11.988  33.058  -5.212  1.00 98.98           C  
ATOM    511  C   GLN O  64      11.021  31.912  -5.493  1.00 98.99           C  
ATOM    512  O   GLN O  64      10.258  31.495  -4.616  1.00 98.97           O  
ATOM    513  CB  GLN O  64      11.442  34.342  -5.840  1.00 98.93           C  
ATOM    514  CG  GLN O  64      11.983  35.625  -5.252  1.00 98.26           C  
ATOM    515  CD  GLN O  64      11.257  36.830  -5.817  1.00 97.81           C  
ATOM    516  OE1 GLN O  64      11.076  36.939  -7.035  1.00 94.21           O  
ATOM    517  NE2 GLN O  64      10.812  37.720  -4.945  1.00 93.27           N  
ATOM    518  N   ALA O  65      11.039  31.419  -6.723  1.00 98.99           N  
ATOM    519  CA  ALA O  65      10.150  30.322  -7.092  1.00 99.00           C  
ATOM    520  C   ALA O  65      10.450  29.073  -6.269  1.00 99.00           C  
ATOM    521  O   ALA O  65       9.532  28.382  -5.820  1.00 98.99           O  
ATOM    522  CB  ALA O  65      10.272  30.025  -8.586  1.00 98.99           C  
ATOM    523  N   CYS O  66      11.728  28.791  -6.068  1.00 99.00           N  
ATOM    524  CA  CYS O  66      12.133  27.620  -5.298  1.00 99.00           C  
ATOM    525  C   CYS O  66      11.694  27.718  -3.842  1.00 98.99           C  
ATOM    526  O   CYS O  66      11.169  26.756  -3.274  1.00 98.98           O  
ATOM    527  CB  CYS O  66      13.650  27.432  -5.377  1.00 98.99           C  
ATOM    528  SG  CYS O  66      14.232  26.780  -6.961  1.00 98.80           S  
ATOM    529  N   GLU O  67      11.923  28.883  -3.234  1.00 98.99           N  
ATOM    530  CA  GLU O  67      11.543  29.057  -1.834  1.00 98.98           C  
ATOM    531  C   GLU O  67      10.035  28.886  -1.664  1.00 98.98           C  
ATOM    532  O   GLU O  67       9.573  28.220  -0.731  1.00 98.94           O  
ATOM    533  CB  GLU O  67      11.993  30.424  -1.317  1.00 98.87           C  
ATOM    534  CG  GLU O  67      11.691  30.628   0.160  0.99 92.31           C  
ATOM    535  CD  GLU O  67      12.300  31.902   0.718  0.99 88.88           C  
ATOM    536  OE1 GLU O  67      12.975  32.630  -0.044  0.99 86.08           O  
ATOM    537  OE2 GLU O  67      12.104  32.171   1.921  0.98 87.73           O  
ATOM    538  N   PHE O  68       9.264  29.477  -2.572  1.00 98.98           N  
ATOM    539  CA  PHE O  68       7.814  29.336  -2.505  1.00 98.98           C  
ATOM    540  C   PHE O  68       7.386  27.888  -2.742  1.00 98.98           C  
ATOM    541  O   PHE O  68       6.485  27.380  -2.069  1.00 98.95           O  
ATOM    542  CB  PHE O  68       7.139  30.269  -3.514  1.00 98.96           C  
ATOM    543  CG  PHE O  68       5.638  30.275  -3.410  1.00 98.93           C  
ATOM    544  CD1 PHE O  68       5.013  30.738  -2.259  1.00 98.84           C  
ATOM    545  CD2 PHE O  68       4.850  29.823  -4.454  1.00 98.83           C  
ATOM    546  CE1 PHE O  68       3.629  30.742  -2.152  1.00 98.69           C  
ATOM    547  CE2 PHE O  68       3.466  29.823  -4.355  1.00 98.69           C  
ATOM    548  CZ  PHE O  68       2.859  30.284  -3.202  1.00 98.65           C  
ATOM    549  N   ALA O  69       8.025  27.218  -3.687  1.00 98.99           N  
ATOM    550  CA  ALA O  69       7.678  25.835  -4.010  1.00 98.99           C  
ATOM    551  C   ALA O  69       7.746  24.929  -2.786  1.00 98.99           C  
ATOM    552  O   ALA O  69       6.891  24.056  -2.606  1.00 98.97           O  
ATOM    553  CB  ALA O  69       8.600  25.305  -5.108  1.00 98.99           C  
ATOM    554  N   LEU O  70       8.745  25.136  -1.940  1.00 98.98           N  
ATOM    555  CA  LEU O  70       8.955  24.261  -0.787  1.00 98.96           C  
ATOM    556  C   LEU O  70       7.931  24.452   0.323  1.00 98.96           C  
ATOM    557  O   LEU O  70       7.835  23.601   1.216  1.00 98.73           O  
ATOM    558  CB  LEU O  70      10.363  24.459  -0.217  1.00 98.71           C  
ATOM    559  CG  LEU O  70      11.483  23.710  -0.938  1.00 95.96           C  
ATOM    560  CD1 LEU O  70      12.835  24.090  -0.348  1.00 96.71           C  
ATOM    561  CD2 LEU O  70      11.269  22.202  -0.871  1.00 97.18           C  
ATOM    562  N   VAL O  71       7.180  25.545   0.290  1.00 98.94           N  
ATOM    563  CA  VAL O  71       6.239  25.841   1.370  1.00 98.91           C  
ATOM    564  C   VAL O  71       4.810  26.121   0.902  1.00 98.89           C  
ATOM    565  O   VAL O  71       3.929  26.322   1.738  1.00 98.77           O  
ATOM    566  CB  VAL O  71       6.733  27.034   2.223  1.00 98.85           C  
ATOM    567  CG1 VAL O  71       8.053  26.694   2.913  1.00 98.64           C  
ATOM    568  CG2 VAL O  71       6.875  28.298   1.374  1.00 98.62           C  
ATOM    569  N   HIS O  72       4.556  26.123  -0.408  1.00 98.83           N  
ATOM    570  CA  HIS O  72       3.325  26.731  -0.919  1.00 98.76           C  
ATOM    571  C   HIS O  72       2.030  26.035  -0.486  1.00 98.64           C  
ATOM    572  O   HIS O  72       0.980  26.676  -0.460  1.00 98.43           O  
ATOM    573  CB  HIS O  72       3.372  26.875  -2.450  1.00 98.77           C  
ATOM    574  CG  HIS O  72       3.149  25.604  -3.210  1.00 98.84           C  
ATOM    575  ND1 HIS O  72       4.163  24.711  -3.497  1.00 98.51           N  
ATOM    576  CD2 HIS O  72       2.028  25.077  -3.754  1.00 98.51           C  
ATOM    577  CE1 HIS O  72       3.674  23.691  -4.186  1.00 98.53           C  
ATOM    578  NE2 HIS O  72       2.379  23.884  -4.356  1.00 98.62           N  
ATOM    579  N   ASP O  73       2.100  24.753  -0.152  1.00 98.69           N  
ATOM    580  CA  ASP O  73       0.898  24.021   0.257  1.00 98.58           C  
ATOM    581  C   ASP O  73       0.864  23.702   1.753  1.00 98.60           C  
ATOM    582  O   ASP O  73       0.029  22.910   2.194  1.00 98.44           O  
ATOM    583  CB  ASP O  73       0.745  22.731  -0.566  1.00 98.40           C  
ATOM    584  CG  ASP O  73       0.107  22.971  -1.931  1.00 98.09           C  
ATOM    585  OD1 ASP O  73      -0.583  24.003  -2.104  1.00 97.46           O  
ATOM    586  OD2 ASP O  73       0.284  22.119  -2.828  1.00 97.28           O  
ATOM    587  N   LEU O  74       1.741  24.314   2.549  1.00 98.74           N  
ATOM    588  CA  LEU O  74       1.807  23.997   3.979  1.00 98.77           C  
ATOM    589  C   LEU O  74       0.488  24.229   4.718  1.00 98.72           C  
ATOM    590  O   LEU O  74       0.177  23.515   5.674  1.00 98.59           O  
ATOM    591  CB  LEU O  74       2.913  24.807   4.667  1.00 98.76           C  
ATOM    592  CG  LEU O  74       4.344  24.278   4.563  1.00 98.60           C  
ATOM    593  CD1 LEU O  74       5.287  25.197   5.334  1.00 98.41           C  
ATOM    594  CD2 LEU O  74       4.444  22.846   5.080  1.00 98.36           C  
ATOM    595  N   ALA O  75      -0.291  25.218   4.289  1.00 98.60           N  
ATOM    596  CA  ALA O  75      -1.552  25.502   4.976  1.00 98.42           C  
ATOM    597  C   ALA O  75      -2.539  24.340   4.888  1.00 98.27           C  
ATOM    598  O   ALA O  75      -3.470  24.251   5.692  1.00 97.91           O  
ATOM    599  CB  ALA O  75      -2.186  26.779   4.419  1.00 98.14           C  
ATOM    600  N   GLU O  76      -2.333  23.445   3.921  1.00 98.27           N  
ATOM    601  CA  GLU O  76      -3.214  22.290   3.765  1.00 98.11           C  
ATOM    602  C   GLU O  76      -3.079  21.300   4.916  1.00 98.13           C  
ATOM    603  O   GLU O  76      -3.880  20.370   5.028  1.00 97.94           O  
ATOM    604  CB  GLU O  76      -2.971  21.618   2.408  1.00 97.86           C  
ATOM    605  CG  GLU O  76      -3.333  22.559   1.250  1.00 97.12           C  
ATOM    606  CD  GLU O  76      -3.081  21.973  -0.124  1.00 96.73           C  
ATOM    607  OE1 GLU O  76      -2.571  20.835  -0.211  1.00 95.22           O  
ATOM    608  OE2 GLU O  76      -3.391  22.667  -1.120  1.00 95.22           O  
ATOM    609  N   ILE O  77      -2.085  21.509   5.772  1.00 98.44           N  
ATOM    610  CA  ILE O  77      -1.996  20.740   7.012  1.00 98.48           C  
ATOM    611  C   ILE O  77      -3.249  20.952   7.865  1.00 98.27           C  
ATOM    612  O   ILE O  77      -3.690  20.046   8.578  1.00 97.92           O  
ATOM    613  CB  ILE O  77      -0.719  21.129   7.786  1.00 98.60           C  
ATOM    614  CG1 ILE O  77       0.522  20.637   7.029  1.00 98.50           C  
ATOM    615  CG2 ILE O  77      -0.741  20.575   9.212  1.00 98.41           C  
ATOM    616  CD1 ILE O  77       1.828  21.256   7.507  1.00 98.34           C  
ATOM    617  N   ARG O  78      -3.834  22.145   7.765  1.00 98.19           N  
ATOM    618  CA  ARG O  78      -5.068  22.443   8.486  1.00 97.88           C  
ATOM    619  C   ARG O  78      -6.320  22.209   7.649  1.00 97.54           C  
ATOM    620  O   ARG O  78      -7.309  21.688   8.156  1.00 96.74           O  
ATOM    621  CB  ARG O  78      -5.059  23.898   8.971  1.00 97.54           C  
ATOM    622  CG  ARG O  78      -4.041  24.189  10.056  1.00 95.96           C  
ATOM    623  CD  ARG O  78      -4.485  23.642  11.408  1.00 94.99           C  
ATOM    624  NE  ARG O  78      -3.693  24.243  12.485  1.00 95.34           N  
ATOM    625  CZ  ARG O  78      -2.656  23.655  13.068  1.00 95.87           C  
ATOM    626  NH1 ARG O  78      -2.282  22.433  12.709  1.00 92.90           N  
ATOM    627  NH2 ARG O  78      -1.992  24.295  14.024  1.00 93.23           N  
ATOM    628  N   THR O  79      -6.307  22.608   6.380  1.00 97.32           N  
ATOM    629  CA  THR O  79      -7.528  22.590   5.569  1.00 96.71           C  
ATOM    630  C   THR O  79      -7.784  21.263   4.862  1.00 96.44           C  
ATOM    631  O   THR O  79      -8.924  20.985   4.485  1.00 95.51           O  
ATOM    632  CB  THR O  79      -7.487  23.682   4.485  1.00 96.27           C  
ATOM    633  OG1 THR O  79      -6.439  23.383   3.549  1.00 95.77           O  
ATOM    634  CG2 THR O  79      -7.245  25.059   5.095  1.00 95.90           C  
ATOM    635  N   GLY O  80      -6.748  20.473   4.655  1.00 96.95           N  
ATOM    636  CA  GLY O  80      -6.810  19.391   3.700  1.00 96.83           C  
ATOM    637  C   GLY O  80      -6.618  19.930   2.295  1.00 96.79           C  
ATOM    638  O   GLY O  80      -6.647  21.147   2.068  1.00 95.93           O  
ATOM    639  N   ASP O  81      -6.430  19.029   1.336  0.99 96.71           N  
ATOM    640  CA  ASP O  81      -6.209  19.396  -0.056  0.99 96.60           C  
ATOM    641  C   ASP O  81      -7.528  19.344  -0.819  0.99 96.05           C  
ATOM    642  O   ASP O  81      -8.207  18.320  -0.823  0.99 94.99           O  
ATOM    643  CB  ASP O  81      -5.191  18.444  -0.690  0.99 96.87           C  
ATOM    644  CG  ASP O  81      -4.971  18.702  -2.166  0.99 96.83           C  
ATOM    645  OD1 ASP O  81      -4.417  19.770  -2.509  0.99 95.73           O  
ATOM    646  OD2 ASP O  81      -5.344  17.841  -2.988  0.99 95.86           O  
ATOM    647  N   ALA O  82      -7.888  20.448  -1.459  0.98 95.65           N  
ATOM    648  CA  ALA O  82      -9.104  20.518  -2.265  0.99 95.13           C  
ATOM    649  C   ALA O  82      -8.754  20.351  -3.743  0.98 95.09           C  
ATOM    650  O   ALA O  82      -7.950  21.117  -4.277  0.98 93.58           O  
ATOM    651  CB  ALA O  82      -9.820  21.845  -2.042  0.98 94.08           C  
ATOM    652  N   PRO O  83      -9.358  19.370  -4.427  0.96 94.06           N  
ATOM    653  CA  PRO O  83      -9.023  19.137  -5.837  0.96 93.24           C  
ATOM    654  C   PRO O  83      -9.408  20.317  -6.724  0.96 93.08           C  
ATOM    655  O   PRO O  83     -10.461  20.933  -6.547  0.96 91.12           O  
ATOM    656  CB  PRO O  83      -9.817  17.875  -6.193  0.96 92.63           C  
ATOM    657  CG  PRO O  83     -10.862  17.752  -5.141  0.95 90.48           C  
ATOM    658  CD  PRO O  83     -10.309  18.386  -3.901  0.95 93.25           C  
ATOM    659  N   THR O  84      -8.557  20.615  -7.693  0.94 92.17           N  
ATOM    660  CA  THR O  84      -8.650  21.828  -8.504  0.94 91.42           C  
ATOM    661  C   THR O  84      -9.997  22.037  -9.206  0.94 91.81           C  
ATOM    662  O   THR O  84     -10.510  23.161  -9.208  0.94 88.34           O  
ATOM    663  CB  THR O  84      -7.497  21.864  -9.522  0.95 90.07           C  
ATOM    664  OG1 THR O  84      -6.263  22.052  -8.820  0.94 84.80           O  
ATOM    665  CG2 THR O  84      -7.676  23.004 -10.520  0.94 85.35           C  
ATOM    666  N   PRO O  85     -10.607  21.003  -9.809  0.92 92.36           N  
ATOM    667  CA  PRO O  85     -11.859  21.259 -10.538  0.92 92.10           C  
ATOM    668  C   PRO O  85     -12.989  21.773  -9.651  0.92 92.00           C  
ATOM    669  O   PRO O  85     -13.917  22.413 -10.150  0.92 89.22           O  
ATOM    670  CB  PRO O  85     -12.217  19.884 -11.120  0.92 90.97           C  
ATOM    671  CG  PRO O  85     -10.928  19.142 -11.164  0.91 89.18           C  
ATOM    672  CD  PRO O  85     -10.157  19.609  -9.969  0.91 92.80           C  
ATOM    673  N   HIS O  86     -12.917  21.493  -8.364  0.90 92.47           N  
ATOM    674  CA  HIS O  86     -13.952  21.926  -7.438  0.90 91.40           C  
ATOM    675  C   HIS O  86     -13.616  23.251  -6.765  0.90 91.44           C  
ATOM    676  O   HIS O  86     -14.395  23.747  -5.949  0.90 89.51           O  
ATOM    677  CB  HIS O  86     -14.203  20.846  -6.383  0.90 90.56           C  
ATOM    678  CG  HIS O  86     -14.727  19.570  -6.963  0.87 89.14           C  
ATOM    679  ND1 HIS O  86     -14.697  18.372  -6.296  0.87 79.55           N  
ATOM    680  CD2 HIS O  86     -15.297  19.315  -8.168  0.87 79.48           C  
ATOM    681  CE1 HIS O  86     -15.224  17.424  -7.054  0.87 79.34           C  
ATOM    682  NE2 HIS O  86     -15.595  17.967  -8.194  0.87 80.14           N  
ATOM    683  N   LYS O  87     -12.472  23.832  -7.103  0.85 90.72           N  
ATOM    684  CA  LYS O  87     -12.087  25.134  -6.569  0.85 89.24           C  
ATOM    685  C   LYS O  87     -12.688  26.244  -7.426  0.85 90.88           C  
ATOM    686  O   LYS O  87     -12.032  26.795  -8.317  0.85 91.83           O  
ATOM    687  CB  LYS O  87     -10.563  25.273  -6.518  0.87 88.00           C  
ATOM    688  CG  LYS O  87      -9.877  24.412  -5.471  0.79 85.69           C  
ATOM    689  CD  LYS O  87      -8.383  24.707  -5.448  0.78 83.97           C  
ATOM    690  CE  LYS O  87      -7.653  23.841  -4.433  0.77 80.86           C  
ATOM    691  NZ  LYS O  87      -6.187  24.102  -4.443  0.75 74.54           N  
ATOM    692  N   THR O  88     -13.941  26.568  -7.171  0.91 93.09           N  
ATOM    693  CA  THR O  88     -14.569  27.715  -7.809  0.91 93.48           C  
ATOM    694  C   THR O  88     -13.834  28.990  -7.395  0.91 94.36           C  
ATOM    695  O   THR O  88     -13.088  28.985  -6.412  0.91 93.79           O  
ATOM    696  CB  THR O  88     -16.039  27.819  -7.398  0.90 92.81           C  
ATOM    697  OG1 THR O  88     -16.114  28.004  -5.975  0.88 90.13           O  
ATOM    698  CG2 THR O  88     -16.792  26.550  -7.783  0.88 89.27           C  
ATOM    699  N   PRO O  89     -14.030  30.098  -8.135  0.94 95.36           N  
ATOM    700  CA  PRO O  89     -13.409  31.357  -7.709  0.94 95.24           C  
ATOM    701  C   PRO O  89     -13.750  31.703  -6.267  0.94 95.41           C  
ATOM    702  O   PRO O  89     -12.891  32.192  -5.524  0.94 94.86           O  
ATOM    703  CB  PRO O  89     -13.998  32.379  -8.687  0.95 94.64           C  
ATOM    704  CG  PRO O  89     -14.288  31.586  -9.916  0.94 92.44           C  
ATOM    705  CD  PRO O  89     -14.720  30.229  -9.433  0.94 95.20           C  
ATOM    706  N   GLU O  90     -14.988  31.448  -5.868  0.96 96.04           N  
ATOM    707  CA  GLU O  90     -15.410  31.734  -4.506  0.96 96.03           C  
ATOM    708  C   GLU O  90     -14.653  30.872  -3.499  0.96 96.09           C  
ATOM    709  O   GLU O  90     -14.204  31.365  -2.458  0.96 95.29           O  
ATOM    710  CB  GLU O  90     -16.918  31.519  -4.361  0.96 95.76           C  
ATOM    711  CG  GLU O  90     -17.769  32.520  -5.131  0.84 89.39           C  
ATOM    712  CD  GLU O  90     -17.878  32.204  -6.618  0.82 85.82           C  
ATOM    713  OE1 GLU O  90     -17.466  31.102  -7.040  0.83 80.61           O  
ATOM    714  OE2 GLU O  90     -18.382  33.067  -7.368  0.82 81.46           O  
ATOM    715  N   LEU O  91     -14.510  29.583  -3.803  0.96 95.53           N  
ATOM    716  CA  LEU O  91     -13.803  28.681  -2.904  0.96 94.97           C  
ATOM    717  C   LEU O  91     -12.320  29.033  -2.824  0.96 95.25           C  
ATOM    718  O   LEU O  91     -11.726  28.997  -1.742  0.96 94.94           O  
ATOM    719  CB  LEU O  91     -13.977  27.230  -3.349  0.96 94.41           C  
ATOM    720  CG  LEU O  91     -13.271  26.174  -2.492  0.94 92.04           C  
ATOM    721  CD1 LEU O  91     -13.724  26.263  -1.036  0.94 90.40           C  
ATOM    722  CD2 LEU O  91     -13.522  24.781  -3.051  0.94 89.68           C  
ATOM    723  N   LYS O  92     -11.718  29.382  -3.956  0.97 95.20           N  
ATOM    724  CA  LYS O  92     -10.311  29.761  -3.971  0.98 94.66           C  
ATOM    725  C   LYS O  92     -10.055  30.975  -3.087  0.98 95.23           C  
ATOM    726  O   LYS O  92      -9.074  31.014  -2.339  0.97 95.19           O  
ATOM    727  CB  LYS O  92      -9.837  30.043  -5.395  0.97 93.38           C  
ATOM    728  CG  LYS O  92      -9.661  28.801  -6.254  0.88 86.99           C  
ATOM    729  CD  LYS O  92      -9.069  29.156  -7.611  0.86 84.92           C  
ATOM    730  CE  LYS O  92      -8.863  27.916  -8.465  0.84 78.75           C  
ATOM    731  NZ  LYS O  92      -8.271  28.249  -9.793  0.82 70.45           N  
ATOM    732  N   GLU O  93     -10.925  31.980  -3.180  0.98 95.32           N  
ATOM    733  CA  GLU O  93     -10.769  33.175  -2.360  0.98 95.85           C  
ATOM    734  C   GLU O  93     -10.954  32.862  -0.879  0.98 96.24           C  
ATOM    735  O   GLU O  93     -10.228  33.381  -0.027  0.98 95.88           O  
ATOM    736  CB  GLU O  93     -11.751  34.261  -2.798  0.98 95.64           C  
ATOM    737  CG  GLU O  93     -11.434  34.860  -4.156  0.86 88.85           C  
ATOM    738  CD  GLU O  93     -12.381  35.973  -4.549  0.83 85.03           C  
ATOM    739  OE1 GLU O  93     -12.828  35.984  -5.712  0.83 79.65           O  
ATOM    740  OE2 GLU O  93     -12.677  36.836  -3.702  0.81 81.19           O  
ATOM    741  N   LEU O  94     -11.924  32.017  -0.572  0.99 95.48           N  
ATOM    742  CA  LEU O  94     -12.164  31.623   0.808  0.99 95.46           C  
ATOM    743  C   LEU O  94     -10.957  30.876   1.373  0.99 95.91           C  
ATOM    744  O   LEU O  94     -10.495  31.166   2.483  0.99 95.62           O  
ATOM    745  CB  LEU O  94     -13.417  30.753   0.894  0.98 94.85           C  
ATOM    746  CG  LEU O  94     -13.911  30.376   2.288  0.95 87.78           C  
ATOM    747  CD1 LEU O  94     -14.246  31.622   3.096  0.94 85.38           C  
ATOM    748  CD2 LEU O  94     -15.122  29.462   2.176  0.94 84.82           C  
ATOM    749  N   LEU O  95     -10.440  29.921   0.605  0.99 95.96           N  
ATOM    750  CA  LEU O  95      -9.279  29.156   1.040  0.99 95.63           C  
ATOM    751  C   LEU O  95      -8.053  30.044   1.208  0.99 96.22           C  
ATOM    752  O   LEU O  95      -7.280  29.863   2.151  0.99 96.29           O  
ATOM    753  CB  LEU O  95      -8.977  28.030   0.049  0.99 94.99           C  
ATOM    754  CG  LEU O  95      -9.933  26.837   0.077  0.99 92.30           C  
ATOM    755  CD1 LEU O  95      -9.604  25.875  -1.061  0.98 90.50           C  
ATOM    756  CD2 LEU O  95      -9.861  26.116   1.420  0.98 89.71           C  
ATOM    757  N   ALA O  96      -7.865  31.008   0.301  0.99 95.87           N  
ATOM    758  CA  ALA O  96      -6.717  31.905   0.398  0.99 96.14           C  
ATOM    759  C   ALA O  96      -6.748  32.701   1.700  0.99 96.99           C  
ATOM    760  O   ALA O  96      -5.715  32.906   2.341  0.99 96.98           O  
ATOM    761  CB  ALA O  96      -6.674  32.846  -0.804  0.99 95.40           C  
ATOM    762  N   GLY O  97      -7.926  33.150   2.085  0.99 96.39           N  
ATOM    763  CA  GLY O  97      -8.068  33.889   3.327  0.99 97.01           C  
ATOM    764  C   GLY O  97      -7.745  33.042   4.541  0.99 97.60           C  
ATOM    765  O   GLY O  97      -7.103  33.508   5.486  0.99 97.37           O  
ATOM    766  N   ILE O  98      -8.188  31.795   4.516  1.00 97.62           N  
ATOM    767  CA  ILE O  98      -7.907  30.877   5.613  1.00 97.61           C  
ATOM    768  C   ILE O  98      -6.425  30.511   5.641  1.00 97.92           C  
ATOM    769  O   ILE O  98      -5.789  30.502   6.701  1.00 97.69           O  
ATOM    770  CB  ILE O  98      -8.776  29.609   5.501  1.00 96.83           C  
ATOM    771  CG1 ILE O  98     -10.255  29.976   5.637  0.98 92.37           C  
ATOM    772  CG2 ILE O  98      -8.374  28.579   6.548  0.97 92.36           C  
ATOM    773  CD1 ILE O  98     -11.202  28.847   5.288  0.97 85.71           C  
ATOM    774  N   GLU O  99      -5.866  30.226   4.469  1.00 97.65           N  
ATOM    775  CA  GLU O  99      -4.464  29.831   4.388  1.00 97.75           C  
ATOM    776  C   GLU O  99      -3.534  30.928   4.900  1.00 98.25           C  
ATOM    777  O   GLU O  99      -2.504  30.637   5.514  1.00 98.22           O  
ATOM    778  CB  GLU O  99      -4.108  29.437   2.950  1.00 97.10           C  
ATOM    779  CG  GLU O  99      -4.736  28.106   2.536  0.99 94.65           C  
ATOM    780  CD  GLU O  99      -4.481  27.736   1.087  0.99 92.66           C  
ATOM    781  OE1 GLU O  99      -3.810  28.517   0.378  0.99 89.50           O  
ATOM    782  OE2 GLU O  99      -4.948  26.659   0.656  0.99 89.52           O  
ATOM    783  N   ALA O 100      -3.894  32.186   4.658  1.00 97.87           N  
ATOM    784  CA  ALA O 100      -3.081  33.297   5.140  1.00 98.12           C  
ATOM    785  C   ALA O 100      -3.059  33.365   6.664  1.00 98.32           C  
ATOM    786  O   ALA O 100      -2.107  33.884   7.252  1.00 98.11           O  
ATOM    787  CB  ALA O 100      -3.583  34.615   4.552  1.00 97.81           C  
ATOM    788  N   GLN O 101      -4.097  32.857   7.297  1.00 98.34           N  
ATOM    789  CA  GLN O 101      -4.128  32.792   8.756  1.00 98.25           C  
ATOM    790  C   GLN O 101      -3.312  31.615   9.283  1.00 98.40           C  
ATOM    791  O   GLN O 101      -2.767  31.676  10.387  1.00 98.26           O  
ATOM    792  CB  GLN O 101      -5.567  32.676   9.257  1.00 97.92           C  
ATOM    793  CG  GLN O 101      -6.456  33.849   8.896  0.98 96.19           C  
ATOM    794  CD  GLN O 101      -7.882  33.636   9.361  0.98 94.00           C  
ATOM    795  OE1 GLN O 101      -8.126  33.328  10.530  0.98 88.70           O  
ATOM    796  NE2 GLN O 101      -8.835  33.785   8.453  0.97 85.67           N  
ATOM    797  N   ILE O 102      -3.244  30.546   8.500  1.00 98.37           N  
ATOM    798  CA  ILE O 102      -2.542  29.340   8.928  1.00 98.51           C  
ATOM    799  C   ILE O 102      -1.031  29.515   8.823  1.00 98.61           C  
ATOM    800  O   ILE O 102      -0.289  29.176   9.754  1.00 98.56           O  
ATOM    801  CB  ILE O 102      -2.990  28.117   8.101  1.00 98.48           C  
ATOM    802  CG1 ILE O 102      -4.491  27.881   8.284  1.00 98.21           C  
ATOM    803  CG2 ILE O 102      -2.199  26.870   8.507  1.00 98.12           C  
ATOM    804  CD1 ILE O 102      -5.080  26.890   7.286  1.00 97.71           C  
ATOM    805  N   VAL O 103      -0.568  30.020   7.682  1.00 98.70           N  
ATOM    806  CA  VAL O 103       0.861  30.221   7.447  1.00 98.75           C  
ATOM    807  C   VAL O 103       1.076  31.612   6.847  1.00 98.78           C  
ATOM    808  O   VAL O 103       1.271  31.761   5.637  1.00 98.70           O  
ATOM    809  CB  VAL O 103       1.460  29.142   6.515  1.00 98.67           C  
ATOM    810  CG1 VAL O 103       2.981  29.153   6.629  1.00 98.16           C  
ATOM    811  CG2 VAL O 103       0.921  27.757   6.846  1.00 98.20           C  
ATOM    812  N   PRO O 104       1.035  32.661   7.673  1.00 98.64           N  
ATOM    813  CA  PRO O 104       1.105  34.027   7.135  1.00 98.59           C  
ATOM    814  C   PRO O 104       2.390  34.324   6.369  1.00 98.68           C  
ATOM    815  O   PRO O 104       2.366  35.111   5.416  1.00 98.58           O  
ATOM    816  CB  PRO O 104       0.984  34.913   8.388  1.00 98.28           C  
ATOM    817  CG  PRO O 104       1.216  34.005   9.549  1.00 97.60           C  
ATOM    818  CD  PRO O 104       0.803  32.637   9.126  1.00 98.40           C  
ATOM    819  N   GLU O 105       3.501  33.708   6.749  1.00 98.62           N  
ATOM    820  CA  GLU O 105       4.755  33.974   6.055  1.00 98.61           C  
ATOM    821  C   GLU O 105       4.733  33.452   4.618  1.00 98.73           C  
ATOM    822  O   GLU O 105       5.399  34.011   3.741  1.00 98.63           O  
ATOM    823  CB  GLU O 105       5.947  33.395   6.828  1.00 98.32           C  
ATOM    824  CG  GLU O 105       6.011  31.873   6.910  0.99 96.65           C  
ATOM    825  CD  GLU O 105       5.268  31.291   8.107  0.99 96.46           C  
ATOM    826  OE1 GLU O 105       4.344  31.951   8.632  0.99 94.11           O  
ATOM    827  OE2 GLU O 105       5.620  30.168   8.527  0.99 94.47           O  
ATOM    828  N   VAL O 106       3.974  32.399   4.356  1.00 98.78           N  
ATOM    829  CA  VAL O 106       3.832  31.890   2.992  1.00 98.77           C  
ATOM    830  C   VAL O 106       2.968  32.835   2.163  1.00 98.74           C  
ATOM    831  O   VAL O 106       3.259  33.097   0.992  1.00 98.63           O  
ATOM    832  CB  VAL O 106       3.251  30.459   2.990  1.00 98.74           C  
ATOM    833  CG1 VAL O 106       2.877  30.022   1.574  1.00 98.55           C  
ATOM    834  CG2 VAL O 106       4.262  29.486   3.595  1.00 98.54           C  
ATOM    835  N   ALA O 107       1.916  33.365   2.760  1.00 98.64           N  
ATOM    836  CA  ALA O 107       1.079  34.341   2.071  1.00 98.51           C  
ATOM    837  C   ALA O 107       1.886  35.579   1.687  1.00 98.52           C  
ATOM    838  O   ALA O 107       1.735  36.121   0.585  1.00 98.35           O  
ATOM    839  CB  ALA O 107      -0.117  34.724   2.940  1.00 98.23           C  
ATOM    840  N   GLU O 108       2.753  36.036   2.585  1.00 98.61           N  
ATOM    841  CA  GLU O 108       3.585  37.201   2.294  1.00 98.59           C  
ATOM    842  C   GLU O 108       4.589  36.901   1.186  1.00 98.64           C  
ATOM    843  O   GLU O 108       4.836  37.742   0.311  1.00 98.45           O  
ATOM    844  CB  GLU O 108       4.312  37.674   3.554  1.00 98.34           C  
ATOM    845  CG  GLU O 108       5.135  38.934   3.323  0.94 91.76           C  
ATOM    846  CD  GLU O 108       5.676  39.531   4.607  0.91 88.27           C  
ATOM    847  OE1 GLU O 108       5.647  38.839   5.649  0.91 82.99           O  
ATOM    848  OE2 GLU O 108       6.128  40.695   4.576  0.90 84.26           O  
ATOM    849  N   LEU O 109       5.171  35.714   1.211  1.00 98.74           N  
ATOM    850  CA  LEU O 109       6.108  35.315   0.165  1.00 98.72           C  
ATOM    851  C   LEU O 109       5.426  35.314  -1.199  1.00 98.74           C  
ATOM    852  O   LEU O 109       5.973  35.818  -2.188  1.00 98.52           O  
ATOM    853  CB  LEU O 109       6.686  33.931   0.483  1.00 98.41           C  
ATOM    854  CG  LEU O 109       7.702  33.348  -0.498  1.00 92.72           C  
ATOM    855  CD1 LEU O 109       8.878  34.295  -0.702  1.00 93.20           C  
ATOM    856  CD2 LEU O 109       8.182  31.997   0.018  1.00 93.50           C  
ATOM    857  N   GLU O 110       4.219  34.771  -1.262  1.00 98.63           N  
ATOM    858  CA  GLU O 110       3.469  34.751  -2.516  1.00 98.44           C  
ATOM    859  C   GLU O 110       3.154  36.161  -3.003  1.00 98.47           C  
ATOM    860  O   GLU O 110       3.214  36.446  -4.205  1.00 98.26           O  
ATOM    861  CB  GLU O 110       2.175  33.947  -2.353  1.00 97.98           C  
ATOM    862  CG  GLU O 110       1.375  33.834  -3.645  1.00 96.78           C  
ATOM    863  CD  GLU O 110       0.136  32.967  -3.506  1.00 95.93           C  
ATOM    864  OE1 GLU O 110      -0.313  32.734  -2.366  1.00 93.19           O  
ATOM    865  OE2 GLU O 110      -0.390  32.515  -4.548  1.00 93.06           O  
ATOM    866  N   ALA O 111       2.827  37.050  -2.078  1.00 98.26           N  
ATOM    867  CA  ALA O 111       2.434  38.411  -2.433  1.00 98.08           C  
ATOM    868  C   ALA O 111       3.604  39.248  -2.941  1.00 98.19           C  
ATOM    869  O   ALA O 111       3.401  40.207  -3.693  1.00 97.89           O  
ATOM    870  CB  ALA O 111       1.785  39.098  -1.231  1.00 97.65           C  
ATOM    871  N   THR O 112       4.820  38.904  -2.555  1.00 98.44           N  
ATOM    872  CA  THR O 112       5.983  39.725  -2.885  1.00 98.37           C  
ATOM    873  C   THR O 112       6.872  39.128  -3.974  1.00 98.54           C  
ATOM    874  O   THR O 112       7.804  39.792  -4.433  1.00 98.09           O  
ATOM    875  CB  THR O 112       6.834  39.982  -1.631  1.00 97.64           C  
ATOM    876  OG1 THR O 112       7.266  38.734  -1.073  1.00 93.56           O  
ATOM    877  CG2 THR O 112       6.030  40.750  -0.586  0.99 93.39           C  
ATOM    878  N   MET O 113       6.606  37.905  -4.398  1.00 98.69           N  
ATOM    879  CA  MET O 113       7.451  37.284  -5.413  1.00 98.67           C  
ATOM    880  C   MET O 113       7.236  37.942  -6.775  1.00 98.82           C  
ATOM    881  O   MET O 113       6.157  38.452  -7.077  1.00 98.70           O  
ATOM    882  CB  MET O 113       7.205  35.767  -5.482  1.00 97.56           C  
ATOM    883  CG  MET O 113       5.822  35.356  -5.936  1.00 93.32           C  
ATOM    884  SD  MET O 113       5.453  33.610  -5.596  1.00 95.68           S  
ATOM    885  CE  MET O 113       6.720  32.775  -6.538  1.00 93.59           C  
ATOM    886  N   ALA O 114       8.277  37.939  -7.596  1.00 98.90           N  
ATOM    887  CA  ALA O 114       8.209  38.538  -8.922  1.00 98.89           C  
ATOM    888  C   ALA O 114       7.219  37.782  -9.801  1.00 98.94           C  
ATOM    889  O   ALA O 114       7.060  36.567  -9.658  1.00 98.89           O  
ATOM    890  CB  ALA O 114       9.591  38.533  -9.571  1.00 98.68           C  
ATOM    891  N   PRO O 115       6.552  38.490 -10.734  1.00 98.93           N  
ATOM    892  CA  PRO O 115       5.621  37.807 -11.642  1.00 98.93           C  
ATOM    893  C   PRO O 115       6.277  36.653 -12.389  1.00 98.96           C  
ATOM    894  O   PRO O 115       5.649  35.613 -12.600  1.00 98.93           O  
ATOM    895  CB  PRO O 115       5.198  38.919 -12.611  1.00 98.77           C  
ATOM    896  CG  PRO O 115       5.399  40.181 -11.842  1.00 97.75           C  
ATOM    897  CD  PRO O 115       6.578  39.941 -10.945  1.00 98.75           C  
ATOM    898  N   GLU O 116       7.527  36.835 -12.799  1.00 98.98           N  
ATOM    899  CA  GLU O 116       8.232  35.777 -13.513  1.00 98.98           C  
ATOM    900  C   GLU O 116       8.472  34.565 -12.617  1.00 98.99           C  
ATOM    901  O   GLU O 116       8.438  33.420 -13.080  1.00 98.98           O  
ATOM    902  CB  GLU O 116       9.560  36.302 -14.072  1.00 98.95           C  
ATOM    903  CG  GLU O 116       9.406  37.360 -15.167  1.00 98.55           C  
ATOM    904  CD  GLU O 116       9.220  38.775 -14.623  1.00 98.23           C  
ATOM    905  OE1 GLU O 116       9.189  38.951 -13.382  1.00 96.83           O  
ATOM    906  OE2 GLU O 116       9.106  39.710 -15.439  0.99 96.78           O  
ATOM    907  N   ALA O 117       8.733  34.804 -11.340  1.00 98.99           N  
ATOM    908  CA  ALA O 117       8.909  33.708 -10.392  1.00 98.99           C  
ATOM    909  C   ALA O 117       7.602  32.943 -10.208  1.00 98.99           C  
ATOM    910  O   ALA O 117       7.593  31.709 -10.167  1.00 98.98           O  
ATOM    911  CB  ALA O 117       9.411  34.241  -9.051  1.00 98.99           C  
ATOM    912  N   ARG O 118       6.499  33.678 -10.112  1.00 98.96           N  
ATOM    913  CA  ARG O 118       5.196  33.035  -9.973  1.00 98.94           C  
ATOM    914  C   ARG O 118       4.895  32.136 -11.172  1.00 98.96           C  
ATOM    915  O   ARG O 118       4.383  31.024 -11.011  1.00 98.93           O  
ATOM    916  CB  ARG O 118       4.090  34.079  -9.806  1.00 98.77           C  
ATOM    917  CG  ARG O 118       2.687  33.471  -9.819  1.00 97.10           C  
ATOM    918  CD  ARG O 118       1.604  34.514  -9.600  0.99 94.30           C  
ATOM    919  NE  ARG O 118       1.680  35.104  -8.259  0.99 90.04           N  
ATOM    920  CZ  ARG O 118       1.164  34.550  -7.167  0.99 86.25           C  
ATOM    921  NH1 ARG O 118       0.538  33.382  -7.238  0.99 81.44           N  
ATOM    922  NH2 ARG O 118       1.282  35.168  -6.002  0.99 82.84           N  
ATOM    923  N   GLU O 119       5.203  32.621 -12.384  1.00 98.98           N  
ATOM    924  CA  GLU O 119       4.914  31.828 -13.577  1.00 98.98           C  
ATOM    925  C   GLU O 119       5.798  30.589 -13.658  1.00 98.99           C  
ATOM    926  O   GLU O 119       5.342  29.526 -14.084  1.00 98.98           O  
ATOM    927  CB  GLU O 119       5.050  32.681 -14.840  1.00 98.93           C  
ATOM    928  CG  GLU O 119       3.987  33.769 -14.960  1.00 97.19           C  
ATOM    929  CD  GLU O 119       2.562  33.225 -14.895  1.00 96.96           C  
ATOM    930  OE1 GLU O 119       2.308  32.125 -15.437  1.00 94.99           O  
ATOM    931  OE2 GLU O 119       1.698  33.896 -14.297  1.00 95.23           O  
ATOM    932  N   LEU O 120       7.063  30.717 -13.260  1.00 98.99           N  
ATOM    933  CA  LEU O 120       7.930  29.542 -13.196  1.00 99.00           C  
ATOM    934  C   LEU O 120       7.373  28.521 -12.208  1.00 99.00           C  
ATOM    935  O   LEU O 120       7.267  27.328 -12.518  1.00 98.99           O  
ATOM    936  CB  LEU O 120       9.352  29.950 -12.797  1.00 99.00           C  
ATOM    937  CG  LEU O 120      10.326  28.795 -12.542  1.00 98.99           C  
ATOM    938  CD1 LEU O 120      10.512  27.940 -13.799  1.00 98.98           C  
ATOM    939  CD2 LEU O 120      11.668  29.334 -12.050  1.00 98.98           C  
ATOM    940  N   TRP O 121       7.018  28.993 -11.023  1.00 98.99           N  
ATOM    941  CA  TRP O 121       6.448  28.103 -10.021  1.00 98.99           C  
ATOM    942  C   TRP O 121       5.167  27.434 -10.522  1.00 98.99           C  
ATOM    943  O   TRP O 121       4.988  26.223 -10.370  1.00 98.98           O  
ATOM    944  CB  TRP O 121       6.159  28.847  -8.711  1.00 98.97           C  
ATOM    945  CG  TRP O 121       5.218  28.067  -7.847  1.00 98.94           C  
ATOM    946  CD1 TRP O 121       5.520  26.987  -7.067  1.00 98.82           C  
ATOM    947  CD2 TRP O 121       3.803  28.251  -7.751  1.00 98.88           C  
ATOM    948  NE1 TRP O 121       4.380  26.499  -6.476  1.00 98.68           N  
ATOM    949  CE2 TRP O 121       3.312  27.256  -6.876  1.00 98.76           C  
ATOM    950  CE3 TRP O 121       2.902  29.166  -8.309  1.00 98.66           C  
ATOM    951  CZ2 TRP O 121       1.961  27.154  -6.551  1.00 98.45           C  
ATOM    952  CZ3 TRP O 121       1.555  29.060  -7.981  1.00 98.33           C  
ATOM    953  CH2 TRP O 121       1.100  28.059  -7.112  1.00 98.24           C  
ATOM    954  N   LYS O 122       4.271  28.213 -11.131  1.00 98.98           N  
ATOM    955  CA  LYS O 122       2.992  27.650 -11.572  1.00 98.96           C  
ATOM    956  C   LYS O 122       3.199  26.597 -12.656  1.00 98.98           C  
ATOM    957  O   LYS O 122       2.540  25.544 -12.654  1.00 98.95           O  
ATOM    958  CB  LYS O 122       2.066  28.762 -12.075  1.00 98.83           C  
ATOM    959  CG  LYS O 122       0.684  28.281 -12.505  1.00 97.18           C  
ATOM    960  CD  LYS O 122      -0.058  27.610 -11.350  0.99 94.73           C  
ATOM    961  CE  LYS O 122      -1.479  27.216 -11.747  0.99 90.99           C  
ATOM    962  NZ  LYS O 122      -2.188  26.532 -10.635  0.98 84.17           N  
ATOM    963  N   PHE O 123       4.095  26.870 -13.597  1.00 98.98           N  
ATOM    964  CA  PHE O 123       4.422  25.899 -14.638  1.00 98.99           C  
ATOM    965  C   PHE O 123       4.911  24.597 -14.011  1.00 98.99           C  
ATOM    966  O   PHE O 123       4.489  23.505 -14.401  1.00 98.99           O  
ATOM    967  CB  PHE O 123       5.483  26.477 -15.577  1.00 98.99           C  
ATOM    968  CG  PHE O 123       5.846  25.571 -16.729  1.00 98.99           C  
ATOM    969  CD1 PHE O 123       5.045  25.510 -17.861  1.00 98.97           C  
ATOM    970  CD2 PHE O 123       6.990  24.791 -16.683  1.00 98.97           C  
ATOM    971  CE1 PHE O 123       5.381  24.684 -18.931  1.00 98.94           C  
ATOM    972  CE2 PHE O 123       7.334  23.963 -17.747  1.00 98.95           C  
ATOM    973  CZ  PHE O 123       6.527  23.911 -18.870  1.00 98.96           C  
ATOM    974  N   CYS O 124       5.802  24.717 -13.034  1.00 99.00           N  
ATOM    975  CA  CYS O 124       6.377  23.537 -12.402  1.00 99.00           C  
ATOM    976  C   CYS O 124       5.383  22.819 -11.490  1.00 99.00           C  
ATOM    977  O   CYS O 124       5.426  21.591 -11.371  1.00 98.99           O  
ATOM    978  CB  CYS O 124       7.643  23.920 -11.637  1.00 99.00           C  
ATOM    979  SG  CYS O 124       8.995  24.438 -12.737  1.00 98.98           S  
ATOM    980  N   ASP O 125       4.493  23.564 -10.854  1.00 98.98           N  
ATOM    981  CA  ASP O 125       3.439  22.981 -10.027  1.00 98.96           C  
ATOM    982  C   ASP O 125       2.560  22.058 -10.872  1.00 98.97           C  
ATOM    983  O   ASP O 125       2.231  20.939 -10.466  1.00 98.95           O  
ATOM    984  CB  ASP O 125       2.604  24.112  -9.403  1.00 98.88           C  
ATOM    985  CG  ASP O 125       1.571  23.627  -8.402  1.00 98.52           C  
ATOM    986  OD1 ASP O 125       1.913  22.826  -7.509  1.00 97.48           O  
ATOM    987  OD2 ASP O 125       0.413  24.081  -8.496  1.00 97.11           O  
ATOM    988  N   THR O 126       2.186  22.519 -12.068  1.00 98.96           N  
ATOM    989  CA  THR O 126       1.340  21.720 -12.952  1.00 98.96           C  
ATOM    990  C   THR O 126       2.130  20.591 -13.609  1.00 98.98           C  
ATOM    991  O   THR O 126       1.641  19.460 -13.720  1.00 98.97           O  
ATOM    992  CB  THR O 126       0.679  22.603 -14.020  1.00 98.90           C  
ATOM    993  OG1 THR O 126       0.081  23.742 -13.385  1.00 97.89           O  
ATOM    994  CG2 THR O 126      -0.395  21.827 -14.765  1.00 98.17           C  
ATOM    995  N   ALA O 127       3.347  20.893 -14.056  1.00 98.99           N  
ATOM    996  CA  ALA O 127       4.188  19.858 -14.653  1.00 98.99           C  
ATOM    997  C   ALA O 127       4.435  18.716 -13.674  1.00 99.00           C  
ATOM    998  O   ALA O 127       4.452  17.545 -14.063  1.00 98.99           O  
ATOM    999  CB  ALA O 127       5.514  20.453 -15.117  1.00 98.99           C  
ATOM   1000  N   GLU O 128       4.627  19.052 -12.408  1.00 99.00           N  
ATOM   1001  CA  GLU O 128       4.837  18.032 -11.387  1.00 99.00           C  
ATOM   1002  C   GLU O 128       3.654  17.073 -11.328  1.00 99.00           C  
ATOM   1003  O   GLU O 128       3.827  15.859 -11.204  1.00 98.99           O  
ATOM   1004  CB  GLU O 128       5.068  18.681 -10.015  1.00 98.99           C  
ATOM   1005  CG  GLU O 128       5.437  17.693  -8.905  1.00 98.93           C  
ATOM   1006  CD  GLU O 128       4.232  17.006  -8.268  1.00 98.95           C  
ATOM   1007  OE1 GLU O 128       3.106  17.539  -8.369  1.00 98.61           O  
ATOM   1008  OE2 GLU O 128       4.428  15.928  -7.654  1.00 98.66           O  
ATOM   1009  N   ALA O 129       2.445  17.619 -11.436  1.00 98.99           N  
ATOM   1010  CA  ALA O 129       1.244  16.795 -11.410  1.00 98.98           C  
ATOM   1011  C   ALA O 129       1.179  15.872 -12.621  1.00 98.99           C  
ATOM   1012  O   ALA O 129       0.837  14.691 -12.500  1.00 98.97           O  
ATOM   1013  CB  ALA O 129       0.002  17.685 -11.340  1.00 98.94           C  
ATOM   1014  N   VAL O 130       1.496  16.412 -13.802  1.00 98.99           N  
ATOM   1015  CA  VAL O 130       1.504  15.606 -15.022  1.00 98.99           C  
ATOM   1016  C   VAL O 130       2.501  14.454 -14.899  1.00 98.99           C  
ATOM   1017  O   VAL O 130       2.190  13.300 -15.216  1.00 98.99           O  
ATOM   1018  CB  VAL O 130       1.837  16.480 -16.248  1.00 98.99           C  
ATOM   1019  CG1 VAL O 130       2.040  15.614 -17.494  1.00 98.95           C  
ATOM   1020  CG2 VAL O 130       0.733  17.508 -16.484  1.00 98.96           C  
ATOM   1021  N   LEU O 131       3.702  14.770 -14.436  1.00 99.00           N  
ATOM   1022  CA  LEU O 131       4.745  13.757 -14.295  1.00 99.00           C  
ATOM   1023  C   LEU O 131       4.362  12.705 -13.257  1.00 98.99           C  
ATOM   1024  O   LEU O 131       4.631  11.512 -13.440  1.00 98.98           O  
ATOM   1025  CB  LEU O 131       6.073  14.424 -13.923  1.00 98.99           C  
ATOM   1026  CG  LEU O 131       6.667  15.334 -15.003  1.00 98.96           C  
ATOM   1027  CD1 LEU O 131       7.805  16.172 -14.428  1.00 98.92           C  
ATOM   1028  CD2 LEU O 131       7.151  14.521 -16.199  1.00 98.90           C  
ATOM   1029  N   PHE O 132       3.731  13.128 -12.172  1.00 99.00           N  
ATOM   1030  CA  PHE O 132       3.271  12.177 -11.166  1.00 99.00           C  
ATOM   1031  C   PHE O 132       2.227  11.226 -11.752  1.00 99.00           C  
ATOM   1032  O   PHE O 132       2.280  10.013 -11.530  1.00 98.99           O  
ATOM   1033  CB  PHE O 132       2.691  12.903  -9.949  1.00 99.00           C  
ATOM   1034  CG  PHE O 132       2.158  11.967  -8.896  1.00 98.99           C  
ATOM   1035  CD1 PHE O 132       3.009  11.410  -7.951  1.00 98.97           C  
ATOM   1036  CD2 PHE O 132       0.818  11.626  -8.866  1.00 98.97           C  
ATOM   1037  CE1 PHE O 132       2.526  10.530  -6.992  1.00 98.93           C  
ATOM   1038  CE2 PHE O 132       0.325  10.747  -7.912  1.00 98.93           C  
ATOM   1039  CZ  PHE O 132       1.183  10.199  -6.974  1.00 98.93           C  
ATOM   1040  N   LEU O 133       1.272  11.782 -12.497  1.00 98.99           N  
ATOM   1041  CA  LEU O 133       0.199  10.957 -13.049  1.00 98.99           C  
ATOM   1042  C   LEU O 133       0.699   9.999 -14.122  1.00 98.99           C  
ATOM   1043  O   LEU O 133       0.149   8.905 -14.265  1.00 98.98           O  
ATOM   1044  CB  LEU O 133      -0.925  11.837 -13.606  1.00 98.98           C  
ATOM   1045  CG  LEU O 133      -1.773  12.559 -12.558  1.00 98.95           C  
ATOM   1046  CD1 LEU O 133      -2.777  13.478 -13.247  1.00 98.92           C  
ATOM   1047  CD2 LEU O 133      -2.488  11.568 -11.640  1.00 98.90           C  
ATOM   1048  N   LYS O 134       1.719  10.387 -14.875  1.00 98.98           N  
ATOM   1049  CA  LYS O 134       2.233   9.459 -15.880  1.00 98.97           C  
ATOM   1050  C   LYS O 134       2.668   8.148 -15.227  1.00 98.98           C  
ATOM   1051  O   LYS O 134       2.437   7.065 -15.771  1.00 98.91           O  
ATOM   1052  CB  LYS O 134       3.405  10.065 -16.663  1.00 98.91           C  
ATOM   1053  CG  LYS O 134       3.842   9.149 -17.803  1.00 98.08           C  
ATOM   1054  CD  LYS O 134       5.064   9.623 -18.554  1.00 96.90           C  
ATOM   1055  CE  LYS O 134       5.424   8.614 -19.637  0.99 95.16           C  
ATOM   1056  NZ  LYS O 134       6.747   8.890 -20.255  0.99 91.82           N  
ATOM   1057  N   VAL O 135       3.289   8.243 -14.071  1.00 98.99           N  
ATOM   1058  CA  VAL O 135       3.791   7.063 -13.365  1.00 98.99           C  
ATOM   1059  C   VAL O 135       2.729   6.431 -12.472  1.00 98.99           C  
ATOM   1060  O   VAL O 135       2.613   5.204 -12.400  1.00 98.96           O  
ATOM   1061  CB  VAL O 135       5.033   7.425 -12.521  1.00 98.97           C  
ATOM   1062  CG1 VAL O 135       5.517   6.213 -11.724  1.00 98.74           C  
ATOM   1063  CG2 VAL O 135       6.143   7.956 -13.417  1.00 98.77           C  
ATOM   1064  N   ASN O 136       1.942   7.262 -11.806  1.00 98.99           N  
ATOM   1065  CA  ASN O 136       1.086   6.792 -10.717  1.00 98.99           C  
ATOM   1066  C   ASN O 136      -0.414   6.847 -10.990  1.00 98.99           C  
ATOM   1067  O   ASN O 136      -1.193   6.343 -10.181  1.00 98.95           O  
ATOM   1068  CB  ASN O 136       1.402   7.583  -9.447  1.00 98.99           C  
ATOM   1069  CG  ASN O 136       2.823   7.375  -8.987  1.00 98.97           C  
ATOM   1070  OD1 ASN O 136       3.178   6.299  -8.511  1.00 97.68           O  
ATOM   1071  ND2 ASN O 136       3.654   8.396  -9.152  1.00 97.84           N  
ATOM   1072  N   GLY O 137      -0.825   7.466 -12.100  1.00 98.98           N  
ATOM   1073  CA  GLY O 137      -2.243   7.508 -12.426  1.00 98.98           C  
ATOM   1074  C   GLY O 137      -2.751   6.147 -12.870  1.00 98.97           C  
ATOM   1075  O   GLY O 137      -2.073   5.431 -13.605  1.00 98.91           O  
ATOM   1076  N   LEU O 138      -3.965   5.796 -12.440  1.00 98.98           N  
ATOM   1077  CA  LEU O 138      -4.558   4.507 -12.771  1.00 98.97           C  
ATOM   1078  C   LEU O 138      -5.878   4.703 -13.509  1.00 98.95           C  
ATOM   1079  O   LEU O 138      -6.789   5.364 -13.007  1.00 98.81           O  
ATOM   1080  CB  LEU O 138      -4.798   3.687 -11.498  1.00 98.92           C  
ATOM   1081  CG  LEU O 138      -3.551   3.292 -10.696  1.00 98.54           C  
ATOM   1082  CD1 LEU O 138      -3.959   2.681  -9.360  1.00 98.17           C  
ATOM   1083  CD2 LEU O 138      -2.688   2.326 -11.495  1.00 98.06           C  
ATOM   1084  N   GLY O 139      -5.985   4.103 -14.694  1.00 98.89           N  
ATOM   1085  CA  GLY O 139      -7.234   4.119 -15.431  1.00 98.85           C  
ATOM   1086  C   GLY O 139      -7.408   5.315 -16.345  1.00 98.90           C  
ATOM   1087  O   GLY O 139      -6.573   6.221 -16.402  1.00 98.73           O  
ATOM   1088  N   ALA O 140      -8.524   5.311 -17.070  1.00 98.91           N  
ATOM   1089  CA  ALA O 140      -8.769   6.302 -18.110  1.00 98.90           C  
ATOM   1090  C   ALA O 140      -8.932   7.713 -17.557  1.00 98.92           C  
ATOM   1091  O   ALA O 140      -8.505   8.680 -18.192  1.00 98.82           O  
ATOM   1092  CB  ALA O 140     -10.004   5.913 -18.923  1.00 98.80           C  
ATOM   1093  N   HIS O 141      -9.554   7.849 -16.401  1.00 98.86           N  
ATOM   1094  CA  HIS O 141      -9.761   9.187 -15.854  1.00 98.80           C  
ATOM   1095  C   HIS O 141      -8.439   9.852 -15.495  1.00 98.85           C  
ATOM   1096  O   HIS O 141      -8.236  11.033 -15.781  1.00 98.79           O  
ATOM   1097  CB  HIS O 141     -10.684   9.157 -14.639  1.00 98.60           C  
ATOM   1098  CG  HIS O 141     -10.903  10.509 -14.029  1.00 98.11           C  
ATOM   1099  ND1 HIS O 141     -11.435  11.564 -14.737  1.00 95.45           N  
ATOM   1100  CD2 HIS O 141     -10.649  10.984 -12.789  1.00 96.02           C  
ATOM   1101  CE1 HIS O 141     -11.500  12.633 -13.960  1.00 95.96           C  
ATOM   1102  NE2 HIS O 141     -11.026  12.306 -12.768  1.00 96.33           N  
ATOM   1103  N   ALA O 142      -7.540   9.108 -14.879  1.00 98.90           N  
ATOM   1104  CA  ALA O 142      -6.228   9.661 -14.554  1.00 98.93           C  
ATOM   1105  C   ALA O 142      -5.480  10.072 -15.819  1.00 98.95           C  
ATOM   1106  O   ALA O 142      -4.800  11.101 -15.845  1.00 98.93           O  
ATOM   1107  CB  ALA O 142      -5.410   8.656 -13.746  1.00 98.92           C  
ATOM   1108  N   TYR O 143      -5.608   9.270 -16.869  1.00 98.92           N  
ATOM   1109  CA  TYR O 143      -5.013   9.616 -18.161  1.00 98.92           C  
ATOM   1110  C   TYR O 143      -5.595  10.926 -18.688  1.00 98.93           C  
ATOM   1111  O   TYR O 143      -4.869  11.802 -19.173  1.00 98.90           O  
ATOM   1112  CB  TYR O 143      -5.249   8.478 -19.152  1.00 98.86           C  
ATOM   1113  CG  TYR O 143      -4.680   8.711 -20.535  1.00 96.41           C  
ATOM   1114  CD1 TYR O 143      -3.403   8.289 -20.865  1.00 95.98           C  
ATOM   1115  CD2 TYR O 143      -5.428   9.351 -21.514  1.00 95.35           C  
ATOM   1116  CE1 TYR O 143      -2.885   8.490 -22.140  1.00 92.75           C  
ATOM   1117  CE2 TYR O 143      -4.920   9.563 -22.788  1.00 92.32           C  
ATOM   1118  CZ  TYR O 143      -3.648   9.129 -23.093  1.00 91.81           C  
ATOM   1119  OH  TYR O 143      -3.142   9.331 -24.354  1.00 87.51           O  
ATOM   1120  N   ASP O 144      -6.914  11.068 -18.604  1.00 98.88           N  
ATOM   1121  CA  ASP O 144      -7.571  12.290 -19.059  1.00 98.86           C  
ATOM   1122  C   ASP O 144      -7.092  13.506 -18.276  1.00 98.85           C  
ATOM   1123  O   ASP O 144      -6.853  14.567 -18.854  1.00 98.81           O  
ATOM   1124  CB  ASP O 144      -9.091  12.159 -18.937  1.00 98.80           C  
ATOM   1125  CG  ASP O 144      -9.687  11.203 -19.953  1.00 98.16           C  
ATOM   1126  OD1 ASP O 144      -8.998  10.850 -20.934  1.00 97.64           O  
ATOM   1127  OD2 ASP O 144     -10.855  10.811 -19.767  1.00 97.29           O  
ATOM   1128  N   VAL O 145      -6.969  13.365 -16.967  1.00 98.78           N  
ATOM   1129  CA  VAL O 145      -6.508  14.481 -16.142  1.00 98.76           C  
ATOM   1130  C   VAL O 145      -5.074  14.858 -16.508  1.00 98.79           C  
ATOM   1131  O   VAL O 145      -4.737  16.040 -16.624  1.00 98.78           O  
ATOM   1132  CB  VAL O 145      -6.625  14.155 -14.639  1.00 98.68           C  
ATOM   1133  CG1 VAL O 145      -5.997  15.272 -13.798  1.00 98.54           C  
ATOM   1134  CG2 VAL O 145      -8.088  13.959 -14.253  1.00 98.56           C  
ATOM   1135  N   GLN O 146      -4.240  13.857 -16.707  1.00 98.91           N  
ATOM   1136  CA  GLN O 146      -2.855  14.106 -17.109  1.00 98.94           C  
ATOM   1137  C   GLN O 146      -2.792  14.965 -18.373  1.00 98.93           C  
ATOM   1138  O   GLN O 146      -2.058  15.956 -18.430  1.00 98.90           O  
ATOM   1139  CB  GLN O 146      -2.135  12.772 -17.334  1.00 98.94           C  
ATOM   1140  CG  GLN O 146      -0.702  12.907 -17.831  1.00 98.71           C  
ATOM   1141  CD  GLN O 146      -0.109  11.577 -18.253  1.00 98.31           C  
ATOM   1142  OE1 GLN O 146      -0.565  10.510 -17.832  1.00 96.00           O  
ATOM   1143  NE2 GLN O 146       0.907  11.626 -19.106  1.00 94.49           N  
ATOM   1144  N   HIS O 147      -3.569  14.603 -19.385  1.00 98.91           N  
ATOM   1145  CA  HIS O 147      -3.525  15.325 -20.651  1.00 98.89           C  
ATOM   1146  C   HIS O 147      -4.212  16.680 -20.574  1.00 98.89           C  
ATOM   1147  O   HIS O 147      -3.781  17.634 -21.228  1.00 98.83           O  
ATOM   1148  CB  HIS O 147      -4.102  14.450 -21.761  1.00 98.82           C  
ATOM   1149  CG  HIS O 147      -3.155  13.371 -22.184  1.00 95.12           C  
ATOM   1150  ND1 HIS O 147      -2.315  13.500 -23.263  1.00 88.73           N  
ATOM   1151  CD2 HIS O 147      -2.885  12.163 -21.633  1.00 89.37           C  
ATOM   1152  CE1 HIS O 147      -1.574  12.412 -23.372  1.00 89.23           C  
ATOM   1153  NE2 HIS O 147      -1.898  11.584 -22.395  1.00 91.10           N  
ATOM   1154  N   LEU O 148      -5.261  16.783 -19.785  1.00 98.79           N  
ATOM   1155  CA  LEU O 148      -5.902  18.073 -19.556  1.00 98.69           C  
ATOM   1156  C   LEU O 148      -4.922  19.059 -18.931  1.00 98.74           C  
ATOM   1157  O   LEU O 148      -4.797  20.202 -19.377  1.00 98.66           O  
ATOM   1158  CB  LEU O 148      -7.129  17.908 -18.655  1.00 98.43           C  
ATOM   1159  CG  LEU O 148      -7.797  19.200 -18.185  1.00 96.26           C  
ATOM   1160  CD1 LEU O 148      -8.413  19.945 -19.362  1.00 95.47           C  
ATOM   1161  CD2 LEU O 148      -8.848  18.901 -17.122  1.00 94.96           C  
ATOM   1162  N   LEU O 149      -4.225  18.621 -17.899  1.00 98.75           N  
ATOM   1163  CA  LEU O 149      -3.266  19.490 -17.223  1.00 98.77           C  
ATOM   1164  C   LEU O 149      -2.117  19.871 -18.148  1.00 98.83           C  
ATOM   1165  O   LEU O 149      -1.614  20.998 -18.091  1.00 98.81           O  
ATOM   1166  CB  LEU O 149      -2.736  18.809 -15.959  1.00 98.68           C  
ATOM   1167  CG  LEU O 149      -3.750  18.642 -14.826  1.00 98.52           C  
ATOM   1168  CD1 LEU O 149      -3.112  17.905 -13.656  1.00 98.35           C  
ATOM   1169  CD2 LEU O 149      -4.291  19.996 -14.375  1.00 98.27           C  
ATOM   1170  N   MET O 150      -1.709  18.945 -19.006  1.00 98.90           N  
ATOM   1171  CA  MET O 150      -0.640  19.227 -19.952  1.00 98.90           C  
ATOM   1172  C   MET O 150      -1.037  20.357 -20.899  1.00 98.91           C  
ATOM   1173  O   MET O 150      -0.256  21.280 -21.149  1.00 98.83           O  
ATOM   1174  CB  MET O 150      -0.286  17.962 -20.736  1.00 98.73           C  
ATOM   1175  CG  MET O 150       1.075  18.010 -21.395  1.00 93.20           C  
ATOM   1176  SD  MET O 150       1.457  16.486 -22.281  1.00 91.75           S  
ATOM   1177  CE  MET O 150       0.859  15.239 -21.143  1.00 84.26           C  
ATOM   1178  N   GLU O 151      -2.255  20.304 -21.428  1.00 98.86           N  
ATOM   1179  CA  GLU O 151      -2.732  21.357 -22.316  1.00 98.83           C  
ATOM   1180  C   GLU O 151      -2.907  22.679 -21.580  1.00 98.83           C  
ATOM   1181  O   GLU O 151      -2.598  23.745 -22.117  1.00 98.73           O  
ATOM   1182  CB  GLU O 151      -4.039  20.932 -22.989  1.00 98.70           C  
ATOM   1183  CG  GLU O 151      -3.833  19.901 -24.083  0.98 91.49           C  
ATOM   1184  CD  GLU O 151      -2.815  20.360 -25.120  0.97 89.56           C  
ATOM   1185  OE1 GLU O 151      -2.990  21.457 -25.692  0.96 84.39           O  
ATOM   1186  OE2 GLU O 151      -1.829  19.627 -25.357  0.96 86.43           O  
ATOM   1187  N   GLN O 152      -3.385  22.619 -20.353  1.00 98.76           N  
ATOM   1188  CA  GLN O 152      -3.564  23.834 -19.569  1.00 98.63           C  
ATOM   1189  C   GLN O 152      -2.231  24.525 -19.279  1.00 98.75           C  
ATOM   1190  O   GLN O 152      -2.137  25.750 -19.368  1.00 98.70           O  
ATOM   1191  CB  GLN O 152      -4.298  23.526 -18.261  1.00 98.22           C  
ATOM   1192  CG  GLN O 152      -5.769  23.183 -18.453  1.00 96.84           C  
ATOM   1193  CD  GLN O 152      -6.510  22.924 -17.157  1.00 96.07           C  
ATOM   1194  OE1 GLN O 152      -7.739  22.822 -17.150  1.00 93.70           O  
ATOM   1195  NE2 GLN O 152      -5.783  22.809 -16.055  1.00 91.96           N  
ATOM   1196  N   MET O 153      -1.217  23.761 -18.935  1.00 98.76           N  
ATOM   1197  CA  MET O 153       0.076  24.369 -18.625  1.00 98.81           C  
ATOM   1198  C   MET O 153       0.701  24.987 -19.873  1.00 98.89           C  
ATOM   1199  O   MET O 153       1.324  26.050 -19.792  1.00 98.84           O  
ATOM   1200  CB  MET O 153       1.031  23.362 -17.968  1.00 98.41           C  
ATOM   1201  CG  MET O 153       1.410  22.174 -18.826  1.00 95.18           C  
ATOM   1202  SD  MET O 153       2.418  20.966 -17.939  1.00 96.64           S  
ATOM   1203  CE  MET O 153       4.017  21.741 -18.039  1.00 95.44           C  
ATOM   1204  N   LYS O 154       0.520  24.352 -21.028  1.00 98.94           N  
ATOM   1205  CA  LYS O 154       1.032  24.909 -22.282  1.00 98.92           C  
ATOM   1206  C   LYS O 154       0.369  26.241 -22.602  1.00 98.94           C  
ATOM   1207  O   LYS O 154       1.041  27.222 -22.942  1.00 98.89           O  
ATOM   1208  CB  LYS O 154       0.809  23.929 -23.437  1.00 98.75           C  
ATOM   1209  CG  LYS O 154       1.669  22.680 -23.390  0.99 90.72           C  
ATOM   1210  CD  LYS O 154       1.316  21.752 -24.550  0.97 92.20           C  
ATOM   1211  CE  LYS O 154       2.131  20.472 -24.525  0.96 86.46           C  
ATOM   1212  NZ  LYS O 154       1.768  19.577 -25.658  0.96 78.44           N  
ATOM   1213  N   ARG O 155      -0.954  26.279 -22.515  1.00 98.92           N  
ATOM   1214  CA  ARG O 155      -1.693  27.498 -22.833  1.00 98.90           C  
ATOM   1215  C   ARG O 155      -1.347  28.627 -21.867  1.00 98.91           C  
ATOM   1216  O   ARG O 155      -1.134  29.773 -22.280  1.00 98.80           O  
ATOM   1217  CB  ARG O 155      -3.195  27.227 -22.824  1.00 98.69           C  
ATOM   1218  CG  ARG O 155      -4.045  28.444 -23.148  0.97 91.59           C  
ATOM   1219  CD  ARG O 155      -5.440  28.046 -23.613  0.94 90.68           C  
ATOM   1220  NE  ARG O 155      -6.088  27.102 -22.706  0.93 85.07           N  
ATOM   1221  CZ  ARG O 155      -6.253  25.806 -22.963  0.92 79.04           C  
ATOM   1222  NH1 ARG O 155      -5.810  25.285 -24.099  0.93 72.89           N  
ATOM   1223  NH2 ARG O 155      -6.863  25.026 -22.074  0.92 74.74           N  
ATOM   1224  N   ARG O 156      -1.277  28.313 -20.583  1.00 98.92           N  
ATOM   1225  CA  ARG O 156      -0.922  29.338 -19.608  1.00 98.89           C  
ATOM   1226  C   ARG O 156       0.483  29.879 -19.867  1.00 98.92           C  
ATOM   1227  O   ARG O 156       0.720  31.086 -19.775  1.00 98.85           O  
ATOM   1228  CB  ARG O 156      -1.025  28.807 -18.174  1.00 98.72           C  
ATOM   1229  CG  ARG O 156      -0.738  29.890 -17.141  1.00 96.68           C  
ATOM   1230  CD  ARG O 156      -0.649  29.367 -15.724  1.00 95.52           C  
ATOM   1231  NE  ARG O 156      -0.174  30.417 -14.824  0.99 93.98           N  
ATOM   1232  CZ  ARG O 156      -0.938  31.093 -13.975  0.99 92.04           C  
ATOM   1233  NH1 ARG O 156      -2.237  30.836 -13.886  0.99 88.87           N  
ATOM   1234  NH2 ARG O 156      -0.407  32.036 -13.214  0.99 88.47           N  
ATOM   1235  N   LEU O 157       1.407  28.998 -20.203  1.00 98.94           N  
ATOM   1236  CA  LEU O 157       2.779  29.421 -20.481  1.00 98.95           C  
ATOM   1237  C   LEU O 157       2.827  30.393 -21.657  1.00 98.94           C  
ATOM   1238  O   LEU O 157       3.482  31.434 -21.585  1.00 98.86           O  
ATOM   1239  CB  LEU O 157       3.660  28.203 -20.769  1.00 98.92           C  
ATOM   1240  CG  LEU O 157       5.142  28.487 -21.010  1.00 98.81           C  
ATOM   1241  CD1 LEU O 157       5.794  29.044 -19.748  1.00 98.69           C  
ATOM   1242  CD2 LEU O 157       5.856  27.222 -21.474  1.00 98.65           C  
ATOM   1243  N   MET O 158       2.119  30.059 -22.741  1.00 98.90           N  
ATOM   1244  CA  MET O 158       2.116  30.907 -23.932  1.00 98.83           C  
ATOM   1245  C   MET O 158       1.520  32.283 -23.653  1.00 98.85           C  
ATOM   1246  O   MET O 158       1.908  33.271 -24.282  1.00 98.62           O  
ATOM   1247  CB  MET O 158       1.345  30.226 -25.063  1.00 98.39           C  
ATOM   1248  CG  MET O 158       2.006  28.967 -25.590  0.98 90.86           C  
ATOM   1249  SD  MET O 158       1.001  28.141 -26.831  0.97 86.08           S  
ATOM   1250  CE  MET O 158       1.898  26.608 -27.035  0.96 76.29           C  
ATOM   1251  N   ASP O 159       0.591  32.354 -22.723  1.00 98.81           N  
ATOM   1252  CA  ASP O 159      -0.065  33.610 -22.376  1.00 98.70           C  
ATOM   1253  C   ASP O 159       0.621  34.336 -21.220  1.00 98.69           C  
ATOM   1254  O   ASP O 159       0.127  35.369 -20.755  1.00 98.23           O  
ATOM   1255  CB  ASP O 159      -1.531  33.355 -22.017  1.00 98.29           C  
ATOM   1256  CG  ASP O 159      -2.349  32.877 -23.200  0.99 94.71           C  
ATOM   1257  OD1 ASP O 159      -1.948  33.143 -24.348  0.99 93.23           O  
ATOM   1258  OD2 ASP O 159      -3.399  32.243 -22.973  0.99 92.29           O  
ATOM   1259  N   SER O 160       1.744  33.820 -20.759  1.00 98.84           N  
ATOM   1260  CA  SER O 160       2.407  34.354 -19.578  1.00 98.82           C  
ATOM   1261  C   SER O 160       3.303  35.543 -19.907  1.00 98.84           C  
ATOM   1262  O   SER O 160       3.525  35.887 -21.069  1.00 98.68           O  
ATOM   1263  CB  SER O 160       3.240  33.264 -18.899  1.00 98.68           C  
ATOM   1264  OG  SER O 160       4.437  33.022 -19.617  1.00 98.24           O  
ATOM   1265  N   VAL O 161       3.830  36.156 -18.864  1.00 98.76           N  
ATOM   1266  CA  VAL O 161       4.722  37.298 -18.988  1.00 98.70           C  
ATOM   1267  C   VAL O 161       6.144  36.878 -19.378  1.00 98.80           C  
ATOM   1268  O   VAL O 161       6.983  37.729 -19.685  1.00 98.54           O  
ATOM   1269  CB  VAL O 161       4.751  38.104 -17.672  1.00 98.07           C  
ATOM   1270  CG1 VAL O 161       5.485  37.317 -16.578  0.99 95.15           C  
ATOM   1271  CG2 VAL O 161       5.369  39.473 -17.874  0.99 95.45           C  
ATOM   1272  N   LEU O 162       6.415  35.590 -19.386  1.00 98.95           N  
ATOM   1273  CA  LEU O 162       7.774  35.110 -19.630  1.00 98.96           C  
ATOM   1274  C   LEU O 162       8.211  35.335 -21.077  1.00 98.95           C  
ATOM   1275  O   LEU O 162       7.420  35.211 -22.011  1.00 98.88           O  
ATOM   1276  CB  LEU O 162       7.883  33.625 -19.279  1.00 98.95           C  
ATOM   1277  CG  LEU O 162       7.627  33.276 -17.813  1.00 98.91           C  
ATOM   1278  CD1 LEU O 162       7.560  31.768 -17.630  1.00 98.84           C  
ATOM   1279  CD2 LEU O 162       8.702  33.883 -16.918  1.00 98.82           C  
ATOM   1280  N   ASP O 163       9.482  35.651 -21.250  1.00 98.88           N  
ATOM   1281  CA  ASP O 163      10.089  35.806 -22.565  1.00 98.84           C  
ATOM   1282  C   ASP O 163       9.903  34.537 -23.394  1.00 98.93           C  
ATOM   1283  O   ASP O 163       9.929  33.430 -22.858  1.00 98.85           O  
ATOM   1284  CB  ASP O 163      11.577  36.122 -22.408  1.00 98.36           C  
ATOM   1285  CG  ASP O 163      12.303  36.246 -23.725  0.99 92.96           C  
ATOM   1286  OD1 ASP O 163      12.212  37.317 -24.353  0.99 90.95           O  
ATOM   1287  OD2 ASP O 163      12.980  35.275 -24.121  0.99 90.03           O  
ATOM   1288  N   VAL O 164       9.734  34.701 -24.714  1.00 98.92           N  
ATOM   1289  CA  VAL O 164       9.475  33.560 -25.590  1.00 98.91           C  
ATOM   1290  C   VAL O 164      10.590  32.520 -25.505  1.00 98.95           C  
ATOM   1291  O   VAL O 164      10.330  31.314 -25.533  1.00 98.90           O  
ATOM   1292  CB  VAL O 164       9.274  34.019 -27.051  1.00 98.71           C  
ATOM   1293  CG1 VAL O 164       9.194  32.820 -27.988  0.99 93.92           C  
ATOM   1294  CG2 VAL O 164       8.011  34.866 -27.164  0.99 95.28           C  
ATOM   1295  N   GLU O 165      11.839  32.983 -25.402  1.00 98.92           N  
ATOM   1296  CA  GLU O 165      12.951  32.041 -25.309  1.00 98.92           C  
ATOM   1297  C   GLU O 165      12.893  31.245 -24.005  1.00 98.96           C  
ATOM   1298  O   GLU O 165      13.246  30.063 -23.973  1.00 98.93           O  
ATOM   1299  CB  GLU O 165      14.285  32.778 -25.432  1.00 98.72           C  
ATOM   1300  CG  GLU O 165      14.426  33.594 -26.713  0.94 92.29           C  
ATOM   1301  CD  GLU O 165      14.322  32.749 -27.971  0.91 88.43           C  
ATOM   1302  OE1 GLU O 165      14.716  31.562 -27.934  0.90 83.53           O  
ATOM   1303  OE2 GLU O 165      13.852  33.272 -29.003  0.89 84.72           O  
ATOM   1304  N   VAL O 166      12.460  31.897 -22.927  1.00 98.98           N  
ATOM   1305  CA  VAL O 166      12.266  31.199 -21.662  1.00 98.99           C  
ATOM   1306  C   VAL O 166      11.138  30.179 -21.793  1.00 98.99           C  
ATOM   1307  O   VAL O 166      11.275  29.024 -21.368  1.00 98.99           O  
ATOM   1308  CB  VAL O 166      11.974  32.190 -20.519  1.00 98.98           C  
ATOM   1309  CG1 VAL O 166      11.552  31.448 -19.254  1.00 98.93           C  
ATOM   1310  CG2 VAL O 166      13.198  33.064 -20.253  1.00 98.94           C  
ATOM   1311  N   GLN O 167      10.025  30.597 -22.394  1.00 98.99           N  
ATOM   1312  CA  GLN O 167       8.904  29.686 -22.608  1.00 98.99           C  
ATOM   1313  C   GLN O 167       9.339  28.444 -23.384  1.00 98.99           C  
ATOM   1314  O   GLN O 167       8.998  27.313 -23.018  1.00 98.98           O  
ATOM   1315  CB  GLN O 167       7.776  30.388 -23.370  1.00 98.98           C  
ATOM   1316  CG  GLN O 167       7.123  31.542 -22.623  1.00 98.89           C  
ATOM   1317  CD  GLN O 167       6.004  32.176 -23.431  1.00 98.82           C  
ATOM   1318  OE1 GLN O 167       5.459  31.556 -24.347  1.00 97.80           O  
ATOM   1319  NE2 GLN O 167       5.653  33.414 -23.101  1.00 97.62           N  
ATOM   1320  N   ASP O 168      10.089  28.667 -24.468  1.00 98.99           N  
ATOM   1321  CA  ASP O 168      10.529  27.559 -25.307  1.00 98.98           C  
ATOM   1322  C   ASP O 168      11.395  26.577 -24.526  1.00 98.99           C  
ATOM   1323  O   ASP O 168      11.246  25.358 -24.668  1.00 98.97           O  
ATOM   1324  CB  ASP O 168      11.301  28.083 -26.525  1.00 98.95           C  
ATOM   1325  CG  ASP O 168      10.397  28.734 -27.559  1.00 97.95           C  
ATOM   1326  OD1 ASP O 168       9.166  28.552 -27.485  1.00 97.23           O  
ATOM   1327  OD2 ASP O 168      10.930  29.420 -28.455  1.00 96.91           O  
ATOM   1328  N   GLU O 169      12.303  27.105 -23.708  1.00 98.99           N  
ATOM   1329  CA  GLU O 169      13.190  26.217 -22.963  1.00 98.99           C  
ATOM   1330  C   GLU O 169      12.439  25.465 -21.870  1.00 98.99           C  
ATOM   1331  O   GLU O 169      12.713  24.285 -21.629  1.00 98.99           O  
ATOM   1332  CB  GLU O 169      14.367  26.993 -22.370  1.00 98.97           C  
ATOM   1333  CG  GLU O 169      15.405  26.096 -21.686  1.00 98.46           C  
ATOM   1334  CD  GLU O 169      16.136  25.166 -22.651  1.00 98.34           C  
ATOM   1335  OE1 GLU O 169      16.179  25.461 -23.866  1.00 96.92           O  
ATOM   1336  OE2 GLU O 169      16.679  24.137 -22.186  1.00 97.27           O  
ATOM   1337  N   LEU O 170      11.492  26.128 -21.209  1.00 99.00           N  
ATOM   1338  CA  LEU O 170      10.690  25.436 -20.201  1.00 99.00           C  
ATOM   1339  C   LEU O 170       9.908  24.285 -20.829  1.00 99.00           C  
ATOM   1340  O   LEU O 170       9.853  23.184 -20.269  1.00 98.99           O  
ATOM   1341  CB  LEU O 170       9.742  26.413 -19.502  1.00 99.00           C  
ATOM   1342  CG  LEU O 170      10.403  27.440 -18.574  1.00 98.98           C  
ATOM   1343  CD1 LEU O 170       9.350  28.383 -18.002  1.00 98.97           C  
ATOM   1344  CD2 LEU O 170      11.171  26.749 -17.450  1.00 98.96           C  
ATOM   1345  N   MET O 171       9.314  24.533 -22.001  1.00 98.99           N  
ATOM   1346  CA  MET O 171       8.595  23.467 -22.693  1.00 98.99           C  
ATOM   1347  C   MET O 171       9.536  22.341 -23.106  1.00 98.99           C  
ATOM   1348  O   MET O 171       9.189  21.159 -22.998  1.00 98.97           O  
ATOM   1349  CB  MET O 171       7.860  24.020 -23.915  1.00 98.95           C  
ATOM   1350  CG  MET O 171       6.524  24.668 -23.582  1.00 97.09           C  
ATOM   1351  SD  MET O 171       5.362  23.537 -22.774  1.00 96.60           S  
ATOM   1352  CE  MET O 171       5.455  22.116 -23.848  1.00 91.61           C  
ATOM   1353  N   PHE O 172      10.723  22.706 -23.583  1.00 98.99           N  
ATOM   1354  CA  PHE O 172      11.701  21.692 -23.961  1.00 98.99           C  
ATOM   1355  C   PHE O 172      12.077  20.819 -22.768  1.00 98.99           C  
ATOM   1356  O   PHE O 172      12.142  19.590 -22.876  1.00 98.98           O  
ATOM   1357  CB  PHE O 172      12.954  22.343 -24.549  1.00 98.98           C  
ATOM   1358  CG  PHE O 172      14.055  21.361 -24.842  1.00 98.89           C  
ATOM   1359  CD1 PHE O 172      14.013  20.579 -25.984  1.00 98.64           C  
ATOM   1360  CD2 PHE O 172      15.115  21.206 -23.971  1.00 98.59           C  
ATOM   1361  CE1 PHE O 172      15.017  19.662 -26.252  1.00 98.21           C  
ATOM   1362  CE2 PHE O 172      16.123  20.291 -24.228  1.00 98.25           C  
ATOM   1363  CZ  PHE O 172      16.072  19.520 -25.371  1.00 98.21           C  
ATOM   1364  N   GLN O 173      12.333  21.456 -21.635  1.00 98.99           N  
ATOM   1365  CA  GLN O 173      12.710  20.707 -20.439  1.00 99.00           C  
ATOM   1366  C   GLN O 173      11.580  19.783 -19.990  1.00 99.00           C  
ATOM   1367  O   GLN O 173      11.824  18.643 -19.582  1.00 98.99           O  
ATOM   1368  CB  GLN O 173      13.100  21.665 -19.311  1.00 98.99           C  
ATOM   1369  CG  GLN O 173      14.389  22.441 -19.576  1.00 98.95           C  
ATOM   1370  CD  GLN O 173      15.608  21.545 -19.641  1.00 98.90           C  
ATOM   1371  OE1 GLN O 173      15.674  20.512 -18.972  1.00 97.85           O  
ATOM   1372  NE2 GLN O 173      16.593  21.936 -20.449  1.00 97.62           N  
ATOM   1373  N   PHE O 174      10.349  20.272 -20.075  1.00 99.00           N  
ATOM   1374  CA  PHE O 174       9.207  19.435 -19.725  1.00 99.00           C  
ATOM   1375  C   PHE O 174       9.095  18.228 -20.650  1.00 98.99           C  
ATOM   1376  O   PHE O 174       8.945  17.089 -20.198  1.00 98.99           O  
ATOM   1377  CB  PHE O 174       7.910  20.242 -19.756  1.00 98.99           C  
ATOM   1378  CG  PHE O 174       6.680  19.379 -19.702  1.00 98.98           C  
ATOM   1379  CD1 PHE O 174       6.299  18.768 -18.519  1.00 98.94           C  
ATOM   1380  CD2 PHE O 174       5.925  19.155 -20.838  1.00 98.93           C  
ATOM   1381  CE1 PHE O 174       5.181  17.949 -18.467  1.00 98.87           C  
ATOM   1382  CE2 PHE O 174       4.806  18.336 -20.797  1.00 98.86           C  
ATOM   1383  CZ  PHE O 174       4.434  17.737 -19.609  1.00 98.88           C  
ATOM   1384  N   GLU O 175       9.155  18.479 -21.962  1.00 98.99           N  
ATOM   1385  CA  GLU O 175       8.996  17.397 -22.934  1.00 98.98           C  
ATOM   1386  C   GLU O 175      10.124  16.380 -22.818  1.00 98.98           C  
ATOM   1387  O   GLU O 175       9.902  15.168 -22.913  1.00 98.95           O  
ATOM   1388  CB  GLU O 175       8.916  17.978 -24.347  1.00 98.92           C  
ATOM   1389  CG  GLU O 175       7.625  18.753 -24.584  1.00 96.90           C  
ATOM   1390  CD  GLU O 175       7.621  19.529 -25.887  0.99 95.63           C  
ATOM   1391  OE1 GLU O 175       8.666  19.572 -26.565  0.99 91.86           O  
ATOM   1392  OE2 GLU O 175       6.567  20.103 -26.226  0.99 92.73           O  
ATOM   1393  N   ARG O 176      11.325  16.873 -22.604  1.00 98.97           N  
ATOM   1394  CA  ARG O 176      12.481  16.003 -22.408  1.00 98.96           C  
ATOM   1395  C   ARG O 176      12.292  15.119 -21.174  1.00 98.97           C  
ATOM   1396  O   ARG O 176      12.586  13.918 -21.201  1.00 98.90           O  
ATOM   1397  CB  ARG O 176      13.729  16.870 -22.268  1.00 98.77           C  
ATOM   1398  CG  ARG O 176      15.031  16.134 -22.033  0.99 94.08           C  
ATOM   1399  CD  ARG O 176      16.168  17.144 -21.900  0.99 92.81           C  
ATOM   1400  NE  ARG O 176      17.481  16.512 -21.825  0.99 91.60           N  
ATOM   1401  CZ  ARG O 176      18.058  16.119 -20.699  0.98 91.34           C  
ATOM   1402  NH1 ARG O 176      17.445  16.281 -19.541  0.98 84.65           N  
ATOM   1403  NH2 ARG O 176      19.257  15.551 -20.736  0.98 86.90           N  
ATOM   1404  N   THR O 177      11.784  15.713 -20.109  1.00 98.99           N  
ATOM   1405  CA  THR O 177      11.622  14.999 -18.847  1.00 98.99           C  
ATOM   1406  C   THR O 177      10.516  13.953 -18.926  1.00 98.98           C  
ATOM   1407  O   THR O 177      10.695  12.814 -18.479  1.00 98.91           O  
ATOM   1408  CB  THR O 177      11.348  15.991 -17.707  1.00 98.98           C  
ATOM   1409  OG1 THR O 177      12.450  16.900 -17.603  1.00 98.80           O  
ATOM   1410  CG2 THR O 177      11.168  15.261 -16.382  1.00 98.87           C  
ATOM   1411  N   ILE O 178       9.369  14.316 -19.491  1.00 98.98           N  
ATOM   1412  CA  ILE O 178       8.248  13.377 -19.513  1.00 98.97           C  
ATOM   1413  C   ILE O 178       8.558  12.162 -20.388  1.00 98.95           C  
ATOM   1414  O   ILE O 178       8.097  11.053 -20.106  1.00 98.81           O  
ATOM   1415  CB  ILE O 178       6.927  14.062 -19.928  1.00 98.94           C  
ATOM   1416  CG1 ILE O 178       5.737  13.167 -19.569  1.00 98.65           C  
ATOM   1417  CG2 ILE O 178       6.922  14.430 -21.412  1.00 98.54           C  
ATOM   1418  CD1 ILE O 178       4.379  13.840 -19.752  1.00 98.16           C  
ATOM   1419  N   LYS O 179       9.361  12.354 -21.433  1.00 98.95           N  
ATOM   1420  CA  LYS O 179       9.746  11.228 -22.286  1.00 98.93           C  
ATOM   1421  C   LYS O 179      10.568  10.193 -21.526  1.00 98.93           C  
ATOM   1422  O   LYS O 179      10.535   9.002 -21.854  1.00 98.78           O  
ATOM   1423  CB  LYS O 179      10.523  11.725 -23.503  1.00 98.74           C  
ATOM   1424  CG  LYS O 179       9.654  12.356 -24.577  0.92 92.15           C  
ATOM   1425  CD  LYS O 179      10.491  12.926 -25.708  0.86 89.45           C  
ATOM   1426  CE  LYS O 179       9.621  13.596 -26.759  0.82 82.60           C  
ATOM   1427  NZ  LYS O 179      10.429  14.255 -27.814  0.80 72.83           N  
ATOM   1428  N   LYS O 180      11.304  10.634 -20.525  1.00 98.87           N  
ATOM   1429  CA  LYS O 180      12.154   9.738 -19.742  1.00 98.83           C  
ATOM   1430  C   LYS O 180      11.510   9.302 -18.425  1.00 98.76           C  
ATOM   1431  O   LYS O 180      12.140   8.587 -17.635  1.00 98.12           O  
ATOM   1432  CB  LYS O 180      13.504  10.411 -19.463  1.00 98.61           C  
ATOM   1433  CG  LYS O 180      14.332  10.698 -20.711  0.98 97.09           C  
ATOM   1434  CD  LYS O 180      14.800   9.420 -21.374  0.97 94.16           C  
ATOM   1435  CE  LYS O 180      15.680   9.697 -22.588  0.96 89.88           C  
ATOM   1436  NZ  LYS O 180      16.966  10.344 -22.215  0.95 81.47           N  
ATOM   1437  N   THR O 181      10.273   9.714 -18.210  0.99 98.52           N  
ATOM   1438  CA  THR O 181       9.563   9.393 -16.973  1.00 98.45           C  
ATOM   1439  C   THR O 181       8.606   8.225 -17.196  0.99 97.83           C  
ATOM   1440  O   THR O 181       8.394   7.403 -16.285  0.99 94.46           O  
ATOM   1441  CB  THR O 181       8.793  10.629 -16.471  0.99 97.86           C  
ATOM   1442  OG1 THR O 181       9.715  11.677 -16.193  0.99 94.97           O  
ATOM   1443  CG2 THR O 181       7.992  10.308 -15.213  0.98 94.53           C  
ATOM   1444  OXT THR O 181       8.045   8.111 -18.284  0.96 94.25           O  
TER    1445      THR O 181                                                      
HETATM 1446  CO   CO V   1       0.989  22.609  -5.211  1.00 96.75          CO  
HETATM 1447  CO   CO R   1      -3.385  22.023  -2.937  1.00 81.45          CO  
ENDMDL                                                                          
END                                                                             
