# Supplementary material for: Accurate structure prediction of biomolecular interactions with AlphaFold 3
Source: Nature. 2024 May 8;630(8016):493–500. doi: 10.1038/s41586-024-07487-w (PMC11168924; doi:10.1038/s41586-024-07487-w)
Supplement: Supplementary file 3 — AF3 predictions for the Posebusters benchmark and outputs of the Posebusters checks for those predictions. [file 41586_2024_7487_MOESM3_ESM.zip › 6ZPB_3D1_pred_lig_pose.sdf]

6ZPB_3D1_A_201
     RDKit          3D

 18 20  0  0  0  0  0  0  0  0999 V2000
   -3.2098   20.6767   -6.1579 O   0  0  0  0  0  0  0  0  0  0  0  0
   -4.5726   20.6131   -6.2637 C   0  0  0  0  0  0  0  0  0  0  0  0
   -5.1738   19.2422   -6.0275 C   0  0  1  0  0  0  0  0  0  0  0  0
   -6.0467   18.9507   -7.1086 O   0  0  0  0  0  0  0  0  0  0  0  0
   -5.5703   17.8037   -7.8355 C   0  0  1  0  0  0  0  0  0  0  0  0
   -5.8587   18.1025   -9.2248 N   0  0  0  0  0  0  0  0  0  0  0  0
   -6.8611   17.5194   -9.8963 C   0  0  0  0  0  0  0  0  0  0  0  0
   -7.7394   16.5555   -9.5423 N   0  0  0  0  0  0  0  0  0  0  0  0
   -8.6445   16.1878  -10.4485 C   0  0  0  0  0  0  0  0  0  0  0  0
   -8.7253   16.7132  -11.6784 N   0  0  0  0  0  0  0  0  0  0  0  0
   -7.8695   17.6728  -12.0863 C   0  0  0  0  0  0  0  0  0  0  0  0
   -7.9775   18.1955  -13.3280 N   0  0  0  0  0  0  0  0  0  0  0  0
   -6.8662   18.1219  -11.1667 C   0  0  0  0  0  0  0  0  0  0  0  0
   -5.8806   19.0457  -11.2049 N   0  0  0  0  0  0  0  0  0  0  0  0
   -5.2867   19.0168  -10.0221 C   0  0  0  0  0  0  0  0  0  0  0  0
   -4.1265   17.6205   -7.4390 C   0  0  0  0  0  0  0  0  0  0  0  0
   -4.2001   18.0821   -5.9918 C   0  0  2  0  0  0  0  0  0  0  0  0
   -4.7581   17.0669   -5.1705 O   0  0  0  0  0  0  0  0  0  0  0  0
  1  2  1  0
  3  2  1  6
  3  4  1  0
  4  5  1  0
  5  6  1  6
  6  7  1  0
  7  8  2  0
  8  9  1  0
  9 10  2  0
 10 11  1  0
 11 12  1  0
  7 13  1  0
 11 13  2  0
 13 14  1  0
  6 15  1  0
 14 15  2  0
  5 16  1  0
  3 17  1  0
 16 17  1  0
 17 18  1  1
M  END
